# Supplementary material for: Integrated Multiscale Multilevel Approach to Open Shell Molecular Systems
Source: J Chem Theory Comput. 2023 Feb 13;19(5):1446–56. doi: 10.1021/acs.jctc.2c00805 (PMC10018740; doi:10.1021/acs.jctc.2c00805)
Supplement: Supplementary file 2 — ct2c00805_si_002.zip [file ct2c00805_si_002.zip › structures/PROXYL/frame162.xyz]

2615

C     -0.92200000      0.76100000     -1.49300000
H     -1.30700000      1.68300000     -1.05900000
H     -1.39900000      0.62100000     -2.46300000
C     -1.26100000     -0.35700000     -0.53200000
C     -2.58000000     -0.15900000      0.34200000
H     -2.63500000      0.88000000      0.66700000
H     -2.55300000     -0.81100000      1.21600000
H     -3.33400000     -0.28300000     -0.43500000
C     -1.18200000     -1.72200000     -1.25500000
H     -0.31200000     -1.65900000     -1.90900000
H     -1.21000000     -2.54900000     -0.54500000
H     -2.00500000     -1.81500000     -1.96400000
N     -0.00400000     -0.25200000      0.32100000
O      0.02600000     -0.72800000      1.49200000
C      1.24300000      0.46300000     -0.20600000
C      1.53600000      1.63300000      0.73100000
H      2.09600000      1.35700000      1.62400000
H      2.21200000      2.31000000      0.20700000
H      0.68500000      2.24800000      1.02400000
C      2.34200000     -0.60600000     -0.44400000
H      2.59500000     -1.03800000      0.52400000
H      3.20000000     -0.14700000     -0.93500000
H      1.98300000     -1.42600000     -1.06600000
C      0.64400000      0.77100000     -1.53600000
H      1.01100000      1.76300000     -1.80000000
H      1.02700000      0.17600000     -2.36500000
O     -4.97600000      5.90400000     -8.77400000
H     -5.47100000      5.21000000     -8.33900000
H     -5.52900000      6.16500000     -9.51100000
O     -3.84300000      4.10300000     16.00600000
H     -3.74600000      3.19000000     15.73400000
H     -4.78200000      4.27400000     15.93800000
O     -4.24000000    -12.04100000     -5.76400000
H     -3.94900000    -12.18800000     -4.86400000
H     -4.97800000    -11.43800000     -5.68100000
O      6.78300000      7.82800000      0.14600000
H      6.25900000      8.61800000      0.28000000
H      7.50400000      7.91000000      0.77000000
O      9.85200000     13.86300000      1.24200000
H      9.90800000     13.68000000      2.18000000
H     10.13100000     14.77500000      1.15900000
O     -6.21900000     -0.00200000     11.99400000
H     -5.52300000      0.65500000     12.00400000
H     -6.46400000     -0.10700000     12.91300000
O     -2.08700000     14.29600000     -7.29300000
H     -2.12100000     15.24500000     -7.17600000
H     -2.39300000     13.94100000     -6.45800000
O      6.19200000     -7.74600000      7.45900000
H      6.37800000     -8.46700000      6.85800000
H      6.79000000     -7.88400000      8.19300000
O     15.93400000      3.39200000     -6.65300000
H     15.03200000      3.41700000     -6.97200000
H     15.87800000      2.93700000     -5.81200000
O      2.85100000     -2.90200000     -6.93400000
H      2.90400000     -2.70400000     -5.99900000
H      3.49200000     -2.31900000     -7.34000000
O      9.46500000     -6.31400000     11.01300000
H     10.33200000     -6.44100000     11.39800000
H      9.56900000     -5.55900000     10.43300000
O     -5.10300000     -4.48100000    -10.31900000
H     -5.83000000     -3.87700000    -10.47200000
H     -5.21800000     -5.16600000    -10.97700000
O     -5.40500000     -4.76600000      2.00800000
H     -5.36100000     -5.49400000      2.62800000
H     -6.25300000     -4.87000000      1.57600000
O     -6.41500000      1.70500000     -3.46200000
H     -6.70000000      1.37500000     -2.61100000
H     -7.11000000      1.44300000     -4.06600000
O     10.52800000     -6.98100000     -7.66400000
H     11.22400000     -6.37800000     -7.40000000
H      9.86200000     -6.41900000     -8.06000000
O      5.35700000    -11.16100000     -3.67800000
H      5.68600000    -10.26800000     -3.78100000
H      4.50800000    -11.15600000     -4.12000000
O      7.23800000      1.74400000    -15.81400000
H      7.06400000      2.24100000    -15.01500000
H      7.00500000      2.34100000    -16.52400000
O      0.82400000     11.88800000     -3.71100000
H      0.09800000     11.70600000     -3.11400000
H      1.45900000     11.19400000     -3.53400000
O      2.54900000     -2.81400000    -12.41700000
H      1.84700000     -3.06200000    -11.81600000
H      3.14500000     -3.56300000    -12.41100000
O     14.15800000      7.19600000      9.48100000
H     13.69500000      7.04000000     10.30400000
H     13.55000000      6.89900000      8.80400000
O    -12.52100000      2.17000000    -11.87600000
H    -13.16800000      2.32500000    -11.18800000
H    -12.68500000      2.85900000    -12.52000000
O    -10.33500000     -1.63400000     -6.83900000
H    -10.25400000     -1.18500000     -7.68100000
H     -9.68800000     -2.33800000     -6.88000000
O     -3.27400000    -17.22500000     -0.01100000
H     -3.27100000    -16.27900000     -0.16100000
H     -2.35900000    -17.48600000     -0.11400000
O     -6.82200000      9.24500000     -6.24000000
H     -6.19100000      8.56100000     -6.46200000
H     -7.07000000      9.62600000     -7.08300000
O      4.18300000     11.47500000     -2.30700000
H      4.45000000     11.05900000     -1.48700000
H      3.58700000     10.84600000     -2.71200000
O      8.99400000      1.30700000     -4.17700000
H      8.83600000      1.09500000     -5.09700000
H      8.49100000      0.65400000     -3.69000000
O     -0.86800000      6.41000000      2.71900000
H     -0.39900000      7.23200000      2.57700000
H     -1.04500000      6.39500000      3.66000000
O     15.79800000      0.99600000      5.02300000
H     16.27500000      0.98600000      4.19400000
H     14.92200000      1.30400000      4.79100000
O     -2.50100000     -2.70300000    -11.10200000
H     -2.28000000     -1.91000000    -10.61300000
H     -3.45300000     -2.66600000    -11.19800000
O     -1.05000000    -12.10000000      6.13500000
H     -1.08700000    -12.89800000      5.60700000
H     -0.12100000    -11.86900000      6.15300000
O     -4.72300000    -11.01200000     12.95000000
H     -5.45100000    -10.46000000     13.23500000
H     -5.12100000    -11.64200000     12.34900000
O     10.64900000      3.93800000     10.27200000
H     10.26900000      3.35200000     10.92600000
H     10.46500000      4.81700000     10.60300000
O     -7.33800000     12.01300000      3.83600000
H     -7.28700000     12.64200000      4.55600000
H     -7.39300000     12.55500000      3.04900000
O      4.70000000     -5.63500000      9.52300000
H      3.84800000     -5.58400000      9.95600000
H      5.28900000     -5.98200000     10.19300000
O      3.18100000    -10.15900000     -5.19300000
H      2.51300000    -10.57900000     -5.73500000
H      2.68500000     -9.64400000     -4.55700000
O      9.75600000     -7.35800000     -0.83700000
H      9.82000000     -7.68800000      0.06000000
H      9.18400000     -7.98300000     -1.28200000
O     -5.97700000     -6.70100000     13.02200000
H     -5.50100000     -5.87300000     13.08400000
H     -5.72100000     -7.06200000     12.17300000
O     -4.63900000      9.24200000     14.44000000
H     -4.64800000     10.18300000     14.26400000
H     -5.47500000      8.92700000     14.09600000
O    -11.75500000      4.23400000     -3.92100000
H    -10.98100000      4.35700000     -3.37300000
H    -11.84200000      5.05800000     -4.40200000
O      0.10100000     -7.04700000      8.27300000
H      0.14100000     -6.44400000      7.53000000
H     -0.61700000     -6.71500000      8.81200000
O     11.54400000      1.43900000      8.57700000
H     11.13400000      2.07900000      9.16000000
H     12.48300000      1.59700000      8.67200000
O      7.07500000    -11.79800000     -8.09600000
H      6.50100000    -11.16000000     -7.67300000
H      6.53500000    -12.18700000     -8.78400000
O     -0.51100000     -2.94600000     16.94400000
H     -0.32600000     -3.72500000     16.41900000
H      0.13700000     -2.97200000     17.64800000
O     -5.58500000      6.34700000     -4.05200000
H     -5.62200000      5.51200000     -3.58500000
H     -5.83700000      6.13200000     -4.95000000
O     -3.07800000     -2.21000000     -4.66000000
H     -3.57200000     -1.40100000     -4.53000000
H     -3.42300000     -2.81100000     -4.00000000
O    -12.62100000      8.56700000     -3.82400000
H    -13.50100000      8.94200000     -3.80100000
H    -12.04200000      9.30400000     -3.63000000
O     -5.86800000     -3.92200000    -14.26700000
H     -5.72800000     -3.07700000    -13.83900000
H     -5.61500000     -3.77300000    -15.17800000
O     11.72800000     -4.43600000      7.79400000
H     10.99300000     -4.21200000      8.36500000
H     11.65700000     -3.82600000      7.06100000
O     -9.33700000    -12.66100000      1.80600000
H     -8.94800000    -11.84000000      1.50700000
H     -8.59000000    -13.24000000      1.95800000
O     -4.19900000     -1.36900000    -14.36500000
H     -4.15500000     -0.54400000    -13.88100000
H     -4.64700000     -1.14400000    -15.18100000
O    -12.95800000     -3.27900000      8.89700000
H    -12.60500000     -2.81900000      8.13600000
H    -13.01900000     -4.19200000      8.61800000
O      5.02400000      7.94600000      3.46200000
H      5.95600000      7.92300000      3.24500000
H      4.99900000      7.85700000      4.41500000
O     -0.77000000      0.05900000     -8.12000000
H      0.16100000      0.13000000     -8.33000000
H     -0.87600000      0.58000000     -7.32400000
O      9.39300000      9.08400000      8.63700000
H      9.35500000      8.49900000      9.39300000
H      8.49600000      9.40300000      8.53500000
O     10.84500000      7.01900000     -6.43800000
H     11.10200000      7.14400000     -5.52400000
H     10.54400000      7.88200000     -6.72100000
O      3.61600000      7.22800000     -7.86700000
H      3.57600000      6.82100000     -7.00100000
H      4.46200000      6.95400000     -8.22100000
O     -6.50000000     11.42500000     -2.61000000
H     -6.94400000     11.34700000     -3.45500000
H     -6.30300000     10.52300000     -2.35900000
O     -0.17600000     12.33600000      9.27000000
H     -0.64700000     12.04000000      8.49100000
H     -0.66000000     11.95400000     10.00200000
O    -14.41200000     -3.89800000     -8.32400000
H    -15.28200000     -3.85000000     -7.92900000
H    -13.85000000     -4.23600000     -7.62700000
O     -7.07300000     -9.31600000     -1.87900000
H     -7.44500000    -10.11000000     -2.26400000
H     -7.25400000     -8.63100000     -2.52200000
O      3.76300000      5.19500000     11.44400000
H      3.80300000      6.03000000     11.90900000
H      2.83500000      4.96000000     11.45200000
O    -10.66600000    -11.73000000     -1.75400000
H    -10.84500000    -12.43700000     -2.37300000
H     -9.76000000    -11.47700000     -1.93400000
O      5.10900000      5.59700000      8.42200000
H      4.33000000      5.10900000      8.68900000
H      4.87800000      6.51400000      8.56700000
O     14.55700000     -5.29400000      5.88300000
H     13.75800000     -4.76900000      5.93000000
H     14.35300000     -6.08600000      6.38100000
O     14.08600000     -4.48300000     -8.54600000
H     14.06400000     -4.85600000     -9.42700000
H     14.29500000     -5.22500000     -7.97800000
O    -15.46400000     -6.55800000     -2.79900000
H    -15.38000000     -5.94700000     -3.53100000
H    -16.35700000     -6.42900000     -2.48000000
O      6.33600000     -2.33900000     -1.48400000
H      6.00900000     -2.31400000     -0.58500000
H      6.98500000     -3.04300000     -1.48400000
O    -12.62100000     -0.55700000    -11.57600000
H    -12.12300000     -1.00100000    -12.26200000
H    -12.36800000      0.36300000    -11.65300000
O     -6.47900000     -6.19300000     -1.82000000
H     -5.76000000     -6.78800000     -1.60600000
H     -6.87900000     -6.57200000     -2.60200000
O      2.86600000     -2.28100000     -4.32500000
H      3.52800000     -1.71500000     -3.92700000
H      2.77400000     -3.01000000     -3.71100000
O      8.05900000      0.08300000     -0.60900000
H      8.87500000     -0.07700000     -1.08300000
H      7.67600000     -0.78700000     -0.49100000
O      7.30000000     -1.01500000     -5.81600000
H      8.15500000     -0.76300000     -6.16500000
H      6.66900000     -0.59500000     -6.40000000
O     13.20600000     -9.70500000      2.93400000
H     13.76700000    -10.10100000      3.60200000
H     12.45400000     -9.37000000      3.42100000
O      0.66300000      0.62800000     18.47900000
H      0.28000000      0.48600000     17.61300000
H      0.35100000     -0.11000000     19.00200000
O      8.20600000      5.61100000      8.24800000
H      7.39900000      5.50400000      8.75200000
H      8.89300000      5.68600000      8.91000000
O      2.21100000     -0.53100000     -8.23300000
H      1.75700000     -1.36400000     -8.35600000
H      3.03600000     -0.63600000     -8.70800000
O      9.30300000     -7.07700000      5.70300000
H      8.51600000     -6.68600000      5.32500000
H      9.15400000     -8.02100000      5.64200000
O      0.62300000     -9.09000000     -4.10700000
H      0.53500000     -8.82500000     -5.02300000
H     -0.21300000     -9.50700000     -3.89800000
O     -4.20300000    -12.78500000      5.21100000
H     -5.02800000    -12.48500000      4.82900000
H     -4.39700000    -12.89600000      6.14200000
O    -10.15900000     -7.01300000     -1.23200000
H    -10.59800000     -6.16500000     -1.30300000
H    -10.28300000     -7.41900000     -2.09000000
O      1.43200000      9.17600000     -0.08700000
H      1.72600000      8.75100000      0.71900000
H      1.84300000      8.67000000     -0.78800000
O     -7.49400000    -10.46900000      9.42000000
H     -7.25200000     -9.95700000     10.19200000
H     -6.91400000    -10.15000000      8.72900000
O      1.10700000      8.46000000     12.65000000
H      0.65100000      8.10800000     13.41500000
H      1.19700000      7.71100000     12.06000000
O     -9.65700000      2.53800000    -12.84000000
H     -8.85300000      3.05400000    -12.90100000
H    -10.35800000      3.16500000    -13.01900000
O     16.03400000      6.00700000     -4.51500000
H     15.50800000      6.74100000     -4.19700000
H     15.46000000      5.54900000     -5.12900000
O     -8.32500000      1.69900000      5.43900000
H     -7.46400000      1.69800000      5.02100000
H     -8.94600000      1.67300000      4.71000000
O     -4.66900000     -7.21100000     -0.02400000
H     -4.39300000     -8.05200000      0.34000000
H     -4.87500000     -6.67500000      0.74300000
O      1.95000000      4.23500000    -11.28200000
H      1.82000000      3.72500000    -12.08200000
H      1.33000000      4.96000000    -11.35800000
O     -2.47100000    -10.43500000     -7.14900000
H     -3.04900000     -9.84700000     -7.63600000
H     -3.06300000    -11.05900000     -6.72900000
O      7.81100000     11.02000000     -1.82800000
H      7.86700000     11.97300000     -1.76700000
H      8.72200000     10.73000000     -1.88700000
O      3.50400000      0.64400000     -4.47900000
H      4.09000000     -0.10000000     -4.33900000
H      3.32200000      0.97400000     -3.59900000
O     12.02200000    -11.36300000      0.66200000
H     12.32400000    -10.73500000      1.31900000
H     12.82400000    -11.76400000      0.32800000
O      6.97500000     -3.51200000      6.47300000
H      7.81000000     -3.06000000      6.34700000
H      6.92800000     -3.66800000      7.41600000
O      5.68000000      3.02600000     10.83000000
H      4.99900000      3.68800000     10.95600000
H      5.72100000      2.56400000     11.66700000
O     -8.50500000      6.31900000      6.29000000
H     -8.25900000      7.04900000      6.85900000
H     -9.13500000      5.81600000      6.80500000
O     13.33200000     -3.86300000     -3.74300000
H     14.21400000     -4.23300000     -3.74800000
H     13.02200000     -3.99400000     -2.84700000
O     -2.30000000     -9.90000000      6.60500000
H     -3.01900000    -10.09800000      6.00500000
H     -1.74700000    -10.68100000      6.58100000
O     -2.49900000    -12.87300000      8.21200000
H     -1.97700000    -12.92200000      7.41100000
H     -2.14900000    -12.11400000      8.67900000
O     -9.50200000     10.62700000      2.58500000
H     -9.93100000     11.47400000      2.46000000
H     -8.65300000     10.84300000      2.97000000
O     12.22900000     -5.68000000     -5.45000000
H     12.62900000     -4.93700000     -4.99900000
H     11.76300000     -6.15500000     -4.76200000
O     -4.21100000     -9.69500000    -10.61500000
H     -3.88400000     -8.97800000    -11.15800000
H     -4.14300000     -9.36600000     -9.71900000
O     11.84400000      0.51300000      2.55600000
H     11.46400000      0.51000000      3.43400000
H     12.62800000     -0.03100000      2.63200000
O    -11.73900000     -8.99100000     -4.97800000
H    -12.21500000     -8.53200000     -5.66900000
H    -12.19900000     -8.75600000     -4.17200000
O    -10.27000000     -4.86400000      4.52300000
H     -9.42100000     -5.14300000      4.86700000
H    -10.12500000     -4.76400000      3.58200000
O    -10.38200000      4.00900000      2.12800000
H     -9.85400000      4.43200000      1.45000000
H     -9.80500000      3.96800000      2.89000000
O      7.38600000      0.19300000      4.71400000
H      6.75000000      0.53400000      5.34300000
H      8.09000000     -0.16400000      5.25500000
O     -7.77800000    -15.37100000     -0.28000000
H     -7.60400000    -15.36800000      0.66200000
H     -8.70900000    -15.58200000     -0.35100000
O    -12.05300000      3.91100000     -0.34400000
H    -12.72700000      3.97400000     -1.02100000
H    -12.48800000      3.47100000      0.38700000
O    -11.85400000    -10.34800000      0.14500000
H    -11.33700000     -9.64900000      0.54500000
H    -11.24300000    -10.79100000     -0.44500000
O     -2.93300000     -6.29700000     -5.90300000
H     -3.10000000     -5.92200000     -6.76700000
H     -2.01500000     -6.09000000     -5.72600000
O      9.06600000     10.14600000     -6.18300000
H      8.24400000     10.38400000     -6.61100000
H      9.71300000     10.14700000     -6.88800000
O      2.07900000     11.11500000     12.24900000
H      2.40100000     11.37800000     11.38700000
H      1.78500000     10.21200000     12.12900000
O    -12.93500000      7.56200000      9.11400000
H    -13.38700000      7.06500000      9.79600000
H    -13.63800000      7.91700000      8.57000000
O      3.55100000    -15.03100000     -9.01400000
H      3.33800000    -14.11700000     -9.20400000
H      3.50200000    -15.47000000     -9.86300000
O      3.58000000     10.29700000      3.31100000
H      3.85500000      9.41000000      3.54000000
H      2.63700000     10.30700000      3.48000000
O      7.28100000      1.98200000      9.04100000
H      6.99400000      2.43300000      8.24700000
H      6.76200000      2.37700000      9.74200000
O     -5.82300000     13.21700000     -9.61700000
H     -6.56400000     13.28700000     -9.01500000
H     -6.20800000     12.89600000    -10.43300000
O     -3.33500000      1.84400000     -8.97000000
H     -2.98900000      1.21400000     -8.33700000
H     -2.66500000      2.52500000     -9.02100000
O     -8.92000000     -4.56600000    -15.31400000
H     -8.47500000     -4.77600000    -14.49300000
H     -9.84700000     -4.52500000    -15.08100000
O      2.23000000    -16.62100000      1.09400000
H      2.86000000    -17.27100000      0.78400000
H      2.77000000    -15.91500000      1.45000000
O     13.08200000     -0.02500000    -11.26600000
H     13.23800000     -0.41800000    -12.12400000
H     13.02500000     -0.77000000    -10.66800000
O      4.75400000     -6.39700000     -6.09700000
H      4.00600000     -6.13300000     -5.56200000
H      5.34200000     -5.64200000     -6.07600000
O     -0.02500000     13.23800000      2.66200000
H      0.58900000     12.76000000      2.10400000
H     -0.76300000     12.63900000      2.77300000
O     16.32700000     -5.91800000     -3.50800000
H     16.66000000     -6.76800000     -3.21900000
H     16.37300000     -5.95500000     -4.46300000
O     12.05200000     -0.17300000     12.09900000
H     11.31800000      0.34300000     11.76600000
H     11.76500000     -1.08200000     12.01400000
O     -9.65500000     -4.69400000      1.84500000
H    -10.42100000     -4.82200000      1.28700000
H     -9.38900000     -3.78900000      1.68300000
O     -7.23500000     14.05900000      5.91600000
H     -6.53800000     14.67800000      5.70100000
H     -8.04400000     14.53300000      5.72300000
O      8.02200000     -5.26500000     -0.77100000
H      8.56500000     -6.05300000     -0.80900000
H      8.64900000     -4.54400000     -0.72500000
O     -9.28200000    -12.61400000      6.97800000
H     -8.75200000    -12.43000000      7.75300000
H     -9.67600000    -13.46800000      7.15400000
O     10.56100000      6.84400000      0.43100000
H     11.49000000      6.99100000      0.25400000
H     10.20500000      7.71900000      0.58700000
O     -3.81400000      7.92700000      1.51600000
H     -4.67000000      8.17200000      1.86700000
H     -3.99000000      7.67400000      0.61000000
O     -1.49300000    -10.34600000      9.55200000
H     -1.92800000    -10.20900000      8.71100000
H     -1.48800000     -9.48200000      9.96300000
O      5.32000000      0.72300000     14.46400000
H      5.80100000      1.49400000     14.16300000
H      4.41200000      1.01800000     14.53400000
O     -0.60700000     -5.12300000     -0.64900000
H     -0.98300000     -5.11500000      0.23200000
H     -1.35200000     -5.29500000     -1.22500000
O     15.14800000     -0.81900000     -1.17500000
H     15.33500000     -1.52800000     -0.55900000
H     15.42600000     -1.16100000     -2.02400000
O     -4.34200000    -11.96700000      0.62800000
H     -3.48700000    -11.60100000      0.40400000
H     -4.14800000    -12.66600000      1.25200000
O      7.29500000    -12.93800000      3.89000000
H      6.67700000    -13.64900000      3.72000000
H      7.47400000    -12.99500000      4.82900000
O     -1.73100000    -16.48500000      3.21300000
H     -1.48500000    -16.73800000      2.32300000
H     -2.68100000    -16.59900000      3.24100000
O      4.39700000      0.30300000      2.37100000
H      5.08500000     -0.35500000      2.46800000
H      4.68200000      0.84100000      1.63300000
O    -10.95800000      6.46000000     -9.56100000
H    -10.82100000      7.40600000     -9.52100000
H    -10.31200000      6.09800000     -8.95500000
O    -10.54000000     13.12500000      2.32800000
H    -10.67700000     12.67100000      1.49700000
H    -11.37400000     13.55900000      2.50400000
O     -2.59200000     -2.35600000      8.06300000
H     -2.48900000     -3.27300000      7.80800000
H     -2.99500000     -2.39200000      8.93100000
O      1.84300000     -5.61100000     -7.12800000
H      1.94000000     -4.65900000     -7.15200000
H      2.49300000     -5.93400000     -7.75200000
O     -0.48200000     -1.08100000      4.28600000
H     -1.07400000     -0.49900000      3.81000000
H      0.37300000     -0.93600000      3.88000000
O     11.57400000     -6.89500000      6.69100000
H     10.74200000     -7.01500000      6.23400000
H     11.55100000     -5.98800000      6.99600000
O      1.31700000     15.80800000      2.21300000
H      1.63400000     15.92200000      1.31700000
H      0.74700000     15.04100000      2.16900000
O      5.95700000     -0.63300000     17.38900000
H      5.06700000     -0.74100000     17.05400000
H      6.03300000     -1.28900000     18.08200000
O     -4.01600000      8.22200000      9.29200000
H     -4.23300000      9.04900000      9.72300000
H     -3.53400000      7.72600000      9.95300000
O     10.74700000     11.52000000     -0.80200000
H     11.50300000     11.95000000     -1.20100000
H     10.34100000     12.20100000     -0.26500000
O      8.43300000      8.33500000      5.32800000
H      7.81600000      8.82200000      5.87400000
H      9.00900000      7.89400000      5.95200000
O      7.63100000     -8.59500000     -2.14800000
H      6.72900000     -8.45200000     -1.86100000
H      7.73100000     -9.54700000     -2.16000000
O     -9.70300000      3.64500000     -2.18400000
H     -9.44100000      2.75300000     -2.41300000
H    -10.36400000      3.53200000     -1.50100000
O      3.23000000     16.44200000     -3.32500000
H      3.70300000     16.11400000     -4.09000000
H      2.62100000     17.08900000     -3.68100000
O      6.00400000      1.92500000      0.11500000
H      6.69200000      1.62500000     -0.47900000
H      6.08900000      2.87800000      0.11700000
O     -3.76600000     11.03800000     -5.84700000
H     -3.24000000     11.83800000     -5.86600000
H     -4.65700000     11.34100000     -5.67000000
O      1.97400000      8.47400000     -9.54400000
H      2.66200000      8.84300000    -10.09800000
H      2.40400000      7.76200000     -9.07000000
O     17.45600000     -2.00900000      3.87800000
H     16.53000000     -2.22000000      3.75800000
H     17.87800000     -2.32200000      3.07800000
O      4.07400000     -5.90600000      6.86600000
H      3.96100000     -5.67800000      7.78800000
H      4.87900000     -6.42400000      6.84400000
O      7.49000000      4.36800000     -5.23400000
H      7.46100000      5.31800000     -5.12700000
H      8.29600000      4.20600000     -5.72400000
O    -15.82700000     -3.23400000      1.53600000
H    -15.28500000     -2.44500000      1.56300000
H    -15.99900000     -3.37500000      0.60500000
O      4.74400000     13.35900000    -11.23700000
H      4.30600000     13.47800000    -10.39300000
H      5.20400000     12.52400000    -11.15200000
O     -1.41500000      4.15900000    -13.17300000
H     -0.63800000      4.50900000    -13.61000000
H     -1.06700000      3.62700000    -12.45700000
O      4.56200000     10.40200000     13.09900000
H      3.67500000     10.64300000     12.83400000
H      4.65000000     10.75000000     13.98600000
O      8.47600000    -15.61500000      0.97100000
H      9.31100000    -16.07200000      0.87500000
H      8.70600000    -14.68600000      0.93500000
O      1.96200000    -15.29000000     -1.26600000
H      2.09200000    -15.64500000     -0.38700000
H      2.17400000    -16.01600000     -1.85200000
O    -10.04900000     -5.63600000    -12.99300000
H    -10.89000000     -5.29200000    -12.69100000
H    -10.20500000     -6.57100000    -13.12400000
O     13.90300000      4.03500000      6.91700000
H     14.37700000      4.84800000      6.74400000
H     14.24200000      3.73400000      7.76000000
O    -11.46500000     -5.33900000     -3.11700000
H    -12.01100000     -4.59300000     -3.36400000
H    -12.06700000     -6.08400000     -3.11000000
O     -4.84700000     11.84600000     12.96200000
H     -5.16900000     11.71700000     12.07000000
H     -4.54600000     12.75500000     12.97900000
O      9.08100000      1.55800000      7.08600000
H      8.53200000      1.81300000      7.82800000
H      9.94900000      1.89700000      7.30300000
O     -2.84600000     -3.43200000     10.93700000
H     -2.04800000     -3.45300000     11.46500000
H     -3.53400000     -3.73200000     11.53100000
O     -2.10500000      6.24800000     -8.77600000
H     -1.97500000      7.16700000     -8.54000000
H     -3.02600000      6.07900000     -8.57800000
O    -15.79700000      4.06300000      2.50600000
H    -16.55200000      4.14300000      1.92300000
H    -15.31700000      4.88300000      2.38900000
O     15.78600000     -3.67700000     -1.83900000
H     16.12200000     -4.53400000     -2.10300000
H     14.89900000     -3.85400000     -1.52700000
O    -14.40900000      7.88700000     -0.42900000
H    -14.57100000      8.38800000     -1.22900000
H    -13.64500000      8.30700000     -0.03400000
O      5.81500000    -12.73400000    -10.33100000
H      6.59800000    -12.99900000    -10.81400000
H      5.13500000    -12.65900000    -11.00000000
O      1.34900000     13.17300000      5.86100000
H      0.54700000     12.66100000      5.96600000
H      1.27900000     13.55100000      4.98400000
O     13.46700000      2.80700000     -3.41500000
H     12.67200000      2.65500000     -2.90300000
H     13.16800000      3.30000000     -4.17900000
O     -8.96900000     -2.17600000     -2.46200000
H     -8.05400000     -1.97100000     -2.65100000
H     -9.14600000     -2.97100000     -2.96500000
O     -7.91200000     -8.48500000      6.27100000
H     -8.76600000     -8.87800000      6.09400000
H     -8.01300000     -7.56700000      6.02000000
O     13.04000000     -1.41200000     -5.26600000
H     13.53200000     -1.84900000     -4.57100000
H     13.68800000     -1.24600000     -5.95000000
O     -0.15000000      2.93900000     -4.71900000
H      0.43000000      2.44400000     -5.29900000
H      0.15400000      3.84400000     -4.79300000
O     -3.75600000     -8.38400000     -8.32800000
H     -4.70100000     -8.31700000     -8.19600000
H     -3.43500000     -7.48800000     -8.22300000
O    -13.93900000      2.05700000      7.79200000
H    -13.81900000      2.99900000      7.91600000
H    -14.42300000      1.77400000      8.56800000
O     -2.07400000     -5.39900000      1.72000000
H     -2.07100000     -4.50500000      2.06200000
H     -2.88100000     -5.78400000      2.06200000
O      5.19100000     -9.89600000     -7.32500000
H      4.71900000     -9.93000000     -6.49300000
H      5.98900000     -9.40700000     -7.12800000
O     -9.80900000     -1.81000000      8.58700000
H     -9.68800000     -1.47600000      9.47600000
H     -8.93500000     -1.77800000      8.19800000
O      7.05700000     14.94900000     -1.61600000
H      6.81200000     15.64500000     -1.00700000
H      7.16900000     14.17600000     -1.06300000
O    -13.01500000     -3.14800000     -3.68100000
H    -12.23900000     -2.58800000     -3.70400000
H    -13.71200000     -2.57800000     -3.35400000
O    -14.31900000      9.86700000      2.70300000
H    -13.66900000      9.73900000      2.01300000
H    -13.94700000     10.55100000      3.26000000
O     -8.49000000     -3.67800000     -7.07300000
H     -8.83500000     -4.44400000     -7.53200000
H     -7.55600000     -3.67200000     -7.28600000
O     -6.40900000      5.86400000    -13.45500000
H     -6.99500000      5.94200000    -14.20800000
H     -5.69000000      5.31500000    -13.76800000
O    -10.31900000     -8.48600000     10.77800000
H    -10.17400000     -7.55900000     10.96400000
H    -10.29600000     -8.90900000     11.63600000
O     -5.68100000     17.23500000     -1.40900000
H     -4.98400000     16.57900000     -1.40700000
H     -6.18500000     17.05200000     -0.61600000
O     -0.48200000     17.79000000      1.69900000
H     -0.01800000     16.95800000      1.79600000
H     -1.12700000     17.78800000      2.40600000
O     -6.16000000     -3.39700000     -0.87400000
H     -5.82700000     -4.27900000     -1.04300000
H     -7.10600000     -3.46900000     -1.00200000
O      0.94200000     -7.18600000     12.12300000
H      1.48700000     -7.92700000     11.85800000
H      0.28200000     -7.56800000     12.70100000
O     -6.35300000     -0.30600000      2.10100000
H     -7.29600000     -0.33200000      2.26400000
H     -6.10600000      0.60400000      2.26500000
O      3.85800000     -5.16600000    -12.70000000
H      4.25800000     -6.02800000    -12.58600000
H      3.03800000     -5.34100000    -13.16100000
O     -4.18300000     -8.93200000     -4.80800000
H     -4.21400000     -8.96300000     -3.85200000
H     -3.56300000     -8.22900000     -5.00500000
O     -6.62100000     13.30700000      8.40700000
H     -5.81700000     13.81800000      8.49800000
H     -6.97600000     13.56700000      7.55700000
O      4.66200000     15.26200000     -5.33800000
H      5.22200000     16.02500000     -5.48300000
H      5.11200000     14.75900000     -4.66000000
O     10.23700000     10.77800000     -3.92500000
H     11.16900000     10.56500000     -3.89200000
H      9.95100000     10.47000000     -4.78500000
O     -3.31100000      1.26700000     15.64300000
H     -2.37900000      1.42700000     15.79500000
H     -3.35900000      0.34100000     15.40500000
O     -1.18100000     -3.68300000     13.02900000
H     -1.78000000     -3.90000000     13.74300000
H     -0.82300000     -2.82800000     13.26800000
O     -5.20900000      3.42200000     -5.30600000
H     -4.30900000      3.09700000     -5.29100000
H     -5.62100000      3.02100000     -4.54000000
O      4.43700000      4.18000000      2.14000000
H      3.71800000      3.54900000      2.15600000
H      4.32200000      4.65400000      1.31700000
O     -1.59000000      0.00700000    -16.41000000
H     -2.24900000     -0.27500000    -17.04500000
H     -1.53600000     -0.71600000    -15.78500000
O     10.03000000    -11.66400000      5.79400000
H     10.57300000    -11.67300000      6.58200000
H      9.83100000    -12.58600000      5.62900000
O      5.68800000    -12.83400000     -0.16900000
H      6.51800000    -12.64200000     -0.60400000
H      5.63100000    -12.18900000      0.53500000
O     14.49700000      6.06300000     -1.51900000
H     15.26000000      5.48500000     -1.54800000
H     13.74700000      5.46900000     -1.49200000
O    -12.36500000     12.72200000     -5.63500000
H    -12.00600000     11.92600000     -6.02800000
H    -12.09200000     13.42400000     -6.22500000
O     -7.67700000     -7.52400000      9.79000000
H     -8.11800000     -6.81900000      9.31600000
H     -8.35300000     -8.19100000      9.91100000
O     16.73200000      5.60000000      0.52100000
H     16.71900000      5.17400000     -0.33600000
H     17.43900000      6.24200000      0.45900000
O      6.56600000     -6.63700000     11.16800000
H      6.64300000     -7.22600000     11.91900000
H      7.43800000     -6.25200000     11.07500000
O     -4.15500000     -9.42600000      1.81300000
H     -4.71200000    -10.13300000      1.48800000
H     -3.26800000     -9.68500000      1.56100000
O      8.14400000     -8.50900000      9.49800000
H      8.83000000     -9.01000000      9.05700000
H      8.61600000     -7.82500000      9.97300000
O    -12.02800000    -11.26300000     -6.78500000
H    -11.15600000    -11.65500000     -6.74300000
H    -12.00700000    -10.56200000     -6.13300000
O      9.45900000     -2.80100000     -0.70800000
H     10.17800000     -2.76700000     -0.07600000
H      9.81100000     -2.38400000     -1.49400000
O      5.31700000     -8.99200000     10.62700000
H      5.08300000     -8.38900000      9.92100000
H      6.26400000     -8.89000000     10.72400000
O     -6.67700000     -9.14000000     14.39400000
H     -7.54500000     -9.36900000     14.06300000
H     -6.56500000     -8.22000000     14.15700000
O    -11.11200000     10.34500000     -6.68100000
H    -10.67300000      9.57400000     -6.32200000
H    -11.90800000     10.00000000     -7.08600000
O     13.35800000     -3.96600000     -1.04000000
H     13.07400000     -3.21900000     -0.51400000
H     12.94900000     -4.72400000     -0.62300000
O      4.19300000     -9.96700000    -10.24300000
H      3.39700000     -9.45500000    -10.09900000
H      4.08600000    -10.73700000     -9.68500000
O      1.89600000      9.25100000    -13.84400000
H      2.24200000      8.48000000    -13.39400000
H      2.33200000      9.24700000    -14.69600000
O     -7.13400000      6.67000000     -1.16000000
H     -6.90600000      6.08200000     -1.88100000
H     -7.97900000      7.04200000     -1.41200000
O     -4.52100000    -16.32500000      3.17500000
H     -5.27100000    -16.30600000      3.76900000
H     -4.90400000    -16.47400000      2.31000000
O      5.15200000      3.35700000     16.56700000
H      4.38000000      3.10700000     17.07400000
H      4.85400000      4.08200000     16.01700000
O     -0.15300000     -2.07000000    -14.69800000
H     -0.65800000     -2.88000000    -14.62400000
H      0.65500000     -2.33100000    -15.13900000
O    -13.92800000     -1.81500000     -0.38100000
H    -14.41700000     -2.14700000     -1.13400000
H    -14.40300000     -1.02800000     -0.11500000
O      1.61900000     -4.11800000      0.24000000
H      1.04800000     -3.78800000      0.93400000
H      1.04200000     -4.64300000     -0.31500000
O     -4.76300000      7.73200000     -6.64000000
H     -4.04000000      7.56600000     -6.03600000
H     -4.78600000      6.96000000     -7.20500000
O      0.81500000     -4.47300000     11.24600000
H      1.00500000     -5.40500000     11.34900000
H      0.10000000     -4.30500000     11.86000000
O      4.90100000      0.61000000    -13.00300000
H      4.26500000      0.68500000    -12.29200000
H      5.75000000      0.72600000    -12.57800000
O     -5.78500000      8.38300000    -14.71100000
H     -5.58400000      8.24500000    -13.78600000
H     -6.49500000      9.02500000    -14.71000000
O     -6.32800000     -3.47400000     17.29700000
H     -5.61100000     -4.10300000     17.38300000
H     -6.41300000     -3.33500000     16.35400000
O     -9.53000000     13.08900000     -6.20200000
H    -10.25600000     13.71300000     -6.18100000
H     -8.95400000     13.41600000     -6.89300000
O     -2.28300000     -1.43200000     15.08800000
H     -1.37500000     -1.60200000     15.34100000
H     -2.72800000     -2.26900000     15.21700000
O      2.66600000     -3.16700000      3.15600000
H      1.85600000     -3.62800000      3.37300000
H      3.35500000     -3.82100000      3.27500000
O     -5.70100000    -15.61800000     -2.73500000
H     -6.14300000    -14.86600000     -3.13100000
H     -6.40500000    -16.11900000     -2.32300000
O     -5.11600000     -3.90900000      5.29500000
H     -5.01900000     -3.13600000      4.73900000
H     -4.29600000     -4.38900000      5.18400000
O    -11.11800000     -3.44400000     -9.89900000
H    -10.94100000     -4.20100000     -9.34100000
H    -11.39000000     -3.82100000    -10.73600000
O      2.67500000      4.99200000      5.94000000
H      1.90200000      4.68000000      5.47000000
H      3.36400000      5.01800000      5.27600000
O      4.23400000      8.99200000    -11.04400000
H      4.42200000      8.45700000    -11.81500000
H      4.70400000      9.81100000    -11.20000000
O     13.89500000     -8.35900000     -2.90700000
H     13.27200000     -7.80900000     -3.38200000
H     13.35900000     -9.05200000     -2.52200000
O    -17.62700000     -0.59800000      3.14700000
H    -18.39700000     -1.08300000      2.84900000
H    -17.81400000      0.31200000      2.91900000
O      6.02000000     10.94800000    -11.66400000
H      6.61400000     10.40900000    -11.14200000
H      6.54100000     11.21400000    -12.42100000
O     -6.47400000     10.04800000      5.57000000
H     -7.28600000      9.82100000      6.02500000
H     -6.71900000     10.76600000      4.98700000
O     -5.25300000     -8.15200000     10.88300000
H     -5.98000000     -8.10000000     10.26200000
H     -4.59000000     -7.56200000     10.52500000
O      5.75400000     10.20100000     10.59700000
H      6.61300000     10.61700000     10.67400000
H      5.36700000     10.28900000     11.46800000
O    -13.77400000      5.40500000     11.13500000
H    -13.06500000      5.06600000     10.58900000
H    -13.46600000      5.27800000     12.03300000
O      0.05500000      1.72100000     15.81700000
H      0.08900000      2.66700000     15.96200000
H     -0.13700000      1.62900000     14.88400000
O      2.09600000     -8.71900000     -1.81400000
H      2.62200000     -7.93700000     -1.64700000
H      1.51700000     -8.47000000     -2.53400000
O     14.48500000     -0.61000000     10.01900000
H     15.06600000      0.11000000     10.26300000
H     13.92700000     -0.73800000     10.78600000
O      1.52100000    -10.56200000    -12.25400000
H      0.79300000    -10.61800000    -11.63500000
H      1.13400000    -10.18800000    -13.04500000
O      1.15700000     17.83000000     -4.62300000
H      1.03100000     18.48200000     -5.31200000
H      0.44900000     17.20000000     -4.75700000
O      0.37200000     -1.33300000     13.50000000
H     -0.05300000     -0.54700000     13.84500000
H      0.97200000     -1.00600000     12.82900000
O     -3.29300000     -6.08400000    -14.03300000
H     -3.26500000     -5.13200000    -13.93600000
H     -3.89900000     -6.23300000    -14.75800000
O      5.72700000    -10.88200000      6.40400000
H      4.86000000    -11.27300000      6.50900000
H      6.33500000    -11.61000000      6.53300000
O      6.35700000    -13.76600000     -4.46900000
H      6.11200000    -12.85700000     -4.29600000
H      5.89800000    -14.27000000     -3.79800000
O      9.21300000      4.63200000      1.36500000
H      9.44200000      3.93000000      0.75600000
H      9.59300000      5.42000000      0.97600000
O      1.39200000      6.59100000     15.31800000
H      2.14500000      6.03800000     15.11000000
H      1.77100000      7.36500000     15.73400000
O     13.13400000     -1.76400000     -9.04600000
H     13.60200000     -2.47500000     -8.60900000
H     13.58500000     -0.96900000     -8.76000000
O     11.40300000     -3.20400000      5.11800000
H     11.14800000     -3.82500000      4.43600000
H     11.97600000     -2.58100000      4.67200000
O     -6.46500000    -12.82700000     -7.77000000
H     -6.64000000    -13.65100000     -8.22500000
H     -5.78900000    -13.04600000     -7.12900000
O      9.74700000     -1.24900000    -12.77300000
H     10.54600000     -1.77300000    -12.82100000
H      9.68400000     -0.99100000    -11.85300000
O    -10.65300000    -13.06100000     -4.54100000
H    -10.27600000    -13.91600000     -4.33300000
H    -10.14500000    -12.75200000     -5.29100000
O      8.75500000      1.07100000     -7.13000000
H      7.87300000      0.85800000     -7.43600000
H      9.16600000      1.51100000     -7.87300000
O     -4.42500000     -0.30000000    -10.49900000
H     -4.12700000      0.43600000     -9.96400000
H     -5.18900000     -0.64100000    -10.03400000
O      9.32200000      2.28000000     -9.49300000
H      9.89400000      2.08800000    -10.23500000
H      9.09000000      3.20200000     -9.60100000
O      6.69400000      9.64300000     -3.72400000
H      7.22500000      9.97100000     -2.99800000
H      6.64000000     10.37900000     -4.33300000
O     -0.36700000     -8.36900000     14.29900000
H     -0.13400000     -8.76500000     15.13900000
H     -0.96500000     -8.99800000     13.89500000
O      6.70100000     -0.53000000     -9.00500000
H      6.99400000     -0.28300000     -9.88300000
H      6.76700000     -1.48500000     -8.99100000
O      2.93700000     -6.74800000      0.10000000
H      3.71700000     -6.60900000     -0.43700000
H      2.66000000     -5.86800000      0.35200000
O    -10.58100000      8.69000000     11.55900000
H    -11.39600000      8.90500000     11.10600000
H    -10.06300000      9.49400000     11.51300000
O      3.14600000     16.97600000      4.29300000
H      2.33800000     16.95300000      3.78000000
H      3.72800000     16.35800000      3.85200000
O      6.81400000     -0.99100000      2.20700000
H      7.09800000     -0.75600000      3.09100000
H      7.29600000     -0.39500000      1.63400000
O    -11.02600000     -1.21200000     -4.26100000
H    -10.18400000     -1.05300000     -3.83400000
H    -10.81300000     -1.28000000     -5.19200000
O     13.18100000      2.84800000      2.22600000
H     12.68000000      2.07700000      1.96100000
H     13.38300000      2.69700000      3.14900000
O      5.42100000     13.25200000     -3.80200000
H      5.71000000     13.64000000     -2.97600000
H      4.83300000     12.54300000     -3.54000000
O     -7.08200000      4.02800000     -7.45300000
H     -7.72200000      3.35800000     -7.21200000
H     -6.43100000      3.99900000     -6.75200000
O     10.62700000      7.18100000      3.64800000
H      9.96700000      7.19400000      4.34000000
H     10.17000000      6.82300000      2.88700000
O    -10.56900000      4.41700000     13.85400000
H    -11.40200000      4.85200000     14.03800000
H    -10.06200000      4.52200000     14.65900000
O     12.21800000     -6.91100000     11.12500000
H     12.30500000     -7.55300000     10.42100000
H     12.66600000     -6.13200000     10.79600000
O     16.37100000      4.03400000      2.80800000
H     15.58800000      3.54500000      2.55400000
H     16.45900000      4.71100000      2.13700000
O      0.41400000     14.67500000      8.46700000
H      0.87700000     14.40800000      7.67300000
H      0.14900000     13.85300000      8.87800000
O     11.14600000      7.70300000     -3.73900000
H     11.03300000      6.88800000     -3.25000000
H     10.43400000      8.26600000     -3.43500000
O     13.96700000     10.24700000     -1.25600000
H     13.73300000     10.72300000     -2.05200000
H     13.51300000     10.71500000     -0.55500000
O     -6.11600000      8.59800000      3.22800000
H     -5.94400000      8.70300000      4.16300000
H     -6.85400000      7.99000000      3.18700000
O    -14.82100000    -10.87800000      0.34400000
H    -14.01500000    -10.65300000     -0.12000000
H    -14.58900000    -10.81800000      1.27100000
O      6.11000000      2.88500000    -10.59900000
H      5.68700000      3.61000000    -11.05800000
H      5.96000000      3.06800000     -9.67100000
O     -3.20700000      2.83700000     12.23400000
H     -3.87400000      2.76900000     12.91700000
H     -3.66500000      3.22900000     11.49100000
O     11.90200000     11.86700000      6.49700000
H     11.62200000     12.50300000      7.15600000
H     12.08900000     11.07300000      6.99700000
O      0.21100000     -4.52300000      4.04900000
H      0.22000000     -5.47900000      4.10200000
H     -0.45400000     -4.32800000      3.38800000
O      7.00500000     -7.95400000     13.44200000
H      6.22000000     -8.31900000     13.84800000
H      7.65700000     -8.65200000     13.50900000
O    -12.33900000      9.04400000      5.26900000
H    -13.24400000      8.85800000      5.51900000
H    -12.16700000      8.45500000      4.53400000
O      8.43300000     16.04700000     -3.71000000
H      7.97400000     15.83000000     -2.89900000
H      8.87000000     15.23400000     -3.96300000
O      0.13200000     -2.60700000      6.63100000
H      0.12800000     -3.56400000      6.60900000
H     -0.29200000     -2.34700000      5.81300000
O      3.61700000     -1.45500000    -14.58600000
H      4.09300000     -0.69200000    -14.25800000
H      3.20900000     -1.83500000    -13.80900000
O     -9.55900000     -1.49900000     14.21900000
H     -9.59300000     -2.45600000     14.20500000
H    -10.25100000     -1.22600000     13.61800000
O    -11.44600000     -4.36500000     -0.62300000
H    -11.38400000     -3.60400000     -1.20000000
H    -12.37300000     -4.60400000     -0.64000000
O      2.67700000      7.07200000      1.97800000
H      3.45400000      7.34800000      2.46300000
H      2.96900000      7.01700000      1.06800000
O     14.54500000     -2.35200000      3.77100000
H     14.56400000     -1.83000000      2.96900000
H     14.07200000     -1.80800000      4.40000000
O     -4.22100000     -9.24800000     -1.99100000
H     -4.98600000     -9.76700000     -2.24000000
H     -4.53100000     -8.68900000     -1.27900000
O      3.56800000     -7.58500000      3.17200000
H      3.44000000     -6.94000000      2.47700000
H      4.51500000     -7.60800000      3.30700000
O     -0.81100000     -6.29600000    -11.15900000
H     -0.74000000     -5.52000000    -10.60300000
H      0.06300000     -6.68700000    -11.13800000
O     -3.96800000      4.34100000    -13.60000000
H     -3.02700000      4.35900000    -13.42800000
H     -4.36300000      4.14500000    -12.75000000
O     -0.54900000      5.90300000     -3.77000000
H     -0.06800000      6.69900000     -3.54300000
H     -1.39800000      6.00600000     -3.34000000
O    -15.04800000     -0.37100000      1.95600000
H    -14.50500000     -0.76300000      2.63900000
H    -15.89800000     -0.23400000      2.37500000
O      2.88100000      6.62100000     -0.89100000
H      2.36300000      5.93300000     -1.30900000
H      3.70400000      6.19200000     -0.65600000
O      4.85900000      0.74100000      6.36100000
H      3.95100000      0.75300000      6.06000000
H      5.04600000      1.65000000      6.59600000
O    -13.24500000     -7.65200000     -6.79100000
H    -13.25000000     -7.03600000     -7.52300000
H    -14.17000000     -7.77000000     -6.57100000
O    -11.74100000      6.44600000     -1.37900000
H    -12.51500000      5.95200000     -1.64900000
H    -11.72500000      6.36300000     -0.42600000
O      9.88800000     -8.28300000      1.81600000
H      9.37100000     -7.58900000      2.22400000
H     10.27600000     -8.75600000      2.55200000
O     10.79600000     -7.40100000     -3.57200000
H     10.35500000     -7.91700000     -4.24700000
H     10.14700000     -7.31800000     -2.87300000
O      2.89000000    -11.03900000     -0.90400000
H      2.46100000    -10.27700000     -1.29500000
H      3.80400000    -10.96700000     -1.17900000
O      4.78400000      5.11200000    -11.01600000
H      3.90300000      4.79200000    -11.20900000
H      4.88600000      5.88400000    -11.57300000
O      3.65700000    -11.34700000     10.63400000
H      4.38200000    -10.72600000     10.70500000
H      3.35400000    -11.25800000      9.73000000
O      2.67500000      0.45900000     15.39100000
H      1.80400000      0.81600000     15.56300000
H      2.73000000     -0.31700000     15.94800000
O      4.74800000    -13.72700000     10.06300000
H      5.16700000    -13.87900000      9.21600000
H      4.19900000    -12.95600000      9.92400000
O    -16.12500000     -2.42900000      7.57000000
H    -16.19100000     -3.07800000      6.87000000
H    -15.97000000     -1.60100000      7.11600000
O      7.16600000     -5.85200000      4.67500000
H      7.22200000     -5.15300000      5.32600000
H      6.29800000     -5.74800000      4.28500000
O    -15.36600000     -4.67600000     -4.94200000
H    -14.54900000     -4.17800000     -4.91000000
H    -16.05200000     -4.00800000     -4.95600000
O      4.51200000     -0.69900000      8.52600000
H      4.64900000     -0.35800000      7.64200000
H      3.76900000     -1.29600000      8.43900000
O     -9.35200000     11.66800000     -9.15100000
H     -9.33600000     12.21900000     -9.93300000
H     -9.92200000     12.13500000     -8.54000000
O     -3.23900000     13.52900000     -5.01400000
H     -3.98100000     14.13300000     -5.01700000
H     -2.94800000     13.51300000     -4.10200000
O      8.72000000     -3.36300000    -11.16300000
H      9.61000000     -3.22200000    -10.83900000
H      8.67700000     -4.30200000    -11.34200000
O     -1.62300000     -7.96000000     10.81900000
H     -0.71500000     -7.66200000     10.75900000
H     -2.14300000     -7.16400000     10.70800000
O     -6.83200000      4.54900000     16.16200000
H     -7.67600000      4.98400000     16.28200000
H     -6.58500000      4.75000000     15.25900000
O     -6.30900000      1.83800000      9.17900000
H     -6.55100000      1.58200000     10.06900000
H     -7.13600000      2.08700000      8.76700000
O      3.53000000     12.48100000      1.38100000
H      3.63400000     11.65000000      1.84300000
H      2.78000000     12.34200000      0.80300000
O      2.01000000     -5.71200000    -14.55400000
H      2.32000000     -6.26400000    -15.27300000
H      1.69800000     -4.91500000    -14.98200000
O    -11.43700000      8.99700000     -9.14200000
H    -10.67200000      9.49600000     -8.85700000
H    -12.00600000      9.64600000     -9.55500000
O     -4.09400000      0.88800000    -12.90200000
H     -4.12600000      0.53300000    -12.01400000
H     -3.21900000      1.26900000    -12.97700000
O      1.54200000      1.35500000     -6.34400000
H      2.37200000      1.52200000     -5.89800000
H      1.77700000      0.80700000     -7.09300000
O     -5.26900000      2.53600000      1.50700000
H     -5.97000000      2.77200000      0.90000000
H     -4.54500000      3.11800000      1.27500000
O     -1.27700000     11.45700000     -2.15800000
H     -1.28700000     11.44900000     -1.20100000
H     -2.09500000     11.88900000     -2.40200000
O      2.32200000      8.73800000      8.75700000
H      1.52400000      8.80800000      9.28200000
H      2.07400000      8.18200000      8.01800000
O    -14.26200000      2.22300000      0.84900000
H    -14.38700000      1.35100000      1.22300000
H    -14.61500000      2.82000000      1.50800000
O      6.19300000     13.43200000      3.93200000
H      6.76500000     14.08900000      4.33000000
H      5.40400000     13.91600000      3.69000000
O     -9.17200000     -5.22000000      8.16900000
H     -8.52400000     -4.61800000      8.53400000
H     -8.93200000     -5.29900000      7.24600000
O     12.71500000      4.85600000     -6.33400000
H     12.16600000      4.07600000     -6.24900000
H     12.13200000      5.52100000     -6.69800000
O     -1.40600000      3.62700000     -7.92700000
H     -1.76100000      4.50900000     -8.04200000
H     -0.51300000      3.76700000     -7.61300000
O     -9.88100000     -0.00100000    -12.07800000
H     -9.80100000     -0.47100000    -12.90800000
H     -9.26000000      0.72400000    -12.15200000
O     -5.83900000      2.79100000     12.74900000
H     -5.95900000      3.74100000     12.73700000
H     -6.72800000      2.43800000     12.79400000
O      3.92500000    -14.66300000     -5.14700000
H      4.57400000    -14.01200000     -4.87900000
H      4.29200000    -15.05400000     -5.94000000
O      7.51200000      0.74200000    -11.57000000
H      6.95600000      1.44600000    -11.23400000
H      8.39700000      0.98800000    -11.30200000
O      7.66700000     -5.02100000     14.19500000
H      7.42700000     -5.88700000     13.86500000
H      7.02900000     -4.84100000     14.88500000
O      4.84100000     -7.54500000    -11.28200000
H      5.04800000     -7.13700000    -10.44200000
H      4.59800000     -8.44400000    -11.05900000
O     -7.42200000    -10.53100000     -8.73900000
H     -6.97600000    -11.20300000     -8.22300000
H     -7.35100000    -10.83700000     -9.64300000
O      0.61600000     -5.05700000     -3.16800000
H      0.39400000     -4.23700000     -3.61000000
H      0.08800000     -5.04900000     -2.37000000
O      3.55600000     -6.18800000     13.16500000
H      2.60400000     -6.08900000     13.16000000
H      3.88300000     -5.37900000     12.77300000
O     -5.66100000     -6.08500000    -12.51000000
H     -6.01600000     -6.95100000    -12.70900000
H     -5.99800000     -5.52200000    -13.20700000
O     -0.91000000    -12.10200000     11.89700000
H     -0.96500000    -11.40200000     11.24700000
H     -1.71600000    -12.01900000     12.40700000
O     -0.07400000      4.33000000     12.97500000
H      0.78100000      3.89900000     12.95600000
H     -0.25500000      4.54300000     12.05900000
O     -1.01000000     11.14800000     14.20800000
H     -1.46200000     10.42400000     13.77500000
H     -0.75900000     11.73500000     13.49500000
O      1.84500000     -6.32200000     -9.98000000
H      2.71500000     -6.35200000    -10.38000000
H      1.55500000     -7.23400000     -9.96900000
O     -7.59300000     -5.73500000      5.61600000
H     -7.01200000     -4.97900000      5.52600000
H     -7.47600000     -6.22500000      4.80200000
O     -6.60500000    -10.38100000      3.61800000
H     -6.68500000    -10.65600000      2.70500000
H     -7.46100000    -10.57000000      4.00200000
O      1.22800000     10.06700000      4.97000000
H      0.98400000      9.33400000      5.53400000
H      0.89100000     10.84000000      5.42300000
O    -13.14200000      4.91900000      5.28700000
H    -13.10700000      4.25400000      4.59900000
H    -13.93900000      5.41400000      5.10200000
O      3.65300000    -12.10300000    -13.13800000
H      3.88900000    -11.77000000    -14.00400000
H      2.88400000    -11.59100000    -12.88600000
O     13.91700000      7.12500000      4.20900000
H     12.97300000      7.05800000      4.06300000
H     14.27100000      7.39900000      3.36300000
O      1.17400000    -17.52300000     -5.19000000
H      1.36300000    -17.85600000     -4.31300000
H      0.69400000    -16.70900000     -5.03800000
O     -8.03700000    -11.77300000     -2.47100000
H     -7.68900000    -12.43500000     -1.87400000
H     -8.11300000    -12.22600000     -3.31200000
O    -17.03200000     -3.70900000      4.12300000
H    -17.59800000     -2.93800000      4.13100000
H    -16.63400000     -3.70500000      3.25300000
O     13.55400000     -7.45200000      1.48200000
H     14.17300000     -6.97000000      2.03000000
H     13.56900000     -8.34300000      1.83100000
O     -0.97600000      4.33800000      7.71700000
H     -0.99700000      3.47200000      7.30900000
H     -1.25800000      4.18500000      8.61900000
O     -0.35400000    -12.01000000      2.58700000
H      0.45000000    -12.11100000      2.07800000
H     -0.05500000    -11.75500000      3.45900000
O      6.73600000     -7.75300000    -13.80300000
H      6.31100000     -7.93100000    -14.64300000
H      6.02100000     -7.49300000    -13.22300000
O      4.00000000     -1.78700000     -9.87700000
H      4.92300000     -1.69700000    -10.11200000
H      3.55700000     -1.96300000    -10.70800000
O    -13.64200000      6.83200000     -9.34000000
H    -13.65200000      6.26600000     -8.56900000
H    -12.75100000      7.18000000     -9.37100000
O     12.50400000     -0.30200000     -1.15900000
H     13.45000000     -0.24400000     -1.28900000
H     12.12900000      0.03400000     -1.97300000
O      4.87200000     -2.70900000      1.04100000
H      5.47400000     -2.23900000      1.61800000
H      4.01100000     -2.58100000      1.43900000
O     -6.42700000     -7.88700000     -8.76300000
H     -6.95700000     -8.64300000     -8.51000000
H     -6.18100000     -8.06100000     -9.67200000
O     -4.26300000      3.55200000    -10.97600000
H     -5.13300000      3.21100000    -10.76900000
H     -3.67900000      3.10800000    -10.35900000
O     -1.15700000      1.19800000     13.12700000
H     -1.91200000      1.78400000     13.06100000
H     -1.03900000      0.85900000     12.23900000
O      8.90200000     13.16800000     -4.28900000
H      9.08600000     13.34300000     -5.21200000
H      9.52000000     12.47800000     -4.04800000
O      9.65200000      4.54900000     -6.96800000
H      9.29200000      4.72200000     -7.83800000
H     10.03200000      5.38500000     -6.69700000
O      1.86600000     -9.33600000     10.84300000
H      2.37200000    -10.08500000     11.15700000
H      1.48000000     -9.63600000     10.02000000
O     -9.18100000     -6.07200000     13.11600000
H     -8.38300000     -6.58700000     12.99900000
H     -9.08200000     -5.33600000     12.51200000
O     -1.12300000     12.31600000    -10.93000000
H     -1.77800000     12.60200000    -10.29300000
H     -1.57900000     11.66800000    -11.46800000
O      7.87300000    -16.20000000     -4.72800000
H      8.58100000    -15.87700000     -4.17000000
H      7.32300000    -15.43200000     -4.88400000
O     -4.85700000    -14.30000000      9.33600000
H     -4.23400000    -13.62700000      9.06200000
H     -4.60900000    -15.07600000      8.83200000
O      3.69700000     13.19400000      7.15900000
H      4.03800000     14.06400000      6.94800000
H      2.87500000     13.13400000      6.67300000
O      7.14500000    -13.21500000      6.81000000
H      7.17200000    -13.07000000      7.75600000
H      7.67900000    -13.99700000      6.67200000
O     12.94900000     10.94000000      1.71200000
H     12.55700000     10.33500000      2.34200000
H     12.42700000     11.73800000      1.78900000
O     -1.98100000     10.67000000     10.77600000
H     -1.84400000     10.01100000     11.45700000
H     -2.91200000     10.60600000     10.56500000
O     12.90000000     -5.27900000    -11.02000000
H     12.65600000     -6.19900000    -11.12700000
H     12.92800000     -4.93400000    -11.91200000
O      2.96600000     -3.41700000      9.77600000
H      2.78700000     -3.37200000      8.83700000
H      2.14700000     -3.72800000     10.16100000
O    -11.50400000      5.19100000    -12.03300000
H    -11.04000000      5.81000000    -11.46900000
H    -12.34700000      5.05800000    -11.59800000
O     -8.06100000      7.85200000     -8.91100000
H     -7.25200000      8.36400000     -8.90200000
H     -7.85700000      7.08900000     -9.45100000
O    -10.67400000    -10.54100000      8.71500000
H    -10.77700000     -9.67400000      9.10800000
H     -9.81800000    -10.84200000      9.02000000
O      2.64300000      0.89300000    -11.10300000
H      2.52000000      0.98300000    -10.15800000
H      1.79900000      0.58000000    -11.42600000
O      5.42500000    -14.71100000      3.36700000
H      5.05500000    -14.66400000      2.48500000
H      4.66700000    -14.82500000      3.93900000
O      7.25400000      2.40000000     13.01100000
H      7.84200000      1.64600000     12.95400000
H      7.75200000      3.05600000     13.49800000
O      2.53200000    -12.26700000    -10.21900000
H      2.34300000    -11.50400000    -10.76500000
H      1.67100000    -12.61500000     -9.98700000
O     -1.48300000      6.19300000      5.74600000
H     -1.26400000      5.70500000      6.54000000
H     -2.15000000      5.66000000      5.31400000
O     15.12500000     -2.61700000     -6.93600000
H     15.90500000     -3.04500000     -6.58200000
H     14.64900000     -3.31700000     -7.38200000
O      0.77200000     -0.96000000     -5.58100000
H      1.61700000     -1.27800000     -5.26300000
H      0.92600000     -0.03900000     -5.79100000
O    -16.06800000     -5.25900000      6.17500000
H    -15.76000000     -6.03800000      5.71200000
H    -16.37900000     -4.67600000      5.48200000
O      9.81000000    -12.25600000     -7.25300000
H      8.93400000    -12.40600000     -7.60800000
H      9.69100000    -12.28000000     -6.30400000
O     -7.87700000      5.65800000    -10.92300000
H     -7.65100000      4.72700000    -10.93600000
H     -7.59100000      5.98500000    -11.77600000
O    -14.00800000     -1.80700000      4.12800000
H    -13.89600000     -2.70800000      4.43100000
H    -14.22400000     -1.31400000      4.92000000
O     11.11400000     -5.14300000      2.89700000
H     10.30100000     -5.43400000      2.48400000
H     11.75300000     -5.13100000      2.18500000
O     11.90900000     -2.18100000      0.60900000
H     12.11800000     -1.69200000      1.40500000
H     11.99400000     -1.53900000     -0.09600000
O     10.00600000    -12.65600000     -4.37000000
H     10.25800000    -13.54900000     -4.13400000
H     10.65400000    -12.10200000     -3.93400000
O     -9.78300000     -8.09200000     -7.99000000
H    -10.62400000     -7.79800000     -7.63900000
H     -9.89600000     -8.06000000     -8.94000000
O      0.88500000    -14.62300000     -3.96800000
H      1.78400000    -14.91900000     -4.10800000
H      0.89800000    -14.21800000     -3.10000000
O      7.58500000      1.68200000     16.35600000
H      7.31800000      2.59600000     16.45500000
H      6.77400000      1.21700000     16.15100000
O     -0.35300000      8.21500000     10.01200000
H     -1.07200000      7.73400000     10.42300000
H     -0.72400000      9.07300000      9.80800000
O      0.16300000     -0.59200000    -11.81100000
H      0.18100000     -0.54600000    -12.76600000
H      0.36400000     -1.50700000    -11.61100000
O     -2.36300000      6.24300000     10.86700000
H     -2.82900000      6.08400000     11.68800000
H     -2.04800000      5.37900000     10.60000000
O      2.49200000     15.62200000     -0.89800000
H      1.58600000     15.92900000     -0.86500000
H      2.84300000     15.99800000     -1.70600000
O     12.52000000    -11.50100000     -3.19500000
H     12.55600000    -11.12200000     -4.07300000
H     13.33600000    -11.99500000     -3.11400000
O     17.84100000     -5.34000000      2.03200000
H     16.89100000     -5.23500000      2.06600000
H     18.00400000     -6.18900000      2.44200000
O     10.15100000    -11.02400000     -1.76200000
H     10.39800000    -10.84800000     -0.85400000
H     10.98300000    -11.16600000     -2.21300000
O      2.86400000     -1.68600000     16.99800000
H      2.45100000     -1.50700000     17.84300000
H      2.73500000     -2.62500000     16.86300000
O     12.08700000      9.65000000      3.86300000
H     11.69800000      8.77800000      3.79200000
H     12.06300000      9.84700000      4.79900000
O     -6.34600000     11.48200000    -11.79500000
H     -6.99600000     10.79300000    -11.93500000
H     -5.59200000     11.21000000    -12.31800000
O      3.84900000      2.30100000     -1.93000000
H      4.52500000      2.48400000     -2.58300000
H      4.30600000      2.35800000     -1.09000000
O     -4.09800000     12.51300000     -2.34900000
H     -5.01500000     12.38300000     -2.59200000
H     -4.03300000     12.15900000     -1.46100000
O      4.53600000     -7.46000000     -8.67700000
H      5.07600000     -8.24900000     -8.62100000
H      4.70200000     -6.99800000     -7.85500000
O      3.39700000     -3.54200000     -1.73300000
H      4.21800000     -3.34400000     -1.28300000
H      2.75300000     -3.62800000     -1.03100000
O     -9.50300000    -12.27500000     -6.92900000
H     -8.70900000    -11.80300000     -7.17700000
H     -9.71100000    -12.81200000     -7.69300000
O     -7.02600000      0.06200000     14.75200000
H     -7.88000000     -0.19500000     15.10100000
H     -6.71500000      0.73900000     15.35300000
O      8.62500000      6.41700000     -2.02800000
H      8.37000000      6.63100000     -1.13100000
H      9.54200000      6.15000000     -1.95900000
O     -4.78400000      4.62600000     -0.69700000
H     -5.46700000      4.54300000     -1.36200000
H     -3.97300000      4.72700000     -1.19600000
O     -0.19000000      6.11100000     -0.45400000
H      0.02100000      6.40400000      0.43300000
H      0.31500000      5.30500000     -0.56600000
O    -13.91800000      2.21500000     -2.03000000
H    -14.12400000      3.11300000     -2.29000000
H    -13.81200000      2.25900000     -1.08000000
O     11.15700000      2.38100000     -5.57300000
H     10.38100000      2.22500000     -5.03400000
H     10.82100000      2.81900000     -6.35500000
O     -1.81500000      3.51200000      4.02300000
H     -2.40700000      3.91800000      3.39000000
H     -2.05700000      2.58600000      4.01700000
O     -4.35700000     11.32600000      0.06100000
H     -4.58200000     11.51400000      0.97200000
H     -5.01600000     10.69200000     -0.22200000
O     10.59900000     12.41900000      4.06200000
H     10.01800000     11.74300000      3.71200000
H     10.86200000     12.08700000      4.92100000
O    -10.14300000      2.10500000     -9.85700000
H    -10.42600000      1.39900000    -10.43900000
H     -9.91900000      2.82600000    -10.44500000
O    -11.01100000      3.99000000     10.50800000
H    -10.65000000      3.10400000     10.45700000
H    -10.69100000      4.33000000     11.34400000
O     11.30300000      4.87400000    -12.93400000
H     10.58900000      5.29300000    -13.41300000
H     12.04500000      5.47000000    -13.03900000
O    -11.76300000      6.56700000     -5.31900000
H    -10.99900000      6.99700000     -5.70300000
H    -12.11300000      7.21000000     -4.70100000
O      2.79900000     13.41300000     -8.89700000
H      2.41700000     14.06500000     -8.31000000
H      2.38500000     12.58800000     -8.64200000
O      8.90300000     -0.53700000    -15.34700000
H      9.34300000     -0.77900000    -14.53200000
H      8.18900000      0.03800000    -15.07100000
O      0.17000000      6.29900000    -10.51700000
H     -0.62700000      6.09000000    -10.03000000
H      0.41700000      7.17100000    -10.20900000
O      6.16200000     -8.60400000      2.02500000
H      6.88200000     -8.52100000      2.65000000
H      6.22800000     -7.82200000      1.47800000
O      1.63300000      4.25900000     -2.10300000
H      2.40800000      3.80400000     -2.43300000
H      0.92500000      3.97800000     -2.68300000
O      0.73900000      7.61800000      6.18900000
H      1.41700000      7.07200000      5.79100000
H     -0.08400000      7.19500000      5.94400000
O      2.18400000      9.77800000     -3.16900000
H      1.48000000      9.33400000     -2.69700000
H      2.64100000      9.07700000     -3.63400000
O     -2.19800000     10.17400000    -12.80100000
H     -2.43800000      9.30100000    -13.11100000
H     -1.41700000     10.03200000    -12.26500000
O     -0.35400000      5.33600000    -17.56500000
H     -1.20600000      5.27400000    -17.13300000
H      0.24300000      5.62600000    -16.87600000
O    -11.58000000     12.44800000     -0.05600000
H    -12.35400000     12.89500000     -0.39700000
H    -10.99400000     12.37600000     -0.81000000
O      5.92300000     11.44600000      2.41600000
H      5.94100000     12.17100000      3.04100000
H      5.12500000     10.96300000      2.63200000
O      9.67500000      9.59200000      0.94800000
H      9.80700000      9.90800000      1.84200000
H     10.23600000     10.15100000      0.41100000
O      6.43400000     -5.24300000     -3.49100000
H      7.00000000     -5.93100000     -3.84100000
H      6.47200000     -4.54600000     -4.14600000
O    -14.36300000      6.27500000      1.66100000
H    -14.52500000      6.84800000      0.91200000
H    -13.42300000      6.10000000      1.63000000
O      0.90000000     11.57800000      0.87600000
H     -0.03300000     11.69300000      0.69800000
H      1.11300000     10.72600000      0.49500000
O      4.76900000     -1.88600000     14.12800000
H      4.75600000     -0.95100000     14.33400000
H      4.32600000     -2.30100000     14.86800000
O     -6.60400000     -2.84800000     14.68200000
H     -6.72300000     -1.90900000     14.53700000
H     -7.48900000     -3.18100000     14.83200000
O     -9.09600000     -0.59300000    -14.66400000
H     -8.83600000     -0.81600000    -15.55800000
H     -8.27100000     -0.41900000    -14.21100000
O     12.95400000      7.90700000     -0.45400000
H     13.24400000      8.77400000     -0.73800000
H     13.45100000      7.29800000     -1.00000000
O      5.89300000      7.90100000     -9.31100000
H      5.20800000      8.33200000     -9.82300000
H      5.87100000      6.98900000     -9.60100000
O    -13.28200000     -8.56100000     -2.65600000
H    -13.99300000     -8.04100000     -2.28200000
H    -12.85300000     -8.95800000     -1.89800000
O     -7.57100000     13.65300000     -1.27800000
H     -7.61500000     14.13100000     -2.10700000
H     -7.38700000     12.74900000     -1.53300000
O     -4.08900000    -14.35500000     -9.36100000
H     -3.63900000    -14.14400000     -8.54300000
H     -3.79800000    -13.68000000     -9.97500000
O     -7.00200000      9.72600000     11.13000000
H     -7.87100000     10.01600000     10.85300000
H     -6.43400000      9.93000000     10.38800000
O      2.73200000     -8.36900000      5.58400000
H      2.97200000     -8.10000000      4.69700000
H      3.46900000     -8.08700000      6.12700000
O      0.00000000      8.83300000      2.82900000
H      0.37900000      9.07200000      3.67500000
H     -0.31700000      9.66000000      2.46600000
O      8.26100000      4.76300000     13.59900000
H      8.19100000      5.58400000     14.08500000
H      7.85600000      4.95000000     12.75200000
O     -5.06300000     10.89500000      2.74800000
H     -5.67300000     11.47300000      3.20600000
H     -5.50200000     10.04400000      2.73800000
O    -12.80600000     -6.37800000     -9.27100000
H    -12.66400000     -6.46400000    -10.21400000
H    -13.04700000     -5.46000000     -9.14800000
O     -4.83100000     15.41900000      7.88700000
H     -4.78800000     15.72200000      6.98000000
H     -5.38000000     16.06700000      8.33000000
O     -7.85600000    -13.04300000     -4.81800000
H     -8.22200000    -13.34700000     -5.64900000
H     -7.27900000    -12.32000000     -5.06100000
O      4.40200000      7.71900000     -3.55000000
H      4.41400000      7.66300000     -2.59400000
H      5.04500000      8.39800000     -3.75700000
O     -4.99800000     -5.49300000      7.69500000
H     -4.78400000     -4.91600000      6.96200000
H     -5.38800000     -6.26600000      7.28600000
O     -7.76700000    -10.34600000      0.75100000
H     -7.75600000     -9.51900000      0.26900000
H     -7.68500000    -11.01900000      0.07500000
O      0.84100000     14.53000000     -4.32800000
H      1.68100000     14.87300000     -4.02300000
H      0.91800000     13.58100000     -4.22300000
O      8.82900000     10.11700000     11.36200000
H      9.15300000     10.80800000     10.78400000
H      9.53800000      9.97800000     11.99000000
O      1.25100000      2.83900000     -9.15700000
H      1.59400000      3.44200000     -9.81600000
H      1.14500000      3.37700000     -8.37200000
O     -9.34300000     -2.15300000      0.64500000
H     -9.42200000     -2.32700000     -0.29300000
H    -10.24000000     -1.98900000      0.93400000
O     -0.44200000     -4.66100000     -8.70500000
H     -0.73400000     -4.06500000     -8.01500000
H     -0.03100000     -5.38700000     -8.23500000
O    -13.92600000     -5.29100000     -0.81500000
H    -14.08900000     -6.02900000     -0.22700000
H    -14.56500000     -5.39900000     -1.51900000
O    -12.78800000      3.26200000      3.04300000
H    -11.93800000      3.50400000      2.67700000
H    -12.85700000      2.32000000      2.88700000
O     -0.90900000    -10.17800000    -10.87700000
H     -1.45100000    -10.95900000    -10.76200000
H     -1.50900000     -9.51900000    -11.22500000
O      3.77500000    -12.56700000      5.08500000
H      2.90400000    -12.16800000      5.08300000
H      4.20100000    -12.21400000      4.30300000
O     -8.26700000      0.82200000     -5.43700000
H     -7.87600000      0.12800000     -5.96800000
H     -8.72700000      1.37500000     -6.06800000
O     11.62900000      9.68900000     -7.30500000
H     12.24700000      9.78900000     -8.02900000
H     11.65500000     10.53000000     -6.84900000
O    -11.71000000      1.45200000    -14.50200000
H    -11.01900000      1.12500000    -15.07900000
H    -11.28700000      1.54000000    -13.64800000
O      7.79300000      9.91800000     -9.54500000
H      8.64000000      9.47500000     -9.60400000
H      7.16700000      9.21500000     -9.37300000
O     -3.22000000     -3.97700000     15.61600000
H     -3.99300000     -4.49700000     15.83600000
H     -2.48300000     -4.57000000     15.76000000
O     -0.47800000     -6.54000000    -14.80300000
H     -1.02800000     -6.33200000    -14.04800000
H      0.37200000     -6.15200000    -14.59500000
O      2.92400000     12.60500000     10.06100000
H      3.21800000     12.45100000      9.16300000
H      2.06800000     13.02200000      9.96500000
O     -0.71400000    -14.57300000      5.31900000
H     -0.82100000    -15.02900000      4.48400000
H     -0.73800000    -15.26900000      5.97600000
O     -3.38500000      0.25800000      6.88300000
H     -2.92700000     -0.31500000      7.49800000
H     -4.21600000     -0.18700000      6.71700000
O     -0.01900000      0.72900000     10.49900000
H      0.26800000      0.29100000      9.69800000
H      0.65700000      0.51600000     11.14400000
O     17.00800000      1.16200000      2.60200000
H     17.77700000      1.36900000      3.13300000
H     17.36100000      0.70100000      1.84100000
O     13.82500000      2.60700000      9.71100000
H     13.61000000      2.75500000     10.63200000
H     14.77300000      2.47200000      9.70500000
O      8.64300000      5.36400000     -9.48000000
H      8.13200000      4.97900000    -10.19200000
H      8.95100000      6.20000000     -9.83000000
O    -14.61700000      0.64200000     -7.28400000
H    -14.48700000      1.30700000     -6.60800000
H    -13.76400000      0.21800000     -7.37100000
O     16.94200000      2.05100000      7.34900000
H     16.95200000      2.98700000      7.15200000
H     16.46400000      1.65700000      6.61900000
O    -10.96200000      9.89200000      8.59200000
H    -11.57100000     10.56300000      8.28500000
H    -11.52200000      9.15600000      8.84100000
O     11.22300000     -3.51200000     -9.82200000
H     11.64200000     -4.26400000    -10.24100000
H     11.95100000     -2.98300000     -9.49600000
O     -7.11200000    -15.30200000      5.30000000
H     -7.08500000    -16.11600000      5.80200000
H     -7.67100000    -14.72100000      5.81600000
O     -6.89400000      8.46500000     13.36800000
H     -7.75800000      8.35200000     13.76400000
H     -7.06800000      8.89800000     12.53200000
O     -0.17100000     16.55200000     -0.85900000
H     -0.63700000     16.31500000     -1.66100000
H     -0.75100000     17.17300000     -0.41900000
O      9.44500000      6.31900000     10.89200000
H      8.49900000      6.45200000     10.95900000
H      9.78900000      6.62300000     11.73200000
O     -6.94300000      7.71200000      8.27000000
H     -7.43000000      8.12900000      8.98100000
H     -6.05400000      8.05700000      8.35600000
O      5.26300000      5.73500000     -0.38500000
H      5.79800000      6.49300000     -0.14900000
H      5.84500000      5.18600000     -0.91100000
O     13.23700000     10.72200000     -4.22500000
H     12.89600000     10.96100000     -5.08700000
H     13.75000000     11.48200000     -3.95100000
O      4.73000000     -4.68200000      4.45100000
H      4.63600000     -4.99800000      5.35000000
H      5.18800000     -3.84600000      4.53800000
O      4.88900000    -14.52100000     -2.18200000
H      5.30600000    -13.92800000     -1.55600000
H      3.96200000    -14.28700000     -2.15200000
O    -15.42100000      2.30800000      4.84800000
H    -15.16900000      2.81700000      4.07700000
H    -15.86700000      2.93700000      5.41500000
O      9.57800000     -1.38000000     -3.01600000
H      9.30900000     -1.68400000     -3.88300000
H     10.20900000     -0.68200000     -3.19100000
O     14.73900000      7.32300000      1.31200000
H     14.07300000      7.26600000      0.62700000
H     15.40500000      6.68600000      1.05200000
O     -8.91900000     -5.49000000     -8.82300000
H     -9.08800000     -6.40200000     -8.58400000
H     -8.36300000     -5.54600000     -9.60100000
O     15.12700000      6.44500000      6.44000000
H     15.58900000      7.21700000      6.76700000
H     14.72000000      6.73700000      5.62400000
O    -12.77600000     -5.76600000      2.35700000
H    -13.70900000     -5.56900000      2.26900000
H    -12.60700000     -6.43000000      1.68900000
O     -1.38000000     -4.75200000      8.88500000
H     -2.12500000     -4.92200000      9.46100000
H     -1.03100000     -3.91300000      9.18700000
O      1.03400000      5.55400000    -15.36000000
H      0.70200000      6.12900000    -14.67000000
H      1.30700000      4.76100000    -14.90000000
O     -5.77400000      2.18100000      4.13000000
H     -5.31500000      2.57500000      4.87200000
H     -5.38500000      2.59700000      3.36000000
O      6.63400000      6.43700000     11.32300000
H      6.19700000      7.26800000     11.50900000
H      5.93700000      5.86600000     11.00000000
O      5.18100000     -2.02300000      5.10100000
H      4.95700000     -1.09400000      5.05100000
H      5.96500000     -2.05100000      5.65100000
O      6.56900000      9.56700000      6.84200000
H      5.99100000      9.96200000      6.18800000
H      6.02100000      8.91900000      7.28400000
O     15.25200000     -4.96000000      2.96300000
H     15.24200000     -5.47400000      3.77000000
H     14.98300000     -4.08200000      3.23500000
O     -8.29100000     -3.98200000     11.34200000
H     -7.63300000     -3.86000000     10.65800000
H     -9.05700000     -4.32300000     10.88100000
O      9.63400000      1.56100000     11.54700000
H      8.92800000      1.50200000     10.90500000
H      9.31300000      1.06700000     12.30200000
O     -4.39800000      3.81900000      9.99800000
H     -5.00700000      4.48000000      9.66900000
H     -4.95900000      3.10500000     10.30100000
O      3.43000000    -15.30300000      5.21000000
H      2.57400000    -15.72900000      5.25000000
H      3.22900000    -14.37000000      5.13100000
O     -8.30100000      6.41800000      3.61800000
H     -7.60600000      5.80000000      3.39000000
H     -8.34700000      6.38500000      4.57300000
O     12.03000000      9.88700000      8.49900000
H     11.16500000      9.60300000      8.79400000
H     12.18700000      9.38600000      7.69900000
O     -7.88500000      1.45400000     -1.27600000
H     -7.53500000      0.56700000     -1.19500000
H     -8.44000000      1.56400000     -0.50400000
O     10.28000000     -8.87900000    -11.79000000
H      9.93900000     -8.75600000    -10.90400000
H      9.54900000     -9.25600000    -12.27900000
O     -6.61100000     -0.91500000     -7.13200000
H     -6.60900000     -1.78200000     -7.53700000
H     -5.86700000     -0.92900000     -6.53000000
O     -2.83400000     -5.06600000      5.59500000
H     -2.19600000     -4.44800000      5.23800000
H     -2.34600000     -5.88400000      5.69100000
O      0.10900000     -5.32100000     15.36100000
H      0.05300000     -6.16700000     14.91500000
H      0.83200000     -4.86900000     14.92600000
O      5.38400000      5.04100000      4.61500000
H      4.96700000      4.68200000      3.83200000
H      6.24700000      5.33000000      4.31600000
O     -9.38600000     -3.98600000     -4.33100000
H    -10.13100000     -4.58600000     -4.36400000
H     -9.03000000     -3.99600000     -5.21900000
O    -10.95000000     -7.22200000      8.16000000
H    -11.16900000     -7.58100000      9.02000000
H    -10.39500000     -6.46600000      8.35100000
O     -1.46700000    -16.21100000     -5.35300000
H     -2.01700000    -15.45700000     -5.56500000
H     -0.92100000    -16.33600000     -6.13000000
O     -9.56000000     -7.55400000    -10.72600000
H    -10.47300000     -7.42700000    -10.98400000
H     -9.06200000     -7.42300000    -11.53300000
O      7.99200000      1.92000000      2.70300000
H      7.61800000      1.30000000      3.32900000
H      7.23900000      2.24600000      2.21000000
O     -1.46800000     -7.21300000      5.96700000
H     -1.61400000     -8.12900000      6.20400000
H     -0.60400000     -7.20700000      5.55400000
O      0.45000000     -7.32100000      3.86200000
H      1.19300000     -7.62100000      4.38700000
H      0.43800000     -7.90900000      3.10700000
O     -3.60300000    -13.45000000      2.72200000
H     -3.94500000    -14.27500000      3.06700000
H     -3.23800000    -13.00400000      3.48700000
O     -8.43600000     -1.69400000      4.76400000
H     -8.41600000     -0.94300000      4.17100000
H     -9.33800000     -2.01100000      4.71900000
O     10.38900000    -10.32500000      9.28300000
H     11.02700000     -9.76900000      9.73000000
H     10.91400000    -10.86800000      8.69500000
O     -7.76600000    -14.70100000      2.49500000
H     -8.33200000    -15.42200000      2.77100000
H     -7.17700000    -14.56100000      3.23600000
O      8.25000000    -10.08200000    -13.37100000
H      7.44600000     -9.85500000    -12.90400000
H      7.96300000    -10.67200000    -14.06900000
O      4.25900000      3.79000000     -8.49400000
H      3.42500000      3.34400000     -8.34800000
H      4.01500000      4.64200000     -8.85500000
O      1.84600000     15.65500000    -10.04800000
H      2.74900000     15.97300000    -10.05500000
H      1.92800000     14.70200000    -10.00200000
O     10.56600000      1.69100000     -0.21500000
H     11.13800000      1.30400000      0.44800000
H      9.68700000      1.40400000      0.03100000
O     -7.22700000     -2.86000000    -10.37400000
H     -7.97500000     -2.85800000     -9.77600000
H     -7.23900000     -1.99100000    -10.77500000
O     -2.25500000     -9.82800000    -14.05000000
H     -2.59200000     -8.96600000    -13.80200000
H     -1.31000000     -9.70100000    -14.12900000
O     -2.53300000      2.47700000    -16.99000000
H     -1.97200000      1.86500000    -16.51400000
H     -2.29200000      3.33800000    -16.64800000
O     10.08500000      3.10000000     -2.40300000
H      9.99800000      2.44100000     -3.09100000
H     10.30800000      2.60000000     -1.61800000
O    -11.78500000     -2.68500000      1.38400000
H    -12.30000000     -2.07900000      0.85200000
H    -11.85200000     -3.52200000      0.92600000
O      7.21100000     12.94900000      0.41300000
H      8.07100000     13.03800000      0.82400000
H      6.66700000     12.53600000      1.08300000
O     -7.54100000    -13.38600000      9.02500000
H     -7.62300000    -12.44000000      9.14300000
H     -6.62500000    -13.57400000      9.23300000
O     -4.50800000     -4.64100000     -3.84400000
H     -3.92600000     -5.23400000     -4.31800000
H     -4.54900000     -5.00300000     -2.95800000
O     -4.46300000     11.35700000    -13.69100000
H     -4.57300000     11.08000000    -14.60100000
H     -3.69000000     10.88000000    -13.38700000
O     -8.69000000     -1.13500000     10.99600000
H     -7.91900000     -0.73100000     11.39500000
H     -8.73200000     -2.00800000     11.38800000
O     -8.06400000     11.22200000     -4.86100000
H     -8.58700000     11.88600000     -5.30900000
H     -7.87800000     10.56800000     -5.53400000
O      2.34200000     -0.56100000      3.71100000
H      2.46500000     -1.48700000      3.50500000
H      2.88800000     -0.09900000      3.07500000
O     -0.32000000      4.27100000     16.52900000
H     -0.44400000      4.39900000     17.46900000
H      0.29900000      4.95500000     16.27400000
O     -3.12400000     -5.69600000     -8.56800000
H     -2.32100000     -5.29700000     -8.90300000
H     -3.82200000     -5.31200000     -9.09800000
O      0.82300000     -0.48700000      8.25600000
H      1.40100000     -0.19300000      7.55200000
H      0.58800000     -1.38300000      8.01500000
O     -0.43000000      6.90400000    -13.40000000
H     -1.15300000      7.21700000    -13.94500000
H     -0.51500000      7.39600000    -12.58400000
O     -5.70600000     16.30800000      1.98100000
H     -6.29500000     16.41200000      2.72800000
H     -5.09500000     17.04100000      2.05400000
O     17.83400000     -0.22300000     -3.31100000
H     18.73100000     -0.44000000     -3.56300000
H     17.34000000     -1.02900000     -3.46300000
O     -2.47700000      5.34000000     14.04300000
H     -1.77600000      4.75700000     13.75300000
H     -2.61500000      5.11000000     14.96200000
O     -9.16300000      8.00600000     -6.19100000
H     -8.28900000      8.32100000     -5.96200000
H     -9.08500000      7.72100000     -7.10200000
O     -0.52200000    -16.83200000      0.51000000
H      0.41300000    -16.79600000      0.71100000
H     -0.72700000    -15.96100000      0.16800000
O      3.95600000     14.73600000      2.82600000
H      3.94900000     13.92000000      2.32700000
H      3.05400000     15.05200000      2.78100000
O     -6.32400000    -10.25300000     -5.62800000
H     -5.85000000     -9.44700000     -5.42600000
H     -7.11500000     -9.95800000     -6.07900000
O      1.08700000      4.56600000      2.08300000
H      0.19000000      4.90000000      2.08500000
H      1.63200000      5.34300000      2.19900000
O      0.40400000     -3.13800000    -10.77700000
H      0.52100000     -3.72400000    -10.02900000
H     -0.53400000     -3.17500000    -10.96500000
O     -2.09700000     16.12400000      3.35300000
H     -1.58600000     15.72400000      4.05600000
H     -2.97900000     16.20700000      3.71400000
O     -0.50200000     -8.40500000     -6.99500000
H     -0.40400000     -7.74800000     -6.30600000
H     -1.36000000     -8.79700000     -6.83200000
O     -1.63600000    -14.14900000      0.81300000
H     -1.76200000    -13.90300000      1.73000000
H     -2.51700000    -14.34700000      0.49600000
O    -12.94600000     -0.84900000     -8.87900000
H    -12.98600000     -1.79600000     -8.74400000
H    -12.73100000     -0.74800000     -9.80600000
O     -2.85000000     13.43000000      7.44100000
H     -3.64000000     12.89400000      7.37700000
H     -3.10800000     14.17200000      7.98800000
O    -13.60600000    -11.51900000     -2.04900000
H    -13.45800000    -10.67200000     -2.47000000
H    -12.81200000    -11.67500000     -1.53900000
O      2.61300000    -11.43500000      8.04800000
H      2.05500000    -12.20100000      7.91600000
H      2.06700000    -10.69300000      7.78500000
O      7.76200000     -9.94300000      4.61900000
H      6.92700000    -10.01600000      5.08100000
H      8.29100000    -10.66000000      4.96900000
O      0.62400000     -8.34600000      1.05700000
H      0.35500000     -7.46500000      0.79600000
H      1.35700000     -8.55400000      0.47800000
O     -5.38300000     -4.17300000     12.31700000
H     -5.82200000     -3.66800000     11.63200000
H     -5.73400000     -3.82200000     13.13500000
O      3.99700000     -3.80800000     12.23800000
H      4.61500000     -3.19500000     12.63700000
H      3.95400000     -3.54200000     11.32000000
O      2.87600000     10.89900000     -6.99700000
H      3.52700000     10.75000000     -6.31200000
H      2.20600000     10.23400000     -6.84000000
O     -2.85900000     -9.01700000     13.12600000
H     -2.53200000     -8.65000000     12.30500000
H     -3.57700000     -9.59200000     12.86300000
O      8.55800000    -12.87300000     -0.90800000
H      9.15100000    -12.96200000     -0.16200000
H      8.75200000    -12.00600000     -1.26500000
O     -1.54700000     -5.33100000    -17.04900000
H     -1.02700000     -5.47300000    -16.25800000
H     -1.01300000     -5.69500000    -17.75500000
O     -1.24600000     15.19100000      5.82700000
H     -1.81200000     14.64800000      6.37500000
H     -0.98000000     15.91300000      6.39600000
O      4.80300000     11.23100000      5.76900000
H      4.42800000     11.83900000      6.40700000
H      4.10300000     11.09000000      5.13200000
O    -16.57300000      4.79900000     -6.84200000
H    -15.71700000      4.69100000     -7.25700000
H    -16.75900000      3.94500000     -6.45100000
O     -0.89500000     11.61900000      6.36600000
H     -1.38500000     11.23900000      5.63600000
H     -1.46500000     12.31000000      6.70300000
O      5.93900000     -5.44000000      1.15700000
H      5.52800000     -4.57800000      1.08000000
H      6.44400000     -5.53800000      0.35000000
O     -2.69000000      5.08000000    -15.91700000
H     -3.10100000      4.86800000    -15.07900000
H     -3.27200000      5.72900000    -16.31200000
O     -2.83200000      7.61100000    -11.80700000
H     -2.58700000      6.69500000    -11.93500000
H     -2.38400000      7.86800000    -11.00100000
O     15.43400000      9.82400000      2.15700000
H     15.22800000      8.98100000      1.75300000
H     14.69200000     10.38500000      1.93300000
O      9.92100000     -1.12800000     -6.38000000
H      9.59300000     -0.32400000     -6.78300000
H     10.84500000     -0.94900000     -6.20500000
O     -4.05900000    -12.20300000     -2.80000000
H     -4.08600000    -11.78800000     -1.93800000
H     -3.75000000    -13.09300000     -2.62800000
O     -6.80400000     10.65200000     -8.67100000
H     -7.61300000     11.15500000     -8.77100000
H     -6.21300000     11.01600000     -9.33100000
O      8.19900000      4.85200000      3.88400000
H      8.77400000      4.37500000      3.28500000
H      8.75300000      5.05500000      4.63700000
O     -3.65000000      8.11500000     -2.44300000
H     -2.98000000      8.72500000     -2.75000000
H     -4.12100000      7.85700000     -3.23500000
O     -2.36200000      8.98700000     13.00400000
H     -3.11800000      9.01200000     13.59000000
H     -1.73700000      8.41100000     13.44300000
O     -1.23500000     15.55600000     -3.07600000
H     -0.51600000     15.01300000     -3.40000000
H     -1.74300000     15.77300000     -3.85800000
O     13.72500000     -5.15400000      9.53100000
H     14.29500000     -4.41800000      9.75700000
H     13.14600000     -4.80800000      8.85200000
O      3.30500000      3.03800000      8.39800000
H      3.38500000      3.07400000      7.44400000
H      2.48100000      3.48500000      8.58600000
O      1.92300000    -12.63600000     12.37800000
H      2.31500000    -12.03700000     11.74200000
H      1.00200000    -12.68500000     12.12500000
O      1.20000000    -10.97100000      4.84600000
H      1.89200000    -10.80600000      4.20500000
H      1.12600000    -10.15100000      5.33500000
O    -11.80000000      6.33000000      1.42800000
H    -11.39100000      6.92900000      2.05200000
H    -11.32200000      5.50800000      1.53600000
O    -12.35500000      9.33800000      1.09500000
H    -11.58300000      9.83600000      0.82800000
H    -12.00100000      8.56500000      1.53600000
O     -1.83000000     12.14600000      0.30600000
H     -2.65500000     11.66200000      0.34400000
H     -2.08400000     13.06100000      0.42400000
O      6.96600000      4.69700000    -14.87200000
H      6.13700000      5.16800000    -14.95900000
H      7.40300000      4.82500000    -15.71400000
O     -0.07400000      8.49800000     -2.26100000
H      0.15300000      8.31000000     -1.35000000
H     -0.87600000      9.01900000     -2.20600000
O     -4.50800000      5.71100000      5.51900000
H     -4.53600000      4.90900000      6.04100000
H     -5.13200000      6.29700000      5.94600000
O     -7.28400000      0.50800000     -9.29600000
H     -6.87600000      0.13800000     -8.51300000
H     -8.20000000      0.23500000     -9.24100000
O     16.62000000     -2.47500000     -4.16000000
H     15.96900000     -3.02200000     -3.72100000
H     17.10800000     -3.08300000     -4.71600000
O    -15.40000000     -2.36300000     -2.54400000
H    -15.77600000     -1.50000000     -2.36600000
H    -16.08400000     -2.98000000     -2.28500000
O      6.81000000      4.35800000     -2.12000000
H      7.53200000      4.95800000     -2.30200000
H      6.79900000      3.76100000     -2.86800000
O    -11.05400000      1.29200000      7.80300000
H    -11.20500000      0.78600000      8.60100000
H    -11.87800000      1.75500000      7.65300000
O    -13.45400000     -6.05300000      7.81400000
H    -13.84500000     -5.56600000      7.08800000
H    -12.72000000     -6.52300000      7.41800000
O      8.42200000     -6.17000000      2.40200000
H      8.09600000     -5.96200000      3.27800000
H      7.73700000     -5.85600000      1.81100000
O     -5.66200000      5.39800000      2.83000000
H     -4.84700000      5.29600000      2.33800000
H     -5.39300000      5.79500000      3.65900000
O     -5.64800000      5.56100000     13.98200000
H     -5.93100000      6.45600000     13.79400000
H     -4.69200000      5.60000000     13.95000000
O      5.48600000    -11.22400000      2.30800000
H      5.95800000    -10.41000000      2.13100000
H      6.14900000    -11.81200000      2.66800000
O     -0.41300000     -3.01400000     -4.22600000
H      0.03700000     -2.48600000     -4.88600000
H     -1.33700000     -2.78500000     -4.32600000
O     -4.36300000     11.20700000      7.03600000
H     -3.63900000     10.58500000      6.95100000
H     -4.96600000     10.96800000      6.33200000
O     11.16600000     -1.18900000      8.17500000
H     12.03800000     -1.47300000      8.44900000
H     11.19500000     -0.23400000      8.23500000
O     -6.72000000    -12.93200000     -0.51700000
H     -6.62500000    -13.84600000     -0.24800000
H     -5.90700000    -12.51300000     -0.23200000
O     -1.00000000      3.38700000     10.38900000
H     -0.59600000      2.58700000     10.05200000
H     -1.49100000      3.10100000     11.15900000
O      1.81300000     -3.36000000    -16.09100000
H      1.74600000     -3.53300000    -17.03000000
H      2.60100000     -2.82500000    -16.00100000
O     -7.50100000      5.25900000    -15.87000000
H     -7.28300000      4.33600000    -15.73900000
H     -8.17700000      5.25200000    -16.54800000
O     -2.54600000      5.65100000     -1.85400000
H     -2.88600000      6.54300000     -1.92900000
H     -1.84200000      5.71600000     -1.20900000
O      8.71700000    -10.03500000     -9.70100000
H      9.25200000    -10.36600000    -10.42200000
H      8.17500000    -10.78000000     -9.44300000
O      4.03100000      7.36300000     12.85600000
H      3.71700000      8.19000000     13.22100000
H      4.77700000      7.12600000     13.40800000
O    -12.59000000     -6.42300000     11.17200000
H    -12.42900000     -5.48300000     11.09300000
H    -13.47200000     -6.54500000     10.82000000
O     -0.08400000    -13.27400000     -6.36000000
H      0.49300000    -12.66300000     -6.81800000
H      0.40700000    -13.52700000     -5.57900000
O     -6.93300000      2.72000000    -14.94600000
H     -6.37300000      2.28700000    -15.59000000
H     -6.58800000      2.43700000    -14.10000000
O      4.49900000      6.97800000    -13.10800000
H      4.13500000      6.56900000    -13.89400000
H      5.23700000      7.49700000    -13.42900000
O     -1.52800000     -2.63300000     -7.13100000
H     -2.21600000     -2.53600000     -6.47200000
H     -1.20500000     -1.74300000     -7.27200000
O      5.76100000     16.48800000      1.18000000
H      5.65200000     15.53800000      1.14600000
H      4.87100000     16.82700000      1.28000000
O     -0.91900000      7.48400000     14.62700000
H     -1.39100000      6.72400000     14.28700000
H     -0.05700000      7.14300000     14.86700000
O     -9.25800000     15.57100000      0.09400000
H     -8.51700000     15.01000000      0.32000000
H     -9.70300000     15.10700000     -0.61500000
O      0.67200000      0.80400000    -14.67800000
H     -0.06200000      0.80900000    -15.29200000
H      1.03700000     -0.07800000    -14.74900000
O      1.93300000     -0.97100000     11.24100000
H      2.53400000     -0.36200000     10.81200000
H      2.05500000     -1.79800000     10.77300000
O     -3.22400000     12.52300000     -9.29500000
H     -4.09800000     12.90100000     -9.39000000
H     -2.96000000     12.75000000     -8.40400000
O    -10.76700000     11.55500000      5.70800000
H    -11.28100000     10.78700000      5.45900000
H     -9.88000000     11.35600000      5.40800000
O     -3.81900000     -6.05600000     10.21500000
H     -4.25900000     -5.31900000     10.63800000
H     -3.96700000     -5.91800000      9.28000000
O     -2.31300000      9.39700000     -4.24900000
H     -1.58500000      9.04600000     -4.76200000
H     -2.76300000      9.99300000     -4.84800000
O      1.14900000     -5.14900000      6.63800000
H      1.97200000     -5.56500000      6.89400000
H      1.35900000     -4.68000000      5.83100000
O     -3.01800000      5.15500000      1.45800000
H     -3.18900000      5.16900000      0.51600000
H     -2.56800000      5.98200000      1.63200000
O     14.39900000     -0.49300000      1.75300000
H     14.22600000     -0.20900000      0.85500000
H     15.18900000     -0.01500000      2.00600000
O     -2.76000000     14.64200000      0.85400000
H     -3.55700000     15.15400000      0.72100000
H     -2.33600000     15.04900000      1.60900000
O      7.04000000     -3.40700000     11.97200000
H      7.23500000     -3.89100000     12.77500000
H      7.29400000     -2.50500000     12.16800000
O    -11.37100000      0.63700000     -1.84600000
H    -10.83800000      0.15900000     -2.48000000
H    -12.12900000      0.93700000     -2.34800000
O      5.56900000     12.89800000     -7.66000000
H      4.61700000     12.98700000     -7.67400000
H      5.74200000     12.27800000     -6.95100000
O      2.21800000      1.01600000      6.02100000
H      1.56600000      1.71600000      6.04600000
H      2.04600000      0.55600000      5.19900000
O    -14.12700000    -11.05600000      3.01400000
H    -13.61200000    -10.30800000      3.31600000
H    -13.91800000    -11.75600000      3.63400000
O      5.59300000      6.50200000     15.04000000
H      5.51500000      6.99600000     15.85600000
H      6.53600000      6.44000000     14.88700000
O      6.33500000     -3.87700000     -5.93100000
H      6.79100000     -3.04300000     -6.04300000
H      5.86900000     -4.00800000     -6.75700000
O      8.09500000     -6.19300000     -5.76700000
H      8.93800000     -6.58300000     -5.99900000
H      8.04100000     -5.40300000     -6.30500000
O     14.04300000     -6.92100000     -6.89800000
H     13.64700000     -7.73600000     -7.20700000
H     13.34200000     -6.48300000     -6.41500000
O      4.95600000     -6.95900000     -1.95800000
H      4.48500000     -7.15900000     -2.76600000
H      5.53800000     -6.23600000     -2.19200000
O      3.84900000      2.99300000    -16.01500000
H      3.42200000      2.93500000    -16.86900000
H      4.43000000      2.23200000    -15.98600000
O     -1.50900000    -15.57600000     -2.58300000
H     -1.56300000    -15.99900000     -3.44000000
H     -0.88800000    -14.85800000     -2.70900000
O      9.36800000     -9.10200000     -5.29600000
H      8.89200000     -9.12800000     -6.12600000
H      9.39300000    -10.01300000     -5.00500000
O     -1.06600000      1.72400000      6.97500000
H     -1.98400000      1.54600000      7.18000000
H     -0.68300000      0.86000000      6.82200000
O    -10.58900000     -8.11300000      1.49200000
H    -10.49100000     -7.48500000      0.77600000
H     -9.75500000     -8.58200000      1.51500000
O      2.91900000     -2.73200000      6.97200000
H      2.01300000     -2.69700000      6.66500000
H      3.44200000     -2.76100000      6.17100000
O     -6.98900000      5.09900000      9.26200000
H     -7.24000000      5.96900000      8.95100000
H     -7.54000000      4.49800000      8.76000000
O     -2.97200000      0.99900000      3.87400000
H     -3.24700000      0.53600000      4.66500000
H     -3.78000000      1.12500000      3.37600000
O      7.77300000     -8.79500000     -7.54700000
H      7.90200000     -7.85500000     -7.67200000
H      8.07300000     -9.18900000     -8.36600000
O      9.75100000      5.83400000      5.96500000
H      9.25700000      5.57400000      6.74200000
H     10.61700000      6.07000000      6.29900000
O    -10.49400000      8.14200000      3.19900000
H    -10.12000000      9.02300000      3.21700000
H     -9.73900000      7.55900000      3.28400000
O     -2.77900000     -6.41200000     -2.17500000
H     -2.20700000     -7.14300000     -2.40700000
H     -3.00200000     -6.56500000     -1.25600000
O     10.63200000     -2.52700000     12.36100000
H     10.58100000     -3.06800000     13.14900000
H     10.24400000     -3.06900000     11.67300000
O     11.19300000     -9.67600000     -8.03200000
H     10.73500000     -8.83500000     -8.03000000
H     10.49600000    -10.32900000     -7.96700000
O     -5.47600000     -9.86800000      7.43100000
H     -4.69700000     -9.32500000      7.30700000
H     -6.13700000     -9.47100000      6.86500000
O      5.41700000     -4.31800000    -15.06500000
H      6.25100000     -3.93600000    -14.79200000
H      4.91200000     -4.39300000    -14.25500000
O      8.88400000     12.74900000      9.85200000
H      8.48800000     13.56400000     10.16100000
H      8.29500000     12.44300000      9.16300000
O     -2.48400000      6.83600000     -5.80700000
H     -2.16100000      6.08200000     -5.31400000
H     -1.69200000      7.27600000     -6.11600000
O     -9.00600000    -11.54200000      4.40600000
H     -8.97800000    -12.12600000      5.16300000
H     -9.07700000    -12.12800000      3.65300000
O      8.95600000     10.40800000      3.46900000
H      8.90100000      9.74800000      4.16100000
H      8.15100000     10.29300000      2.96400000
O     -5.77200000     -3.83100000     -7.31100000
H     -5.57600000     -4.21500000     -6.45600000
H     -5.29900000     -4.38300000     -7.93400000
O      8.64000000     -6.28400000    -11.67200000
H      9.30300000     -6.95200000    -11.84700000
H      7.99400000     -6.39900000    -12.36800000
O     -0.56300000      2.31500000    -11.42600000
H     -0.15700000      2.28500000    -10.55900000
H     -0.28700000      1.50000000    -11.84700000
O      1.62400000      5.28700000      9.02900000
H      1.57400000      6.20800000      9.28500000
H      0.81500000      5.12800000      8.54400000
O     -2.42200000      8.02600000    -14.78800000
H     -2.26100000      8.56200000    -15.56500000
H     -3.35400000      7.81300000    -14.83200000
O    -10.45100000     10.39500000     -3.16700000
H    -10.17500000     10.98600000     -3.86800000
H     -9.92600000     10.65700000     -2.41100000
O     10.25500000      1.38100000      4.58600000
H      9.62200000      1.31800000      5.30200000
H      9.73000000      1.61500000      3.82100000
O    -12.50000000     -4.35800000     -6.52300000
H    -11.66000000     -4.81400000     -6.57400000
H    -12.26600000     -3.43800000     -6.39800000
O      5.69700000     10.33800000     -0.13500000
H      6.51100000     10.52300000     -0.60300000
H      5.70500000     10.94300000      0.60700000
O     14.16900000      6.16700000     -8.48000000
H     14.20900000      5.45600000     -7.84100000
H     14.00200000      6.95100000     -7.95600000
O    -12.18500000    -13.07200000      1.52900000
H    -12.50500000    -12.19000000      1.34100000
H    -11.23300000    -12.97900000      1.56300000
O      0.22000000     -9.02900000    -14.49800000
H      0.22300000     -8.10600000    -14.75200000
H      0.78900000     -9.45500000    -15.13800000
O      4.27800000     -8.97800000     13.26500000
H      4.37900000     -9.09900000     12.32100000
H      3.85200000     -8.12600000     13.35300000
O      1.77200000      3.24500000    -14.20300000
H      1.28400000      2.42200000    -14.18000000
H      2.53300000      3.05700000    -14.75200000
O      2.26400000      2.05300000     12.99800000
H      2.53300000      1.55700000     13.77200000
H      2.49300000      1.48800000     12.26000000
O     -7.91400000     -6.56900000      3.05900000
H     -8.44500000     -5.89200000      2.63900000
H     -7.75500000     -7.21200000      2.36700000
O    -11.24400000     -1.31200000      3.55300000
H    -11.36900000     -1.91000000      2.81600000
H    -12.12300000     -1.18200000      3.90800000
O     16.73100000      4.35500000     -2.03000000
H     17.07900000      4.54000000     -2.90300000
H     17.05100000      3.47700000     -1.82500000
O     -6.57800000    -10.79100000    -11.43500000
H     -6.85900000     -9.95100000    -11.79800000
H     -5.64700000    -10.67200000    -11.24900000
O      5.81600000     -4.32700000     16.31600000
H      5.92200000     -4.41300000     17.26300000
H      5.05200000     -4.86500000     16.11000000
O      0.09400000      9.32000000    -11.54100000
H      0.61900000      9.75500000    -12.21300000
H      0.68100000      9.24700000    -10.78900000
O     -6.25600000     -0.63800000     -0.86200000
H     -6.20000000     -1.58900000     -0.95600000
H     -6.02400000     -0.47400000      0.05200000
O    -10.35000000      5.27400000      7.98500000
H    -10.44200000      4.74600000      8.77900000
H    -11.14200000      5.81000000      7.96100000
O     -1.64700000    -10.32700000      1.03700000
H     -0.97700000     -9.84900000      0.54900000
H     -1.15400000    -10.94500000      1.57800000
O     -2.89000000     16.52100000     -5.18900000
H     -2.55900000     16.90500000     -6.00100000
H     -3.66600000     17.04100000     -4.97800000
O    -11.87400000     -1.50200000      6.95100000
H    -11.83200000     -0.68300000      6.45700000
H    -11.01400000     -1.57500000      7.36600000
O      9.96700000     -3.64500000     15.00800000
H      9.27900000     -4.27600000     14.79500000
H      9.52500000     -2.97800000     15.53300000
O    -14.93900000     -0.12600000      6.08200000
H    -14.33900000      0.38300000      6.62700000
H    -15.35800000      0.52300000      5.51700000
O     -2.69600000      8.88700000     -8.16100000
H     -3.61100000      8.82700000     -7.88600000
H     -2.37800000      9.69600000     -7.75900000
O      9.63600000     13.46300000     -7.11300000
H     10.12800000     14.26600000     -7.28400000
H      9.16700000     13.29100000     -7.93000000
O     -2.89000000    -14.19200000     -6.97600000
H     -2.04200000    -13.75100000     -6.92900000
H     -3.46500000    -13.66600000     -6.41900000
O      5.66100000      1.17900000     -7.12000000
H      5.49900000      2.07900000     -7.40400000
H      5.26400000      0.63800000     -7.80300000
O      0.02400000    -14.11700000     -9.10200000
H     -0.21000000    -13.57400000     -8.34900000
H     -0.21200000    -15.00600000     -8.83700000
O     12.10300000      5.91000000      7.87300000
H     12.58600000      5.13100000      7.59800000
H     11.55100000      5.60600000      8.59400000
O     -0.78300000     -8.34000000     -1.65200000
H     -1.28600000     -9.14500000     -1.77700000
H      0.11800000     -8.63800000     -1.52300000
O    -15.21400000      6.94000000      4.50400000
H    -16.15700000      6.90900000      4.34800000
H    -14.82500000      6.93400000      3.63000000
O     13.83700000      7.85600000     -4.08300000
H     13.76800000      8.76000000     -3.77600000
H     13.01400000      7.44900000     -3.81500000
O      4.75300000      7.35800000      5.97500000
H      4.77900000      6.44000000      5.70500000
H      4.29500000      7.34700000      6.81500000
O     18.12400000     -2.48500000     -1.30100000
H     17.32700000     -2.98200000     -1.48400000
H     18.75900000     -2.80700000     -1.94200000
O      0.83400000     -8.72400000     -9.56700000
H      0.27600000     -9.43500000     -9.88300000
H      0.41600000     -8.43300000     -8.75700000
O     -7.72000000      4.89100000      0.92000000
H     -6.90800000      5.11100000      1.37600000
H     -7.58500000      5.20400000      0.02500000
O     14.59300000      0.95600000     -8.67600000
H     15.51700000      0.71900000     -8.59200000
H     14.52300000      1.34200000     -9.54900000
O      9.31300000    -15.09000000     -2.69900000
H      8.99000000    -14.28400000     -2.29600000
H      9.63900000    -15.61100000     -1.96400000
O     -2.48900000     -3.42000000    -13.98700000
H     -2.31800000     -3.43200000    -13.04600000
H     -2.94400000     -2.59200000    -14.13700000
O     17.84000000      0.28100000      0.11100000
H     17.37400000     -0.07200000     -0.64700000
H     18.09900000      1.16300000     -0.15500000
O      6.99900000     -0.49100000     10.12800000
H      7.13500000      0.33800000      9.67000000
H      6.15100000     -0.80300000      9.81100000
O     -4.65200000     -2.29200000      2.99000000
H     -5.01400000     -3.04700000      2.52500000
H     -5.15200000     -1.54600000      2.66100000
O      4.49500000      5.78200000    -15.69200000
H      4.64400000      6.07300000    -16.59100000
H      4.18000000      4.88200000    -15.78000000
O      3.84300000     -6.26000000     16.10300000
H      4.41500000     -7.01700000     15.97600000
H      3.65500000     -5.95100000     15.21700000
O      9.72400000     -3.41500000      9.44600000
H     10.08700000     -2.59800000      9.10100000
H      8.77700000     -3.28000000      9.43400000
O      0.22800000    -13.09100000     -1.29300000
H      1.03200000    -13.59400000     -1.16300000
H     -0.31300000    -13.30200000     -0.53300000
O    -13.41500000      4.65200000      7.97000000
H    -12.98800000      4.52100000      7.12300000
H    -13.95700000      5.43100000      7.84700000
O     11.64100000      0.33200000     -3.71300000
H     11.48300000      1.17000000     -4.14700000
H     12.19500000     -0.15400000     -4.32500000
O    -11.70800000     -7.38600000      5.35300000
H    -11.29000000     -8.07400000      5.87000000
H    -11.05800000     -6.68400000      5.31900000
O      5.81500000      2.65100000     -4.17200000
H      5.85500000      1.86500000     -4.71700000
H      6.41900000      3.26400000     -4.59200000
O     -0.05200000     10.35400000     -6.09400000
H     -0.23700000     11.05700000     -6.71700000
H      0.27000000     10.80500000     -5.31400000
O     12.60600000      5.86800000    -10.57700000
H     12.37900000      4.93800000    -10.57100000
H     13.12900000      5.99200000     -9.78500000
O      7.30800000      8.23000000    -12.97000000
H      7.39500000      7.30700000    -12.73500000
H      8.14500000      8.62200000    -12.71900000
O      5.31200000     -1.24900000     -3.93400000
H      5.90900000     -1.16000000     -4.67800000
H      5.73400000     -1.89300000     -3.36500000
O      5.12200000     -9.47200000     -0.70400000
H      4.49400000     -9.27000000     -0.01100000
H      4.99800000     -8.77700000     -1.35000000
O    -12.49400000     -0.23300000      9.93900000
H    -13.30600000      0.26700000     10.02900000
H    -12.77500000     -1.08800000      9.61400000
O     12.79800000    -10.99300000     -5.96600000
H     12.91600000    -11.92800000     -6.13300000
H     12.18500000    -10.70400000     -6.64300000
O     12.90800000     -0.94000000      5.34800000
H     13.05400000     -1.18600000      6.26100000
H     12.79000000      0.01000000      5.37200000
O     11.56000000      3.77000000     13.23200000
H     10.62500000      3.95300000     13.13800000
H     11.63700000      3.35200000     14.09000000
O    -13.36700000      2.68600000     -5.46100000
H    -13.48000000      2.05400000     -4.75100000
H    -12.81100000      3.36900000     -5.08800000
O      1.79600000     -3.68000000     14.13900000
H      1.16000000     -2.96600000     14.17400000
H      2.28600000     -3.52500000     13.33100000
O      6.16200000      3.24100000      6.95600000
H      5.76400000      3.97300000      7.42600000
H      6.28200000      3.56600000      6.06400000
O     12.27500000      8.20700000      6.34300000
H     12.00700000      7.31100000      6.55000000
H     12.97400000      8.10500000      5.69700000
O    -14.11700000     -7.84800000      0.60100000
H    -13.99800000     -8.16400000      1.49600000
H    -15.06000000     -7.90500000      0.45000000
O     -0.98900000    -14.27100000     10.15700000
H     -1.02700000    -13.60200000     10.84100000
H     -1.38100000    -13.85200000      9.39000000
O      1.15200000      4.45900000     -7.04400000
H      0.83700000      5.36300000     -7.06600000
H      1.92700000      4.48900000     -6.48300000
O     -3.74500000     -9.29000000     15.80000000
H     -4.68800000     -9.36500000     15.65300000
H     -3.38000000     -9.11000000     14.93400000
O      5.22000000      0.82500000    -17.61000000
H      5.04200000      0.06900000    -17.04900000
H      6.10600000      0.67600000    -17.93800000
O      6.93600000     11.84500000     -5.38500000
H      7.77300000     12.14800000     -5.03500000
H      6.27800000     12.34300000     -4.89900000
O     15.63100000     -7.35100000     -0.65200000
H     14.91800000     -7.34400000     -0.01300000
H     15.21900000     -7.63100000     -1.46900000
O      7.30400000     -0.64800000     12.79300000
H      6.42200000     -0.77300000     13.14100000
H      7.17500000     -0.50900000     11.85500000
O     -7.97900000     -7.41700000      0.31500000
H     -8.71300000     -7.04300000     -0.17300000
H     -7.20200000     -7.13500000     -0.16600000
O      6.91300000     12.15400000      8.06800000
H      6.90400000     11.35300000      7.54300000
H      6.46300000     12.80100000      7.52500000
O     -9.23900000      0.51600000      3.08000000
H     -9.79700000      1.03500000      2.50000000
H     -9.76500000     -0.25600000      3.28900000
O      5.79200000     13.65800000     10.33600000
H      5.94300000     12.83100000      9.87800000
H      4.91000000     13.92000000     10.07200000
O      3.08800000     -5.92300000     -3.92100000
H      2.13500000     -5.87100000     -3.83900000
H      3.40700000     -5.11000000     -3.52900000
O     -2.98300000     -7.78500000    -12.11400000
H     -2.38700000     -7.27200000    -11.56900000
H     -3.30600000     -7.16400000    -12.76700000
O      2.13100000     15.29300000     -6.71700000
H      3.00600000     15.21200000     -6.33700000
H      1.53700000     15.21900000     -5.97000000
O     -4.29700000     -9.22700000      4.43700000
H     -5.22800000     -9.44900000      4.41000000
H     -3.96900000     -9.46400000      3.57000000
O      3.02300000    -10.36400000      2.87300000
H      3.00500000     -9.40700000      2.83800000
H      3.84700000    -10.60400000      2.45000000
O     -8.74100000      2.24900000     13.18100000
H     -9.28700000      1.65500000     13.69400000
H     -9.21000000      3.08300000     13.20000000
O    -10.26300000     -9.79400000      6.14800000
H    -10.75500000    -10.13800000      6.89400000
H     -9.94000000    -10.57300000      5.69500000
O    -16.29100000      0.13300000     -2.00800000
H    -16.96400000      0.66600000     -2.43100000
H    -15.54500000      0.72400000     -1.90700000
O     -7.23100000     -7.59500000     -4.10500000
H     -6.54700000     -7.65400000     -4.77100000
H     -7.91600000     -8.18900000     -4.41300000
O     12.13900000      4.57000000      0.02700000
H     11.56200000      4.93100000      0.69900000
H     12.61500000      3.86900000      0.47200000
O      1.07000000     13.66300000    -12.00300000
H      0.37700000     13.13200000    -11.61100000
H      1.13500000     13.34700000    -12.90400000
O      3.47600000      1.11200000     10.39400000
H      3.25300000      1.95500000     10.00000000
H      3.97200000      0.65400000      9.71500000
O      5.58600000     -3.78500000     -8.54700000
H      6.02300000     -3.81700000     -9.39800000
H      4.65300000     -3.75300000     -8.75700000
O      7.89600000      5.49500000    -12.42000000
H      7.44000000      5.05500000    -13.13700000
H      8.80100000      5.57200000    -12.72200000
O    -14.85100000     -7.21400000      4.70900000
H    -15.26400000     -7.40000000      3.86600000
H    -13.92100000     -7.38700000      4.56300000
O     -7.34700000     -2.07400000      7.32300000
H     -7.55500000     -2.08400000      6.38900000
H     -7.28800000     -1.14500000      7.54600000
O     -0.17500000     -6.22600000     -5.48500000
H      0.67000000     -6.00300000     -5.87400000
H     -0.13600000     -5.86000000     -4.60100000
O      3.79400000    -14.24800000      1.21400000
H      4.25400000    -13.94000000      0.43300000
H      3.12500000    -13.58200000      1.37500000
O      1.19100000    -16.62100000      6.07100000
H      0.95800000    -16.66500000      6.99800000
H      1.30900000    -17.53500000      5.81000000
O     10.21500000      7.47900000     -9.99000000
H     10.76000000      8.17200000    -10.36400000
H     10.77600000      6.70300000     -9.99800000
O      5.96700000     -8.58800000     -4.26300000
H      6.85400000     -8.30400000     -4.04200000
H      5.72500000     -8.05200000     -5.01900000
O     -0.06800000     12.11100000     -8.39100000
H     -0.45400000     12.94000000     -8.10900000
H     -0.25300000     12.06700000     -9.32900000
O      7.87700000      6.99800000     -4.55600000
H      7.88600000      6.77500000     -3.62600000
H      7.88900000      7.95500000     -4.57300000
O     -2.87600000      8.42500000      6.49700000
H     -2.35000000      7.65900000      6.26400000
H     -3.12700000      8.27500000      7.40800000
O    -10.64900000      1.32300000      0.60400000
H    -10.83500000      1.25600000     -0.33300000
H    -10.53700000      2.26100000      0.75900000
O      1.96500000    -12.29800000      1.42000000
H      1.98500000    -11.92500000      0.53900000
H      2.40700000    -11.64700000      1.96600000
O     -4.95100000     10.77700000      9.75200000
H     -4.79000000     10.81800000      8.80900000
H     -5.46200000     11.56400000      9.94200000
O    -11.68000000     -0.72400000     12.48000000
H    -12.56300000     -0.48000000     12.75900000
H    -11.57000000     -0.29300000     11.63300000
O     -8.29600000      2.67100000      7.80200000
H     -8.29000000      2.25900000      6.93800000
H     -9.22300000      2.79800000      8.00000000
O     -3.72600000    -14.68500000     -1.00800000
H     -4.51300000    -14.96000000     -1.47800000
H     -3.01300000    -15.15500000     -1.44000000
O      5.05600000      8.26900000      9.04300000
H      4.12100000      8.47400000      9.06500000
H      5.47100000      8.99300000      9.51000000
O     -8.97100000      9.47900000      6.67200000
H     -9.33400000      9.77700000      7.50600000
H     -9.62000000      8.86200000      6.33400000
O     -8.53600000      9.71800000    -11.58200000
H     -8.68700000      9.89000000    -10.65300000
H     -8.94800000      8.86900000    -11.73900000
O      7.73100000     15.48100000      4.60300000
H      8.45800000     15.31900000      5.20400000
H      7.54800000     16.41600000      4.69500000
O     -7.92300000     14.82300000     -4.14900000
H     -7.94400000     13.94100000     -4.51900000
H     -7.59400000     15.37400000     -4.85900000
O     11.60800000      2.27500000    -11.36400000
H     11.68400000      2.77000000    -12.18000000
H     12.25800000      1.57700000    -11.44600000
O      7.88900000     12.63000000     -9.16000000
H      7.09200000     12.74800000     -8.64300000
H      7.92300000     11.69000000     -9.33700000
O      7.81000000     -2.22700000     16.13300000
H      7.23600000     -2.93600000     15.84200000
H      7.21200000     -1.52900000     16.39900000
O      8.24100000     -6.01100000     -8.75600000
H      8.15200000     -5.08600000     -8.52800000
H      8.20600000     -6.02700000     -9.71200000
O     -4.74400000     -6.73700000      3.53700000
H     -4.64900000     -7.66200000      3.76600000
H     -5.09400000     -6.32900000      4.32900000
O     -6.83100000      3.03800000    -10.15800000
H     -7.12200000      2.22000000     -9.75600000
H     -6.89200000      3.68500000     -9.45600000
O    -17.22700000     -0.13400000     -7.00700000
H    -17.35800000     -0.29000000     -7.94200000
H    -16.41400000      0.36800000     -6.96000000
O     14.18500000     -7.82700000      6.61800000
H     14.45200000     -8.52000000      7.22200000
H     13.24900000     -7.71400000      6.78300000
O    -12.75100000     -8.48600000      3.05000000
H    -12.44000000     -8.24200000      3.92200000
H    -12.00800000     -8.31100000      2.47300000
O     -6.88100000     -4.12200000      9.07400000
H     -6.88000000     -3.33300000      8.53300000
H     -6.24000000     -4.69900000      8.65800000
O     -2.11600000     -3.00400000      2.83600000
H     -3.02200000     -2.69500000      2.81600000
H     -1.63500000     -2.30600000      3.28100000
O     -9.40000000      7.82200000     -2.24800000
H    -10.16800000      7.29200000     -2.03400000
H     -9.63800000      8.27100000     -3.05900000
O      0.58900000     -9.47300000      7.34800000
H      0.04500000     -8.89300000      7.88200000
H      1.32000000     -8.92300000      7.06700000
O     10.16000000    -13.12800000      1.49800000
H     10.63900000    -12.43400000      1.04600000
H     10.18400000    -12.87400000      2.42000000
O      6.96500000      9.62600000     14.19400000
H      6.07900000      9.30000000     14.03300000
H      7.25700000      9.95500000     13.34300000
O      3.53300000      5.35900000     -5.44600000
H      4.20400000      4.73300000     -5.17300000
H      3.65900000      6.11200000     -4.86800000
O     10.93300000     -9.45700000      4.16100000
H     10.89400000     -8.70700000      4.75500000
H     10.45800000    -10.15000000      4.62000000
O      2.19500000     -4.53400000     17.41800000
H      1.59600000     -5.04300000     17.96500000
H      2.68400000     -5.19100000     16.92300000
O     14.17700000      8.36100000     -6.77400000
H     13.29800000      8.72000000     -6.89700000
H     14.26800000      8.27200000     -5.82500000
O     -9.18800000     11.17900000     10.45200000
H     -9.83500000     11.03700000      9.76100000
H     -9.01800000     12.12100000     10.43000000
O     -3.71000000     15.26400000     -1.81600000
H     -3.94200000     14.34400000     -1.93800000
H     -2.83900000     15.34600000     -2.20600000
O      0.81600000      3.41100000      4.78000000
H     -0.13900000      3.36700000      4.71900000
H      1.10900000      3.51400000      3.87400000
O    -14.50400000      2.40200000     -9.89300000
H    -14.26000000      1.66100000     -9.33900000
H    -15.43800000      2.53000000     -9.72500000
O      7.64900000      7.46200000      2.86400000
H      7.85600000      7.68700000      3.77100000
H      7.69300000      6.50600000      2.83700000
O     -6.82400000      1.48300000    -12.40100000
H     -5.96300000      1.06600000    -12.39500000
H     -6.85700000      1.97600000    -11.58100000
O     -5.64900000      7.70600000    -11.82400000
H     -4.70800000      7.87000000    -11.89000000
H     -5.78100000      6.88100000    -12.29200000
O     -2.53300000     10.42800000      4.64400000
H     -2.60200000      9.56600000      5.05500000
H     -3.06700000     10.35900000      3.85300000
O     11.32800000      5.40500000     -2.44500000
H     10.92400000      4.54500000     -2.56800000
H     11.70900000      5.36700000     -1.56800000
O     -7.95400000     14.48000000     -7.54300000
H     -7.19400000     14.91300000     -7.15300000
H     -8.50000000     15.19700000     -7.86500000
O     -9.40100000     -1.19400000     -9.58000000
H     -9.62800000     -0.62500000    -10.31500000
H     -9.90600000     -1.99400000     -9.73100000
O    -10.82800000     -4.28700000     10.16800000
H    -10.35600000     -4.50500000      9.36500000
H    -11.35000000     -3.51800000      9.93800000
O      1.12400000    -10.88300000     -7.33200000
H      1.80500000    -10.23200000     -7.50200000
H      0.35700000    -10.36800000     -7.08500000
O     -9.95000000      1.49000000     10.85800000
H     -9.47900000      1.70200000     11.66400000
H     -9.43500000      0.79100000     10.45600000
O     -4.38500000      0.12500000     -4.58600000
H     -4.80200000      0.45400000     -3.79000000
H     -3.67100000      0.73900000     -4.75400000
O     -7.14500000     13.66000000      1.47100000
H     -6.79000000     14.54900000      1.44700000
H     -7.46300000     13.50500000      0.58100000
O     -8.88000000     -9.30300000     -5.87400000
H     -9.71800000     -9.44200000     -5.43400000
H     -9.10900000     -8.86000000     -6.69100000
O     -1.26400000    -10.98800000     -2.68800000
H     -1.77400000    -11.39700000     -3.38700000
H     -0.95000000    -11.72200000     -2.16000000
O     -6.89500000      4.11500000     -2.25000000
H     -7.84400000      4.22300000     -2.18200000
H     -6.75500000      3.17200000     -2.16600000
O     -5.87500000      0.16400000    -16.61000000
H     -5.62000000     -0.07400000    -17.50100000
H     -6.82100000      0.29800000    -16.65900000
O     -4.81800000      2.91300000      6.70600000
H     -5.33200000      3.35200000      7.38400000
H     -4.17100000      2.40100000      7.19000000
O     16.46300000      1.88500000     -4.13900000
H     17.09200000      1.18600000     -3.95900000
H     15.76200000      1.74600000     -3.50200000
O    -13.19200000     -4.64500000      4.86500000
H    -12.37400000     -4.46100000      5.32700000
H    -12.92900000     -5.17900000      4.11500000
O      9.41300000     -2.41000000      6.59000000
H      9.78600000     -1.97500000      7.35700000
H     10.17200000     -2.74300000      6.11100000
O      0.53300000      7.79600000     -7.20200000
H      1.09600000      8.05300000     -7.93100000
H      0.35100000      8.61400000     -6.73900000
O      6.41900000     -1.99800000    -11.38800000
H      7.25700000     -2.39100000    -11.63100000
H      6.44800000     -1.11900000    -11.76600000
O    -15.14100000      0.02800000      9.82000000
H    -15.68400000     -0.45500000     10.44300000
H    -15.51100000     -0.18600000      8.96300000
O     -2.82800000     -2.33300000     18.42200000
H     -2.50100000     -2.25000000     17.52600000
H     -2.40700000     -3.12300000     18.75900000
O      6.79700000     -3.64200000      9.23600000
H      6.67000000     -3.41700000     10.15800000
H      6.01100000     -4.13400000      8.99900000
O    -14.52500000      5.10100000     -1.36900000
H    -15.41500000      4.99800000     -1.03100000
H    -14.27900000      5.99400000     -1.12700000
O     13.01500000      2.05700000      5.09500000
H     13.21800000      2.73000000      5.74400000
H     12.06000000      1.99400000      5.10600000
O     11.70400000     -5.85400000      0.15500000
H     11.00500000     -6.36700000     -0.25100000
H     12.20500000     -6.49200000      0.66200000
O    -12.29000000     -3.88600000    -12.38100000
H    -13.07000000     -4.16700000    -12.86000000
H    -12.07200000     -3.03300000    -12.75900000
O    -11.77100000     -3.37400000     12.97000000
H    -11.98100000     -2.47700000     12.71300000
H    -11.48700000     -3.79600000     12.15900000
O     -3.39200000    -12.35600000    -11.00400000
H     -3.38700000    -12.34100000    -11.96100000
H     -3.49800000    -11.43900000    -10.75100000
O      2.64800000      3.09500000     17.71100000
H      2.47000000      2.86100000     18.62200000
H      2.17600000      2.43900000     17.19900000
O      1.71600000     12.25100000    -14.14300000
H      1.82800000     11.37400000    -13.77600000
H      1.24700000     12.10800000    -14.96500000
O      7.75800000     -3.39700000    -14.22900000
H      8.03000000     -3.21200000    -13.33000000
H      7.86400000     -2.56400000    -14.68800000
O      9.55400000     -3.55500000     -7.76600000
H     10.02200000     -3.31600000     -8.56600000
H      9.95600000     -3.01700000     -7.08400000
O     14.15900000     -1.66800000      7.56600000
H     14.89200000     -1.37800000      7.02200000
H     14.31800000     -1.26100000      8.41800000
O    -13.63600000      4.98900000     -7.03100000
H    -13.18100000      5.31800000     -6.25600000
H    -13.62300000      4.03700000     -6.93100000
O     -6.81200000     -8.40400000    -13.55800000
H     -6.43400000     -8.72400000    -14.37700000
H     -7.73100000     -8.23700000    -13.76800000
O      9.16200000      0.57000000     14.24900000
H      8.63500000     -0.22600000     14.17800000
H      8.94400000      0.92600000     15.11000000
O     15.17200000     -9.14300000     -5.15300000
H     14.80400000     -9.09200000     -4.27100000
H     14.45500000     -9.47600000     -5.69200000
O     -2.76400000      2.72800000     -4.17700000
H     -1.86800000      2.72300000     -4.51400000
H     -2.67400000      2.47700000     -3.25700000
O     -9.94200000      2.47200000     -7.23000000
H    -10.83900000      2.78000000     -7.09600000
H     -9.87100000      2.34500000     -8.17600000
O     16.87600000      4.53500000      5.73800000
H     16.46200000      5.37800000      5.92300000
H     16.41600000      4.20600000      4.96600000
O      1.36700000    -13.72100000      7.05300000
H      1.54300000    -14.42800000      7.67300000
H      0.77700000    -14.11000000      6.40800000
O     -5.80200000      9.29900000     -1.17100000
H     -6.31400000      8.62200000     -0.73000000
H     -5.06300000      8.82800000     -1.55700000
