# Supplementary material for: Integrated Multiscale Multilevel Approach to Open Shell Molecular Systems
Source: J Chem Theory Comput. 2023 Feb 13;19(5):1446–56. doi: 10.1021/acs.jctc.2c00805 (PMC10018740; doi:10.1021/acs.jctc.2c00805)
Supplement: Supplementary file 2 — ct2c00805_si_002.zip [file ct2c00805_si_002.zip › structures/PROXYL/frame60.xyz]

2600

C     -0.27400000      1.19900000      1.55800000
H      0.68300000      1.69500000      1.71800000
H     -0.88000000      1.44900000      2.42900000
C     -0.18000000     -0.32300000      1.26800000
C      0.92400000     -0.86800000      2.08900000
H      1.85700000     -0.35500000      1.85500000
H      0.99800000     -1.94600000      1.94900000
H      0.78500000     -0.64500000      3.14700000
C     -1.54900000     -1.00000000      1.54400000
H     -2.31200000     -0.55300000      0.90800000
H     -1.54800000     -2.07000000      1.33600000
H     -1.71600000     -0.83900000      2.60900000
N      0.17400000     -0.42500000     -0.18200000
O      0.42100000     -1.48800000     -0.83900000
C     -0.09000000      0.82300000     -0.97700000
C      1.24100000      1.42700000     -1.44000000
H      1.71700000      0.85800000     -2.23900000
H      1.09800000      2.44700000     -1.79700000
H      1.96600000      1.50700000     -0.63000000
C     -1.04800000      0.53600000     -2.16500000
H     -1.42700000      1.50700000     -2.48100000
H     -1.89000000     -0.13300000     -1.98700000
H     -0.49100000      0.06200000     -2.97300000
C     -0.64800000      1.76100000      0.16900000
H     -0.46400000      2.83200000      0.08300000
H     -1.73000000      1.78700000      0.03900000
O      6.62600000      7.77500000    -10.13100000
H      7.24100000      7.15500000     -9.73900000
H      6.70000000      8.56100000     -9.59000000
O     -2.85100000     13.50000000     -1.32600000
H     -2.98700000     13.35100000     -0.39000000
H     -3.73500000     13.56800000     -1.68800000
O     -9.01700000     -8.57400000      9.53000000
H     -8.40700000     -8.38500000      8.81700000
H     -9.62900000     -9.21000000      9.15900000
O      9.32000000    -14.21900000      6.09100000
H      9.35200000    -13.27100000      5.96600000
H      8.59800000    -14.35600000      6.70500000
O     -7.82300000    -15.06800000     -2.36600000
H     -7.27500000    -14.29700000     -2.50800000
H     -8.71800000    -14.75500000     -2.50000000
O     -2.18400000     10.37100000    -12.91900000
H     -1.95000000      9.56500000    -13.38000000
H     -1.51200000     10.46300000    -12.24300000
O    -10.27600000      2.87900000      6.37200000
H    -10.38500000      3.83000000      6.38100000
H     -9.33400000      2.74700000      6.26600000
O      8.59300000     -0.55800000     -2.92300000
H      9.39900000     -0.60600000     -2.40800000
H      8.05200000     -1.27300000     -2.58700000
O      7.89800000    -13.97900000      1.52100000
H      8.45500000    -13.71000000      2.25100000
H      7.58000000    -14.84700000      1.76900000
O     11.56600000      7.31100000     -3.44200000
H     10.93700000      6.78600000     -3.93700000
H     11.71000000      8.08600000     -3.98400000
O      1.22700000      0.63000000      6.79300000
H      0.76600000      1.42700000      6.52900000
H      2.14400000      0.80300000      6.58200000
O      1.12400000     12.49200000      2.55100000
H      0.42000000     12.66200000      3.17600000
H      0.72800000     12.65400000      1.69500000
O     -7.66500000      4.62100000     -6.54600000
H     -6.95400000      4.28300000     -7.09000000
H     -8.05500000      5.32300000     -7.06800000
O     -3.26900000    -12.99100000     -0.71300000
H     -3.65300000    -13.34200000     -1.51600000
H     -3.44200000    -12.05000000     -0.75600000
O     -8.22600000      6.38100000      5.95800000
H     -8.04300000      5.75400000      6.65700000
H     -8.37600000      5.84000000      5.18300000
O    -10.16500000      5.15000000     -9.77200000
H    -10.39100000      5.39200000     -8.87400000
H    -10.78600000      4.45700000     -9.99700000
O    -16.57000000     -7.80800000     -1.01300000
H    -15.73700000     -7.46900000     -0.68800000
H    -16.47900000     -8.76000000     -0.96000000
O     12.69400000      9.41800000      0.23900000
H     11.98900000     10.06000000      0.32000000
H     12.98700000      9.26900000      1.13800000
O     -9.17100000      1.19800000     12.18800000
H     -8.30000000      0.80400000     12.13900000
H     -9.66700000      0.77100000     11.49000000
O     -6.54800000     -6.36400000     15.35400000
H     -7.36200000     -6.45000000     15.85100000
H     -6.81900000     -5.99600000     14.51300000
O      6.28600000     -4.47800000    -12.97000000
H      7.13300000     -4.03200000    -12.94600000
H      5.71200000     -3.93100000    -12.43500000
O     10.81300000     -8.26600000     -5.61000000
H     11.19300000     -7.41400000     -5.39800000
H     10.96900000     -8.79900000     -4.83100000
O     -5.11100000      9.64800000     14.17400000
H     -4.81200000      8.93600000     13.60800000
H     -5.94900000      9.34300000     14.52000000
O      2.38000000     -4.16600000      7.44500000
H      3.02000000     -4.85300000      7.25600000
H      1.64100000     -4.62900000      7.83900000
O      2.75700000      3.44800000     13.99900000
H      2.53200000      4.37900000     14.00200000
H      3.30300000      3.33700000     13.22100000
O      7.75000000      4.37500000     13.18800000
H      7.83700000      4.15800000     12.26000000
H      7.03600000      3.81900000     13.49900000
O     -5.88800000     13.63200000      3.02000000
H     -5.26500000     13.32500000      3.67900000
H     -5.58400000     13.23800000      2.20200000
O      9.44200000     15.53700000     -2.29200000
H      8.48800000     15.47100000     -2.24200000
H      9.63600000     15.48000000     -3.22800000
O      6.31300000     -7.03500000    -14.15000000
H      6.33200000     -6.11200000    -13.89800000
H      6.41600000     -7.02600000    -15.10200000
O      1.84300000     -8.37800000      7.69000000
H      1.43000000     -9.15200000      7.30600000
H      2.13600000     -7.86500000      6.93700000
O      7.97000000      3.81300000      7.99900000
H      7.30500000      4.14600000      7.39600000
H      7.87700000      4.35600000      8.78200000
O     -3.94400000      4.73900000    -10.06300000
H     -4.48100000      4.29800000    -10.72100000
H     -4.10600000      5.67200000    -10.20700000
O      7.75600000    -12.16700000      9.83000000
H      6.83100000    -12.37900000      9.96000000
H      8.01400000    -11.71800000     10.63400000
O     -3.85500000      6.85000000     -6.72300000
H     -2.94300000      7.11200000     -6.85200000
H     -3.83700000      5.89400000     -6.75200000
O      6.86700000     -7.19600000      6.52800000
H      6.12900000     -7.42400000      5.96100000
H      7.64200000     -7.39200000      6.00200000
O    -10.54100000      0.90500000      4.39500000
H    -10.51300000      1.65900000      4.98300000
H    -11.45100000      0.60900000      4.42700000
O     -8.18200000     -3.13000000      7.42700000
H     -8.39800000     -3.96300000      7.84600000
H     -8.91900000     -2.95700000      6.84100000
O     12.97200000      7.05600000      4.14500000
H     12.81500000      6.96100000      3.20600000
H     13.69300000      6.45400000      4.33000000
O    -14.34600000     -3.22400000     -6.49900000
H    -14.52700000     -3.96900000     -7.07200000
H    -15.17100000     -3.07000000     -6.03900000
O     -3.17900000      4.72800000    -13.80100000
H     -3.28400000      4.07100000    -13.11200000
H     -2.30400000      5.08800000    -13.65700000
O      9.84700000      5.62400000      7.23100000
H     10.13300000      6.13800000      7.98600000
H      9.38900000      4.87400000      7.61100000
O     -6.05700000     13.22600000     -0.20600000
H     -5.68400000     12.55400000      0.36300000
H     -6.16000000     12.79300000     -1.05400000
O     10.97600000     -5.36700000      0.43500000
H     10.41300000     -5.48600000      1.20000000
H     10.55300000     -4.67100000     -0.06800000
O      5.36500000      1.94400000      8.11300000
H      5.56500000      2.84600000      8.36300000
H      4.52200000      1.76200000      8.52800000
O      1.77000000    -10.52100000     11.03900000
H      2.45900000    -10.14700000     10.49000000
H      1.10800000     -9.83200000     11.09500000
O     12.35400000     -9.02000000     -8.12200000
H     11.85500000     -9.67800000     -8.60500000
H     12.29400000     -9.29600000     -7.20800000
O      3.64600000     -0.66800000     11.16500000
H      3.58300000     -1.50000000     10.69500000
H      3.14300000     -0.05300000     10.63000000
O      3.13600000     10.64900000      3.12600000
H      2.49100000     11.35600000      3.09900000
H      3.87100000     10.97500000      2.60700000
O     -8.16900000      1.06900000      2.48000000
H     -8.91300000      1.01900000      3.07900000
H     -7.43800000      1.35600000      3.02800000
O     -2.79300000     13.46800000     -7.23400000
H     -3.75000000     13.43000000     -7.22300000
H     -2.58200000     13.97100000     -8.02000000
O      8.32500000     12.32100000     -1.71700000
H      9.06100000     12.21400000     -2.31800000
H      8.34600000     11.53600000     -1.16900000
O     -9.91200000     11.22300000      1.27900000
H    -10.63000000     10.78900000      1.74000000
H     -9.79600000     12.05200000      1.74200000
O     -6.91400000     -8.27600000     -7.36400000
H     -6.81900000     -7.39600000     -7.73000000
H     -6.78500000     -8.86100000     -8.11100000
O     14.26200000      5.89300000      8.43300000
H     14.15600000      6.09900000      9.36200000
H     15.05500000      6.36100000      8.17300000
O     -0.49100000     -7.36600000     -6.43500000
H     -1.31500000     -6.94100000     -6.67000000
H     -0.40900000     -7.22700000     -5.49200000
O      7.05800000     -4.19500000     -1.89300000
H      6.87000000     -3.51200000     -2.53700000
H      6.25600000     -4.26400000     -1.37600000
O      5.04100000      0.80800000     -5.18800000
H      4.47000000      0.62900000     -4.44100000
H      5.42100000      1.66600000     -4.99900000
O     -2.16700000      9.96200000      0.25800000
H     -2.43800000     10.10500000     -0.64900000
H     -2.50900000      9.09500000      0.47600000
O     12.90300000      1.81900000      4.64700000
H     12.18300000      1.80600000      5.27800000
H     13.69200000      1.73000000      5.18200000
O      0.73000000      9.84800000      7.03200000
H      0.69700000     10.67700000      6.55400000
H      0.62500000      9.17800000      6.35700000
O      2.72300000     12.43900000     -0.76800000
H      2.55400000     12.93800000     -1.56700000
H      1.85700000     12.15800000     -0.47300000
O      1.35200000      8.52600000      2.86100000
H      1.96800000      9.24600000      2.99700000
H      1.57200000      8.18300000      1.99600000
O      5.37400000     13.09800000    -11.07100000
H      6.22300000     13.35000000    -10.70700000
H      5.55300000     12.29900000    -11.56600000
O     -3.69600000     -0.40100000     17.28100000
H     -2.95100000      0.09800000     17.61700000
H     -3.57100000     -0.40900000     16.33200000
O     -9.88400000     -9.64100000      4.54600000
H     -9.46800000    -10.39700000      4.13200000
H    -10.36200000     -9.21200000      3.83600000
O      7.81200000      6.65200000      3.29200000
H      8.46100000      6.23100000      3.85500000
H      8.32200000      7.01800000      2.57000000
O     -7.22400000      8.36200000      8.82600000
H     -6.82500000      8.18900000      9.67900000
H     -7.11900000      9.30500000      8.69900000
O      5.47200000      7.67300000      6.21400000
H      4.63600000      7.37500000      6.57200000
H      6.03200000      7.79100000      6.98100000
O    -10.21400000    -10.24200000      7.59400000
H    -10.15800000    -10.20800000      6.63900000
H    -11.14700000    -10.14100000      7.78300000
O     -3.77500000     -1.73100000     -0.97600000
H     -2.98000000     -2.24900000     -0.84900000
H     -4.49100000     -2.34700000     -0.82300000
O      1.57900000     -5.35500000      2.88500000
H      1.76800000     -4.81700000      2.11600000
H      2.08100000     -6.15900000      2.74400000
O      5.87900000     -3.17200000    -15.69000000
H      5.67600000     -2.76400000    -14.84800000
H      6.79000000     -3.45200000    -15.60600000
O      1.79900000      3.93700000     10.14100000
H      1.83000000      4.16900000      9.21300000
H      2.38900000      4.56100000     10.56400000
O      3.17600000    -16.33800000      6.83200000
H      3.66000000    -16.79600000      6.14600000
H      2.38100000    -16.02700000      6.39800000
O      5.67800000    -11.86600000     -3.11800000
H      6.50800000    -12.24600000     -2.82700000
H      5.87200000    -11.49900000     -3.98000000
O    -12.49300000     10.38700000      6.78100000
H    -12.90000000      9.53500000      6.94000000
H    -12.23800000     10.69700000      7.64900000
O     -2.37400000    -11.64900000    -13.34800000
H     -1.99000000    -11.45700000    -12.49200000
H     -3.24800000    -11.98400000    -13.14900000
O     -8.14600000      0.77100000    -11.52200000
H     -7.79900000      1.24900000    -12.27500000
H     -7.96800000     -0.14900000    -11.71900000
O      5.50200000     10.70600000     10.70100000
H      4.84600000     10.91400000     10.03600000
H      6.34000000     10.88700000     10.27600000
O      8.77300000     15.48300000      2.41400000
H      8.29200000     16.14400000      1.91700000
H      8.87900000     14.75400000      1.80300000
O     -9.59800000    -10.47800000     -1.42700000
H    -10.23400000    -10.34800000     -0.72400000
H    -10.11100000    -10.84300000     -2.14900000
O      1.92300000      0.84000000     -9.71400000
H      2.38700000      1.28800000     -9.00700000
H      1.53600000      1.54600000    -10.23200000
O     -9.63700000      3.64000000     13.01300000
H     -9.55600000      2.74400000     12.68600000
H     -8.90400000      3.74100000     13.62000000
O      0.28900000      3.45300000    -14.53500000
H      0.11400000      2.56900000    -14.85900000
H      1.16100000      3.39800000    -14.14600000
O     -3.88300000    -12.86800000     -3.49300000
H     -4.83400000    -12.78800000     -3.42700000
H     -3.65700000    -12.38700000     -4.28800000
O     17.19700000      4.34200000     -2.27500000
H     17.57300000      4.10900000     -1.42600000
H     16.96500000      3.50300000     -2.67200000
O      6.59500000      5.92000000     -0.06500000
H      6.71300000      6.26100000     -0.95200000
H      7.38200000      5.40000000      0.09800000
O      9.44100000     -0.41700000    -12.72800000
H      9.95800000     -1.21900000    -12.65400000
H      8.74300000     -0.52100000    -12.08200000
O      3.23800000     -2.73400000     -4.62100000
H      2.96700000     -1.88700000     -4.97300000
H      3.45900000     -3.25500000     -5.39300000
O      2.97500000     -6.14100000    -10.82400000
H      2.14600000     -6.27300000    -10.36400000
H      3.34000000     -7.02100000    -10.91700000
O     -9.09100000      5.80300000     -4.30400000
H     -8.39700000      5.51200000     -4.89500000
H     -9.89600000      5.70000000     -4.81200000
O    -13.03100000      4.09400000    -10.35100000
H    -12.67400000      3.74700000    -11.16900000
H    -13.53700000      4.86200000    -10.61800000
O     -2.76600000     15.05200000      7.55300000
H     -3.23900000     15.30400000      8.34500000
H     -2.54100000     14.13200000      7.69000000
O     -4.02700000      9.52800000      7.03500000
H     -4.60000000      8.77100000      6.91600000
H     -3.68700000      9.71200000      6.15900000
O     -6.91400000    -10.85700000      5.73200000
H     -6.61800000    -11.72600000      6.00600000
H     -7.39500000    -11.01300000      4.92000000
O     -3.50500000    -11.62900000     -5.93000000
H     -4.23700000    -11.03600000     -6.09900000
H     -2.83500000    -11.36900000     -6.56200000
O     -9.37100000     -3.28500000     11.61300000
H     -8.69500000     -3.21300000     10.93800000
H    -10.19500000     -3.18100000     11.13700000
O     12.86500000    -11.67000000      2.85600000
H     12.73600000    -12.24800000      2.10400000
H     13.70900000    -11.25000000      2.69400000
O     -0.58100000     11.70000000     -6.36000000
H     -1.20400000     12.40800000     -6.52600000
H      0.26200000     12.14100000     -6.26100000
O      5.73200000    -12.95900000     12.36800000
H      5.59600000    -12.07200000     12.03200000
H      4.91600000    -13.41800000     12.16900000
O      2.19300000     -8.03500000      2.56000000
H      1.42100000     -8.46300000      2.19100000
H      2.89400000     -8.68000000      2.46200000
O     -0.74900000     -4.04600000     -4.67100000
H     -0.31600000     -4.88100000     -4.49600000
H     -1.68200000     -4.23500000     -4.57600000
O     -8.85300000     -5.60600000      8.88500000
H     -8.09700000     -5.71900000      9.46200000
H     -9.60800000     -5.80300000      9.43900000
O    -11.32000000    -11.42700000     -3.27400000
H    -12.22700000    -11.21400000     -3.05600000
H    -11.27600000    -12.38100000     -3.21100000
O     -9.77000000    -13.56200000      1.11300000
H     -9.98400000    -14.49300000      1.18300000
H    -10.52700000    -13.17500000      0.67200000
O     11.06700000      9.45800000     -5.52800000
H     11.41700000      8.60600000     -5.78700000
H     10.17400000      9.27300000     -5.23800000
O     -9.55500000      3.88400000     -1.75700000
H     -8.71800000      3.67700000     -1.34200000
H     -9.45700000      4.78700000     -2.05700000
O      1.78100000      6.02500000     13.84300000
H      0.88200000      6.21000000     14.11600000
H      2.30000000      6.72700000     14.23600000
O     12.73300000     -9.22600000      0.77900000
H     13.57100000     -9.57700000      1.08100000
H     12.30200000     -9.96700000      0.35400000
O      3.66000000     17.26600000     -1.06000000
H      3.18800000     16.81800000     -1.76200000
H      2.97900000     17.72300000     -0.56700000
O      8.41800000      4.07500000      1.11200000
H      7.82200000      3.88400000      1.83600000
H      8.87400000      3.24900000      0.95200000
O     11.55800000     -8.69600000      8.03700000
H     11.23200000     -7.80600000      7.90100000
H     11.60900000     -9.07000000      7.15700000
O     -1.08000000     13.40800000      3.97400000
H     -1.61800000     13.17400000      3.21800000
H     -0.95500000     14.35400000      3.89500000
O     -3.08300000     -4.39300000    -16.83300000
H     -3.06000000     -5.13800000    -16.23200000
H     -3.87500000     -4.52800000    -17.35200000
O     -7.01000000    -10.56100000     12.36800000
H     -6.72300000    -10.08100000     11.59100000
H     -6.52900000    -11.38800000     12.32900000
O      7.40800000     -5.60300000     -5.27200000
H      7.77100000     -5.85700000     -6.12000000
H      6.79700000     -4.89500000     -5.47500000
O    -14.64400000      5.27300000      1.25200000
H    -14.51200000      5.57500000      0.35400000
H    -14.19100000      4.43100000      1.29100000
O      1.62800000      8.31100000    -13.62400000
H      1.14700000      8.50500000    -14.42900000
H      1.33500000      7.43400000    -13.37700000
O     -5.37500000     -2.08400000      7.78200000
H     -5.21000000     -1.73700000      6.90600000
H     -6.22400000     -2.52100000      7.71100000
O     -6.87400000    -14.79100000      4.44200000
H     -7.65800000    -14.37100000      4.79600000
H     -7.02600000    -14.82100000      3.49700000
O     -8.46600000     -2.81200000     -3.46100000
H     -8.39500000     -2.27100000     -4.24700000
H     -8.74500000     -3.66900000     -3.78400000
O     -5.61500000     -1.90800000      5.05500000
H     -5.20300000     -2.14400000      4.22400000
H     -6.50700000     -1.65700000      4.81800000
O    -15.48000000     -4.53100000     -2.84500000
H    -14.55800000     -4.61300000     -2.60400000
H    -15.47900000     -3.94100000     -3.59900000
O     -4.02400000     10.91500000     -9.37900000
H     -4.37700000     10.88200000     -8.49000000
H     -3.41600000     10.17700000     -9.42400000
O      4.48800000     -1.56700000      5.02100000
H      5.21500000     -2.01800000      5.45100000
H      4.20700000     -0.90700000      5.65500000
O     10.56900000     11.38000000     -3.01100000
H     11.25800000     11.64600000     -3.61900000
H     10.95400000     11.50300000     -2.14400000
O     -0.79100000     -8.06800000      3.22100000
H     -0.24300000     -7.38200000      3.60300000
H     -0.99500000     -8.64800000      3.95500000
O      1.16000000     -6.91100000     15.02600000
H      1.34000000     -7.80200000     15.32500000
H      0.22800000     -6.78300000     15.20200000
O     -0.16400000      9.25400000    -10.97600000
H      0.52400000      8.83300000    -10.46200000
H      0.26500000     10.00900000    -11.37900000
O     -6.15100000      6.21700000    -11.96700000
H     -6.60400000      7.06000000    -11.94200000
H     -6.67000000      5.64900000    -11.39700000
O     -7.53800000      2.19100000    -13.58800000
H     -8.32400000      2.71100000    -13.75800000
H     -7.01400000      2.28200000    -14.38400000
O      8.94700000     -6.45500000     -7.68400000
H      9.21200000     -6.33200000     -8.59600000
H      9.76600000     -6.61200000     -7.21600000
O     13.37900000     -5.99500000      7.13300000
H     14.32100000     -5.82400000      7.13300000
H     13.24000000     -6.56800000      6.37900000
O    -10.73900000     -6.22100000     -3.92400000
H    -10.50500000     -6.01700000     -3.01900000
H    -10.09700000     -6.87600000     -4.19600000
O     -3.27800000     10.02100000      9.68600000
H     -4.02800000      9.83200000     10.25000000
H     -3.52000000      9.65600000      8.83500000
O     -1.32600000     10.86300000     11.33100000
H     -1.67500000     11.74800000     11.22400000
H     -1.80300000     10.33800000     10.68900000
O     14.22800000      5.03000000      5.82200000
H     14.75300000      4.23300000      5.89700000
H     14.03000000      5.27300000      6.72600000
O      6.48000000     -3.49000000      5.28900000
H      6.03200000     -3.37900000      4.45100000
H      7.39700000     -3.63000000      5.05400000
O      2.08300000      7.05000000      0.57800000
H      2.66600000      6.29100000      0.53200000
H      1.20200000      6.67600000      0.57500000
O     -7.87300000      8.78500000      2.77300000
H     -8.22700000      9.47300000      2.21000000
H     -8.36200000      8.00000000      2.52800000
O     -5.77300000    -14.20300000     -9.68700000
H     -5.39000000    -13.58100000     -9.06800000
H     -6.65400000    -14.36500000     -9.34900000
O      5.36200000     11.11600000     13.50600000
H      4.67600000     10.52600000     13.82000000
H      5.09300000     11.34300000     12.61600000
O    -11.26700000      0.38100000     10.61700000
H    -11.45000000      0.31700000      9.68000000
H    -11.64800000     -0.41300000     10.99100000
O    -14.20700000     -9.50600000      2.98700000
H    -13.31600000     -9.17400000      2.88500000
H    -14.31000000     -9.63100000      3.93100000
O      9.49100000     -1.13300000      7.09900000
H      8.80500000     -0.66600000      6.62200000
H      9.04900000     -1.89800000      7.46700000
O     -9.77900000     10.70900000      9.15400000
H     -9.01100000     10.41900000      8.66100000
H     -9.75800000     10.18900000      9.95800000
O      7.27400000     -1.68100000     -0.29100000
H      7.17200000     -2.62600000     -0.40300000
H      7.32500000     -1.55600000      0.65600000
O     -4.93900000     -8.54700000     14.54900000
H     -5.57000000     -9.02700000     14.01300000
H     -5.40900000     -7.76100000     14.82600000
O     -7.44900000      8.57500000    -11.41100000
H     -6.82800000      9.29700000    -11.31800000
H     -8.30200000      8.96700000    -11.22500000
O    -14.77400000     -2.27900000      7.23000000
H    -14.73300000     -1.33700000      7.39100000
H    -14.55000000     -2.67700000      8.07100000
O     12.79100000    -10.68400000     -2.68500000
H     12.19300000    -10.73400000     -1.93900000
H     13.62800000    -10.99700000     -2.34200000
O     -7.54400000     11.00400000      7.31100000
H     -6.72400000     11.35600000      7.65900000
H     -7.74500000     11.56300000      6.56100000
O      0.22800000      2.96800000      5.57700000
H     -0.54500000      2.45000000      5.35000000
H      0.29500000      3.61700000      4.87600000
O      2.07800000     10.67100000     10.26800000
H      2.66000000     11.13700000     10.86900000
H      2.65200000     10.36700000      9.56500000
O     -0.43100000      2.03700000     11.62400000
H      0.35200000      2.53600000     11.39100000
H     -0.37300000      1.93000000     12.57400000
O    -13.52900000      1.71400000     -3.13000000
H    -12.58000000      1.62900000     -3.22500000
H    -13.66100000      2.61400000     -2.83500000
O     -7.18000000     -8.78600000      7.39600000
H     -6.53000000     -8.60600000      6.71700000
H     -7.61600000     -9.58600000      7.10400000
O      6.22200000      8.52700000     -7.02700000
H      6.76500000      7.74200000     -6.95600000
H      6.75200000      9.14000000     -7.53700000
O    -11.50000000      9.03100000      2.57600000
H    -12.17000000      9.62100000      2.92200000
H    -10.94000000      8.83700000      3.32700000
O     12.89800000     -4.31200000     -2.12600000
H     13.15600000     -4.01400000     -2.99900000
H     13.23000000     -5.20800000     -2.07100000
O     -6.48700000     -6.71200000     -0.05000000
H     -6.61900000     -6.15900000      0.72000000
H     -5.61800000     -6.47200000     -0.37100000
O      6.34500000     -2.28800000     -3.86500000
H      6.01800000     -1.39100000     -3.78600000
H      5.93400000     -2.62300000     -4.66100000
O    -17.98300000      1.24300000     -1.39800000
H    -17.92400000      0.28700000     -1.39200000
H    -17.14100000      1.53200000     -1.75100000
O     -2.17400000     -9.29100000      9.96500000
H     -2.35600000    -10.11000000      9.50500000
H     -2.56300000     -8.61400000      9.41200000
O     11.05500000     14.22400000      3.87100000
H     11.32000000     15.13800000      3.76800000
H     10.15400000     14.19800000      3.54900000
O     17.89500000      4.80200000      2.61600000
H     17.73900000      5.43100000      3.32100000
H     17.32800000      4.06100000      2.82700000
O    -14.47700000      8.34300000      3.98500000
H    -14.55900000      8.39700000      3.03300000
H    -15.05100000      9.03400000      4.31500000
O      7.40200000    -11.55400000      3.53200000
H      6.70900000    -12.04500000      3.09100000
H      7.34000000    -10.67200000      3.16500000
O      3.19000000      7.12400000      8.65900000
H      2.29400000      7.21100000      8.98400000
H      3.09100000      7.00100000      7.71500000
O      3.41500000      1.83700000     -7.50200000
H      3.75000000      2.72700000     -7.61100000
H      4.07600000      1.39600000     -6.96800000
O     14.13800000      0.35500000     -2.39100000
H     13.50900000      0.98700000     -2.74000000
H     14.25400000      0.61200000     -1.47700000
O      6.12200000      0.73300000     11.55100000
H      5.30900000      0.32200000     11.25600000
H      6.78900000      0.05700000     11.43000000
O     10.21200000     -9.91500000     -9.99500000
H     10.04900000    -10.85700000    -10.04200000
H      9.59000000     -9.53300000    -10.61500000
O     -7.42700000     -9.81400000     -3.28400000
H     -8.17000000    -10.04600000     -2.72700000
H     -7.70100000     -9.00900000     -3.72500000
O      2.63300000      9.26400000     -1.91600000
H      2.16900000      9.75200000     -1.23600000
H      2.02400000      9.24300000     -2.65400000
O      3.37800000     13.12300000     11.34000000
H      3.77500000     13.41900000     10.52000000
H      3.64700000     13.77700000     11.98500000
O      4.09400000      8.46100000     12.00800000
H      4.68600000      9.08700000     11.59100000
H      4.67000000      7.88600000     12.51200000
O     -6.02700000     16.38000000      2.38700000
H     -5.67500000     16.67400000      3.22700000
H     -6.16000000     15.43900000      2.49900000
O      7.83200000      0.58900000      4.23500000
H      7.84500000      1.54400000      4.16500000
H      7.59800000      0.42000000      5.14800000
O     -4.97600000    -12.02900000     -8.38800000
H     -5.32900000    -11.25300000     -8.82200000
H     -4.09900000    -11.76800000     -8.10700000
O      4.60600000      8.16400000      0.10100000
H      4.84600000      7.70900000      0.90800000
H      3.64900000      8.13600000      0.08600000
O    -13.89200000     -0.05600000      1.33300000
H    -14.74800000     -0.00100000      1.75700000
H    -13.67200000      0.85100000      1.11800000
O     10.81300000      2.87100000     -1.10000000
H     10.55000000      2.23900000     -0.43100000
H     11.06400000      3.65200000     -0.60600000
O      7.77500000     -9.04100000      2.62300000
H      8.69000000     -8.82000000      2.79600000
H      7.63600000     -8.79200000      1.70900000
O     -2.09100000     -1.07400000      6.04800000
H     -1.13400000     -1.09900000      6.03300000
H     -2.33000000     -1.52100000      6.86000000
O    -11.81100000     -3.33200000     -5.20400000
H    -11.58400000     -2.40600000     -5.28600000
H    -12.50600000     -3.46600000     -5.84900000
O     -6.10500000    -16.29600000     -5.90000000
H     -6.87700000    -16.50600000     -6.42600000
H     -6.40300000    -15.61300000     -5.29900000
O     -1.00800000     -7.23700000      6.19600000
H     -0.68600000     -6.40700000      5.84700000
H     -0.35800000     -7.88300000      5.91800000
O      8.98100000    -11.57900000      5.80200000
H      8.66200000    -11.58900000      4.89900000
H      8.31700000    -11.08700000      6.28500000
O    -10.55600000     -2.53400000      6.04100000
H    -11.01800000     -2.71300000      5.22200000
H    -10.94000000     -3.14400000      6.67100000
O     10.97200000     10.14700000     10.83200000
H     10.51800000     10.66900000     10.17100000
H     10.95800000      9.25500000     10.48500000
O     12.39100000      0.30700000     11.29600000
H     11.82000000      0.51600000     10.55700000
H     11.95200000      0.69500000     12.05400000
O     10.48800000      2.46700000      6.49200000
H     11.04100000      2.92800000      7.12300000
H      9.63800000      2.39400000      6.92600000
O      0.11900000    -13.62900000     10.05700000
H     -0.43600000    -13.08800000     10.61800000
H     -0.44200000    -14.36000000      9.79800000
O     14.07700000      1.41700000      0.08400000
H     13.88100000      0.82700000      0.81200000
H     14.26600000      2.25700000      0.50000000
O    -13.16600000     -0.59200000     -8.28500000
H    -13.77600000     -0.65700000     -9.01900000
H    -13.13200000     -1.47700000     -7.92200000
O      4.28900000     14.25400000     -8.30700000
H      4.62400000     13.36600000     -8.42700000
H      3.69000000     14.38600000     -9.04300000
O      1.64400000      8.02300000     -9.13000000
H      1.70800000      7.11800000     -9.43500000
H      2.34100000      8.10600000     -8.47900000
O    -10.61900000      9.24600000     -0.73400000
H    -10.07500000      9.59800000     -1.43800000
H    -10.52800000      9.87800000     -0.02100000
O     -5.28900000      1.39500000    -15.38800000
H     -5.05200000      0.97100000    -16.21200000
H     -4.77700000      2.20400000    -15.37900000
O     -7.08100000     -0.44100000     11.22000000
H     -6.81300000     -1.35900000     11.18600000
H     -6.30200000      0.04600000     10.95100000
O     -2.82100000     -9.79300000      0.77200000
H     -3.05100000    -10.26000000      1.57500000
H     -2.47500000     -8.95300000      1.07400000
O      3.95900000     -3.59400000    -11.46300000
H      3.63000000     -4.48900000    -11.38500000
H      3.32000000     -3.15100000    -12.02100000
O     -0.68800000     -1.92700000     -8.30800000
H     -0.71700000     -1.70100000     -7.37800000
H     -0.90700000     -2.85800000     -8.33500000
O      0.29200000     -9.60400000      5.58400000
H     -0.41000000    -10.16500000      5.25300000
H      1.09700000    -10.07200000      5.36100000
O     13.66100000      0.17100000      2.55900000
H     12.99900000     -0.50900000      2.68100000
H     13.42200000      0.85400000      3.18600000
O      7.28000000      0.59700000      6.85000000
H      6.85500000      1.35100000      7.25800000
H      6.83300000     -0.16200000      7.22500000
O    -12.85400000      2.81000000      7.74200000
H    -12.43200000      1.95700000      7.84900000
H    -12.20700000      3.34100000      7.27800000
O    -12.87200000      2.88900000      2.21200000
H    -12.49000000      2.96600000      3.08600000
H    -12.25500000      3.34800000      1.64100000
O     16.11000000     -7.30300000     -1.06800000
H     15.50400000     -6.89500000     -0.44800000
H     16.27800000     -6.62300000     -1.72000000
O      4.91100000      7.88200000     -2.62800000
H      5.20500000      7.47200000     -1.81400000
H      4.07200000      8.28500000     -2.40300000
O     -6.64100000     -8.48900000      3.06000000
H     -7.45300000     -8.54500000      3.56400000
H     -6.89100000     -8.75400000      2.17400000
O     -3.40300000     13.22800000    -10.85500000
H     -3.72400000     12.43500000    -10.42600000
H     -2.63900000     13.48700000    -10.34100000
O      4.82700000      4.44400000      9.30100000
H      5.56200000      5.01600000      9.52200000
H      4.13000000      5.04200000      9.03300000
O     -1.81800000     -6.09300000    -12.07800000
H     -1.64600000     -5.18000000    -12.30900000
H     -1.23500000     -6.59800000    -12.64500000
O     -5.58300000      9.49900000      3.89000000
H     -6.29900000      9.30600000      3.28400000
H     -5.74900000      8.93400000      4.64500000
O      4.50300000     -8.62400000    -13.39800000
H      5.21000000     -7.98500000    -13.48100000
H      4.42300000     -9.00700000    -14.27200000
O     -1.80500000    -16.78200000      2.09700000
H     -2.35500000    -17.46900000      2.47400000
H     -0.92400000    -16.97900000      2.41400000
O     -3.13600000      7.35200000     -1.03300000
H     -3.84700000      7.95300000     -0.81100000
H     -2.90400000      7.57800000     -1.93400000
O     11.02800000     -3.13400000    -12.75900000
H     11.16000000     -2.68100000    -11.92600000
H     10.66300000     -3.98400000    -12.51400000
O     -6.81000000     -9.28000000      0.14700000
H     -7.65400000     -9.49400000     -0.25000000
H     -6.73400000     -8.33000000      0.05000000
O     -3.74600000     -7.36600000      5.98900000
H     -4.01700000     -6.46600000      6.16900000
H     -2.79100000     -7.34400000      6.04100000
O      8.70100000      6.35900000     15.23800000
H      7.85600000      6.63800000     15.58900000
H      8.47800000      5.79300000     14.49800000
O      2.31500000     -3.06000000     13.91700000
H      2.89100000     -2.98100000     13.15700000
H      1.43000000     -3.04100000     13.55100000
O      4.14600000     10.13500000      5.77700000
H      4.75300000      9.44000000      5.52000000
H      3.73600000     10.41000000      4.95700000
O    -12.55700000     -5.45600000      3.65300000
H    -12.57700000     -6.01300000      4.43100000
H    -11.62800000     -5.38700000      3.43200000
O      5.44000000      3.21500000     15.12500000
H      5.00500000      3.06800000     14.28500000
H      5.02400000      4.00300000     15.47600000
O      3.36500000      3.63400000      4.25900000
H      3.00700000      4.47900000      3.98500000
H      3.35600000      3.10100000      3.46400000
O     -4.59500000      9.09000000    -13.47800000
H     -3.76100000      9.53300000    -13.63900000
H     -4.64800000      8.42400000    -14.16200000
O     -6.23200000      7.98400000     -6.13100000
H     -6.93600000      7.35800000     -6.29800000
H     -5.42900000      7.49800000     -6.31900000
O      2.73500000    -10.58100000      4.41200000
H      2.52200000    -11.47900000      4.66500000
H      3.57300000    -10.40500000      4.83900000
O     -4.27800000     16.68400000     -5.75400000
H     -5.22500000     16.63900000     -5.62200000
H     -3.94700000     15.85900000     -5.39900000
O      8.39700000     -4.06600000     -9.93400000
H      8.89300000     -4.56200000    -10.58500000
H      7.49100000     -4.35200000    -10.05300000
O     -2.02500000      2.19000000      9.45600000
H     -2.09700000      3.13800000      9.34100000
H     -1.47700000      2.08400000     10.23300000
O    -12.60200000     -6.97600000     -1.20400000
H    -12.10100000     -6.18600000     -1.00300000
H    -13.44700000     -6.83800000     -0.77500000
O      6.59800000     10.86600000    -12.54500000
H      6.59300000      9.91200000    -12.63100000
H      6.92200000     11.18100000    -13.38800000
O    -11.53900000     -9.74300000     -5.45700000
H    -11.45100000    -10.42100000     -4.78700000
H    -12.00500000     -9.03200000     -5.01600000
O      1.83400000     -0.16500000     -5.92300000
H      1.77200000     -0.44500000     -6.83600000
H      2.04000000      0.76800000     -5.97200000
O    -16.83100000     -3.94700000      6.15900000
H    -16.21400000     -3.30800000      6.51600000
H    -16.29900000     -4.72600000      5.99200000
O      8.03100000     11.41700000      9.15800000
H      7.81000000     12.16100000      9.71900000
H      8.61000000     11.78500000      8.49000000
O      1.26700000     -6.60000000     -8.42400000
H      2.09900000     -6.81800000     -8.00400000
H      0.61100000     -6.73500000     -7.74100000
O     -4.65500000      0.80700000     -0.18900000
H     -4.14500000      1.47600000     -0.64700000
H     -4.31700000     -0.02300000     -0.52400000
O     -8.39100000      2.30600000     -5.13000000
H     -9.20800000      2.39300000     -4.63900000
H     -8.35700000      3.08900000     -5.67900000
O      4.86200000     16.50900000      6.44900000
H      4.89900000     15.57100000      6.25700000
H      3.93500000     16.68400000      6.60900000
O     -0.41600000     13.95200000     -4.23900000
H      0.12300000     13.44600000     -4.84600000
H      0.08900000     14.74900000     -4.07800000
O      1.41400000     -7.95300000     -1.48100000
H      1.31800000     -8.90200000     -1.40200000
H      2.32700000     -7.78500000     -1.24900000
O     -4.33600000     -9.89000000      4.73800000
H     -4.04400000     -9.11500000      5.21800000
H     -5.06500000     -9.57900000      4.20100000
O    -14.84400000     -3.53900000      0.26900000
H    -14.60900000     -3.12500000      1.09900000
H    -14.39800000     -3.01300000     -0.39500000
O      9.45600000      1.56500000      2.14400000
H      9.22700000      0.95900000      2.84800000
H      9.76000000      2.35300000      2.59500000
O      4.85600000     -4.53200000     -8.82600000
H      4.65600000     -3.86600000     -9.48400000
H      4.91500000     -5.34900000     -9.32300000
O      6.28400000     -3.41900000     -6.35000000
H      6.28600000     -3.98300000     -7.12300000
H      5.71400000     -2.68800000     -6.58900000
O      0.96600000      5.21300000     -9.37600000
H      1.24600000      4.57000000    -10.02700000
H      0.02700000      5.31600000     -9.52800000
O     -8.48200000      1.81500000     -9.11500000
H     -9.37800000      1.56900000     -8.88500000
H     -8.32400000      1.38600000     -9.95600000
O      7.39200000     -0.88400000     14.04800000
H      6.52700000     -0.47500000     14.03500000
H      7.42200000     -1.35700000     14.88000000
O      6.47100000      8.18100000    -13.00600000
H      5.59200000      8.44700000    -13.27400000
H      6.40800000      8.06700000    -12.05800000
O     -2.65600000     -2.37000000     13.15500000
H     -2.44200000     -2.13200000     14.05800000
H     -2.19600000     -3.19700000     13.01100000
O      8.94200000     -8.22700000    -12.19900000
H      9.18300000     -8.61800000    -13.03800000
H      8.01600000     -8.44400000    -12.09000000
O      3.58800000     -2.71800000      9.47700000
H      3.75600000     -3.55000000      9.91900000
H      3.30800000     -2.96700000      8.59600000
O      6.92400000    -10.68900000     -5.77200000
H      7.60500000    -10.75800000     -6.44100000
H      6.84500000     -9.74900000     -5.60800000
O      4.96200000      4.11500000     -9.95900000
H      5.79300000      3.69300000    -10.18000000
H      5.02800000      4.29600000     -9.02100000
O     -9.22900000      9.74800000     11.74300000
H     -9.46400000      9.07600000     12.38300000
H     -8.75200000     10.40500000     12.25000000
O     -4.91300000      3.40800000     11.51800000
H     -5.12600000      4.11200000     10.90500000
H     -4.20500000      2.92600000     11.09300000
O     -9.25300000    -10.23200000     -7.19400000
H     -9.94700000    -10.44700000     -6.57100000
H     -9.44500000     -9.33500000     -7.46700000
O      5.80800000     -1.14000000      8.48100000
H      5.30900000     -1.85700000      8.87400000
H      6.70500000     -1.27800000      8.78600000
O     -1.50600000    -12.39000000      7.39500000
H     -0.61100000    -12.04900000      7.39700000
H     -1.41400000    -13.30300000      7.66700000
O     13.18800000     -3.64800000      0.41600000
H     12.81000000     -4.49900000      0.63900000
H     13.11800000     -3.59700000     -0.53700000
O     -6.69700000     15.14300000     -3.67300000
H     -6.03200000     15.78200000     -3.41600000
H     -7.41400000     15.67100000     -4.02400000
O    -14.55600000      0.57900000      7.72700000
H    -14.72900000      0.46900000      8.66200000
H    -14.07300000      1.40300000      7.66800000
O     11.74900000     -1.73300000     -6.51400000
H     10.85100000     -1.83300000     -6.19900000
H     12.27700000     -2.24000000     -5.89700000
O      6.98700000      5.61800000     10.70100000
H      6.23400000      5.62700000     11.29300000
H      7.60800000      6.23200000     11.09400000
O      7.28700000     -6.95000000     11.55900000
H      7.03000000     -6.77800000     12.46400000
H      6.58800000     -6.56300000     11.03300000
O      2.56700000     16.80100000     -3.53800000
H      2.88300000     16.91600000     -4.43400000
H      1.63200000     16.99900000     -3.58700000
O     -5.31200000     11.19800000      1.52900000
H     -5.68500000     10.52300000      0.96100000
H     -5.52100000     10.90600000      2.41700000
O     -9.65700000     -6.96900000      6.64500000
H     -9.08200000     -6.67900000      7.35300000
H     -9.19400000     -7.70600000      6.24700000
O     15.63900000      6.72000000      1.52800000
H     15.96300000      7.42700000      0.97000000
H     16.25800000      6.68600000      2.25700000
O      8.33100000     -6.33300000      8.79400000
H      8.02700000     -6.60900000      9.65900000
H      7.86400000     -6.90300000      8.18400000
O    -13.70800000      4.59200000     -5.01800000
H    -13.80900000      4.11300000     -4.19600000
H    -13.12400000      5.31900000     -4.80100000
O     -0.24600000      5.02700000    -18.24100000
H     -0.25100000      4.86400000    -17.29700000
H     -0.63700000      4.24100000    -18.62200000
O     -8.89000000      6.47100000      1.50200000
H     -9.74700000      6.72700000      1.16100000
H     -8.35800000      6.31900000      0.72100000
O     14.80900000     -2.22200000     -2.58700000
H     14.78300000     -2.13500000     -1.63400000
H     14.58200000     -1.35200000     -2.91300000
O      5.17100000    -10.03400000     11.94900000
H      4.72800000     -9.81200000     11.12900000
H      4.99600000     -9.28900000     12.52400000
O      1.79100000      4.33300000      7.49700000
H      1.90200000      5.16200000      7.03100000
H      1.10900000      3.87300000      7.00800000
O     15.39300000     -3.35400000      6.14600000
H     15.31900000     -2.45200000      6.45900000
H     15.45400000     -3.87900000      6.94400000
O      6.79600000    -10.73400000      7.51000000
H      6.83200000    -11.52400000      8.05000000
H      6.92800000    -10.01500000      8.12800000
O     -8.01100000     -5.60800000     -2.18200000
H     -7.33300000     -5.05700000     -2.57400000
H     -7.53000000     -6.21600000     -1.62100000
O     -3.50400000     -5.83200000     11.02600000
H     -2.89000000     -5.97100000     10.30500000
H     -3.61000000     -4.88200000     11.07100000
O     -6.93000000    -14.16200000      1.63800000
H     -6.47200000    -13.35600000      1.40200000
H     -7.85500000    -13.96100000      1.50100000
O     10.85600000      5.34800000     12.24200000
H     10.61000000      5.03600000     13.11300000
H     10.25200000      6.06900000     12.06600000
O      4.26100000     -0.75400000      2.40300000
H      4.11700000     -0.93200000      3.33200000
H      5.20700000     -0.62800000      2.32700000
O      1.29000000      2.63200000     -5.20300000
H      0.43400000      2.79800000     -4.80700000
H      1.79000000      3.43000000     -5.03300000
O      9.52700000      7.02200000     -5.42200000
H      8.94900000      7.48700000     -4.81700000
H      8.93400000      6.53700000     -5.99500000
O      8.93600000     -6.95600000      4.72700000
H      9.53800000     -6.44900000      5.27200000
H      9.49600000     -7.59100000      4.28000000
O      9.88300000     -7.83900000     12.30300000
H      8.99300000     -7.83600000     11.94900000
H     10.04200000     -8.75200000     12.54300000
O     -6.16800000     -0.84500000     -8.33700000
H     -6.35300000     -1.63300000     -7.82500000
H     -6.12400000     -1.15200000     -9.24200000
O     -8.22100000     -1.84300000      2.07100000
H     -8.36400000     -1.25400000      1.33000000
H     -8.05000000     -1.26100000      2.81100000
O      3.74700000     -4.49500000     11.39700000
H      3.58900000     -4.92200000     12.23900000
H      4.23100000     -5.14400000     10.88600000
O     12.25100000      1.86600000     -3.37900000
H     12.03300000      2.18900000     -2.50400000
H     12.51400000      2.64700000     -3.86400000
O      0.45000000     -1.69300000      9.56200000
H      1.12600000     -1.07900000      9.84800000
H      0.63400000     -2.49600000     10.05000000
O     -2.49700000     -4.68100000      3.78700000
H     -2.86800000     -4.14000000      4.48400000
H     -1.55500000     -4.67500000      3.95500000
O     -1.90500000      4.22600000     -5.49500000
H     -1.87900000      3.30200000     -5.24500000
H     -2.62100000      4.28300000     -6.12800000
O     -5.11100000     12.72000000     -3.24500000
H     -4.47300000     12.77500000     -3.95600000
H     -5.74400000     13.41200000     -3.43600000
O    -10.47800000     -6.17500000      1.93300000
H    -10.52000000     -5.56700000      1.19500000
H     -9.69900000     -5.90700000      2.42000000
O     -0.25700000     13.36100000      0.14100000
H      0.12600000     13.81700000     -0.60800000
H     -1.20200000     13.40600000     -0.01000000
O      9.37400000     -5.62000000    -12.22200000
H      9.40400000     -6.56000000    -12.04300000
H      9.21100000     -5.56000000    -13.16300000
O      2.38800000     -6.79100000    -13.61400000
H      2.61300000     -6.30600000    -12.82000000
H      2.98200000     -7.54200000    -13.61400000
O      7.87200000      9.54500000     12.76400000
H      8.43700000     10.07500000     13.32600000
H      7.15200000     10.12900000     12.52800000
O     -7.68600000      4.05600000     14.84200000
H     -6.97600000      4.64400000     15.09900000
H     -8.41200000      4.29100000     15.42000000
O     16.14900000      1.34700000     -6.04200000
H     16.20100000      1.52700000     -5.10300000
H     16.27000000      2.20100000     -6.45600000
O     -5.82400000     10.89000000    -11.48800000
H     -5.37500000     10.32400000    -12.11500000
H     -5.17300000     11.05700000    -10.80600000
O    -12.58800000     -2.65700000     -1.10700000
H    -11.96300000     -2.14300000     -1.61800000
H    -12.77200000     -3.42100000     -1.65400000
O      8.98200000      0.47200000    -15.31900000
H      9.13800000      0.18400000    -14.41900000
H      8.99700000      1.42800000    -15.27000000
O      1.13900000     -2.08200000    -15.59000000
H      0.55300000     -1.37700000    -15.31500000
H      0.55300000     -2.77800000    -15.88900000
O    -14.01900000    -11.10100000     -3.34600000
H    -14.22500000    -10.23300000     -3.69300000
H    -14.84700000    -11.57800000     -3.38600000
O      4.38600000     -8.98400000      9.08200000
H      4.70400000     -9.76200000      8.62500000
H      3.54900000     -8.78400000      8.66300000
O      6.58100000     12.73600000     -7.08100000
H      6.85600000     12.18200000     -7.81100000
H      7.40000000     13.02900000     -6.68100000
O      4.26400000      3.23800000    -17.38000000
H      3.55300000      2.70100000    -17.72900000
H      3.83200000      3.85000000    -16.78300000
O    -10.34700000     -3.43700000    -11.29400000
H     -9.58500000     -2.85900000    -11.29700000
H    -10.09300000     -4.16500000    -10.72500000
O    -14.67600000      0.31900000     10.51900000
H    -14.17800000     -0.47200000     10.72400000
H    -14.44400000      0.93400000     11.21500000
O      4.13300000      9.41800000    -13.62500000
H      3.33200000      9.04700000    -13.99300000
H      4.10400000     10.34300000    -13.87100000
O     -6.95900000    -12.52800000     -6.07100000
H     -7.71800000    -12.01900000     -6.35700000
H     -6.29400000    -12.36100000     -6.73900000
O      7.24400000     -1.37200000      2.36400000
H      7.36700000     -0.58900000      2.90000000
H      7.91700000     -1.98000000      2.66900000
O     -0.01900000     -4.49900000      5.08800000
H      0.65900000     -4.61800000      4.42200000
H      0.18900000     -3.65700000      5.49300000
O     -9.03400000     -1.58600000     -8.22800000
H     -8.21500000     -1.09500000     -8.29000000
H     -9.60700000     -1.17900000     -8.87700000
O     -7.33100000     10.60300000     -6.04900000
H     -6.58600000     11.04700000     -5.64400000
H     -6.95600000      9.81000000     -6.43300000
O     -0.54100000     -4.69600000     -7.73700000
H      0.13700000     -5.28600000     -8.06700000
H     -0.30200000     -4.54600000     -6.82200000
O     -9.91000000     -5.65000000     -9.91600000
H     -9.77100000     -6.58600000    -10.05800000
H     -9.95100000     -5.55500000     -8.96500000
O      4.58000000     13.27300000      6.60100000
H      4.03200000     13.41700000      5.83000000
H      4.60800000     12.32100000      6.70000000
O      9.74000000     12.99300000     -6.69900000
H      9.46700000     12.56400000     -7.51000000
H     10.68800000     13.09000000     -6.78700000
O     -5.45300000      5.92000000     -2.82000000
H     -4.76600000      6.50500000     -3.13900000
H     -5.59400000      5.30200000     -3.53700000
O     -8.31300000     -1.09600000      4.92600000
H     -8.08300000     -0.50500000      5.64300000
H     -9.20300000     -0.84000000      4.68200000
O     -1.35300000     16.52800000      0.97100000
H     -1.07500000     16.33700000      1.86600000
H     -2.30600000     16.59300000      1.02400000
O      2.69700000     14.23300000      4.69700000
H      2.40000000     15.13400000      4.82400000
H      2.70800000     14.11700000      3.74700000
O     -9.44700000     11.93400000     -7.31200000
H     -9.39500000     12.89000000     -7.33300000
H     -8.66800000     11.66200000     -6.82600000
O     -4.38000000     -8.80700000     -1.45000000
H     -4.03000000     -8.80200000     -0.55900000
H     -5.14000000     -9.38800000     -1.40600000
O      2.83000000     -8.95600000    -10.79500000
H      2.86500000     -9.57100000    -10.06300000
H      3.60500000     -9.16000000    -11.31800000
O      3.70700000     -0.72900000    -13.79700000
H      3.69600000     -0.76100000    -14.75400000
H      3.39100000     -1.59100000    -13.52600000
O    -11.00100000      1.10000000     -8.53700000
H    -11.64000000      0.38700000     -8.52800000
H    -11.45000000      1.82900000     -8.11000000
O      0.35900000    -13.36600000      2.92100000
H     -0.27100000    -13.83500000      2.37300000
H     -0.17700000    -12.77900000      3.45400000
O    -10.26000000     -2.68600000    -14.47600000
H    -10.39600000     -1.95300000    -15.07600000
H    -11.06800000     -2.73100000    -13.96400000
O     -2.89100000     -7.51100000    -10.06700000
H     -2.01400000     -7.80800000     -9.82500000
H     -2.75600000     -6.98400000    -10.85500000
O      2.31200000      5.00700000     -4.34400000
H      2.06600000      5.66100000     -3.69000000
H      1.84900000      5.27700000     -5.13800000
O      7.21100000     14.03700000      5.42500000
H      6.97500000     14.11400000      4.50100000
H      6.43400000     13.66300000      5.84000000
O    -14.82800000      8.41600000      1.23400000
H    -15.71700000      8.47200000      1.58400000
H    -14.72900000      7.49800000      0.97900000
O     10.50000000      0.96100000      9.34300000
H     10.00000000      1.76500000      9.48000000
H      9.97800000      0.45700000      8.71900000
O      2.85600000    -11.77300000     -3.57000000
H      3.76000000    -11.87600000     -3.27400000
H      2.56200000    -12.66500000     -3.75500000
O      2.87600000    -13.59600000     -7.80600000
H      2.85400000    -14.42900000     -8.27700000
H      3.80700000    -13.43200000     -7.65500000
O      3.75200000     -0.39800000     -2.56100000
H      3.20900000     -1.16800000     -2.72900000
H      3.96500000     -0.45500000     -1.62900000
O     -5.31800000     -6.08000000     -8.66600000
H     -4.62100000     -5.49800000     -8.97100000
H     -5.92700000     -6.12900000     -9.40200000
O      0.92600000     14.29000000     -8.52000000
H      0.76100000     15.23000000     -8.59500000
H      0.25000000     13.88400000     -9.06100000
O    -14.45400000     -8.58300000     -4.36700000
H    -14.43800000     -7.83400000     -4.96400000
H    -15.36600000     -8.87100000     -4.36900000
O      8.16800000      3.24400000     -6.40100000
H      7.96600000      2.31100000     -6.47400000
H      8.74400000      3.30600000     -5.63900000
O     -2.21100000      0.72600000    -17.59300000
H     -3.15600000      0.61600000    -17.48700000
H     -1.91800000     -0.09000000    -17.99800000
O      3.99800000      5.14900000     16.42700000
H      3.50900000      5.91800000     16.13200000
H      3.32400000      4.53200000     16.71200000
O    -10.22000000     12.88100000      5.27300000
H    -10.84800000     13.16300000      5.93700000
H    -10.54200000     12.02600000      4.98700000
O     -7.78100000     -4.39800000      1.09200000
H     -7.32600000     -3.96800000      0.36800000
H     -8.10800000     -3.67800000      1.63200000
O    -14.43100000     -1.94600000      4.59300000
H    -15.24100000     -2.21700000      4.16100000
H    -14.55400000     -2.19600000      5.50900000
O     -3.01900000      4.50000000      8.32200000
H     -3.40100000      4.49500000      7.44500000
H     -2.23700000      5.04500000      8.24000000
O    -13.19600000      7.77400000     -4.66400000
H    -13.71500000      8.53900000     -4.41700000
H    -12.93700000      7.94300000     -5.57000000
O     -0.76900000      5.74100000    -13.71800000
H     -0.41100000      4.89400000    -13.98600000
H     -0.14800000      6.06800000    -13.06800000
O      3.15200000     -4.50100000     -6.67500000
H      2.72900000     -5.35000000     -6.80700000
H      3.89800000     -4.50900000     -7.27500000
O      8.32500000    -13.21600000     -2.58000000
H      8.48600000    -12.42600000     -2.06400000
H      8.08900000    -13.88100000     -1.93300000
O      0.40100000     14.34300000     11.02000000
H      0.84000000     13.96500000     11.78200000
H      0.28600000     13.60700000     10.42000000
O     -0.94900000      0.13500000    -12.81500000
H     -0.43100000     -0.42800000    -12.24000000
H     -0.58800000      1.01100000    -12.68300000
O      5.13500000      6.77000000      2.30800000
H      5.69400000      6.98100000      3.05600000
H      5.73400000      6.40300000      1.65800000
O     -5.45600000     -7.32200000     -3.67200000
H     -5.28200000     -6.50000000     -3.21200000
H     -5.15800000     -8.00200000     -3.06900000
O     11.28300000    -11.33300000     -0.36600000
H     10.32600000    -11.33000000     -0.34300000
H     11.53300000    -12.10900000      0.13500000
O    -14.38700000     -0.75700000    -10.73600000
H    -13.49600000     -0.74400000    -11.08600000
H    -14.74900000      0.09700000    -10.97100000
O     -1.22700000    -14.33900000      1.13300000
H     -1.60200000    -15.16000000      1.45200000
H     -1.78900000    -14.08700000      0.40100000
O     13.19400000      5.63000000    -10.82200000
H     12.69000000      5.35100000    -11.58600000
H     14.09100000      5.35500000    -11.01300000
O      3.99700000     14.20400000      2.04300000
H      4.19300000     13.27300000      2.14500000
H      3.82400000     14.31200000      1.10800000
O      4.03800000     14.49900000      9.12200000
H      3.93700000     14.19300000      8.22100000
H      3.25600000     15.02700000      9.28400000
O     -7.50000000     -5.10000000     13.25900000
H     -7.96300000     -4.32600000     12.93700000
H     -6.80500000     -5.24700000     12.61800000
O     11.51400000     -5.69300000     -4.72200000
H     12.07800000     -4.92500000     -4.81000000
H     11.04900000     -5.55600000     -3.89700000
O      1.78200000     -5.87000000    -16.17800000
H      1.88500000     -6.27600000    -15.31800000
H      2.51300000     -5.25500000    -16.24200000
O     -0.73900000    -16.38400000     -2.94900000
H     -1.46300000    -15.90000000     -3.34800000
H     -1.11400000    -16.76400000     -2.15500000
O      1.29100000     17.95000000      0.37500000
H      0.45000000     17.69800000      0.75800000
H      1.67700000     18.54500000      1.01700000
O      0.07700000    -10.09400000    -13.72900000
H     -0.39400000    -10.91500000    -13.87600000
H      0.72800000    -10.30800000    -13.06100000
O      0.87900000    -12.59600000    -10.12000000
H      0.59300000    -13.35300000     -9.60900000
H      1.07400000    -11.92500000     -9.46600000
O     -5.33500000      3.66800000     -4.59700000
H     -6.26700000      3.45000000     -4.59900000
H     -5.02500000      3.40000000     -5.46200000
O     -1.10800000     -9.90900000     -1.81000000
H     -1.61900000    -10.05300000     -1.01400000
H     -0.20300000    -10.07500000     -1.54800000
O     -9.20000000     15.23200000     -1.97000000
H     -8.82800000     15.22000000     -1.08800000
H     -8.44000000     15.19900000     -2.55100000
O     10.41500000    -12.41000000      8.11800000
H     10.26300000    -11.72800000      7.46400000
H      9.56400000    -12.53100000      8.54000000
O    -11.21100000     -0.59900000      1.81900000
H    -11.15300000     -0.38200000      2.74900000
H    -12.15100000     -0.66300000      1.64700000
O     -1.64000000    -11.33900000      4.82200000
H     -1.89300000    -11.69400000      5.67400000
H     -2.46800000    -11.22500000      4.35500000
O    -16.03900000      0.48400000      3.31500000
H    -16.12900000     -0.03500000      4.11500000
H    -15.50000000      1.23100000      3.57400000
O     -0.43600000      5.80800000      0.70000000
H     -0.68400000      5.61900000      1.60500000
H     -0.86600000      5.12500000      0.18600000
O      7.03300000    -13.22600000     -9.81600000
H      6.91200000    -14.08500000    -10.22100000
H      7.97500000    -13.06500000     -9.87300000
O      3.06100000     16.15100000     -6.32000000
H      2.97000000     15.81400000     -7.21100000
H      3.45700000     15.42900000     -5.83000000
O    -16.36800000     -2.23200000     -4.21400000
H    -16.40200000     -1.54900000     -4.88400000
H    -17.28500000     -2.43200000     -4.02900000
O      9.50000000     -4.86200000     11.27000000
H      9.24200000     -5.77700000     11.38400000
H      9.81800000     -4.81400000     10.36800000
O     -7.11300000      2.68200000     -0.59500000
H     -6.46000000      2.28700000     -0.01700000
H     -7.03100000      2.19700000     -1.41600000
O    -11.45700000      6.87200000      1.03800000
H    -11.39000000      7.73000000      1.45800000
H    -12.10600000      6.99400000      0.34600000
O      6.41300000     -6.84600000    -10.51100000
H      5.91800000     -7.55000000    -10.93000000
H      7.13500000     -6.66900000    -11.11500000
O     -3.13600000     10.60300000     -2.24200000
H     -3.55200000     11.46400000     -2.28200000
H     -2.28400000     10.73000000     -2.66100000
O     -1.30400000      7.74000000     12.07800000
H     -1.37100000      8.44600000     12.72100000
H     -0.81700000      8.12500000     11.35000000
O      7.33800000     10.13000000      3.98100000
H      8.03300000     10.27900000      4.62200000
H      7.14800000      9.19400000      4.04800000
O      7.57300000      3.15700000     -9.20300000
H      7.54100000      2.20100000     -9.17700000
H      8.08700000      3.40100000     -8.43400000
O     10.31200000      9.22600000      2.82700000
H     10.33200000      8.33400000      2.48200000
H     10.06900000      9.12200000      3.74700000
O    -10.31000000      9.38300000    -10.98600000
H    -10.83300000      9.96600000    -11.53600000
H    -10.42500000      8.51700000    -11.37700000
O     -4.65200000    -14.19400000      5.82600000
H     -5.40200000    -14.28800000      5.23900000
H     -4.94300000    -14.58200000      6.65100000
O     -0.74600000      6.03700000      8.71200000
H     -0.47300000      5.46500000      9.42900000
H     -0.48100000      6.91400000      8.99000000
O     12.47300000      3.32200000      8.39200000
H     11.80900000      3.63200000      9.00700000
H     13.24700000      3.84900000      8.59000000
O     -5.81600000     -1.81200000     15.97900000
H     -5.38200000     -2.62800000     16.22600000
H     -5.37200000     -1.13900000     16.49500000
O      1.39000000     -3.89700000     -1.95800000
H      1.19300000     -3.98900000     -2.89100000
H      1.16000000     -2.99000000     -1.75400000
O      3.88300000     -3.94300000      4.07500000
H      4.03200000     -3.07300000      4.44500000
H      3.22800000     -3.80400000      3.39100000
O     12.90100000     -6.92600000      2.22100000
H     12.63400000     -7.65500000      1.66200000
H     13.85200000     -6.88000000      2.11700000
O      1.53500000     10.83800000    -12.48200000
H      1.40700000     11.03000000    -13.41200000
H      1.94300000      9.97200000    -12.47100000
O     -1.33800000     -1.57600000    -14.77800000
H     -2.18900000     -1.66300000    -15.20800000
H     -1.46100000     -0.87100000    -14.14300000
O      2.26900000     -4.02100000      0.73900000
H      3.02600000     -4.45400000      0.34500000
H      1.90800000     -3.48100000      0.03500000
O      1.92900000     16.72200000      5.54200000
H      1.17500000     16.89000000      6.10700000
H      1.79600000     17.29600000      4.78800000
O      2.83400000      6.13000000      3.31300000
H      2.36000000      6.95600000      3.21300000
H      3.64000000      6.25500000      2.81300000
O      2.46700000    -13.50300000      4.63300000
H      1.79600000    -13.37000000      3.96400000
H      2.63800000    -14.44500000      4.61800000
O     16.12100000      2.78200000      3.33900000
H     16.59000000      2.05400000      2.93200000
H     15.88600000      2.45900000      4.20900000
O     -5.26400000     12.16000000      8.02100000
H     -5.17100000     12.95600000      7.49700000
H     -4.48700000     11.64200000      7.81000000
O     -3.31500000     -6.82500000     -6.85100000
H     -3.51100000     -7.59600000     -6.31900000
H     -4.06600000     -6.74100000     -7.43800000
O     -3.78000000      3.59600000    -16.16800000
H     -3.61900000      3.88100000    -15.26800000
H     -2.90700000      3.50600000    -16.55000000
O     13.13300000     -4.71600000    -10.88000000
H     12.60800000     -4.37700000    -10.15400000
H     12.51800000     -5.23700000    -11.39600000
O     15.62000000     -2.29900000      0.28200000
H     14.82300000     -2.80400000      0.43900000
H     15.87500000     -1.97800000      1.14700000
O    -12.41700000      3.29000000     -7.42500000
H    -13.03000000      3.34400000     -6.69200000
H    -12.95400000      3.45700000     -8.19900000
O      8.29100000      5.76400000    -13.14600000
H      7.36600000      5.92900000    -12.96400000
H      8.41200000      4.83500000    -12.95200000
O      7.53600000      0.54900000     -8.66200000
H      8.45900000      0.50200000     -8.41400000
H      7.06400000      0.55400000     -7.83000000
O     -9.69100000     13.79100000      2.47700000
H     -9.06700000     14.36200000      2.03000000
H     -9.63400000     14.04800000      3.39800000
O     -1.84500000    -14.93000000      8.86000000
H     -2.09500000    -15.71500000      8.37400000
H     -2.67300000    -14.56800000      9.17500000
O     -4.13600000      1.20100000      2.74500000
H     -4.24600000      0.37900000      3.22400000
H     -4.43000000      1.00200000      1.85600000
O    -10.13300000      7.61200000     13.19700000
H    -10.34700000      6.98400000     12.50700000
H    -10.87700000      7.56900000     13.79800000
O     -4.51700000     -4.97300000     -1.86400000
H     -3.73100000     -4.99100000     -2.41000000
H     -5.11700000     -4.38800000     -2.32600000
O      4.04500000     -4.13000000     -1.76000000
H      3.08900000     -4.11000000     -1.70300000
H      4.26700000     -3.39100000     -2.32600000
O     -9.07400000      8.55400000     -4.36400000
H     -9.04900000      7.59800000     -4.33900000
H     -8.27400000      8.80300000     -4.82600000
O    -11.86400000     -2.78300000      3.55000000
H    -11.94500000     -3.45200000      2.87000000
H    -12.75100000     -2.68700000      3.89700000
O     -1.10600000     -6.53700000     -1.39500000
H     -0.41100000     -7.19400000     -1.40700000
H     -1.44000000     -6.55900000     -0.49800000
O     -3.69000000     -4.27800000     -9.79800000
H     -3.86100000     -3.49600000    -10.32300000
H     -3.31400000     -4.90400000    -10.41600000
O     -5.06100000     -4.67900000     16.69400000
H     -5.80900000     -4.80700000     17.27700000
H     -5.22300000     -5.27300000     15.96200000
O     -4.22900000     -0.07100000     -3.19500000
H     -4.02700000     -0.37300000     -4.08100000
H     -3.95200000     -0.79000000     -2.62800000
O    -11.55700000      4.24300000      0.26400000
H    -10.81700000      3.88400000     -0.22600000
H    -11.30600000      5.14800000      0.44700000
O     -6.19100000     -3.34200000    -14.48900000
H     -6.19800000     -3.97400000    -13.77000000
H     -6.68400000     -3.77000000    -15.18900000
O     -8.80300000      4.62600000      3.92100000
H     -8.79200000      4.84500000      2.99000000
H     -8.23600000      3.85800000      3.99400000
O     -0.66500000     11.76500000     -2.63100000
H      0.24100000     11.73800000     -2.93700000
H     -0.97000000     12.64200000     -2.86400000
O      9.16300000     -9.91000000     -6.97000000
H      9.61300000     -9.19400000     -6.52200000
H      9.35000000     -9.76800000     -7.89800000
O    -11.98700000      7.29200000     -2.29200000
H    -12.27600000      7.57800000     -3.15900000
H    -11.08900000      7.61600000     -2.22100000
O     12.58200000      4.43900000     -4.10700000
H     12.43100000      5.30600000     -3.73000000
H     13.25100000      4.58200000     -4.77600000
O     -2.13800000     -9.32400000     -4.41400000
H     -2.97800000     -9.66300000     -4.72200000
H     -2.00200000     -9.75500000     -3.56900000
O     10.37600000      3.84600000     10.11900000
H     10.62000000      4.42700000     10.83900000
H      9.48600000      3.56400000     10.33000000
O     -4.82900000     -9.05900000     -5.70300000
H     -4.91700000     -8.49800000     -4.93200000
H     -5.67100000     -8.98400000     -6.15100000
O     -6.72500000    -12.35200000     -3.01800000
H     -6.97900000    -12.38900000     -3.94000000
H     -6.51600000    -11.43000000     -2.86400000
O    -11.69300000      7.71200000     -7.34800000
H    -12.40600000      8.34900000     -7.39700000
H    -10.89800000      8.23300000     -7.46300000
O    -11.36900000      5.33400000      3.79200000
H    -11.22200000      5.80900000      2.97400000
H    -10.51300000      4.96800000      4.01500000
O     -5.79600000      5.58400000      9.77700000
H     -4.94100000      5.60600000      9.34700000
H     -6.37500000      5.16600000      9.13900000
O    -16.17600000      4.86200000     -6.11200000
H    -15.38200000      4.82600000     -5.57800000
H    -16.50000000      3.96200000     -6.12000000
O      5.70400000     15.22700000     -1.13900000
H      5.06400000     14.53300000     -1.29800000
H      5.17600000     15.99300000     -0.91200000
O     -4.90200000      2.93100000    -12.26400000
H     -4.80300000      2.04500000    -12.61300000
H     -5.84500000      3.03700000    -12.14500000
O    -14.53100000     -0.03800000     -5.13400000
H    -14.00500000      0.30900000     -4.41300000
H    -13.90000000     -0.19300000     -5.83700000
O      6.47700000    -15.49300000     -2.06200000
H      5.58100000    -15.70600000     -1.80100000
H      6.99900000    -15.65400000     -1.27600000
O    -13.02000000      0.24000000      3.93000000
H    -13.41000000     -0.11500000      3.13100000
H    -13.29600000     -0.36400000      4.62000000
O     -0.43100000     -8.71500000     11.88400000
H     -0.97900000     -9.04800000     11.17300000
H     -1.05300000     -8.35900000     12.51900000
O      4.58200000    -14.24700000      0.82600000
H      4.25100000    -14.37800000     -0.06300000
H      5.23400000    -14.93800000      0.94300000
O      7.11900000     -0.29800000    -11.19700000
H      7.11500000     -0.06500000    -10.26800000
H      6.59500000      0.38500000    -11.61700000
O      8.93000000      9.34200000     -3.44900000
H      9.60400000      9.88800000     -3.04300000
H      8.20300000      9.94300000     -3.61300000
O    -14.49300000      6.52300000     -1.24600000
H    -15.20300000      6.99900000     -1.67800000
H    -13.69700000      6.84200000     -1.67100000
O     -0.18100000     -7.54900000    -13.78400000
H      0.75900000     -7.38700000    -13.86100000
H     -0.27300000     -8.49100000    -13.92100000
O     -3.24800000      4.31500000      5.49200000
H     -3.06100000      3.37700000      5.53000000
H     -4.15800000      4.36600000      5.19600000
O      0.26900000     -1.30300000    -10.77400000
H      0.01100000     -1.63500000     -9.91500000
H      0.96900000     -0.67700000    -10.58900000
O     -2.76400000    -15.01000000     -4.52800000
H     -3.23400000    -14.25300000     -4.17800000
H     -3.11000000    -15.11800000     -5.41400000
O    -14.06200000      5.49100000      4.55900000
H    -14.24600000      6.38600000      4.27700000
H    -13.16600000      5.32600000      4.26500000
O     -7.36300000     -6.64800000    -10.34400000
H     -8.13600000     -6.10900000    -10.17500000
H     -7.71500000     -7.47700000    -10.66600000
O     -9.60500000      9.13200000     -8.43000000
H     -9.98900000      9.24000000     -9.30000000
H     -9.48000000     10.02600000     -8.11100000
O     12.20300000     -4.62000000      3.68500000
H     11.98500000     -5.43400000      3.23100000
H     13.11300000     -4.73600000      3.96000000
O     15.33900000     -8.40300000      4.96300000
H     15.19800000     -7.50400000      4.66600000
H     16.13700000     -8.36000000      5.48900000
O    -13.10400000     10.97400000      3.82400000
H    -14.00300000     10.74100000      4.05600000
H    -12.65600000     11.06700000      4.66500000
O     -0.35300000     -4.74100000     13.29500000
H      0.01900000     -5.59700000     13.08600000
H      0.11500000     -4.13000000     12.72600000
O     -2.73300000     -0.68900000     -9.82500000
H     -2.35400000     -1.50900000     -9.50800000
H     -2.01300000     -0.25200000    -10.28000000
O     11.20000000      8.80100000    -10.99100000
H     10.84300000      8.19700000    -11.64200000
H     11.15400000      9.66000000    -11.41000000
O      0.29400000     -8.50600000    -10.37800000
H      0.51600000     -7.87700000     -9.69100000
H      1.12500000     -8.68200000    -10.81900000
O      8.96400000    -15.94600000     -0.44300000
H      8.63900000    -15.19300000      0.05100000
H      9.89000000    -16.00400000     -0.20900000
O      9.17800000     14.00800000      0.31500000
H      9.52900000     14.77500000     -0.13800000
H      8.67200000     13.54500000     -0.35300000
O     -6.43400000     -3.43200000     -7.75600000
H     -5.54200000     -3.41200000     -7.41100000
H     -6.40800000     -4.08700000     -8.45300000
O     -2.17300000     -6.81300000      1.28200000
H     -1.52700000     -6.91900000      1.98000000
H     -3.01600000     -6.79600000      1.73500000
O     -5.10300000     -1.68000000      2.51900000
H     -4.30400000     -2.10200000      2.20400000
H     -5.80200000     -2.06600000      1.99000000
O      8.99300000      5.83500000     -9.89400000
H      8.48700000      5.03900000    -10.05700000
H      9.79800000      5.52600000     -9.47900000
O      0.75600000      5.31500000     -6.57000000
H     -0.01100000      4.76300000     -6.41200000
H      0.89100000      5.27200000     -7.51600000
O     11.69000000     -6.02700000     -7.48300000
H     11.75300000     -5.54100000     -6.66100000
H     12.56800000     -6.38400000     -7.61800000
O     12.08400000     -2.11100000      2.28600000
H     12.20400000     -2.84700000      2.88600000
H     12.39000000     -2.43900000      1.44100000
O    -16.07600000      4.85400000      6.84300000
H    -16.21400000      5.53600000      6.18400000
H    -15.34500000      4.33800000      6.50400000
O      8.52100000    -11.81100000      0.00200000
H      8.21900000    -12.58000000      0.48500000
H      7.83600000    -11.15700000      0.14000000
O     12.65700000     11.62300000     -4.61700000
H     12.87100000     12.28900000     -5.27000000
H     12.19500000     10.94400000     -5.10900000
O      2.81600000      5.68400000    -14.30100000
H      2.84000000      6.26400000    -13.54000000
H      2.69300000      6.27200000    -15.04600000
O      2.96200000    -17.40900000     -4.97500000
H      3.71300000    -17.99500000     -4.88700000
H      3.23200000    -16.60500000     -4.53100000
O      8.20400000      2.47300000     11.01000000
H      7.30000000      2.18500000     11.13700000
H      8.68000000      2.10000000     11.75200000
O     -7.46000000      4.92100000    -10.10000000
H     -7.16600000      4.07600000     -9.75900000
H     -8.40500000      4.81800000    -10.21400000
O     14.70900000     -8.60900000     -4.00300000
H     13.97800000     -8.84100000     -3.43000000
H     14.76700000     -9.33500000     -4.62400000
O      4.04400000      9.87200000      8.43400000
H      4.34500000      9.91400000      7.52600000
H      3.75100000      8.96700000      8.54600000
O    -11.02800000      5.36100000     -6.12400000
H    -11.40400000      4.69200000     -6.69600000
H    -11.29500000      6.19100000     -6.51900000
O     12.42800000     -1.14700000      7.53600000
H     12.39200000     -0.25400000      7.87800000
H     11.51200000     -1.38700000      7.39700000
O     12.53200000      9.98100000      4.80700000
H     13.14600000     10.34300000      4.16900000
H     12.33400000      9.10400000      4.47800000
O    -14.10600000     -4.15100000      9.43200000
H    -14.03200000     -4.12000000     10.38600000
H    -14.88400000     -4.68600000      9.27000000
O      5.43400000      4.62200000      6.04600000
H      5.49600000      5.54300000      5.79300000
H      4.50800000      4.40500000      5.93200000
O      0.51800000      8.39000000      9.81700000
H      0.28500000      8.93200000      9.06200000
H      1.10800000      8.93900000     10.33300000
O     -7.88400000     14.92000000      0.73900000
H     -7.26600000     14.30300000      0.34800000
H     -7.34700000     15.67300000      0.98600000
O     -9.42800000     10.67800000     -2.46800000
H     -9.25300000     10.09700000     -3.20800000
H     -9.67100000     11.51200000     -2.87100000
O      9.92600000      6.66400000      1.63400000
H      9.67200000      5.75400000      1.79300000
H     10.19400000      6.68000000      0.71500000
O     11.83000000    -10.22600000      5.81600000
H     12.02300000    -10.48900000      4.91600000
H     10.92400000    -10.50400000      5.95700000
O      3.68000000    -13.44500000      7.15600000
H      3.91400000    -14.36900000      7.24500000
H      3.40300000    -13.35500000      6.24400000
O     -3.13300000     -3.46900000      8.94000000
H     -3.82700000     -3.07100000      8.41400000
H     -2.54500000     -2.74400000      9.14900000
O     15.06500000      3.91400000      1.08100000
H     15.80400000      4.48800000      0.87700000
H     15.29500000      3.51700000      1.92100000
O      9.78000000      8.20700000     -8.58700000
H      9.60100000      7.50000000     -9.20700000
H     10.59200000      8.60300000     -8.90400000
O     -7.39400000     13.00400000      5.41200000
H     -7.36900000     13.32700000      4.51200000
H     -8.26600000     13.24100000      5.72800000
O    -17.55200000     -4.34100000     -0.89300000
H    -17.53000000     -5.10200000     -0.31300000
H    -16.82900000     -4.48300000     -1.50300000
O     17.66800000      0.92200000      1.89400000
H     18.57600000      0.72600000      1.66300000
H     17.30200000      0.08000000      2.16500000
O      2.65700000      9.91700000     13.75600000
H      1.70100000      9.90800000     13.71400000
H      2.92900000      9.21800000     13.16100000
O     -3.73700000     -3.99100000     -7.01500000
H     -3.70400000     -4.00900000     -7.97100000
H     -3.40200000     -4.84700000     -6.74800000
O      6.88400000     -7.75700000     -3.82600000
H      7.25700000     -6.99100000     -4.26300000
H      7.64400000     -8.25400000     -3.52400000
O     11.42200000      5.19300000     -8.60000000
H     11.76900000      4.39900000     -8.19400000
H     11.91600000      5.28200000     -9.41500000
O     14.47300000      8.76700000     -1.97100000
H     14.62800000      9.42600000     -2.64700000
H     13.63900000      9.02100000     -1.57500000
O     -4.09100000     -1.87800000    -15.37300000
H     -4.49800000     -1.61000000    -16.19700000
H     -4.71900000     -2.48600000    -14.98200000
O     17.73400000     -0.69800000     -0.86000000
H     17.51700000      0.17100000     -1.19800000
H     16.90800000     -1.03000000     -0.50700000
O      0.48500000     -6.28400000     -3.70100000
H      0.00500000     -6.37100000     -2.87800000
H      1.40700000     -6.30600000     -3.44400000
O      5.03900000    -15.24900000     -4.76600000
H      5.60500000    -15.11500000     -4.00600000
H      5.37300000    -14.64100000     -5.42500000
O     -8.47200000     -0.53400000     -5.40800000
H     -8.24800000      0.38700000     -5.27600000
H     -8.57600000     -0.62300000     -6.35500000
O     -8.99400000     -5.17000000    -14.49400000
H     -9.21000000     -4.23800000    -14.53500000
H     -9.66700000     -5.54800000    -13.92900000
O      2.20300000    -12.19100000      1.03500000
H      2.87200000    -12.84500000      1.23700000
H      1.48600000    -12.38700000      1.63800000
O     -6.79500000     -2.23200000     -1.10600000
H     -6.94200000     -1.96600000     -2.01400000
H     -7.23900000     -1.56200000     -0.58600000
O      3.70000000      1.28200000      5.95500000
H      3.52900000      2.02800000      5.38000000
H      4.39300000      1.58600000      6.54200000
O      4.95500000     -1.19900000     -7.40400000
H      4.96600000     -0.62300000     -6.64000000
H      4.46600000     -0.70900000     -8.06600000
O    -11.59600000     -4.44400000      7.61000000
H    -11.31400000     -5.35800000      7.64200000
H    -12.18000000     -4.34700000      8.36200000
O     12.17200000     -3.66800000      8.27800000
H     12.73200000     -4.35800000      7.92200000
H     12.52100000     -2.85900000      7.90300000
O      1.21400000     -3.97800000     10.83000000
H      2.12000000     -4.04900000     11.13200000
H      1.07900000     -4.75900000     10.29300000
O      7.31300000     -8.22000000     -0.05600000
H      7.75800000     -8.36900000     -0.89100000
H      6.38100000     -8.25100000     -0.27300000
O      4.29000000     -1.59800000     -0.28800000
H      5.20500000     -1.32300000     -0.34800000
H      4.02800000     -1.36400000      0.60200000
O      7.64600000     10.41600000      0.63700000
H      7.59100000     10.09800000      1.53800000
H      6.74900000     10.36200000      0.30900000
O      4.91600000     -7.83600000     13.36800000
H      5.30700000     -6.96400000     13.43100000
H      4.67900000     -8.05700000     14.26900000
O     -7.39700000      4.40900000      7.88100000
H     -8.06000000      4.09700000      8.49700000
H     -6.70600000      3.74700000      7.91700000
O      9.38700000     11.27500000     -9.20900000
H      9.69900000     10.37500000     -9.11700000
H      9.76100000     11.57400000    -10.03800000
O    -11.15400000      7.01600000    -11.84600000
H    -10.81900000      6.32100000    -11.27900000
H    -11.30000000      6.58700000    -12.68900000
O     -1.33600000     -9.54400000     15.45200000
H     -1.44800000     -8.59500000     15.39200000
H     -2.22900000     -9.88800000     15.48100000
O     11.23500000      3.33800000      3.43400000
H     11.92400000      2.89800000      3.93200000
H     11.69200000      3.73300000      2.69100000
O      0.42800000     13.06000000    -11.46100000
H      0.78400000     12.22300000    -11.75900000
H      1.19700000     13.56600000    -11.19800000
O     12.09200000      1.05200000     -6.04200000
H     11.80800000      0.16900000     -6.28000000
H     12.37900000      0.97400000     -5.13200000
O      4.57200000     14.00100000     -5.34800000
H      5.20700000     13.66300000     -4.71600000
H      4.93700000     13.76800000     -6.20200000
O      8.10100000      7.11900000     -2.06800000
H      7.64300000      7.90800000     -2.35700000
H      8.97700000      7.42300000     -1.83100000
O     -6.17500000      7.92700000      5.97100000
H     -7.01100000      7.46800000      5.89200000
H     -6.20500000      8.33300000      6.83700000
O      2.56900000     -9.32600000     -4.80500000
H      2.88100000     -8.65300000     -4.20000000
H      2.64700000    -10.14400000     -4.31300000
O      6.49000000     13.05200000     -3.59200000
H      6.97700000     12.87100000     -2.78800000
H      6.36600000     12.19300000     -3.99500000
O    -11.82000000     -8.75700000      2.61100000
H    -11.88200000     -9.08600000      1.71400000
H    -11.77900000     -7.80500000      2.51400000
O     -4.32600000      1.13800000     -6.34800000
H     -4.35100000      1.43800000     -7.25700000
H     -4.37800000      0.18400000     -6.40900000
O    -13.07400000     10.42100000      0.08900000
H    -13.50600000      9.73500000      0.59800000
H    -12.29400000      9.99700000     -0.26900000
O      1.92200000     -9.65200000     15.04500000
H      1.00600000     -9.79100000     14.80300000
H      2.22900000    -10.51400000     15.32400000
O     -5.87300000     -9.15800000     10.21300000
H     -6.13200000     -9.23600000      9.29500000
H     -5.08400000     -9.69500000     10.28600000
O      5.26900000    -10.30200000      5.26700000
H      5.59400000    -11.02800000      4.73500000
H      5.67900000    -10.43000000      6.12300000
O     -0.20100000    -11.93200000     -4.31100000
H     -0.30200000    -11.01600000     -4.05100000
H     -1.00200000    -12.35800000     -4.00400000
O     -8.61900000     -0.51800000      8.58300000
H     -8.61000000     -1.43200000      8.29800000
H     -8.08400000     -0.51000000      9.37700000
O      0.66200000     -5.73500000      8.85400000
H      1.06600000     -6.55000000      8.55800000
H     -0.20700000     -5.99500000      9.16000000
O     -2.67300000     -7.25000000     13.27500000
H     -3.17700000     -6.72000000     12.65700000
H     -3.33500000     -7.67800000     13.81800000
O     -1.14700000    -12.48700000     12.09400000
H     -0.84800000    -11.57900000     12.13500000
H     -1.51800000    -12.65600000     12.95900000
O     -0.84500000     16.10000000      3.75800000
H     -1.66100000     16.24000000      4.23800000
H     -0.45700000     16.97100000      3.68500000
O     -4.19500000    -17.50800000     -2.29100000
H     -4.93100000    -17.55200000     -1.68100000
H     -3.42100000    -17.45600000     -1.73100000
O      3.32800000     -3.56700000    -16.82600000
H      2.74700000     -2.89500000    -16.46900000
H      4.19100000     -3.34800000    -16.47500000
O    -11.27500000     10.59400000     -5.38000000
H    -11.00100000     11.42900000     -5.75800000
H    -10.53600000     10.00500000     -5.53800000
O    -16.65300000     -0.13200000     -6.63600000
H    -17.02800000      0.74800000     -6.61900000
H    -15.81600000     -0.04500000     -6.18100000
O      1.77800000    -17.26000000      1.73600000
H      1.34700000    -17.45500000      0.90400000
H      1.44200000    -17.92200000      2.34000000
O    -12.25600000     -7.22200000      5.83900000
H    -12.36800000     -8.16200000      5.69500000
H    -11.31000000     -7.10300000      5.91800000
O     -0.45400000      9.68600000     13.78400000
H     -0.41400000     10.32400000     14.49600000
H     -0.70700000     10.19800000     13.01600000
O     -4.01400000     16.50400000      0.65300000
H     -4.54400000     16.75200000     -0.10500000
H     -4.65200000     16.33900000      1.34700000
O     10.10400000     -2.16700000    -10.24400000
H      9.85400000     -1.29400000     -9.94300000
H      9.36100000     -2.72300000    -10.00800000
O      4.94400000     10.93100000     -0.33500000
H      4.11400000     11.39800000     -0.43000000
H      4.72500000     10.01600000     -0.50900000
O     -4.52000000     10.90100000     -6.52200000
H     -3.98800000     10.14000000     -6.29000000
H     -4.05000000     11.64600000     -6.14800000
O      9.51000000      5.17000000      4.69500000
H     10.17100000      4.55300000      4.38200000
H      9.82100000      5.43500000      5.56100000
O     -1.53700000     -6.30500000     15.47800000
H     -1.73300000     -6.60600000     14.59100000
H     -1.24600000     -5.40000000     15.36500000
O     -0.09800000    -14.85800000     -8.71900000
H      0.59000000    -15.47400000     -8.46700000
H     -0.50600000    -14.60400000     -7.89200000
O     -1.03600000      4.62800000     -1.62300000
H     -0.31700000      4.69800000     -2.25100000
H     -1.62000000      3.97000000     -2.00100000
O     -8.29900000    -12.14100000      8.19600000
H     -8.96300000    -11.47600000      8.01200000
H     -8.38500000    -12.77000000      7.48000000
O      6.69200000     10.39200000     -9.13500000
H      6.01800000     10.73500000     -9.72200000
H      7.49000000     10.85600000     -9.38900000
O     -1.85700000    -10.84500000    -10.82900000
H     -2.16000000    -10.96100000     -9.92800000
H     -0.99400000    -10.44200000    -10.74200000
O     -9.80600000      8.97400000      4.72900000
H     -8.98500000      9.07400000      4.24700000
H     -9.53700000      8.71400000      5.61000000
O      5.07600000     -3.47500000     15.08000000
H      5.88400000     -3.02100000     15.31800000
H      4.58100000     -3.52700000     15.89700000
O     -6.32400000     -4.92600000      3.90100000
H     -7.27300000     -5.03600000      3.95100000
H     -6.11600000     -5.06100000      2.97600000
O     -5.84500000      1.99800000     13.62500000
H     -5.28700000      2.10300000     12.85400000
H     -6.18400000      2.87700000     13.79600000
O      6.18200000     -7.66800000     -7.80400000
H      6.30700000     -7.32900000     -8.69100000
H      7.05800000     -7.65500000     -7.41800000
O     14.36800000      1.36900000      9.71200000
H     14.33900000      0.82100000     10.49600000
H     13.49800000      1.76500000      9.66500000
O      3.63500000      7.62800000     -7.29100000
H      3.64500000      6.73800000     -6.93800000
H      4.42600000      8.03500000     -6.93800000
O     15.87700000     -1.31600000      2.90900000
H     16.02000000     -1.52800000      3.83200000
H     15.09000000     -0.77200000      2.90700000
O      3.93700000     -7.40900000     -3.35200000
H      4.17600000     -6.74100000     -2.70900000
H      4.75900000     -7.85800000     -3.54800000
O     -7.32400000      7.91600000     14.40600000
H     -8.14100000      7.87800000     13.90900000
H     -6.71800000      7.36200000     13.91500000
O    -12.78900000     -4.50200000     -3.16900000
H    -12.33700000     -5.29500000     -2.88200000
H    -12.23500000     -4.14900000     -3.86600000
O     -3.45100000      0.13000000     12.22600000
H     -3.19100000     -0.73700000     12.53700000
H     -2.73800000      0.40100000     11.64800000
O    -10.42100000     -8.06400000     -8.45700000
H    -11.10900000     -8.69600000     -8.66400000
H    -10.88200000     -7.33400000     -8.04400000
O     -7.07600000      6.07000000     12.38100000
H     -6.54000000      5.84000000     11.62200000
H     -7.05800000      5.28900000     12.93300000
O    -13.51700000      7.12700000      7.36900000
H    -13.60100000      7.15800000      6.41600000
H    -14.00200000      7.89300000      7.67700000
O     -1.15700000      7.52900000     -7.48200000
H     -1.09200000      7.44800000     -8.43300000
H     -0.29100000      7.83000000     -7.20700000
O     -5.16800000     -7.02100000    -13.94400000
H     -4.54600000     -7.74300000    -13.85200000
H     -5.13400000     -6.79200000    -14.87300000
O     10.14200000      0.81500000     -9.56500000
H      9.67300000      1.48000000    -10.06800000
H     11.06700000      1.02300000     -9.69800000
O      0.44500000     -1.96600000      6.61800000
H      0.91600000     -1.14200000      6.48900000
H      0.66000000     -2.22600000      7.51400000
O     12.73700000      1.47500000    -10.47600000
H     12.15400000      1.78500000    -11.17000000
H     13.53500000      1.21100000    -10.93400000
O     -1.77100000      1.62800000     -5.34200000
H     -2.61300000      1.23000000     -5.56300000
H     -1.22000000      0.89000000     -5.07900000
O      6.56000000     -9.56200000    -11.58200000
H      6.02000000    -10.02300000    -12.22300000
H      6.37600000    -10.00200000    -10.75200000
O      2.75200000      6.05700000     11.31800000
H      3.35100000      6.80400000     11.31200000
H      2.33400000      6.09200000     12.17800000
O     10.43800000     10.95200000     -0.04000000
H     10.28300000     11.84600000      0.26500000
H      9.63700000     10.48000000      0.18700000
O      2.86500000      6.78700000      6.13500000
H      2.02900000      7.20200000      5.92400000
H      3.24400000      6.56600000      5.28400000
O     -3.40900000      0.76800000     14.80800000
H     -4.18900000      1.19700000     14.45800000
H     -3.02400000      0.31800000     14.05500000
O      8.08900000     -5.32400000      1.77500000
H      7.20200000     -5.40100000      2.12600000
H      8.14500000     -6.01200000      1.11100000
O      6.16800000     -5.65300000     13.97400000
H      5.63100000     -4.97300000     14.38100000
H      6.96300000     -5.68000000     14.50500000
O     -3.78400000      2.65600000     -2.50800000
H     -3.77000000      1.79900000     -2.93300000
H     -4.19200000      3.23600000     -3.15100000
O      5.17300000    -12.88100000      3.67600000
H      4.31600000    -13.30100000      3.75100000
H      5.79300000    -13.54900000      3.96700000
O     -1.18500000      6.59600000    -10.41400000
H     -0.95300000      7.51300000    -10.55700000
H     -2.07100000      6.51400000    -10.76700000
O      7.74300000    -10.58100000     12.84000000
H      7.41400000    -10.45700000     13.73000000
H      7.03800000    -10.25900000     12.27800000
O     15.32200000      1.75300000      5.88200000
H     15.28500000      2.33300000      6.64200000
H     15.34300000      0.87100000      6.25400000
O    -10.12500000     -0.81700000     -2.17200000
H     -9.64000000     -0.68600000     -1.35800000
H     -9.58000000     -1.41500000     -2.68300000
O     -4.08000000     13.23600000      4.75400000
H     -4.38500000     12.54700000      5.34400000
H     -3.13300000     13.10500000      4.70200000
O     -6.09600000      5.19400000      2.15900000
H     -5.26500000      4.73400000      2.03600000
H     -6.36900000      5.43500000      1.27400000
O     10.56900000     -3.77200000     13.98200000
H      9.95200000     -3.65200000     13.26000000
H     11.14100000     -4.48200000     13.69300000
O     -7.15700000      5.89300000     -0.74400000
H     -6.80400000      5.00600000     -0.81500000
H     -6.66000000      6.40100000     -1.38400000
O      6.06500000      3.03600000     -4.38700000
H      6.75400000      2.76900000     -3.77800000
H      5.97800000      3.98000000     -4.25100000
O     -3.61200000    -14.97100000     -6.99700000
H     -3.87900000    -14.07200000     -7.19300000
H     -4.42900000    -15.42000000     -6.77800000
O     13.43400000     -3.34100000     -4.89600000
H     14.06500000     -2.78100000     -4.44400000
H     13.97400000     -3.94300000     -5.40800000
O      7.66800000     -3.05400000     10.35500000
H      7.64200000     -3.19900000      9.40900000
H      8.20900000     -3.76800000     10.69100000
O      5.20900000     -5.08700000      7.45400000
H      5.33100000     -4.43200000      6.76600000
H      5.66200000     -5.86400000      7.12700000
O     -2.93800000      9.78500000      4.66800000
H     -3.73400000      9.66600000      4.15000000
H     -2.48900000      8.94100000      4.61500000
O     -2.51600000     -7.33100000    -15.65300000
H     -2.62700000     -8.27500000    -15.53800000
H     -1.81700000     -7.09500000    -15.04400000
O      3.80300000      3.24100000    -12.59600000
H      3.72800000      3.68700000    -11.75200000
H      3.40600000      3.84600000    -13.22300000
O    -11.04400000     -3.33000000      0.81900000
H    -11.66800000     -2.86200000      0.26300000
H    -10.73000000     -2.66900000      1.43600000
O      0.59600000     -9.93800000     -6.61600000
H      1.23000000     -9.99900000     -5.90200000
H      0.05200000     -9.18400000     -6.39000000
O      8.88200000     -2.45600000     -5.35400000
H      8.20400000     -3.09200000     -5.58200000
H      8.54700000     -2.01900000     -4.57100000
O     -2.09500000      7.82100000    -14.65800000
H     -1.68500000      7.02500000    -14.32100000
H     -1.85400000      7.84200000    -15.58400000
O     -1.65100000     -3.45600000     -1.10400000
H     -0.90700000     -2.95100000     -0.77500000
H     -1.26200000     -4.26100000     -1.44500000
O      5.53700000      2.11300000     -0.60900000
H      6.06300000      2.87600000     -0.37100000
H      6.13000000      1.56500000     -1.12500000
O      1.59000000     13.12700000     -6.17300000
H      2.53000000     13.01200000     -6.02900000
H      1.52300000     13.43700000     -7.07600000
O     -2.17200000     -6.18900000      8.53600000
H     -2.55400000     -5.33400000      8.33800000
H     -2.01400000     -6.58500000      7.67900000
O    -11.32400000     -5.52700000    -13.07200000
H    -11.65900000     -6.37800000    -12.78900000
H    -11.40800000     -4.96800000    -12.29900000
O      8.02000000     -3.72300000      7.77900000
H      8.21900000     -4.64900000      7.91900000
H      7.40200000     -3.71900000      7.04900000
O     -8.11000000     -0.10500000      0.09400000
H     -8.32800000      0.45800000      0.83700000
H     -7.76600000      0.49400000     -0.56800000
O     11.48600000      1.45500000    -12.99900000
H     10.90400000      0.69500000    -12.99300000
H     11.92200000      1.41700000    -13.85000000
O     -1.73200000    -10.91500000     -7.83700000
H     -1.10300000    -10.22300000     -7.62900000
H     -1.21900000    -11.72200000     -7.80300000
O     12.79400000      2.89600000     -7.99100000
H     12.58300000      2.27200000     -7.29600000
H     12.83300000      2.36400000     -8.78600000
O     -2.28600000     -0.54000000      8.94300000
H     -2.30500000      0.39800000      9.13400000
H     -1.36700000     -0.72600000      8.74900000
O     -9.83100000      7.64900000      8.04300000
H     -9.70600000      7.06400000      7.29600000
H     -8.94400000      7.86300000      8.33100000
O     -5.67300000     13.66100000     -7.32100000
H     -5.71600000     14.61200000     -7.22800000
H     -6.16300000     13.47600000     -8.12200000
O    -16.73800000      5.98900000      2.78100000
H    -15.96100000      5.76100000      2.27200000
H    -17.37000000      5.29900000      2.57600000
O     -7.19100000      0.93700000     -2.65200000
H     -6.27200000      0.76000000     -2.85300000
H     -7.57300000      1.19900000     -3.49000000
O     -1.55500000     -3.12300000    -12.36800000
H     -1.42400000     -2.43200000    -11.71900000
H     -1.58600000     -2.66200000    -13.20700000
O      0.02400000      1.03200000    -15.90500000
H     -0.72500000      0.78300000    -16.44600000
H      0.75800000      1.07700000    -16.51900000
O     -5.37000000      9.18300000     -3.50900000
H     -5.11400000      8.74600000     -4.32100000
H     -4.58000000      9.64400000     -3.22700000
O     -1.70200000     -1.93800000     15.71200000
H     -1.60500000     -1.69800000     16.63300000
H     -0.83800000     -1.78100000     15.33100000
O      6.17700000    -15.06200000      5.00900000
H      6.48700000    -15.81600000      4.50800000
H      6.80700000    -14.97300000      5.72400000
O     -2.24900000      3.75200000     15.12200000
H     -1.67100000      3.72800000     14.35900000
H     -2.86000000      3.02900000     14.98200000
O    -14.10200000      7.04800000     -9.39500000
H    -14.97700000      7.04400000     -9.00600000
H    -13.50700000      7.07600000     -8.64600000
O      0.79000000      9.23400000     -6.32400000
H      1.54600000      9.11700000     -6.90100000
H      0.49000000     10.12600000     -6.50200000
O     12.27900000      7.09100000     -6.57300000
H     11.38300000      7.00900000     -6.89700000
H     12.71400000      6.28900000     -6.86300000
O     -6.28900000    -16.92200000      1.34000000
H     -6.63300000    -16.11100000      1.71400000
H     -6.79600000    -17.05000000      0.53800000
O     14.91500000     -5.77200000     -5.16500000
H     14.70100000     -6.20900000     -5.99000000
H     14.42400000     -6.25800000     -4.50300000
O     -2.01900000      2.95500000    -10.94800000
H     -2.46800000      3.71500000    -10.57600000
H     -2.72500000      2.38900000    -11.26000000
O     13.72800000     -6.54500000     10.09000000
H     14.62400000     -6.42600000      9.77500000
H     13.18300000     -6.41700000      9.31400000
O     11.89400000      4.57600000    -12.87100000
H     11.64500000      3.65300000    -12.92200000
H     12.71800000      4.63000000    -13.35500000
O     14.48300000     -6.93700000     -7.81400000
H     14.98700000     -6.65900000     -8.57800000
H     13.93700000     -7.65400000     -8.13600000
O     -2.32100000      7.26600000      4.74200000
H     -2.31600000      7.15000000      3.79200000
H     -2.96600000      6.63300000      5.05700000
O      3.58000000     -7.51200000     -7.00500000
H      3.59300000     -7.76300000     -6.08100000
H      4.50000000     -7.53300000     -7.27100000
O     10.21900000     12.10700000      7.73400000
H     10.38800000     11.85400000      6.82600000
H     11.06100000     12.43200000      8.05200000
O     11.52200000      8.74600000      7.39600000
H     11.12600000      8.62500000      6.53300000
H     12.14400000      9.46400000      7.27500000
O      6.24300000    -16.60100000      0.79000000
H      5.74100000    -17.40800000      0.68100000
H      6.93200000    -16.83000000      1.41400000
O      3.03800000    -12.88500000     11.31300000
H      2.47400000    -13.30700000     11.96100000
H      2.62500000    -12.03600000     11.15300000
O    -10.03600000     -7.16100000     11.84600000
H     -9.21500000     -6.67900000     11.94600000
H     -9.85700000     -7.80000000     11.15700000
O     -1.61900000    -17.15700000     -6.47100000
H     -2.26700000    -16.53300000     -6.79600000
H     -1.14300000    -16.67800000     -5.79300000
O    -15.23400000     -0.48100000     -2.06100000
H    -15.28100000     -0.87000000     -2.93400000
H    -14.54300000      0.17800000     -2.12800000
O     12.18100000     -3.10900000     -8.94000000
H     12.02500000     -2.61100000     -8.13700000
H     11.55700000     -2.74800000     -9.57000000
O      1.76500000      1.33200000    -12.94300000
H      2.03600000      0.44800000    -13.19000000
H      2.56400000      1.74500000    -12.61700000
O      2.66200000    -10.89000000     -8.72100000
H      2.74200000    -11.71900000     -8.24800000
H      2.35600000    -10.26700000     -8.06200000
O     13.00600000      6.72400000      1.38500000
H     13.96100000      6.66200000      1.36600000
H     12.79200000      7.33600000      0.68000000
O    -11.03600000      5.38500000      6.43800000
H    -11.56900000      5.97000000      6.97500000
H    -11.32700000      5.55100000      5.54100000
O      7.30000000     16.89100000      0.58000000
H      6.94600000     16.09700000      0.18000000
H      7.55200000     17.44100000     -0.16200000
O      7.95700000      3.18000000    -12.55100000
H      8.55000000      2.69800000    -11.97500000
H      7.23000000      2.57700000    -12.70600000
O      4.97700000      5.86600000     -4.48300000
H      5.13900000      6.71500000     -4.07100000
H      4.12100000      5.59800000     -4.15000000
O      0.71400000     12.60000000      6.04200000
H     -0.00600000     12.73200000      5.42500000
H      1.47900000     12.96800000      5.60000000
O      0.20500000      1.83200000     14.40400000
H     -0.18600000      2.10600000     15.23400000
H      0.98700000      2.37700000     14.31600000
O     -5.63800000      5.43700000     16.52300000
H     -4.80600000      5.80600000     16.22700000
H     -6.05000000      6.14300000     17.02100000
O      2.90600000      7.60500000     15.84100000
H      2.28700000      8.31300000     15.66400000
H      3.51300000      7.97300000     16.48300000
O      1.16100000      6.58300000     -2.28300000
H      0.90500000      6.04100000     -1.53700000
H      1.45600000      7.40500000     -1.89200000
O    -12.30200000     -1.64500000    -12.31000000
H    -11.78800000     -0.84300000    -12.21000000
H    -11.73100000     -2.33800000    -11.97900000
O     -5.81300000    -11.62700000      1.51800000
H     -5.62100000    -10.87400000      0.95900000
H     -5.04700000    -11.70400000      2.08800000
O      0.92200000      2.40200000     17.55600000
H      0.40400000      3.19100000     17.71500000
H      0.30500000      1.68100000     17.68200000
O      0.25900000     12.54400000      8.77100000
H      0.69300000     11.87000000      9.29300000
H      0.61400000     12.43100000      7.88900000
O    -11.10800000     -0.40800000     -5.15100000
H    -11.13100000      0.22500000     -4.43300000
H    -10.18100000     -0.62400000     -5.25100000
O     -5.22200000      6.33900000    -14.41800000
H     -5.73200000      6.27800000    -13.61000000
H     -4.34500000      6.04800000    -14.17000000
O      9.25500000      1.21500000     13.21700000
H      8.55400000      1.05900000     13.85000000
H      9.44600000      0.35000000     12.85400000
O     -0.12300000     16.97000000     -3.84200000
H     -0.89500000     17.30200000     -4.30100000
H     -0.46900000     16.58900000     -3.03500000
O     -6.59500000     10.14800000     -1.41500000
H     -6.30400000      9.81600000     -2.26500000
H     -7.50900000     10.39500000     -1.55400000
O      9.79800000      8.28600000      5.37800000
H     10.36400000      7.51400000      5.38900000
H      8.91300000      7.93400000      5.28200000
O     -4.21100000     -4.26900000      1.00600000
H     -3.41500000     -4.61600000      1.40800000
H     -4.15000000     -4.53300000      0.08800000
O     10.07300000     -2.83600000     -0.42800000
H     10.10200000     -1.88300000     -0.33900000
H     10.01300000     -2.98600000     -1.37200000
O     15.06900000     -0.62400000      7.15200000
H     15.62400000     -0.50200000      7.92200000
H     14.18100000     -0.69100000      7.50400000
O     14.48000000     -0.55300000     -7.03600000
H     13.78800000      0.10600000     -7.09600000
H     15.21600000     -0.09200000     -6.63200000
O     -2.00800000     14.88400000     -9.33100000
H     -2.53800000     15.25500000    -10.03600000
H     -1.40100000     15.58500000     -9.09300000
O     -2.58200000     18.16600000     -2.14800000
H     -1.95800000     17.53400000     -1.79200000
H     -2.47300000     18.94400000     -1.60000000
O     -8.37100000    -11.19700000     -9.56300000
H     -8.58600000    -10.81900000     -8.71000000
H     -8.60400000    -12.12200000     -9.48000000
O     -2.64400000     -5.95500000     -3.82600000
H     -1.88600000     -6.09100000     -3.25700000
H     -2.96900000     -6.83700000     -4.00700000
O    -11.75200000     13.17300000     -0.64900000
H    -10.91400000     13.10700000     -0.19100000
H    -12.23800000     12.39700000     -0.37000000
O     -0.94700000     15.74300000     -1.60500000
H     -0.75700000     15.92000000     -0.68400000
H     -1.80500000     15.31900000     -1.59600000
O      9.34800000     -4.94300000     -3.10300000
H      8.68200000     -4.48500000     -2.58900000
H      8.92400000     -5.11700000     -3.94300000
O     -3.19600000     16.49300000      5.15600000
H     -3.15500000     16.00900000      5.98100000
H     -4.11200000     16.76300000      5.08200000
O    -15.15700000      3.24000000      3.54900000
H    -15.01600000      4.09300000      3.96000000
H    -14.39400000      3.11700000      2.98400000
O      3.98800000      5.58600000     -0.55200000
H      4.92700000      5.51300000     -0.37800000
H      3.80600000      4.89000000     -1.18400000
O      1.80100000     -6.57200000     12.36600000
H      1.66000000     -6.83800000     13.27400000
H      1.69200000     -7.37800000     11.86000000
O     16.94300000     -3.80300000     -4.82900000
H     17.07500000     -3.09600000     -5.46100000
H     16.41500000     -4.44900000     -5.29900000
O    -10.80900000     -3.68800000     14.00400000
H    -10.27000000     -3.61900000     13.21600000
H    -11.03700000     -4.61600000     14.05800000
O    -11.91600000      5.35300000     12.28200000
H    -11.14100000      4.95900000     12.68200000
H    -11.62500000      5.62700000     11.41300000
O      0.82900000     10.54300000     -0.43200000
H      0.34200000      9.98000000      0.17100000
H      0.15500000     10.95100000     -0.97600000
O      1.55100000    -10.82200000     -1.17200000
H      1.75700000    -11.35600000     -0.40500000
H      1.93400000    -11.30200000     -1.90700000
O     -8.19700000     -4.25100000     -5.70400000
H     -7.60500000     -3.90500000     -6.37200000
H     -8.79100000     -4.82700000     -6.18400000
O     11.10000000     -6.85100000     -9.87200000
H     10.78500000     -7.73900000     -9.70200000
H     11.32000000     -6.50600000     -9.00600000
O      1.00800000    -14.05700000     -2.92500000
H      0.48300000    -14.85600000     -2.90200000
H      0.72500000    -13.60600000     -3.72100000
O     -4.89100000     -0.01300000      9.51700000
H     -3.97400000     -0.28100000      9.56900000
H     -5.30900000     -0.68800000      8.98300000
O     -3.43100000     -1.36100000     -5.67300000
H     -2.50900000     -1.44200000     -5.43100000
H     -3.62100000     -2.16100000     -6.16400000
O     -7.30300000     -9.24900000    -10.95800000
H     -7.56500000    -10.04400000    -10.49300000
H     -7.38200000     -9.47700000    -11.88400000
O     16.76400000      5.02300000     -5.72900000
H     17.60000000      4.69000000     -5.40400000
H     16.21100000      5.08400000     -4.95000000
O     15.22700000     -3.00600000     -8.60200000
H     14.43600000     -3.47600000     -8.86700000
H     14.90400000     -2.25600000     -8.10300000
O      4.48900000      0.60700000     16.30800000
H      4.70000000      1.46200000     15.93500000
H      4.51400000      0.00700000     15.56200000
O     11.59400000      2.30100000     14.33400000
H     10.90800000      2.35400000     13.66900000
H     11.63700000      3.18300000     14.70500000
O      0.22100000      7.97000000      5.24800000
H      0.52700000      8.15100000      4.35900000
H     -0.70700000      7.76000000      5.14400000
O      0.43300000    -15.95400000      5.50800000
H     -0.30000000    -16.25600000      6.04400000
H      0.02200000    -15.48500000      4.78200000
O     -5.24500000      8.38300000     10.68800000
H     -5.19500000      8.48700000     11.63800000
H     -5.36900000      7.44300000     10.55600000
O     -6.95500000     -9.05100000    -13.77600000
H     -6.74900000     -9.51200000    -14.58800000
H     -6.37100000     -8.29300000    -13.77500000
O     12.82400000     12.77900000      1.86900000
H     12.14600000     12.64100000      2.53100000
H     13.58600000     13.07600000      2.36600000
O      3.43700000    -14.69700000     -1.55800000
H      2.52800000    -14.50000000     -1.78500000
H      3.45900000    -15.64900000     -1.46100000
O     -6.58700000     12.98200000     10.42800000
H     -6.04800000     12.66000000      9.70600000
H     -6.03500000     12.87900000     11.20400000
O     10.13200000    -11.12200000     -4.49100000
H      9.77900000    -12.00100000     -4.35700000
H      9.46900000    -10.67400000     -5.01700000
O     -0.59200000     -1.40700000     -5.28800000
H      0.30900000     -1.08700000     -5.32100000
H     -0.50700000     -2.34400000     -5.11300000
O      5.84800000      1.50300000    -12.71100000
H      5.27900000      2.26300000    -12.83700000
H      5.34200000      0.76600000    -13.05400000
O    -16.36800000     -2.65800000      3.11700000
H    -16.95800000     -3.15100000      3.68700000
H    -16.85700000     -2.55400000      2.30000000
O      5.80900000    -10.18800000     -8.97200000
H      5.90500000     -9.37000000     -8.48500000
H      4.87600000    -10.39400000     -8.91200000
O     -2.30000000      9.44800000     -5.89300000
H     -1.66500000     10.12200000     -6.13600000
H     -2.04900000      8.68500000     -6.41300000
O      5.67900000     12.14500000      2.68300000
H      6.01800000     11.61100000      3.40200000
H      6.43000000     12.66400000      2.39500000
O      9.14100000      7.52700000     11.36200000
H      8.82400000      8.12700000     12.03600000
H      9.21200000      8.06700000     10.57500000
O     -3.06000000      7.08200000      2.05000000
H     -2.33700000      6.82100000      1.47900000
H     -3.74000000      7.38800000      1.45100000
O      4.49500000     -0.79500000     14.12900000
H      4.47100000     -1.74000000     14.28400000
H      4.15200000     -0.68900000     13.24100000
O     -1.14300000      4.09500000     17.56800000
H     -1.46900000      4.04800000     16.67000000
H     -1.89100000      3.84200000     18.10900000
O    -13.79000000     -6.22200000     -5.73900000
H    -14.69900000     -5.94300000     -5.85200000
H    -13.41900000     -5.58800000     -5.12600000
O    -12.00700000     -9.44800000     -0.43000000
H    -12.05500000     -8.59400000     -0.86000000
H    -12.71200000     -9.95700000     -0.83100000
O     15.71300000     -4.85000000     -2.30100000
H     15.54500000     -3.90800000     -2.32200000
H     16.40300000     -4.98500000     -2.95000000
O      9.18900000      8.86600000      9.08300000
H      9.81200000      8.79700000      8.36000000
H      8.70100000      9.67000000      8.90300000
O    -17.08200000     -1.48100000     -0.57000000
H    -16.41700000     -1.13900000     -1.16800000
H    -17.09200000     -2.42400000     -0.73500000
O      7.39300000      1.62700000     15.85300000
H      6.99700000      1.27800000     16.65200000
H      6.80300000      2.32900000     15.57900000
O     -0.17300000    -12.86200000     -6.73100000
H     -0.33700000    -12.53900000     -5.84400000
H      0.76200000    -12.71300000     -6.87100000
O    -14.84400000     -6.24100000      0.17700000
H    -14.92300000     -5.29300000      0.07100000
H    -14.56600000     -6.35800000      1.08500000
O     -3.96100000      4.78400000     -0.19600000
H     -3.95500000      5.64800000     -0.60600000
H     -4.01800000      4.17100000     -0.92900000
O      7.87600000      2.08200000     -2.63400000
H      8.40600000      2.75900000     -3.05500000
H      8.48900000      1.36500000     -2.47100000
O     14.11100000      4.97500000     -6.75800000
H     15.06800000      4.98400000     -6.79700000
H     13.85600000      4.22800000     -7.29800000
O     10.70300000     -8.65700000      2.84000000
H     11.21000000     -7.85500000      2.71400000
H     11.21100000     -9.33400000      2.39100000
O     -7.93400000     -1.79100000    -12.89700000
H     -7.47100000     -2.23900000    -13.60500000
H     -8.72600000     -1.44700000    -13.31000000
O    -16.53700000      0.12900000      6.03000000
H    -17.12500000      0.69100000      6.53500000
H    -15.66100000      0.36000000      6.33800000
O      2.86200000     -3.54200000     16.72000000
H      2.34800000     -3.31700000     15.94400000
H      2.32000000     -4.17500000     17.19000000
O     11.01300000      0.15900000      0.61200000
H     10.32400000      0.66000000      1.04800000
H     11.09900000     -0.63600000      1.13800000
O     12.74300000     -4.87200000     12.59000000
H     13.60900000     -4.95400000     12.19000000
H     12.13300000     -5.09700000     11.88800000
O      5.34600000     -8.04200000      3.76500000
H      6.11700000     -8.26300000      3.24300000
H      5.14300000     -8.84500000      4.24500000
O     -8.20600000    -10.95500000      2.58000000
H     -8.72400000    -11.58700000      2.08300000
H     -7.31000000    -11.08000000      2.26700000
O     -5.88300000      5.11600000      4.83800000
H     -6.02200000      5.31300000      3.91200000
H     -5.75900000      5.97200000      5.24900000
O    -13.01700000     -1.58500000     11.67100000
H    -13.11400000     -2.52600000     11.81300000
H    -12.96000000     -1.21400000     12.55200000
O    -14.47900000      4.66800000      9.38900000
H    -14.03800000      4.11800000      8.74200000
H    -14.38800000      5.55800000      9.04800000
O      3.85000000    -17.42000000     -1.26100000
H      4.58100000    -17.93700000     -1.59900000
H      3.19500000    -18.07000000     -1.00500000
O     -7.17100000     13.46000000    -10.24600000
H     -6.66200000     12.66600000    -10.41000000
H     -8.06900000     13.22100000    -10.47900000
O      9.40700000     -8.64000000     -2.35100000
H      9.81600000     -7.97500000     -1.79700000
H     10.14000000     -9.07800000     -2.78300000
O    -10.54900000     -5.44900000     -7.07600000
H    -11.14600000     -4.70300000     -7.01600000
H    -10.39000000     -5.70300000     -6.16700000
O     -3.90900000      4.32400000     -7.33200000
H     -4.82800000      4.09300000     -7.46800000
H     -3.50800000      4.22800000     -8.19600000
O     -4.61500000      0.98800000     -9.43900000
H     -5.16000000      0.30200000     -9.05400000
H     -3.76900000      0.56600000     -9.59000000
O     -1.81300000    -17.46100000     -0.69900000
H     -1.40600000    -18.32500000     -0.62400000
H     -1.93400000    -17.17500000      0.20600000
O     -3.35200000    -13.32100000     10.31700000
H     -3.56700000    -12.61500000      9.70600000
H     -2.91600000    -12.88200000     11.04700000
O    -10.97800000      0.85600000    -12.21900000
H    -10.06700000      1.09900000    -12.05500000
H    -11.45600000      1.68500000    -12.19300000
O     -2.64200000      4.03100000      2.27700000
H     -2.99800000      4.52300000      1.53600000
H     -3.13800000      3.21200000      2.28000000
O    -15.18800000     -5.94600000      3.03400000
H    -15.67400000     -5.13000000      3.15200000
H    -14.27400000     -5.70400000      3.18700000
O      5.21100000    -12.70800000     -7.10800000
H      5.77600000    -12.72400000     -7.88100000
H      5.39900000    -11.86700000     -6.69100000
O     -0.53700000      4.87500000      3.76100000
H     -0.93300000      5.65400000      4.15200000
H     -1.27700000      4.29300000      3.58600000
O     -6.09000000     -4.80400000    -11.99200000
H     -5.67100000     -5.42000000    -12.59300000
H     -6.56300000     -5.35900000    -11.37200000
O     14.51100000      8.74200000     -6.73500000
H     14.23300000      9.15500000     -7.55200000
H     13.87400000      8.04200000     -6.59100000
O     -5.63000000      2.30000000      8.31600000
H     -4.70300000      2.45900000      8.13900000
H     -5.64500000      1.46500000      8.78300000
O     10.49600000      7.44200000     -0.85600000
H     11.02600000      8.20600000     -0.62800000
H     10.75500000      7.23100000     -1.75300000
O     -0.19700000      7.01400000     15.36900000
H     -0.47400000      7.20700000     16.26500000
H     -0.57300000      7.72100000     14.84500000
O     -5.20500000     -9.42400000     -9.22900000
H     -4.46300000     -8.83600000     -9.36700000
H     -5.84100000     -9.16900000     -9.89700000
O     -3.04200000     14.46900000     -4.69000000
H     -2.18600000     14.36400000     -4.27400000
H     -2.91900000     14.13400000     -5.57800000
O      7.31300000      5.91100000     -6.58300000
H      7.48500000      4.97200000     -6.64500000
H      6.64100000      5.98800000     -5.90600000
O      3.78700000      3.26300000     -2.10000000
H      3.59800000      2.60000000     -2.76400000
H      4.30100000      2.79900000     -1.43900000
O     -9.05400000     -4.33600000      3.88000000
H     -8.81100000     -3.43400000      3.67200000
H     -9.31200000     -4.30800000      4.80100000
O      5.06300000    -12.36400000      9.42800000
H      4.35500000    -12.54700000     10.04600000
H      4.67100000    -12.50800000      8.56700000
O     -2.28200000     12.48200000      8.50800000
H     -2.40900000     11.57700000      8.79300000
H     -1.33300000     12.60300000      8.51300000
O      0.71700000      2.94600000    -11.13400000
H     -0.22400000      2.83200000    -10.99900000
H      0.91700000      2.40200000    -11.89500000
O     -9.14100000    -13.69900000      5.79700000
H     -9.19200000    -14.44600000      6.39400000
H    -10.02900000    -13.60700000      5.45300000
O     -0.02100000     -4.00400000    -17.27800000
H      0.58100000     -4.70000000    -17.01300000
H     -0.87700000     -4.43100000    -17.31900000
O      2.69500000     -6.78600000      5.39700000
H      2.76800000     -7.34100000      4.62100000
H      2.93900000     -5.91300000      5.09100000
O     15.31400000      6.30200000     -3.69100000
H     15.15300000      7.18800000     -3.36600000
H     15.03400000      5.73000000     -2.97600000
O     -4.47900000     -4.48600000      6.14200000
H     -4.52300000     -3.57800000      6.44000000
H     -4.99100000     -4.49900000      5.33300000
O    -10.68700000      0.92100000     14.36500000
H    -11.08900000      0.06300000     14.23400000
H     -9.94400000      0.93200000     13.76100000
O     -6.11600000      2.92900000     -8.39200000
H     -5.46900000      2.38600000     -8.84200000
H     -6.91100000      2.39500000     -8.38300000
O     -3.01900000    -12.15100000      2.29700000
H     -2.62900000    -12.84700000      2.82600000
H     -2.97700000    -12.48000000      1.39900000
O      0.30300000     -1.06500000     14.19600000
H     -0.01100000     -0.16200000     14.25100000
H      1.17200000     -0.99200000     13.80100000
O      6.02800000      0.90500000    -15.65900000
H      5.39900000      1.62400000    -15.72300000
H      6.57900000      0.99900000    -16.43600000
O      4.33900000     17.05700000      2.94400000
H      3.50000000     17.37000000      2.60500000
H      4.27400000     16.10300000      2.90200000
O     12.14600000      4.25000000      0.84200000
H     12.17000000      5.20600000      0.79100000
H     13.02100000      3.97400000      0.56900000
O      5.97500000      7.30200000     13.40600000
H      6.77300000      7.82900000     13.42500000
H      5.80100000      7.09600000     14.32500000
O     -2.06900000    -15.07200000      4.40200000
H     -2.31200000    -15.89100000      3.97000000
H     -2.82300000    -14.85700000      4.95000000
O     -5.85500000     -4.39900000     -4.04100000
H     -6.64000000     -4.10900000     -4.50500000
H     -5.27800000     -4.73000000     -4.72900000
O      1.02700000      6.17900000    -11.89500000
H      1.78700000      6.45100000    -11.38000000
H      0.30300000      6.17100000    -11.26900000
O      9.06500000     -3.71100000      3.87200000
H      8.54900000     -4.15200000      3.19600000
H      9.97400000     -3.85100000      3.60700000
O     -3.75100000      6.98800000    -11.56600000
H     -3.97200000      7.76800000    -12.07500000
H     -4.50300000      6.40700000    -11.68200000
O      7.47300000      3.27500000      3.92800000
H      8.13000000      3.91700000      4.19600000
H      6.73000000      3.43600000      4.50800000
O    -10.08400000      3.56800000      9.52900000
H    -10.61800000      2.91100000      9.97500000
H    -10.63100000      3.86800000      8.80300000
O     -2.61500000      7.62700000     -3.88500000
H     -2.70300000      8.25600000     -4.60100000
H     -2.23300000      6.85000000     -4.29500000
O     -2.30700000      1.74100000      4.98600000
H     -2.42400000      0.89600000      5.42100000
H     -2.72400000      1.63100000      4.13200000
O      5.31700000     -5.70100000      2.38600000
H      4.88900000     -5.11200000      3.00700000
H      5.45400000     -6.51000000      2.87800000
O     15.42500000     -5.92600000      1.49900000
H     15.65800000     -5.26700000      0.84600000
H     16.25300000     -6.35400000      1.71300000
O     -5.61000000     -2.20600000    -10.55400000
H     -5.64100000     -1.45100000    -11.14200000
H     -5.97800000     -2.92500000    -11.06800000
O    -13.26800000      4.24600000     -2.38500000
H    -12.62000000      4.06700000     -1.70400000
H    -13.74900000      5.00900000     -2.06400000
O     -4.74000000     -6.72300000      2.35400000
H     -4.57500000     -6.32700000      3.21000000
H     -5.41800000     -7.37900000      2.52100000
O      4.93400000      4.20800000     -7.03300000
H      5.61600000      3.60800000     -6.73000000
H      4.60600000      4.62100000     -6.23500000
O     -5.41000000      0.05400000    -12.92000000
H     -5.11800000     -0.50600000    -13.64000000
H     -5.86600000      0.77800000    -13.35000000
O      4.94600000     -6.40000000      9.88900000
H      4.70800000     -7.24700000      9.51300000
H      5.13000000     -5.84400000      9.13100000
O    -11.50600000      6.79300000      9.90300000
H    -10.84000000      7.06800000      9.27300000
H    -12.28500000      7.29500000      9.66300000
O      5.16400000    -10.91900000      1.23100000
H      5.54400000    -11.60600000      0.68300000
H      4.33500000    -11.28700000      1.53600000
O      2.39900000     14.29000000     -3.16800000
H      2.89600000     14.09500000     -3.96300000
H      2.28500000     15.24000000     -3.18300000
O     11.69700000     -7.35400000     -1.54000000
H     11.74000000     -7.98900000     -0.82500000
H     11.56400000     -6.51200000     -1.10500000
O      8.25100000      0.23900000     -5.79300000
H      8.19100000      0.28100000     -4.83800000
H      8.77300000     -0.54500000     -5.96600000
O     12.21000000    -11.08600000     -6.34500000
H     11.60300000    -11.01100000     -5.60900000
H     11.84300000    -11.78200000     -6.88900000
O    -10.38000000     -5.27800000     -0.78300000
H     -9.47900000     -5.32400000     -1.10600000
H    -10.42700000     -4.43900000     -0.32500000
O      7.18700000     16.04500000     -4.44300000
H      6.98200000     16.39700000     -5.30900000
H      6.70700000     15.21800000     -4.40000000
O    -10.82400000      1.59500000     -3.04900000
H    -10.48000000      2.30200000     -2.50300000
H    -10.70400000      0.80500000     -2.52100000
O     -8.14400000     -7.95900000     -4.90300000
H     -7.98600000     -8.17600000     -5.82200000
H     -7.52900000     -7.25000000     -4.71500000
O     10.43300000     -5.26400000      6.52400000
H     10.53900000     -4.93200000      5.63300000
H     10.57100000     -4.50000000      7.08300000
O     -5.40300000      8.46100000      0.51300000
H     -5.70500000      8.99000000     -0.22600000
H     -6.15800000      7.92000000      0.74500000
O      1.31800000    -12.12400000      8.20900000
H      2.06100000    -12.63300000      7.88600000
H      0.97500000    -12.63900000      8.93900000
O      0.59100000      8.88500000     -3.55300000
H      0.48700000      8.87400000     -4.50500000
H     -0.09100000      8.29600000     -3.23100000
O    -16.74400000     -6.76600000     -3.55800000
H    -16.78000000     -7.28500000     -2.75500000
H    -16.14000000     -6.05200000     -3.35500000
O     -3.16900000      6.10600000     15.59900000
H     -2.49600000      6.46800000     16.17400000
H     -2.93600000      5.18200000     15.50900000
O     -3.14200000     -9.06800000    -13.01100000
H     -2.77500000     -9.94900000    -13.08400000
H     -2.76800000     -8.72000000    -12.20100000
O     -3.91000000      7.18200000     13.09100000
H     -3.67300000      7.01700000     14.00300000
H     -3.08000000      7.39000000     12.66100000
O      9.64800000    -14.12500000     -4.68800000
H      9.93500000    -15.03800000     -4.68800000
H      8.92000000    -14.10200000     -4.06600000
O     -6.17800000     -3.21400000     10.95400000
H     -5.87700000     -3.21300000     11.86300000
H     -5.48300000     -3.66000000     10.47200000
O     12.18300000     -1.50700000     13.55900000
H     11.59800000     -2.11100000     14.01600000
H     11.76000000     -1.35800000     12.71300000
O      4.56700000     -9.11400000     -0.75700000
H      4.54900000     -9.65500000      0.03300000
H      4.63900000     -9.74200000     -1.47600000
O     -2.77600000     12.36600000      1.47000000
H     -3.65700000     12.01200000      1.59600000
H     -2.20800000     11.59600000      1.45900000
O    -11.26900000      0.37400000      7.81200000
H    -11.46700000     -0.25000000      7.11400000
H    -10.31500000      0.45000000      7.80300000
O     10.60900000      7.05400000    -13.20600000
H     11.11000000      6.29700000    -12.90200000
H      9.69600000      6.81800000    -13.04400000
O     -3.74200000    -11.48100000     12.63000000
H     -3.47100000    -10.56300000     12.60400000
H     -3.99400000    -11.63000000     13.54100000
O     -6.51000000     -6.31100000     10.73800000
H     -5.56100000     -6.19600000     10.79600000
H     -6.62400000     -7.21200000     10.43500000
O      2.57600000      1.29300000      9.40100000
H      1.97100000      1.25800000      8.66000000
H      2.47700000      2.17900000      9.74900000
O    -12.82800000     12.86300000     -4.08400000
H    -12.31900000     12.08200000     -3.86700000
H    -12.40500000     13.56800000     -3.59300000
O      3.54600000      6.19300000    -10.95300000
H      4.13100000      5.43900000    -10.88600000
H      4.10700000      6.94800000    -10.77500000
O      8.87200000     -1.19800000     11.94600000
H      8.29500000     -1.34300000     12.69600000
H      8.56500000     -1.81700000     11.28400000
O     -5.31600000     -3.11000000     13.40900000
H     -4.52700000     -2.62600000     13.16100000
H     -5.59000000     -2.71400000     14.23600000
O     10.88500000    -13.69400000      3.64800000
H     10.66900000    -14.17100000      4.44900000
H     11.78400000    -13.39500000      3.78200000
O     -7.54800000      1.30100000      6.73500000
H     -8.03700000      0.83000000      7.41000000
H     -6.87000000      1.77400000      7.21800000
O     16.53700000      1.82300000     -3.03800000
H     15.98100000      1.07900000     -2.80600000
H     17.37900000      1.42900000     -3.26700000
O     -7.05100000      2.64700000      4.56800000
H     -7.13700000      2.13100000      5.37000000
H     -6.52000000      3.40100000      4.82400000
O      3.40400000    -15.78100000      3.34900000
H      4.02500000    -15.57000000      2.65200000
H      2.74900000    -16.33700000      2.92600000
O     14.96200000     -5.55200000      4.37900000
H     15.50000000     -5.34800000      3.61400000
H     15.10900000     -4.81900000      4.97700000
O      1.91100000     -2.52400000    -12.96200000
H      1.42400000     -2.37800000    -13.77400000
H      1.37700000     -2.10900000    -12.28500000
O      6.08100000     10.33900000     -4.33000000
H      5.71600000      9.87600000     -3.57600000
H      5.74100000      9.86700000     -5.09000000
O     10.19400000     11.02800000      4.99000000
H     11.00700000     10.56600000      5.19200000
H     10.09100000     10.93100000      4.04400000
O      3.53300000      1.92000000      1.89800000
H      3.84500000      1.04200000      2.11600000
H      3.95800000      2.12600000      1.06600000
O     -8.12900000      6.79800000     -7.99200000
H     -7.75500000      6.52400000     -8.83000000
H     -8.72400000      7.51300000     -8.21900000
O     -3.75200000    -11.08300000      8.29300000
H     -2.93600000    -11.56600000      8.16300000
H     -4.20400000    -11.14500000      7.45100000
O      2.23900000    -14.15000000    -12.09500000
H      1.66100000    -13.48500000    -11.72100000
H      2.68400000    -14.53300000    -11.33800000
O      5.19500000      3.44800000     12.28100000
H      5.52400000      2.57600000     12.06400000
H      4.63900000      3.68600000     11.53900000
O      9.72400000      3.47900000     -4.29500000
H     10.11400000      4.23000000     -3.84700000
H     10.47100000      2.94200000     -4.55900000
O    -14.92000000     -6.13500000      5.79200000
H    -14.07000000     -6.51900000      6.00600000
H    -15.19500000     -6.58900000      4.99600000
O     11.23800000     -1.11100000     -2.37900000
H     11.93800000     -1.73600000     -2.56900000
H     11.64300000     -0.25300000     -2.50700000
