# Supplementary material for: Integrated Multiscale Multilevel Approach to Open Shell Molecular Systems
Source: J Chem Theory Comput. 2023 Feb 13;19(5):1446–56. doi: 10.1021/acs.jctc.2c00805 (PMC10018740; doi:10.1021/acs.jctc.2c00805)
Supplement: Supplementary file 2 — ct2c00805_si_002.zip [file ct2c00805_si_002.zip › structures/PROXYL/frame74.xyz]

2570

C      0.21700000      1.03200000     -1.88900000
H      1.07200000      1.65300000     -2.15700000
H     -0.53900000      1.21100000     -2.65300000
C     -0.27900000      1.34600000     -0.45500000
C      0.64800000      2.34300000      0.31200000
H      1.66700000      2.17000000     -0.03300000
H      0.54400000      2.19800000      1.38700000
H      0.33700000      3.35400000      0.04700000
C     -1.74900000      1.81700000     -0.46600000
H     -2.37200000      1.11600000     -1.02100000
H     -2.02400000      2.00000000      0.57300000
H     -1.85500000      2.69600000     -1.10100000
N     -0.37600000      0.02500000      0.27500000
O     -0.44700000     -0.00300000      1.49800000
C      0.28000000     -1.09500000     -0.47900000
C      1.35100000     -1.84000000      0.30400000
H      2.12100000     -1.14600000      0.64100000
H      0.85900000     -2.41200000      1.09000000
H      1.79000000     -2.61000000     -0.33000000
C     -0.82400000     -2.19300000     -0.82100000
H     -1.59000000     -1.83400000     -1.51000000
H     -1.30900000     -2.49300000      0.10800000
H     -0.25200000     -3.04500000     -1.18800000
C      0.77700000     -0.39700000     -1.82500000
H      1.86500000     -0.40200000     -1.89700000
H      0.39800000     -0.99900000     -2.65100000
O     -4.28800000     -2.95700000      6.17900000
H     -4.56100000     -3.85100000      5.97500000
H     -5.10300000     -2.49800000      6.38100000
O      6.85200000     14.94900000      6.28000000
H      6.64700000     15.78000000      6.70900000
H      7.73500000     14.73400000      6.58300000
O     -9.21900000     -9.58200000     10.42200000
H     -9.99100000    -10.14200000     10.34200000
H     -9.49200000     -8.87900000     11.01200000
O     -8.28200000     -6.54800000     14.07700000
H     -7.99400000     -5.86400000     14.68100000
H     -8.93800000     -6.12100000     13.52600000
O    -10.98200000     10.78400000      3.40700000
H    -10.09700000     10.84000000      3.76800000
H    -10.93100000     11.25400000      2.57500000
O      1.03100000    -10.20200000     -4.82100000
H      1.56500000    -10.06000000     -4.03900000
H      0.83000000    -11.13700000     -4.80700000
O     -3.47800000     -6.88900000     -2.13100000
H     -4.42000000     -7.05500000     -2.16900000
H     -3.33400000     -6.18100000     -2.75900000
O     -2.37600000     -3.44200000      3.58500000
H     -2.73000000     -4.15200000      3.05100000
H     -2.36200000     -3.79600000      4.47500000
O    -11.83300000      6.92000000      9.71000000
H    -12.00200000      7.63300000     10.32600000
H    -12.48000000      7.04400000      9.01500000
O     -6.53700000     -2.25600000     17.21700000
H     -6.84000000     -1.73000000     17.95700000
H     -5.75200000     -1.80400000     16.90800000
O     -3.03700000     -0.09600000    -13.28400000
H     -3.56400000      0.56700000    -12.84000000
H     -3.41100000     -0.93000000    -12.99900000
O      9.79600000      8.74600000     10.64300000
H     10.26300000      9.54200000     10.90100000
H      9.40500000      8.42400000     11.45500000
O      3.00200000      7.53300000    -13.62100000
H      3.17800000      7.02500000    -12.82900000
H      2.04700000      7.57100000    -13.67400000
O      0.97900000      1.65300000     10.91600000
H      1.79200000      1.80100000     11.39900000
H      0.28700000      1.88800000     11.53400000
O      0.13300000     -5.68500000      3.54800000
H      0.85000000     -6.11200000      4.01600000
H     -0.51200000     -5.48600000      4.22700000
O     13.07900000     -4.61000000     12.07800000
H     13.17400000     -5.30100000     12.73400000
H     12.14600000     -4.61300000     11.86100000
O      4.36300000      4.14900000     -0.87100000
H      3.82700000      4.66500000     -0.26800000
H      4.48200000      3.30900000     -0.42600000
O     12.84500000     -1.42600000      9.89200000
H     12.36600000     -2.02300000      9.31700000
H     13.71800000     -1.36800000      9.50300000
O     -7.06800000    -12.42700000     10.59400000
H     -6.66100000    -12.70900000     11.41300000
H     -8.00600000    -12.40900000     10.78600000
O     -1.31900000     11.40300000     -2.78400000
H     -0.62600000     10.87000000     -2.39500000
H     -0.85300000     12.09400000     -3.25600000
O      6.09700000     -5.04200000      9.24000000
H      6.13700000     -4.54200000     10.05500000
H      5.87200000     -4.39400000      8.57300000
O     13.97500000      9.22800000     -5.55500000
H     13.59700000      8.35600000     -5.66700000
H     13.34900000      9.81700000     -5.97800000
O     11.59000000     -8.36800000      0.73200000
H     11.10100000     -7.60900000      0.41400000
H     12.16300000     -8.01500000      1.41300000
O     -4.75300000      5.97400000      5.73400000
H     -5.04300000      5.45900000      6.48600000
H     -4.77900000      6.88100000      6.04000000
O     -4.57600000    -15.27600000     -2.89900000
H     -5.41500000    -15.47600000     -2.48400000
H     -4.78800000    -14.61800000     -3.56100000
O    -12.22600000      2.28800000     -9.79500000
H    -12.26700000      3.24500000     -9.81100000
H    -11.84700000      2.05100000    -10.64100000
O      1.86200000     10.98400000     -5.83200000
H      2.11400000     11.83400000     -5.47300000
H      1.29200000     10.60100000     -5.16500000
O    -11.64700000     -0.51800000      8.28200000
H    -12.00100000     -0.13800000      7.47800000
H    -10.70800000     -0.59800000      8.11500000
O      0.58500000     -5.54800000     -2.22000000
H      0.51200000     -5.26300000     -1.30900000
H      0.89600000     -6.45100000     -2.16300000
O     -4.71200000     -8.60600000      8.63000000
H     -4.91800000     -8.31200000      7.74200000
H     -5.55500000     -8.87800000      8.99300000
O      0.28400000     -2.37100000     -5.07300000
H      0.20700000     -2.91000000     -5.86000000
H      0.86700000     -2.86800000     -4.49900000
O      2.52300000     12.66500000      9.15900000
H      2.29300000     13.47100000      9.62100000
H      3.42800000     12.49100000      9.41500000
O      0.54300000     -5.82300000      0.63200000
H      0.34000000     -5.57600000      1.53500000
H     -0.12400000     -6.47200000      0.40700000
O      5.23200000    -13.72700000      8.77400000
H      4.52200000    -13.15400000      9.06400000
H      5.33800000    -13.52600000      7.84400000
O    -16.69400000      7.59500000      0.03200000
H    -17.01500000      7.29900000     -0.82000000
H    -15.75100000      7.70500000     -0.09400000
O     -4.30800000     -6.91200000     15.43900000
H     -4.09200000     -7.76900000     15.80500000
H     -4.56800000     -7.09500000     14.53600000
O     10.31000000      3.39900000     13.40600000
H     11.15700000      3.00300000     13.20400000
H     10.40400000      4.31400000     13.14100000
O     -0.78600000    -13.02600000     -9.02600000
H      0.07000000    -13.07500000     -8.60000000
H     -0.94000000    -12.08900000     -9.14700000
O     -8.59300000     -5.90000000     -0.79500000
H     -8.88300000     -5.15900000     -1.32700000
H     -9.03600000     -5.77900000      0.04500000
O     -2.59300000    -17.25200000     -3.17700000
H     -3.07400000    -16.43300000     -3.06100000
H     -3.26400000    -17.93300000     -3.12800000
O     -5.16100000    -15.08700000     -7.51100000
H     -4.74000000    -14.68200000     -8.26900000
H     -5.47600000    -15.93100000     -7.83400000
O      0.29700000    -10.22900000     10.46800000
H     -0.31800000     -9.56400000     10.15800000
H      0.43100000    -10.80300000      9.71300000
O     -7.47000000     -8.02500000      3.27800000
H     -6.59900000     -7.78800000      2.96000000
H     -7.55100000     -8.95800000      3.08000000
O      4.55700000      7.94100000     -3.18300000
H      4.33700000      8.82300000     -2.88100000
H      5.31600000      7.69100000     -2.65700000
O      3.68500000     -3.35000000    -12.26400000
H      4.25700000     -2.68900000    -11.87300000
H      3.41800000     -3.90200000    -11.52900000
O      2.42500000      3.86400000     17.48400000
H      1.84900000      3.39400000     18.08700000
H      2.00500000      4.71600000     17.36700000
O      3.36500000      5.94000000    -11.63400000
H      2.72100000      6.25500000    -11.00000000
H      4.03500000      5.51000000    -11.10100000
O     -0.01500000    -18.98900000      0.21300000
H      0.93200000    -19.04100000      0.34500000
H     -0.22400000    -18.06400000      0.34400000
O     -9.68900000      1.33100000    -12.66300000
H     -9.75100000      0.83300000    -11.84800000
H     -8.78100000      1.21900000    -12.94300000
O    -13.43200000     -2.49100000      4.76100000
H    -14.21100000     -2.95900000      4.46100000
H    -13.33300000     -2.75400000      5.67700000
O    -11.74700000     -9.97400000      5.65800000
H    -10.86100000    -10.16700000      5.35400000
H    -11.68000000     -9.10600000      6.05600000
O      3.12900000     -5.31400000    -10.03200000
H      2.22200000     -5.48500000    -10.28500000
H      3.06600000     -4.93900000     -9.15400000
O      7.96700000      9.58300000     -1.68300000
H      7.81500000      9.23400000     -0.80500000
H      8.61800000      8.99500000     -2.06500000
O      2.37800000     -3.97400000     -3.99400000
H      3.29400000     -4.25200000     -3.99400000
H      1.96000000     -4.52400000     -3.33100000
O     -0.73000000      0.70100000     14.67200000
H     -0.64200000      1.60300000     14.98200000
H     -0.00600000      0.58800000     14.05600000
O     -9.53600000     -8.65500000    -10.03500000
H     -9.49700000     -9.53800000    -10.40200000
H    -10.20600000     -8.70900000     -9.35300000
O     17.30500000      4.38400000     -1.72300000
H     16.88600000      3.64000000     -2.15400000
H     16.99700000      5.14800000     -2.21100000
O     -3.78300000     -5.32100000      2.14900000
H     -4.60200000     -5.64800000      1.77500000
H     -3.22400000     -6.09400000      2.21500000
O      2.13000000     10.59200000      0.72000000
H      2.77000000     11.27000000      0.93500000
H      1.48300000     10.64000000      1.42300000
O     -1.12100000     -3.82100000     15.30500000
H     -1.60200000     -3.63400000     16.11200000
H     -0.46200000     -3.12900000     15.25300000
O    -11.60100000     -6.53500000    -12.42600000
H    -10.75500000     -6.79700000    -12.06300000
H    -11.45400000     -5.65000000    -12.76100000
O      0.56000000    -14.51800000      5.83400000
H      0.89100000    -15.18700000      6.43400000
H     -0.12300000    -14.06800000      6.33000000
O      5.15500000    -13.24200000      0.42600000
H      4.93600000    -13.21500000     -0.50500000
H      4.31900000    -13.40000000      0.86400000
O      0.06800000      8.83400000    -11.82100000
H      0.61100000      8.24600000    -11.29700000
H      0.33200000      8.66200000    -12.72500000
O      4.24700000     -9.46000000     -4.63000000
H      4.79300000     -9.37400000     -5.41200000
H      4.72200000    -10.07800000     -4.07400000
O    -15.89400000     -0.14700000      6.92600000
H    -15.87900000     -0.11600000      5.97000000
H    -15.79700000     -1.07500000      7.13700000
O     12.28800000     -2.83500000    -11.31100000
H     11.90100000     -2.75700000    -10.43900000
H     13.11400000     -3.29700000    -11.16600000
O      6.47100000     -8.21300000     -5.78100000
H      7.29800000     -8.33000000     -6.24800000
H      6.72500000     -7.85300000     -4.93100000
O     -9.89800000     -4.04700000     -2.42700000
H     -9.59300000     -4.60100000     -3.14500000
H     -9.69600000     -3.15500000     -2.70900000
O      7.07700000      2.39200000    -15.38100000
H      6.74000000      3.19000000    -14.97400000
H      6.56400000      1.68700000    -14.98700000
O      5.96700000      9.90100000    -11.67100000
H      5.55700000      9.59000000    -12.47900000
H      5.64200000     10.79500000    -11.56700000
O     -3.84400000    -10.42000000     12.21500000
H     -3.80100000     -9.49500000     12.45500000
H     -4.61000000    -10.75400000     12.68100000
O      2.17700000      5.02100000      1.07000000
H      1.24400000      5.20200000      0.95300000
H      2.20200000      4.17900000      1.52500000
O    -13.05600000      3.97100000      4.97200000
H    -13.71300000      4.54200000      5.37100000
H    -12.22100000      4.40300000      5.15400000
O    -16.71000000      1.53100000     -2.89800000
H    -17.16200000      2.20000000     -2.38300000
H    -17.28400000      1.38000000     -3.64900000
O      3.85100000     -8.46700000     -9.83000000
H      3.78900000     -8.17900000     -8.91900000
H      3.85200000     -7.65500000    -10.33800000
O      9.15800000     -9.00900000     -6.00600000
H      9.35000000     -8.31200000     -6.63400000
H      9.97800000     -9.49600000     -5.92900000
O     11.65300000      0.84500000     -8.81900000
H     11.64100000      1.65700000     -9.32600000
H     11.38600000      1.10800000     -7.93900000
O     -1.14500000     -1.01000000    -10.52100000
H     -0.22300000     -0.75600000    -10.56600000
H     -1.32400000     -1.41400000    -11.37000000
O     -0.12200000     10.11300000     -0.88100000
H      0.58400000      9.76700000     -0.33500000
H     -0.46900000     10.85400000     -0.38400000
O    -15.14500000      5.71700000      5.93800000
H    -15.38300000      6.20100000      5.14700000
H    -15.95400000      5.28300000      6.20600000
O    -12.24100000      0.33900000      5.83000000
H    -12.73000000     -0.43300000      5.54800000
H    -12.35600000      0.96900000      5.11800000
O     -8.39700000      7.45300000    -12.54700000
H     -9.29900000      7.73800000    -12.69100000
H     -8.43800000      6.49800000    -12.58700000
O     -3.92800000    -13.89600000     -9.71300000
H     -4.30300000    -13.04500000     -9.48500000
H     -3.03900000    -13.86800000     -9.36100000
O     -6.94000000     -2.32400000     -3.31400000
H     -7.73300000     -2.55600000     -3.79700000
H     -6.23200000     -2.75400000     -3.79600000
O      8.40700000     -0.35000000     -4.67700000
H      8.93000000      0.19200000     -4.08600000
H      7.76800000      0.25400000     -5.05500000
O     -0.68200000      5.85000000      0.95800000
H     -1.48800000      5.77800000      1.47000000
H     -0.93000000      5.56300000      0.07900000
O     -9.62500000     -6.48400000      2.37600000
H    -10.05700000     -6.28000000      3.20600000
H     -8.97400000     -7.14800000      2.60100000
O     -7.54300000      1.95800000     12.77800000
H     -6.61400000      1.96600000     12.54500000
H     -7.97100000      1.52800000     12.03800000
O      2.40400000      2.83400000      7.22100000
H      3.18700000      3.01900000      6.70400000
H      2.50800000      1.92300000      7.49600000
O      7.80400000      0.01900000     15.21300000
H      8.03700000     -0.90800000     15.26800000
H      8.62200000      0.48300000     15.39200000
O     -2.22700000      8.54600000     14.53500000
H     -2.50000000      7.85200000     15.13500000
H     -3.04700000      8.90800000     14.19800000
O      3.36900000     14.63800000     -3.30400000
H      3.39900000     13.95900000     -2.63000000
H      3.05900000     14.18500000     -4.08800000
O     10.31300000      6.33200000      0.24400000
H     10.18800000      7.05100000     -0.37600000
H     10.22400000      6.74100000      1.10500000
O     -6.25400000      7.15700000      1.13300000
H     -6.09200000      6.35900000      0.63000000
H     -7.18500000      7.33800000      1.00200000
O     -7.43600000      6.22800000      4.52800000
H     -6.63800000      6.36800000      5.03700000
H     -7.12600000      5.91800000      3.67700000
O      6.36800000      4.32700000     11.48900000
H      6.77800000      5.13300000     11.17400000
H      5.73200000      4.62100000     12.14000000
O     -2.92600000     -2.77100000     -9.05200000
H     -2.41700000     -3.09300000     -8.30900000
H     -2.27600000     -2.37900000     -9.63600000
O      2.20800000      8.04000000     10.26400000
H      1.49100000      7.82000000      9.67000000
H      1.91700000      8.83900000     10.70400000
O      6.05600000    -12.44300000      6.41600000
H      6.54900000    -12.87600000      5.71900000
H      6.69700000    -11.87600000      6.84600000
O      7.03100000      5.70200000      2.96300000
H      7.44100000      6.54200000      2.75400000
H      6.13000000      5.79100000      2.65100000
O      0.10900000     -8.18400000     -9.10600000
H      0.89400000     -8.37500000     -8.59300000
H      0.36300000     -7.45700000     -9.67400000
O     -4.73500000     -3.81400000     13.65700000
H     -4.72800000     -4.28400000     12.82300000
H     -4.12500000     -4.30100000     14.21100000
O     -6.59000000     -5.65000000      1.48100000
H     -7.40800000     -5.98000000      1.85200000
H     -6.86300000     -5.12500000      0.72800000
O      5.05600000      5.71800000      9.10800000
H      4.15200000      5.64700000      8.80300000
H      5.16400000      4.98000000      9.70800000
O     -5.46100000      4.04600000      7.81700000
H     -5.93800000      3.96100000      8.64300000
H     -4.61600000      3.62900000      7.98500000
O     -8.59200000      7.63800000      7.16900000
H     -8.71300000      6.95000000      6.51500000
H     -8.94500000      8.42600000      6.75500000
O      2.62800000    -12.36100000     -1.97200000
H      2.20400000    -13.21900000     -1.93800000
H      3.47200000    -12.52800000     -2.39100000
O    -10.42100000      1.28800000      1.28800000
H    -10.15200000      0.36900000      1.26000000
H     -9.89400000      1.71300000      0.61100000
O      7.66000000      0.94700000      7.12700000
H      7.65600000      0.15900000      7.67100000
H      8.12500000      1.59800000      7.65200000
O     -8.94100000    -10.16900000     -6.40700000
H     -9.89600000    -10.12600000     -6.47000000
H     -8.77400000    -10.46300000     -5.51100000
O      1.58700000    -11.38700000     -9.15000000
H      2.04300000    -10.70400000     -8.65900000
H      0.80500000    -10.95400000     -9.49300000
O    -13.17500000      2.98000000      8.30000000
H    -14.11500000      2.84800000      8.17800000
H    -12.77300000      2.56200000      7.53800000
O    -14.42800000     -2.92000000     -9.96900000
H    -14.86000000     -3.09300000    -10.80600000
H    -14.85600000     -3.51400000     -9.35200000
O     11.31100000     -9.68100000     10.42300000
H     11.95200000     -9.90800000      9.74900000
H     10.88000000     -8.89400000     10.08800000
O      5.23600000     -8.65800000     -0.84900000
H      4.79900000     -7.90300000     -1.24300000
H      4.52200000     -9.20200000     -0.51600000
O     -0.34200000      2.63100000      8.77700000
H      0.04800000      2.21100000      9.54400000
H      0.40400000      2.84400000      8.21600000
O     -4.47100000      7.61800000     -5.72600000
H     -3.71800000      7.28000000     -5.24100000
H     -5.03600000      6.85700000     -5.85200000
O     10.41100000     -4.88000000     12.30600000
H     10.04800000     -4.04600000     12.60400000
H      9.79700000     -5.53800000     12.63200000
O     -2.53000000     10.26400000     -8.68600000
H     -1.64900000     10.42000000     -8.34400000
H     -2.60400000      9.31100000     -8.73200000
O     11.54600000      3.55600000     -7.39000000
H     11.27600000      4.35400000     -6.93600000
H     11.58800000      3.80700000     -8.31200000
O     -3.11400000     -0.38100000     14.00100000
H     -2.82800000     -0.83900000     13.21100000
H     -2.31500000     -0.27600000     14.51900000
O      6.10000000    -15.71200000     -3.93100000
H      5.27900000    -15.66300000     -4.42100000
H      6.65200000    -15.03400000     -4.32000000
O     -8.24900000      8.52000000      9.99400000
H     -8.30000000      7.86800000      9.29500000
H     -7.34900000      8.84400000      9.95500000
O     10.87300000     13.18000000     -2.72800000
H     10.52000000     13.90700000     -3.24100000
H     10.10000000     12.73400000     -2.38200000
O      9.98900000      7.90400000     -2.33600000
H     10.40800000      7.26400000     -2.91200000
H     10.50600000      8.70100000     -2.44900000
O    -13.79900000     -5.97200000    -11.02700000
H    -13.52200000     -5.48600000    -10.25100000
H    -12.98800000     -6.14300000    -11.50600000
O      5.79200000      1.45500000      9.69300000
H      6.27100000      1.89100000     10.39800000
H      6.08100000      0.54400000      9.73500000
O    -11.61500000     -7.08000000     -3.16500000
H    -11.15100000     -6.59800000     -2.48000000
H    -11.34000000     -7.98900000     -3.04600000
O    -15.24500000     -8.35400000      4.82200000
H    -14.84500000     -7.54400000      4.50500000
H    -14.99200000     -9.01500000      4.17600000
O     -2.86800000    -15.05100000     -0.63600000
H     -3.48800000    -14.95700000     -1.35900000
H     -3.01300000    -15.93900000     -0.31000000
O      7.03000000     -7.90300000      6.45300000
H      7.65300000     -7.21300000      6.22400000
H      7.19300000     -8.59500000      5.81200000
O    -11.73000000      3.34500000     -3.71400000
H    -11.53500000      4.26900000     -3.87000000
H    -12.22700000      3.34000000     -2.89600000
O     -7.34500000     -7.95100000     11.97100000
H     -7.85900000     -7.26700000     11.54100000
H     -7.56400000     -7.86800000     12.89900000
O     10.43500000     -6.70200000      3.37000000
H     10.31100000     -6.47400000      2.44800000
H     11.30600000     -6.36900000      3.58300000
O     -4.31400000      9.43500000      3.27400000
H     -3.65400000      9.28000000      3.94900000
H     -4.13300000      8.77400000      2.60600000
O      7.61900000     -9.40200000     -1.86700000
H      7.93100000     -8.50200000     -1.96800000
H      6.74300000     -9.31100000     -1.49200000
O     17.69700000      5.82500000      1.73100000
H     18.21300000      6.61400000      1.56500000
H     16.82700000      6.03100000      1.38900000
O      7.79800000    -15.33500000      6.47000000
H      7.72900000    -14.84400000      7.28900000
H      7.76000000    -14.66700000      5.78600000
O      2.29100000    -14.27000000     -9.56000000
H      2.98000000    -14.34000000     -8.89900000
H      2.01400000    -13.35400000     -9.52000000
O     -4.79300000      5.20400000     -9.92900000
H     -5.44300000      5.25900000     -9.22900000
H     -4.92400000      6.00300000    -10.44100000
O     -2.18800000      5.96500000    -11.46400000
H     -2.70600000      5.16900000    -11.58400000
H     -2.43900000      6.52600000    -12.19700000
O     -9.40600000     -2.54100000    -14.47800000
H     -9.03400000     -2.76500000    -13.62500000
H     -8.70100000     -2.08200000    -14.93400000
O     -4.13600000     -1.00300000     -7.05500000
H     -4.42000000     -1.90600000     -7.19400000
H     -3.33700000     -1.08000000     -6.53400000
O     -2.27100000     -0.75700000      6.95200000
H     -1.34600000     -0.96700000      7.08300000
H     -2.71700000     -1.60400000      6.99600000
O      7.99300000    -10.72800000      7.55200000
H      8.91200000    -10.88300000      7.33300000
H      7.63500000    -10.28600000      6.78200000
O      2.60000000     12.18000000     -1.45800000
H      1.86600000     12.78300000     -1.33900000
H      2.45400000     11.49500000     -0.80600000
O      8.07400000     -9.44900000      4.77500000
H      7.64900000     -9.60400000      3.93200000
H      8.98400000     -9.25300000      4.55200000
O     -7.97700000      8.97100000     -1.51900000
H     -7.34000000      8.30300000     -1.77200000
H     -8.37000000      8.63500000     -0.71400000
O     -2.47200000      1.02300000    -17.54600000
H     -2.88500000      1.86700000    -17.72400000
H     -3.07500000      0.58200000    -16.94700000
O     -5.39500000      2.82100000     -4.03100000
H     -5.36700000      1.90000000     -4.29000000
H     -5.18300000      3.30100000     -4.83100000
O    -10.75200000     -9.70900000     -2.77700000
H     -9.82100000     -9.89300000     -2.65900000
H    -11.17200000    -10.08800000     -2.00500000
O     -3.18000000     -7.27000000      4.92600000
H     -3.46100000     -6.97400000      4.06000000
H     -2.97000000     -8.19600000      4.80600000
O      8.24600000      4.04500000     15.29400000
H      8.68900000      3.63000000     14.55300000
H      8.56200000      3.56700000     16.06000000
O     -7.76800000     -0.38100000      3.58600000
H     -7.32700000     -0.49100000      4.42800000
H     -7.39300000     -1.06300000      3.02900000
O     -8.16700000     -3.70200000     10.75800000
H     -7.88300000     -2.78800000     10.73900000
H     -7.50600000     -4.16900000     10.24900000
O      3.11400000      1.29800000     -4.92900000
H      3.27800000      1.85600000     -4.16900000
H      3.52100000      0.46100000     -4.70400000
O     -3.47300000      8.29300000      0.22200000
H     -2.96300000      8.24400000     -0.58600000
H     -3.10600000      7.60800000      0.78100000
O      7.38900000     -9.25400000     13.84700000
H      6.96600000     -9.97000000     13.37300000
H      8.25400000     -9.59400000     14.07300000
O    -10.96700000    -13.23100000     -1.06200000
H    -11.02100000    -14.18300000     -0.98300000
H    -11.70400000    -12.99500000     -1.62600000
O      3.13700000      0.80000000      8.75500000
H      3.94900000      1.11400000      9.15200000
H      2.53100000      0.70600000      9.49000000
O      5.07500000      3.25000000      5.71200000
H      5.39300000      4.15000000      5.78700000
H      5.39000000      2.81800000      6.50700000
O      3.90400000     10.98800000      5.41800000
H      3.19200000     11.19400000      4.81200000
H      4.61000000     10.66700000      4.85800000
O      3.60300000     17.66000000      3.18200000
H      3.73000000     16.97800000      2.52200000
H      3.13300000     17.22100000      3.89100000
O      9.53400000    -10.52500000      0.23700000
H     10.20600000     -9.84500000      0.20200000
H      9.22000000    -10.59900000     -0.66400000
O     -2.80100000      3.65400000      8.54700000
H     -2.04800000      3.28800000      9.01100000
H     -2.89600000      4.53700000      8.90400000
O     -3.09500000      6.78800000     16.46200000
H     -3.06000000      7.23200000     17.30900000
H     -3.18700000      5.86100000     16.68200000
O     -5.36400000     15.40000000     -4.45500000
H     -5.48300000     14.45000000     -4.45800000
H     -4.41500000     15.52300000     -4.42200000
O     10.02700000     10.24500000    -10.82800000
H      9.40800000     10.10400000    -10.11100000
H     10.22400000      9.36600000    -11.15100000
O     -4.92200000     -6.19100000    -12.21200000
H     -5.51100000     -6.79200000    -11.75700000
H     -4.46300000     -5.72800000    -11.51100000
O     -1.09100000     -9.02100000    -14.68300000
H     -0.35700000     -9.39300000    -15.17300000
H     -1.82000000     -9.02500000    -15.30400000
O      3.73400000     -4.21700000     14.48900000
H      2.78400000     -4.17800000     14.38000000
H      4.04200000     -4.71400000     13.73100000
O     -7.31900000      3.68500000    -10.45800000
H     -7.35800000      2.73100000    -10.52400000
H     -6.86700000      3.85000000     -9.63000000
O      3.33300000      6.28200000    -16.46000000
H      4.09300000      6.32100000    -15.88000000
H      3.54400000      5.58900000    -17.08600000
O      2.67500000    -13.71000000      1.50100000
H      2.81100000    -13.90700000      2.42800000
H      2.62500000    -14.56800000      1.07900000
O     12.90300000    -12.97500000     -1.21400000
H     12.76800000    -12.04000000     -1.37300000
H     12.10900000    -13.39200000     -1.54800000
O     -8.68600000     -0.13100000     -6.92600000
H     -8.42800000     -0.92500000     -7.39300000
H     -9.48600000      0.15700000     -7.36700000
O    -13.56000000     -0.59100000     -1.91700000
H    -13.19300000     -1.47100000     -1.82600000
H    -14.34600000     -0.60300000     -1.37100000
O     13.13600000     -0.52400000      0.63600000
H     12.56100000     -0.34300000      1.38000000
H     13.80600000     -1.11000000      0.98800000
O      5.11100000     14.27200000      0.91200000
H      5.64800000     14.15500000      0.12800000
H      5.61100000     14.88000000      1.45600000
O     -3.06400000      6.25600000      2.29300000
H     -3.99800000      6.31400000      2.49400000
H     -2.65400000      6.01800000      3.12400000
O     15.63900000     -7.09700000     -0.41500000
H     15.26100000     -6.87700000     -1.26600000
H     16.35900000     -7.69400000     -0.61900000
O    -15.17800000     -4.11600000     -5.07800000
H    -15.62900000     -3.29100000     -5.25700000
H    -14.30500000     -3.99800000     -5.45200000
O     -3.25600000    -17.59500000      0.13900000
H     -3.27900000    -17.72600000      1.08700000
H     -3.09800000    -18.46900000     -0.21900000
O     -6.36600000      0.63100000      5.84100000
H     -5.48200000      0.73200000      6.19400000
H     -6.71400000      1.52300000      5.80700000
O     -0.16300000    -15.69500000     -1.28500000
H     -1.08900000    -15.47600000     -1.18700000
H      0.12800000    -15.91400000     -0.40000000
O     11.70200000    -10.70800000     -5.53000000
H     12.26000000    -11.13100000     -4.87800000
H     11.29100000    -11.43300000     -6.00100000
O      0.88400000    -12.59900000    -12.18500000
H      0.51700000    -12.33300000    -11.34300000
H      0.99600000    -11.77900000    -12.66700000
O     -2.52100000    -15.04800000     10.97700000
H     -1.70300000    -15.21600000     10.50800000
H     -2.88000000    -14.26500000     10.56000000
O     -4.73000000     -0.08500000     -9.58100000
H     -4.54800000     -0.53800000     -8.75700000
H     -3.88100000      0.25700000     -9.86000000
O     11.43300000      7.21300000     -9.19900000
H     11.23200000      6.95700000    -10.09900000
H     10.68700000      7.74800000     -8.93000000
O      5.10500000    -13.20200000     -2.47200000
H      5.49100000    -12.43100000     -2.88700000
H      5.72600000    -13.90800000     -2.65300000
O     -4.94600000     12.09200000      9.63100000
H     -4.74500000     13.02800000      9.61800000
H     -4.25200000     11.69100000      9.10900000
O      6.15800000     -1.88200000     -3.09200000
H      6.43500000     -1.54800000     -2.23800000
H      6.91100000     -1.73100000     -3.66400000
O    -14.50900000      0.75500000     -9.21100000
H    -15.36500000      1.16400000     -9.33700000
H    -13.88000000      1.44300000     -9.42700000
O      3.60500000     -5.26000000      0.73000000
H      3.80300000     -5.47600000      1.64100000
H      2.65000000     -5.29300000      0.67800000
O    -15.79900000      2.58600000      7.97100000
H    -15.71100000      1.64300000      7.83300000
H    -16.33100000      2.88800000      7.23400000
O      9.18200000      5.05900000     -4.12400000
H      8.88900000      4.15300000     -4.02700000
H     10.02000000      5.09000000     -3.66100000
O     -4.89400000      5.81100000     10.13000000
H     -5.70200000      5.39400000      9.83100000
H     -4.57200000      5.23700000     10.82500000
O      7.12800000     -8.18300000    -12.15500000
H      6.42000000     -7.54600000    -12.05900000
H      7.76700000     -7.74800000    -12.71900000
O      5.89200000     -1.36600000      9.98600000
H      6.53200000     -1.39800000     10.69800000
H      5.06200000     -1.16800000     10.41800000
O     -3.98000000     -3.21000000     -3.84300000
H     -3.18400000     -3.71800000     -3.68500000
H     -4.48500000     -3.74400000     -4.45700000
O      3.66400000     -9.26100000     15.70700000
H      4.02100000     -9.37500000     14.82600000
H      3.58800000     -8.31300000     15.81400000
O    -13.37500000     -7.16500000      1.33200000
H    -13.91400000     -7.67000000      0.72200000
H    -13.76200000     -7.33500000      2.19100000
O     -1.78000000      6.20500000     -5.21300000
H     -2.38600000      5.60100000     -5.64400000
H     -1.13400000      6.41600000     -5.88700000
O     11.99400000      3.25900000    -10.10100000
H     12.89800000      3.56500000    -10.03400000
H     11.71000000      3.53800000    -10.97200000
O      2.47200000     -3.21200000    -17.97200000
H      2.33600000     -2.64300000    -17.21500000
H      3.15000000     -3.82600000    -17.69100000
O      1.04800000     -8.44900000     -1.83600000
H      1.90600000     -8.70100000     -1.49400000
H      0.64200000     -9.27600000     -2.09500000
O     -9.60100000      3.09100000      7.93400000
H     -9.59400000      3.95400000      8.34800000
H     -9.72100000      3.27300000      7.00200000
O      8.03000000     -2.41100000     -6.74000000
H      8.76800000     -3.01900000     -6.71100000
H      8.13300000     -1.87200000     -5.95600000
O      7.40100000     -2.95900000     15.26800000
H      7.42100000     -3.26700000     16.17400000
H      7.26000000     -3.75200000     14.75000000
O     14.96700000     -2.12000000     -8.83000000
H     15.22400000     -2.14000000     -9.75200000
H     15.73300000     -1.76900000     -8.37500000
O    -10.09100000     12.81100000     -4.09300000
H     -9.70000000     12.58300000     -4.93600000
H     -9.37200000     13.19600000     -3.59100000
O      1.31600000     -1.77300000     15.39000000
H      2.22200000     -1.50600000     15.54500000
H      0.79000000     -1.10900000     15.83600000
O     -5.11800000    -10.10700000     -4.14600000
H     -4.25500000    -10.43500000     -4.39900000
H     -5.08800000    -10.06800000     -3.19000000
O     12.06200000      5.08400000      4.30200000
H     11.28500000      5.64300000      4.30200000
H     12.01300000      4.60500000      5.12900000
O    -10.42900000     -1.42300000     11.24500000
H    -10.37000000     -0.48500000     11.06400000
H     -9.52100000     -1.72600000     11.23200000
O      5.67500000     13.07400000     -9.49500000
H      4.83100000     13.19800000     -9.93000000
H      6.12100000     13.91500000     -9.59600000
O     -2.66100000     -5.91300000    -16.81200000
H     -3.15500000     -5.69200000    -16.02300000
H     -1.76800000     -5.62500000    -16.62400000
O     -6.25500000     14.90400000     -1.60500000
H     -6.95600000     15.43100000     -1.22000000
H     -5.93300000     15.43100000     -2.33600000
O     -8.57600000    -14.50700000     -5.44800000
H     -9.45700000    -14.14800000     -5.33700000
H     -8.09900000    -14.21400000     -4.67200000
O     -4.12400000      3.14000000    -16.55100000
H     -4.44800000      2.79500000    -15.72000000
H     -3.68200000      3.95600000    -16.31500000
O    -14.29800000     -8.38200000     -2.25200000
H    -13.91900000     -9.11300000     -1.76500000
H    -13.55200000     -7.81800000     -2.45600000
O     15.21000000      1.94900000     -8.40700000
H     16.03000000      2.12700000     -8.86800000
H     14.65700000      1.51900000     -9.06000000
O     -1.98800000    -15.82800000     -5.96500000
H     -2.07800000    -16.24000000     -5.10600000
H     -2.27200000    -16.50000000     -6.58500000
O    -14.54600000      0.34100000     -4.14800000
H    -14.10200000      0.05400000     -3.35000000
H    -15.19600000      0.97400000     -3.84600000
O     -7.23200000     12.75700000     -3.25200000
H     -6.86300000     13.45200000     -2.70800000
H     -6.58100000     12.61900000     -3.94000000
O    -10.21500000      3.67300000      5.31600000
H    -10.30300000      2.76700000      5.01800000
H    -10.04000000      4.17100000      4.51800000
O     15.61800000     -6.62300000      3.38000000
H     15.85900000     -7.54900000      3.33400000
H     15.87400000     -6.26700000      2.52900000
O     13.35100000      6.92300000     -3.29100000
H     13.36600000      6.72500000     -4.22700000
H     13.83900000      7.74300000     -3.21100000
O      4.72000000     -3.38200000      3.66100000
H      4.42100000     -4.27900000      3.51000000
H      4.51200000     -3.21100000      4.57900000
O     -5.35200000    -13.89400000     -5.20100000
H     -5.43100000    -13.06900000     -5.68100000
H     -5.34900000    -14.56700000     -5.88100000
O     10.98800000      0.32300000     -0.86700000
H     11.70000000     -0.18700000     -0.48200000
H     10.40300000      0.50800000     -0.13200000
O      7.91000000     12.69500000     -6.78700000
H      7.03800000     12.72800000     -7.17900000
H      8.16100000     13.61200000     -6.68100000
O     10.30500000     -0.44400000     -6.54700000
H      9.74500000     -0.22700000     -5.80200000
H      9.94300000     -1.26200000     -6.88900000
O     13.82300000     -3.43200000     -5.69800000
H     13.96600000     -4.33100000     -5.99300000
H     13.35000000     -3.01600000     -6.41800000
O    -11.18000000     -7.32200000      6.70000000
H    -10.35600000     -7.56600000      6.27700000
H    -11.10700000     -6.37700000      6.83900000
O     -0.74500000      6.48800000     -7.75000000
H     -0.28500000      6.96400000     -8.44200000
H     -1.50500000      7.03500000     -7.54800000
O      2.61200000    -10.07900000     -0.55600000
H      2.65400000    -10.84600000     -1.12700000
H      2.25700000    -10.41300000      0.26800000
O      1.81800000     -9.13600000     -7.19800000
H      2.33400000     -8.38200000     -6.91100000
H      1.64600000     -9.62700000     -6.39400000
O    -12.07600000     -8.94100000      9.02000000
H    -11.70500000     -8.45500000      8.28300000
H    -12.82600000     -8.41700000      9.29900000
O      9.00400000     10.72900000     -5.03400000
H      8.83500000     10.93400000     -4.11500000
H      8.67900000     11.49100000     -5.51400000
O      7.59400000     -4.09700000      3.50600000
H      6.84000000     -3.71000000      3.95100000
H      7.22100000     -4.53400000      2.74000000
O    -17.52200000      1.83300000      1.61400000
H    -17.43500000      2.65200000      1.12700000
H    -16.82600000      1.86900000      2.27000000
O      4.78700000     -8.56900000      1.92600000
H      5.25200000     -8.41400000      1.10300000
H      5.23500000     -9.32100000      2.31500000
O      4.94600000     11.58200000      9.30700000
H      5.84000000     11.41900000      9.60700000
H      4.44700000     10.82500000      9.61600000
O     -3.30700000     -9.49200000    -11.42400000
H     -3.68800000     -9.22300000    -10.58800000
H     -4.03800000     -9.87300000    -11.90900000
O     11.08600000     11.70000000      0.85500000
H     11.32200000     12.20200000      1.63500000
H     11.70800000     11.98800000      0.18700000
O     -2.14100000    -12.71000000      5.32500000
H     -2.92800000    -13.09300000      4.93600000
H     -2.34000000    -12.65200000      6.25900000
O    -10.73100000     12.27300000      1.15600000
H    -10.30200000     13.12800000      1.11500000
H    -10.37300000     11.79000000      0.41100000
O    -11.13200000     -4.03500000     13.60400000
H    -12.05100000     -3.98900000     13.34000000
H    -10.75900000     -3.20100000     13.31800000
O      3.46800000      2.76400000     -7.18300000
H      3.34700000      2.17100000     -6.44100000
H      3.82900000      3.56100000     -6.79600000
O     -7.46800000      2.16400000      2.23000000
H     -7.45000000      1.41200000      2.82200000
H     -7.09700000      1.83400000      1.41200000
O      4.85100000     11.78500000     13.58100000
H      4.70800000     11.61000000     14.51100000
H      3.98500000     11.69200000     13.18300000
O     -0.12900000     13.78100000     11.56600000
H     -0.48800000     14.27500000     12.30300000
H      0.65300000     14.26900000     11.30800000
O      8.82500000     -5.94900000      5.54700000
H      9.30000000     -6.51200000      4.93600000
H      8.64600000     -5.15200000      5.04900000
O      1.43500000     -4.98900000     18.19600000
H      1.71100000     -4.40700000     17.48800000
H      1.17800000     -5.79800000     17.75500000
O    -11.06800000      6.55600000      4.32200000
H    -10.30200000      6.08700000      3.99100000
H    -11.73000000      6.44600000      3.63900000
O     -2.89200000      7.35400000     -9.06100000
H     -3.43900000      6.75400000     -8.55400000
H     -2.59400000      6.83400000     -9.80700000
O      1.54100000     -0.28900000    -10.63800000
H      1.74500000      0.40900000    -11.26100000
H      2.15500000     -0.15300000     -9.91600000
O     -1.40000000     13.99600000      6.78300000
H     -0.49700000     13.73800000      6.59900000
H     -1.39700000     14.95000000      6.70500000
O      3.17600000     -4.09300000     -7.10500000
H      2.49800000     -3.41900000     -7.05200000
H      3.99700000     -3.60400000     -7.16000000
O     13.36100000      2.45100000      3.18600000
H     12.75600000      2.51100000      2.44700000
H     13.10700000      3.17100000      3.76400000
O      2.90300000      3.59000000     -3.05900000
H      3.54900000      3.56200000     -2.35300000
H      2.08200000      3.81900000     -2.62300000
O     -3.51400000      3.31900000     15.63500000
H     -3.44400000      2.52000000     16.15700000
H     -4.45100000      3.51400000     15.61900000
O     13.27600000      2.19100000     -2.56800000
H     13.47300000      1.27700000     -2.36300000
H     14.06000000      2.50900000     -3.01700000
O     -1.77700000     -7.75800000    -12.40300000
H     -2.42100000     -8.37300000    -12.05300000
H     -1.46300000     -8.17300000    -13.20700000
O      8.94200000      0.64800000      4.62000000
H      8.22900000      0.37300000      4.04300000
H      8.51200000      1.16100000      5.30400000
O     -1.78900000     15.44300000      0.03300000
H     -2.57800000     15.53700000     -0.50100000
H     -2.10900000     15.13500000      0.88100000
O      3.57300000     -1.21000000     -4.01800000
H      3.10000000     -2.04100000     -4.06800000
H      4.49700000     -1.46100000     -4.00700000
O      7.37600000     -8.54000000     -9.34900000
H      7.37600000     -8.08800000    -10.19200000
H      6.81100000     -9.30100000     -9.48500000
O     -5.46600000    -12.93400000      6.54000000
H     -5.02500000    -13.07800000      7.37800000
H     -6.26800000    -13.45300000      6.60000000
O      9.89500000      3.85300000      0.72300000
H     10.78500000      3.50400000      0.67600000
H      9.97400000      4.75200000      0.40300000
O      7.93300000     11.14100000      9.58600000
H      8.31900000     11.98600000      9.81800000
H      8.67400000     10.53600000      9.56500000
O     15.29700000     -0.50600000      9.07600000
H     14.97300000     -0.17400000      8.23800000
H     16.10800000     -0.96400000      8.85500000
O      7.47600000    -10.11500000      1.95000000
H      6.97300000    -10.92700000      1.88300000
H      8.20200000    -10.23200000      1.33800000
O     15.66800000      3.09200000     -3.66400000
H     16.38500000      2.46600000     -3.76000000
H     15.31800000      3.19400000     -4.54900000
O      2.75500000     -0.95500000      6.49000000
H      2.80300000     -0.53700000      7.34900000
H      3.62800000     -1.32400000      6.35400000
O     -5.67400000      0.89700000    -12.84900000
H     -5.69800000      1.78400000    -13.20800000
H     -5.95900000      0.99900000    -11.94100000
O     -5.35200000      3.49300000    -13.81600000
H     -5.30800000      4.38900000    -14.14900000
H     -4.99100000      3.54800000    -12.93200000
O      6.67600000     -4.62800000      0.88800000
H      5.72300000     -4.68700000      0.82300000
H      6.98500000     -4.74200000     -0.01100000
O      2.38500000     16.60600000     -0.79400000
H      3.06300000     16.27700000     -1.38300000
H      2.48300000     16.08200000      0.00100000
O      9.40900000      1.21800000      1.37900000
H      9.17100000      2.13200000      1.53000000
H      8.84400000      0.72200000      1.97300000
O     -3.37000000      3.57800000    -11.67600000
H     -3.01500000      2.81300000    -11.22400000
H     -3.79000000      4.09100000    -10.98500000
O     -1.33900000    -10.08400000     -2.21200000
H     -1.68900000    -10.80400000     -1.68700000
H     -1.70400000    -10.22500000     -3.08600000
O     -5.42600000     16.21400000      3.74600000
H     -5.55400000     16.94200000      4.35300000
H     -5.01100000     16.61100000      2.98000000
O     -8.90200000     -1.26600000     -1.38900000
H     -9.36500000     -0.43400000     -1.29400000
H     -8.20700000     -1.08200000     -2.02100000
O     -7.12100000      1.14000000    -10.41000000
H     -6.44100000      0.70100000     -9.89900000
H     -7.73300000      0.44200000    -10.64500000
O     -0.99600000     -7.93800000     -4.34100000
H     -0.06600000     -8.07100000     -4.52400000
H     -1.15600000     -8.43800000     -3.54100000
O     14.44400000      5.76000000      3.05000000
H     13.96800000      5.85300000      2.22400000
H     13.80000000      5.39500000      3.65700000
O      2.35500000     13.84100000     -5.69400000
H      1.42700000     13.92600000     -5.91300000
H      2.80900000     13.95000000     -6.52900000
O      5.16100000     -1.43700000    -10.25100000
H      5.96900000     -1.09600000     -9.86800000
H      4.46900000     -1.12400000     -9.66900000
O    -11.24300000     -0.14100000     -3.30600000
H    -11.31900000      0.68100000     -3.79100000
H    -12.06400000     -0.20900000     -2.82000000
O    -17.18000000     -3.07100000     -0.94900000
H    -17.78500000     -2.42800000     -1.32000000
H    -16.94700000     -3.63400000     -1.68700000
O      5.26800000     -1.64600000      1.84500000
H      5.45000000     -2.29400000      1.16300000
H      4.85600000     -2.14800000      2.54800000
O     10.59500000     -5.80400000      8.34300000
H     11.45800000     -6.05800000      8.67100000
H     10.52600000     -6.23700000      7.49300000
O      9.65300000     -0.82900000      9.09300000
H     10.43900000     -0.31600000      8.91000000
H      9.98100000     -1.70300000      9.30600000
O     -4.82000000     -0.39400000     16.17800000
H     -4.32800000      0.13600000     16.80600000
H     -4.23400000     -0.47900000     15.42600000
O    -14.02400000     -5.98000000      3.77000000
H    -13.26500000     -5.90500000      4.34900000
H    -14.12300000     -5.10600000      3.39200000
O     -9.69400000     -1.98400000     -4.70700000
H     -9.14800000     -1.61500000     -5.40100000
H    -10.11400000     -1.22500000     -4.30300000
O      4.29800000     -9.05800000      5.99400000
H      4.45500000     -9.55800000      5.19300000
H      5.08500000     -8.52300000      6.10000000
O     -3.30600000     -0.55800000      4.45600000
H     -3.67100000     -1.42500000      4.27700000
H     -2.95800000     -0.62400000      5.34500000
O     -2.88800000      9.49600000      8.50400000
H     -2.70000000     10.42700000      8.38400000
H     -2.98800000      9.39100000      9.45000000
O     17.57400000     -3.85400000     -4.65700000
H     18.14200000     -3.40900000     -5.28500000
H     16.82700000     -3.26500000     -4.55100000
O     -6.15500000     -6.34000000     -2.81400000
H     -6.97800000     -6.19600000     -2.34800000
H     -6.42100000     -6.64600000     -3.68100000
O     -7.13400000      9.13400000     12.74600000
H     -7.32600000      8.33000000     13.22900000
H     -7.01600000      8.84700000     11.84000000
O      7.56000000    -16.50600000     -1.72500000
H      7.84500000    -17.34700000     -2.08300000
H      6.84900000    -16.22800000     -2.30300000
O      0.24700000      6.54600000      8.81900000
H      0.14400000      6.66900000      7.87500000
H     -0.64900000      6.47400000      9.14900000
O      4.11400000     -9.97200000     11.81800000
H      4.32000000    -10.04500000     10.88600000
H      3.45300000     -9.28200000     11.86400000
O      5.98900000      9.68600000      4.14800000
H      5.87100000      9.12300000      3.38300000
H      5.98200000      9.08300000      4.89200000
O     -3.77500000    -10.95300000      1.68000000
H     -4.32700000    -11.69800000      1.44300000
H     -3.10900000    -10.92100000      0.99300000
O      5.15400000     10.94100000     -6.01500000
H      4.32700000     10.95100000     -5.53300000
H      5.73800000     11.49900000     -5.50000000
O      3.67600000      1.98500000     11.89300000
H      4.15200000      1.68600000     12.66800000
H      4.28400000      2.57700000     11.45200000
O     13.96200000     -5.92500000     -8.72800000
H     14.20700000     -6.75400000     -9.14000000
H     14.63200000     -5.30700000     -9.01900000
O     -6.41900000     -0.73000000    -14.97900000
H     -6.30600000     -0.22500000    -14.17400000
H     -5.65800000     -0.50400000    -15.51300000
O      9.13500000     -7.25900000     10.10300000
H      9.72800000     -6.77300000      9.53100000
H      8.41500000     -7.52400000      9.53200000
O    -11.28300000     -5.70100000     -5.82200000
H    -11.37400000     -6.12200000     -4.96700000
H    -11.54700000     -4.79400000     -5.67100000
O     10.54000000      8.41100000      6.20300000
H     10.08700000      7.72200000      5.71700000
H     10.79200000      7.99600000      7.02800000
O     -3.62300000      0.16000000      1.69400000
H     -3.76500000      0.11300000      2.64000000
H     -2.78700000     -0.28600000      1.55500000
O     12.47200000     -6.84800000      9.84900000
H     11.95400000     -6.92800000     10.65000000
H     13.28000000     -7.32600000     10.03800000
O     14.18300000    -10.67000000      3.30600000
H     14.34900000    -10.38100000      2.40900000
H     13.46500000    -11.29800000      3.22700000
O    -15.39400000     -0.82100000      0.10300000
H    -15.81700000     -0.72400000      0.95700000
H    -16.00400000     -1.35300000     -0.40800000
O     -1.76900000     -8.99200000     -7.11600000
H     -1.66000000     -8.62100000     -7.99100000
H     -1.00600000     -8.68200000     -6.62800000
O     10.71700000     -9.78400000      3.76300000
H     10.59900000     -9.68400000      2.81900000
H     10.83800000    -10.72400000      3.89200000
O     10.05000000    -12.52100000     -6.64200000
H     10.07900000    -13.04000000     -7.44500000
H     10.25400000    -13.14400000     -5.94500000
O     -3.52900000     -4.89200000    -10.41700000
H     -3.40400000     -5.56200000     -9.74500000
H     -3.43600000     -4.06200000     -9.94900000
O    -11.15900000      4.77800000    -10.65500000
H    -11.23200000      4.68100000    -11.60500000
H    -10.24500000      5.02300000    -10.50900000
O      6.56800000      8.18600000      0.69200000
H      5.80700000      8.45100000      0.17600000
H      6.71400000      7.27100000      0.45100000
O     -1.77400000     -4.91600000     -3.64900000
H     -1.56900000     -5.41200000     -4.44100000
H     -1.00800000     -5.03300000     -3.08800000
O      6.44500000     -1.03400000    -12.60900000
H      6.03500000     -0.32200000    -13.10000000
H      5.88700000     -1.14600000    -11.83900000
O      9.37300000    -11.93100000     10.87500000
H      8.51500000    -11.52200000     10.75700000
H      9.99900000    -11.22600000     10.70700000
O     -8.19400000     11.98700000      8.80500000
H     -8.60100000     11.48800000      9.51300000
H     -7.35800000     12.27800000      9.16800000
O    -13.26900000     -1.82300000      1.25200000
H    -13.16800000     -2.77200000      1.18500000
H    -13.93500000     -1.60600000      0.59900000
O    -17.16500000      3.71300000      5.45200000
H    -16.58900000      3.05500000      5.06100000
H    -18.00200000      3.59600000      5.00300000
O     10.66400000    -10.86200000      6.86800000
H     11.48900000    -11.05500000      7.31200000
H     10.65800000     -9.91000000      6.77600000
O     -5.79600000     -8.86100000      6.08700000
H     -6.33500000     -9.58500000      6.40600000
H     -5.14600000     -9.27800000      5.52100000
O      5.91000000      5.14600000    -10.73700000
H      6.70700000      4.98700000    -11.24300000
H      5.96500000      6.06800000    -10.48600000
O      6.61800000      9.71600000     11.98900000
H      5.70800000      9.90200000     12.22100000
H      6.64500000      9.80700000     11.03600000
O     -1.86600000      4.96600000    -16.00000000
H     -1.68300000      5.37000000    -16.84800000
H     -1.10200000      4.41500000    -15.82700000
O      4.15100000     -1.83800000     15.89600000
H      3.86700000     -2.69200000     15.56900000
H      5.10700000     -1.86800000     15.84600000
O      7.62600000    -13.69600000     -4.98100000
H      8.46200000    -13.41800000     -5.35500000
H      6.98200000    -13.10200000     -5.36500000
O      6.54300000     16.71800000      2.36100000
H      6.54000000     17.14900000      3.21600000
H      7.11900000     15.96300000      2.47600000
O     10.47000000     -3.20700000      3.48800000
H      9.87200000     -3.18400000      4.23500000
H     10.77000000     -4.11500000      3.44900000
O     -1.03800000     -9.25700000      3.44000000
H     -1.54300000     -8.59500000      2.96800000
H     -0.34800000     -8.76200000      3.88200000
O      4.98700000      9.08700000    -14.07600000
H      4.28400000      8.47000000    -13.87400000
H      5.35100000      8.77300000    -14.90400000
O    -12.52900000      3.49000000     -0.64900000
H    -13.44100000      3.69500000     -0.44300000
H    -12.34000000      2.69900000     -0.14400000
O     -0.21200000     13.83200000     -3.21500000
H      0.10400000     13.79400000     -2.31200000
H     -0.35400000     14.76400000     -3.37900000
O      9.17200000      2.45900000      8.85400000
H     10.05000000      2.09400000      8.96500000
H      8.82300000      2.52000000      9.74300000
O      0.11400000     13.52200000     -7.59800000
H      0.83900000     14.14700000     -7.59200000
H     -0.40100000     13.76100000     -8.36800000
O      1.07200000     -4.56800000     13.63700000
H      0.50300000     -4.46600000     14.40000000
H      0.47200000     -4.73600000     12.91100000
O      7.74500000     10.99800000     -9.02800000
H      7.05900000     11.64800000     -9.17900000
H      7.39300000     10.43400000     -8.33900000
O     11.62600000     -8.23100000    -11.31900000
H     11.11800000     -8.37800000    -12.11800000
H     11.30500000     -8.89300000    -10.70700000
O     -5.56000000     -5.67800000      6.06500000
H     -4.74400000     -5.81200000      5.58500000
H     -6.10600000     -6.42700000      5.82500000
O     10.20500000      1.40700000     -3.43500000
H     10.34000000      1.03400000     -2.56400000
H     11.08500000      1.63300000     -3.73700000
O     -1.95100000     10.72800000    -11.41100000
H     -2.41600000     10.55800000    -10.59200000
H     -1.64100000      9.86700000    -11.69300000
O      6.88200000      0.20500000      3.03800000
H      6.54900000     -0.45000000      2.42600000
H      6.44500000      1.01700000      2.78200000
O     -8.89400000     -5.60200000     -4.27400000
H     -9.28200000     -6.46900000     -4.15800000
H     -9.18800000     -5.32200000     -5.14100000
O      6.30800000     -2.51400000    -15.02600000
H      5.97900000     -3.35900000    -14.71900000
H      6.39800000     -1.98900000    -14.23100000
O     -7.39400000    -14.25700000      0.93700000
H     -7.07300000    -14.39300000      1.82800000
H     -7.78300000    -13.38200000      0.95400000
O      2.63000000     -1.68900000    -15.57800000
H      3.17700000     -1.00700000    -15.96800000
H      2.22800000     -1.26900000    -14.81800000
O     15.17500000      2.85800000      0.40500000
H     15.73000000      2.89100000      1.18300000
H     15.65600000      2.30200000     -0.20900000
O     -2.84200000     14.79700000     -4.31900000
H     -2.17000000     15.45800000     -4.48500000
H     -2.40500000     14.14100000     -3.77700000
O      1.22000000     15.85500000      7.23700000
H      1.45500000     14.93800000      7.09900000
H      1.31100000     15.98700000      8.18100000
O      8.59000000     -6.93800000     12.64400000
H      8.85200000     -7.15400000     11.74900000
H      8.46800000     -7.78600000     13.07000000
O    -15.73500000     -3.70900000      3.60300000
H    -16.33100000     -3.67400000      4.35100000
H    -16.27400000     -4.03500000      2.88200000
O     -7.51200000     -5.61900000    -12.90100000
H     -8.05000000     -6.17200000    -13.46700000
H     -6.61100000     -5.82000000    -13.15600000
O     -8.82200000     -2.57700000     13.46500000
H     -8.30200000     -2.97400000     14.16400000
H     -8.33400000     -2.76800000     12.66500000
O     11.83400000     -5.29300000     -1.40700000
H     12.21100000     -5.78500000     -2.13600000
H     11.78000000     -4.39300000     -1.72800000
O      7.68200000    -13.38100000      4.54500000
H      7.38200000    -13.54300000      3.65100000
H      8.63700000    -13.40400000      4.48500000
O     10.03800000     -0.98400000     -9.88900000
H      9.39500000     -0.29700000    -10.06500000
H     10.78100000     -0.52200000     -9.50000000
O     -0.11700000     10.80500000     -7.82400000
H      0.55600000     10.47500000     -7.22900000
H     -0.27300000     11.70400000     -7.53400000
O    -11.78900000      8.56700000      6.12100000
H    -11.01000000      9.06800000      6.36300000
H    -11.46300000      7.88700000      5.53200000
O     -5.38000000     13.02200000      0.69200000
H     -5.13400000     12.39600000      0.01200000
H     -5.61600000     13.81700000      0.21300000
O      2.43000000      1.90900000    -12.37300000
H      1.63100000      2.40100000    -12.18600000
H      3.01100000      2.54500000    -12.79100000
O    -12.34800000     -3.19000000     10.31200000
H    -11.46700000     -2.95800000     10.60600000
H    -12.76000000     -2.35100000     10.10500000
O      0.49300000     10.65100000      9.20700000
H      1.16600000     11.33100000      9.21800000
H     -0.04800000     10.83600000      9.97500000
O      0.45600000     -6.28200000    -11.03100000
H     -0.41100000     -6.22700000    -11.43300000
H      1.03100000     -6.57100000    -11.74000000
O    -13.81900000      5.67200000     -7.68900000
H    -14.17400000      6.17400000     -6.95600000
H    -13.98600000      6.21800000     -8.45700000
O     -6.62500000    -15.90000000     -1.01700000
H     -7.07000000    -15.59400000     -0.22700000
H     -7.10500000    -16.68800000     -1.27300000
O     -4.00700000     11.99100000     -2.87700000
H     -3.10700000     11.74000000     -2.66900000
H     -4.54700000     11.41800000     -2.33200000
O     -0.81600000    -10.49100000    -10.07500000
H     -1.31600000    -10.30000000    -10.86800000
H     -0.67300000     -9.63500000     -9.66900000
O     -9.17100000      5.37100000      9.19500000
H     -9.94500000      5.65900000      9.67700000
H     -9.04700000      6.03800000      8.51900000
O      7.03100000    -14.14900000      2.16000000
H      7.79400000    -14.38800000      1.63300000
H      6.30700000    -14.12400000      1.53400000
O     12.46600000     -2.88300000     -3.28300000
H     12.74300000     -1.96800000     -3.33900000
H     12.97600000     -3.32900000     -3.95900000
O     -0.05000000    -17.31800000     -3.53000000
H      0.11000000    -16.83700000     -2.71700000
H     -0.97300000    -17.56500000     -3.48400000
O    -12.79000000     -1.34500000    -12.27700000
H    -12.51800000     -1.53700000    -11.37900000
H    -13.66900000     -1.71600000    -12.34500000
O      7.65600000      6.71500000     10.35300000
H      7.17500000      7.53800000     10.26200000
H      8.43400000      6.83200000      9.80800000
O      2.79500000     15.09600000      2.08900000
H      3.57300000     14.57300000      1.89500000
H      2.24200000     14.51800000      2.61400000
O      4.38400000      6.23500000      2.17700000
H      3.83900000      5.51600000      1.85700000
H      4.04600000      7.01000000      1.72900000
O      0.52200000     13.61400000     -0.63500000
H      0.16600000     14.50000000     -0.56500000
H     -0.09200000     13.07000000     -0.14100000
O     -4.96200000     11.92600000     12.44300000
H     -5.83100000     12.06200000     12.82100000
H     -5.11900000     11.85600000     11.50100000
O      7.08600000      2.97600000      1.81800000
H      7.36900000      3.76900000      2.27200000
H      6.22700000      2.77900000      2.19200000
O      7.61800000      0.96600000     -9.80600000
H      8.07800000      1.78400000     -9.61600000
H      6.92100000      1.21900000    -10.41200000
O     10.63700000     11.20000000      5.96800000
H     10.46100000     10.26600000      6.08400000
H     10.44600000     11.58700000      6.82200000
O     -8.16600000     -7.83800000     -7.40400000
H     -8.63500000     -8.67000000     -7.46800000
H     -7.59000000     -7.94400000     -6.64700000
O      2.18500000     -4.09400000    -14.59600000
H      2.41500000     -3.44400000    -15.25900000
H      2.64800000     -3.80700000    -13.80800000
O      1.71900000    -11.29300000      1.96800000
H      2.22000000    -12.10000000      1.85000000
H      0.86800000    -11.58600000      2.29500000
O      9.50200000     -6.45600000    -10.65400000
H      9.64600000     -5.57500000    -11.00000000
H     10.30800000     -6.92900000    -10.86200000
O    -14.64300000      4.10400000      1.43800000
H    -14.18200000      4.37400000      2.23200000
H    -14.82900000      3.17500000      1.57300000
O      8.99000000     -7.05600000     -2.41100000
H      9.45500000     -6.56600000     -3.08900000
H      9.67500000     -7.54500000     -1.95600000
O      0.75100000      4.21000000    -15.85000000
H      1.47500000      4.82400000    -15.97100000
H      1.06800000      3.59200000    -15.19200000
O      4.80100000      6.08800000     13.42200000
H      4.68800000      6.98400000     13.74000000
H      4.03100000      5.92800000     12.87600000
O     -7.46200000      6.95100000     -5.91500000
H     -7.66300000      6.58200000     -5.05500000
H     -7.54900000      7.89700000     -5.79600000
O      1.77300000    -14.81200000     -3.16700000
H      1.03600000    -15.00900000     -2.58900000
H      2.46200000    -15.41600000     -2.89000000
O      8.42500000    -14.25100000     -0.30900000
H      8.92300000    -15.05700000     -0.17400000
H      7.83100000    -14.45500000     -1.03100000
O     14.20900000     -0.39500000     -2.05500000
H     15.05400000      0.00300000     -1.84800000
H     13.88600000     -0.72200000     -1.21600000
O     -8.59900000      1.80800000     -0.63800000
H     -7.66400000      1.99800000     -0.56900000
H     -8.77900000      1.82900000     -1.57800000
O     15.15000000     -6.83300000     -2.89000000
H     15.09400000     -7.74400000     -3.17700000
H     15.61500000     -6.38700000     -3.59900000
O     13.60800000     -6.61500000      6.45400000
H     14.50900000     -6.34400000      6.27700000
H     13.26600000     -5.94000000      7.04000000
O     12.98000000      6.79500000     10.77100000
H     12.39400000      6.34000000     11.37600000
H     13.84900000      6.69400000     11.15900000
O      5.17800000     -5.15100000    -14.58900000
H      5.93600000     -5.34700000    -14.03900000
H      4.44700000     -5.08600000    -13.97500000
O     -5.54000000      7.30900000     -1.67800000
H     -5.15100000      7.57200000     -0.84400000
H     -5.03300000      6.54300000     -1.94800000
O     -5.62800000      8.44700000     10.49900000
H     -4.76700000      8.85000000     10.61600000
H     -5.43900000      7.52600000     10.32100000
O      3.51000000     13.45600000    -11.09200000
H      3.20100000     14.26800000    -11.49400000
H      3.07900000     12.76200000    -11.59200000
O      5.12200000     16.43900000     -4.90700000
H      4.99600000     17.35000000     -4.64300000
H      4.47600000     15.95000000     -4.39600000
O      0.20700000      1.37400000    -17.10400000
H     -0.72600000      1.21700000    -17.24900000
H      0.57900000      1.44000000    -17.98400000
O      4.75300000      1.47200000     -0.15900000
H      4.22400000      1.13500000      0.56400000
H      5.31200000      0.73600000     -0.40900000
O    -13.73300000      7.31400000     -2.88800000
H    -13.95800000      8.12700000     -3.34100000
H    -12.98100000      6.97100000     -3.37100000
O     -0.00900000      8.75500000     16.32700000
H     -0.48000000      8.66600000     15.49800000
H     -0.69000000      8.95900000     16.96800000
O      4.39400000      5.74200000     -5.00100000
H      4.02900000      5.18000000     -4.31900000
H      4.54700000      6.58000000     -4.56500000
O     12.30600000     -2.49800000     -7.89100000
H     11.98100000     -1.60700000     -7.75800000
H     13.18800000     -2.38000000     -8.24500000
O     16.42500000     -3.24200000      8.45300000
H     16.75700000     -2.72400000      7.72000000
H     15.52400000     -3.45400000      8.20900000
O     -4.52500000      9.89400000     13.98400000
H     -4.84000000     10.47400000     13.29100000
H     -5.27000000      9.32500000     14.17700000
O      2.40800000      8.41200000      5.34500000
H      3.23700000      8.87600000      5.22400000
H      2.65400000      7.48800000      5.38000000
O      6.37000000     -7.83800000      9.15000000
H      6.40700000     -6.89600000      9.31800000
H      6.54600000     -7.92000000      8.21300000
O      6.27500000    -11.47100000     12.67600000
H      6.57300000    -11.41600000     11.76800000
H      5.40600000    -11.06900000     12.66700000
O    -10.61200000     -9.90600000      0.16600000
H    -10.84700000     -8.98600000      0.29000000
H    -11.34400000    -10.27500000     -0.32800000
O      0.68700000    -14.65900000     -6.86000000
H      1.38800000    -15.22500000     -7.18100000
H     -0.11500000    -15.15900000     -7.01200000
O     16.35400000     -4.06400000      4.55200000
H     15.89200000     -4.83700000      4.23000000
H     15.76500000     -3.33500000      4.36000000
O     14.44900000     -6.11200000     -6.16100000
H     13.88500000     -6.84000000     -5.89900000
H     14.58400000     -6.23900000     -7.10000000
O      4.85200000      3.38700000     15.58900000
H      4.21300000      3.31700000     16.29800000
H      4.70700000      4.25800000     15.21900000
O     15.09300000      3.21900000      7.06100000
H     14.21400000      2.96600000      7.34300000
H     15.07000000      4.17500000      7.03400000
O     -6.89700000      9.28600000     -9.01900000
H     -7.85300000      9.25800000     -8.96500000
H     -6.66200000      8.50000000     -9.51200000
O     -2.57000000    -10.38900000      9.67100000
H     -3.23300000     -9.72100000      9.49400000
H     -2.89100000    -10.84300000     10.45000000
O     -9.36100000      4.41300000      2.51600000
H     -8.70300000      3.73400000      2.37200000
H     -9.64000000      4.66600000      1.63600000
O    -13.18700000     -3.91200000      7.37100000
H    -13.03000000     -4.85600000      7.37200000
H    -12.55400000     -3.56400000      7.99900000
O      0.03500000     -4.84600000    -16.86300000
H      0.68000000     -4.28000000    -17.28700000
H      0.27200000     -4.82600000    -15.93600000
O      3.86800000      3.86300000    -13.76400000
H      4.61400000      4.29600000    -14.17800000
H      3.51400000      4.51900000    -13.16300000
O     -8.23400000      4.42900000     12.68500000
H     -8.34000000      3.58400000     13.12100000
H     -7.99700000      4.20600000     11.78500000
O    -12.60400000      3.87000000     10.95000000
H    -12.93200000      3.48200000     10.13900000
H    -11.88800000      4.44100000     10.67100000
O     -2.72400000      8.74800000      5.92200000
H     -1.85200000      8.37000000      5.80500000
H     -2.80600000      8.87300000      6.86700000
O     13.81600000      5.92100000      0.45200000
H     13.57100000      5.20300000     -0.13200000
H     13.43600000      6.70000000      0.04500000
O    -14.71400000      3.50700000     -4.26300000
H    -13.81400000      3.82800000     -4.22400000
H    -14.69500000      2.81900000     -4.92800000
O      2.10500000      0.71600000      4.40700000
H      2.44100000      0.09600000      5.05400000
H      1.15300000      0.63000000      4.46500000
O      3.23500000    -13.90400000      4.24400000
H      3.65700000    -14.75400000      4.36900000
H      2.67300000    -13.80000000      5.01100000
O    -15.52700000      3.57600000     -7.47100000
H    -14.96300000      4.31200000     -7.23600000
H    -15.46000000      3.51900000     -8.42500000
O     -7.10800000      4.59100000      0.05900000
H     -7.00900000      4.24700000      0.94600000
H     -8.02000000      4.40700000     -0.16900000
O      4.28500000     11.93200000      2.41900000
H      5.08900000     11.46500000      2.64400000
H      4.58500000     12.77600000      2.08000000
O      0.04300000      8.25500000    -14.35600000
H     -0.75400000      7.74200000    -14.48900000
H      0.43000000      8.32800000    -15.22900000
O     -8.03500000    -10.75100000      2.43500000
H     -8.59800000    -11.21600000      3.05300000
H     -8.35000000    -11.02300000      1.57300000
O      7.91100000     -6.25300000     16.11800000
H      7.47900000     -6.32800000     15.26700000
H      8.83500000     -6.41900000     15.93400000
O      1.24900000     10.03400000      3.45800000
H      1.83700000      9.44500000      3.93100000
H      0.38000000      9.83500000      3.80700000
O    -10.72600000      9.84800000     -5.89800000
H    -10.85900000     10.73400000     -5.56000000
H     -9.95800000      9.52500000     -5.42700000
O      5.93400000    -10.87300000     -9.24700000
H      6.05700000    -11.65500000     -9.78500000
H      4.99700000    -10.68700000     -9.30500000
O     -7.47000000      0.63100000     15.46700000
H     -7.49200000      0.84800000     14.53500000
H     -6.70500000      0.06300000     15.56200000
O      6.27000000      5.90200000     -1.75400000
H      5.45500000      5.45100000     -1.53300000
H      6.92100000      5.20300000     -1.81200000
O     -7.28300000    -12.21200000     -7.02200000
H     -7.63300000    -12.99200000     -6.59200000
H     -7.90200000    -11.51700000     -6.79700000
O     -1.21200000     -6.63200000     13.24300000
H     -0.53600000     -7.28900000     13.40800000
H     -1.80700000     -6.70800000     13.98900000
O      8.98800000     -1.93300000    -15.81900000
H      9.06000000     -1.70900000    -14.89200000
H      8.04700000     -1.92100000    -15.99600000
O     -7.32500000    -14.12700000      4.03900000
H     -7.35500000    -13.19700000      4.26300000
H     -7.25300000    -14.57500000      4.88100000
O     -7.28600000      3.19100000      5.94800000
H     -6.69400000      3.67700000      6.52300000
H     -7.40300000      3.76200000      5.18800000
O     -5.91800000      9.80800000     -6.16300000
H     -5.39400000      9.05200000     -5.90000000
H     -6.38700000      9.51500000     -6.94500000
O     12.91700000     -8.23700000     -5.22200000
H     13.74000000     -8.52200000     -4.82600000
H     12.30200000     -8.94600000     -5.03400000
O    -12.06600000     -1.88800000     -9.39100000
H    -12.33300000     -1.23800000     -8.74000000
H    -12.87200000     -2.35500000     -9.60800000
O      3.42000000      9.24900000     -8.51100000
H      3.74200000     10.06700000     -8.13100000
H      2.87300000      9.52500000     -9.24500000
O     -0.22900000     12.63500000    -12.10600000
H      0.52900000     12.08500000    -12.30700000
H     -0.85700000     12.03700000    -11.70100000
O     -5.32300000     -3.38300000     -8.04400000
H     -4.61900000     -3.09800000     -8.62700000
H     -5.54900000     -4.26000000     -8.35300000
O     15.11500000    -10.31100000      0.71100000
H     14.78400000    -10.36600000     -0.18600000
H     15.57100000    -11.14100000      0.84900000
O      8.30400000      2.53500000     11.53200000
H      9.18200000      2.90300000     11.63700000
H      7.71600000      3.28200000     11.64500000
O     16.62500000      5.67700000     -5.54900000
H     16.18200000      5.71600000     -4.70100000
H     16.25900000      4.90200000     -5.97400000
O    -11.13100000      7.37600000     -0.73200000
H    -11.44100000      7.83800000     -1.51000000
H    -11.41100000      7.92400000      0.00000000
O     -0.96100000     11.31400000     11.69100000
H     -0.64900000     12.21900000     11.70900000
H     -0.45300000     10.87100000     12.37000000
O    -11.73000000      2.63900000     13.19400000
H    -12.03300000      2.01800000     13.85600000
H    -12.52700000      2.91900000     12.74400000
O    -12.19600000     10.65800000      8.28900000
H    -12.28700000     11.45100000      7.76100000
H    -12.27000000      9.94100000      7.66000000
O     -4.21400000      4.23100000     12.24800000
H     -4.54800000      4.89800000     12.84800000
H     -3.26300000      4.34400000     12.27000000
O    -10.38300000     -1.41300000      1.16100000
H    -11.31100000     -1.57400000      0.98600000
H     -9.92500000     -1.86200000      0.45100000
O     -8.30000000      1.20700000     -3.44100000
H     -7.57700000      1.28100000     -4.06400000
H     -9.07900000      1.10600000     -3.98900000
O     -5.44600000      5.67200000    -15.39700000
H     -5.80300000      5.69200000    -16.28500000
H     -6.18100000      5.92700000    -14.83900000
O      8.17300000      3.97800000    -11.48300000
H      9.05600000      4.26600000    -11.71500000
H      8.22600000      3.76900000    -10.55100000
O    -11.13400000     -2.75300000      3.58300000
H    -12.01700000     -2.44300000      3.78300000
H    -10.79200000     -2.11400000      2.95700000
O     12.23400000     -8.82200000     -7.97200000
H     12.99800000     -8.56100000     -8.48600000
H     12.52400000     -8.75600000     -7.06200000
O      3.54200000     -4.06400000      5.95900000
H      2.69300000     -4.32500000      6.31600000
H      4.05700000     -3.81400000      6.72600000
O    -13.58700000      9.81700000     -3.99500000
H    -13.29200000      9.66300000     -4.89200000
H    -13.64700000     10.77000000     -3.92300000
O     -7.28100000     -4.07000000     15.32100000
H     -7.23100000     -3.61100000     16.16000000
H     -6.42000000     -3.94000000     14.92500000
O     12.17800000      1.78100000     -5.65900000
H     11.43900000      1.17800000     -5.58000000
H     11.87400000      2.45400000     -6.26800000
O      0.47200000    -12.48500000     11.92900000
H      0.31900000    -12.08100000     12.78400000
H      0.29200000    -11.78800000     11.29900000
O     14.35000000     -2.29800000      3.72800000
H     14.35000000     -1.35800000      3.91200000
H     13.47500000     -2.59100000      3.98100000
O     17.03200000      0.60300000     -3.04300000
H     17.86200000      0.14500000     -2.90900000
H     16.51200000      0.00300000     -3.57800000
O     -2.78700000      1.13100000     17.47000000
H     -1.96100000      0.69800000     17.25400000
H     -2.66700000      1.43900000     18.36900000
O     -6.84100000     14.13800000      4.95600000
H     -6.43900000     13.47900000      4.39000000
H     -6.38000000     14.95000000      4.74300000
O      5.19700000     -2.48900000     -7.21800000
H      6.08100000     -2.50200000     -6.85200000
H      5.04200000     -1.57000000     -7.43800000
O      3.26100000      0.26500000      1.97700000
H      3.61500000     -0.62200000      1.92000000
H      2.91500000      0.32800000      2.86800000
O     -2.81600000    -12.43800000      8.00100000
H     -3.46800000    -12.94000000      8.48900000
H     -2.86000000    -11.55800000      8.37700000
O      7.25200000      6.52900000     14.94700000
H      6.34400000      6.39700000     14.67400000
H      7.60700000      5.64500000     15.03600000
O     -4.89700000      4.64300000     -1.98500000
H     -5.06700000      3.83500000     -2.46900000
H     -5.47800000      4.59400000     -1.22600000
O      2.47000000     14.72700000     -8.44100000
H      2.60500000     13.99700000     -9.04500000
H      3.29700000     15.20900000     -8.45900000
O     -0.36900000      1.53300000    -13.57300000
H     -0.79800000      1.77300000    -14.39500000
H     -1.02000000      1.01000000    -13.10700000
O     -9.08000000    -11.10100000      6.26800000
H     -8.55100000    -11.48500000      5.56800000
H     -8.44000000    -10.75900000      6.89100000
O     16.92300000      1.35500000      7.08900000
H     16.11500000      1.86700000      7.04500000
H     17.33700000      1.63000000      7.90600000
O     -0.70700000     16.44300000     -4.51300000
H     -0.14000000     16.71100000     -3.79000000
H     -0.31100000     16.84000000     -5.28800000
O     10.54500000    -12.87900000      1.00200000
H      9.95100000    -13.36200000      0.42800000
H     10.15300000    -12.00900000      1.07600000
O     -5.35700000      6.12900000     14.43600000
H     -6.13500000      6.47300000     14.87600000
H     -4.63400000      6.64700000     14.78800000
O     15.61900000     -1.53900000     -4.57800000
H     15.02100000     -2.20400000     -4.91800000
H     15.21400000     -0.70600000     -4.82000000
O     -7.89300000     16.43100000      2.37800000
H     -7.20300000     15.91200000      2.79200000
H     -8.41300000     16.76500000      3.10900000
O      6.83100000    -11.53300000     -6.90100000
H      6.54000000    -11.31500000     -7.78600000
H      7.60200000    -10.98300000     -6.75900000
O     -6.20000000     -7.75800000     -5.36900000
H     -5.98300000     -8.62100000     -5.01700000
H     -5.35800000     -7.39300000     -5.64300000
O      4.10500000     -1.21700000     12.51300000
H      4.48100000     -0.51100000     13.03900000
H      4.28700000     -2.01200000     13.01400000
O      1.00600000    -10.16200000    -13.14000000
H      1.38100000     -9.53700000    -12.52100000
H      0.25100000     -9.70600000    -13.51200000
O     14.15200000      6.32600000     -8.37000000
H     13.50900000      6.72800000     -8.95500000
H     14.33800000      5.47500000     -8.76700000
O     -9.13500000     -5.20700000     -7.32100000
H     -8.96000000     -6.13600000     -7.46900000
H     -9.96000000     -5.19300000     -6.83500000
O      3.20500000     -0.23900000     -8.47600000
H      2.52700000     -0.62400000     -7.92100000
H      3.54700000      0.49300000     -7.96300000
O      5.35600000      1.08400000     13.97100000
H      5.44000000      1.94000000     14.39200000
H      5.89000000      0.49900000     14.50900000
O    -12.15500000      7.49900000    -10.93500000
H    -12.70200000      6.71800000    -10.85200000
H    -11.62000000      7.50200000    -10.14100000
O     -2.19500000      5.28100000      5.08700000
H     -3.12300000      5.42200000      5.27100000
H     -2.06900000      4.33800000      5.19700000
O     -8.48600000     14.30400000     -6.18100000
H     -7.68100000     14.81300000     -6.27400000
H     -9.18600000     14.95700000     -6.20300000
O      6.44300000      5.41500000      6.91200000
H      6.23300000      5.48900000      7.84300000
H      7.37300000      5.19100000      6.89400000
O     -1.48400000    -10.72900000     14.04800000
H     -2.06800000    -10.65200000     13.29300000
H     -1.55400000    -11.64600000     14.31300000
O     10.79400000      7.19200000      8.70600000
H     11.73900000      7.34000000      8.74700000
H     10.46000000      7.54600000      9.53000000
O     -6.31600000     -8.97800000      0.67800000
H     -6.71300000     -8.57400000     -0.09400000
H     -7.05100000     -9.37200000      1.14800000
O    -12.63400000     -6.60600000     -7.89900000
H    -12.21100000     -5.97600000     -8.48100000
H    -12.31500000     -6.37700000     -7.02600000
O     12.79700000     12.06400000     -1.03600000
H     13.50600000     11.79100000     -1.61900000
H     12.09900000     12.34900000     -1.62500000
O     -0.85200000     -1.01400000    -15.77500000
H     -1.28700000     -1.35700000    -16.55500000
H     -0.41000000     -0.22000000    -16.07700000
O    -10.13200000      1.45200000     10.94000000
H    -10.73100000      1.82400000     10.29300000
H    -10.32800000      1.92500000     11.74900000
O    -13.19400000    -10.40000000     -0.65500000
H    -13.90600000     -9.93900000     -0.21200000
H    -12.94700000    -11.09900000     -0.04900000
O     -3.40600000     14.34300000     -6.96000000
H     -4.02000000     13.81300000     -6.45200000
H     -2.63000000     14.40900000     -6.40400000
O     -3.72300000      2.11100000     -6.72000000
H     -4.23500000      1.69200000     -7.41200000
H     -3.07600000      1.45100000     -6.46900000
O     -6.70200000    -11.45300000      4.74200000
H     -6.13700000    -11.90900000      5.36700000
H     -6.13100000    -11.25900000      4.00000000
O    -11.81100000      9.30700000      0.90200000
H    -11.82100000      9.90600000      0.15600000
H    -12.27500000      9.77900000      1.59400000
O     -5.76000000      4.35300000      3.07000000
H     -6.29800000      3.58100000      2.89600000
H     -5.01400000      4.01700000      3.56800000
O     -3.79000000    -10.19500000      4.38500000
H     -2.97700000    -10.68900000      4.49100000
H     -4.04400000    -10.34300000      3.47400000
O     -7.62900000      3.09800000     -6.89400000
H     -7.10500000      2.36700000     -6.56500000
H     -8.52000000      2.90300000     -6.60500000
O      0.17200000     17.29500000      5.26100000
H      0.39500000     16.71100000      4.53500000
H      0.44100000     16.81500000      6.04400000
O     10.20700000      1.13400000     15.09500000
H     11.07700000      0.74100000     15.16200000
H     10.36800000      2.01900000     14.77000000
O     -1.61600000    -11.77600000     -0.10600000
H     -1.77800000    -12.70200000      0.07000000
H     -1.02300000    -11.50000000      0.59400000
O      3.78500000      5.91600000      4.90600000
H      4.15200000      6.07800000      4.03700000
H      3.14800000      5.21500000      4.77000000
O    -11.43300000      5.18200000     -6.47800000
H    -12.14700000      5.29600000     -7.10500000
H    -11.24500000      4.24300000     -6.49800000
O    -11.04200000      0.66200000     -7.80600000
H    -11.87200000      0.66700000     -7.32900000
H    -11.18500000      1.25600000     -8.54300000
O     -0.36800000    -14.43400000      3.13100000
H      0.25300000    -14.49100000      3.85700000
H     -0.57000000    -13.50100000      3.06100000
O     -2.83000000     -7.87100000      2.12400000
H     -2.47300000     -7.87400000      1.23600000
H     -3.50600000     -8.54800000      2.11200000
O      1.74000000     -7.65100000    -15.94200000
H      1.46400000     -8.53800000    -16.17100000
H      1.09300000     -7.08300000    -16.36000000
O    -13.37400000      0.37800000     -6.63400000
H    -13.89400000      0.32200000     -7.43600000
H    -14.02300000      0.41500000     -5.93100000
O      7.09200000      6.75600000     -5.75800000
H      6.17800000      6.52600000     -5.58900000
H      7.53700000      6.59300000     -4.92600000
O     16.75500000      3.62500000      4.23700000
H     16.76500000      2.91400000      3.59600000
H     16.26400000      4.32700000      3.80800000
O     -2.15800000      5.45500000     -1.48500000
H     -3.04300000      5.14100000     -1.67000000
H     -2.10800000      6.30400000     -1.92600000
O      5.37600000     -6.21000000    -10.93400000
H      5.86800000     -5.42100000    -11.16100000
H      4.54000000     -5.88300000    -10.60100000
O     10.42600000      6.03200000     -6.46600000
H     10.33800000      6.97900000     -6.57400000
H      9.75400000      5.80100000     -5.82400000
O      7.82000000     -4.75500000     -1.65700000
H      8.33700000     -4.12000000     -2.15300000
H      8.09200000     -5.60600000     -2.00200000
O      0.10300000      8.78600000     13.36700000
H     -0.79500000      8.55000000     13.59900000
H      0.60500000      7.98100000     13.49900000
O     -5.23900000     12.58700000     -5.46300000
H     -5.21400000     11.85500000     -6.07900000
H     -4.54500000     12.39400000     -4.83300000
O      9.03100000     11.99400000     -0.82400000
H      9.68400000     11.64100000     -0.22000000
H      8.60600000     11.22100000     -1.19500000
O     14.64300000      0.29600000      4.05500000
H     14.13200000      1.05700000      3.77800000
H     15.55200000      0.54300000      3.88400000
O      7.00500000     -5.09000000     13.64100000
H      7.63200000     -5.78900000     13.45400000
H      6.37300000     -5.13600000     12.92400000
O      2.28400000     10.37300000     12.21800000
H      1.52300000      9.99700000     12.66200000
H      2.21400000     11.31400000     12.37800000
O    -10.05800000      1.03600000      3.95500000
H     -9.27600000      0.49000000      3.87500000
H    -10.33500000      1.19200000      3.05300000
O     -6.90200000     -3.48600000     -0.25400000
H     -6.30200000     -3.47700000     -1.00000000
H     -7.41500000     -2.68300000     -0.35000000
O     10.31600000     -4.23500000     -6.60500000
H     10.80400000     -3.96200000     -7.38200000
H     10.14000000     -5.16500000     -6.74600000
O      3.91300000     16.89500000      6.06200000
H      3.92400000     17.62700000      6.67900000
H      3.16000000     16.36800000      6.32900000
O      6.31600000      7.77200000    -10.09900000
H      6.28900000      8.53800000    -10.67200000
H      5.90600000      8.06700000     -9.28600000
O     -4.68300000     -7.60900000     12.65400000
H     -4.27900000     -7.33900000     11.83000000
H     -5.61300000     -7.70000000     12.44700000
O     -8.82200000     -5.62500000    -10.30800000
H     -8.20900000     -5.58800000    -11.04300000
H     -8.77900000     -6.53300000    -10.00700000
O     -8.92300000      7.90700000      0.78500000
H     -9.71800000      7.66100000      0.31100000
H     -9.24100000      8.35400000      1.57000000
O     12.76400000      2.10600000     13.26300000
H     13.61100000      2.12400000     12.81800000
H     12.37500000      1.27100000     13.00200000
O      9.20200000      4.88700000      7.59300000
H      9.25000000      4.30200000      8.34900000
H      9.75800000      5.63000000      7.83000000
O      1.41300000     10.33500000    -10.11900000
H      0.81500000     10.49000000     -9.38800000
H      0.85100000     10.01400000    -10.82500000
O    -11.50200000      6.83800000     -4.27800000
H    -11.24500000      6.35200000     -5.06200000
H    -10.78300000      7.45200000     -4.13000000
O      8.01900000     14.46300000      0.16100000
H      7.90500000     14.36900000      1.10700000
H      8.41100000     13.63500000     -0.11700000
O      8.94900000      3.31800000     -8.95300000
H      9.90000000      3.23800000     -8.87600000
H      8.67600000      3.72600000     -8.13100000
O     -1.82900000    -17.32100000      2.90900000
H     -1.49900000    -16.47500000      2.60600000
H     -1.13400000    -17.66100000      3.47200000
O      0.25500000     -8.62000000     14.28200000
H     -0.19800000     -9.41000000     13.98800000
H      0.40600000     -8.76500000     15.21600000
O     -7.60700000      8.74900000      3.40100000
H     -6.77600000      8.71800000      2.92700000
H     -7.58500000      7.98200000      3.97300000
O      3.54900000     -6.75400000     -7.29400000
H      4.31600000     -6.89000000     -6.73800000
H      3.36700000     -5.81600000     -7.22500000
O     -9.06300000     11.74700000     -1.13700000
H     -8.79200000     10.83400000     -1.04300000
H     -8.47900000     12.10300000     -1.80700000
O     -2.39100000    -10.75300000     -4.84800000
H     -2.27600000    -11.61200000     -5.25500000
H     -2.23900000    -10.12900000     -5.55700000
O      4.04300000      8.56800000     14.26400000
H      3.50800000      8.83400000     13.51700000
H      3.53700000      8.83800000     15.03000000
O     -5.06500000     11.39600000     -9.06300000
H     -5.65000000     10.65500000     -8.90400000
H     -4.18700000     11.01500000     -9.05000000
O      9.08800000     -1.30800000    -13.12700000
H      9.62000000     -1.36800000    -12.33400000
H      8.18900000     -1.22800000    -12.80700000
O     -4.91600000      1.31300000     11.74900000
H     -4.45600000      2.14000000     11.60400000
H     -4.48400000      0.93000000     12.51300000
O    -15.34500000     -8.76300000      0.36000000
H    -16.11400000     -8.92800000      0.90500000
H    -15.69100000     -8.31500000     -0.41200000
O     -9.79700000      9.70300000     -8.85600000
H     -9.83200000     10.39300000     -9.51900000
H    -10.32200000     10.04100000     -8.13100000
O     -4.96200000     13.87600000      7.35000000
H     -5.11500000     13.22100000      6.67000000
H     -4.13300000     13.61600000      7.75100000
O     15.52500000     -1.98500000      1.10200000
H     15.25500000     -1.99700000      2.02000000
H     15.43900000     -2.89400000      0.81500000
O      4.45900000    -13.64900000     -7.92600000
H      4.77800000    -12.92200000     -7.39100000
H      5.25000000    -14.11900000     -8.18900000
O      3.86400000    -14.65300000     -5.32600000
H      2.99300000    -14.29400000     -5.15500000
H      3.78000000    -15.09100000     -6.17300000
O     11.60600000      9.89700000     -3.17700000
H     11.20800000      9.95400000     -4.04600000
H     12.41600000     10.40200000     -3.25200000
O     12.56600000      3.90400000      9.67700000
H     13.50200000      3.80200000      9.84700000
H     12.40700000      4.84300000      9.76500000
O      5.64900000      7.75200000      5.86200000
H      5.06400000      7.03200000      5.62600000
H      6.37600000      7.33100000      6.32000000
O     10.69400000    -13.36200000      5.54500000
H     11.63800000    -13.37400000      5.38600000
H     10.54400000    -12.55400000      6.03500000
O    -15.20200000     -4.83800000     -8.14200000
H    -14.79200000     -5.68800000     -7.98400000
H    -15.98800000     -4.84600000     -7.59600000
O     10.57200000      4.86200000    -12.10000000
H     11.23800000      4.66100000    -12.75800000
H     10.75700000      5.76500000    -11.84100000
O      7.24700000     -5.22300000     -5.78800000
H      7.38300000     -4.39400000     -6.24900000
H      6.93000000     -5.82300000     -6.46300000
O     -1.75500000     -4.33000000      8.63200000
H     -1.05900000     -3.67300000      8.61800000
H     -2.56600000     -3.82100000      8.62300000
O     -3.43900000     -6.93700000     10.20700000
H     -3.95200000     -7.47200000      9.60100000
H     -2.67300000     -6.66900000      9.69900000
O      2.49400000     -7.49200000     13.08700000
H      2.00600000     -7.87400000     13.81600000
H      1.98100000     -6.72600000     12.82900000
O     -3.77200000      2.99700000      4.30300000
H     -3.17600000      2.54800000      3.70300000
H     -3.97400000      2.34400000      4.97300000
O    -10.96600000     -0.65600000     14.60600000
H    -10.49100000     -1.02100000     15.35300000
H    -10.33100000     -0.66800000     13.89000000
O      9.49400000     -2.41500000      6.33100000
H      9.32800000     -2.42300000      7.27400000
H      9.60100000     -1.48800000      6.11600000
O     -3.35800000     -6.68500000     -7.85500000
H     -3.95500000     -6.25100000     -7.24500000
H     -2.86600000     -7.30000000     -7.31200000
O    -11.98200000     11.09600000     -1.31700000
H    -12.67400000     11.75700000     -1.33700000
H    -11.19000000     11.57000000     -1.56900000
O     17.15000000     -0.14600000      0.09200000
H     16.50900000     -0.84500000      0.22000000
H     17.63600000     -0.40800000     -0.69000000
O    -15.31200000      2.49000000      4.00900000
H    -14.86600000      1.64400000      4.02300000
H    -14.62100000      3.12800000      4.19000000
O      5.86600000    -10.58700000    -12.76500000
H      6.01400000    -11.16300000    -12.01500000
H      6.12300000     -9.71900000    -12.45600000
O    -10.11100000     -4.50400000      7.56700000
H     -9.58700000     -4.27700000      6.79900000
H     -9.59400000     -4.19400000      8.31000000
O     -8.93500000    -11.63000000     -9.58300000
H     -9.69300000    -12.03600000     -9.16200000
H     -8.19900000    -11.84700000     -9.01100000
O      3.57200000      8.22500000      0.40600000
H      3.11800000      9.06200000      0.50400000
H      3.18400000      7.83300000     -0.37600000
O     -1.98000000     12.94500000      3.64000000
H     -2.48100000     12.78000000      4.43900000
H     -2.38000000     13.72900000      3.26500000
O    -13.74300000      7.07000000      7.83100000
H    -14.35200000      6.59800000      7.26300000
H    -13.15800000      7.52700000      7.22600000
O      0.67200000     13.91500000      3.44900000
H     -0.25700000     13.68500000      3.46200000
H      1.08300000     13.28300000      4.03900000
O     -8.05000000      1.18900000      9.38800000
H     -8.46000000      1.24500000      8.52500000
H     -8.73800000      1.45400000      9.99800000
O      5.47500000     14.41200000      9.48400000
H      5.36600000     13.48500000      9.27000000
H      5.24700000     14.87200000      8.67600000
O     11.55600000      4.76000000     -3.04100000
H     11.94000000      3.88800000     -2.95700000
H     12.28800000      5.32100000     -3.29800000
O      0.14900000     -2.13600000      6.93900000
H     -0.07200000     -2.09300000      6.00800000
H      1.10100000     -2.04400000      6.96300000
O      5.29500000      0.46500000    -14.56900000
H      5.48500000      0.14200000    -15.45000000
H      4.43600000      0.88100000    -14.64700000
O      1.30500000      9.01100000     -3.79600000
H      1.25000000      8.46100000     -3.01400000
H      1.48100000      8.39600000     -4.50800000
O     -9.55700000     10.22100000      6.48900000
H     -9.22000000     10.72900000      7.22700000
H     -9.14000000     10.61000000      5.72000000
O      1.97200000      4.72000000      9.26100000
H      1.95700000      4.25000000      8.42800000
H      1.37900000      5.46000000      9.12900000
O     -5.30500000     -0.11200000      9.44000000
H     -4.90700000      0.36800000     10.16600000
H     -5.50700000      0.56200000      8.79100000
O      5.08300000     -2.42400000      7.53700000
H      5.27900000     -1.69900000      6.94400000
H      5.25400000     -2.07300000      8.41100000
O      4.91700000    -15.91100000      4.23600000
H      5.45000000    -15.69100000      3.47100000
H      5.52500000    -16.34700000      4.83400000
O      7.02100000    -14.52300000     -8.49200000
H      7.59500000    -13.81700000     -8.19400000
H      7.18300000    -14.58300000     -9.43300000
O      2.82900000      5.79900000     11.63300000
H      2.68600000      5.34900000     10.80000000
H      2.72200000      6.72700000     11.42600000
O     12.19600000    -10.25800000     -1.02400000
H     11.43300000    -10.15400000     -1.59400000
H     12.06400000     -9.61400000     -0.32800000
O     -4.53700000    -13.60500000      1.15800000
H     -5.31100000    -13.79000000      0.62600000
H     -3.83800000    -14.11500000      0.74800000
O     13.83700000      0.57800000    -10.88800000
H     13.45000000     -0.07400000    -10.30400000
H     13.82500000      0.16300000    -11.75100000
O      0.65400000      6.18500000    -10.71800000
H     -0.09600000      6.01400000    -11.28800000
H      0.67300000      5.44100000    -10.11700000
O     -6.17900000      5.26700000     -7.50300000
H     -6.76500000      5.86300000     -7.03700000
H     -6.55700000      4.39900000     -7.35900000
O     -8.98300000    -11.87500000      0.16800000
H     -9.74400000    -11.33500000      0.38100000
H     -9.34600000    -12.62600000     -0.30200000
O     -6.05600000     -4.61100000     -5.30500000
H     -6.80000000     -5.13400000     -5.00900000
H     -6.21600000     -4.47300000     -6.23900000
O      0.56800000      4.94400000     -2.74900000
H      0.39100000      4.95900000     -3.69000000
H     -0.27000000      5.17200000     -2.34500000
O      6.30100000    -10.94800000     -3.59500000
H      6.88600000    -10.48300000     -2.99700000
H      6.68000000    -10.80200000     -4.46200000
O     -7.54600000    -14.87600000      6.64200000
H     -8.47200000    -14.72600000      6.83500000
H     -7.19200000    -15.25400000      7.44600000
O     12.51100000      8.18600000     -0.47100000
H     12.16800000      7.45500000     -0.98400000
H     13.04300000      8.68600000     -1.09000000
O      0.17100000    -11.93300000      8.01000000
H     -0.72200000    -11.66100000      7.79900000
H      0.71700000    -11.48100000      7.36700000
O      0.62600000     10.33000000      6.33500000
H      0.92000000      9.47800000      6.01300000
H      0.71700000     10.27100000      7.28600000
O      7.90300000     -0.06900000     12.17200000
H      7.84700000      0.86700000     11.97600000
H      7.88300000     -0.11500000     13.12800000
O     12.86900000     -5.74800000      3.58000000
H     13.14400000     -6.05900000      2.71800000
H     13.63600000     -5.87900000      4.13800000
O     -9.20100000     -0.08300000      6.74000000
H     -9.01700000      0.82300000      6.49000000
H     -9.94800000     -0.33400000      6.19600000
O     16.69600000     -5.09100000      1.22600000
H     17.42800000     -4.59100000      0.86500000
H     16.26000000     -5.46500000      0.46000000
O    -10.08600000      2.55000000     -5.92400000
H    -10.57800000      2.68200000     -5.11400000
H    -10.63700000      1.96700000     -6.44600000
O     -3.93600000     14.04100000     -9.61000000
H     -3.76100000     14.33000000     -8.71400000
H     -4.54100000     13.30600000     -9.51000000
O     -5.81300000     -1.37500000     12.91700000
H     -5.52800000     -2.21700000     13.27200000
H     -5.34600000     -0.72300000     13.44000000
O     -5.60500000     10.03300000    -13.23700000
H     -5.01900000     10.34300000    -13.92700000
H     -6.02100000     10.82700000    -12.90100000
O      0.48800000    -16.21800000      1.32000000
H      1.11800000    -16.61100000      1.92400000
H      0.04500000    -15.54700000      1.84000000
O     -7.93300000      6.78700000     14.18800000
H     -8.20700000      6.08900000     13.59400000
H     -8.26500000      6.51700000     15.04400000
O     -0.24300000     16.38700000      2.64700000
H      0.19900000     15.53800000      2.62500000
H     -1.17100000     16.17100000      2.74200000
O     -8.24300000     -8.60300000     -1.29300000
H     -8.37900000     -7.66800000     -1.14400000
H     -8.67300000     -9.02900000     -0.55100000
O     -2.06100000     -1.13700000     11.37300000
H     -1.87800000     -1.11900000     10.43400000
H     -1.19900000     -1.19700000     11.78500000
O     -7.91500000     -2.77700000     -7.35800000
H     -6.96500000     -2.84400000     -7.45700000
H     -8.25700000     -3.55400000     -7.80100000
O      1.31500000     -0.22500000     -6.47500000
H      1.74300000      0.31000000     -5.80700000
H      0.89600000     -0.93200000     -5.98400000
O      3.46400000     10.64300000     -3.52900000
H      3.05300000     11.11300000     -2.80300000
H      2.73900000     10.19600000     -3.96600000
O    -11.48400000     -5.03000000      4.85500000
H    -11.78900000     -4.68400000      5.69300000
H    -11.12000000     -4.27000000      4.40100000
O     17.17300000      1.70200000      2.06700000
H     17.82300000      2.31600000      1.72400000
H     17.00200000      1.10300000      1.34000000
O    -16.61100000     -1.89900000     -5.09400000
H    -17.49700000     -1.60700000     -5.30600000
H    -16.18100000     -1.12100000     -4.73800000
O     10.28700000     11.59300000     -7.95600000
H     10.13900000     12.53700000     -7.91000000
H      9.41600000     11.21900000     -8.08500000
O     -0.39800000     -1.79300000      4.13900000
H      0.29000000     -2.05800000      3.52900000
H     -1.16000000     -2.31000000      3.87900000
O     -2.44100000      6.65200000      9.21700000
H     -2.47400000      7.53300000      8.84500000
H     -3.35000000      6.45100000      9.43800000
O     -8.33400000     -3.79500000      5.42100000
H     -8.00300000     -3.24100000      4.71400000
H     -7.69200000     -4.50100000      5.49300000
O     -5.53900000     -0.74500000     -1.63200000
H     -6.10300000     -1.28300000     -2.18800000
H     -4.65500000     -1.07100000     -1.80200000
O     -0.66400000     -0.59000000     17.43900000
H     -0.78000000     -1.53800000     17.37100000
H     -0.10100000     -0.47200000     18.20400000
O    -14.39700000     -0.12900000      3.51100000
H    -13.78000000      0.20600000      2.86000000
H    -14.01100000     -0.95400000      3.80500000
O     -8.96700000     -8.45800000      5.67600000
H     -8.94800000     -9.40300000      5.82900000
H     -8.49900000     -8.34000000      4.84900000
O     -6.82100000     -4.46900000      8.27800000
H     -6.92700000     -3.56400000      7.98500000
H     -6.55900000     -4.94700000      7.49100000
O     14.56700000      9.65400000     -2.39700000
H     15.29800000      9.88400000     -2.97100000
H     14.96400000      9.55900000     -1.53100000
O     -7.53400000    -10.24500000      8.49800000
H     -7.98800000     -9.63600000      9.08000000
H     -7.25300000    -10.95900000      9.07000000
O      6.92400000      9.18400000     -7.19100000
H      6.99300000      8.35200000     -6.72200000
H      6.32500000      9.70900000     -6.66000000
O    -13.45100000     10.87400000      4.95400000
H    -12.52100000     10.68700000      5.08200000
H    -13.71000000     10.31400000      4.22200000
O     -7.90100000      5.19600000     -3.53100000
H     -7.71500000      5.53700000     -2.65600000
H     -7.59400000      4.29000000     -3.50500000
O     -3.03100000     -2.83100000    -17.15700000
H     -2.72300000     -3.60000000    -17.63600000
H     -3.98000000     -2.94300000    -17.10900000
O      9.48900000      6.22100000      4.74600000
H      8.65100000      5.83600000      5.00100000
H      9.29400000      6.71500000      3.95000000
O     -0.95500000      3.20200000     -9.28300000
H     -0.07100000      3.48700000     -9.05200000
H     -1.52900000      3.71800000     -8.71600000
O      2.98600000     -7.82200000      9.24800000
H      2.45600000     -8.59500000      9.05200000
H      3.86200000     -8.04600000      8.93400000
O    -17.13100000      4.47700000      0.74000000
H    -16.20300000      4.65700000      0.59200000
H    -17.48200000      5.29700000      1.08700000
O      7.70800000     -5.35000000    -13.30400000
H      8.07700000     -5.23900000    -12.42700000
H      8.45700000     -5.25300000    -13.89200000
O      5.80500000      0.19400000     -7.73800000
H      6.50000000      0.39100000     -8.36600000
H      5.99900000      0.75100000     -6.98400000
O     -2.22700000     12.12600000      8.66800000
H     -1.52100000     12.18000000      9.31300000
H     -2.00100000     12.78500000      8.01100000
O     -2.41000000      1.18800000    -10.50200000
H     -1.86800000      1.88900000    -10.14100000
H     -1.85900000      0.40700000    -10.44900000
O      5.48100000      8.78600000      9.45300000
H      4.78200000      8.13900000      9.35200000
H      5.41200000      9.33700000      8.67400000
O      2.14500000      7.11000000     -2.13600000
H      2.91100000      7.13800000     -2.70800000
H      1.67200000      6.32400000     -2.40700000
O    -13.83800000     -0.78900000      9.54700000
H    -13.06500000     -0.65900000      8.99800000
H    -14.54500000     -0.96600000      8.92600000
O      9.07900000     -2.75700000      1.24900000
H      9.43600000     -2.91500000      2.12300000
H      8.16500000     -3.03700000      1.31000000
O      9.49900000     -2.89100000     -2.98700000
H     10.42600000     -3.08100000     -2.84600000
H      9.49400000     -2.21000000     -3.66000000
O     -6.30300000     -7.60800000    -10.62500000
H     -7.08700000     -8.10500000    -10.85800000
H     -5.77200000     -8.22200000    -10.11700000
O     -2.16400000     -1.25500000     -5.18100000
H     -2.74200000     -1.60700000     -4.50500000
H     -1.28800000     -1.54000000     -4.92100000
O     -3.96500000     -0.64900000    -16.04000000
H     -3.49800000     -0.68200000    -15.20500000
H     -3.68100000     -1.43500000    -16.50500000
O     -1.94600000      5.34700000     11.64100000
H     -1.79200000      5.83500000     10.83200000
H     -1.56300000      5.89400000     12.32700000
O      5.43100000      0.03900000      5.61000000
H      5.49000000      0.45900000      4.75100000
H      6.25000000      0.27400000      6.04700000
O     -6.51300000      0.69500000     -5.52600000
H     -5.86400000      0.01100000     -5.69200000
H     -7.33800000      0.32100000     -5.83400000
O      3.75700000    -16.26500000      0.40600000
H      4.49900000    -16.63700000      0.88300000
H      3.91800000    -16.50100000     -0.50800000
O      6.75700000     -3.95600000    -10.25900000
H      6.28800000     -3.12500000    -10.34700000
H      7.67400000     -3.70300000    -10.15500000
O      9.47200000     -3.46700000    -11.06600000
H      9.44400000     -2.57600000    -10.71800000
H     10.34600000     -3.54700000    -11.45000000
O     -1.58300000     -4.94900000      5.75500000
H     -1.84900000     -4.54400000      6.58000000
H     -1.77000000     -5.88000000      5.87500000
O     -9.46200000     14.69000000      0.99200000
H     -9.44200000     14.84300000      0.04700000
H     -8.76100000     15.24200000      1.33900000
O     -8.58500000      4.89600000    -12.48500000
H     -8.48800000      4.18500000    -13.11900000
H     -8.28100000      4.52200000    -11.65800000
O     -1.26500000     14.22900000    -10.19200000
H     -2.11500000     13.78900000    -10.19000000
H     -0.76500000     13.78200000    -10.87500000
O     10.08700000    -10.32900000     -2.80500000
H      9.17000000    -10.06500000     -2.88300000
H     10.43300000    -10.25900000     -3.69500000
O    -14.37800000    -10.35000000      3.07100000
H    -13.65200000    -10.82900000      2.67200000
H    -15.16000000    -10.70600000      2.65100000
O      6.55000000      4.83600000    -14.27400000
H      7.10400000      5.18100000    -14.97400000
H      7.07800000      4.93000000    -13.48200000
O     -1.49400000     -7.58700000     -0.28800000
H     -2.14300000     -7.29300000     -0.92700000
H     -0.83300000     -8.04200000     -0.81000000
O      3.34400000     -6.69200000     16.30200000
H      4.05100000     -6.57800000     16.93700000
H      3.39400000     -5.91600000     15.74500000
O     -8.11900000    -11.00500000     -3.63000000
H     -7.52600000    -10.51700000     -3.05900000
H     -7.64800000    -11.81500000     -3.82700000
O     -0.10500000     -5.34300000     10.66200000
H     -0.52400000     -5.25100000      9.80700000
H     -0.83100000     -5.48100000     11.27100000
O     -5.97500000      8.44400000      6.59600000
H     -6.92800000      8.44100000      6.68600000
H     -5.75400000      9.35800000      6.42100000
O     11.13500000      8.82000000      1.76100000
H     11.01800000      9.73000000      2.03300000
H     11.55200000      8.87800000      0.90200000
O      7.30900000     10.92200000      6.90200000
H      7.53300000     11.06100000      7.82200000
H      6.35200000     10.89100000      6.89100000
O     -3.45900000     -7.17600000     -4.99800000
H     -3.90100000     -7.00100000     -4.16800000
H     -2.66100000     -7.64400000     -4.75000000
O      4.87600000     -5.74800000     12.17500000
H      4.58600000     -6.59500000     12.51500000
H      4.25600000     -5.54600000     11.47500000
O      1.92400000     -7.14700000    -13.08300000
H      2.46000000     -7.70500000    -13.64600000
H      1.85400000     -6.32000000    -13.56100000
O    -13.71000000     -4.60400000      0.37200000
H    -13.38000000     -5.49500000      0.49200000
H    -14.64300000     -4.66400000      0.57500000
O     -8.26600000      9.33300000     -4.47000000
H     -7.50700000      9.89000000     -4.64100000
H     -8.40500000      9.40100000     -3.52500000
O      7.36200000     13.94100000      3.20000000
H      7.30000000     14.47100000      3.99400000
H      7.86000000     13.16800000      3.46600000
O     10.08100000     -9.47600000     -9.38500000
H     10.78400000     -9.20500000     -8.79600000
H      9.27700000     -9.21300000     -8.93600000
O     -1.36500000      1.22500000      3.91700000
H     -0.85400000      0.79400000      3.23100000
H     -2.01800000      0.57400000      4.17300000
O      9.45200000     -6.62000000     -7.61800000
H      8.49500000     -6.60700000     -7.64700000
H      9.71600000     -6.82200000     -8.51600000
O     15.11400000      8.50300000      2.36200000
H     14.61300000      7.69300000      2.45300000
H     15.23300000      8.81300000      3.25900000
O     -3.85300000      1.55500000      7.08100000
H     -3.39900000      0.73600000      7.28400000
H     -3.33400000      2.23000000      7.51800000
O     11.09300000     -5.64700000     -4.15900000
H     11.41800000     -6.33100000     -4.74500000
H     10.60600000     -5.05300000     -4.73000000
O      0.97300000     -1.26800000    -13.23200000
H      0.40900000     -0.50200000    -13.34000000
H      1.16200000     -1.29500000    -12.29400000
O     10.88100000      8.96400000     -6.12000000
H     10.22500000      9.58300000     -5.80100000
H     11.09800000      9.27700000     -6.99800000
O     11.56200000      0.70700000      5.22500000
H     11.78700000      0.65400000      4.29600000
H     10.60800000      0.63300000      5.24600000
O     12.15700000    -12.47900000      3.15000000
H     11.86000000    -12.48100000      2.24000000
H     11.77200000    -13.27000000      3.52900000
O     -1.94200000      8.28600000     -2.33200000
H     -1.32400000      8.81100000     -1.82300000
H     -1.93900000      8.68900000     -3.20100000
O     -1.19700000     -4.39300000     -7.59800000
H     -0.91700000     -4.63200000     -8.48200000
H     -0.86800000     -5.10000000     -7.04400000
O      0.80100000     -0.84600000     12.65600000
H      1.57100000     -0.71100000     12.10400000
H      1.10800000     -1.41700000     13.36000000
O     -2.22500000      6.72800000    -14.31600000
H     -2.84900000      7.23400000    -14.83700000
H     -2.14100000      5.89700000    -14.78400000
O     -5.85200000      1.16900000      0.18000000
H     -5.08600000      1.02900000      0.73800000
H     -5.68900000      0.62600000     -0.59100000
O     -5.87200000      7.73200000    -11.54700000
H     -5.42000000      8.44700000    -11.99500000
H     -6.77400000      7.78500000    -11.86200000
O    -11.03000000     -6.99500000      0.17800000
H    -10.35600000     -6.60500000      0.73500000
H    -11.80900000     -7.03000000      0.73400000
O     -7.36800000     -1.20900000     10.80300000
H     -7.08000000     -0.54500000     10.17700000
H     -6.68100000     -1.22300000     11.46900000
O     -0.27000000      7.03800000      6.02100000
H     -0.95600000      6.48200000      5.65100000
H      0.54800000      6.64300000      5.71600000
O      7.10400000    -10.63700000     10.16600000
H      7.22200000    -10.87600000      9.24700000
H      6.91800000     -9.69800000     10.14700000
O     -3.66700000      4.78200000     -6.66600000
H     -3.64600000      3.83700000     -6.51800000
H     -4.53300000      4.94600000     -7.04100000
O    -16.48900000     -4.51200000      1.07000000
H    -16.96100000     -5.31000000      0.83200000
H    -16.77600000     -3.86400000      0.42600000
O     12.36400000      2.76100000      0.29900000
H     12.19800000      2.16800000     -0.43500000
H     13.31500000      2.75400000      0.40100000
O     -3.83400000     -5.08700000    -14.62200000
H     -4.42500000     -4.33700000    -14.55500000
H     -3.90800000     -5.52700000    -13.77500000
O     -9.99400000     -5.87900000     11.99000000
H     -9.39600000     -5.27800000     11.54500000
H    -10.70900000     -5.32100000     12.29700000
O     -8.00200000     12.64400000     -8.52700000
H     -8.08900000     13.12300000     -7.70300000
H     -7.59500000     11.81400000     -8.28000000
O      8.33100000     11.71800000      4.23800000
H      9.06500000     11.85100000      4.83900000
H      7.69000000     11.22300000      4.74900000
O      8.93300000      8.12500000     13.16100000
H      8.20400000      7.93300000     12.57100000
H      8.75400000      7.60000000     13.94100000
O    -13.04000000      9.04600000     -6.77800000
H    -12.38200000      9.43600000     -6.20200000
H    -12.59700000      8.95700000     -7.62200000
O     -4.89800000     -4.93800000     11.09100000
H     -4.62800000     -4.20000000     10.54400000
H     -4.38800000     -5.67900000     10.76300000
O     -4.80100000    -11.82000000     -7.98100000
H     -4.34300000    -12.39500000     -7.36700000
H     -5.72300000    -11.89100000     -7.73300000
O      7.41500000     -0.40700000     -0.86300000
H      7.61200000      0.50200000     -0.63500000
H      8.22500000     -0.88200000     -0.67800000
O      0.82900000      6.27000000     17.40700000
H      0.60700000      7.14000000     17.07500000
H      0.43200000      5.66600000     16.77800000
O      6.71800000      1.72800000     -5.50200000
H      6.85200000      2.54800000     -5.97800000
H      6.45900000      2.00200000     -4.62200000
O     -2.37100000    -13.11000000     -6.27700000
H     -2.40800000    -14.06500000     -6.21900000
H     -1.50200000    -12.92500000     -6.63300000
O     -4.92000000    -10.33900000     -1.36600000
H     -5.38300000     -9.75100000     -0.76900000
H     -4.50200000    -10.98100000     -0.79200000
O     -4.51800000     11.18900000      5.76900000
H     -3.86400000     10.50500000      5.62500000
H     -4.96100000     11.27800000      4.92500000
O     -6.27100000     -2.68500000      2.43000000
H     -6.08700000     -3.61600000      2.55200000
H     -6.30200000     -2.56900000      1.48000000
O     11.74200000      3.50700000      6.63800000
H     11.52800000      2.66200000      6.24100000
H     10.91700000      3.99200000      6.62600000
O     11.47100000     -0.71100000      2.72100000
H     10.59300000     -0.38700000      2.51700000
H     11.32000000     -1.48400000      3.26500000
O      1.44200000      4.15400000     -8.65100000
H      2.02100000      4.90100000     -8.49300000
H      1.82300000      3.44300000     -8.13600000
O    -14.64700000      9.76700000      2.44400000
H    -15.40400000      9.50200000      2.96600000
H    -14.72900000      9.26600000      1.63200000
O      2.26600000     -7.53000000     -4.38600000
H      2.91200000     -8.23600000     -4.39500000
H      2.54400000     -6.96000000     -3.66900000
O     10.01000000     -6.15800000      0.31600000
H      9.39400000     -5.45200000      0.11900000
H     10.81500000     -5.90500000     -0.13700000
O    -12.81900000    -12.04000000      1.49900000
H    -12.25400000    -12.78000000      1.72200000
H    -13.70800000    -12.38000000      1.59400000
O      2.69900000     -4.91200000     10.52600000
H      1.81300000     -4.78800000     10.86700000
H      2.61300000     -5.62000000      9.88700000
O     -6.95500000      3.77600000     10.02200000
H     -7.19400000      2.97900000      9.54900000
H     -7.63900000      4.40500000      9.79200000
O     12.05300000     -3.95700000      6.09500000
H     11.10600000     -3.98500000      6.23100000
H     12.17200000     -4.22300000      5.18300000
O      2.82600000    -12.24400000      9.84300000
H      2.61800000    -11.85000000     10.69000000
H      2.00600000    -12.20400000      9.35200000
O     -9.05500000     -0.68100000    -10.90500000
H     -9.76500000     -1.05400000    -10.38200000
H     -8.76800000     -1.40000000    -11.46800000
O     -3.37500000     -3.05000000    -12.43200000
H     -3.14400000     -3.75700000    -11.83000000
H     -2.59900000     -2.94100000    -12.98200000
O    -10.68600000    -11.77700000      8.78400000
H    -10.13200000    -11.87500000      8.01000000
H    -11.28600000    -11.06500000      8.56100000
O      7.47600000     15.20300000     -5.63100000
H      7.57900000     15.93900000     -6.23400000
H      6.65900000     15.38800000     -5.16700000
O     -8.15200000    -13.88100000     -2.64100000
H     -8.76000000    -13.44400000     -2.04500000
H     -7.67300000    -14.49700000     -2.08600000
O     13.33700000      8.87900000      5.91500000
H     13.08100000      9.75800000      5.63600000
H     12.54800000      8.51800000      6.32000000
O      4.77000000      2.64800000      3.10900000
H      4.85600000      2.75200000      4.05600000
H      4.08400000      1.98900000      3.00000000
O    -10.57500000     10.74200000     10.49800000
H    -10.20500000      9.90300000     10.77400000
H    -11.13800000     10.52300000      9.75500000
O    -12.94900000     -9.34300000     -7.74900000
H    -12.60500000     -9.80500000     -6.98500000
H    -12.86200000     -8.41600000     -7.52800000
O     -0.11900000     16.67400000     -1.66100000
H     -0.42200000     16.33200000     -0.82000000
H      0.81400000     16.84100000     -1.53000000
O     -4.97800000    -13.58300000      9.37100000
H     -5.42300000    -14.42900000      9.32400000
H     -5.64600000    -12.98000000      9.69800000
O      5.55200000     -4.41800000     -3.74800000
H      6.37000000     -4.68600000     -4.16700000
H      5.75600000     -3.57700000     -3.34000000
O     -0.98400000     -2.99700000    -13.89100000
H     -1.20700000     -2.44900000    -14.64300000
H     -0.02800000     -3.02800000    -13.89200000
O     15.17500000      5.92600000      6.45400000
H     14.41300000      6.50300000      6.40600000
H     15.48600000      5.86500000      5.55100000
O     -1.16600000     11.89100000      1.26500000
H     -1.94300000     11.39700000      1.00200000
H     -1.42600000     12.33400000      2.07300000
O     -3.85500000     -2.53400000      8.86700000
H     -4.15800000     -1.67000000      9.14600000
H     -4.12400000     -2.59800000      7.95000000
O      7.32200000      4.18100000     -6.69200000
H      7.35400000      4.93400000     -6.10100000
H      6.55200000      4.33800000     -7.23900000
O      8.90600000      8.37200000     -9.16900000
H      8.29400000      8.28000000     -9.89900000
H      8.34700000      8.47800000     -8.40000000
O      7.65600000      2.85100000     -0.96400000
H      7.43500000      2.79000000     -0.03500000
H      8.47700000      3.34200000     -0.98400000
O    -13.28100000      1.38400000      1.30700000
H    -13.34800000      0.52700000      0.88500000
H    -12.36000000      1.45700000      1.55700000
O    -10.11600000      4.82100000     -0.35300000
H    -10.43100000      5.72200000     -0.28300000
H    -10.89800000      4.30800000     -0.55800000
O      1.74100000     -7.19100000      5.05900000
H      1.96000000     -7.71700000      4.29000000
H      2.27000000     -7.56500000      5.76300000
O    -14.64200000     -7.51000000     -5.35500000
H    -14.45400000     -7.97900000     -4.54200000
H    -14.33900000     -6.61700000     -5.19100000
O    -12.84600000      6.53600000      2.19500000
H    -13.40300000      6.18500000      1.49900000
H    -13.21300000      7.40000000      2.38100000
O    -11.35600000     -4.74300000     -9.51100000
H    -10.51300000     -4.69900000     -9.96100000
H    -11.57600000     -3.83100000     -9.32300000
O      0.65600000     11.23400000    -14.31000000
H      0.16600000     10.41300000    -14.33500000
H      0.36800000     11.70900000    -15.09000000
O      5.32300000     -0.86200000    -16.93600000
H      5.51000000     -1.46800000    -16.21900000
H      5.58800000     -1.33500000    -17.72500000
O      2.45900000     -9.04100000      3.31500000
H      3.32600000     -8.90400000      2.93400000
H      2.13400000     -9.83600000      2.89300000
O     -8.40100000     11.16100000      4.28800000
H     -7.75000000     11.78100000      3.96000000
H     -8.19500000     10.34000000      3.84200000
O      4.93000000    -10.98300000      4.12500000
H      4.35800000    -11.60000000      3.66800000
H      5.10300000    -11.39700000      4.97100000
O      8.54600000      8.15100000      2.87300000
H      7.81200000      8.59600000      2.44900000
H      9.32500000      8.57500000      2.51300000
O      3.73900000     -6.42500000     -2.19000000
H      3.41800000     -5.82200000     -1.51900000
H      4.46200000     -5.95600000     -2.60800000
O     -8.67400000    -16.34600000      3.74300000
H     -8.21200000    -15.56400000      4.04500000
H     -8.13800000    -16.67900000      3.02400000
O      1.42800000     13.00000000      6.16800000
H      2.23400000     12.95500000      6.68300000
H      1.02800000     12.13600000      6.27300000
O    -11.02000000      7.35500000     -8.50900000
H    -10.28000000      7.96100000     -8.48900000
H    -10.88800000      6.78900000     -7.74800000
O      2.79900000    -17.70000000      3.44300000
H      3.34300000    -16.93200000      3.61600000
H      3.34200000    -18.26000000      2.88800000
O     -6.33100000     -1.80000000      7.31900000
H     -6.11800000     -1.38900000      8.15600000
H     -6.97600000     -1.21500000      6.92200000
O     -5.91800000     -2.30500000    -11.26500000
H     -5.81800000     -1.52500000    -10.71900000
H     -5.02300000     -2.61500000    -11.40600000
O      0.60600000      5.93200000     13.82300000
H      0.13900000      5.12100000     14.02100000
H      1.28700000      5.67100000     13.20300000
O      5.89800000      2.68200000     -3.13100000
H      5.11500000      3.13400000     -2.81600000
H      6.46500000      2.62300000     -2.36200000
O    -10.03700000    -12.28800000      3.90900000
H    -10.48800000    -12.36500000      4.75000000
H    -10.38000000    -13.01300000      3.38600000
O     -3.39700000     15.01300000      2.11200000
H     -4.20000000     14.54600000      2.34100000
H     -3.50900000     15.88400000      2.49300000
O    -17.32500000     -5.09500000     -3.54700000
H    -16.48600000     -4.75300000     -3.85600000
H    -17.25900000     -6.04100000     -3.67300000
O     -0.61700000    -15.14100000    -10.60400000
H      0.23000000    -15.39200000    -10.23600000
H     -0.74500000    -14.23700000    -10.31600000
O      0.60000000     -5.97500000     -6.20500000
H      1.49600000     -5.64300000     -6.25300000
H      0.58900000     -6.52200000     -5.42000000
O      6.61100000     -6.14800000     -8.07100000
H      6.05600000     -5.56200000     -8.58700000
H      6.89600000     -6.81700000     -8.69300000
O     13.10000000      6.52400000     -5.89400000
H     13.66300000      6.54900000     -6.66700000
H     12.22300000      6.70900000     -6.23100000
O     17.07900000     -0.82700000     -7.23400000
H     17.37300000      0.03400000     -7.53200000
H     16.82700000     -0.69200000     -6.32100000
O     -0.81300000    -11.84900000      3.08000000
H     -1.02500000    -10.91700000      3.03500000
H     -1.21600000    -12.14700000      3.89500000
O     -6.10900000     -5.88200000     -8.55400000
H     -5.99700000     -6.51000000     -9.26900000
H     -6.99700000     -6.04000000     -8.23400000
O     10.33000000     -2.41100000     14.90600000
H      9.40100000     -2.58200000     14.75200000
H     10.57400000     -3.02500000     15.59900000
O     14.60500000      3.58000000     -6.07100000
H     13.76000000      4.02800000     -6.09700000
H     14.58300000      2.98300000     -6.81900000
O    -11.16800000     -8.40300000     12.13700000
H    -10.82900000     -7.52000000     11.98600000
H    -12.08600000     -8.35600000     11.86800000
O      1.32400000      4.46900000      4.74000000
H      1.80800000      3.93400000      5.37000000
H      0.40800000      4.22700000      4.87400000
O     13.43100000     -6.11500000      0.77500000
H     14.17900000     -6.60300000      0.43000000
H     13.12500000     -5.59100000      0.03500000
O      4.13300000     13.71900000      6.55300000
H      4.28000000     12.88700000      6.10300000
H      4.79400000     14.30900000      6.18800000
O      2.01100000    -10.67700000      6.21500000
H      2.93200000    -10.42800000      6.29800000
H      1.75300000    -10.35500000      5.35100000
O      4.99000000      2.14000000    -10.84200000
H      5.02600000      2.81000000    -11.52400000
H      4.19800000      1.64000000    -11.03900000
O     -4.80500000     10.44200000     -0.80200000
H     -5.51700000      9.88500000     -1.11600000
H     -4.21400000      9.84200000     -0.34700000
O    -14.03400000      7.97600000     -0.24500000
H    -13.61800000      8.77700000     -0.56200000
H    -13.85300000      7.32700000     -0.92500000
O      3.14700000      6.33900000     -8.14800000
H      3.61300000      7.17500000     -8.16000000
H      3.79100000      5.71100000     -7.82200000
O     -8.36600000     -3.10300000    -12.08900000
H     -7.55600000     -2.83500000    -11.65500000
H     -8.17900000     -3.98100000    -12.42200000
O     10.90600000     12.23200000      3.49800000
H     11.16700000     11.77500000      4.29800000
H      9.94900000     12.22200000      3.51800000
O     -6.32700000      3.69900000     15.63700000
H     -6.27900000      4.49900000     15.11500000
H     -7.07500000      3.22200000     15.27600000
O     14.82600000      0.64500000     -5.69300000
H     15.03300000      0.94500000     -6.57800000
H     13.91200000      0.89700000     -5.56100000
O     11.34800000     -8.09700000      6.54900000
H     12.16900000     -7.60800000      6.48700000
H     11.12600000     -8.30700000      5.64100000
O     -8.69100000     14.22200000      7.29800000
H     -8.32700000     13.87300000      6.48500000
H     -8.77300000     13.46000000      7.87100000
O      0.92400000    -12.78700000     -4.79400000
H      1.11800000    -13.36000000     -4.05200000
H      0.75700000    -13.38600000     -5.52200000
O     -4.86800000     -9.29500000     -9.20600000
H     -4.43200000     -8.77800000     -8.52800000
H     -4.80700000    -10.19800000     -8.89300000
O     -4.24000000    -13.26800000      3.89500000
H     -4.11800000    -13.57000000      2.99500000
H     -5.08300000    -13.63800000      4.15900000
O     -4.55700000     -9.50400000    -14.53700000
H     -4.18600000     -8.64900000    -14.75100000
H     -3.90500000    -10.13300000    -14.84500000
O     10.70800000     -3.29500000      9.40100000
H     10.39800000     -3.97300000      8.80100000
H     11.14400000     -3.77800000     10.10300000
O     -0.86700000      3.93700000     15.02300000
H     -1.80600000      3.77600000     15.11400000
H     -0.50500000      3.73400000     15.88600000
O      1.48300000      6.21000000     -5.43200000
H      2.41200000      6.43000000     -5.49400000
H      1.21700000      6.03600000     -6.33500000
O     -0.81100000      2.99700000      6.05900000
H     -0.96400000      2.68800000      6.95200000
H     -1.18200000      2.31300000      5.50200000
O    -15.72700000     -2.78900000      8.00600000
H    -16.14000000     -3.40700000      7.40200000
H    -14.81800000     -3.08500000      8.06700000
O    -11.68100000    -10.71200000     -5.64700000
H    -11.40100000    -11.61500000     -5.49500000
H    -11.66900000    -10.30800000     -4.77900000
O     -3.20100000      9.81500000     11.23500000
H     -3.78700000     10.31500000     11.80300000
H     -2.37400000     10.29500000     11.26200000
O      4.04200000     -6.12100000      3.36100000
H      4.62900000     -6.84200000      3.13700000
H      3.38600000     -6.51700000      3.93500000
O     13.81400000     -2.85000000      7.58400000
H     13.84400000     -1.95700000      7.24100000
H     13.37500000     -3.35500000      6.90000000
O      3.12800000      1.58300000    -16.27000000
H      3.33100000      2.43600000    -15.88700000
H      2.17300000      1.56900000    -16.33300000
O    -12.38100000      1.76000000    -13.17400000
H    -11.46400000      1.95500000    -13.36200000
H    -12.42800000      0.80300000    -13.17500000
O     -5.71700000     11.73200000      3.29600000
H     -5.64300000     12.22400000      2.47800000
H     -5.25800000     10.91000000      3.12300000
O     11.52000000     -0.02600000     12.06500000
H     10.64400000     -0.24000000     12.38700000
H     11.59900000     -0.51200000     11.24400000
O      4.74700000     -4.58100000    -17.14000000
H      5.24000000     -4.73100000    -16.33300000
H      4.38900000     -5.44100000    -17.36400000
O     11.65600000      1.09700000      9.06500000
H     12.40200000      0.54800000      9.30400000
H     11.95700000      1.99200000      9.22300000
O      5.25400000      4.47300000     -8.21400000
H      5.61400000      4.58000000     -9.09400000
H      4.75600000      3.65700000     -8.25600000
O     13.93300000     -0.15300000      6.66300000
H     14.39700000     -0.10000000      5.82700000
H     13.07200000      0.22400000      6.48400000
O    -12.49100000     -3.36600000     -1.74700000
H    -12.91200000     -3.81700000     -1.01500000
H    -11.56800000     -3.61000000     -1.68000000
O    -12.50200000     -3.47500000     -5.23600000
H    -12.52900000     -3.35800000     -4.28600000
H    -12.00800000     -2.71900000     -5.55500000
