# Supplementary material for: Integrated Multiscale Multilevel Approach to Open Shell Molecular Systems
Source: J Chem Theory Comput. 2023 Feb 13;19(5):1446–56. doi: 10.1021/acs.jctc.2c00805 (PMC10018740; doi:10.1021/acs.jctc.2c00805)
Supplement: Supplementary file 2 — ct2c00805_si_002.zip [file ct2c00805_si_002.zip › structures/PROXYL/frame200.xyz]

2603

C      0.62200000     -1.88300000      0.40000000
H     -0.14400000     -2.47000000     -0.10700000
H      1.24000000     -2.44700000      1.09900000
C     -0.08600000     -0.67900000      1.12300000
C     -1.45600000     -1.08200000      1.57500000
H     -1.47100000     -1.74600000      2.43900000
H     -2.09200000     -1.47700000      0.78300000
H     -1.98500000     -0.19600000      1.92700000
C      0.75700000     -0.20100000      2.32400000
H      0.90200000     -0.92200000      3.12900000
H      1.73900000      0.15500000      2.01400000
H      0.18700000      0.67500000      2.63200000
N     -0.05600000      0.35600000      0.05700000
O     -0.81900000      1.35000000      0.12200000
C      0.66300000     -0.03800000     -1.18600000
C     -0.32500000     -0.33800000     -2.33600000
H     -1.04100000     -1.09600000     -2.01800000
H     -0.97300000      0.51000000     -2.55900000
H      0.21000000     -0.84000000     -3.14200000
C      1.74400000      1.10100000     -1.54300000
H      1.21700000      2.00800000     -1.84000000
H      2.38800000      0.78300000     -2.36400000
H      2.37800000      1.32100000     -0.68400000
C      1.43700000     -1.27400000     -0.74500000
H      1.54000000     -1.94000000     -1.60200000
H      2.39000000     -0.94800000     -0.32900000
O      4.20600000     -0.26700000      6.93400000
H      4.30600000      0.67800000      7.05400000
H      4.75500000     -0.47000000      6.17600000
O    -12.06900000      1.38400000      1.52600000
H    -11.24100000      1.80700000      1.75400000
H    -12.14900000      0.66100000      2.14800000
O     -1.19000000     -9.53900000    -13.51300000
H     -1.76600000     -9.69200000    -14.26300000
H     -0.70500000    -10.35800000    -13.41400000
O     -1.54800000      7.40400000     -6.16900000
H     -2.37800000      7.31000000     -6.63600000
H     -1.57100000      6.72300000     -5.49800000
O     15.98500000     -0.50100000     -7.07400000
H     15.23500000     -1.03600000     -6.81400000
H     15.68500000     -0.02900000     -7.85100000
O     17.38600000     -2.65300000      0.62100000
H     17.70200000     -2.17800000      1.38900000
H     16.61000000     -3.12000000      0.93000000
O     -0.41700000     -9.22400000      5.70800000
H     -0.46900000     -8.47700000      5.11200000
H      0.38500000     -9.07600000      6.20800000
O     18.15000000     -0.44300000     -3.10600000
H     18.47500000      0.41300000     -3.38600000
H     17.19700000     -0.35400000     -3.11800000
O      6.49300000    -15.07600000     -0.85100000
H      7.04800000    -15.38900000     -0.13700000
H      6.29700000    -15.86000000     -1.36400000
O      4.34100000      9.24300000     13.50400000
H      3.88000000      8.83800000     12.77000000
H      4.42300000      8.54300000     14.15200000
O      3.28500000    -11.33100000      0.83900000
H      3.94300000    -10.68900000      1.10500000
H      2.81200000    -10.90500000      0.12400000
O     -6.02400000      6.77800000    -11.16400000
H     -6.83600000      7.28300000    -11.13500000
H     -6.22000000      5.98100000    -10.67200000
O     12.82100000      5.07300000     -3.19400000
H     11.90000000      4.83100000     -3.28500000
H     13.05900000      5.43700000     -4.04700000
O      1.20600000     13.53000000      5.84900000
H      1.24600000     14.28500000      5.26300000
H      1.72500000     13.78900000      6.61000000
O     -2.97700000     -9.89700000     -6.37200000
H     -3.89900000     -9.83600000     -6.12300000
H     -2.67500000    -10.71400000     -5.97600000
O    -16.40400000      0.57900000      2.12000000
H    -16.76400000      0.41300000      2.99100000
H    -15.90300000     -0.21000000      1.91300000
O    -16.08800000      0.82200000      6.78800000
H    -16.91500000      1.08500000      7.19100000
H    -15.44000000      0.91600000      7.48700000
O      7.52000000      9.59900000      2.57000000
H      7.62900000     10.29300000      3.22000000
H      8.41300000      9.33900000      2.34500000
O     14.74000000      2.02000000      4.40900000
H     14.26000000      1.97900000      5.23600000
H     14.89100000      2.95500000      4.26600000
O    -11.00000000     -7.23000000      6.50800000
H    -10.90800000     -7.68800000      5.67300000
H    -11.82400000     -6.74900000      6.42800000
O      4.48300000      2.74600000      1.61800000
H      3.64000000      3.06800000      1.29900000
H      4.45000000      2.88500000      2.56400000
O     -6.11200000      4.33900000     12.10100000
H     -5.84200000      3.59000000     12.63300000
H     -6.01700000      5.09300000     12.68300000
O    -10.90300000     -4.35900000      9.03500000
H    -10.51400000     -5.12000000      9.46500000
H    -11.82500000     -4.38500000      9.29100000
O    -12.87700000     -6.33900000    -10.66200000
H    -13.59200000     -6.97500000    -10.68400000
H    -12.34200000     -6.55200000    -11.42600000
O      3.97700000     15.62100000      1.33000000
H      4.62800000     15.45100000      0.64900000
H      3.87100000     16.57300000      1.32700000
O     -8.81200000     -4.21500000    -10.58600000
H     -7.94900000     -4.16000000    -10.99700000
H     -9.13100000     -5.08800000    -10.81500000
O     12.87700000      0.82300000     -5.71700000
H     13.49400000      1.38100000     -6.19200000
H     13.01100000     -0.05000000     -6.08600000
O      6.73800000     -7.29100000      5.47500000
H      6.02900000     -6.79700000      5.88700000
H      6.66900000     -8.16800000      5.85200000
O      6.64400000      0.97400000    -14.42500000
H      7.06100000      0.67200000    -15.23200000
H      5.90600000      0.37800000    -14.30000000
O    -10.39500000     12.46200000      4.31000000
H     -9.48900000     12.34700000      4.59700000
H    -10.39300000     13.29600000      3.84000000
O     -6.20600000      1.02800000     -1.72100000
H     -6.19100000      1.91700000     -1.36600000
H     -7.04100000      0.96900000     -2.18400000
O      9.47600000     -0.71100000      7.52500000
H     10.15200000     -0.56000000      8.18700000
H      8.96900000     -1.44800000      7.86600000
O     -3.87800000     12.79800000     -0.83900000
H     -3.01000000     12.88400000     -0.44600000
H     -4.24600000     12.01000000     -0.43900000
O     -7.73900000     11.95300000      4.82600000
H     -6.92200000     12.33400000      4.50300000
H     -7.64900000     11.01500000      4.65800000
O     -3.76600000      3.69900000     -7.76700000
H     -4.43100000      4.38300000     -7.69000000
H     -3.94300000      3.28800000     -8.61300000
O     -8.73400000     -5.30500000     11.62600000
H     -9.41100000     -4.92200000     12.18400000
H     -9.21100000     -5.89400000     11.04100000
O    -10.71000000     -8.93500000     -1.36000000
H    -10.29400000     -8.43800000     -0.65600000
H    -10.24500000     -8.66300000     -2.15100000
O     -0.39200000     -5.63400000    -10.24700000
H      0.54000000     -5.73100000    -10.43900000
H     -0.71100000     -6.53100000    -10.14700000
O      5.49600000    -10.37300000      3.88500000
H      6.14100000     -9.99200000      4.48200000
H      5.58800000    -11.31900000      4.00500000
O    -15.34700000     -0.36900000     -7.16900000
H    -14.94100000      0.01600000     -7.94600000
H    -15.52300000     -1.27700000     -7.41500000
O     12.64700000      4.73500000     -8.57500000
H     12.59400000      3.82700000     -8.27600000
H     13.53800000      4.82300000     -8.91600000
O     -0.19700000      0.34600000     16.62700000
H     -0.63800000      1.16600000     16.85000000
H     -0.83500000     -0.33500000     16.84200000
O     -5.75900000     -9.55200000    -13.91900000
H     -5.43900000     -8.71900000    -14.26600000
H     -6.68400000     -9.57300000    -14.16300000
O     -9.05300000     13.24400000     -3.15400000
H     -8.44600000     13.93700000     -2.89500000
H     -8.87400000     12.52800000     -2.54400000
O      8.55700000     -6.56200000     12.51000000
H      9.02300000     -7.20100000     13.05000000
H      8.38900000     -7.02100000     11.68700000
O     15.56300000      4.41000000      3.59200000
H     15.33600000      4.74400000      4.46000000
H     15.98000000      5.15100000      3.15200000
O      1.77400000      4.07400000     -7.45500000
H      0.94800000      3.63600000     -7.66000000
H      1.55300000      5.00500000     -7.43300000
O    -16.57700000     -3.90300000      1.83400000
H    -17.09100000     -3.88400000      2.64200000
H    -15.92400000     -3.21300000      1.95000000
O     -0.17500000     -1.69300000      7.86200000
H      0.69900000     -1.66900000      7.47400000
H     -0.61100000     -2.42500000      7.42600000
O      0.35100000     17.18200000     -5.78800000
H      0.38700000     16.22500000     -5.80800000
H      0.31300000     17.43900000     -6.70900000
O     -7.73300000      7.43300000     -6.59600000
H     -7.67500000      8.27100000     -7.05500000
H     -7.89200000      6.79100000     -7.28900000
O      4.99900000     -5.99300000      6.96700000
H      5.04400000     -5.10100000      6.62200000
H      4.10000000     -6.08200000      7.28500000
O     11.19900000     -7.11600000     -0.87400000
H     12.07000000     -7.26600000     -0.50600000
H     11.27700000     -6.28300000     -1.34000000
O     -0.80000000      5.03200000    -14.32100000
H     -1.59800000      4.59100000    -14.61100000
H     -0.64900000      5.71200000    -14.97800000
O     -8.52200000     -9.41500000    -11.17400000
H     -7.59800000     -9.63300000    -11.29900000
H     -8.86100000    -10.11700000    -10.61900000
O     10.39400000      8.83600000     -2.65300000
H      9.77500000      9.29900000     -2.08800000
H      9.85100000      8.22600000     -3.15400000
O     -6.93500000      6.38900000     13.66900000
H     -7.63900000      6.70700000     13.10400000
H     -6.96300000      6.96400000     14.43400000
O    -11.15700000      1.90500000     -1.26100000
H    -11.34100000      1.70000000     -0.34400000
H    -11.92900000      1.59600000     -1.73500000
O      8.80600000     -8.57900000     -6.02500000
H      8.41100000     -9.39100000     -5.70800000
H      8.57200000     -7.92500000     -5.36600000
O     -1.36900000     -1.69800000      5.10400000
H     -0.79900000     -2.41400000      4.82300000
H     -2.08800000     -2.13100000      5.56500000
O     -1.07500000     -6.98100000    -13.72200000
H     -0.17200000     -6.70600000    -13.88000000
H     -1.01100000     -7.91800000    -13.53900000
O      3.02800000      3.37100000      9.88900000
H      2.89100000      2.42800000      9.79200000
H      3.89600000      3.52600000      9.51700000
O     -2.13800000     -4.27500000     -0.20600000
H     -3.00900000     -3.88600000     -0.13400000
H     -2.07900000     -4.56700000     -1.11600000
O    -15.23300000      0.79900000     -4.76200000
H    -15.17200000      1.72300000     -5.00600000
H    -15.28900000      0.33400000     -5.59700000
O      8.98600000      7.77800000     -8.79200000
H      8.59200000      7.55800000     -9.63600000
H      9.91500000      7.57300000     -8.90000000
O     11.19000000    -14.35600000      2.73500000
H     10.45700000    -14.04900000      3.26800000
H     11.67200000    -14.95000000      3.31000000
O     -2.06400000     -4.34500000     -8.51000000
H     -1.51500000     -3.63400000     -8.18000000
H     -1.62700000     -4.63300000     -9.31200000
O      8.59500000      3.41400000      6.08300000
H      8.00200000      2.71600000      6.36300000
H      8.01600000      4.13100000      5.82600000
O     -8.03600000    -14.34200000      1.86900000
H     -7.63500000    -14.66700000      1.06300000
H     -8.48100000    -15.10400000      2.24000000
O      6.67900000     -5.32400000      9.15600000
H      7.52800000     -5.74700000      9.02500000
H      6.05600000     -5.89200000      8.70400000
O      2.28200000     -5.42300000     10.70100000
H      1.95300000     -5.55200000     11.59100000
H      2.25700000     -4.47500000     10.57100000
O      1.14000000     12.65300000      9.75300000
H      2.05200000     12.56700000      9.47500000
H      0.84300000     13.46800000      9.34800000
O     -5.56000000      4.78000000      4.39900000
H     -6.50000000      4.59800000      4.38800000
H     -5.15200000      3.94800000      4.15900000
O     -7.09900000      4.38200000    -10.07000000
H     -7.82700000      3.76900000     -9.96800000
H     -6.37400000      3.84300000    -10.38600000
O     13.19100000     -7.24400000     -5.67900000
H     12.68900000     -6.49600000     -6.00300000
H     12.92500000     -7.33400000     -4.76400000
O     -6.23600000      4.03500000     -1.80000000
H     -5.65300000      4.59600000     -1.29000000
H     -7.10400000      4.18800000     -1.42700000
O      5.06300000     -7.21700000    -11.32000000
H      5.98400000     -7.38300000    -11.12000000
H      4.58800000     -7.56500000    -10.56600000
O      1.81800000     -9.70700000     14.47600000
H      2.72000000     -9.63900000     14.16300000
H      1.77800000    -10.55800000     14.91100000
O     -8.06800000     -5.24600000    -13.93700000
H     -8.20500000     -5.70600000    -13.10900000
H     -8.93500000     -4.92000000    -14.17600000
O     14.59900000     -4.32000000     -4.01500000
H     15.23200000     -3.61000000     -3.90400000
H     14.58500000     -4.48300000     -4.95800000
O     -0.73500000      5.97400000    -11.57900000
H     -1.64000000      6.18500000    -11.35200000
H     -0.78800000      5.60900000    -12.46200000
O     11.26000000      1.70900000      5.18000000
H     10.48600000      2.19500000      5.46600000
H     11.43700000      2.03700000      4.29900000
O      2.52400000     -1.75100000     -4.89200000
H      1.99900000     -2.45600000     -4.51300000
H      1.88700000     -1.07400000     -5.12100000
O     -3.02400000      3.47600000      2.07100000
H     -3.37400000      2.59000000      2.16900000
H     -3.34900000      3.76900000      1.22000000
O     -6.30700000     -8.12500000     10.31100000
H     -5.63500000     -8.80100000     10.23100000
H     -6.66800000     -8.04100000      9.42800000
O    -14.87900000     -1.61700000      2.48600000
H    -14.00700000     -1.23100000      2.40400000
H    -14.91800000     -1.93100000      3.39000000
O      4.32100000      2.55100000      6.59000000
H      3.41800000      2.53100000      6.90700000
H      4.80500000      3.01800000      7.27100000
O     -7.45900000     -5.23900000      1.12900000
H     -8.15300000     -4.71400000      0.72800000
H     -7.84900000     -6.10600000      1.24100000
O     -6.61600000     -0.22300000      1.45800000
H     -5.80500000     -0.71700000      1.34300000
H     -7.28200000     -0.74800000      1.01400000
O      0.67800000     11.45900000    -11.17800000
H      0.90500000     11.34400000    -12.10100000
H     -0.18100000     11.88000000    -11.19300000
O      7.80300000      3.99700000     -5.17600000
H      7.04400000      3.87400000     -4.60500000
H      8.52300000      4.19500000     -4.57700000
O     -5.03000000      2.51000000     -3.62100000
H     -5.26700000      1.64900000     -3.27500000
H     -5.33400000      3.12700000     -2.95600000
O    -17.64100000      0.30500000      4.36700000
H    -18.34100000      0.88900000      4.66000000
H    -17.07000000      0.21400000      5.12900000
O     -1.58200000      4.17600000     -0.64600000
H     -1.60300000      3.65400000     -1.44800000
H     -1.18500000      3.59800000      0.00600000
O      6.61900000     -4.51900000     11.95500000
H      6.46300000     -4.60200000     11.01400000
H      7.20200000     -5.24800000     12.16600000
O     11.20700000     11.51900000     -4.65500000
H     10.45500000     12.03500000     -4.94500000
H     11.39700000     10.93700000     -5.39100000
O      6.99400000     -4.29700000    -14.51900000
H      6.14500000     -4.70900000    -14.35800000
H      7.48000000     -4.42200000    -13.70400000
O     13.39300000      2.19400000      6.77000000
H     13.29000000      3.13700000      6.90000000
H     12.58900000      1.92500000      6.32500000
O    -13.77700000     -5.11500000      9.20400000
H    -13.28500000     -5.90200000      9.43700000
H    -13.67400000     -5.04100000      8.25500000
O      6.50200000     -4.13300000      3.46600000
H      6.90000000     -4.56700000      4.22100000
H      5.56000000     -4.23700000      3.59900000
O      4.50000000     -7.17600000     11.14800000
H      4.31200000     -7.77900000     10.42800000
H      3.85300000     -6.47700000     11.05000000
O     -7.84100000     12.84600000     -6.72900000
H     -7.36700000     12.01800000     -6.65500000
H     -7.96400000     13.13200000     -5.82400000
O     -4.57400000     -3.07200000     -0.28800000
H     -5.06400000     -3.80400000     -0.66400000
H     -4.73200000     -2.34400000     -0.88900000
O      1.40500000      3.95400000     11.92600000
H      0.72100000      3.28700000     11.98500000
H      1.93900000      3.68200000     11.17900000
O     -2.42500000    -10.99600000      4.69200000
H     -2.60600000    -10.41800000      5.43300000
H     -1.47000000    -11.04700000      4.65600000
O     -3.36900000     17.49700000      2.80800000
H     -3.24600000     17.00600000      3.62000000
H     -3.66400000     18.36200000      3.09300000
O      6.71400000      2.00100000     14.17200000
H      6.18500000      2.75100000     14.44300000
H      6.16100000      1.24100000     14.35200000
O      3.29700000    -13.49400000     -6.65500000
H      3.21300000    -12.90700000     -5.90400000
H      3.01500000    -12.96800000     -7.40300000
O    -15.01000000    -10.01500000     -1.90600000
H    -14.90500000     -9.10100000     -2.17000000
H    -15.76300000    -10.32400000     -2.40900000
O     -4.70000000    -11.89800000      6.00900000
H     -4.08800000    -11.83700000      5.27600000
H     -5.52400000    -12.17900000      5.61200000
O      6.30200000      5.38300000    -12.84700000
H      5.93100000      4.52700000    -12.63300000
H      6.66900000      5.69800000    -12.02100000
O     -8.70900000     10.70200000      7.45600000
H     -8.71500000     10.15500000      8.24200000
H     -7.78600000     10.75700000      7.21000000
O      2.41100000     -5.41000000    -11.66900000
H      1.84400000     -5.08700000    -12.36900000
H      2.54000000     -6.33600000    -11.87300000
O     -6.98000000     -9.42900000      7.38800000
H     -7.91900000     -9.28900000      7.50900000
H     -6.90200000    -10.35500000      7.16000000
O      5.80800000    -12.48500000      6.74300000
H      5.70800000    -12.92800000      5.90100000
H      4.94200000    -12.12100000      6.92600000
O      3.14600000      5.14800000    -12.06700000
H      4.06000000      5.39800000    -12.20100000
H      3.05200000      4.32300000    -12.54200000
O     14.06500000      6.19400000     -0.82300000
H     14.14400000      5.66300000     -0.03000000
H     13.81600000      5.56900000     -1.50500000
O     -2.34400000      7.81400000      6.55000000
H     -3.20800000      7.54000000      6.24300000
H     -2.46100000      7.97200000      7.48600000
O      2.31700000     -6.09700000      7.91400000
H      1.46500000     -5.76200000      7.63500000
H      2.31400000     -5.99800000      8.86600000
O      7.01400000     -2.91400000     -8.21400000
H      6.46200000     -3.18900000     -7.48200000
H      7.26300000     -3.73200000     -8.64600000
O     14.96300000     -3.86300000     -0.52900000
H     14.84900000     -3.01400000     -0.10200000
H     14.11500000     -4.04400000     -0.93300000
O     -8.91600000     -6.83600000    -11.88000000
H     -8.59300000     -7.71800000    -11.69600000
H     -9.86900000     -6.91600000    -11.83800000
O      1.08200000      3.19000000    -13.68700000
H      0.34000000      3.78000000    -13.82000000
H      1.25600000      3.23300000    -12.74700000
O    -13.10100000     11.90900000     -3.94100000
H    -12.25200000     11.52900000     -3.71500000
H    -13.70000000     11.16300000     -3.95700000
O    -14.52200000      3.54800000     -5.23100000
H    -15.04900000      4.06900000     -4.62600000
H    -14.42200000      4.10600000     -6.00300000
O      8.38800000     -5.13200000     -2.98800000
H      9.08400000     -4.62200000     -3.40200000
H      8.63800000     -6.04400000     -3.13700000
O    -10.26200000     -2.05200000     10.85300000
H     -9.73300000     -2.70600000     10.39500000
H     -9.67500000     -1.69100000     11.51700000
O     -6.79300000     -3.19100000     -6.48200000
H     -6.84300000     -2.82000000     -7.36200000
H     -7.66900000     -3.06300000     -6.11700000
O      1.33800000     13.29100000     -2.67200000
H      0.93100000     13.15000000     -3.52700000
H      0.80400000     13.97000000     -2.26200000
O      4.11400000      8.48200000      0.46000000
H      4.00300000      8.27800000      1.38900000
H      4.59800000      9.30800000      0.45200000
O     17.37800000      1.11600000      4.80300000
H     16.44400000      1.29100000      4.69000000
H     17.45800000      0.81700000      5.70900000
O     13.67000000     -8.82800000     -3.19400000
H     14.43000000     -9.30000000     -3.53500000
H     14.03400000     -8.02700000     -2.81800000
O      1.55700000    -13.11600000     -2.23900000
H      1.21900000    -13.93400000     -2.60300000
H      1.83000000    -13.34400000     -1.35100000
O      4.87700000     -8.21800000    -13.97600000
H      5.80500000     -8.16100000    -14.20300000
H      4.86000000     -8.16200000    -13.02100000
O     -3.39100000     -6.67000000     -8.23400000
H     -2.72400000     -5.98600000     -8.27800000
H     -3.78800000     -6.56400000     -7.37000000
O     -2.72200000      7.96600000      9.67300000
H     -2.42000000      8.76500000     10.10600000
H     -3.55500000      7.76300000     10.09800000
O      3.92400000    -15.97100000     -2.82000000
H      3.66600000    -15.70000000     -1.93900000
H      4.44200000    -16.76400000     -2.68500000
O     12.79600000     13.06900000      3.29200000
H     13.28700000     13.78800000      2.89500000
H     12.01700000     12.97900000      2.74300000
O     -2.59700000     -9.16900000      8.15400000
H     -1.79800000     -8.64600000      8.09300000
H     -2.29100000    -10.07600000      8.13300000
O     11.46800000     -4.16400000     -1.20100000
H     10.67100000     -3.64300000     -1.10100000
H     11.60100000     -4.21900000     -2.14700000
O     10.49000000     -2.58900000    -10.59000000
H     10.72600000     -1.96600000    -11.27800000
H     11.32200000     -2.98500000    -10.33000000
O     -4.49800000      1.20500000      2.16300000
H     -4.12200000      0.62500000      2.82500000
H     -5.24500000      0.71800000      1.81400000
O     -9.09200000     -0.83700000      3.08700000
H     -8.39100000     -0.82800000      2.43500000
H     -8.80300000     -1.47400000      3.74000000
O     -1.50700000      5.09200000      7.85100000
H     -1.01900000      5.62900000      8.47400000
H     -1.94100000      5.72400000      7.27800000
O      0.61900000    -15.65100000     -3.08000000
H      1.36100000    -15.79900000     -3.66600000
H      0.16300000    -16.49200000     -3.05500000
O     12.14100000      5.01700000      7.31300000
H     11.24700000      4.80200000      7.57700000
H     12.42200000      5.68200000      7.94200000
O     12.08500000      7.49600000     -8.36700000
H     12.12200000      8.04900000     -9.14700000
H     12.54800000      6.69700000     -8.61700000
O      1.75900000     -8.26000000    -11.41000000
H      1.81800000     -8.71600000    -10.57100000
H      1.86700000     -8.94900000    -12.06500000
O     -6.41400000     -0.66500000    -17.55300000
H     -5.94300000     -1.25700000    -16.96600000
H     -6.09900000     -0.89400000    -18.42700000
O      2.16500000      4.13900000      1.69400000
H      2.48700000      4.83400000      2.26700000
H      1.29900000      3.92300000      2.04000000
O     15.58600000      8.59500000      0.03600000
H     14.93300000      9.27100000      0.21800000
H     15.09800000      7.90500000     -0.41400000
O     -6.12900000     14.98200000      4.87900000
H     -5.24200000     14.66000000      4.71600000
H     -6.66000000     14.57800000      4.19400000
O     -0.49000000     14.53200000     -0.67400000
H     -0.73900000     13.65200000     -0.39000000
H     -0.99600000     15.11800000     -0.11100000
O     14.35300000      2.01400000     -7.75300000
H     14.97400000      2.74200000     -7.73700000
H     13.79700000      2.19000000     -8.51200000
O     12.93900000      3.51100000     11.36700000
H     12.45500000      3.27900000     12.16000000
H     12.94900000      2.70600000     10.84900000
O     -0.46300000      7.70400000     14.69500000
H     -1.35800000      7.66100000     15.03100000
H     -0.33800000      6.87400000     14.23700000
O      5.38800000     15.01900000     -1.30700000
H      5.44400000     14.80500000     -2.23800000
H      6.04900000     14.46500000     -0.89300000
O      3.80300000      0.07500000    -13.54900000
H      3.32000000      0.37900000    -12.78000000
H      4.06700000     -0.81800000    -13.32800000
O      9.11900000     -6.23900000      4.71800000
H      8.20900000     -6.44300000      4.93400000
H      9.51700000     -7.08900000      4.53100000
O    -14.88200000     -7.37100000      3.02200000
H    -14.94100000     -6.94500000      3.87700000
H    -15.67500000     -7.09700000      2.56200000
O    -15.12200000      2.44200000      9.06800000
H    -15.80000000      2.95000000      8.62300000
H    -14.44200000      3.08300000      9.27800000
O    -11.89800000      9.19000000     -3.62700000
H    -11.03900000      8.80800000     -3.81100000
H    -12.40600000      9.03100000     -4.42300000
O      8.84700000      4.06400000    -13.13100000
H      8.51900000      4.49700000    -12.34300000
H      8.46600000      4.56200000    -13.85400000
O      5.27600000      6.38500000     12.46000000
H      5.98600000      6.40900000     11.81800000
H      4.54600000      6.82600000     12.02600000
O      2.55900000     -6.18900000     -8.88400000
H      3.08900000     -5.40500000     -8.73800000
H      2.28400000     -6.12500000     -9.79800000
O      8.05900000     -2.78400000      8.11300000
H      8.56200000     -3.49700000      7.72100000
H      8.08500000     -2.96100000      9.05400000
O      2.65900000     13.97100000    -11.55600000
H      2.09100000     13.27100000    -11.23300000
H      2.10800000     14.46600000    -12.16200000
O     -3.56500000    -15.78900000     -8.12500000
H     -2.68000000    -15.57800000     -8.42000000
H     -3.57100000    -16.74300000     -8.05000000
O      2.71700000     11.89000000      2.97000000
H      2.38500000     12.46400000      2.28000000
H      1.98600000     11.30500000      3.16700000
O      0.13700000    -14.02700000      2.90000000
H      0.25600000    -14.56700000      3.68200000
H     -0.10700000    -13.16600000      3.23800000
O      2.08600000      5.30600000     14.42700000
H      1.89100000      4.52000000     14.93700000
H      1.98400000      5.03200000     13.51600000
O      7.90500000     -2.89200000      1.71800000
H      8.77700000     -2.97800000      2.10200000
H      7.33700000     -3.39700000      2.29900000
O     -2.89500000      0.57800000     14.62300000
H     -3.38000000      0.53900000     15.44700000
H     -3.52100000      0.28500000     13.96100000
O      9.95500000    -11.47100000     -4.93500000
H     10.84700000    -11.77200000     -5.11000000
H     10.01700000    -10.51600000     -4.95000000
O    -12.26100000     -7.42700000      3.04100000
H    -12.14300000     -8.25800000      2.58000000
H    -13.21000000     -7.33200000      3.12300000
O      7.18000000      6.19300000     -7.51300000
H      7.88800000      5.58200000     -7.31000000
H      7.62600000      6.99500000     -7.78300000
O     -4.49600000     -1.07900000     -2.11600000
H     -4.91000000     -1.58100000     -2.81800000
H     -5.01700000     -0.27700000     -2.05600000
O    -11.83400000     -1.03300000      2.91700000
H    -10.87700000     -1.01000000      2.94100000
H    -12.07400000     -1.70200000      3.55800000
O     -6.12100000      0.70200000     16.83400000
H     -5.29300000      1.06100000     17.15100000
H     -6.57600000      1.45100000     16.45000000
O     -0.41300000      1.49200000     -5.16500000
H     -0.70200000      1.31300000     -4.27000000
H     -1.14100000      1.97100000     -5.56100000
O     -2.66300000      7.70100000      0.31000000
H     -2.72800000      8.25600000     -0.46600000
H     -3.56900000      7.47800000      0.52200000
O     -9.97800000     -4.61600000      6.35400000
H     -9.87700000     -4.57200000      7.30500000
H    -10.00400000     -5.55300000      6.15900000
O      4.39300000     -9.61300000     13.25600000
H      4.85400000     -9.27400000     14.02400000
H      5.07500000     -9.71600000     12.59300000
O      1.43400000     11.21600000    -13.80300000
H      1.41300000     10.54400000    -14.48400000
H      1.31300000     12.04000000    -14.27500000
O      6.46200000    -13.72500000      4.06000000
H      6.23700000    -13.49600000      3.15800000
H      6.02900000    -14.56500000      4.20800000
O      0.91600000     15.11400000      9.12400000
H      0.66700000     16.01400000      8.91400000
H      1.87200000     15.11200000      9.07600000
O     -5.08900000      4.85500000    -12.85300000
H     -5.14600000      5.79500000    -13.02900000
H     -5.59100000      4.44900000    -13.56000000
O      9.08600000      7.34000000     13.43600000
H      9.26300000      7.01800000     12.55200000
H      8.44100000      6.72800000     13.79000000
O     -2.18800000     -7.37700000     12.27900000
H     -3.00700000     -7.86100000     12.38100000
H     -1.60200000     -7.75500000     12.93400000
O     12.74300000     -3.64000000     -9.29600000
H     12.98500000     -2.73100000     -9.11700000
H     13.55800000     -4.05300000     -9.58000000
O      3.33600000      4.52600000     -5.18500000
H      2.59800000      4.76400000     -4.62400000
H      2.93400000      4.09900000     -5.94100000
O     13.79400000     -1.70300000    -11.39200000
H     13.66200000     -2.50200000    -11.90200000
H     13.10200000     -1.11300000    -11.68900000
O      3.86200000     17.39800000     -1.11000000
H      4.05300000     17.74000000     -0.23600000
H      4.51900000     16.71700000     -1.24900000
O     -9.45700000     10.13300000      1.06800000
H     -8.63100000      9.65700000      0.98600000
H    -10.08800000      9.60200000      0.58100000
O      6.67100000    -10.31600000     11.59100000
H      7.37500000    -10.93300000     11.79300000
H      7.06200000     -9.70200000     10.97000000
O     -4.15600000      9.83200000      3.43100000
H     -3.38900000     10.12500000      3.92400000
H     -3.85300000      9.78000000      2.52500000
O     13.31200000      7.33500000      3.23900000
H     12.84500000      6.58100000      2.87900000
H     14.10900000      7.39600000      2.71300000
O      7.73200000     -7.79100000    -11.28000000
H      7.87500000     -7.98100000    -12.20700000
H      8.31500000     -8.39400000    -10.81900000
O     -0.22500000     10.32600000     15.16600000
H      0.71200000     10.51000000     15.09600000
H     -0.27400000      9.38000000     15.30500000
O     -5.27500000     12.34100000      4.27500000
H     -4.83300000     11.49500000      4.20000000
H     -4.57300000     12.98600000      4.19200000
O      5.67900000     10.48300000     10.88200000
H      6.53200000     10.91800000     10.86700000
H      5.43900000     10.45700000     11.80800000
O    -12.32400000      8.12900000      6.77600000
H    -11.78100000      8.90500000      6.91900000
H    -13.06400000      8.44600000      6.25900000
O      4.49300000     -2.53400000    -13.11100000
H      5.15000000     -2.38000000    -12.43200000
H      4.50800000     -3.48100000    -13.24800000
O      1.16900000     15.65600000      3.91800000
H      0.90000000     16.21400000      3.18800000
H      2.07900000     15.90000000      4.08300000
O      0.56200000    -12.20500000     10.41500000
H      0.27100000    -13.08400000     10.17000000
H      1.08200000    -11.90800000      9.66700000
O     -9.20500000      8.33800000     -4.29800000
H     -8.86600000      7.60600000     -4.81400000
H     -8.42300000      8.77100000     -3.95600000
O     -2.72200000     -4.79200000      9.43000000
H     -2.71400000     -4.61100000     10.37000000
H     -3.59300000     -4.52000000      9.14100000
O    -14.63500000      6.16500000      7.26800000
H    -14.79700000      7.05400000      7.58400000
H    -14.20600000      6.28700000      6.42100000
O     -4.13700000      6.44700000     -7.07600000
H     -4.83700000      6.43500000     -6.42300000
H     -4.52400000      6.88600000     -7.83300000
O      7.07700000     13.64200000      6.98600000
H      7.50600000     14.25000000      6.38400000
H      6.81900000     12.90200000      6.43600000
O      0.32800000      0.36200000    -18.66200000
H     -0.58700000      0.61300000    -18.78800000
H      0.31400000     -0.22100000    -17.90300000
O      2.80500000      7.46100000     11.53600000
H      2.78500000      7.38100000     10.58300000
H      1.89300000      7.61800000     11.78300000
O     -8.47700000     -6.55000000     14.11900000
H     -8.53900000     -5.91900000     13.40200000
H     -7.70600000     -7.07700000     13.90700000
O     -9.75100000      5.52100000    -13.06600000
H     -9.23100000      4.72400000    -12.96500000
H    -10.07800000      5.48100000    -13.96400000
O     -9.15200000     16.23600000      0.65700000
H     -8.78200000     16.86300000      1.27800000
H     -8.42200000     16.00700000      0.08200000
O     -1.39500000     13.01300000     10.96300000
H     -0.68400000     12.91200000     10.32900000
H     -1.50800000     13.96000000     11.04800000
O      8.68600000      6.89000000      8.44600000
H      8.43500000      7.80900000      8.35200000
H      8.91800000      6.61200000      7.56000000
O     -6.51800000      0.18800000    -13.23000000
H     -6.33400000     -0.67400000    -13.60200000
H     -7.12800000      0.01500000    -12.51300000
O      5.87400000     14.70400000      3.31900000
H      5.41300000     13.90500000      3.57300000
H      5.31600000     15.10000000      2.65000000
O    -14.02400000      8.71600000      4.42300000
H    -14.44800000      7.90200000      4.15100000
H    -13.10600000      8.60100000      4.17800000
O      8.42800000     -8.81600000      1.52900000
H      7.77900000     -8.81900000      0.82500000
H      9.02000000     -8.09700000      1.30500000
O     11.35400000     -7.77600000      7.72600000
H     11.02300000     -7.16600000      8.38500000
H     11.92400000     -8.37000000      8.21500000
O      1.23800000     -0.28400000     -7.28200000
H      1.08100000     -0.00400000     -8.18400000
H      0.67800000      0.28500000     -6.75400000
O      9.11900000      2.02000000     15.32400000
H      8.32300000      2.15000000     14.80800000
H      9.09900000      1.09400000     15.56600000
O     -8.76800000      0.93800000     -2.84400000
H     -9.36000000      1.03900000     -2.09900000
H     -8.69000000     -0.00900000     -2.96100000
O      2.04500000     -7.89600000     -0.56100000
H      1.71700000     -8.46000000     -1.26100000
H      1.47000000     -7.13100000     -0.57900000
O     -2.95700000     -0.09300000    -17.31600000
H     -2.21400000     -0.12700000    -16.71400000
H     -2.95100000      0.80300000    -17.65300000
O      1.37600000    -13.54000000     12.72700000
H      1.18600000    -12.89000000     12.05100000
H      0.70300000    -14.21000000     12.61300000
O      0.69800000      2.69700000    -10.69500000
H      0.52500000      3.23100000     -9.91900000
H     -0.09600000      2.17500000    -10.80800000
O     -3.99000000     -9.92400000     13.31100000
H     -3.14300000    -10.33100000     13.12800000
H     -4.57600000    -10.27900000     12.64300000
O      5.27900000     -6.08800000     -7.46800000
H      4.66200000     -5.50400000     -7.02800000
H      5.50600000     -6.74000000     -6.80400000
O      1.12700000     -9.45900000      1.46200000
H      1.92800000     -9.85800000      1.80200000
H      1.42200000     -8.91700000      0.72900000
O      0.31300000     -5.39600000      1.17100000
H     -0.54200000     -5.07600000      0.88300000
H      0.86900000     -5.32700000      0.39500000
O      2.85600000      0.62900000      9.53500000
H      2.76100000      0.15600000      8.70900000
H      3.70300000      0.34500000      9.87900000
O     14.04800000     10.61600000      1.04200000
H     14.16500000     11.03800000      0.19100000
H     13.10300000     10.48000000      1.11400000
O     -7.25400000     -9.76300000     -7.54300000
H     -7.60000000    -10.31800000     -8.24200000
H     -6.97800000     -8.96100000     -7.98800000
O      7.06800000      5.77400000     10.46400000
H      7.57300000      6.22600000      9.78800000
H      7.63200000      5.05100000     10.74100000
O      5.35700000     -2.83500000     -0.18000000
H      6.13100000     -3.09300000      0.32100000
H      5.16700000     -1.94400000      0.11400000
O      6.83400000      5.08600000      5.21000000
H      6.44200000      5.53400000      5.95900000
H      6.50300000      5.56000000      4.44700000
O      2.53500000      9.52900000    -10.60300000
H      2.13400000      8.66200000    -10.53400000
H      1.79400000     10.13200000    -10.65700000
O      0.35900000      8.01000000    -13.65200000
H      0.27700000      7.11800000    -13.31400000
H     -0.46800000      8.43200000    -13.41800000
O     13.24400000      2.62400000     -2.59200000
H     12.40500000      2.68000000     -2.13400000
H     13.40600000      3.51400000     -2.90400000
O    -12.38400000      8.00400000    -10.52300000
H    -11.67700000      8.24600000     -9.92500000
H    -12.64600000      7.12700000    -10.24300000
O     11.85800000      9.01500000    -10.47400000
H     11.25400000      9.61100000    -10.03200000
H     12.47800000      9.59000000    -10.92100000
O     -4.85900000      9.90800000     -0.17100000
H     -5.46900000      9.20500000      0.05200000
H     -4.81900000      9.89700000     -1.12700000
O     -4.89000000     11.53600000     -5.78300000
H     -4.72500000     12.42400000     -6.10100000
H     -4.20500000     11.00500000     -6.18800000
O      3.34700000    -11.47500000      7.65900000
H      3.76300000    -11.79000000      8.46100000
H      2.40800000    -11.53200000      7.83800000
O      2.80900000     -3.52800000      4.64200000
H      2.82600000     -3.02500000      3.82800000
H      3.38000000     -4.27700000      4.47300000
O     12.79800000    -11.34500000      3.84400000
H     13.15400000    -10.85800000      3.10000000
H     12.85900000    -12.26300000      3.58000000
O     12.22400000    -14.06300000      0.18900000
H     11.86800000    -13.24300000     -0.15200000
H     11.95200000    -14.08000000      1.10600000
O     10.36800000      0.76600000     -4.67100000
H     11.27700000      0.90700000     -4.93700000
H     10.35800000      0.97300000     -3.73600000
O     -3.71300000      8.94100000     13.55900000
H     -4.42200000      8.39200000     13.22500000
H     -3.29300000      9.29400000     12.77500000
O      2.11900000     -8.93400000     -8.66300000
H      2.57000000     -8.11300000     -8.46300000
H      2.48300000     -9.56400000     -8.04100000
O    -12.76500000      8.07100000      9.39700000
H    -12.76700000      8.13600000      8.44200000
H    -12.87900000      8.97200000      9.69800000
O     -4.71900000    -12.75400000     -4.83100000
H     -4.99800000    -11.97800000     -5.31800000
H     -3.93600000    -12.47100000     -4.35900000
O     -5.07600000     12.53200000     -8.52400000
H     -5.46700000     11.79600000     -8.05100000
H     -4.95800000     12.20800000     -9.41600000
O     -7.64900000     14.61500000      2.48100000
H     -8.59400000     14.48300000      2.54600000
H     -7.38200000     14.08100000      1.73300000
O     -0.64300000      3.13700000     -8.14100000
H     -1.42500000      3.58500000     -7.81800000
H     -0.98200000      2.39800000     -8.64600000
O     -4.63000000     -7.93400000      7.11800000
H     -5.23700000     -8.64100000      6.90100000
H     -3.91700000     -8.36700000      7.58800000
O     -4.55300000     -9.93400000     -2.22900000
H     -3.75000000     -9.54000000     -1.88800000
H     -4.25400000    -10.69600000     -2.72500000
O     -7.80200000      2.19500000      0.41000000
H     -7.21200000      1.44300000      0.35900000
H     -7.90000000      2.36000000      1.34700000
O     -5.68100000     -4.45300000      9.80600000
H     -6.19200000     -5.12500000     10.25900000
H     -6.10700000     -3.62900000     10.04300000
O     -9.98300000     -9.02900000     -6.18600000
H     -9.48900000     -9.80500000     -5.92300000
H     -9.45000000     -8.62600000     -6.87100000
O     -7.21200000      2.31700000      5.73700000
H     -7.77700000      2.35400000      4.96500000
H     -6.81900000      1.44500000      5.70400000
O     16.53200000      6.61400000      2.04700000
H     17.22700000      6.96200000      1.48900000
H     16.27600000      7.35300000      2.60000000
O     -1.07500000    -11.05200000      0.88300000
H     -1.76900000    -11.25900000      1.50800000
H     -0.54100000    -10.39400000      1.32800000
O     -8.52800000      7.42500000      5.76700000
H     -8.95000000      7.58000000      4.92100000
H     -8.27600000      8.29700000      6.07200000
O      3.25700000      1.62900000    -11.12100000
H      3.74400000      2.26600000    -10.59800000
H      2.35600000      1.95100000    -11.11300000
O     -8.49300000    -11.63700000     -2.66000000
H     -9.17700000    -12.28200000     -2.47700000
H     -8.35000000    -11.19700000     -1.82200000
O    -14.37900000      2.38900000     -0.10200000
H    -14.11300000      1.81000000     -0.81600000
H    -13.78400000      2.17200000      0.61600000
O      5.33900000      2.96500000      4.23900000
H      5.94200000      3.69700000      4.37300000
H      5.13300000      2.66100000      5.12300000
O     -5.82000000      8.04300000    -15.06300000
H     -6.18800000      8.81400000    -15.49400000
H     -5.30100000      8.39700000    -14.34100000
O    -11.25400000      3.56700000      8.54100000
H    -12.03200000      4.08600000      8.33500000
H    -10.52200000      4.16900000      8.40700000
O      8.31500000      1.04500000    -10.15400000
H      7.49800000      1.32400000     -9.74200000
H      8.63000000      0.33000000     -9.60100000
O     -9.08200000      1.92300000      3.43600000
H     -9.17400000      0.97700000      3.32100000
H     -9.45200000      2.09500000      4.30200000
O     -6.95000000      9.41700000      3.80700000
H     -6.04200000      9.55700000      3.53700000
H     -7.14900000      8.52500000      3.52500000
O     -0.33400000      3.38400000      2.81300000
H     -0.35000000      2.99600000      3.68800000
H     -1.25600000      3.51500000      2.59200000
O      5.94300000     -4.13000000     -4.41800000
H      5.67000000     -4.06200000     -3.50300000
H      6.87000000     -4.36700000     -4.37400000
O     -6.15600000     -7.80000000     -8.97000000
H     -6.10500000     -8.27800000     -9.79700000
H     -5.26200000     -7.49800000     -8.81100000
O    -14.36700000     -1.51700000     -3.89800000
H    -14.98200000     -1.53300000     -3.16500000
H    -14.58900000     -0.72100000     -4.38000000
O     14.23900000     -1.93500000      1.15600000
H     13.77400000     -2.75300000      1.33300000
H     13.93000000     -1.33300000      1.83300000
O     -0.78300000      1.06500000    -15.77500000
H     -0.83700000      1.92500000    -16.19200000
H     -0.94600000      1.23800000    -14.84800000
O     15.48100000      0.67000000     -3.29600000
H     14.81600000      1.35800000     -3.26300000
H     15.61000000      0.41800000     -2.38200000
O      2.13300000      3.57500000     16.99200000
H      3.07500000      3.40300000     16.98300000
H      1.87300000      3.43700000     17.90300000
O     10.91500000     -0.33100000     -0.10000000
H     10.18600000     -0.93800000      0.02800000
H     11.41500000     -0.70700000     -0.82500000
O     -7.15400000     -6.50200000      6.17800000
H     -6.41200000     -6.08300000      6.61400000
H     -7.15900000     -7.39600000      6.51800000
O      0.22900000    -16.89200000     -6.59100000
H      0.84900000    -17.17000000     -5.91700000
H      0.26500000    -15.93500000     -6.56900000
O     -2.74200000     10.43700000     11.08200000
H     -3.64600000     10.64300000     10.84100000
H     -2.30800000     11.28800000     11.13600000
O      4.96900000     -0.93600000     -5.91000000
H      4.64800000     -0.76600000     -6.79500000
H      4.18100000     -1.12600000     -5.40100000
O      7.44900000    -13.26600000      8.59800000
H      7.51000000    -14.20700000      8.43500000
H      6.87100000    -12.94000000      7.90800000
O     11.11800000     -5.75600000    -11.26300000
H     10.40400000     -5.36500000    -11.76600000
H     10.80600000     -5.74800000    -10.35800000
O     -3.17100000    -12.31100000     -0.94600000
H     -3.42000000    -13.15600000     -0.57200000
H     -2.90100000    -11.78600000     -0.19300000
O     -3.81800000    -14.63600000      2.40600000
H     -3.42000000    -13.76500000      2.40600000
H     -3.95900000    -14.83500000      1.48000000
O     -9.16400000      2.50500000     -5.08900000
H    -10.10300000      2.37200000     -5.21100000
H     -8.91400000      1.86000000     -4.42700000
O      2.73300000      3.94200000    -15.99000000
H      3.39200000      4.26300000    -15.37500000
H      2.19900000      3.33800000    -15.47500000
O      3.84400000     14.08300000     11.10300000
H      3.71900000     13.32300000     11.67100000
H      4.58100000     13.84400000     10.54100000
O     -3.83000000     -7.39300000     15.85700000
H     -3.65300000     -8.33400000     15.87100000
H     -3.04800000     -6.99600000     16.23900000
O     -0.07400000     -4.68200000      8.22200000
H     -0.64700000     -5.39900000      8.49300000
H      0.02000000     -4.14200000      9.00700000
O      2.57100000     -9.16200000    -15.36300000
H      1.99200000     -9.79400000    -14.93800000
H      3.39100000     -9.22100000    -14.87300000
O     -9.71800000      2.04700000     13.76800000
H     -9.27800000      2.04200000     12.91800000
H    -10.14800000      2.90100000     13.81100000
O     10.22800000      1.96000000    -11.88300000
H      9.87100000      2.64200000    -12.45200000
H      9.46400000      1.45300000    -11.60900000
O     -4.16100000     -2.20200000      2.14900000
H     -4.07900000     -2.33900000      1.20500000
H     -4.85800000     -2.80000000      2.41800000
O    -14.89700000     -2.11200000      5.18300000
H    -14.90000000     -1.21800000      5.52400000
H    -15.53000000     -2.57900000      5.72800000
O      0.59000000      8.47900000     -8.17900000
H      0.91900000      8.05300000     -7.38700000
H      0.74900000      7.84400000     -8.87700000
O    -10.80700000     13.29600000      7.80300000
H    -10.05300000     13.81700000      7.52700000
H    -10.49000000     12.39300000      7.79700000
O    -11.87300000     -2.28400000      5.28900000
H    -11.35900000     -3.09100000      5.25600000
H    -12.77400000     -2.57900000      5.41900000
O      3.41600000     -2.35700000      2.42300000
H      3.56400000     -2.91100000      1.65700000
H      3.87600000     -1.54200000      2.22300000
O     -6.03000000    -12.35900000     11.79300000
H     -6.49200000    -11.55600000     12.03400000
H     -6.41100000    -12.61200000     10.95200000
O      5.16900000      3.13800000     16.20300000
H      5.29500000      3.58700000     17.03900000
H      5.11700000      3.84400000     15.55800000
O     12.50000000     -3.75900000      1.92800000
H     11.74500000     -3.80400000      2.51400000
H     12.29400000     -4.37300000      1.22300000
O      9.28700000    -13.15900000      4.64600000
H      8.34500000    -13.32100000      4.59600000
H      9.38800000    -12.24800000      4.37000000
O    -17.36400000      6.61100000     -3.22500000
H    -16.80800000      5.87300000     -2.97600000
H    -17.22900000      6.70600000     -4.16800000
O      6.89400000     11.08500000     -8.44800000
H      6.07100000     10.60600000     -8.34500000
H      6.86400000     11.76100000     -7.77200000
O     10.05900000      6.71000000     10.98100000
H      9.59000000      6.83500000     10.15600000
H     10.90000000      7.14700000     10.84700000
O    -17.21500000     -3.18500000     -0.99100000
H    -17.25600000     -3.75000000     -0.21900000
H    -18.07400000     -3.28000000     -1.40200000
O     -2.42300000     10.78600000    -12.07900000
H     -2.11900000     10.86900000    -11.17500000
H     -2.08400000     11.56700000    -12.51800000
O     -2.39600000    -13.64500000      7.00000000
H     -2.90500000    -13.26600000      6.28300000
H     -1.82700000    -14.28700000      6.57600000
O      3.13100000     13.77500000      7.80500000
H      3.59400000     14.30600000      7.15700000
H      3.82700000     13.34700000      8.30500000
O    -17.87200000      0.46300000     -3.96100000
H    -16.97400000      0.56500000     -4.27700000
H    -17.87300000     -0.38200000     -3.51100000
O      9.90900000     11.35100000     -1.81900000
H     10.57300000     11.21900000     -2.49500000
H      9.11300000     11.57100000     -2.30400000
O    -13.73700000      4.95700000      9.58700000
H    -13.21400000      5.71500000      9.84900000
H    -14.02500000      5.16000000      8.69700000
O     -2.89100000     -4.58200000     12.16000000
H     -2.68000000     -5.51400000     12.20500000
H     -3.65300000     -4.48100000     12.73100000
O      7.09700000      1.16100000      9.56000000
H      6.50800000      0.58100000     10.04200000
H      7.86500000      1.24500000     10.12500000
O      0.16300000    -11.97900000      5.23400000
H      0.23700000    -12.37100000      6.10400000
H      0.14900000    -11.03600000      5.39600000
O    -13.43900000      0.12200000      6.62100000
H    -13.31000000      0.69600000      7.37500000
H    -12.55400000     -0.06200000      6.30500000
O      1.73300000      2.85400000      7.44100000
H      1.05900000      2.18800000      7.57900000
H      1.77600000      3.32700000      8.27200000
O     -2.58300000    -12.77800000     -7.68300000
H     -3.51300000    -12.68900000     -7.47300000
H     -2.34600000    -11.93900000     -8.07900000
O      8.46400000      3.14200000     -7.63700000
H      7.74400000      2.67300000     -8.05800000
H      8.13200000      3.35800000     -6.76600000
O     11.24700000      3.01600000     13.61400000
H     10.32900000      3.07100000     13.88000000
H     11.65000000      2.43700000     14.26100000
O     -3.61500000     -2.93200000      6.07100000
H     -3.96800000     -3.80800000      6.23200000
H     -3.85100000     -2.43100000      6.85200000
O      9.05200000    -11.36800000      9.34600000
H      8.27300000    -11.91000000      9.22300000
H      9.75300000    -11.85500000      8.91300000
O     11.94100000     -2.21200000     12.14600000
H     12.17900000     -2.73000000     11.37700000
H     10.99800000     -2.34500000     12.24300000
O     -9.16500000      7.74600000      3.07200000
H     -9.20200000      8.65600000      2.77600000
H     -9.99900000      7.36900000      2.79200000
O     -0.66700000    -15.60500000      5.90400000
H     -0.01500000    -15.19800000      6.47500000
H     -0.70400000    -16.51600000      6.19600000
O      3.93300000      3.67200000     -9.20800000
H      3.16800000      3.63400000     -8.63300000
H      4.03700000      4.60200000     -9.40800000
O      2.99300000      6.15100000      6.23000000
H      3.09100000      6.62700000      5.40500000
H      2.45200000      5.39300000      6.00600000
O    -10.16400000      5.52900000     -4.55200000
H    -10.26800000      4.71700000     -4.05600000
H     -9.94800000      6.18700000     -3.89100000
O      3.98600000     -3.96300000     -6.46000000
H      4.57000000     -4.04400000     -5.70500000
H      3.46700000     -3.18000000     -6.27900000
O     -3.59900000     -0.49400000      4.21100000
H     -4.00700000     -1.14700000      3.64200000
H     -2.77100000     -0.89200000      4.47700000
O     -5.48300000    -14.98500000     -6.21600000
H     -4.80300000    -14.33500000     -6.04100000
H     -5.08900000    -15.57900000     -6.85500000
O     -3.02500000     10.21300000     -7.15500000
H     -2.62300000     10.57200000     -7.94600000
H     -2.28500000      9.94700000     -6.60900000
O     -2.31900000     10.87800000      4.86700000
H     -2.23300000     11.72200000      5.31000000
H     -1.60800000     10.34600000      5.22500000
O     -1.79600000     11.70000000     -9.39000000
H     -1.06400000     11.61000000     -8.77900000
H     -1.88000000     12.64300000     -9.52600000
O     -6.70900000      3.77800000     -5.41400000
H     -7.55000000      3.33200000     -5.32000000
H     -6.07400000      3.17500000     -5.02500000
O     -0.40100000     -3.34300000     11.98600000
H     -0.60900000     -2.64800000     11.36100000
H     -1.23700000     -3.78200000     12.14300000
O     -1.24800000     12.07000000      0.43900000
H     -1.09900000     12.34500000      1.34400000
H     -0.99600000     11.14700000      0.42400000
O     -9.74600000      6.61300000     12.49500000
H     -9.28700000      6.44100000     11.67200000
H    -10.06800000      5.75500000     12.77200000
O      5.49800000     11.09400000     -2.14700000
H      4.63700000     11.47200000     -1.96600000
H      5.88800000     10.96100000     -1.28300000
O     -1.80400000      1.33400000    -13.02700000
H     -2.30300000      2.09600000    -13.32100000
H     -2.46700000      0.71300000    -12.72900000
O     -5.03900000    -11.56000000     -7.52000000
H     -5.55200000    -10.81700000     -7.20200000
H     -5.22200000    -11.59300000     -8.45900000
O    -11.21500000      8.43800000     -0.04300000
H    -10.78800000      8.09900000     -0.83000000
H    -11.56100000      7.66000000      0.39500000
O     -5.63900000     -0.34600000      6.29100000
H     -5.18100000      0.08700000      7.01200000
H     -5.02900000     -0.29400000      5.55500000
O     -6.33600000     -7.75800000      2.80000000
H     -6.18600000     -8.70200000      2.84000000
H     -5.62100000     -7.37900000      3.31000000
O     -2.87400000     14.29400000     -4.40500000
H     -2.82600000     15.23300000     -4.58200000
H     -2.14600000     13.91900000     -4.90100000
O      0.70900000     15.56600000     -8.61700000
H      1.04600000     16.17700000     -9.27200000
H      1.46200000     15.37500000     -8.05700000
O      9.05100000     -0.12400000      4.02100000
H      8.26900000      0.30800000      3.67700000
H      9.56700000      0.58500000      4.40500000
O     -0.70700000     -6.41500000     -2.21100000
H     -1.15700000     -6.29500000     -3.04700000
H      0.14900000     -6.00500000     -2.33900000
O     -7.76200000    -12.34200000      6.85300000
H     -7.95800000    -12.57700000      7.76000000
H     -6.99500000    -12.87000000      6.62900000
O      3.84400000    -10.25200000     -7.06300000
H      4.57500000    -10.85200000     -7.20800000
H      3.50100000    -10.49600000     -6.20300000
O     13.67800000     -1.89200000     -6.02300000
H     14.15600000     -2.66600000     -6.31800000
H     12.77000000     -2.05900000     -6.27800000
O    -12.45100000     -5.81100000     -7.98700000
H    -12.38600000     -5.92900000     -8.93400000
H    -13.37100000     -5.98500000     -7.78700000
O     -3.70200000     14.80900000     -8.29200000
H     -4.11200000     13.95600000     -8.43400000
H     -2.86000000     14.74800000     -8.74300000
O      6.21600000    -14.50600000     -4.17200000
H      6.26500000    -13.84900000     -3.47800000
H      5.42100000    -15.00100000     -3.97800000
O      1.78300000      4.07300000      4.85400000
H      1.53100000      3.38100000      4.24400000
H      1.78200000      3.64900000      5.71200000
O      1.05900000    -10.60900000     -1.37300000
H      0.19800000    -10.52000000     -0.96200000
H      1.04100000    -11.47500000     -1.78000000
O      9.08400000    -12.97400000      1.54200000
H      8.84800000    -12.12000000      1.90600000
H     10.02800000    -12.91800000      1.39300000
O     -0.63800000      9.62300000     -3.64000000
H     -0.69300000      9.10400000     -4.44300000
H      0.27100000      9.53000000     -3.35700000
O     -9.12000000     -0.33800000     -6.57700000
H     -9.74600000     -0.52200000     -5.87600000
H     -8.91000000     -1.19600000     -6.94400000
O     -8.89700000    -11.41300000     -8.97700000
H     -8.63000000    -12.22400000     -9.41000000
H     -9.38600000    -11.70200000     -8.20700000
O      4.98100000      7.56100000     -9.53400000
H      5.65600000      8.14600000     -9.19200000
H      4.16300000      7.90300000     -9.17400000
O      4.71300000      6.77100000     -6.21600000
H      5.36300000      6.47500000     -6.85300000
H      4.66500000      6.06300000     -5.57400000
O     -2.34600000      8.75100000    -16.03900000
H     -1.87900000      8.08500000    -16.54300000
H     -2.43500000      8.37100000    -15.16500000
O      1.26000000     17.30700000      1.74400000
H      0.69800000     17.39500000      0.97500000
H      1.65800000     18.17100000      1.85000000
O     -1.68900000    -12.90200000    -11.79400000
H     -0.92000000    -13.16100000    -11.28600000
H     -1.99500000    -13.71400000    -12.19800000
O    -10.37500000      5.59000000      6.92500000
H    -11.06000000      6.07100000      6.46000000
H     -9.55600000      5.93800000      6.57300000
O      2.37800000    -11.62700000     -4.60900000
H      2.38200000    -10.70200000     -4.36200000
H      2.02400000    -12.07800000     -3.84300000
O     -5.41300000     -9.46000000    -11.19900000
H     -4.49000000     -9.20500000    -11.21600000
H     -5.65900000     -9.53100000    -12.12100000
O     -7.12900000    -15.81500000     -4.12800000
H     -6.97500000    -15.31100000     -3.32900000
H     -6.39200000    -15.59300000     -4.69700000
O     -6.07300000     -5.51600000     -1.18000000
H     -6.10300000     -6.46800000     -1.26900000
H     -6.48800000     -5.34000000     -0.33600000
O     -6.85400000      1.03100000     -7.25400000
H     -7.65800000      0.65200000     -6.89900000
H     -6.96400000      1.97500000     -7.14100000
O     -1.99900000     -4.52900000    -13.02500000
H     -2.84800000     -4.83300000    -12.70400000
H     -1.55800000     -5.32300000    -13.32600000
O      2.22300000     17.85000000     -3.85200000
H      1.57000000     17.28600000     -4.26500000
H      2.39700000     17.43600000     -3.00600000
O     -8.35800000     -0.04400000    -10.51100000
H     -8.09900000      0.87600000    -10.56800000
H     -9.05000000     -0.13900000    -11.16600000
O     -4.95200000     12.64300000      7.20400000
H     -4.84300000     12.61800000      6.25400000
H     -5.30200000     11.78100000      7.42900000
O     -9.62100000     -2.26600000     14.86700000
H     -8.97100000     -1.84300000     15.42800000
H    -10.25600000     -2.64200000     15.47700000
O    -15.44500000      7.53700000      0.96800000
H    -14.89500000      7.85000000      0.25000000
H    -16.30600000      7.91800000      0.79400000
O     -6.53900000     13.46300000     -0.24500000
H     -6.75000000     14.35600000     -0.51600000
H     -5.59800000     13.38100000     -0.40200000
O      4.32500000     -6.20800000     13.78200000
H      3.39600000     -6.37900000     13.62700000
H      4.74400000     -6.37900000     12.93900000
O     -5.06200000      0.18400000     -9.03900000
H     -4.38700000     -0.08900000     -8.41800000
H     -5.78600000      0.48400000     -8.48900000
O      4.88100000     -7.80700000     -5.49500000
H      4.46600000     -8.27500000     -6.21900000
H      5.08400000     -8.48800000     -4.85400000
O     15.69700000     -0.60700000     -0.92700000
H     16.41200000     -1.08200000     -0.50200000
H     14.90200000     -0.97600000     -0.54200000
O      7.50400000      1.01000000      6.83100000
H      8.19300000      0.35000000      6.90900000
H      7.30000000      1.25100000      7.73400000
O      7.26500000      3.11600000      0.63300000
H      6.42100000      3.31200000      1.04000000
H      7.23500000      3.56900000     -0.21000000
O    -10.54400000    -12.95100000     -1.88000000
H    -11.21900000    -12.27200000     -1.87800000
H    -10.86800000    -13.61300000     -1.27000000
O      9.98900000    -13.09300000     -2.47500000
H     10.50100000    -12.64500000     -1.80200000
H      9.77700000    -12.40900000     -3.11000000
O      8.98900000     -0.99500000     -8.54600000
H      8.14000000     -1.40800000     -8.38500000
H      9.46800000     -1.63100000     -9.07700000
O    -13.50900000      5.33100000      0.80200000
H    -13.66200000      4.42100000      0.54800000
H    -14.38500000      5.69800000      0.91700000
O    -17.61500000      0.95500000     -0.53300000
H    -17.18000000      0.93900000      0.32000000
H    -18.54500000      1.04500000     -0.32500000
O     -4.68200000      3.28400000    -10.72800000
H     -4.67600000      2.39200000    -11.07600000
H     -4.68200000      3.84400000    -11.50500000
O      5.18000000    -17.38200000      1.81300000
H      5.47100000    -16.63100000      2.32900000
H      4.65300000    -17.00100000      1.11100000
O     -0.96300000      5.64600000     12.44000000
H     -1.74800000      5.19600000     12.75000000
H     -0.30800000      4.95400000     12.35200000
O      9.04800000    -15.30700000     -3.39000000
H      9.31500000    -14.60000000     -2.80300000
H      8.30000000    -14.95000000     -3.87000000
O      8.04600000      0.73700000     -5.69100000
H      8.98800000      0.65900000     -5.53900000
H      7.97300000      0.98400000     -6.61300000
O     11.01700000     -2.41600000     -6.12700000
H     10.72400000     -1.58700000     -6.50300000
H     10.21100000     -2.85700000     -5.85900000
O      9.50700000     -2.56400000      5.21100000
H      9.13000000     -1.89100000      4.64300000
H      9.65500000     -2.11900000      6.04500000
O      0.73700000    -16.90400000     -0.25100000
H      0.19200000    -16.11700000     -0.26800000
H      0.30200000    -17.51000000     -0.85100000
O     -5.60500000     -3.78800000    -11.66500000
H     -5.45300000     -3.31000000    -10.85000000
H     -5.13700000     -4.61400000    -11.54900000
O     -5.07600000     11.99400000    -11.25400000
H     -4.22800000     11.69400000    -11.58200000
H     -5.11100000     12.92000000    -11.49500000
O    -15.18500000      4.66200000     -2.45700000
H    -14.41000000      5.22300000     -2.49100000
H    -15.03400000      4.09100000     -1.70400000
O      8.46800000     -2.69200000     -5.18100000
H      8.57500000     -2.05400000     -4.47500000
H      7.62800000     -2.46600000     -5.58100000
O     17.02900000      2.06800000     -5.23300000
H     16.27700000      1.72700000     -4.74900000
H     16.87600000      1.79500000     -6.13800000
O     14.91500000      1.37600000      0.90600000
H     14.12300000      0.86600000      1.07000000
H     15.40100000      0.86400000      0.26100000
O    -13.78500000     -7.47400000      0.10400000
H    -14.41100000     -7.11100000      0.73100000
H    -13.45100000     -8.26400000      0.52900000
O    -11.28800000      1.19000000    -11.18100000
H    -11.47800000      0.89000000    -10.29300000
H    -12.11500000      1.08700000    -11.65100000
O     -1.76400000    -11.15400000     14.87400000
H     -1.47900000    -10.85200000     14.01200000
H     -1.17800000    -11.88300000     15.07800000
O     10.27300000      4.12000000      0.76300000
H     10.77000000      4.18500000     -0.05200000
H      9.36200000      4.03400000      0.48200000
O      9.81900000      4.85700000     -9.46100000
H     10.70600000      5.12600000     -9.22300000
H      9.55200000      4.26400000     -8.75800000
O     10.37600000      0.97200000     10.22500000
H     11.21000000      1.28200000     10.57900000
H      9.75000000      1.10500000     10.93700000
O      4.53000000     -8.75700000      0.32400000
H      4.00800000     -8.08800000     -0.11900000
H      4.57100000     -8.46400000      1.23500000
O     -6.27900000     -2.47400000    -13.75500000
H     -5.97400000     -2.97000000    -12.99600000
H     -6.87800000     -3.07000000    -14.20600000
O    -13.14800000     -5.38700000     -4.87600000
H    -13.33300000     -6.18800000     -5.36600000
H    -13.78400000     -4.75200000     -5.20500000
O      5.80000000      1.13800000     -4.37400000
H      6.57100000      1.21800000     -4.93500000
H      5.27700000      0.44900000     -4.78400000
O     -7.91100000     -2.26200000     -8.78800000
H     -8.17400000     -2.93300000     -9.41800000
H     -8.07000000     -1.43300000     -9.24100000
O    -10.44700000     -4.44600000     13.32000000
H    -10.24400000     -3.58200000     13.67900000
H    -11.31800000     -4.64900000     13.66200000
O     17.22000000     -4.82100000     -1.67500000
H     17.86300000     -4.12300000     -1.79800000
H     16.46100000     -4.38300000     -1.29200000
O    -11.30700000      6.08100000      2.71800000
H    -11.66800000      5.87100000      3.57900000
H    -11.95900000      5.75300000      2.09900000
O    -12.59100000      1.02300000     11.62400000
H    -12.17500000      1.09400000     10.76500000
H    -12.22200000      0.22600000     12.00300000
O     -6.59200000    -15.43300000     -0.50600000
H     -5.67400000    -15.70500000     -0.54000000
H     -6.72900000    -14.95100000     -1.32100000
O    -12.29200000     -1.66100000      9.31500000
H    -11.52700000     -1.84300000      9.85900000
H    -11.94800000     -1.62400000      8.42200000
O     11.60200000      9.26200000     -6.15100000
H     11.94500000      8.74600000     -6.88100000
H     10.92800000      8.70600000     -5.76100000
O    -15.84000000     -5.65300000      4.93500000
H    -16.46300000     -5.00100000      4.61400000
H    -16.37200000     -6.26200000      5.44700000
O    -14.09300000     -8.92200000      6.17100000
H    -14.43400000     -9.53300000      6.82300000
H    -13.41300000     -9.41400000      5.71200000
O     -3.97700000     -3.04000000     -5.36600000
H     -4.90500000     -2.90500000     -5.55700000
H     -3.61300000     -2.15600000     -5.31000000
O    -12.55400000      4.98200000    -10.60200000
H    -12.42000000      4.59800000    -11.46900000
H    -12.28600000      4.29400000     -9.99200000
O     -8.15600000     -1.00300000     12.27400000
H     -8.11600000     -0.04900000     12.21900000
H     -7.52700000     -1.30800000     11.62000000
O     -4.89000000    -15.45100000      5.00200000
H     -4.68500000    -15.37000000      4.07100000
H     -5.07900000    -16.38100000      5.12600000
O      9.87900000      1.82300000     -1.61500000
H     10.13100000      1.62400000     -0.71300000
H      9.08500000      1.30800000     -1.76000000
O     -7.80600000    -14.68300000     -7.95800000
H     -7.23800000    -14.75400000     -8.72500000
H     -7.20200000    -14.63000000     -7.21700000
O     -3.20300000      9.35000000     -2.89100000
H     -2.32400000      9.62300000     -3.15400000
H     -3.76100000     10.09600000     -3.10900000
O      0.50200000    -17.95500000      2.45200000
H      0.76200000    -17.52800000      1.63500000
H      0.69900000    -17.31100000      3.13200000
O     -6.93500000     16.06400000     -0.87500000
H     -6.71100000     16.62800000     -1.61500000
H     -6.20700000     16.17200000     -0.26300000
O      1.17800000     -4.16400000     -4.02000000
H      0.42700000     -4.59100000     -4.43100000
H      1.87900000     -4.81400000     -4.06700000
O     12.34500000      8.69100000     10.76500000
H     12.40200000      8.28700000      9.89900000
H     12.67000000      8.01900000     11.36400000
O      2.96000000      9.71400000     -5.13700000
H      2.47900000      9.74500000     -4.31000000
H      2.56400000      8.98600000     -5.61700000
O     -1.33100000    -11.21000000     -9.62200000
H     -1.30500000    -11.37800000    -10.56400000
H     -1.31600000    -10.25600000     -9.54800000
O     16.97600000     -4.46600000      3.79300000
H     17.39200000     -3.67100000      3.46000000
H     16.46300000     -4.17100000      4.54500000
O    -11.25800000      0.89200000     -8.03700000
H    -10.90900000      1.45000000     -7.34200000
H    -10.59700000      0.20900000     -8.15100000
O     -3.19800000    -11.96500000      2.28600000
H     -3.81900000    -11.32000000      1.94800000
H     -3.06600000    -11.71400000      3.20000000
O    -13.44300000     -7.80500000     -6.35500000
H    -12.79200000     -7.96500000     -7.03800000
H    -14.00200000     -8.58200000     -6.37000000
O     -0.39900000     -8.25800000      9.71300000
H     -1.12700000     -7.86100000     10.19000000
H      0.24800000     -8.46200000     10.38900000
O      9.63800000     13.49300000     -5.90200000
H      9.74900000     13.49400000     -6.85200000
H     10.14800000     14.24600000     -5.60100000
O      3.19700000      7.52800000    -14.33400000
H      3.78100000      8.26200000    -14.13900000
H      2.56100000      7.53200000    -13.61900000
O     -6.51200000      6.57900000      8.44400000
H     -6.56800000      5.78200000      7.91700000
H     -5.86400000      7.12000000      7.99100000
O     -2.75800000    -13.07400000     10.66000000
H     -3.64000000    -13.08000000     10.28800000
H     -2.89600000    -12.96600000     11.60100000
O      2.12400000     -3.43800000     16.55200000
H      1.19900000     -3.68700000     16.56100000
H      2.17400000     -2.72700000     15.91300000
O    -13.56000000      2.42800000      5.30900000
H    -14.35000000      2.30100000      4.78400000
H    -13.47000000      1.61600000      5.80700000
O     -9.77300000     -8.81800000      8.24100000
H    -10.14300000     -8.25100000      7.56400000
H    -10.18900000     -9.66800000      8.09400000
O    -12.71400000      5.50100000     -1.78500000
H    -11.80700000      5.58400000     -2.07900000
H    -12.70300000      5.81600000     -0.88100000
O     -2.07000000     -1.82100000    -14.10900000
H     -1.35300000     -1.29100000    -13.76200000
H     -1.82900000     -2.72200000    -13.89400000
O      6.15500000    -14.44800000     -6.92000000
H      6.36100000    -14.50200000     -5.98700000
H      5.19900000    -14.40900000     -6.95300000
O     -2.67300000     -4.12400000     16.09900000
H     -2.11400000     -4.87500000     16.30200000
H     -3.15400000     -4.38900000     15.31600000
O      0.82700000    -10.20700000      8.30000000
H      0.55400000     -9.38700000      8.71000000
H      0.00800000    -10.62500000      8.03400000
O     -5.02100000     12.46000000     11.60500000
H     -4.17900000     12.49000000     12.05900000
H     -5.65600000     12.75900000     12.25600000
O     -4.37100000      3.05700000     16.41200000
H     -3.92000000      3.32800000     17.21200000
H     -4.58800000      3.87800000     15.97000000
O     -1.97800000      6.42000000      2.74000000
H     -2.30800000      5.53100000      2.61000000
H     -2.08500000      6.84300000      1.88800000
O      3.28900000    -14.96800000     10.11000000
H      3.42600000    -15.34300000     10.98000000
H      3.77200000    -14.14100000     10.12800000
O      7.49200000      2.44500000    -16.60400000
H      7.14600000      3.03500000    -15.93400000
H      6.75600000      1.87300000    -16.82100000
O      7.16600000    -11.12000000     -5.61000000
H      6.94700000    -11.56100000     -6.43000000
H      7.82700000    -11.68200000     -5.20400000
O      0.30400000      9.14000000      9.39600000
H      0.06600000     10.05700000      9.25800000
H     -0.01700000      8.93800000     10.27500000
O     -4.04300000      0.96000000      7.97200000
H     -3.29600000      1.28900000      7.47200000
H     -4.45400000      1.74500000      8.33400000
O     -8.44000000      4.87700000     10.45400000
H     -8.03000000      4.88000000      9.58900000
H     -7.70900000      4.96500000     11.06500000
O     -8.08000000     -3.01400000      4.86800000
H     -8.64200000     -3.68300000      5.26000000
H     -7.60800000     -3.47400000      4.17400000
O     -1.76500000     16.67500000      0.62400000
H     -1.88100000     17.39900000      0.00800000
H     -2.24000000     16.95000000      1.40800000
O    -10.18400000    -14.89300000     -3.77500000
H    -10.15200000    -14.21200000     -3.10300000
H    -10.19200000    -15.71400000     -3.28400000
O     -5.08100000     11.45200000     -3.12700000
H     -4.69200000     12.25500000     -2.78200000
H     -5.18000000     11.61700000     -4.06500000
O     -6.50500000      9.98400000     -9.94800000
H     -6.03800000     10.63800000    -10.46900000
H     -7.37600000      9.94300000    -10.34200000
O      8.77000000     -9.28300000     -9.13800000
H      8.49900000     -9.37000000     -8.22400000
H      9.26200000    -10.08400000     -9.32000000
O    -10.27900000     10.60600000     10.33600000
H    -11.22100000     10.76300000     10.40300000
H    -10.20500000      9.81700000      9.79900000
O     -9.79300000     -5.51600000     -2.32100000
H     -9.72600000     -4.68200000     -2.78600000
H    -10.40600000     -6.03300000     -2.84300000
O      8.63100000     -8.89200000     10.22600000
H      9.37700000     -8.96300000     10.82200000
H      8.68000000     -9.67900000      9.68500000
O     13.29500000      7.60100000      8.36800000
H     13.21600000      7.88400000      7.45700000
H     14.12100000      7.98100000      8.66600000
O     11.20600000      2.62400000     -7.40400000
H     11.28800000      2.29300000     -6.51000000
H     10.26800000      2.77300000     -7.51900000
O      5.54200000     10.78000000      0.94600000
H      4.67800000     10.93900000      1.32500000
H      6.15000000     10.90100000      1.67500000
O    -11.04100000     10.75000000      6.45400000
H    -11.15800000     11.56300000      5.96100000
H    -10.14600000     10.80100000      6.79000000
O    -13.89700000      8.14200000     -1.19900000
H    -13.47700000      7.48800000     -1.75900000
H    -13.30100000      8.89100000     -1.21800000
O     -2.54200000     -0.55600000     -7.34200000
H     -2.52300000     -0.26400000     -6.43100000
H     -1.90400000     -1.26900000     -7.37800000
O      3.40200000     -8.79900000      3.07600000
H      3.05700000     -8.35700000      3.85200000
H      4.23200000     -9.17800000      3.36600000
O      4.66700000     13.77100000     -9.41900000
H      4.15300000     13.89400000    -10.21700000
H      5.56000000     13.62200000     -9.73000000
O     -9.71600000     -7.38400000      1.58300000
H     -9.83500000     -7.13900000      2.50100000
H    -10.24800000     -6.75400000      1.09700000
O    -10.65700000     -0.87400000      7.07900000
H     -9.72100000     -1.07400000      7.05600000
H    -11.02400000     -1.36000000      6.34100000
O      5.00800000     -2.79000000      9.11800000
H      5.51000000     -3.49100000      9.53400000
H      5.23400000     -2.85300000      8.18900000
O     -5.37500000      2.35200000     13.67000000
H     -4.89000000      2.33400000     14.49500000
H     -5.23300000      1.48500000     13.29000000
O      0.01600000     -3.71400000    -16.53300000
H      0.33000000     -2.82500000    -16.37400000
H     -0.23700000     -3.71700000    -17.45700000
O      1.02000000     -5.63000000     13.16200000
H      0.37200000     -5.02000000     12.81000000
H      0.50100000     -6.35500000     13.51000000
O     15.26800000     -8.21200000      4.36200000
H     14.69700000     -7.57400000      3.93500000
H     14.69700000     -8.66700000      4.98200000
O      2.72200000    -13.23900000      5.14400000
H      2.80800000    -13.53400000      6.05100000
H      2.13100000    -12.48800000      5.19200000
O     -1.79900000     -5.92700000     -4.61100000
H     -2.64100000     -5.83300000     -5.05600000
H     -1.22300000     -6.31700000     -5.26800000
O     11.59400000      4.78400000    -12.00800000
H     10.70700000      4.75200000    -12.36500000
H     11.55000000      4.26000000    -11.20800000
O      3.85000000     -0.06400000     -8.13500000
H      2.98900000      0.00700000     -7.72300000
H      3.75000000     -0.76300000     -8.78100000
O     14.65800000     -0.84400000      3.98400000
H     14.76700000      0.09700000      3.84000000
H     13.71200000     -0.96600000      4.06200000
O     -4.90900000     14.21700000      9.38100000
H     -4.53500000     13.77500000      8.61900000
H     -4.70700000     13.63900000     10.11600000
O     -5.60100000      2.87400000      9.43800000
H     -5.73100000      3.25200000     10.30700000
H     -5.26800000      3.59900000      8.90900000
O      4.80700000      9.63300000      5.64700000
H      4.97400000      9.20800000      6.48800000
H      3.91100000      9.96100000      5.71800000
O      2.98700000     11.94600000     -8.28600000
H      3.39600000     12.75700000     -8.58600000
H      2.93000000     11.40200000     -9.07200000
O     11.84100000     -0.14600000     13.82900000
H     11.00100000      0.07200000     13.42400000
H     12.13000000     -0.93500000     13.37000000
O     -4.90200000     -3.62200000     -8.54000000
H     -5.20000000     -3.88400000     -7.66900000
H     -3.94700000     -3.63300000     -8.48000000
O     -6.04000000    -10.66400000      3.40300000
H     -6.22500000    -11.60300000      3.43000000
H     -5.71300000    -10.51000000      2.51700000
O      3.03900000     15.01300000     -7.20400000
H      3.61000000     14.52400000     -7.79600000
H      3.43900000     15.88000000     -7.14700000
O     10.33700000     13.44200000      2.07400000
H     10.38800000     13.97200000      1.28000000
H      9.40100000     13.38100000      2.26300000
O    -15.00300000      6.55200000      3.35000000
H    -15.03900000      6.89500000      2.45700000
H    -15.88700000      6.22600000      3.51800000
O      1.78900000      9.82300000     -2.59600000
H      2.08200000     10.71600000     -2.41500000
H      1.88900000      9.36500000     -1.76100000
O      6.18000000    -12.00700000     -8.16100000
H      6.40400000    -12.84900000     -7.76500000
H      6.80400000    -11.90600000     -8.87900000
O      0.13100000     -4.01500000      3.71000000
H      0.25500000     -4.43600000      2.85900000
H      1.00800000     -3.98600000      4.09200000
O     -6.88300000     -6.64600000     -6.57300000
H     -7.77000000     -6.29000000     -6.54000000
H     -6.78100000     -6.95300000     -7.47400000
O      1.82000000     -9.18300000     11.14800000
H      2.00100000     -9.90100000     10.54100000
H      2.45600000     -9.30000000     11.85300000
O     15.56900000     -3.72700000     -6.84000000
H     15.46300000     -3.73600000     -7.79100000
H     16.33400000     -4.27900000     -6.67900000
O    -11.13100000     -7.07900000     -4.15500000
H    -10.92300000     -7.94500000     -4.50700000
H    -12.06700000     -6.97100000     -4.32400000
O      3.14600000     12.11500000     -1.38100000
H      2.49800000     12.65300000     -1.83500000
H      3.27500000     12.55300000     -0.54000000
O     -8.42100000    -11.33800000     -5.42800000
H     -8.34200000    -11.33500000     -4.47400000
H     -7.74500000    -10.73000000     -5.72600000
O     -8.64800000      7.73600000    -12.03600000
H     -8.56300000      8.23700000    -12.84800000
H     -8.99400000      6.88700000    -12.31300000
O     -1.93600000      2.37600000      7.13400000
H     -1.38000000      1.96200000      7.79300000
H     -1.98000000      3.29500000      7.39900000
O    -12.56600000     -9.70100000      1.51200000
H    -12.14200000    -10.19600000      0.81000000
H    -13.08100000    -10.35400000      1.98700000
O      3.30900000    -15.94500000      0.06100000
H      2.91100000    -15.14000000      0.39200000
H      2.59000000    -16.57800000      0.04400000
O    -10.67700000     -5.06400000      2.90900000
H    -11.29700000     -5.78100000      3.04100000
H     -9.97900000     -5.23100000      3.54300000
O     12.29900000      2.01100000     -9.98500000
H     12.13600000      1.92200000     -9.04600000
H     11.46200000      1.79400000    -10.39600000
O      0.73900000     -6.38800000     -6.37500000
H     -0.03300000     -6.92700000     -6.54400000
H      1.11000000     -6.22100000     -7.24200000
O    -14.48700000     -4.08800000     -1.76300000
H    -14.20000000     -4.00700000     -0.85400000
H    -15.40800000     -3.82600000     -1.74800000
O      6.39900000    -12.63800000     -2.27800000
H      6.38400000    -13.37200000     -1.66400000
H      7.18800000    -12.14800000     -2.04700000
O      4.03100000      8.68000000      3.04700000
H      3.36000000      8.05000000      3.31200000
H      4.08100000      9.29800000      3.77600000
O      8.54200000      1.01700000     11.99900000
H      8.15500000      0.77800000     12.84100000
H      8.72800000      1.95300000     12.07800000
O     -6.42900000     -3.57400000     -3.08800000
H     -6.21000000     -4.31500000     -2.52300000
H     -6.09900000     -3.82400000     -3.95100000
O     -0.11000000      8.25600000     11.84000000
H     -0.15300000      8.34100000     12.79200000
H     -0.52800000      7.41500000     11.65500000
O      1.10900000      5.30600000    -17.83200000
H      1.56200000      5.35600000    -16.99000000
H      1.50500000      4.55500000    -18.27300000
O     11.27500000     -0.78700000    -12.71900000
H     10.92300000     -1.33000000    -13.42400000
H     10.71100000     -0.01300000    -12.70900000
O     11.28800000     -8.15300000      4.75200000
H     11.11300000     -7.72500000      5.59000000
H     12.02600000     -8.73600000      4.93000000
O    -10.61000000      2.76600000      5.65200000
H    -10.53200000      3.60000000      6.11400000
H    -11.47500000      2.80000000      5.24200000
O      7.80800000     12.77200000      2.91500000
H      7.65200000     12.25700000      3.70600000
H      7.31100000     13.57900000      3.05300000
O    -12.32300000     12.53400000     -0.70800000
H    -12.05500000     12.34300000      0.19100000
H    -12.27800000     13.48800000     -0.77400000
O      0.54500000     10.53000000      3.14100000
H      0.27600000      9.91900000      3.82700000
H      0.04700000     10.25900000      2.37000000
O     -0.53700000     -8.43300000     -9.50100000
H     -1.01900000     -8.63500000     -8.69900000
H      0.38200000     -8.56300000     -9.26800000
O     17.66500000     -1.77800000      3.20800000
H     18.21200000     -1.79500000      3.99300000
H     17.00100000     -1.11300000      3.39200000
O      2.74600000     -0.54800000     16.64900000
H      1.89800000     -0.10700000     16.59500000
H      2.99300000     -0.47800000     17.57100000
O     -8.39800000      4.95100000      3.37600000
H     -8.65700000      4.11400000      2.99100000
H     -9.21200000      5.45300000      3.42600000
O      5.40000000      6.71900000      7.18300000
H      5.25200000      7.45700000      7.77500000
H      4.52400000      6.37500000      7.00600000
O      0.59000000     14.40000000     -5.84500000
H      0.42300000     13.50600000     -5.54400000
H      1.45800000     14.35900000     -6.24700000
O     -9.96000000     -3.50700000      0.90800000
H    -10.45700000     -3.91200000      0.19700000
H    -10.28900000     -3.92800000      1.70200000
O      3.14900000    -14.64500000      7.54900000
H      3.26300000    -14.88400000      8.46900000
H      3.66800000    -15.29000000      7.06800000
O      9.88300000     -6.50700000     -8.92600000
H      9.78800000     -7.46000000     -8.93200000
H      9.01700000     -6.17900000     -9.16700000
O    -11.88900000     -3.59000000     -2.88800000
H    -11.97400000     -4.22000000     -3.60300000
H    -12.74000000     -3.60500000     -2.45200000
O      8.06700000     -3.48100000     15.74200000
H      7.47700000     -3.07300000     15.10800000
H      7.49800000     -3.73700000     16.46800000
O      9.36900000     -6.37500000      1.04000000
H      9.92300000     -5.80500000      1.57300000
H      9.97700000     -6.80700000      0.44000000
O     -6.55100000    -13.30100000      4.01600000
H     -6.10300000    -14.09600000      4.30300000
H     -7.05700000    -13.57400000      3.25000000
O     13.33900000      1.16700000      9.20700000
H     13.39300000      1.41800000      8.28500000
H     14.17000000      1.45600000      9.58300000
O      8.05800000     10.34200000     -5.60900000
H      7.31600000      9.88800000     -6.00800000
H      8.60600000     10.60300000     -6.34900000
O     -6.86600000     10.97200000     10.08200000
H     -7.58700000     10.72900000     10.66200000
H     -6.58300000     11.83100000     10.39800000
O     -0.97500000     -8.54100000     -6.86000000
H     -1.89800000     -8.77800000     -6.76600000
H     -0.51200000     -9.14900000     -6.28300000
O     15.87500000     -7.07900000     -5.52400000
H     14.93300000     -7.23100000     -5.60500000
H     16.27000000     -7.68200000     -6.15400000
O     -4.35100000     -9.98800000     10.15100000
H     -3.67000000     -9.71500000      9.53700000
H     -4.65600000    -10.83000000      9.81300000
O      5.44800000      6.18700000      3.14900000
H      4.96500000      7.01300000      3.17000000
H      6.17600000      6.35100000      2.54900000
O     -4.31000000      5.21200000     14.96500000
H     -5.01400000      5.86000000     15.00000000
H     -3.53200000      5.68700000     15.25500000
O     -6.01700000     -8.26500000     14.40700000
H     -5.37200000     -8.72600000     13.87100000
H     -5.49700000     -7.81400000     15.07200000
O     -1.44500000    -11.53300000      8.23800000
H     -1.54200000    -11.86600000      9.13000000
H     -1.67700000    -12.27400000      7.67900000
O     -6.97500000      7.26500000     -1.95700000
H     -7.06100000      8.18000000     -2.22600000
H     -6.57100000      6.83100000     -2.70800000
O     -5.17000000     17.23700000      0.79600000
H     -4.63000000     17.69400000      0.15200000
H     -4.65500000     17.26300000      1.60200000
O      8.37900000    -10.19100000     -1.98400000
H      8.10200000     -9.34400000     -1.63500000
H      9.32700000    -10.10900000     -2.08900000
O     -5.62300000      2.40400000    -14.61300000
H     -6.37200000      2.42100000    -15.20800000
H     -5.94700000      1.95700000    -13.83200000
O     -2.92200000      7.68400000     15.74000000
H     -3.45700000      7.99800000     16.47000000
H     -3.24000000      8.17600000     14.98300000
O     10.01700000     11.09500000      6.81200000
H     10.35400000     10.54700000      6.10400000
H      9.78900000     10.47700000      7.50600000
O      6.87600000     13.18500000     -6.62400000
H      6.35900000     13.93900000     -6.34200000
H      7.76700000     13.38300000     -6.33500000
O      7.66400000    -12.27000000    -10.35900000
H      7.97900000    -13.11400000    -10.68100000
H      8.43600000    -11.70400000    -10.37500000
O      7.65400000     -1.83100000    -16.07600000
H      8.48900000     -1.69500000    -15.62800000
H      7.19900000     -2.48200000    -15.54200000
O    -11.20400000     -0.73600000     -4.55100000
H    -11.14800000     -0.45100000     -3.63900000
H    -11.85200000     -1.44000000     -4.54400000
O     -7.75800000      3.86700000      7.98900000
H     -7.15300000      3.31200000      8.48100000
H     -7.78200000      3.47900000      7.11400000
O     -0.72600000      8.60000000      4.34900000
H     -0.95900000      8.24100000      5.20500000
H     -1.25400000      8.10000000      3.72700000
O     13.52100000     10.16200000     -3.61000000
H     12.66800000     10.40400000     -3.96800000
H     13.32600000      9.48300000     -2.96400000
O      8.44500000     14.50700000     -2.68600000
H      7.96000000     15.14000000     -3.21500000
H      8.23100000     13.65800000     -3.07300000
O     -4.79300000     -5.36100000      7.44700000
H     -4.46600000     -6.25400000      7.55700000
H     -5.28500000     -5.18600000      8.24900000
O    -13.56300000     -6.14300000      6.50600000
H    -14.07600000     -5.74500000      5.80200000
H    -14.01200000     -6.96800000      6.69200000
O     -1.76500000     14.45000000    -10.24200000
H     -2.08400000     14.99200000    -10.96400000
H     -0.91500000     14.82700000    -10.01700000
O     -0.52100000     -8.07200000     14.30000000
H     -1.26200000     -8.50000000     14.72900000
H      0.23400000     -8.61400000     14.52900000
O      9.52300000      6.25900000     -1.29600000
H      9.93400000      6.51300000     -0.46900000
H      8.65300000      6.65700000     -1.26100000
O     13.05700000     -4.11800000     10.33400000
H     13.71500000     -4.61800000     10.81800000
H     13.56400000     -3.48100000      9.83000000
O     -2.93000000      3.08100000    -14.98400000
H     -2.92500000      2.81000000    -15.90200000
H     -3.84100000      2.98100000    -14.70900000
O     17.32500000      1.19600000      2.06600000
H     16.46200000      1.49800000      1.78200000
H     17.44900000      1.59700000      2.92600000
O      9.08400000     -2.37900000     11.93500000
H      8.77700000     -3.28600000     11.93700000
H      8.43900000     -1.90700000     12.46200000
O    -11.46200000      9.62500000      3.70600000
H    -11.18600000     10.07300000      4.50600000
H    -11.42000000     10.29900000      3.02800000
O     14.81100000     -6.52200000     -2.53900000
H     15.29500000     -6.14300000     -1.80500000
H     14.79000000     -5.82600000     -3.19600000
O     -0.52500000    -13.78700000     -6.34600000
H     -0.89700000    -13.32500000     -5.59400000
H     -1.24500000    -13.84000000     -6.97500000
O      7.58900000     -0.59300000    -12.30100000
H      7.54400000     -0.06000000    -11.50700000
H      7.23500000     -0.03000000    -12.98900000
O     -8.14700000      9.59400000     12.43600000
H     -8.29500000     10.26100000     13.10600000
H     -8.98800000      9.14400000     12.35600000
O     -9.44800000      3.85900000     -0.77700000
H    -10.13700000      3.39000000     -1.24700000
H     -8.92100000      3.16800000     -0.37500000
O     -3.37000000     -7.87300000      1.50300000
H     -2.61400000     -7.45200000      1.91200000
H     -4.12100000     -7.36200000      1.80500000
O      7.77300000     12.00800000     -3.33100000
H      7.87300000     11.43200000     -4.08900000
H      7.08800000     11.59500000     -2.80500000
O     -0.17800000     11.90500000     -4.86200000
H     -0.20600000     11.68100000     -5.79200000
H     -0.27200000     11.06600000     -4.41100000
O      6.18800000     -0.83700000      5.42100000
H      6.18800000     -0.36800000      4.58700000
H      6.73600000     -0.30200000      5.99600000
O     -9.40400000    -11.93700000      1.22500000
H    -10.30000000    -12.20900000      1.02600000
H     -9.00800000    -12.70500000      1.63800000
O    -13.41300000     -1.61400000     -0.34400000
H    -13.68600000     -2.28100000      0.28600000
H    -14.23300000     -1.26400000     -0.69300000
O     11.61200000     -8.75600000     -7.54900000
H     11.86300000     -7.83600000     -7.45800000
H     10.72500000     -8.79800000     -7.19100000
O      1.60300000      8.16200000     -0.37900000
H      1.38700000      7.23100000     -0.43300000
H      2.45300000      8.18500000      0.06100000
O     -1.76200000     -1.75400000     17.62800000
H     -1.57600000     -2.26900000     18.41300000
H     -2.16400000     -2.37600000     17.02300000
O     -8.16700000     -1.72700000     -3.25600000
H     -7.62400000     -2.49400000     -3.07100000
H     -8.76700000     -2.01900000     -3.94200000
O     -7.37300000     -9.70600000     12.11400000
H     -7.09600000     -9.04900000     11.47600000
H     -7.58900000     -9.20200000     12.89900000
O      2.99100000    -16.19100000     -5.37900000
H      3.39600000    -16.04000000     -4.52500000
H      3.02300000    -15.33800000     -5.81300000
O     10.92800000     10.39600000      2.66800000
H     10.56700000     11.27800000      2.76200000
H     10.88400000     10.02500000      3.54900000
O    -11.48100000     -6.04100000      0.05500000
H    -12.32400000     -6.48000000     -0.05400000
H    -11.15000000     -5.93200000     -0.83600000
O     -4.80600000     -0.17100000     12.77700000
H     -5.23800000     -0.86600000     13.27400000
H     -4.60100000     -0.57300000     11.93300000
O      7.63200000      9.98000000     13.64800000
H      8.55200000     10.01000000     13.91300000
H      7.54000000      9.13900000     13.20100000
O     12.65100000     -0.42700000     -2.47700000
H     12.90800000      0.49300000     -2.54200000
H     12.33200000     -0.65000000     -3.35100000
O      1.25200000     -5.49500000    -14.55500000
H      1.63100000     -6.09900000    -15.19400000
H      0.80700000     -4.83300000    -15.08500000
O    -10.62100000      1.12200000      9.40700000
H    -10.33600000      0.59000000      8.66400000
H    -10.76200000      1.99400000      9.03700000
O      1.78500000      7.02600000     -6.02000000
H      2.65600000      6.63800000     -6.10600000
H      1.39700000      6.58100000     -5.26700000
O      9.25900000      4.00500000     11.18700000
H      9.81700000      3.72000000     10.46300000
H      9.56000000      4.89100000     11.38700000
O     -4.97400000    -12.42100000      8.92900000
H     -5.58100000    -13.08100000      8.59300000
H     -4.46200000    -12.15600000      8.16600000
O     -0.43000000      4.83100000     16.50800000
H      0.34400000      4.50500000     16.96800000
H     -0.51200000      4.26200000     15.74300000
O     -8.47700000     -1.38800000     -0.04100000
H     -8.88300000     -1.05100000     -0.84000000
H     -9.00100000     -2.15600000      0.18800000
O      4.79400000     -0.19600000      1.11700000
H      5.55700000     -0.10500000      1.68800000
H      4.39300000      0.67300000      1.11400000
O     -4.09700000      5.22700000     -0.64500000
H     -3.21700000      4.85200000     -0.65300000
H     -4.09400000      5.86200000     -1.36200000
O     -3.81600000    -16.75500000     -3.01000000
H     -4.55300000    -17.35000000     -2.87400000
H     -3.62600000    -16.81900000     -3.94600000
O      1.15300000     -1.12000000    -15.94000000
H      0.61300000     -0.40400000    -15.60400000
H      1.71700000     -1.36000000    -15.20500000
O    -10.35100000     -6.90300000     10.11500000
H    -10.10900000     -7.65800000      9.57900000
H    -11.10300000     -7.20200000     10.62600000
O      5.66100000    -13.16000000      1.49200000
H      6.19000000    -13.08700000      0.69800000
H      4.77900000    -12.90900000      1.21600000
O      5.80100000     -3.43800000      6.58500000
H      6.62900000     -3.40400000      7.06400000
H      5.84300000     -2.69600000      5.98100000
O      5.35900000      3.89300000     -3.51200000
H      4.72000000      4.24400000     -4.13300000
H      5.44700000      2.97100000     -3.75300000
O     -4.18600000     -6.95000000      4.28800000
H     -3.58300000     -6.31400000      4.67300000
H     -4.34800000     -7.58100000      4.98900000
O     -8.78200000      2.61400000    -11.94400000
H     -8.66600000      2.37400000    -12.86300000
H     -9.73100000      2.67600000    -11.83100000
O     -5.00800000     -4.64400000     13.74300000
H     -5.85900000     -5.03500000     13.94000000
H     -5.06100000     -3.76000000     14.10600000
O    -12.39100000    -10.98900000     -0.87900000
H    -11.53200000    -10.59300000     -1.02500000
H    -13.01400000    -10.30400000     -1.12200000
O      4.14700000     -4.92900000     -1.12500000
H      4.43000000     -4.03000000     -0.96000000
H      4.81700000     -5.47200000     -0.71000000
O      2.19600000     -8.10700000      6.09500000
H      2.38500000     -7.33500000      6.62800000
H      2.50700000     -8.84300000      6.62200000
O      9.10600000     -2.50300000     -0.80900000
H      8.41300000     -2.15400000     -1.37000000
H      8.66700000     -2.70800000      0.01600000
O      6.01700000      7.48200000     -1.48300000
H      5.24500000      7.76700000     -0.99400000
H      6.01400000      8.02400000     -2.27200000
O     -9.61600000     -5.93000000     -6.36200000
H    -10.25900000     -6.22500000     -7.00600000
H     -9.92700000     -6.28800000     -5.53100000
O      9.60200000     -9.86400000      6.31600000
H     10.06300000     -9.35400000      6.98200000
H     10.10000000     -9.71500000      5.51200000
O    -11.73400000     -3.21100000     -7.11200000
H    -11.58800000     -4.11200000     -7.40200000
H    -12.64900000     -3.19600000     -6.83000000
O      3.47400000     -0.02600000    -16.47700000
H      3.41700000      0.15800000    -15.53900000
H      2.59500000     -0.31900000    -16.71800000
O     -0.43100000     13.33900000      2.83600000
H     -0.09200000     12.57400000      3.30000000
H      0.03400000     14.08100000      3.22200000
O      3.95500000     -3.54000000     -9.39300000
H      4.69600000     -3.96500000     -9.82600000
H      3.67500000     -2.86300000    -10.00900000
O      5.55800000      3.75100000      8.79500000
H      5.78900000      4.66200000      8.97900000
H      6.27500000      3.24200000      9.17400000
O      1.53100000      6.85400000    -10.25500000
H      0.73400000      6.64500000    -10.74200000
H      2.23700000      6.47200000    -10.77500000
O     -0.72100000     18.46200000     -1.49500000
H     -0.40200000     19.29300000     -1.84700000
H      0.03700000     17.87900000     -1.53300000
O      1.36900000     -5.08100000     -1.16800000
H      2.23800000     -4.73800000     -1.37600000
H      0.76500000     -4.40700000     -1.48000000
O     13.28400000      8.50600000      5.72100000
H     13.62400000      9.39200000      5.59400000
H     13.36500000      8.09400000      4.86100000
O      7.78600000      9.46400000      8.02800000
H      7.85500000     10.13600000      8.70700000
H      6.88600000      9.14400000      8.09900000
O     -9.11000000      2.67900000     -8.75100000
H     -9.54200000      2.77900000     -7.90300000
H     -9.77400000      2.27900000     -9.31300000
O    -15.48900000     -6.98300000     -2.47400000
H    -15.42400000     -6.72500000     -1.55400000
H    -14.75500000     -6.54000000     -2.89900000
O      1.84200000     -3.02300000     13.72800000
H      1.75500000     -3.96600000     13.86900000
H      1.02700000     -2.77000000     13.29500000
O      5.17500000    -16.10800000      6.16700000
H      4.91500000    -17.01200000      6.34500000
H      4.86100000    -15.93800000      5.27900000
O     -3.46500000     -0.22300000     -4.56500000
H     -3.49700000     -0.42700000     -3.63100000
H     -4.38300000     -0.17000000     -4.83100000
O    -10.96700000      7.56700000     -8.26800000
H    -11.14300000      7.37200000     -7.34700000
H    -10.22300000      7.00900000     -8.49300000
O     -1.21000000      3.05800000    -17.46000000
H     -1.45700000      2.86800000    -18.36500000
H     -0.61500000      3.80400000    -17.52600000
O      0.21200000     -0.41800000     -9.77100000
H     -0.59400000      0.09200000     -9.69200000
H     -0.08300000     -1.32700000     -9.82500000
O     11.74700000     -4.52500000     -3.88000000
H     11.46600000     -4.14700000     -4.71300000
H     12.69000000     -4.36200000     -3.85000000
O     14.79700000     -1.23200000      8.05700000
H     14.51000000     -1.18500000      8.96900000
H     14.98100000     -0.32400000      7.81700000
O     -1.45500000     12.93300000      6.48600000
H     -0.52800000     12.90500000      6.24800000
H     -1.49000000     13.51900000      7.24200000
O     -8.70600000      1.79100000     11.32800000
H     -9.40500000      1.60900000     10.70000000
H     -8.09300000      2.34900000     10.85000000
O     -3.33000000    -15.30300000     -0.33400000
H     -3.43200000    -15.53900000     -1.25600000
H     -2.38300000    -15.28300000     -0.19500000
O     -7.65600000      2.50200000     15.51800000
H     -6.88800000      2.54800000     14.95000000
H     -8.34700000      2.14700000     14.95900000
O    -11.44200000     11.99100000      1.67600000
H    -11.20500000     12.41000000      2.50300000
H    -10.69300000     11.43300000      1.46700000
O      4.53500000     -5.34700000    -13.54700000
H      4.72800000     -5.67400000    -12.66800000
H      3.84200000     -5.92300000    -13.87000000
O      4.60000000     15.34000000      5.93400000
H      5.09800000     15.16700000      5.13500000
H      4.06000000     16.10000000      5.72000000
O    -15.88600000     -0.95800000     -1.66500000
H    -16.47000000     -1.68900000     -1.46500000
H    -16.30000000     -0.19900000     -1.25400000
O      3.96400000    -15.33900000      3.80400000
H      3.56700000    -14.50600000      4.05700000
H      3.25200000    -15.97500000      3.87700000
O      4.35300000     16.96100000     -5.62800000
H      4.05300000     16.10700000     -5.31600000
H      3.99200000     17.58500000     -4.99800000
O     -0.83700000    -14.44400000      0.07600000
H     -0.60800000    -14.46600000      1.00500000
H     -0.47000000    -13.61800000     -0.24100000
O    -13.50600000     -3.59400000    -12.61500000
H    -13.51100000     -4.53300000    -12.80100000
H    -12.86700000     -3.49400000    -11.90900000
O      6.79800000      4.83800000     -1.53600000
H      6.40900000      4.45800000     -2.32400000
H      6.65900000      5.78100000     -1.63100000
O     -4.94200000      7.15300000      5.95400000
H     -5.48000000      7.87700000      5.63200000
H     -4.97600000      6.50000000      5.25500000
O     -0.46900000    -14.77900000      9.81000000
H     -0.41500000    -15.03500000     10.73000000
H     -1.40100000    -14.83900000      9.59900000
O      1.58000000      6.87600000     16.70800000
H      1.73800000      6.57900000     15.81200000
H      0.62800000      6.85600000     16.80300000
O      8.61800000      9.36100000    -12.08200000
H      7.70200000      9.10000000    -11.99600000
H      8.91400000      8.93700000    -12.88800000
O     -6.28800000     -3.92700000      2.95400000
H     -5.48700000     -4.42400000      3.12200000
H     -6.76100000     -4.44700000      2.30400000
O     11.68400000    -11.39600000     -0.17300000
H     12.40600000    -10.83300000      0.10300000
H     11.33200000    -10.96800000     -0.95400000
O      7.71000000     11.03200000      5.15600000
H      7.31800000     10.16500000      5.25800000
H      8.54100000     10.97600000      5.62800000
O      0.29200000     11.02700000     -7.54800000
H      1.18900000     11.33600000     -7.67200000
H      0.32200000     10.10200000     -7.79200000
O      6.88200000     -8.28800000     -0.97100000
H      6.86900000     -7.33800000     -0.85400000
H      6.13200000     -8.60200000     -0.46500000
O     10.13300000      6.22600000      5.71100000
H      9.94300000      6.03800000      4.79100000
H     11.07400000      6.07700000      5.79600000
O    -10.51800000     13.88600000     -5.22400000
H    -10.36200000     13.64400000     -4.31100000
H    -10.24900000     14.80300000     -5.27800000
O    -11.24700000      4.39900000     12.94900000
H    -12.10500000      4.63500000     13.30100000
H    -11.43900000      3.98500000     12.10700000
O      7.91100000      7.39200000     -4.22300000
H      7.24000000      6.75400000     -4.46300000
H      7.43300000      8.21500000     -4.11600000
O      5.71800000     -8.06300000     15.15500000
H      5.27100000     -7.31800000     14.75300000
H      6.55500000     -7.70700000     15.45300000
O    -10.07100000     -0.94900000    -12.44500000
H    -10.82700000     -0.36800000    -12.36300000
H     -9.81900000     -0.88600000    -13.36700000
O     -3.84200000      6.64700000     -2.86700000
H     -3.66800000      7.58800000     -2.83100000
H     -4.55800000      6.56000000     -3.49700000
O     -1.27700000     -1.25400000     10.32900000
H     -0.75500000     -0.53100000     10.67600000
H     -0.97300000     -1.35900000      9.42800000
O    -14.36200000     -3.34800000     -6.07200000
H    -14.67900000     -2.79800000     -5.35600000
H    -15.05800000     -3.31100000     -6.72800000
O     -4.22400000     -5.72100000     -5.79300000
H     -4.23500000     -4.88600000     -5.32600000
H     -5.14700000     -5.91200000     -5.96300000
O      7.41800000      7.35600000      1.04100000
H      7.32400000      8.20500000      1.47200000
H      7.06500000      7.49300000      0.16200000
O    -10.33000000     11.22600000     -5.93400000
H    -10.36800000     12.16500000     -5.75000000
H     -9.63700000     10.89700000     -5.36200000
O     11.69800000      2.63400000      2.69500000
H     12.61500000      2.60600000      2.42100000
H     11.27000000      3.19000000      2.04400000
O     -5.85000000    -14.45600000      7.58600000
H     -6.01600000    -15.36000000      7.85300000
H     -5.26500000    -14.53200000      6.83200000
O      5.53400000      8.96400000     -4.08900000
H      4.75500000      8.67100000     -4.56200000
H      5.35000000      9.87700000     -3.86800000
O      9.63200000     -5.14200000      7.78600000
H      9.88800000     -5.39600000      6.89900000
H     10.43700000     -5.21700000      8.29800000
O     11.02500000     -9.51200000     -2.07900000
H     11.04700000     -8.65700000     -1.64800000
H     11.66800000     -9.44200000     -2.78400000
O     -0.52500000      9.24700000      0.89800000
H     -1.20800000      8.66400000      0.56600000
H      0.25900000      9.00100000      0.40700000
O      5.41700000     -0.59500000     10.77100000
H      5.41000000     -1.34100000     10.17200000
H      4.90700000     -0.89000000     11.52600000
O      1.10800000      5.36000000     -3.76000000
H      1.16900000      5.01600000     -2.86900000
H      0.18500000      5.59100000     -3.86600000
O      6.09100000      8.99000000    -11.58600000
H      5.31700000      9.38200000    -11.99200000
H      5.74600000      8.27300000    -11.05400000
O     -1.54100000      5.45600000     -3.90200000
H     -2.23300000      5.57200000     -3.25100000
H     -1.81100000      4.68700000     -4.40400000
O      5.54400000     -1.30900000     17.57800000
H      5.63300000     -1.06600000     16.65600000
H      5.32700000     -0.48800000     18.02100000
O     -0.66600000     -7.54900000      3.11600000
H     -0.17900000     -6.76300000      2.86900000
H     -0.28000000     -8.24700000      2.58700000
O     16.88200000      6.33500000     -1.46900000
H     15.99700000      6.06400000     -1.22300000
H     16.75900000      7.17000000     -1.92000000
O     -3.08100000     17.03000000     -4.64400000
H     -2.21300000     17.25500000     -4.97900000
H     -3.35300000     17.80100000     -4.14500000
O     15.32800000     -2.98500000      5.72200000
H     14.98900000     -2.59500000      6.52800000
H     15.31700000     -2.26900000      5.08700000
O     -5.64200000    -14.79700000     -9.70200000
H     -5.42600000    -13.86600000     -9.74700000
H     -4.89000000    -15.19500000     -9.26300000
O      6.85600000      1.18000000      2.78300000
H      7.31100000      1.65600000      2.08800000
H      6.33900000      1.84900000      3.23300000
O     -8.52300000     -6.59300000      3.95200000
H     -8.27900000     -6.38000000      4.85300000
H     -7.68900000     -6.65100000      3.48500000
O      0.58500000      0.90200000     11.08200000
H      1.49400000      0.83600000     10.79000000
H      0.62700000      0.76800000     12.02900000
O     -2.50400000     16.52300000      5.94200000
H     -1.65500000     16.53800000      6.38300000
H     -2.87700000     17.38800000      6.11200000
O      4.83400000      5.86000000    -15.57800000
H      5.31300000      5.56300000    -14.80400000
H      4.11900000      6.39100000    -15.22800000
O      3.98200000     14.01700000     -3.54400000
H      3.05800000     13.82000000     -3.38900000
H      4.21000000     13.50400000     -4.31900000
O    -12.43500000    -10.64700000      4.67100000
H    -11.80500000    -10.03900000      4.28600000
H    -12.15400000    -11.51000000      4.36600000
O      0.09600000      1.04600000      8.45400000
H     -0.37400000      0.21400000      8.39600000
H      0.46200000      1.05300000      9.33900000
O     -6.50900000     -2.17300000     14.21900000
H     -7.16700000     -1.81700000     13.62300000
H     -6.86100000     -2.00600000     15.09300000
O     -4.59300000     -2.18800000    -15.94400000
H     -3.90900000     -1.54600000    -16.13300000
H     -4.87700000     -1.97900000    -15.05400000
O      5.36100000    -10.08800000     -3.71900000
H      6.09000000    -10.36200000     -4.27500000
H      5.42100000    -10.65400000     -2.95000000
O      2.59200000     11.06500000      6.10300000
H      2.42700000     11.63000000      5.34800000
H      2.50600000     11.64500000      6.85900000
O     15.22300000      5.49700000      6.30300000
H     14.96100000      5.23500000      7.18500000
H     14.54500000      6.11100000      6.02400000
O    -13.69500000     -4.26000000      0.77600000
H    -13.45300000     -4.03700000      1.67500000
H    -13.23300000     -5.08000000      0.60100000
O    -13.33000000      5.85900000     -6.93500000
H    -13.71900000      6.19700000     -7.74200000
H    -13.41800000      6.57600000     -6.30800000
O      3.98600000     10.12500000    -12.80800000
H      3.41800000     10.76900000    -13.23100000
H      3.53300000      9.90400000    -11.99500000
O      7.53400000     -1.09100000     -3.07700000
H      7.13400000     -0.73900000     -3.87200000
H      7.28600000     -0.47400000     -2.38900000
O     14.44000000     -9.73600000     -6.52000000
H     14.28400000     -9.70300000     -7.46400000
H     13.80100000     -9.12600000     -6.15000000
O      6.70300000     13.08700000    -10.80800000
H      6.48300000     12.29800000    -10.31200000
H      7.62200000     12.96800000    -11.05100000
O    -10.72200000      4.46100000     -6.94500000
H    -11.54400000      4.91100000     -7.13700000
H    -10.54900000      4.66000000     -6.02500000
O      7.03200000      0.94300000     -1.31900000
H      6.30800000      1.29500000     -1.83700000
H      6.99000000      1.42100000     -0.49100000
O     -2.83300000      3.23000000     -5.08400000
H     -3.44800000      2.85100000     -4.45600000
H     -3.33000000      3.28700000     -5.90000000
O     -1.73100000     -5.66100000      4.81100000
H     -1.52100000     -4.81600000      4.41400000
H     -1.40600000     -6.30700000      4.18500000
O     -6.67500000     -1.90000000     10.15200000
H     -5.91800000     -1.36100000      9.92500000
H     -7.23400000     -1.86600000      9.37500000
O     -8.20000000     11.30300000     -1.26200000
H     -8.50000000     10.82200000     -0.49100000
H     -7.51200000     11.88100000     -0.93100000
O     -4.22200000     -0.89500000      9.95500000
H     -4.07300000     -0.15600000      9.36500000
H     -3.34500000     -1.17700000     10.21200000
O      6.81900000     -9.85100000      6.34600000
H      6.39100000    -10.50300000      6.90000000
H      7.74600000    -10.08800000      6.36900000
O      8.33500000    -15.51000000      1.38800000
H      8.44900000    -14.56300000      1.45900000
H      8.30100000    -15.81600000      2.29500000
O    -16.17000000      4.32900000      0.86300000
H    -16.78100000      4.57900000      0.16900000
H    -15.67100000      3.60200000      0.49200000
O      7.44200000     13.49600000     -0.11100000
H      7.34100000     13.27900000      0.81600000
H      8.38700000     13.58000000     -0.23500000
O      0.63800000    -13.51100000      7.64100000
H      0.12800000    -13.98200000      8.30100000
H      1.51600000    -13.88700000      7.70500000
O    -15.48200000      9.70400000     -3.35500000
H    -15.49900000      9.61100000     -2.40300000
H    -15.13300000      8.87100000     -3.67100000
O     10.35100000     -4.49300000      3.30100000
H      9.92200000     -5.23600000      3.72500000
H     10.12500000     -3.74200000      3.84900000
O     11.15600000     -5.97700000     10.32900000
H     11.76000000     -5.23800000     10.25700000
H     10.99200000     -6.06200000     11.26800000
O     -7.24700000      9.72700000     -2.93800000
H     -7.48800000     10.30300000     -2.21300000
H     -6.41200000     10.07400000     -3.25200000
O     12.75800000      8.52400000     -1.30500000
H     13.09700000      7.67500000     -1.58900000
H     11.84200000      8.52100000     -1.58100000
O      6.08400000     -2.32300000    -10.85800000
H      6.40700000     -2.26500000     -9.95900000
H      6.73600000     -1.85400000    -11.37800000
O     10.60600000      8.19000000      0.68800000
H     10.65300000      8.56400000      1.56700000
H     10.97400000      8.86600000      0.11900000
O      7.09800000     -5.53000000     -0.52700000
H      7.77200000     -5.35300000      0.12800000
H      7.53400000     -5.38200000     -1.36600000
O     -8.25600000     14.11100000      6.61300000
H     -7.49400000     14.68400000      6.53100000
H     -7.96200000     13.27100000      6.26100000
O    -13.56500000      1.17000000     -2.30000000
H    -13.41200000      0.23800000     -2.14500000
H    -14.25600000      1.19200000     -2.96200000
O     -4.90700000    -12.05000000    -10.22700000
H     -4.97400000    -11.25000000    -10.74900000
H     -4.04800000    -12.40900000    -10.45000000
O    -11.73100000      1.87400000     -5.54200000
H    -12.50900000      2.10000000     -5.03100000
H    -11.61300000      0.93600000     -5.39600000
O     -8.04700000     -1.62800000      7.35900000
H     -7.40900000     -1.01500000      6.99200000
H     -8.12300000     -2.31800000      6.70000000
O     -4.26000000      8.46800000     -9.05800000
H     -5.08800000      8.79300000     -9.41200000
H     -3.85200000      9.23600000     -8.66000000
O     -9.93700000     -9.31200000      4.48400000
H     -9.30200000     -8.71900000      4.08100000
H     -9.71300000    -10.17500000      4.13500000
O     -9.08700000    -12.10800000      4.43600000
H     -8.50600000    -12.21300000      3.68300000
H     -8.52000000    -12.23800000      5.19700000
O     -0.71300000    -10.58100000     12.28500000
H      0.16800000    -10.29500000     12.52600000
H     -0.58500000    -11.12100000     11.50500000
O      3.84900000     -5.63500000     17.10900000
H      3.51500000     -6.29600000     16.50300000
H      3.33300000     -4.85200000     16.91700000
O     -1.13500000     -9.42900000     -3.61100000
H     -0.18300000     -9.33600000     -3.58100000
H     -1.43700000     -9.07800000     -2.77300000
O      9.19600000    -10.66200000      3.22400000
H     10.01400000    -10.29900000      3.56400000
H      8.82400000     -9.95800000      2.69300000
O      4.61100000      2.99800000    -13.57900000
H      5.40200000      2.53400000    -13.85300000
H      3.93300000      2.32300000    -13.55500000
O     13.42200000     -9.51300000      0.64500000
H     14.26200000     -9.95800000      0.76300000
H     13.65000000     -8.58500000      0.58400000
O     -6.41200000      6.87800000      2.71100000
H     -7.26200000      6.45100000      2.81700000
H     -5.78600000      6.26300000      3.09200000
O      4.84200000      0.13900000     15.15400000
H      3.94100000     -0.08600000     15.38500000
H      4.98100000      1.00100000     15.54500000
O     10.14300000     13.87000000     -0.71900000
H      9.73700000     14.22200000     -1.51200000
H     10.15800000     12.92300000     -0.85800000
O     12.67800000      0.13600000      1.96200000
H     12.07500000      0.04800000      2.70000000
H     12.16000000     -0.11500000      1.19800000
O      6.68100000    -10.92900000    -12.76100000
H      6.67300000    -11.15200000    -11.83000000
H      6.05500000    -11.53400000    -13.15800000
O    -17.77300000      3.14200000     -2.18700000
H    -17.00900000      3.10800000     -2.76300000
H    -17.67700000      2.37900000     -1.61700000
O     10.79100000      8.89800000      4.97500000
H     11.74400000      8.81500000      4.97000000
H     10.47300000      8.00800000      5.12500000
O     -0.08700000      0.35200000     13.70000000
H     -1.02000000      0.36500000     13.91200000
H      0.31200000     -0.16000000     14.40300000
O     -5.47100000     -9.29000000     -5.00300000
H     -5.15000000     -9.17300000     -4.10900000
H     -6.01300000     -8.51800000     -5.16700000
O     -9.62600000     -3.25400000     -5.41700000
H    -10.36600000     -3.02300000     -5.97800000
H     -9.24000000     -4.02400000     -5.83500000
O      7.57100000      5.73100000    -10.37600000
H      7.14900000      5.75800000     -9.51700000
H      8.45300000      5.40400000    -10.19900000
O      5.19600000     12.76800000      9.21200000
H      6.09000000     12.78000000      8.87000000
H      5.12500000     11.92800000      9.66600000
O    -12.64000000     -1.52800000     -9.08300000
H    -12.02700000     -1.74500000     -9.78600000
H    -12.69700000     -2.32700000     -8.56000000
O      3.37000000     -5.82600000     -3.85200000
H      4.01500000     -6.06800000     -4.51600000
H      3.87500000     -5.75000000     -3.04300000
O     -2.65500000      8.30700000    -13.31500000
H     -2.95200000      7.83200000    -12.53900000
H     -2.60200000      9.21900000    -13.03200000
O     -5.27500000      7.69200000     11.11000000
H     -5.98500000      8.29300000     11.33400000
H     -5.65400000      7.10900000     10.45100000
O      9.22600000    -12.02900000     -7.37800000
H      9.92200000    -12.64800000     -7.59900000
H      9.31500000    -11.89500000     -6.43400000
O     -9.85400000    -13.13300000     -6.93700000
H     -9.25300000    -13.81300000     -7.24300000
H     -9.34500000    -12.63300000     -6.30000000
O     -6.18900000    -13.49300000     -2.59500000
H     -5.79100000    -13.29100000     -3.44200000
H     -6.61100000    -12.67600000     -2.32800000
O     -1.13300000    -14.73900000     -9.30100000
H     -0.44100000    -14.90400000     -8.66000000
H     -1.58900000    -13.96600000     -8.96800000
O      7.48400000      5.23400000     14.39800000
H      6.74700000      4.83400000     13.93500000
H      7.15400000      5.39200000     15.28300000
O     -9.17300000      8.27400000      8.78900000
H     -9.91200000      7.76000000      8.46500000
H     -8.40300000      7.85800000      8.40100000
O      5.99500000      1.66300000     -9.04200000
H      5.37000000      0.97900000     -8.80300000
H      5.49300000      2.47600000     -8.98600000
O     -3.41000000     -4.34500000    -17.24900000
H     -3.09600000     -3.80500000    -17.97400000
H     -3.64600000     -3.71600000    -16.56700000
O      0.59800000     -0.31300000    -13.16300000
H      0.58400000     -0.82400000    -12.35400000
H      0.00000000      0.41600000    -12.99600000
O     13.70300000     -6.88200000      0.77000000
H     14.63800000     -6.77900000      0.59400000
H     13.56800000     -6.44300000      1.61000000
O      4.25600000     -5.80100000      3.31900000
H      3.54700000     -6.44400000      3.29000000
H      5.01300000     -6.26400000      2.95800000
O      2.51200000     -2.43100000      7.33400000
H      3.27900000     -1.89000000      7.14600000
H      2.25900000     -2.79100000      6.48300000
O     -9.40600000      9.69800000    -10.52300000
H     -9.20300000      8.76700000    -10.43200000
H     -9.95400000      9.74800000    -11.30600000
O     -8.28500000     -9.71700000     -0.01000000
H     -8.76000000     -9.17200000      0.61800000
H     -8.36700000    -10.60600000      0.33400000
O      1.03900000      5.44000000     -0.62100000
H      1.58100000      4.98000000      0.02000000
H      0.16000000      5.08500000     -0.49000000
O     -0.07600000      1.76100000      5.15000000
H     -0.93000000      1.82800000      5.57700000
H      0.06600000      0.82000000      5.04500000
O      8.41200000     10.96500000     10.42400000
H      8.28500000     11.69500000     11.03000000
H      9.36200000     10.87300000     10.35600000
O      8.55300000     -5.06400000    -12.25300000
H      8.40500000     -5.86100000    -11.74300000
H      8.56900000     -4.36300000    -11.60100000
O    -10.78600000    -11.12900000      6.90300000
H    -11.36500000    -10.55300000      6.40500000
H    -10.45000000    -11.74900000      6.25600000
O     -0.15100000     -2.90800000    -11.25100000
H      0.62600000     -3.39100000    -10.97200000
H     -0.73800000     -3.57900000    -11.60000000
O      4.00700000     -1.53400000     12.81700000
H      3.98400000     -0.81000000     13.44300000
H      3.29500000     -2.11200000     13.09200000
O      4.84200000      9.31200000     -7.27700000
H      4.41100000      9.86800000     -6.62900000
H      4.85100000      8.44200000     -6.87900000
O     11.82700000     -1.00800000      4.39900000
H     10.89600000     -1.22300000      4.33800000
H     11.85300000     -0.20100000      4.91400000
O      3.11900000     12.40300000     -5.74600000
H      3.11000000     12.38300000     -6.70300000
H      2.96500000     11.49400000     -5.48700000
O     -3.42100000     17.76900000     -1.78000000
H     -3.27500000     16.83100000     -1.90900000
H     -2.54200000     18.14600000     -1.74700000
O      9.79300000      6.54700000      2.91400000
H      9.84000000      5.63900000      2.61400000
H      9.56400000      7.04600000      2.13000000
O     -2.01100000      1.16700000     -9.53900000
H     -2.81100000      1.27700000    -10.05200000
H     -2.27200000      0.61000000     -8.80500000
O      2.18700000     13.62200000      0.77700000
H      1.44600000     14.22800000      0.73900000
H      2.95800000     14.18100000      0.68200000
O      5.09500000     12.11700000      4.04900000
H      4.22400000     12.05600000      3.65700000
H      5.17700000     11.32300000      4.57700000
O    -11.38700000     -3.08600000    -11.09500000
H    -10.86800000     -2.55100000    -11.69600000
H    -10.73700000     -3.55000000    -10.56700000
O    -13.30500000      3.24300000     -8.29800000
H    -12.88800000      2.78900000     -7.56600000
H    -13.61800000      4.06600000     -7.92300000
O     11.32300000     13.37100000      5.69100000
H     11.78900000     12.89300000      5.00500000
H     10.98600000     12.68900000      6.27100000
O    -12.14400000     -9.37700000     -8.72200000
H    -12.15300000     -9.94300000     -9.49400000
H    -11.51200000     -9.78700000     -8.13200000
O      7.32300000     -7.77600000     -3.77900000
H      6.69000000     -7.14500000     -4.12400000
H      6.80700000     -8.34700000     -3.21100000
O     13.92100000     -5.78800000      3.47800000
H     14.55400000     -5.10000000      3.27200000
H     13.47000000     -5.47100000      4.26100000
O     -4.93900000    -10.15500000      0.98000000
H     -5.31100000    -10.00900000      0.11000000
H     -4.43500000     -9.36100000      1.16100000
O    -12.94600000      4.90100000      4.38700000
H    -13.65100000      5.09500000      3.77000000
H    -13.16300000      4.03600000      4.73400000
O      6.42900000     -7.43200000      2.67700000
H      7.22800000     -7.78100000      2.28200000
H      6.64200000     -7.33900000      3.60600000
O      4.34600000    -12.22600000     10.09900000
H      5.28300000    -12.11700000      9.93600000
H      4.26100000    -12.17200000     11.05100000
O    -13.43600000      8.57000000     -6.35300000
H    -13.13800000      9.27900000     -6.92200000
H    -14.38400000      8.54500000     -6.47700000
O      0.97100000     16.38800000     -1.67900000
H      1.84500000     16.11300000     -1.40100000
H      0.41800000     15.62200000     -1.52600000
O     -1.85900000     -6.69300000    -16.27800000
H     -2.07700000     -5.79200000    -16.51700000
H     -1.56300000     -6.63400000    -15.37000000
O     12.87500000     -4.74000000      6.40300000
H     13.59200000     -4.40900000      5.86100000
H     13.26100000     -4.84600000      7.27200000
O      7.26800000     -5.52100000     -9.54500000
H      6.61100000     -5.69600000     -8.87100000
H      7.31400000     -6.33200000    -10.05200000
O     14.37900000      4.23800000      1.15700000
H     14.45200000      3.28600000      1.22800000
H     15.10600000      4.57300000      1.68200000
O      2.06500000     -2.82400000     10.00500000
H      2.98200000     -2.76300000     10.27300000
H      2.05300000     -2.47500000      9.11400000
O     -2.90700000     -8.60800000    -11.38100000
H     -2.20600000     -8.17300000    -10.89500000
H     -2.45700000     -9.06500000    -12.09100000
O     -8.51200000      2.48600000    -14.54100000
H     -8.59300000      3.19900000    -15.17400000
H     -8.36700000      1.70600000    -15.07600000
O     -7.84600000      9.99400000     -7.64800000
H     -7.31800000     10.05700000     -8.44400000
H     -8.75100000     10.05400000     -7.95500000
O     -2.41500000     -8.69200000     -1.24100000
H     -1.83400000     -7.94200000     -1.37000000
H     -2.58200000     -8.70500000     -0.29800000
O      2.66900000     -1.17900000    -10.60800000
H      3.06600000     -0.32500000    -10.77700000
H      1.74400000     -0.98700000    -10.45400000
O    -16.39400000     -6.71900000      0.84400000
H    -16.99900000     -6.90900000      0.12700000
H    -16.61700000     -5.82900000      1.11600000
O     -6.18200000     -0.42000000     -4.72700000
H     -6.30900000     -0.16400000     -5.64000000
H     -7.06800000     -0.54100000     -4.38600000
O      4.79700000      5.47900000     14.80000000
H      5.06000000      5.78000000     13.93100000
H      3.84800000      5.60200000     14.81900000
O    -11.05500000     -1.23300000     -1.79100000
H    -11.66200000     -1.18500000     -1.05200000
H    -11.21400000     -2.09600000     -2.17500000
O     -8.85000000      5.73700000     -8.45500000
H     -9.29600000      5.10800000     -7.88800000
H     -8.34800000      5.19500000     -9.06500000
O     -3.43200000     14.40700000      4.27700000
H     -2.65800000     14.06800000      3.82700000
H     -3.08200000     14.88800000      5.02700000
O     15.30700000      8.21800000     -4.62600000
H     16.04800000      8.18900000     -4.02100000
H     14.78000000      8.95800000     -4.32400000
O     -6.40400000     -8.08100000     -1.15000000
H     -5.69800000     -8.67100000     -1.41500000
H     -6.92300000     -8.59200000     -0.52900000
O     10.13000000      2.96800000      8.45600000
H      9.57300000      2.90500000      7.68000000
H     10.12000000      2.08700000      8.83100000
O      6.47400000     -2.58200000     14.02700000
H      6.46300000     -3.41300000     13.55100000
H      5.65000000     -2.15800000     13.78700000
O     -4.47900000      0.71200000    -11.42800000
H     -4.79600000      0.49900000    -10.55100000
H     -5.17600000      0.41800000    -12.01400000
O     -2.70100000    -11.69100000     -3.80600000
H     -2.51300000    -12.08200000     -2.95300000
H     -2.37500000    -10.79400000     -3.73500000
O      2.23600000    -13.73500000      0.89800000
H      1.72800000    -13.62500000      1.70100000
H      2.82700000    -12.98200000      0.88400000
O      2.70000000     -9.05300000     -3.54600000
H      3.41900000     -9.25500000     -2.94700000
H      2.96700000     -8.24200000     -3.97700000
O     12.92000000      5.96900000     -5.78200000
H     13.36500000      6.80700000     -5.65500000
H     12.58500000      6.00900000     -6.67800000
O    -15.55500000      3.21300000      3.57200000
H    -15.83600000      2.34000000      3.29800000
H    -15.86700000      3.79400000      2.87900000
O     -6.04700000      6.54200000     -4.61200000
H     -6.61600000      7.00000000     -5.23100000
H     -6.21200000      5.61300000     -4.77700000
O     -9.57100000      6.36800000     -1.67800000
H     -8.69600000      6.74200000     -1.78400000
H     -9.41900000      5.50900000     -1.28300000
O    -13.95500000      0.73100000     -9.58000000
H    -13.33900000      0.04600000     -9.32000000
H    -13.65200000      1.51400000     -9.12000000
O     -4.09500000     -5.96600000    -11.38400000
H     -3.86700000     -5.87500000    -10.45900000
H     -4.10100000     -6.91100000    -11.53700000
O     -7.28900000      8.45300000      0.68100000
H     -7.35400000      7.84100000     -0.05300000
H     -6.91400000      7.93500000      1.39300000
O     13.60100000     -9.76800000      5.71700000
H     13.41700000    -10.17300000      6.56500000
H     13.55300000    -10.49100000      5.09200000
O    -11.52200000     10.35300000     -8.13500000
H    -11.03200000     10.63900000     -7.36400000
H    -11.37100000      9.40900000     -8.17800000
O    -14.81400000     -1.24200000      9.80700000
H    -13.93000000     -1.28500000      9.44200000
H    -14.71900000     -0.71600000     10.60200000
O    -11.15100000     -0.49000000     13.60100000
H    -10.57300000     -1.23000000     13.78800000
H    -10.56400000      0.26500000     13.55000000
O     11.47200000     -5.55800000     -6.90900000
H     10.79400000     -6.00200000     -7.41700000
H     11.54100000     -4.69000000     -7.30800000
O     -6.00200000     10.09300000      7.72600000
H     -5.20200000      9.57900000      7.83100000
H     -6.15200000     10.48300000      8.58700000
O      2.65800000      7.90900000      8.73300000
H      1.75400000      8.20500000      8.83800000
H      2.61400000      7.24100000      8.04900000
O      9.67900000     10.56800000     -9.86500000
H      8.85200000     10.35300000     -9.43200000
H      9.51700000     10.39300000    -10.79200000
O     -0.17100000      3.10600000     14.19100000
H     -1.07000000      3.40100000     14.04300000
H     -0.22500000      2.15100000     14.16000000
O      9.77000000      4.53400000     -3.11500000
H      9.52000000      3.81900000     -2.52900000
H      9.63900000      5.32700000     -2.59500000
O      1.72500000      7.03900000      3.87100000
H      0.92700000      7.56700000      3.91200000
H      1.42400000      6.14000000      4.00700000
O     -3.24200000      6.77300000    -11.06600000
H     -4.03800000      6.37300000    -11.41600000
H     -3.46500000      7.00200000    -10.16400000
O     -2.73600000      3.85600000     13.11700000
H     -3.36100000      4.00000000     13.82700000
H     -3.16100000      3.21300000     12.55000000
O      5.04600000      8.94700000      8.57600000
H      5.19900000      9.42100000      9.39300000
H      4.12100000      8.70500000      8.60800000
O     -0.65600000     -2.30500000     -6.97600000
H      0.12200000     -1.74800000     -7.01500000
H     -0.36100000     -3.09800000     -6.52900000
