# Supplementary material for: Integrated Multiscale Multilevel Approach to Open Shell Molecular Systems
Source: J Chem Theory Comput. 2023 Feb 13;19(5):1446–56. doi: 10.1021/acs.jctc.2c00805 (PMC10018740; doi:10.1021/acs.jctc.2c00805)
Supplement: Supplementary file 2 — ct2c00805_si_002.zip [file ct2c00805_si_002.zip › structures/PROXYL/frame75.xyz]

2558

C      0.20000000     -0.07400000      1.71000000
H      0.60500000     -1.05200000      1.97300000
H     -0.29400000      0.34900000      2.58500000
C     -0.95700000     -0.29800000      0.68000000
C     -1.54800000     -1.73700000      0.81800000
H     -1.87900000     -1.83400000      1.85200000
H     -0.70900000     -2.41500000      0.66700000
H     -2.41100000     -1.95800000      0.18900000
C     -1.93700000      0.88600000      0.73100000
H     -2.85200000      0.65800000      0.18400000
H     -2.30300000      1.01000000      1.75100000
H     -1.48600000      1.80200000      0.35000000
N     -0.12000000     -0.20000000     -0.52200000
O     -0.48300000     -0.59900000     -1.65100000
C      1.19000000      0.56800000     -0.40000000
C      2.35500000     -0.34200000     -0.81900000
H      2.33100000     -1.31700000     -0.33400000
H      2.33900000     -0.53600000     -1.89200000
H      3.30100000      0.19000000     -0.72500000
C      1.14800000      1.81100000     -1.26800000
H      0.19100000      2.32200000     -1.17000000
H      1.32300000      1.63400000     -2.32900000
H      1.95800000      2.49000000     -1.00200000
C      1.20500000      0.92800000      1.08900000
H      2.16200000      0.85400000      1.60600000
H      0.85400000      1.95300000      1.20700000
O     -4.29200000    -12.35000000     -9.31800000
H     -3.71500000    -11.66800000     -9.66300000
H     -5.06700000    -12.31300000     -9.87900000
O      8.59300000    -11.02400000      5.67800000
H      9.10900000    -10.43600000      6.23000000
H      9.08900000    -11.08200000      4.86100000
O      2.72100000     16.30000000      7.24100000
H      3.22900000     15.48900000      7.24800000
H      2.36500000     16.36700000      8.12700000
O     -0.63600000      7.03200000     10.55700000
H     -0.75700000      6.09100000     10.68500000
H     -0.80700000      7.41500000     11.41700000
O    -16.11900000      0.56900000     -0.55200000
H    -16.64400000      0.49100000      0.24500000
H    -16.76200000      0.69700000     -1.25000000
O      2.26400000    -10.93700000     -5.85400000
H      2.81400000    -10.96800000     -6.63800000
H      2.69500000    -10.29800000     -5.28500000
O      0.31500000      5.23200000    -13.79200000
H      0.85000000      4.48800000    -13.51500000
H      0.91600000      5.78700000    -14.29000000
O     -9.33200000     -1.09100000     10.34400000
H    -10.09500000     -1.02000000     10.91800000
H     -9.66900000     -0.88300000      9.47200000
O      5.68200000      0.19700000     -1.80300000
H      6.20900000     -0.20400000     -2.49300000
H      4.79900000     -0.14500000     -1.94500000
O     -4.01000000     15.02200000      4.09300000
H     -4.07900000     14.08400000      3.91500000
H     -4.58100000     15.43200000      3.44400000
O      8.72200000     12.91100000     -7.19200000
H      8.55300000     12.70700000     -8.11100000
H      9.64400000     12.68700000     -7.06300000
O     13.06200000      6.70300000      9.14400000
H     12.32900000      6.77600000      8.53200000
H     13.73400000      7.28100000      8.78300000
O     13.36900000      0.18800000    -11.19100000
H     12.47500000      0.43200000    -11.43200000
H     13.30600000     -0.07200000    -10.27200000
O      2.66800000      8.56800000      9.80400000
H      3.10500000      8.11400000     10.52500000
H      1.94700000      9.04000000     10.22100000
O     15.47700000     -0.83700000     -3.62600000
H     15.39500000     -1.45200000     -4.35500000
H     14.65900000     -0.34000000     -3.63800000
O     15.24600000     -5.18300000     -2.03600000
H     15.31700000     -5.82800000     -1.33200000
H     14.60300000     -5.55600000     -2.63900000
O     14.09600000      0.01100000     -7.84400000
H     14.03600000     -0.85400000     -7.43900000
H     14.76400000     -0.08800000     -8.52200000
O     -3.84100000    -10.11300000      9.82700000
H     -3.55200000    -10.31500000     10.71700000
H     -4.32000000    -10.89300000      9.54800000
O     -2.66700000     13.16900000     -2.09900000
H     -3.58800000     12.90900000     -2.12900000
H     -2.43800000     13.13100000     -1.17000000
O     -1.82400000      7.06400000      7.88500000
H     -1.34300000      7.17000000      8.70600000
H     -2.57000000      7.65800000      7.96600000
O      0.79200000      1.00900000      5.30300000
H     -0.04100000      1.45800000      5.45000000
H      1.31600000      1.63500000      4.80300000
O    -10.32600000     -3.78300000     10.00000000
H    -10.84900000     -4.50400000      9.64800000
H    -10.40600000     -3.08900000      9.34600000
O     10.28900000      2.47300000     -3.31700000
H     10.89900000      3.17400000     -3.54800000
H      9.69000000      2.42100000     -4.06200000
O     -6.63700000     13.56100000     -7.72300000
H     -6.77900000     13.17300000     -8.58700000
H     -7.50900000     13.83700000     -7.43800000
O     10.51800000     -5.89000000     -4.99900000
H      9.90400000     -6.13000000     -5.69200000
H     10.97800000     -6.70400000     -4.79300000
O      8.10700000      0.66100000      8.21600000
H      7.88200000      0.36600000      7.33400000
H      8.26700000     -0.14600000      8.70600000
O     13.57700000      1.12100000     -4.62900000
H     13.65200000      0.92300000     -5.56200000
H     13.59300000      2.07700000     -4.58500000
O     -6.67600000     -5.84600000     10.85900000
H     -7.31800000     -6.52900000     10.66500000
H     -5.82800000     -6.27400000     10.74500000
O     -2.51200000     11.15800000      0.94100000
H     -3.07000000     11.89900000      1.17800000
H     -2.78500000     10.45400000      1.52800000
O      4.25900000      2.29500000      7.90200000
H      5.06600000      2.40900000      8.40500000
H      4.46500000      2.64500000      7.03600000
O     -6.38500000     -1.78300000     -5.66700000
H     -5.88000000     -1.45300000     -4.92300000
H     -7.26900000     -1.44500000     -5.52500000
O      7.44000000     11.11900000     -5.42700000
H      6.53900000     11.44100000     -5.41000000
H      7.90500000     11.73600000     -5.99200000
O     11.88000000     10.60300000      6.15700000
H     11.77300000     11.50400000      5.85300000
H     11.25300000     10.09900000      5.63700000
O    -12.67700000      8.01000000     -8.71100000
H    -12.60400000      8.79600000     -9.25300000
H    -12.41400000      8.29700000     -7.83600000
O      1.50100000      4.53700000     16.73700000
H      1.86600000      5.35100000     16.39100000
H      1.10300000      4.78900000     17.57000000
O     11.17100000      1.09600000      0.03900000
H     10.31200000      1.50300000     -0.08000000
H     11.32200000      0.61500000     -0.77500000
O      5.71500000     10.79700000     -8.94800000
H      6.01700000      9.95000000     -9.27600000
H      5.52300000     10.64200000     -8.02300000
O      3.89600000      5.55400000    -12.49600000
H      3.45900000      5.64400000    -11.65000000
H      4.73200000      6.00700000    -12.38400000
O     11.81300000     -5.48500000     -2.18400000
H     10.96600000     -5.59900000     -1.75100000
H     12.02900000     -4.56300000     -2.04800000
O      4.41800000    -15.50100000      8.03000000
H      3.96500000    -14.92400000      7.41500000
H      5.33300000    -15.22300000      7.99000000
O     -2.66600000    -12.65400000      5.14200000
H     -2.06100000    -11.98600000      5.46400000
H     -2.37800000    -12.82500000      4.24500000
O     -8.08000000    -13.38000000     -4.89800000
H     -8.53000000    -12.86500000     -5.56800000
H     -7.32800000    -12.84200000     -4.64700000
O      2.29500000      2.84100000    -14.95600000
H      2.89600000      2.15100000    -15.23900000
H      2.24300000      2.73800000    -14.00600000
O     -5.17400000      4.39700000    -13.12100000
H     -4.87300000      5.20300000    -13.54000000
H     -5.85000000      4.68500000    -12.50700000
O     11.92200000    -12.48600000      2.24500000
H     12.65800000    -12.47500000      1.63400000
H     11.35400000    -13.18700000      1.92500000
O     -9.11900000      5.82400000     -6.68600000
H     -9.16600000      6.20300000     -7.56300000
H     -9.04500000      4.88100000     -6.83600000
O      6.22900000    -11.98600000      7.01100000
H      7.00500000    -11.56000000      6.64600000
H      5.50000000    -11.42500000      6.74500000
O     18.04500000     -1.19300000      3.60100000
H     17.19600000     -1.62100000      3.71600000
H     18.51900000     -1.76000000      2.99400000
O      2.16000000    -10.01800000     -1.40800000
H      1.33500000    -10.34400000     -1.76700000
H      2.73300000    -10.78500000     -1.38900000
O     12.60600000     -4.09600000      2.07800000
H     13.29800000     -4.39900000      2.66600000
H     12.30300000     -4.88800000      1.63600000
O     -7.09600000     -9.54100000      2.13200000
H     -6.48500000     -8.97300000      1.66300000
H     -7.31300000     -9.05500000      2.92800000
O     -9.63100000      9.25300000     -3.44800000
H     -9.07200000      9.22700000     -2.67200000
H     -9.67700000     10.18000000     -3.68100000
O     -4.71500000     14.63800000     -4.42900000
H     -4.12000000     14.45700000     -5.15800000
H     -4.18000000     15.12000000     -3.79800000
O     -0.66800000    -14.88400000     -8.79800000
H     -0.42800000    -15.62500000     -8.24200000
H     -1.61000000    -14.98200000     -8.93400000
O    -13.84900000     -5.95400000      8.88000000
H    -14.12000000     -5.06000000      9.08800000
H    -12.91100000     -5.88400000      8.69900000
O     10.64200000     -5.70400000      5.75300000
H      9.75900000     -5.97200000      5.49900000
H     11.00800000     -6.47200000      6.19200000
O     11.05500000     -1.77500000    -13.34900000
H     10.98500000     -0.84100000    -13.55000000
H     10.66800000     -1.86200000    -12.47800000
O     -2.84400000     -5.11800000     -0.70900000
H     -2.08400000     -4.93900000     -0.15600000
H     -2.59700000     -4.78500000     -1.57200000
O      5.65100000     12.87600000    -10.64000000
H      4.74700000     13.07500000    -10.39400000
H      5.89300000     12.13600000    -10.08300000
O     -8.82100000      0.54800000     -7.97400000
H     -8.73700000      0.44800000     -7.02600000
H     -8.63700000     -0.32300000     -8.32500000
O     -1.61600000      6.42700000    -12.23900000
H     -1.43400000      7.31600000    -12.54300000
H     -1.06500000      5.86800000    -12.78800000
O     -1.85200000     -2.45200000     16.04000000
H     -1.41200000     -3.09200000     15.48000000
H     -2.52600000     -2.95500000     16.49600000
O     -8.03700000    -14.05200000      2.52400000
H     -8.68400000    -14.65100000      2.89700000
H     -7.90300000    -13.39100000      3.20400000
O    -11.60800000     -0.61700000     -5.07700000
H    -11.77900000     -0.03100000     -5.81400000
H    -11.68600000     -1.49700000     -5.44700000
O     -2.33500000     10.85900000     -8.61100000
H     -2.70000000     11.67400000     -8.95600000
H     -2.60400000     10.84700000     -7.69300000
O     14.04500000     -1.66300000     10.88000000
H     13.23100000     -1.16900000     10.77900000
H     14.54900000     -1.16400000     11.52400000
O     -1.62700000      7.47800000     13.14200000
H     -2.56000000      7.27300000     13.08200000
H     -1.31000000      6.94400000     13.87000000
O      7.54100000     10.77200000     -1.75200000
H      7.84800000     11.28400000     -2.50100000
H      8.18000000     10.95200000     -1.06200000
O      8.49700000     -5.41400000     12.36900000
H      9.00900000     -5.71300000     13.12000000
H      8.59600000     -4.46200000     12.37500000
O      3.49700000    -14.12800000      5.85500000
H      4.42700000    -14.03000000      5.65200000
H      3.04600000    -13.73300000      5.10900000
O    -10.69500000      6.18200000     -9.21800000
H    -11.31000000      6.91500000     -9.20300000
H    -10.47600000      6.07200000    -10.14400000
O    -13.74200000      0.81000000      4.31500000
H    -13.29500000      0.33000000      3.61700000
H    -13.65300000      1.73000000      4.06800000
O      5.25900000      8.89400000      8.52700000
H      4.61900000      8.63400000      9.19000000
H      4.73300000      9.26500000      7.81900000
O      3.54800000     -1.40300000    -15.32200000
H      2.63500000     -1.22400000    -15.54800000
H      3.53100000     -1.57800000    -14.38100000
O     -6.96700000      0.73800000      6.06800000
H     -6.11400000      0.48500000      5.71700000
H     -6.77900000      1.05000000      6.95300000
O     14.37800000      7.98200000     -7.22000000
H     14.72600000      8.02100000     -8.11100000
H     14.23500000      7.04900000     -7.05900000
O     -5.31800000      7.50300000      3.53100000
H     -5.98900000      6.85000000      3.72900000
H     -4.49100000      7.06400000      3.72800000
O    -15.14300000      0.80100000      6.73300000
H    -15.24300000      1.66300000      7.13700000
H    -14.58600000      0.95600000      5.97100000
O     -2.14100000     10.90100000      5.42700000
H     -1.91400000     11.65300000      5.97300000
H     -3.09100000     10.82300000      5.51000000
O     -8.82700000     13.25200000     -9.82700000
H     -8.83400000     12.48400000     -9.25700000
H     -9.42300000     13.87000000     -9.40500000
O     11.73900000      7.03400000     -8.91300000
H     11.31000000      7.89000000     -8.89500000
H     12.67100000      7.23400000     -9.00000000
O     13.54900000     -6.80000000      8.30800000
H     13.94000000     -6.25400000      8.99000000
H     14.23200000     -6.87500000      7.64100000
O      0.16700000    -12.59600000      7.41900000
H     -0.36900000    -12.14000000      6.77000000
H     -0.45900000    -13.11300000      7.92600000
O    -14.07900000      0.98900000     -4.43800000
H    -13.99600000      1.54500000     -3.66400000
H    -13.20200000      0.62800000     -4.56800000
O     -0.37900000     -9.18400000     12.58000000
H     -0.69900000     -9.98600000     12.16700000
H     -0.91900000     -9.08700000     13.36500000
O      5.92600000      2.55500000     -0.39300000
H      5.77800000      1.67800000     -0.74900000
H      5.76400000      3.14300000     -1.13100000
O      9.45000000      9.50500000     10.13300000
H     10.11700000      9.91700000      9.58500000
H      9.10000000      8.79700000      9.59300000
O      6.27200000     -0.70700000    -13.84500000
H      7.02100000     -1.29600000    -13.93100000
H      5.73300000     -0.89100000    -14.61500000
O      0.82600000     11.37200000      4.15700000
H      0.60100000     11.30400000      5.08500000
H      0.78300000     10.47200000      3.83400000
O      3.53700000    -13.31400000     -8.60300000
H      3.45500000    -13.68900000     -7.72600000
H      2.65500000    -13.36900000     -8.97000000
O     -7.73200000      9.15600000     -1.42700000
H     -6.95000000      9.70300000     -1.50300000
H     -7.66100000      8.75600000     -0.56000000
O      3.38900000      8.88400000     -7.30400000
H      4.20000000      8.47600000     -7.60700000
H      2.76600000      8.73500000     -8.01500000
O     -5.63400000      2.56100000     13.17400000
H     -5.02100000      3.06000000     13.71500000
H     -5.52100000      2.91900000     12.29300000
O      3.81200000    -10.64900000     -8.16000000
H      3.79500000    -11.43600000     -8.70500000
H      2.97300000    -10.22100000     -8.33000000
O    -14.61300000     -7.84700000      2.27000000
H    -14.45400000     -8.78700000      2.17400000
H    -15.55100000     -7.74600000      2.10900000
O    -13.64400000      0.87800000      0.96500000
H    -13.52800000      0.05400000      0.49100000
H    -14.53600000      1.15300000      0.75200000
O     -2.60800000     10.79900000     -6.02000000
H     -2.61200000      9.84200000     -5.98200000
H     -1.70300000     11.04300000     -5.82500000
O     -2.46700000      9.28700000    -10.81900000
H     -2.28300000      9.78200000    -10.02000000
H     -3.38400000      9.02600000    -10.73300000
O     -8.34300000      5.35400000     14.26900000
H     -8.07300000      5.14300000     13.37500000
H     -9.26100000      5.08800000     14.31100000
O      4.40400000     12.01600000      9.50100000
H      3.97600000     11.67200000     10.28500000
H      5.33700000     12.01000000      9.71600000
O     -0.87500000     14.22600000      2.00200000
H     -1.76700000     14.15500000      1.66300000
H     -0.32600000     13.85400000      1.31200000
O     -7.38900000      9.92300000     13.27700000
H     -7.43100000      9.23100000     13.93700000
H     -7.91200000      9.59100000     12.54800000
O    -13.16200000     -7.78700000      4.87200000
H    -13.77300000     -7.99800000      4.16700000
H    -12.31500000     -8.10600000      4.55900000
O     -3.29600000    -14.66700000     -9.03700000
H     -3.53400000    -13.76400000     -8.82600000
H     -4.02100000    -14.98500000     -9.57700000
O    -15.26200000      9.03300000      2.48500000
H    -14.45900000      8.96100000      1.96900000
H    -15.39300000      8.15600000      2.84700000
O      3.81200000      4.07400000      1.55100000
H      4.08000000      4.93600000      1.23500000
H      4.07700000      3.47100000      0.85700000
O     -1.82800000     -0.49900000     -7.41700000
H     -1.87700000     -1.26700000     -6.84700000
H     -1.71900000      0.23800000     -6.81600000
O     14.42000000     -2.10500000     -5.78400000
H     14.86000000     -2.75500000     -6.33100000
H     13.62400000     -2.54300000     -5.48400000
O     10.70900000     -6.31300000      2.55400000
H     10.22200000     -6.53800000      1.76100000
H     10.09700000     -5.78700000      3.06900000
O      6.06700000      6.06700000      2.64900000
H      6.85700000      6.57400000      2.46300000
H      5.79300000      5.72900000      1.79700000
O    -10.28500000     -9.40200000     -5.37500000
H    -10.21100000     -8.50200000     -5.06000000
H    -10.01300000     -9.94000000     -4.63100000
O     13.78200000      3.06800000     -8.79300000
H     14.01600000      2.16700000     -8.57200000
H     14.29400000      3.26400000     -9.57800000
O     -4.47100000     16.22500000     -0.68000000
H     -5.35800000     16.01000000     -0.39100000
H     -4.29600000     17.08500000     -0.29800000
O     -8.27400000     -8.64500000      4.66700000
H     -7.62900000     -9.05500000      5.24400000
H     -8.07300000     -7.71000000      4.71000000
O     -9.21700000      3.55400000     -0.30500000
H     -8.42900000      3.03200000     -0.15500000
H     -9.90900000      3.08400000      0.15900000
O     -0.87800000     -6.88700000      9.40000000
H     -1.07700000     -7.82000000      9.31900000
H     -1.46900000     -6.46100000      8.78000000
O     14.64000000      7.50900000     -0.41800000
H     15.57600000      7.55800000     -0.61600000
H     14.53900000      8.01400000      0.38800000
O     -4.09600000      6.62700000    -16.19400000
H     -4.19400000      6.78400000    -15.25500000
H     -3.45400000      5.91900000    -16.25200000
O     14.17500000     -8.92300000     -4.37000000
H     13.30800000     -8.55600000     -4.19600000
H     14.64000000     -8.22900000     -4.83700000
O      9.33000000     -2.25200000      0.27100000
H      8.77400000     -1.49400000      0.09000000
H      9.08200000     -2.52600000      1.15400000
O     13.57000000     -4.09400000     -9.54300000
H     14.03600000     -3.39000000     -9.99300000
H     13.02200000     -4.49100000    -10.22000000
O    -12.81600000      9.65700000      5.64500000
H    -12.21200000      9.66600000      6.38800000
H    -13.18800000     10.53900000      5.63000000
O      9.27600000      5.35800000     -3.61800000
H      9.99300000      5.72500000     -3.10100000
H      9.66200000      5.19100000     -4.47800000
O     10.73900000      7.08900000      1.78400000
H     10.28600000      6.80500000      2.57800000
H     10.61100000      8.03700000      1.76200000
O     -5.47600000     11.36600000     -6.18700000
H     -5.60700000     12.03600000     -6.85700000
H     -4.52700000     11.24600000     -6.15000000
O     12.55600000    -11.30500000     -3.99400000
H     13.16700000    -10.56800000     -4.02000000
H     12.40800000    -11.46100000     -3.06200000
O      6.09100000      8.95900000     -0.05900000
H      6.35500000      9.72400000     -0.57100000
H      5.47400000      9.30500000      0.58600000
O     -6.04200000     -6.52500000    -14.33100000
H     -5.97000000     -7.03400000    -15.13800000
H     -6.70400000     -5.86200000    -14.52400000
O      0.96300000     15.82900000     -9.59000000
H      0.37600000     15.12400000     -9.31700000
H      0.70700000     16.57700000     -9.04900000
O      6.82300000     -2.07700000     -9.98900000
H      6.30600000     -1.40700000     -9.54200000
H      6.89500000     -2.78900000     -9.35300000
O     14.25500000     -0.71700000      6.54900000
H     14.47800000     -1.57200000      6.91600000
H     13.74800000     -0.28600000      7.23700000
O     -4.68900000      5.11800000     -9.23600000
H     -5.51900000      5.57400000     -9.09800000
H     -4.06100000      5.81500000     -9.42500000
O    -10.03000000     12.82000000      7.39900000
H     -9.77000000     13.69400000      7.69000000
H     -9.26000000     12.47900000      6.94500000
O     -4.43700000      6.77500000     -0.81800000
H     -3.90100000      6.95300000     -1.59100000
H     -5.14500000      6.21800000     -1.14100000
O     11.46600000     -8.76700000      3.30500000
H     11.77800000     -8.72900000      4.20900000
H     11.45700000     -7.85500000      3.01500000
O      4.59300000     12.53500000      5.55600000
H      5.50300000     12.31500000      5.35500000
H      4.24800000     12.89700000      4.74000000
O     -0.04900000     13.84800000      4.47500000
H      0.21000000     12.92700000      4.44100000
H     -0.24100000     14.07700000      3.56600000
O      2.77000000     17.45800000      1.43500000
H      2.16000000     18.15400000      1.68300000
H      2.79800000     16.88100000      2.19900000
O      7.28000000     -5.08400000     -0.76800000
H      6.49900000     -4.60200000     -0.49800000
H      7.01700000     -5.53900000     -1.56800000
O      3.10600000      2.98400000     15.21500000
H      3.86900000      2.88600000     15.78500000
H      2.60600000      3.70000000     15.60500000
O      7.59900000     -1.04500000     17.01100000
H      7.36700000     -0.55200000     16.22400000
H      7.53300000     -0.40600000     17.72100000
O      5.40700000     -2.18200000      2.10600000
H      6.24200000     -1.92600000      1.71400000
H      5.34200000     -1.64900000      2.89900000
O      3.38400000     16.39800000     -5.67300000
H      3.60400000     15.70300000     -6.29300000
H      3.90300000     17.15000000     -5.96100000
O      3.89100000      1.97100000     10.72100000
H      4.84000000      1.98000000     10.59600000
H      3.53200000      1.94400000      9.83500000
O      6.34900000     11.82800000      3.14100000
H      6.08900000     12.66800000      2.76100000
H      5.72000000     11.20000000      2.78700000
O     -3.76700000     -9.94300000    -13.80100000
H     -3.50800000     -9.12800000    -14.23100000
H     -3.09600000    -10.57500000    -14.06100000
O      0.59400000    -14.32400000     -1.31100000
H      1.22200000    -13.99900000     -1.95700000
H      0.79100000    -15.25800000     -1.23500000
O    -10.79500000      1.82700000     -2.03200000
H    -10.52700000      2.44300000     -1.35100000
H    -11.73500000      1.97800000     -2.13600000
O     -0.79900000     11.58300000     -3.10600000
H     -0.02800000     12.13100000     -2.95900000
H     -1.52700000     12.09500000     -2.75700000
O     13.03300000      3.71000000     -3.70200000
H     12.69300000      4.50100000     -3.28500000
H     13.80600000      4.00600000     -4.18300000
O      8.37700000      7.78300000     -5.85300000
H      9.09100000      7.15700000     -5.97400000
H      8.69800000      8.59200000     -6.25000000
O     -1.49000000    -14.65100000      8.92800000
H     -2.28900000    -15.06700000      9.25200000
H     -1.50100000    -14.81300000      7.98500000
O      5.87500000     -9.75400000     -2.04800000
H      6.25500000    -10.28100000     -1.34600000
H      6.43900000     -9.91700000     -2.80300000
O     -2.86500000     -3.98400000     -3.23200000
H     -3.22900000     -4.38800000     -4.02000000
H     -2.65500000     -3.08900000     -3.49700000
O     10.71600000      7.17000000      4.85600000
H     10.23900000      7.99100000      4.97400000
H     10.09900000      6.49200000      5.13200000
O     -2.51200000     10.63200000     14.27800000
H     -1.70800000     10.20300000     14.57000000
H     -3.21600000     10.10000000     14.65100000
O     -5.03000000    -12.45300000      9.04200000
H     -5.34200000    -13.31400000      9.32000000
H     -5.22300000    -12.41900000      8.10500000
O      1.08700000     -3.79800000     -7.03100000
H      0.69600000     -3.69500000     -6.16300000
H      1.61600000     -3.01000000     -7.15100000
O      4.52200000     -8.24900000     11.93800000
H      4.14200000     -8.63700000     11.15000000
H      5.29200000     -7.77500000     11.62400000
O      3.09500000     -7.50700000     -1.22200000
H      2.44500000     -6.89400000     -0.87800000
H      2.69200000     -8.36900000     -1.11400000
O      7.28600000     -8.52700000    -10.40300000
H      6.64900000     -8.35300000    -11.09600000
H      7.14900000     -9.44700000    -10.17600000
O     -4.97400000      9.29100000     -4.11100000
H     -5.77600000      9.44900000     -3.61200000
H     -4.82900000     10.10400000     -4.59400000
O     -5.24400000     -2.31800000     -2.48600000
H     -4.41400000     -1.96300000     -2.80500000
H     -5.10100000     -3.26400000     -2.44500000
O     13.61200000    -12.24200000      0.07600000
H     13.80100000    -13.05600000     -0.39000000
H     12.81200000    -11.91100000     -0.33400000
O     -5.37800000     -2.68100000    -14.56400000
H     -4.90300000     -1.85800000    -14.67500000
H     -6.21300000     -2.42500000    -14.17100000
O      7.84100000     -0.13600000     -0.01000000
H      7.07100000     -0.26600000     -0.56400000
H      8.17600000      0.72400000     -0.26400000
O     -7.85000000     10.83800000      9.68700000
H     -7.41900000     11.25900000     10.43000000
H     -8.78400000     10.98000000      9.84000000
O     -8.07300000     -5.00200000    -15.58900000
H     -8.94000000     -5.38400000    -15.72700000
H     -8.20300000     -4.36000000    -14.89100000
O     -7.39400000     10.06200000      2.92800000
H     -7.91100000     10.20800000      3.72100000
H     -7.97200000      9.55700000      2.35500000
O      5.43300000     13.18700000     -5.46200000
H      5.76300000     13.74000000     -4.75400000
H      5.00300000     13.79700000     -6.06200000
O     -8.05400000     -2.23400000      7.53900000
H     -7.54400000     -2.19300000      8.34800000
H     -8.04700000     -1.33600000      7.20600000
O     -0.47900000    -11.00500000    -11.32100000
H     -0.15100000    -10.12000000    -11.48000000
H     -1.41300000    -10.88600000    -11.14900000
O     14.09300000      2.10100000     -0.95100000
H     13.94100000      1.93100000     -0.02100000
H     13.33200000      2.61000000     -1.22900000
O      2.64600000      3.05800000     -8.22700000
H      2.64300000      4.00700000     -8.35500000
H      2.00200000      2.73000000     -8.85400000
O      8.26400000     -2.21500000    -14.40200000
H      8.87300000     -2.64200000    -15.00500000
H      8.00200000     -2.90800000    -13.79600000
O     13.51100000      1.34100000      4.41800000
H     13.18300000      0.99400000      5.24800000
H     14.23400000      1.91600000      4.66900000
O    -13.65800000     10.09600000     -3.47900000
H    -12.79000000     10.07100000     -3.07600000
H    -14.26200000      9.91300000     -2.75900000
O     -6.63800000      5.53200000      4.84000000
H     -6.99900000      4.69200000      4.55600000
H     -7.38100000      5.99200000      5.23200000
O     -6.52100000      9.84200000     -9.12100000
H     -6.27100000     10.74000000     -9.34000000
H     -7.30400000      9.93700000     -8.57900000
O     -2.42900000     -7.93900000      5.69000000
H     -1.81000000     -7.33500000      5.28100000
H     -2.78400000     -7.45100000      6.43400000
O    -14.44100000      7.01300000     -5.46600000
H    -13.65900000      6.50600000     -5.68300000
H    -15.14200000      6.60000000     -5.97200000
O     -3.84800000     -6.37300000      7.41500000
H     -4.24700000     -6.63300000      8.24500000
H     -3.79000000     -5.41900000      7.46600000
O      7.35100000    -10.34500000     -4.32300000
H      8.26000000    -10.55400000     -4.54000000
H      6.83300000    -10.86500000     -4.93600000
O     -8.77900000     10.34000000     -7.73900000
H     -9.58200000     10.66600000     -8.14500000
H     -9.08100000      9.82300000     -6.99200000
O     -9.93600000     10.96000000      4.03100000
H     -9.37500000     11.07700000      4.79800000
H    -10.39800000     10.13700000      4.19500000
O     11.72400000     10.38200000      3.36100000
H     11.85700000      9.88400000      2.55400000
H     10.87500000     10.80800000      3.24200000
O    -10.71200000     -8.97300000      7.10800000
H    -11.06400000     -9.06200000      6.22200000
H     -9.88900000     -9.46200000      7.08900000
O     -5.28900000     -6.59000000     -1.70600000
H     -4.38600000     -6.28700000     -1.61700000
H     -5.73400000     -5.88400000     -2.17500000
O      3.00500000    -10.28500000    -13.01500000
H      2.72700000     -9.66000000    -12.34500000
H      2.24100000    -10.38200000    -13.58400000
O     -8.89400000      4.64000000     11.82600000
H     -9.14400000      3.74700000     12.06400000
H     -8.68200000      4.58900000     10.89400000
O      0.72800000     10.49400000     -7.54800000
H     -0.07000000     10.18600000     -7.11700000
H      1.07200000      9.72000000     -7.99400000
O      7.00200000     12.68500000     10.23400000
H      7.61700000     12.30800000     10.86400000
H      7.54600000     13.22800000      9.66400000
O     -3.29900000      3.62500000     -7.27100000
H     -3.20400000      2.69100000     -7.45900000
H     -3.67200000      3.99300000     -8.07200000
O    -13.96300000     -3.16200000      9.21300000
H    -14.15600000     -2.98400000     10.13400000
H    -14.59400000     -2.62900000      8.72900000
O    -13.23000000      5.30300000     -2.57600000
H    -12.92400000      4.99600000     -3.43000000
H    -12.95200000      6.21800000     -2.53800000
O     -3.92800000      3.30800000     -1.61400000
H     -3.82200000      4.23200000     -1.84000000
H     -4.17500000      3.31500000     -0.69000000
O    -14.36300000      5.43700000     -8.52700000
H    -14.94900000      6.03100000     -8.05900000
H    -13.79000000      6.01400000     -9.03200000
O     -0.44600000      3.65300000     -3.99400000
H     -0.45200000      3.83300000     -3.05400000
H      0.48200000      3.63700000     -4.22800000
O     -1.04100000      9.09700000    -12.95600000
H     -1.67400000      9.40400000    -12.30700000
H     -1.48100000      9.21900000    -13.79700000
O      4.63600000     12.00800000     -1.76200000
H      4.17900000     11.48500000     -2.42100000
H      5.50000000     12.17000000     -2.14100000
O      0.75700000      1.30300000     18.36300000
H      1.64200000      1.60900000     18.16700000
H      0.47000000      0.86900000     17.55900000
O      8.48900000     11.13500000     12.11500000
H      8.76600000     10.59700000     11.37300000
H      9.29100000     11.56500000     12.41100000
O      4.65300000      9.69200000      2.23900000
H      4.11100000      8.93200000      2.44900000
H      4.04700000     10.31600000      1.84100000
O      8.44100000     14.56100000      0.64900000
H      8.64600000     15.46600000      0.41500000
H      9.05500000     14.03500000      0.13700000
O     -5.75500000      1.42500000      2.72500000
H     -6.36200000      0.80800000      2.31700000
H     -6.31900000      2.07600000      3.14200000
O      5.55200000    -12.18300000     -6.54700000
H      4.90200000    -11.67900000     -7.03500000
H      6.05100000    -12.64500000     -7.22000000
O     -4.57500000      3.15000000      1.08000000
H     -4.31500000      3.80300000      1.73000000
H     -4.76800000      2.36500000      1.59200000
O     -7.44800000      8.22500000      8.99200000
H     -7.51100000      9.18000000      8.95000000
H     -7.39000000      7.94800000      8.07800000
O     11.00500000      0.41100000     -9.47000000
H     10.62600000      0.41700000    -10.34900000
H     10.90900000      1.31200000     -9.16100000
O      3.58400000     -8.16400000    -15.29800000
H      3.67700000     -9.02900000    -14.90000000
H      3.32600000     -7.59400000    -14.57300000
O     -7.05200000     11.72400000      0.66500000
H     -6.29900000     11.28900000      0.26500000
H     -7.12600000     11.32500000      1.53200000
O     -4.66800000     -5.13400000     13.34500000
H     -4.19300000     -4.30400000     13.31000000
H     -4.05900000     -5.77400000     12.97500000
O     -6.06000000    -11.65000000      3.71100000
H     -6.68300000    -11.12800000      3.20500000
H     -5.20500000    -11.27800000      3.49500000
O     -6.69500000     10.02800000    -12.46000000
H     -6.44800000     10.88200000    -12.10500000
H     -6.52200000     10.09900000    -13.39800000
O      2.30700000     -8.17100000      3.93100000
H      1.53800000     -8.26100000      3.36700000
H      3.04500000     -8.13200000      3.32300000
O     10.71400000      1.11900000    -12.54800000
H     11.24100000      1.68000000    -13.11700000
H      9.83400000      1.15700000    -12.92200000
O     -0.77000000      1.88400000    -17.37000000
H     -0.74500000      1.35200000    -16.57400000
H     -1.28800000      2.65200000    -17.12900000
O      8.15500000     -3.91500000     -8.40000000
H      7.88200000     -4.79400000     -8.66400000
H      9.09700000     -3.99100000     -8.25200000
O      2.75600000     15.54300000     -3.16300000
H      2.85800000     16.30800000     -2.59800000
H      2.98700000     15.85800000     -4.03700000
O     -4.90000000      8.20300000    -10.92900000
H     -5.61400000      8.83800000    -10.88500000
H     -5.04600000      7.62600000    -10.17900000
O      2.39700000      8.05700000     -5.02400000
H      1.63000000      7.58400000     -5.34800000
H      2.75000000      8.49800000     -5.79700000
O    -14.47800000      5.12900000     -0.09200000
H    -15.33900000      4.85100000     -0.40500000
H    -13.97200000      5.28700000     -0.88900000
O     -0.60800000     -4.79600000      1.03700000
H      0.27600000     -5.16300000      1.05300000
H     -0.66400000     -4.26900000      1.83400000
O     -6.50300000      5.26900000     -1.21900000
H     -7.02200000      5.30900000     -2.02300000
H     -6.48200000      4.33900000     -0.99400000
O     -0.61400000     -1.23700000     11.54100000
H      0.01000000     -1.96300000     11.55300000
H     -0.17800000     -0.55500000     11.03100000
O      6.54800000      2.25000000     10.01200000
H      7.20300000      1.76100000      9.51300000
H      7.05900000      2.85800000     10.54600000
O     -8.80800000     -7.16800000      9.49600000
H     -8.88000000     -8.05700000      9.14900000
H     -9.53400000     -6.69300000      9.09100000
O     11.05100000      0.30100000     13.04200000
H     11.74300000      0.70700000     13.56300000
H     10.64900000     -0.33700000     13.63200000
O      9.56900000      8.86200000    -13.05000000
H      9.38900000      7.98700000    -12.70700000
H      8.71400000      9.19000000    -13.33000000
O     17.13700000      0.40300000      0.15400000
H     16.78500000      1.16600000      0.61200000
H     16.45500000     -0.26300000      0.23900000
O      2.51700000     -1.58900000     14.35600000
H      2.95800000     -0.74100000     14.31000000
H      1.68900000     -1.40600000     14.80000000
O     -3.53600000     -1.11200000     14.42000000
H     -3.11100000     -1.39400000     13.61000000
H     -2.87600000     -1.25400000     15.09900000
O      9.72700000     11.03000000      0.24200000
H     10.44500000     10.42800000      0.04800000
H     10.02900000     11.87700000     -0.08600000
O     14.19600000      9.83700000      4.42200000
H     14.23000000      9.02500000      4.92800000
H     13.28600000     10.12500000      4.49100000
O    -13.01500000     -5.13300000     -2.92500000
H    -13.41700000     -5.89800000     -3.33800000
H    -12.40600000     -5.49900000     -2.28500000
O     12.38700000     -3.71800000     -4.75500000
H     12.25200000     -3.81700000     -3.81200000
H     11.53200000     -3.91100000     -5.14000000
O     10.11000000     -1.85600000     14.31600000
H      9.83100000     -2.11600000     13.43900000
H      9.65900000     -2.46500000     14.90200000
O    -12.22100000      4.04300000    -13.09500000
H    -11.76400000      3.32300000    -12.66100000
H    -12.50800000      4.61100000    -12.37900000
O     -5.03500000      1.56700000    -13.36800000
H     -5.07400000      2.50600000    -13.19000000
H     -5.84600000      1.37800000    -13.83900000
O     -5.29100000     -6.21000000     -6.58800000
H     -4.58900000     -5.66200000     -6.23700000
H     -5.98300000     -5.59200000     -6.82500000
O     -8.32500000     -4.02200000     11.83400000
H     -7.56400000     -4.40700000     11.39900000
H     -8.91100000     -3.77800000     11.11800000
O     14.20400000     -5.68800000     -4.88900000
H     13.54800000     -4.99100000     -4.89300000
H     14.97000000     -5.29800000     -5.31000000
O    -11.43700000     -4.98500000     -6.33700000
H    -11.91600000     -5.51700000     -6.97200000
H    -11.05700000     -5.62100000     -5.73000000
O      5.94600000     14.44600000     -2.89300000
H      6.34200000     15.28100000     -2.64300000
H      5.06300000     14.48000000     -2.52600000
O    -11.90400000     11.59100000     -1.91300000
H    -11.39800000     11.56300000     -1.10100000
H    -12.65600000     12.14700000     -1.70700000
O      1.08000000      0.55700000     10.21100000
H      1.42500000      0.43600000      9.32600000
H      1.22400000      1.48500000     10.39800000
O     -1.31900000    -10.50700000      6.07700000
H     -1.82700000     -9.69900000      6.00900000
H     -0.45600000    -10.27700000      5.73500000
O     -1.20500000     -4.00400000      6.14300000
H     -0.58200000     -3.30900000      6.35700000
H     -2.00700000     -3.75700000      6.60300000
O      4.32300000    -15.54000000     -6.60700000
H      3.79100000    -15.89500000     -5.89500000
H      4.06100000    -16.04500000     -7.37700000
O      8.31400000      8.38300000      1.37900000
H      7.82400000      8.54000000      0.57100000
H      8.37300000      9.24300000      1.79400000
O     -3.32100000     14.23600000      1.11400000
H     -3.77700000     14.84700000      0.53500000
H     -3.87900000     14.17900000      1.89000000
O      0.64300000     13.38400000    -11.66400000
H      0.51400000     13.51800000    -10.72500000
H      0.89200000     12.46300000    -11.74200000
O     -4.16800000     -5.46100000     16.71700000
H     -4.00100000     -6.34600000     17.04200000
H     -5.06900000     -5.49000000     16.39500000
O      2.41500000     -6.14900000      5.76700000
H      2.49500000     -6.84700000      5.11700000
H      3.30400000     -6.03100000      6.10200000
O     -4.51200000      8.61400000     10.75500000
H     -5.40200000      8.96400000     10.72400000
H     -4.46700000      8.14800000     11.59000000
O      6.04600000      7.14500000    -12.94500000
H      6.84900000      6.68900000    -12.69400000
H      6.11400000      7.24400000    -13.89400000
O      7.69600000    -15.15500000     -0.87100000
H      7.58100000    -16.06800000     -1.13600000
H      7.53900000    -15.15900000      0.07300000
O     -5.05700000     -5.56700000    -11.86700000
H     -5.28100000     -5.77900000    -12.77300000
H     -5.36000000     -6.32200000    -11.36300000
O     -4.55400000      7.11400000     13.13100000
H     -5.07600000      6.34400000     13.35600000
H     -4.47400000      7.59800000     13.95300000
O     -3.26400000      4.72500000      9.94600000
H     -2.68800000      4.84600000     10.70000000
H     -3.70600000      5.56700000      9.84400000
O    -12.34100000    -13.33800000     -4.70400000
H    -12.64100000    -13.58800000     -5.57800000
H    -11.46300000    -12.98500000     -4.84400000
O      1.65700000      4.53900000    -16.76500000
H      1.62100000      4.05500000    -15.94000000
H      1.31700000      3.92700000    -17.41800000
O    -13.21300000      5.59600000      8.41900000
H    -13.57800000      6.30400000      8.95000000
H    -12.49200000      5.25000000      8.94400000
O      8.71700000    -11.35600000     -7.93800000
H      9.42200000    -12.00300000     -7.96200000
H      8.82400000    -10.91700000     -7.09400000
O      9.13700000      5.74200000     -9.79800000
H      9.72200000      6.41000000     -9.44100000
H      9.68400000      4.95900000     -9.87000000
O     -8.02200000     -5.11600000     -2.96300000
H     -8.66600000     -4.59500000     -3.44200000
H     -8.38300000     -5.19000000     -2.08000000
O     -0.32600000     -7.87300000     -1.57100000
H     -1.03800000     -8.12400000     -0.98300000
H     -0.02000000     -8.70100000     -1.94200000
O      3.24200000      7.23700000      2.51400000
H      3.29800000      7.12300000      1.56500000
H      4.06400000      6.87500000      2.84700000
O      5.62600000      2.59100000    -14.84200000
H      5.50700000      2.45100000    -13.90300000
H      6.30800000      1.96700000    -15.09200000
O     -6.04400000    -10.02300000      6.01300000
H     -5.24400000     -9.60800000      5.69000000
H     -6.12700000    -10.82200000      5.49200000
O     -6.62100000     -4.52700000      7.01600000
H     -5.74100000     -4.37800000      7.36200000
H     -7.15100000     -3.82800000      7.40100000
O     -9.87700000     12.01900000      0.03700000
H     -9.19700000     12.22300000      0.67900000
H     -9.52400000     11.28200000     -0.46100000
O      3.43600000     -2.41500000      7.91400000
H      3.04500000     -1.54500000      7.99300000
H      4.23200000     -2.36900000      8.44400000
O     -5.24200000     12.68600000      7.53800000
H     -5.07300000     13.01200000      8.42200000
H     -4.86700000     13.35100000      6.96200000
O     -9.69800000      0.22100000     15.06400000
H     -9.38400000     -0.41300000     14.42000000
H     -9.00800000      0.88300000     15.10500000
O      3.73900000     10.06000000     -3.64700000
H      4.52900000      9.52000000     -3.63900000
H      3.09000000      9.53000000     -4.11000000
O      7.41400000     -8.88100000      9.79500000
H      7.33000000     -9.68600000     10.30500000
H      7.36000000     -8.18000000     10.44400000
O     -3.70900000     12.73900000    -11.73100000
H     -2.91000000     13.26400000    -11.69000000
H     -3.65100000     12.28100000    -12.57000000
O     -0.56200000      3.13500000      3.10100000
H     -0.43900000      3.41900000      2.19600000
H     -1.49400000      3.27000000      3.27000000
O      4.70500000    -13.44800000      0.47500000
H      5.03300000    -12.80900000     -0.15800000
H      5.26000000    -13.32800000      1.24600000
O     -2.38200000     -4.46300000      9.51200000
H     -2.87700000     -4.03300000     10.20900000
H     -1.67200000     -3.85400000      9.31200000
O      8.78200000    -14.52800000      3.41900000
H      8.27900000    -15.15500000      3.93800000
H      9.49800000    -14.26000000      3.99500000
O     -9.81800000    -11.79300000      3.25900000
H     -9.30800000    -11.95900000      4.05200000
H    -10.48000000    -11.15700000      3.52900000
O     -8.09200000      4.66800000      9.29900000
H     -8.33200000      3.80600000      8.95900000
H     -7.18500000      4.79200000      9.01800000
O     -6.60600000      2.55800000     -0.63200000
H     -5.82500000      2.46800000     -0.08600000
H     -6.44600000      1.97700000     -1.37600000
O     -0.60400000     18.13600000     -2.69600000
H     -0.19000000     17.71200000     -1.94500000
H      0.06800000     18.12500000     -3.37800000
O     -0.08800000     -2.51800000    -16.56400000
H     -0.48900000     -2.08300000    -15.81100000
H     -0.75100000     -2.46800000    -17.25100000
O     15.01700000     -2.50200000      8.47500000
H     14.52100000     -2.17700000      9.22600000
H     15.84000000     -2.01200000      8.50200000
O      2.03300000    -13.41700000     -3.51900000
H      1.87100000    -12.89400000     -4.30400000
H      2.96400000    -13.29200000     -3.33600000
O      8.45600000      1.56400000    -10.14200000
H      8.16100000      2.35200000    -10.59900000
H      8.80700000      1.00400000    -10.83400000
O     -2.89800000     -2.02900000    -10.71800000
H     -3.24900000     -1.32200000    -10.17600000
H     -3.50500000     -2.75700000    -10.58500000
O     10.50100000     -6.69400000    -11.81500000
H     11.39100000     -6.44800000    -11.56500000
H     10.10400000     -7.01300000    -11.00500000
O      4.84300000     10.99400000    -12.36300000
H      4.99600000     11.74500000    -11.78900000
H      4.38800000     11.36100000    -13.12100000
O     -9.13600000     -3.37000000    -13.58200000
H    -10.04400000     -3.17800000    -13.34600000
H     -8.62000000     -2.72900000    -13.09300000
O      1.02200000     -5.76900000     16.05600000
H      1.80900000     -5.61600000     15.53300000
H      1.17300000     -6.61700000     16.47400000
O     -4.38400000     -7.43800000      9.93800000
H     -3.74700000     -7.29700000     10.63800000
H     -4.17700000     -8.30800000      9.59800000
O    -14.02800000      0.27600000     10.92000000
H    -14.93500000      0.05900000     10.70300000
H    -13.72600000      0.80700000     10.18400000
O      4.47500000    -11.45000000     10.69700000
H      3.93100000    -11.43100000      9.91000000
H      4.04300000    -12.08200000     11.27200000
O      8.38800000     -5.11500000      3.37700000
H      7.93700000     -5.21100000      4.21600000
H      8.51200000     -4.17100000      3.27800000
O     -7.61600000     -7.64300000     -4.27800000
H     -7.49600000     -7.37500000     -5.18900000
H     -7.80400000     -6.82900000     -3.81100000
O    -10.96600000      3.31000000     -5.96100000
H    -11.60600000      3.77200000     -6.50100000
H    -11.25000000      2.39600000     -5.98100000
O     -7.55100000     -1.83900000    -11.68700000
H     -7.34400000     -0.90700000    -11.62100000
H     -6.70500000     -2.27900000    -11.60400000
O    -12.77200000    -10.42900000      8.14500000
H    -13.42900000     -9.87000000      7.73100000
H    -11.93700000    -10.11700000      7.79700000
O     -9.49100000     -7.98400000     12.05800000
H     -9.56300000     -7.78700000     11.12400000
H     -9.97400000     -7.28000000     12.48900000
O    -13.36000000      2.33500000      9.09200000
H    -13.31700000      2.89900000      9.86400000
H    -14.05900000      2.71300000      8.55800000
O      0.82600000     -6.65200000     11.80300000
H      0.65500000     -7.39300000     12.38400000
H      0.48600000     -6.93100000     10.95300000
O      4.85900000    -13.40500000     -3.89700000
H      5.34900000    -14.22400000     -3.81800000
H      4.72800000    -13.29500000     -4.83900000
O     -3.69900000     -3.55500000      7.46900000
H     -3.73700000     -2.61000000      7.61600000
H     -3.28500000     -3.90300000      8.25800000
O     -3.15700000      9.49200000      8.52900000
H     -2.86500000     10.38100000      8.73000000
H     -3.59700000      9.19800000      9.32600000
O      3.56000000     -1.99800000    -12.55400000
H      4.47000000     -1.71000000    -12.62300000
H      3.36600000     -1.95600000    -11.61700000
O      9.48100000      4.91500000      5.90200000
H      8.64000000      4.55000000      6.17800000
H      9.87100000      4.23300000      5.35600000
O      4.74800000     -6.31600000      8.09400000
H      4.62300000     -7.22500000      7.82000000
H      3.93200000     -6.08500000      8.53700000
O      4.20400000     -4.71800000    -10.04000000
H      4.78500000     -4.72800000     -9.27900000
H      4.51700000     -5.43600000    -10.58900000
O      2.56200000    -15.21700000      1.02400000
H      3.21600000    -14.67600000      0.58100000
H      2.39700000    -15.93900000      0.41600000
O      7.92100000     -5.79900000      6.12000000
H      6.96600000     -5.74900000      6.07700000
H      8.12900000     -5.61500000      7.03600000
O     12.62800000     -8.32200000      5.70400000
H     13.06700000     -7.52500000      6.00100000
H     13.26400000     -9.01900000      5.86400000
O     -6.50800000    -16.23300000      3.88900000
H     -7.11400000    -15.57200000      3.55200000
H     -5.71300000    -15.74400000      4.09900000
O    -10.60200000     -6.38400000     -1.51500000
H     -9.89100000     -5.94800000     -1.04600000
H    -10.70300000     -7.22400000     -1.06700000
O      4.17400000      3.39000000      5.61600000
H      3.76100000      2.99700000      4.84700000
H      4.10900000      4.33300000      5.46800000
O     -4.39100000     -8.82700000     -6.05400000
H     -4.85600000     -8.08000000     -6.43200000
H     -4.73900000     -8.90100000     -5.16600000
O      4.58400000     -7.73800000     -7.99400000
H      4.26900000     -8.64000000     -7.93600000
H      3.79200000     -7.20400000     -7.93400000
O     -7.65300000      2.28500000     15.04200000
H     -7.45700000      2.92600000     15.72600000
H     -7.01800000      2.47100000     14.35000000
O      1.09600000    -17.03600000     -1.44900000
H      1.45900000    -17.88000000     -1.18200000
H      0.42100000    -17.25700000     -2.09000000
O      2.96800000     -9.51200000      6.91700000
H      2.33800000     -8.91400000      6.51500000
H      3.63200000     -9.65000000      6.24200000
O      2.27700000      3.08200000      3.74200000
H      2.74600000      3.64200000      3.12300000
H      1.42100000      2.94400000      3.33800000
O     12.95600000     -6.90400000      0.34900000
H     13.82700000     -6.58500000      0.11400000
H     13.12000000     -7.72000000      0.82300000
O     -0.37500000     -0.77500000    -11.90100000
H     -1.24700000     -1.15700000    -11.80200000
H     -0.03600000     -1.15900000    -12.71000000
O     -1.57800000      2.44400000     13.29200000
H     -2.11600000      2.46900000     12.50100000
H     -0.99500000      3.19800000     13.20900000
O      6.80000000      3.03500000      6.25000000
H      6.96700000      2.20600000      5.80300000
H      5.96000000      3.33100000      5.89900000
O      2.50000000     -8.75600000      9.61100000
H      2.59200000     -9.11400000      8.72800000
H      2.00700000     -9.42300000     10.08900000
O     10.83100000     -9.81400000     10.76500000
H     10.86200000     -9.14200000     10.08400000
H     10.28400000     -9.43400000     11.45200000
O      0.92600000     17.44000000     -4.79900000
H      0.23500000     16.78000000     -4.86300000
H      1.73900000     16.93500000     -4.78500000
O      0.20000000    -10.03500000     -3.34300000
H     -0.40100000    -10.70100000     -3.01000000
H      0.03800000    -10.01600000     -4.28600000
O     -0.64500000      6.56700000     -5.55300000
H     -0.60800000      5.75900000     -5.04100000
H     -0.29000000      7.23800000     -4.96900000
O      1.86900000     11.77600000     -5.02200000
H      2.77700000     11.51600000     -4.86400000
H      1.60400000     11.26800000     -5.78900000
O    -11.24700000      9.43600000     11.40500000
H    -10.78000000     10.18800000     11.04200000
H    -10.58700000      8.74400000     11.45400000
O     -2.70700000    -10.16000000    -10.02300000
H     -2.27300000     -9.38300000     -9.67000000
H     -3.56700000     -9.84700000    -10.30300000
O    -10.86400000    -10.81500000     -2.75800000
H    -10.52500000    -11.68400000     -2.54600000
H    -11.81200000    -10.93200000     -2.80700000
O      5.41100000     -2.45600000     -3.00000000
H      6.23900000     -2.64400000     -3.44100000
H      5.08600000     -3.31400000     -2.72600000
O     -8.28900000      8.39100000    -11.30900000
H     -8.84300000      9.06400000    -10.91400000
H     -7.54500000      8.87300000    -11.66900000
O      6.48200000     -1.46000000     12.18900000
H      6.69700000     -0.92700000     12.95400000
H      6.08000000     -2.25000000     12.55100000
O     15.33900000      6.43000000      3.54400000
H     15.93500000      5.82800000      3.09900000
H     14.47100000      6.05000000      3.41000000
O     11.78000000     -7.93500000     -3.14600000
H     11.57000000     -8.60700000     -2.49700000
H     11.69100000     -7.10800000     -2.67200000
O    -10.74300000      0.48000000    -13.99400000
H    -10.33200000      1.18200000    -13.49000000
H    -10.15000000      0.33600000    -14.73200000
O      6.29300000      7.51100000     -7.46200000
H      6.84000000      7.52200000     -6.67600000
H      6.91600000      7.43700000     -8.18600000
O     -4.71900000      2.62100000     10.42800000
H     -4.01800000      2.14100000     10.86900000
H     -4.27400000      3.35200000      9.99800000
O      8.47200000      0.63600000      2.78300000
H      8.96100000      0.55400000      1.96400000
H      7.69000000      1.13500000      2.54600000
O      3.28800000    -12.94900000    -12.21800000
H      2.75000000    -12.93900000    -11.42600000
H      3.29300000    -12.04000000    -12.51600000
O     -2.14200000     13.65500000      6.12200000
H     -2.80300000     14.26900000      5.80200000
H     -1.49300000     13.61500000      5.41900000
O      6.99200000     -2.41800000     -6.30400000
H      6.83500000     -3.32700000     -6.04900000
H      7.51800000     -2.48100000     -7.10200000
O    -11.74300000     -7.96300000      1.94000000
H    -12.64300000     -7.63700000      1.94400000
H    -11.70300000     -8.54800000      1.18400000
O      9.95000000    -10.99200000      3.21900000
H     10.45800000    -10.18200000      3.26000000
H     10.58800000    -11.66200000      2.97100000
O    -11.82100000     -1.89400000      8.30800000
H    -11.91200000     -2.12500000      7.38300000
H    -12.55800000     -2.32700000      8.73700000
O     -4.52100000     12.36200000      3.35400000
H     -5.42200000     12.19800000      3.63300000
H     -4.05100000     11.55900000      3.57700000
O     14.46100000      7.17800000      5.99200000
H     15.11000000      6.78700000      5.40700000
H     13.84300000      6.46900000      6.17200000
O     -9.95000000      6.21100000    -11.98400000
H     -9.87600000      7.15700000    -11.85700000
H    -10.36100000      6.11600000    -12.84300000
O     -1.54400000      8.47300000      4.31400000
H     -1.92500000      9.19700000      4.81000000
H     -0.69200000      8.80100000      4.02700000
O     -1.96300000     10.80400000     11.63100000
H     -2.27700000     10.81000000     12.53500000
H     -2.28100000      9.97500000     11.27200000
O     -5.20800000     -3.47300000    -10.17500000
H     -5.19500000     -4.13500000    -10.86500000
H     -5.79800000     -3.83000000     -9.51100000
O     -0.00500000      1.79400000     15.38100000
H     -0.59900000      2.02700000     14.66700000
H      0.57800000      2.54900000     15.46300000
O      5.91400000      5.43500000    -10.10600000
H      6.14800000      4.61500000    -10.53900000
H      6.68300000      5.65700000     -9.58100000
O    -11.94800000     12.66100000      3.69500000
H    -11.16100000     12.11700000      3.67000000
H    -12.41800000     12.43900000      2.89100000
O      7.18300000      0.32100000      5.48300000
H      6.36600000      0.10000000      5.03600000
H      7.84300000      0.32000000      4.78900000
O     -6.24100000    -10.23900000     12.38600000
H     -6.85800000    -10.66100000     11.78800000
H     -6.48800000     -9.31500000     12.37300000
O     13.08600000     10.87100000     -4.12000000
H     13.24900000     10.32500000     -4.88800000
H     12.20600000     11.22000000     -4.25700000
O      1.21700000     16.14400000      4.97400000
H      0.81400000     15.27700000      4.93900000
H      1.57300000     16.20800000      5.86000000
O      9.51000000     -2.48200000      9.22200000
H      8.86700000     -2.84500000      8.61400000
H     10.32900000     -2.92500000      8.99700000
O    -10.99900000      4.08500000      5.82100000
H    -10.28200000      3.45700000      5.90700000
H    -10.98300000      4.34300000      4.89900000
O     -4.58500000     -8.65100000      3.88200000
H     -4.91200000     -7.76100000      3.75000000
H     -3.70400000     -8.53200000      4.23800000
O      4.05600000    -11.75100000     -1.90700000
H      4.59600000    -10.96700000     -2.00600000
H      4.41300000    -12.36900000     -2.54500000
O      4.10100000      7.18300000     11.71200000
H      4.22500000      6.53700000     11.01700000
H      4.76800000      6.96700000     12.36300000
O     16.57800000      1.66600000      8.99000000
H     16.43600000      2.57400000      9.25500000
H     15.83300000      1.46100000      8.42600000
O      5.53700000     -5.96700000      4.53500000
H      5.83700000     -6.32100000      3.69800000
H      4.87600000     -5.31700000      4.29700000
O     -8.70400000    -12.93100000      5.40800000
H     -8.19700000    -12.57800000      6.13900000
H     -9.45300000    -13.36100000      5.82200000
O      0.25500000      5.70000000      6.46400000
H     -0.13300000      5.84500000      5.60100000
H     -0.45100000      5.89500000      7.08000000
O     14.70000000     -7.79600000      3.29600000
H     14.34100000     -8.32900000      4.00600000
H     15.51100000     -8.24000000      3.05000000
O      6.78200000      0.34500000     14.76900000
H      6.97800000      1.27100000     14.91500000
H      5.82500000      0.30300000     14.75400000
O      0.94700000      6.54100000     14.46200000
H      1.49000000      7.13800000     14.97600000
H      1.52700000      6.22300000     13.77000000
O     -4.40400000     -3.75100000    -16.80400000
H     -4.93700000     -4.05500000    -17.53800000
H     -5.04000000     -3.48900000    -16.13800000
O     -1.54000000     -9.52200000      8.87000000
H     -1.62700000    -10.09800000      8.11000000
H     -2.36700000     -9.62300000      9.34200000
O    -17.88000000     -3.24100000      4.84900000
H    -17.19700000     -2.72400000      4.42100000
H    -18.64600000     -2.66700000      4.85600000
O     10.68300000     13.45300000     -0.10300000
H     11.23500000     13.48900000      0.67900000
H     11.30200000     13.47500000     -0.83300000
O     13.12300000      4.68300000      0.02200000
H     13.42600000      5.57100000      0.21200000
H     13.91200000      4.14300000      0.08000000
O      7.02400000      3.62300000    -11.84500000
H      6.31800000      2.98600000    -11.95400000
H      7.69900000      3.34000000    -12.46200000
O     -5.32500000    -13.97200000      1.72900000
H     -4.99300000    -13.90300000      2.62400000
H     -6.25900000    -14.15700000      1.83400000
O     10.73300000     -9.93800000      7.18300000
H     11.37700000     -9.56200000      6.58300000
H     10.50000000     -9.21700000      7.76700000
O     15.20900000      5.26500000     -4.54000000
H     15.09700000      5.26900000     -5.49100000
H     16.06200000      5.67600000     -4.39800000
O     -7.24900000     -5.17200000     13.99900000
H     -7.61800000     -4.96000000     13.14100000
H     -6.30200000     -5.17800000     13.85800000
O     -1.33700000     16.87900000     -7.42800000
H     -1.04100000     17.78000000     -7.29900000
H     -1.28100000     16.48200000     -6.55800000
O      4.93300000      3.65800000     -4.82800000
H      5.70700000      3.68900000     -4.26500000
H      4.44100000      4.44800000     -4.60200000
O     -9.64800000    -10.91900000     -9.83200000
H     -9.77900000     -9.98400000     -9.67400000
H     -9.72800000    -11.01500000    -10.78100000
O    -12.09900000     -7.46500000    -12.10100000
H    -11.77200000     -7.46000000    -11.20100000
H    -12.95100000     -7.89700000    -12.04500000
O     -1.69400000    -16.45800000      3.76500000
H     -1.49700000    -16.11800000      4.63800000
H     -1.06700000    -16.02000000      3.19000000
O      5.86000000     16.42400000      4.06400000
H      4.90400000     16.47300000      4.07000000
H      6.05500000     15.62000000      3.58300000
O      5.86800000     -7.06900000     -2.01500000
H      4.91700000     -7.17800000     -2.01200000
H      6.21200000     -7.96100000     -2.05500000
O      5.17800000      1.09000000    -11.94400000
H      5.06200000      0.87500000    -11.01800000
H      5.53100000      0.29000000    -12.33300000
O     -7.31100000     -4.10700000     -8.55500000
H     -8.02300000     -4.35900000     -9.14300000
H     -7.75300000     -3.77700000     -7.77200000
O     -7.05900000     11.24100000     -3.64400000
H     -7.99600000     11.37600000     -3.78500000
H     -6.66100000     11.40400000     -4.49900000
O      6.69000000    -12.89600000      2.40100000
H      6.05100000    -12.97500000      3.10900000
H      7.44300000    -13.40600000      2.70000000
O    -10.65200000      4.29900000      2.92600000
H    -10.78500000      5.02400000      2.31600000
H    -11.13500000      3.56900000      2.54000000
O     -7.73600000    -15.86700000     -6.38100000
H     -6.87500000    -16.09100000     -6.73500000
H     -7.55200000    -15.23600000     -5.68500000
O      6.96400000      3.22800000     15.49600000
H      7.80500000      2.92600000     15.84100000
H      7.14900000      3.46500000     14.58800000
O      1.16200000    -13.13300000    -10.09100000
H      0.61500000    -13.88500000     -9.86200000
H      0.57800000    -12.55300000    -10.57900000
O      1.69200000     -3.36100000      6.39800000
H      2.39800000     -3.09300000      6.98500000
H      1.90800000     -4.26300000      6.15900000
O      0.08600000     -9.58200000     15.99400000
H      0.46600000     -8.72200000     15.81300000
H      0.79400000    -10.20000000     15.81300000
O      6.10900000      5.97900000      5.40400000
H      6.08400000      6.93200000      5.31200000
H      6.06200000      5.65000000      4.50700000
O    -15.70100000     -5.52200000      3.64000000
H    -16.45400000     -5.31400000      3.08700000
H    -15.26900000     -6.25000000      3.19300000
O     10.10700000     -2.28800000    -10.77900000
H     10.33600000     -2.69200000     -9.94300000
H      9.18100000     -2.06000000    -10.68900000
O     15.53300000     -3.87000000     -7.42400000
H     15.26900000     -3.97600000     -8.33900000
H     16.48900000     -3.85600000     -7.45100000
O      8.99100000      2.24200000     -0.65300000
H      9.31700000      2.27500000     -1.55200000
H      9.12200000      3.12900000     -0.31800000
O     -7.52800000      5.05800000    -11.71800000
H     -7.50900000      4.52300000    -10.92400000
H     -8.35700000      5.53500000    -11.66500000
O     15.66800000     -3.60000000      0.36400000
H     15.39600000     -2.68400000      0.32200000
H     15.46600000     -3.95100000     -0.50400000
O     -6.79300000     -7.12000000    -10.02200000
H     -6.69200000     -6.42200000     -9.37500000
H     -7.71300000     -7.37600000     -9.95600000
O     12.24200000     -1.54100000      1.37000000
H     11.47300000     -1.48200000      0.80300000
H     12.29700000     -2.46800000      1.60400000
O     -4.49200000    -15.66100000     -2.46300000
H     -5.05700000    -15.51000000     -1.70600000
H     -3.75700000    -16.16700000     -2.11600000
O    -15.59700000     -1.15300000      4.08700000
H    -15.96800000     -1.42600000      3.24800000
H    -15.08100000     -0.37500000      3.87900000
O      1.19900000    -11.59800000     12.82400000
H      1.25700000    -12.53400000     12.62900000
H      1.16300000    -11.17600000     11.96600000
O     14.80400000     10.04200000      1.87900000
H     14.48800000     10.20400000      2.76800000
H     15.66100000      9.63200000      2.00100000
O    -11.27900000      2.25400000      1.27700000
H    -12.14100000      1.88600000      1.08400000
H    -10.78700000      1.52500000      1.65700000
O      6.97600000    -10.86900000      0.27500000
H      6.69600000    -11.50300000      0.93500000
H      7.32700000    -10.13600000      0.78000000
O     -6.19700000      4.07400000    -16.43100000
H     -5.63500000      3.32000000    -16.25300000
H     -5.59200000      4.81200000    -16.50300000
O     -1.76100000      4.46100000    -15.91500000
H     -1.06000000      4.47500000    -15.26400000
H     -1.66800000      5.29000000    -16.38400000
O     -0.37200000    -10.89400000     -7.99000000
H     -0.82800000    -11.27400000     -8.74100000
H      0.05200000    -10.11100000     -8.33900000
O     -2.11700000     -7.31300000     14.75800000
H     -2.88300000     -7.88500000     14.70900000
H     -2.45100000     -6.49800000     15.13200000
O     -5.38500000    -13.01300000      6.21600000
H     -4.45000000    -13.19200000      6.11700000
H     -5.65600000    -12.67500000      5.36300000
O      1.35300000    -16.92900000      3.01100000
H      2.17600000    -17.18500000      3.42700000
H      1.62000000    -16.38700000      2.26800000
O     11.46200000      0.14300000     -2.50100000
H     12.29600000      0.36600000     -2.91300000
H     10.85300000      0.81200000     -2.81500000
O      1.40900000     14.13900000     11.22600000
H      0.63400000     13.65000000     10.94900000
H      1.51400000     14.81800000     10.55900000
O     -2.30500000     -5.21600000    -16.22300000
H     -2.21200000     -4.89700000    -15.32600000
H     -3.08900000     -4.77800000    -16.55300000
O     -3.81200000      9.43800000      2.58600000
H     -4.55800000      8.92700000      2.90000000
H     -3.05000000      9.02200000      2.99100000
O      4.17500000      0.75500000     13.81600000
H      3.91700000      1.64000000     14.07600000
H      4.12300000      0.76200000     12.86000000
O    -10.55300000      1.98700000     11.29900000
H    -10.64000000      2.50200000     12.10100000
H    -10.87100000      1.11600000     11.53800000
O      5.16600000      0.04000000     -9.12000000
H      5.04600000      0.72600000     -8.46300000
H      4.36400000     -0.47900000     -9.07400000
O      7.40600000     -2.71600000      6.96500000
H      7.96600000     -2.28800000      6.31700000
H      6.83900000     -2.01600000      7.29000000
O      7.12400000      3.79100000     -2.91100000
H      7.44900000      2.98500000     -3.31300000
H      7.83400000      4.42100000     -3.03000000
O     -1.01100000     15.04900000     -4.17900000
H     -0.47300000     14.56600000     -3.55100000
H     -1.71600000     15.42300000     -3.65100000
O      9.94800000    -11.24300000     -5.06100000
H      9.81400000    -12.13300000     -4.73600000
H     10.89900000    -11.13600000     -5.08200000
O      9.51600000      3.64500000     -6.44200000
H      8.64200000      3.46500000     -6.78800000
H      9.95400000      2.79300000     -6.44300000
O     14.42400000      5.25400000     -7.15900000
H     15.34800000      5.17500000     -7.39900000
H     13.97000000      4.66300000     -7.76000000
O      0.69000000      0.82500000     -9.91200000
H      1.01300000      0.05800000     -9.44100000
H      0.15600000      0.46400000    -10.62000000
O      5.71000000      6.53400000     13.90200000
H      5.33900000      6.45300000     14.78000000
H      6.25100000      7.32300000     13.94300000
O     12.54800000     10.14300000     -7.50100000
H     12.58200000     10.46700000     -8.40100000
H     13.21800000      9.46000000     -7.46700000
O      8.08000000      1.48800000     -4.62700000
H      7.75500000      1.62700000     -5.51600000
H      8.41600000      0.59100000     -4.63300000
O     -5.34000000      6.32700000      8.85500000
H     -5.64700000      7.15300000      9.22800000
H     -5.39400000      6.45600000      7.90800000
O     -4.54200000     -0.88500000      7.76400000
H     -4.67800000     -0.71900000      6.83100000
H     -5.08800000     -0.23400000      8.20500000
O      8.75800000      6.31900000    -12.38200000
H      9.45100000      5.77300000    -12.75400000
H      8.67000000      6.01300000    -11.48000000
O     -6.53900000    -16.84500000      0.15500000
H     -5.79000000    -17.15700000      0.66200000
H     -6.47400000    -15.89000000      0.19400000
O      6.13900000     14.19800000      2.04100000
H      6.92200000     14.44000000      1.54800000
H      5.43300000     14.21900000      1.39500000
O     -3.86200000      4.05000000     14.85100000
H     -3.70100000      3.48800000     15.60900000
H     -3.31200000      4.81900000     15.00100000
O     -6.99600000      0.82300000    -15.09000000
H     -7.74200000      0.26400000    -14.87200000
H     -6.64400000      0.44900000    -15.89800000
O      3.90500000      5.92900000     -3.80400000
H      3.79800000      6.67200000     -4.39900000
H      4.60700000      6.19500000     -3.21100000
O      6.31400000     -8.38100000      7.19700000
H      6.40800000     -7.43400000      7.30200000
H      6.53900000     -8.74000000      8.05600000
O      0.69000000     16.86700000     -0.61900000
H      1.55400000     16.90000000     -0.20700000
H      0.08200000     17.10400000      0.08100000
O      5.95000000     -2.28600000      9.44700000
H      6.26900000     -1.88800000     10.25700000
H      5.64800000     -3.15500000      9.71100000
O     -1.86400000     12.31600000      8.39700000
H     -0.97900000     12.00700000      8.20200000
H     -2.04300000     12.97300000      7.72400000
O     -5.91900000      5.50900000     -4.38400000
H     -6.31500000      5.51200000     -5.25500000
H     -5.13500000      4.96800000     -4.47900000
O      1.99900000      8.73700000      6.05300000
H      2.49500000      8.12600000      6.59800000
H      2.35500000      9.59800000      6.27400000
O     11.94900000    -11.13500000     -7.46700000
H     11.63500000    -10.71400000     -8.26700000
H     12.47900000    -10.46400000     -7.03600000
O     -4.79400000     -5.01700000      1.13600000
H     -4.98500000     -4.08200000      1.20000000
H     -4.10700000     -5.07600000      0.47200000
O      0.04800000     -2.64600000     -3.69100000
H      0.17500000     -1.84400000     -3.18500000
H     -0.78300000     -2.51400000     -4.14700000
O    -12.16700000     -2.13200000     -8.89600000
H    -12.37500000     -2.20800000     -7.96500000
H    -12.53200000     -2.92500000     -9.28800000
O      8.65000000      4.17800000     13.11300000
H      7.95300000      4.38400000     12.49000000
H      9.04000000      5.02600000     13.32500000
O     -6.68200000     16.16400000     -5.84200000
H     -5.93100000     15.88200000     -5.32000000
H     -7.37300000     15.53900000     -5.62600000
O     -8.33600000     -9.95400000      7.92300000
H     -8.06700000    -10.18200000      8.81200000
H     -7.52300000     -9.95600000      7.41800000
O     -8.58800000      8.16400000     11.56300000
H     -8.33600000      8.10300000     10.64200000
H     -8.41300000      7.29300000     11.91700000
O     -8.85300000     -0.07700000     -5.29200000
H     -9.73200000     -0.44600000     -5.20200000
H     -8.82600000      0.63500000     -4.65300000
O     -4.36200000     15.42800000      7.14400000
H     -3.72600000     15.84800000      7.72300000
H     -4.08000000     15.66900000      6.26200000
O      4.88300000      2.15800000     -7.25100000
H      4.12600000      2.58200000     -7.65500000
H      5.13500000      2.74600000     -6.53900000
O    -16.93100000      2.86500000     -4.06500000
H    -17.33700000      2.22200000     -3.48400000
H    -16.50100000      3.48300000     -3.47500000
O     17.22000000      2.63000000      1.96400000
H     17.83700000      2.71500000      2.69100000
H     16.44200000      3.10700000      2.25300000
O     -4.54800000     10.02800000      6.40600000
H     -5.01300000     10.75100000      6.82700000
H     -3.98100000      9.67600000      7.09300000
O    -13.77900000    -10.32900000     -2.60000000
H    -14.53100000    -10.43200000     -2.01700000
H    -14.09200000    -10.63300000     -3.45200000
O     -2.26100000     -3.41700000     -6.13200000
H     -3.09100000     -3.39300000     -6.60800000
H     -1.91400000     -4.29400000     -6.30000000
O      4.06600000     -7.84900000      1.51400000
H      4.88300000     -7.35300000      1.57900000
H      3.93100000     -7.96500000      0.57300000
O     -3.28800000      2.13300000    -15.29500000
H     -3.82100000      2.35100000    -14.53000000
H     -2.77600000      2.92400000    -15.46300000
O    -10.22600000      5.89400000      7.95400000
H    -10.89900000      5.26500000      7.69400000
H     -9.61600000      5.38600000      8.48800000
O    -10.39100000     -3.54000000     -3.23800000
H    -11.19700000     -4.05100000     -3.16700000
H    -10.56900000     -2.74200000     -2.74000000
O     -6.56400000     -0.26800000     -1.53300000
H     -6.92200000     -0.07900000     -2.40000000
H     -6.11300000     -1.10600000     -1.63700000
O      2.25800000     -6.32900000     -7.77900000
H      1.92500000     -6.45600000     -6.89100000
H      2.40000000     -5.38500000     -7.84900000
O    -13.32100000     -2.27600000     -0.31500000
H    -13.59100000     -2.34400000     -1.23100000
H    -13.62400000     -3.09000000      0.08500000
O      8.05400000      1.46000000    -13.53300000
H      7.29200000      0.88100000    -13.56100000
H      8.52000000      1.28100000    -14.35000000
O      8.60100000     -3.89300000     -3.33500000
H      8.62800000     -4.15400000     -2.41500000
H      9.51700000     -3.74400000     -3.57000000
O     11.38200000     -0.31400000     10.28500000
H     10.85000000     -1.04500000      9.97100000
H     11.06300000     -0.14800000     11.17200000
O     12.54700000      5.78300000      3.49800000
H     12.11900000      5.76000000      2.64200000
H     12.02600000      6.40300000      4.00900000
O      1.38800000     -6.49800000     -5.20900000
H      1.03300000     -6.04200000     -4.44700000
H      1.80900000     -7.27800000     -4.84700000
O      2.47600000     -5.71800000      9.49200000
H      1.63900000     -5.33800000      9.22400000
H      2.23500000     -6.48100000     10.01800000
O      3.38700000     11.72900000     12.25900000
H      4.00900000     11.53400000     12.96000000
H      2.63100000     12.10600000     12.70800000
O      5.01300000     -7.70700000     15.91700000
H      5.14500000     -6.87700000     15.45900000
H      4.50500000     -7.47400000     16.69400000
O     -3.06100000     -7.73100000    -15.14500000
H     -2.21000000     -7.43300000    -14.82400000
H     -3.54900000     -6.92500000    -15.31400000
O     -6.98100000     14.31300000     -0.22600000
H     -7.30100000     13.47700000      0.11200000
H     -6.32000000     14.07300000     -0.87500000
O    -13.00500000     11.03900000      1.53400000
H    -13.46900000     10.69100000      0.77300000
H    -12.57400000     10.27700000      1.92100000
O      2.77600000    -11.79100000      8.58800000
H      2.92700000    -11.11800000      7.92400000
H      2.46200000    -12.54900000      8.09500000
O      0.04400000      9.56300000     14.11300000
H     -0.31000000      8.97700000     13.44400000
H      0.98300000      9.59500000     13.93100000
O      2.55500000     -5.87600000    -13.27300000
H      2.17000000     -5.21400000    -12.69800000
H      2.93400000     -5.37500000    -13.99500000
O    -13.43500000      3.40400000      3.69400000
H    -13.52000000      4.19700000      3.16400000
H    -13.17600000      3.72200000      4.56000000
O      2.18000000     -1.40900000     18.09300000
H      2.82900000     -0.71800000     17.96500000
H      1.56000000     -1.29300000     17.37200000
O    -11.41500000     -0.65700000     11.72300000
H    -12.33000000     -0.51600000     11.48000000
H    -11.44800000     -1.32500000     12.40700000
O    -11.41600000      6.50200000     -5.05900000
H    -10.99800000      6.10500000     -4.29500000
H    -10.75300000      6.45400000     -5.74800000
O     -4.86700000     -8.46000000     14.93600000
H     -5.55500000     -8.40600000     14.27300000
H     -4.65800000     -9.39300000     14.98800000
O     -8.84000000    -10.92200000      0.66600000
H     -8.20800000    -10.41200000      1.17300000
H     -9.27900000    -11.47200000      1.31400000
O      7.29800000     10.69900000      6.55600000
H      7.58400000     11.61300000      6.56400000
H      6.69700000     10.63000000      7.29800000
O    -13.63800000     -4.11500000     -9.70800000
H    -13.21500000     -4.77600000     -9.16100000
H    -14.20500000     -4.61600000    -10.29400000
O      6.15500000      4.32500000     12.07300000
H      5.99100000      4.79700000     12.89000000
H      5.35900000      4.45200000     11.55800000
O      0.94900000     -1.08400000     -8.15300000
H      0.02600000     -1.18300000     -7.91900000
H      1.29200000     -0.45900000     -7.51300000
O     -9.50200000      1.72700000      5.76700000
H     -8.61700000      1.36200000      5.76200000
H     -9.94500000      1.27200000      6.48400000
O      5.07200000      0.06900000      3.68300000
H      5.30600000      0.98400000      3.53000000
H      4.16100000      0.10100000      3.97800000
O      1.73800000     -8.88700000     -8.86100000
H      1.78400000     -8.74200000     -9.80700000
H      1.73000000     -8.00700000     -8.48500000
O     12.71800000     -4.14100000      5.27200000
H     11.88000000     -4.59200000      5.37400000
H     12.51400000     -3.37800000      4.73100000
O      5.37900000     -8.78300000    -13.03800000
H      6.23900000     -9.14200000    -13.25700000
H      4.78000000     -9.52400000    -13.13000000
O     -6.74900000     -1.68600000     10.08700000
H     -7.67100000     -1.45300000     10.19100000
H     -6.27900000     -1.05900000     10.63600000
O     -5.73900000      7.69400000     -7.78300000
H     -6.12200000      8.43500000     -8.25200000
H     -5.65100000      8.00000000     -6.88100000
O     10.85000000     -4.42400000     -8.65900000
H     11.75400000     -4.12300000     -8.56200000
H     10.93000000     -5.34800000     -8.89600000
O     -1.25500000     13.29700000     10.90300000
H     -1.76400000     13.13700000     10.10800000
H     -1.42300000     12.53100000     11.45300000
O     -5.32300000     -9.13500000     -3.00700000
H     -4.99900000     -8.29100000     -2.69200000
H     -6.18100000     -9.23100000     -2.59500000
O      8.38800000     13.02700000     -3.13000000
H      8.94100000     13.80400000     -3.04500000
H      7.49400000     13.36900000     -3.13400000
O     11.55700000     -3.65000000      7.79300000
H     12.44200000     -3.50900000      7.45700000
H     11.41400000     -4.59200000      7.70400000
O      0.00300000     13.21800000     -9.13900000
H     -0.35700000     13.62000000     -8.34900000
H      0.09200000     12.29100000     -8.91800000
O      1.17600000     -3.36400000    -12.29200000
H      0.60900000     -3.33600000    -11.52200000
H      1.84800000     -2.70500000    -12.11900000
O      2.91500000     -2.08500000     -9.87800000
H      3.29200000     -2.88600000     -9.51300000
H      2.16500000     -1.89500000     -9.31500000
O     10.53200000      6.54600000      7.88400000
H      9.80700000      7.17000000      7.87800000
H     10.32600000      5.93200000      7.17800000
O     13.30100000      1.28100000      1.57200000
H     12.43100000      0.95100000      1.34600000
H     13.28600000      1.36000000      2.52600000
O     -0.55200000     -3.61600000      3.64300000
H     -1.01300000     -3.64800000      4.48200000
H      0.10800000     -2.93300000      3.76000000
O     -6.37700000      0.51500000    -11.14400000
H     -5.60600000      0.37600000    -10.59400000
H     -6.02400000      0.82600000    -11.97800000
O      0.96200000    -10.60100000     10.32800000
H      0.09700000    -10.39800000      9.97200000
H      1.39000000    -11.11400000      9.64200000
O      2.60700000      0.20300000      7.63200000
H      3.29500000      0.86500000      7.70600000
H      1.95900000      0.59600000      7.04700000
O     -8.49200000      6.24900000     -3.42500000
H     -8.65600000      7.18600000     -3.32000000
H     -7.54600000      6.18500000     -3.55800000
O     -4.03500000      2.62600000    -10.11100000
H     -3.32300000      2.90500000    -10.68600000
H     -4.46100000      3.44100000     -9.84500000
O    -14.60500000     -4.25900000      1.16200000
H    -14.02800000     -4.97200000      1.43700000
H    -14.92300000     -3.87900000      1.98100000
O     -0.13400000      7.79700000      1.19200000
H      0.09600000      8.52200000      0.61100000
H      0.04000000      8.13000000      2.07200000
O      0.65000000     11.51700000      7.20600000
H      1.60500000     11.56600000      7.16500000
H      0.47100000     10.68400000      7.64200000
O     16.55500000      4.97100000      7.69600000
H     15.64200000      4.99100000      7.40900000
H     17.06000000      4.91500000      6.88500000
O      8.93700000     -6.87200000      0.66700000
H      8.37300000     -7.50000000      1.11900000
H      8.34300000     -6.38600000      0.09500000
O     -8.32500000      1.48200000     -3.02700000
H     -9.13900000      1.53500000     -2.52600000
H     -8.20600000      2.36200000     -3.38400000
O     -2.61600000     -3.98000000    -13.35700000
H     -1.97000000     -4.41800000    -12.80400000
H     -3.45300000     -4.36600000    -13.09800000
O     -2.70100000    -16.20000000     -5.07800000
H     -2.34100000    -15.37800000     -4.74500000
H     -3.45000000    -16.38100000     -4.50900000
O    -14.44300000     -8.25800000      7.18100000
H    -13.88600000     -7.84300000      6.52200000
H    -14.49000000     -7.61900000      7.89200000
O     -9.31300000      9.47900000      6.73300000
H     -9.90800000      9.61700000      7.47000000
H     -8.68100000     10.19500000      6.79700000
O     -2.90900000    -11.28300000     12.22300000
H     -3.15400000    -11.46300000     13.13100000
H     -2.45300000    -12.07400000     11.93600000
O    -13.06300000     -4.05900000      4.27900000
H    -12.78400000     -3.75900000      5.14400000
H    -13.87100000     -4.54500000      4.44200000
O      4.09300000     16.50300000     -0.79400000
H      4.92300000     16.97000000     -0.88700000
H      3.66000000     16.93000000     -0.05400000
O    -15.69100000      6.68200000      3.93300000
H    -16.53700000      6.26900000      3.76200000
H    -15.35800000      6.23300000      4.71100000
O     -8.59700000     -3.79600000      1.63700000
H     -9.34800000     -4.18800000      2.08100000
H     -8.96900000     -3.07800000      1.12500000
O    -14.04500000      6.18800000      5.93600000
H    -13.56700000      7.01600000      5.89000000
H    -13.76100000      5.79300000      6.75900000
O      8.19200000     -1.22200000     -4.23000000
H      7.61600000     -1.62000000     -4.88200000
H      8.48200000     -1.95400000     -3.68700000
O     -6.96500000    -16.45200000     -3.67000000
H     -6.44300000    -16.32100000     -2.87800000
H     -6.33200000    -16.73100000     -4.33100000
O      3.89800000     -5.30600000     -4.63900000
H      3.19900000     -5.75100000     -5.11900000
H      4.16100000     -4.58500000     -5.21300000
O    -11.69600000      7.51500000     -1.64900000
H    -11.04400000      7.21300000     -1.01800000
H    -11.19900000      8.04500000     -2.27300000
O    -10.95900000     -6.41900000      8.18200000
H    -10.44500000     -5.87700000      7.58200000
H    -11.02200000     -7.26700000      7.74300000
O      6.41900000     -6.57300000     11.20900000
H      5.90300000     -5.77000000     11.14000000
H      7.15800000     -6.33500000     11.76800000
O      2.63000000     -8.58000000     -3.94400000
H      3.25800000     -8.27400000     -3.29000000
H      2.13600000     -9.26800000     -3.49800000
O     -7.15200000     15.46400000      5.60800000
H     -6.44600000     15.64300000      6.22900000
H     -7.95000000     15.50000000      6.13500000
O     17.13000000      0.29000000      5.92100000
H     16.26600000     -0.12200000      5.92100000
H     17.61000000     -0.15800000      5.22500000
O    -14.71300000     -0.30600000     -9.12900000
H    -13.89200000     -0.74800000     -8.91500000
H    -14.96900000      0.13000000     -8.31600000
O      3.61700000      5.47400000     -8.27700000
H      4.03900000      5.97500000     -7.57900000
H      4.27200000      5.43300000     -8.97300000
O     -3.54800000      2.29800000     17.29100000
H     -3.15600000      1.43700000     17.43600000
H     -2.96400000      2.90700000     17.74200000
O     11.71300000     13.38000000      2.52800000
H     11.98000000     12.46900000      2.64800000
H     12.47400000     13.89100000      2.80500000
O     11.72100000      6.62200000     -2.30600000
H     12.31100000      7.35800000     -2.46500000
H     12.16000000      6.10400000     -1.63200000
O     -1.35700000    -15.26500000      0.88600000
H     -1.63100000    -14.52700000      1.43000000
H     -0.52400000    -14.98700000      0.50600000
O     -7.24600000      7.35300000      0.55700000
H     -6.63400000      6.82700000      0.04200000
H     -6.70400000      7.75000000      1.24000000
O     -7.32700000     -0.25100000      1.17800000
H     -7.00100000     -0.06900000      0.29600000
H     -8.26100000     -0.04200000      1.13500000
O    -11.60400000      8.61600000      8.18000000
H    -11.11600000      7.80400000      8.31700000
H    -11.91300000      8.86000000      9.05200000
O     -3.20500000     -7.86100000      0.41100000
H     -2.90600000     -7.28000000      1.11100000
H     -4.15300000     -7.73500000      0.38300000
O     -2.86000000      6.38000000      5.14500000
H     -2.38700000      7.16300000      4.86500000
H     -2.85000000      6.42100000      6.10100000
O      9.12100000     14.63500000      4.02000000
H      9.88800000     14.20900000      3.63700000
H      8.59100000     14.89600000      3.26700000
O      1.29600000      8.10400000     -8.90300000
H      1.44000000      7.93500000     -9.83400000
H      0.90700000      7.29500000     -8.57100000
O     -5.06900000    -15.87100000     -7.04600000
H     -4.94300000    -15.16900000     -6.40700000
H     -4.31000000    -15.80700000     -7.62500000
O    -11.93800000     14.08700000      0.64700000
H    -11.23900000     13.45300000      0.48600000
H    -11.62200000     14.89800000      0.24800000
O      0.12200000     -2.92600000      9.15600000
H     -0.49000000     -2.26700000      8.82700000
H      0.96100000     -2.69200000      8.75800000
O     -8.21900000      2.70000000     -9.86200000
H     -8.25700000      2.51100000     -8.92500000
H     -7.67400000      2.00200000    -10.22500000
O      1.46000000      7.32100000    -11.53300000
H      0.74900000      7.50800000    -12.14600000
H      2.20700000      7.81200000    -11.87500000
O    -10.59900000     -1.77200000      0.16500000
H    -10.34700000     -1.50000000     -0.71800000
H    -11.51900000     -2.02400000      0.08400000
O     -3.95000000    -16.67400000      1.51900000
H     -3.00800000    -16.54700000      1.62800000
H     -4.34400000    -15.89400000      1.91000000
O     -3.90400000     13.85100000     -7.19500000
H     -3.67600000     14.51600000     -7.84500000
H     -4.84600000     13.72100000     -7.30700000
O    -11.07200000     -9.34000000      4.03700000
H    -10.12200000     -9.28300000      4.14300000
H    -11.24800000     -8.88600000      3.21300000
O     -4.66400000     -2.91500000     -7.44800000
H     -4.89100000     -2.90100000     -8.37800000
H     -5.46300000     -2.63200000     -7.00200000
O      6.78400000    -11.38200000     -9.90600000
H      7.41800000    -11.38100000     -9.18900000
H      6.30600000    -12.20400000     -9.80200000
O     -5.12400000     -9.23300000    -10.73300000
H     -5.33000000     -9.62800000    -11.58000000
H     -5.65400000     -8.43600000    -10.70500000
O      0.22900000    -12.65300000     -5.89900000
H      0.97400000    -12.05300000     -5.91500000
H     -0.24000000    -12.47400000     -6.71500000
O      2.81500000     11.12400000     -9.65500000
H      3.58100000     10.55400000     -9.72300000
H      2.26500000     10.87700000    -10.39900000
O      6.61500000      5.14500000      8.13300000
H      6.55200000      5.72700000      7.37600000
H      6.74500000      4.27500000      7.75600000
O      7.58200000      1.87800000     -7.42300000
H      6.64100000      1.90700000     -7.59600000
H      7.97400000      1.66100000     -8.26900000
O      9.61900000      2.07300000     11.49000000
H      9.34900000      2.72000000     12.14200000
H     10.25300000      1.52100000     11.94800000
O      3.23000000    -11.54700000      2.36800000
H      3.33400000    -10.93200000      1.64200000
H      3.21700000    -12.40900000      1.95200000
O     12.55400000     -1.75800000      4.00200000
H     12.51700000     -1.35400000      3.13500000
H     13.27000000     -1.30400000      4.44700000
O     -1.64800000      5.95900000     15.58600000
H     -1.66400000      6.01100000     16.54200000
H     -0.71800000      5.96000000     15.36200000
O     12.03600000      3.87800000     11.92400000
H     11.10000000      3.74100000     11.77200000
H     12.46600000      3.23200000     11.36500000
O     11.26600000      2.13200000      6.96700000
H     10.82000000      2.58400000      7.68200000
H     11.81000000      1.47500000      7.40100000
O    -15.57000000     -3.55100000     -5.91600000
H    -16.20800000     -4.20800000     -6.19600000
H    -16.08700000     -2.75500000     -5.78800000
O      8.73200000     -7.35300000     -6.67600000
H      8.19200000     -7.94900000     -6.15700000
H      8.11000000     -6.90000000     -7.24400000
O     -2.73700000     -6.40000000     12.14000000
H     -2.28700000     -6.53600000     12.97400000
H     -2.05800000     -6.53200000     11.47800000
O      3.16100000     12.86700000      3.12900000
H      2.49800000     12.17600000      3.15000000
H      3.41500000     12.92700000      2.20800000
O     -1.54900000    -13.99300000     -4.05300000
H     -1.63700000    -13.11600000     -4.42500000
H     -0.60600000    -14.15500000     -4.04200000
O    -14.18700000     -2.71000000     -3.05500000
H    -13.72100000     -3.54500000     -3.08800000
H    -14.48700000     -2.56800000     -3.95300000
O    -16.28700000     -2.25600000     -1.39400000
H    -15.47900000     -2.36600000     -1.89700000
H    -16.35600000     -1.31200000     -1.25500000
O     10.54100000     11.41400000     -4.31300000
H     10.28000000     10.49500000     -4.25600000
H      9.73600000     11.90300000     -4.14200000
O     14.68100000     -0.95300000      0.00600000
H     14.65800000     -0.49600000     -0.83500000
H     13.87400000     -0.68700000      0.44500000
O      2.28200000     -8.20200000    -11.46500000
H      2.71100000     -7.55600000    -12.02700000
H      1.41300000     -7.83500000    -11.30000000
O    -13.53900000     -7.75400000     -3.42700000
H    -13.52500000     -8.64200000     -3.06700000
H    -14.40400000     -7.67100000     -3.82700000
O      4.23500000     -4.78600000    -15.12200000
H      4.55700000     -3.88500000    -15.08300000
H      5.02400000     -5.31800000    -15.21800000
O     13.95400000      2.59400000     10.38500000
H     14.36200000      2.01600000     11.03000000
H     14.53700000      3.35200000     10.34100000
O      5.50500000     -5.95000000    -12.78200000
H      4.62900000     -5.68200000    -13.05900000
H      5.54300000     -6.88700000    -12.97800000
O     -7.52600000    -11.29200000     10.19400000
H     -8.04800000    -12.02500000      9.86700000
H     -6.62400000    -11.52300000      9.97200000
O     12.72400000      9.24500000     -2.01800000
H     13.65600000      9.10900000     -1.84500000
H     12.68400000     10.09600000     -2.45400000
O      0.54300000     -5.41500000     -2.78300000
H      0.17800000     -5.98300000     -2.10500000
H     -0.08300000     -4.69400000     -2.85400000
O    -13.46700000      5.94500000      2.30200000
H    -13.77000000      5.53800000      1.49000000
H    -14.26200000      6.05600000      2.82500000
O    -13.68500000      8.19100000      0.11500000
H    -13.02600000      7.63700000     -0.30400000
H    -14.50300000      7.70300000      0.02100000
O    -11.43800000      4.48400000     10.20500000
H    -11.00600000      3.71000000      9.84400000
H    -10.92400000      4.70600000     10.98100000
O      2.48600000     -2.68400000     -4.82300000
H      2.96400000     -3.17500000     -4.15600000
H      1.56400000     -2.80400000     -4.59400000
O     10.89200000     -9.68700000     -9.61800000
H     10.30300000    -10.39500000     -9.87800000
H     11.50900000     -9.60700000    -10.34600000
O     -1.56500000    -11.87900000    -13.87800000
H     -2.00600000    -12.72800000    -13.90300000
H     -1.25300000    -11.79700000    -12.97700000
O     -8.94400000      2.16100000      9.06500000
H     -9.60300000      1.71300000      8.53500000
H     -9.26300000      2.07800000      9.96400000
O     -5.99200000     15.21200000      2.03500000
H     -6.19600000     16.14700000      2.01900000
H     -6.36300000     14.87200000      1.22000000
O     -5.77400000     -0.58100000     16.24000000
H     -6.44400000     -0.37300000     15.59000000
H     -4.96600000     -0.66500000     15.73400000
O      8.97100000     10.85700000      2.94800000
H      8.30200000     11.46300000      3.26800000
H      9.06600000     11.07400000      2.02100000
O    -10.73900000     -9.13100000     -0.68200000
H    -10.23700000     -9.63300000     -0.04000000
H    -10.79000000     -9.70300000     -1.44700000
O     10.04500000      8.86100000     -2.93600000
H     10.91200000      8.69300000     -2.56600000
H      9.75900000      8.01100000     -3.27100000
O      8.62100000     -2.17200000      3.52300000
H      8.53300000     -1.25600000      3.25700000
H      9.22300000     -2.14900000      4.26700000
O      6.04500000    -13.81900000      5.17000000
H      6.43600000    -13.22500000      5.81100000
H      6.60300000    -14.59700000      5.19300000
O     -6.24900000    -14.10500000     -0.87100000
H     -5.69000000    -13.49700000     -0.38700000
H     -6.80600000    -13.54300000     -1.40800000
O      9.43800000     -6.70000000    -14.60600000
H      9.23900000     -6.42800000    -13.71000000
H      9.80300000     -5.91700000    -15.01800000
O      0.40100000     -0.71000000     16.09200000
H      0.19500000      0.12500000     15.67100000
H     -0.35100000     -1.26900000     15.89700000
O      3.42000000     -3.58800000      3.30600000
H      4.22900000     -3.16200000      3.02400000
H      2.77900000     -2.87800000      3.35100000
O     -8.08900000     -1.32100000     13.57600000
H     -8.23300000     -2.15900000     13.13500000
H     -7.32700000     -0.94600000     13.13300000
O     13.09600000      0.86800000      8.50000000
H     12.46200000      0.41400000      9.05500000
H     13.47200000      1.54100000      9.06700000
O     -2.41000000      6.80300000     -9.44100000
H     -1.58000000      6.63400000     -8.99600000
H     -2.17000000      6.91800000    -10.36100000
O     -0.13000000     -6.96600000    -11.01900000
H     -0.48600000     -7.07700000    -10.13800000
H      0.26500000     -6.09500000    -11.01100000
O     -1.80700000      1.49400000     -5.48300000
H     -1.22000000      2.21500000     -5.25500000
H     -2.51900000      1.55400000     -4.84600000
O      2.08500000      3.93600000     11.21600000
H      2.68100000      4.57900000     10.83200000
H      2.65500000      3.22600000     11.51100000
O      5.91300000    -16.22700000     -3.75300000
H      6.77900000    -16.59900000     -3.58700000
H      5.31200000    -16.79200000     -3.26700000
O     -1.39200000    -13.01700000      2.65300000
H     -1.58800000    -12.22400000      2.15400000
H     -0.48300000    -12.90700000      2.93000000
O      6.53700000      9.21100000     -3.66400000
H      6.98700000      9.57400000     -2.90200000
H      7.00200000      9.58000000     -4.41500000
O      7.95500000     13.15200000      5.97600000
H      7.55800000     13.89100000      6.43700000
H      8.09500000     13.47200000      5.08500000
O     11.27200000     -2.67800000     -1.89800000
H     10.75000000     -2.55500000     -1.10600000
H     11.57700000     -1.79900000     -2.12200000
O     12.29200000     10.64800000      8.69700000
H     13.22400000     10.44200000      8.76100000
H     12.07600000     10.49500000      7.77600000
O     18.14800000     -0.82200000     -5.01300000
H     18.68200000     -0.54200000     -4.27000000
H     17.28300000     -0.98600000     -4.63700000
O      5.98000000      5.30100000     -0.31000000
H      6.66900000      4.63700000     -0.32800000
H      6.08600000      5.77900000     -1.13200000
O      3.13300000     13.77000000     -9.56200000
H      2.81200000     12.86800000     -9.55500000
H      2.34100000     14.30600000     -9.59100000
O    -15.15700000      3.62800000      7.52200000
H    -14.35000000      4.11600000      7.68400000
H    -15.84300000      4.29500000      7.51200000
O      0.36900000      4.32500000      0.59700000
H      1.04300000      4.39400000     -0.07900000
H      0.09000000      5.22800000      0.75000000
O      1.08100000      8.67800000      3.68500000
H      1.27800000      8.62800000      4.62000000
H      1.76600000      8.15500000      3.26800000
O     -0.57000000    -17.71100000     -3.94500000
H      0.04400000    -17.76000000     -4.67800000
H     -1.31700000    -17.22200000     -4.29000000
O      1.17800000    -13.93400000      3.34900000
H      0.64400000    -14.47600000      3.93000000
H      1.43000000    -14.52300000      2.63800000
O      4.41800000     14.16900000      7.88600000
H      4.74900000     13.54300000      7.24200000
H      4.28100000     13.64800000      8.67700000
O     -2.88100000      8.20600000     -7.04900000
H     -3.18000000      7.98200000     -7.93000000
H     -3.01700000      7.40700000     -6.53900000
O     -8.79600000      6.80300000      6.00700000
H     -9.33500000      6.27300000      6.59400000
H     -9.00100000      7.70800000      6.24500000
O      0.11400000     14.62800000      7.97100000
H      0.13700000     14.25600000      7.08900000
H     -0.77200000     14.97900000      8.06000000
O     -2.41900000     -6.09100000      2.52900000
H     -1.96000000     -5.66400000      1.80500000
H     -1.81900000     -6.01300000      3.27100000
O      4.71200000     15.06900000     -7.72600000
H      4.30200000     14.60200000     -8.45400000
H      5.65200000     14.99000000     -7.89000000
O     15.17200000     -5.11800000      2.82000000
H     15.32300000     -4.97500000      1.88600000
H     14.94800000     -6.04600000      2.88700000
O    -12.10000000      1.05200000     -7.28500000
H    -12.00800000      0.97300000     -8.23500000
H    -12.72700000      1.76500000     -7.16300000
O    -14.04000000     -1.77100000      6.20600000
H    -14.41700000     -1.69000000      5.33000000
H    -14.38000000     -1.01600000      6.68400000
O     -0.36300000     -3.75500000    -10.01100000
H     -0.92200000     -2.98500000    -10.11900000
H     -0.24500000     -3.83400000     -9.06400000
O      7.97000000      7.72400000      8.54600000
H      7.79400000      6.82300000      8.81600000
H      7.10800000      8.08700000      8.34300000
O      7.49700000     -3.98000000    -12.69000000
H      7.37600000     -3.40000000    -11.93800000
H      6.93000000     -4.72900000    -12.50700000
O     10.79600000     -8.63500000     -0.23400000
H      9.99600000     -8.12900000     -0.09500000
H     11.50500000     -8.01700000     -0.05400000
O     -1.80500000     -0.95600000      8.54700000
H     -1.74300000     -0.15200000      8.03100000
H     -2.73200000     -1.02400000      8.77400000
O     -7.38300000     -6.04700000      4.70800000
H     -7.13800000     -5.60700000      5.52300000
H     -6.66700000     -5.84800000      4.10500000
O      9.53200000      2.98000000      8.99700000
H      9.68900000      2.80400000      9.92500000
H      9.04000000      2.21800000      8.68900000
O    -11.02700000      0.73800000      7.91600000
H    -11.32200000     -0.15800000      8.08000000
H    -11.79000000      1.28200000      8.10900000
O     -5.60000000     13.25600000     -2.39400000
H     -6.14300000     12.64000000     -2.88600000
H     -5.24700000     13.84700000     -3.05900000
O     -6.87200000    -11.32500000     -1.29800000
H     -7.02200000    -10.39300000     -1.45400000
H     -7.48400000    -11.55300000     -0.59900000
O      2.71600000    -10.16000000     14.53200000
H      3.23800000     -9.57400000     13.98500000
H      2.22100000    -10.69200000     13.90900000
O    -16.86000000     -2.28700000      1.75900000
H    -16.66500000     -2.28300000      0.82200000
H    -17.41400000     -3.05700000      1.88500000
O     -7.55800000     11.51600000      6.63400000
H     -7.40000000     12.03500000      5.84500000
H     -6.93800000     11.86100000      7.27600000
O     -4.69200000     -0.01800000      5.02200000
H     -4.96500000      0.44700000      4.23100000
H     -4.44500000     -0.89000000      4.71300000
O      1.63100000      2.33800000    -12.51900000
H      1.86900000      3.03500000    -11.90800000
H      1.50100000      1.56800000    -11.96500000
O      6.43600000      6.75000000     -2.69900000
H      6.23200000      7.67800000     -2.81900000
H      7.26800000      6.62700000     -3.15600000
O      7.11900000     -4.68600000      8.56300000
H      6.27600000     -5.13900000      8.53900000
H      6.93000000     -3.81100000      8.22400000
O      7.17700000     -6.36400000     -8.71400000
H      6.30700000     -6.66200000     -8.44700000
H      7.48800000     -7.04100000     -9.31600000
O      7.59000000      8.62500000     13.24200000
H      6.82900000      9.14900000     13.49000000
H      8.05900000      9.16800000     12.60900000
O     -3.57400000      3.72400000      6.82200000
H     -4.38600000      4.13500000      6.52700000
H     -3.22400000      4.32800000      7.47700000
O      5.74000000    -14.17300000     -9.89800000
H      5.58800000    -14.90900000    -10.49000000
H      4.86700000    -13.91900000     -9.60100000
O    -10.34000000      2.22900000    -11.82500000
H    -10.79500000      1.78400000    -11.11000000
H     -9.52800000      2.54800000    -11.43100000
O     -2.20100000    -10.99400000      1.21400000
H     -2.23000000    -11.19200000      0.27800000
H     -2.61600000    -10.13400000      1.28900000
O     -0.62400000      4.18100000     11.26200000
H      0.26300000      4.42500000     10.99500000
H     -0.88500000      3.50600000     10.63600000
O     -9.88200000     -4.33400000      6.61200000
H     -9.37300000     -4.64700000      5.86400000
H     -9.33700000     -3.65000000      7.00200000
O      2.97700000     -4.38900000     -1.91500000
H      3.45300000     -4.90100000     -2.56900000
H      2.06000000     -4.63500000     -2.03800000
O     14.66100000      3.60700000      2.89800000
H     14.08600000      4.25900000      3.29900000
H     14.06900000      3.02800000      2.41700000
O    -10.47300000    -13.55100000     -2.28600000
H    -10.15600000    -14.15100000     -2.96200000
H    -10.18000000    -13.94200000     -1.46300000
O     -3.69400000      0.07100000     -9.42900000
H     -3.26900000     -0.17600000     -8.60800000
H     -3.41000000      0.97200000     -9.58400000
O     -7.64100000     -9.00000000     -1.94400000
H     -7.62600000     -8.43400000     -2.71600000
H     -8.55300000     -8.98900000     -1.65500000
O      7.97400000     -9.10500000      2.12400000
H      8.59000000     -9.73200000      2.50300000
H      7.54300000     -8.70700000      2.88000000
O     -9.59700000     -8.80100000     -7.97100000
H     -8.69900000     -9.07200000     -7.77800000
H    -10.05600000     -8.88200000     -7.13500000
O    -10.25200000     -4.16000000     14.57600000
H     -9.31600000     -4.15400000     14.37600000
H    -10.65800000     -3.71700000     13.83000000
O     -6.72100000    -11.92400000    -11.26400000
H     -6.85100000    -11.36100000    -12.02700000
H     -7.55400000    -12.38400000    -11.16100000
O     15.63000000      2.56900000      5.75100000
H     15.94700000      1.73500000      5.40300000
H     16.42500000      3.05500000      5.96900000
O     -3.97200000      6.95700000    -13.41400000
H     -3.20800000      6.60200000    -12.95900000
H     -4.45600000      7.42900000    -12.73600000
O     -0.35200000     10.13400000     -0.50200000
H     -0.65700000     10.57900000     -1.29200000
H     -0.91100000     10.47500000      0.19600000
O      0.23200000     -3.94200000     11.69100000
H      0.05200000     -3.71800000     10.77800000
H      0.42500000     -4.88000000     11.67400000
O     -0.45700000     -6.52500000      4.71600000
H      0.42200000     -6.68800000      4.37300000
H     -0.37000000     -5.71700000      5.22300000
O    -10.91500000     -7.02300000     -4.47400000
H    -10.63900000     -6.69700000     -3.61700000
H    -11.82500000     -7.29000000     -4.34700000
O     -2.80900000      1.30800000      6.49800000
H     -3.49400000      0.89400000      5.97200000
H     -3.08700000      2.22000000      6.57700000
O     -1.27600000      2.55500000      8.93200000
H     -0.54600000      2.75900000      8.34700000
H     -2.05800000      2.69100000      8.39700000
O     10.37000000     -7.06500000     -8.76600000
H     10.54200000     -7.96900000     -9.02900000
H      9.61300000     -7.12600000     -8.18300000
O     -9.04700000      3.76000000     -4.11500000
H     -9.81400000      3.61100000     -4.66800000
H     -9.20000000      4.61800000     -3.71900000
O      3.21700000     10.90300000      7.26700000
H      3.41600000     11.15100000      8.17000000
H      3.85100000     11.39000000      6.74000000
O     -1.22000000     13.91400000     -6.76700000
H     -0.79000000     14.17900000     -5.95300000
H     -2.08700000     13.61400000     -6.49300000
O      9.21300000     -0.07700000    -15.64800000
H      8.86800000     -0.90500000    -15.31300000
H      8.66200000      0.12400000    -16.40400000
O      4.93500000     -4.09800000     -0.15300000
H      4.27500000     -3.88100000     -0.81100000
H      4.72300000     -3.53700000      0.59300000
O      0.87600000     10.62100000     10.60000000
H      0.06900000     10.77000000     11.09300000
H      1.37100000     11.43400000     10.69900000
O     -6.76300000     -9.88300000     -7.97700000
H     -6.63100000     -9.87400000     -8.92500000
H     -5.89700000     -9.70300000     -7.61300000
O     16.28100000      1.60500000     -2.90400000
H     16.06400000      0.78000000     -3.33800000
H     15.54600000      1.76400000     -2.31100000
O     -6.26800000     -7.28800000      0.72400000
H     -6.13000000     -7.28200000     -0.22300000
H     -5.90400000     -6.45600000      1.02500000
O      6.52600000     -9.29900000      4.81300000
H      7.16400000     -9.99900000      4.94900000
H      6.35800000     -8.95400000      5.69000000
O      1.18100000     13.39300000     -3.13500000
H      1.77600000     14.14200000     -3.09600000
H      1.49800000     12.87500000     -3.87500000
O      7.35200000    -12.11900000     10.95400000
H      7.59400000    -12.29400000     11.86300000
H      6.43200000    -11.86000000     10.99600000
O      1.00700000    -10.77200000      4.36000000
H      1.53900000     -9.98800000      4.49500000
H      1.63800000    -11.45200000      4.12500000
O      1.96500000      2.86000000     -5.41900000
H      2.17500000      2.94100000     -6.34900000
H      2.81500000      2.76300000     -4.98900000
O    -16.36900000     -4.88100000     -1.12000000
H    -15.77000000     -4.58300000     -0.43500000
H    -16.66800000     -4.07700000     -1.54300000
O     11.27300000     12.45000000     -6.75800000
H     11.93400000     11.83000000     -7.06500000
H     11.21800000     12.29400000     -5.81500000
O     10.29700000     -1.77200000      5.79800000
H     10.54600000     -2.48600000      6.38400000
H     11.11000000     -1.53200000      5.35300000
O     -8.00500000      3.02500000      3.78400000
H     -8.46200000      2.48600000      4.42900000
H     -8.66300000      3.65400000      3.48700000
O     -3.16100000     -2.87200000     11.57600000
H     -2.42100000     -2.27300000     11.48000000
H     -3.93100000     -2.30300000     11.58900000
O     11.06400000      3.33600000      4.09300000
H     11.96000000      3.67300000      4.11800000
H     11.08600000      2.55500000      4.64600000
O     -0.67900000     -7.42200000    -13.68600000
H     -0.50900000     -8.30900000    -14.00400000
H     -0.51800000     -7.47100000    -12.74400000
O     -1.04300000     18.30700000      1.38300000
H     -1.39700000     17.64500000      1.97700000
H     -0.44400000     18.81900000      1.92500000
O      0.97400000      3.33700000      7.71400000
H      1.92500000      3.28300000      7.81000000
H      0.83800000      4.01400000      7.05100000
O    -13.07000000     -2.70300000     -6.48700000
H    -14.00000000     -2.75200000     -6.26400000
H    -12.72000000     -3.56000000     -6.24100000
O     -7.19400000     13.42500000      3.98500000
H     -6.89400000     13.81800000      3.16500000
H     -7.15900000     14.14000000      4.62000000
O     -5.42800000      7.65400000      6.37300000
H     -5.30000000      7.34500000      5.47600000
H     -5.14300000      8.56800000      6.35500000
O     -1.60100000     -9.11200000     -5.86300000
H     -2.52500000     -9.11300000     -5.61400000
H     -1.46400000     -9.96400000     -6.27700000
O      1.51900000     -1.53700000      4.24500000
H      1.14500000     -0.78900000      4.71200000
H      1.77300000     -2.14800000      4.93700000
O     -1.21900000     16.61100000      3.58400000
H     -1.47000000     15.78500000      3.17200000
H     -0.69100000     16.35200000      4.33900000
O     -9.38400000    -11.87600000     -7.24300000
H     -9.51200000    -11.09900000     -6.69800000
H     -9.43900000    -11.55000000     -8.14100000
O    -13.71500000      2.62100000     -2.07100000
H    -14.04600000      2.60300000     -1.17300000
H    -13.68400000      3.55100000     -2.29600000
O     -1.05900000    -15.70000000      6.37300000
H     -1.54600000    -16.51500000      6.49300000
H     -0.14900000    -15.97700000      6.26600000
O    -11.58000000      0.57900000     -9.90600000
H    -11.89900000     -0.29800000    -10.12000000
H    -10.73300000      0.42900000     -9.48600000
O     13.76400000      4.43200000      6.59400000
H     13.08500000      4.07200000      7.16500000
H     14.22000000      3.66300000      6.25100000
O     11.22200000    -11.24300000     -1.03200000
H     10.37200000    -11.68400000     -1.03900000
H     11.10300000    -10.50400000     -0.43600000
O      6.38500000     -6.43400000      2.07300000
H      7.17900000     -6.03600000      2.43000000
H      6.38200000     -6.17900000      1.15100000
O    -11.51000000      3.49700000     13.35000000
H    -11.38300000      4.33600000     13.79200000
H    -11.82100000      2.90800000     14.03800000
O      1.37900000     10.80000000    -12.01600000
H      1.74700000     10.60100000    -12.87700000
H      0.53100000     10.35500000    -12.01000000
O    -12.74600000     -9.16200000     -6.26000000
H    -11.87800000     -9.15300000     -5.85600000
H    -12.82300000    -10.03500000     -6.64400000
O      9.82400000     -5.51500000      9.85100000
H      9.45200000     -4.63600000      9.92300000
H      9.08100000     -6.10100000      9.99900000
O     11.57500000      3.75900000    -10.37800000
H     12.05900000      3.89200000    -11.19300000
H     12.25200000      3.58400000     -9.72400000
O     -2.85900000     -1.27800000     -3.63400000
H     -3.38100000     -0.63300000     -4.11100000
H     -2.37100000     -0.76300000     -2.99100000
O    -13.86300000    -10.34700000      2.88500000
H    -13.16200000    -10.87000000      2.49600000
H    -14.56000000    -10.97800000      3.06700000
O     10.28200000      4.64100000      0.10400000
H     11.23400000      4.61500000      0.01600000
H     10.08000000      5.56300000      0.26100000
O     -0.45200000      2.96200000     -8.35200000
H     -0.42000000      2.15300000     -8.86400000
H     -1.23600000      2.87100000     -7.81000000
O     -0.86700000     -4.37800000     14.54700000
H     -0.44100000     -4.27400000     13.69600000
H     -0.38900000     -5.09100000     14.96900000
O      1.46700000      0.07100000     -5.90200000
H      1.50100000      0.98000000     -5.60200000
H      2.10900000     -0.38500000     -5.35900000
O    -10.95100000     -7.41300000     -9.66400000
H    -10.26900000     -6.74100000     -9.66200000
H    -10.62400000     -8.08700000     -9.06900000
O      6.27400000      2.50000000      2.81000000
H      5.65500000      2.76600000      2.12900000
H      6.85000000      3.25800000      2.91800000
O      3.82600000      8.49000000    -11.86700000
H      4.06700000      9.40700000    -11.99800000
H      4.41300000      8.00300000    -12.44500000
O      9.71900000      9.57300000     -7.60300000
H      9.34100000     10.25100000     -8.16200000
H     10.58300000      9.91000000     -7.36800000
O     -2.22800000    -16.73700000     -1.19800000
H     -2.03600000    -16.06200000     -0.54700000
H     -1.56000000    -17.40700000     -1.05300000
O    -13.67900000      1.57300000    -12.19800000
H    -12.87000000      1.91500000    -12.57800000
H    -13.53300000      1.60800000    -11.25300000
O      1.43500000      4.64000000    -10.76700000
H      1.72000000      5.52300000    -11.00400000
H      0.58100000      4.76600000    -10.35500000
O      2.50600000    -16.16500000     -4.26600000
H      2.85800000    -16.64000000     -3.51200000
H      2.24800000    -15.31400000     -3.91300000
O     -5.07500000      9.97200000     -0.15000000
H     -4.62900000      9.42200000      0.49400000
H     -4.50800000      9.94700000     -0.92000000
O     -4.80600000     -5.72100000      3.75800000
H     -3.85200000     -5.79800000      3.79300000
H     -4.98400000     -5.35000000      2.89400000
O     -2.61700000      1.05000000     11.26100000
H     -1.94300000      0.54600000     11.71600000
H     -2.25900000      1.19400000     10.38600000
O      3.91600000     13.86700000      0.44100000
H      3.47500000     14.66700000      0.15500000
H      4.15000000     13.41900000     -0.37100000
O      0.34300000    -15.70000000     -6.27200000
H      0.80300000    -15.61600000     -5.43700000
H      0.08400000    -14.80500000     -6.49300000
O     -9.07200000     -3.08800000     -6.89900000
H     -9.14800000     -2.26300000     -7.37700000
H     -9.94800000     -3.47300000     -6.94500000
O      1.66300000      7.42400000     -2.07400000
H      0.81100000      7.85800000     -2.10500000
H      1.96900000      7.43100000     -2.98100000
O     11.17700000      1.33100000     -6.82000000
H     10.98600000      0.57300000     -7.37300000
H     11.88300000      1.78800000     -7.27600000
O      3.16100000     -5.97900000     14.00800000
H      2.98000000     -6.71600000     13.42500000
H      3.03000000     -5.20400000     13.46200000
O      2.75600000     -3.69200000     12.67000000
H      1.90800000     -3.73300000     12.22700000
H      2.71500000     -2.89100000     13.19200000
O      6.74500000    -13.94200000      8.80700000
H      6.49300000    -13.09600000      8.43800000
H      6.86600000    -13.77100000      9.74100000
O     15.14700000     -6.05100000      5.52500000
H     14.51500000     -5.33200000      5.52200000
H     15.46700000     -6.09200000      4.62300000
O      3.57500000      7.40300000     -0.18400000
H      2.91000000      7.37200000     -0.87300000
H      4.36700000      7.70400000     -0.62900000
O    -15.59700000      0.21600000     -6.63200000
H    -15.29700000      0.38900000     -5.74000000
H    -16.21700000     -0.50700000     -6.54000000
O      2.46000000     -5.38900000      1.28400000
H      2.83600000     -4.86700000      1.99300000
H      3.21500000     -5.66500000      0.76400000
O      9.04400000     -2.70800000     11.96800000
H      9.10900000     -2.55500000     11.02500000
H      8.10900000     -2.63600000     12.15900000
O      0.45500000    -10.06800000    -14.25600000
H      0.52100000    -10.03900000    -15.21000000
H     -0.33400000    -10.58400000    -14.08600000
O      2.74000000      6.25200000      8.17100000
H      2.54700000      7.05800000      8.64900000
H      2.00500000      6.15100000      7.56600000
O     10.32700000    -14.37000000      0.87800000
H      9.70700000    -14.67900000      1.53900000
H      9.78200000    -14.15800000      0.12000000
O    -10.83900000     -5.06200000      2.82200000
H    -11.52000000     -4.61700000      3.32600000
H    -11.03900000     -5.99300000      2.92000000
O     -1.13600000     -7.25300000     -8.58000000
H     -1.09100000     -7.83900000     -7.82400000
H     -1.10500000     -6.37400000     -8.20400000
O    -13.47900000      3.21300000     -7.30800000
H    -14.27500000      3.06100000     -6.79800000
H    -13.72200000      3.89800000     -7.93100000
O     -6.42100000      1.12400000      8.81200000
H     -7.32400000      1.39600000      8.97600000
H     -5.90000000      1.64600000      9.42200000
O     10.59400000      6.03300000     -6.09100000
H     11.08600000      6.31800000     -6.86200000
H     10.25100000      5.17200000     -6.33100000
O     -3.91600000     -0.43200000    -15.61200000
H     -4.61700000     -0.30200000    -16.25100000
H     -3.78700000      0.43100000    -15.21900000
O     -1.24600000    -12.32700000     -1.68500000
H     -1.96900000    -12.81700000     -2.07500000
H     -0.63100000    -12.99900000     -1.39100000
O     -5.99600000     -4.32700000     -4.50400000
H     -6.30500000     -3.56200000     -4.99000000
H     -6.78400000     -4.68900000     -4.10000000
O     -2.99900000     16.39400000     -2.92100000
H     -2.57300000     17.25000000     -2.86600000
H     -3.38700000     16.26400000     -2.05500000
O     -5.97700000    -11.91200000     -3.79600000
H     -6.23000000    -11.74000000     -2.88900000
H     -5.43300000    -11.16400000     -4.03900000
O     -9.16700000      8.47600000     -6.08900000
H     -9.16300000      8.57200000     -5.13700000
H     -8.81500000      7.59900000     -6.24300000
O     -9.44500000     -1.86700000     -9.47100000
H     -9.00300000     -1.91100000    -10.31900000
H    -10.32400000     -2.20400000     -9.64200000
O     -9.01600000    -14.70200000     -0.15100000
H     -8.60200000    -14.26100000      0.59100000
H     -8.51300000    -15.50800000     -0.26200000
O    -12.18400000      8.63800000      3.04600000
H    -11.99100000      7.70100000      3.00600000
H    -12.72100000      8.73800000      3.83200000
O    -12.15000000     -1.57000000      2.74500000
H    -12.50100000     -2.35000000      3.17500000
H    -12.15800000     -1.78500000      1.81300000
O     -9.82800000      0.36900000      2.35700000
H     -9.30700000      0.19900000      3.14100000
H    -10.45000000     -0.35800000      2.32000000
O     15.94400000     -7.09900000     -0.13600000
H     16.16000000     -7.41300000      0.74200000
H     16.52800000     -7.58800000     -0.71600000
O      5.94400000      5.23600000    -16.17100000
H      5.93400000      4.50600000    -15.55200000
H      5.02000000      5.44700000    -16.30600000
O     -4.53500000     -2.60200000      4.24600000
H     -4.88500000     -2.92200000      3.41500000
H     -4.58500000     -3.35600000      4.83300000
O     -0.67600000      8.59400000     -3.67600000
H     -0.28000000      9.42000000     -3.39900000
H     -1.53400000      8.58600000     -3.25100000
O      1.73200000    -16.10100000      6.58100000
H      2.53100000    -15.57400000      6.61300000
H      1.33600000    -15.98800000      7.44500000
O      8.96300000      3.80600000      2.46000000
H      9.59100000      3.46700000      3.09600000
H      9.48600000      3.98700000      1.67900000
O     -3.01400000    -11.38200000     -7.02400000
H     -3.61600000    -11.92300000     -7.53600000
H     -3.32600000    -10.48700000     -7.15700000
O     -0.52600000      1.18100000    -14.51700000
H     -1.19500000      0.63300000    -14.10700000
H      0.19800000      1.18500000    -13.89100000
O    -16.96000000      4.80000000     -1.16100000
H    -17.83000000      4.41100000     -1.06600000
H    -17.05300000      5.41900000     -1.88600000
O      0.63500000     13.98000000     -0.46800000
H      0.56400000     14.90800000     -0.69000000
H      0.81100000     13.54600000     -1.30400000
O     -7.39200000      7.05700000    -13.78200000
H     -7.58500000      7.84200000    -13.26900000
H     -7.00300000      6.45000000    -13.15200000
O     -1.68200000    -13.63300000     11.53100000
H     -1.51300000    -13.75900000     10.59800000
H     -0.86200000    -13.88100000     11.95900000
O    -10.67000000     -0.91400000     -2.49600000
H    -11.13600000     -0.77400000     -3.32100000
H    -10.40600000     -0.03700000     -2.21900000
O     -9.24000000     -5.10800000    -10.79300000
H     -9.93400000     -4.49800000    -11.04100000
H     -8.74900000     -5.25500000    -11.60100000
O      2.58900000     10.89300000      0.71300000
H      1.76400000     10.67000000      0.28200000
H      3.12700000     11.27300000      0.01800000
O      2.30200000     -3.56900000    -17.18200000
H      2.56500000     -4.10800000    -16.43600000
H      1.43500000     -3.23900000    -16.94600000
O      3.17200000     15.60100000      3.33600000
H      3.22700000     14.70100000      3.01700000
H      2.51400000     15.56900000      4.03100000
O      6.04700000     -3.68500000     13.39400000
H      5.89800000     -4.03500000     14.27200000
H      5.74600000     -4.37700000     12.80600000
O     15.43600000     -2.39200000      3.46200000
H     15.23300000     -3.32600000      3.51100000
H     15.33400000     -2.17200000      2.53600000
O    -12.92300000     -6.63200000     -7.78400000
H    -12.34100000     -6.99700000     -8.45000000
H    -13.15000000     -7.37900000     -7.22900000
O     -5.59400000     -0.21100000     12.52600000
H     -5.62300000      0.71800000     12.29700000
H     -4.98800000     -0.25600000     13.26500000
O      9.04000000      9.28800000      5.01900000
H      8.84600000      9.78900000      4.22700000
H      8.44500000      9.64300000      5.67900000
O     -3.05100000      4.44000000      3.19400000
H     -2.88700000      5.16900000      2.59500000
H     -2.69900000      4.73600000      4.03300000
O     -3.15900000      7.50900000     -3.00700000
H     -3.82800000      8.07100000     -3.39900000
H     -2.94700000      6.87600000     -3.69300000
O     -4.10300000    -15.35700000      4.47600000
H     -3.54800000    -16.10400000      4.25100000
H     -3.57600000    -14.84300000      5.08700000
O     -5.21700000    -14.22400000     -4.93100000
H     -5.41000000    -13.32400000     -4.67000000
H     -5.05300000    -14.68200000     -4.10700000
O      4.25300000    -10.80100000      4.89400000
H      3.87100000    -11.11100000      4.07300000
H      4.86100000    -10.11100000      4.63000000
O     -9.59500000      8.86800000      1.51800000
H     -9.57200000      8.09600000      0.95400000
H    -10.24900000      8.65800000      2.18500000
O      6.64000000     -4.62900000     -5.06800000
H      6.09000000     -5.39600000     -4.91200000
H      7.36100000     -4.72000000     -4.44500000
O     -7.42400000     -7.93900000     13.64700000
H     -7.60900000     -7.10000000     14.06900000
H     -8.14500000     -8.06100000     13.02900000
O      4.32800000     -3.29700000     -6.98200000
H      5.11500000     -2.84900000     -6.67300000
H      3.63200000     -2.98500000     -6.40400000
O     12.35400000     10.00900000      0.60100000
H     12.52100000      9.56900000     -0.23300000
H     13.22400000     10.15400000      0.97400000
O      4.37400000      4.99800000      9.91600000
H      5.18100000      4.72000000      9.48200000
H      3.81100000      5.30100000      9.20300000
O     -0.18300000      5.93500000     -8.26000000
H     -0.32700000      6.02500000     -7.31800000
H     -0.16700000      4.99000000     -8.41000000
O      6.51000000      8.32900000    -10.25600000
H      6.19400000      7.44900000    -10.46100000
H      6.67600000      8.72800000    -11.11000000
O     11.21700000    -12.59600000      7.41500000
H     10.90200000    -11.69200000      7.41500000
H     10.83200000    -12.98400000      8.20100000
O      9.27000000    -13.84800000     -4.46300000
H      8.64000000    -14.23600000     -5.07000000
H      9.17300000    -14.35800000     -3.65900000
O    -11.11700000     12.28600000     -6.46000000
H    -11.43800000     12.90100000     -5.80000000
H    -11.67100000     11.51200000     -6.35500000
O     -5.87300000     -2.53900000      1.46900000
H     -6.04900000     -1.65100000      1.15700000
H     -6.71300000     -2.84300000      1.81100000
O     13.73600000    -10.03800000      1.68800000
H     12.80500000     -9.92700000      1.88400000
H     13.85200000    -10.98500000      1.60800000
O     -4.01100000      1.40100000     -3.67400000
H     -4.96100000      1.33900000     -3.57900000
H     -3.74000000      2.01000000     -2.98700000
O    -11.84000000      9.27000000     -5.93700000
H    -10.91100000      9.06200000     -5.84700000
H    -12.29100000      8.55800000     -5.48300000
O     11.95300000     -5.90400000     12.04900000
H     11.80000000     -5.20400000     12.68300000
H     11.31200000     -5.74500000     11.35600000
O     -1.25600000     -6.21500000     -5.81400000
H     -0.30500000     -6.32500000     -5.79400000
H     -1.58800000     -6.90400000     -5.23900000
O      3.50800000      8.27300000    -15.47900000
H      2.87200000      8.87300000    -15.09000000
H      4.27100000      8.82100000    -15.66600000
O     -8.25500000     -5.78600000     -0.30900000
H     -7.82400000     -6.58600000     -0.00700000
H     -8.07900000     -5.14400000      0.37800000
O    -11.88400000     -3.45200000     12.43000000
H    -12.82400000     -3.41600000     12.25300000
H    -11.48600000     -3.62500000     11.57700000
O     -9.60800000     11.83400000     -4.31500000
H    -10.09700000     12.49500000     -3.82500000
H     -9.78100000     12.04100000     -5.23400000
O    -11.27300000     -3.38500000    -11.70500000
H    -11.76800000     -4.00300000    -12.24400000
H    -11.92900000     -2.76400000    -11.38900000
O     -6.07800000     12.42200000    -10.19400000
H     -5.26500000     12.62900000    -10.65600000
H     -6.77100000     12.71300000    -10.78800000
O     -2.87400000      4.59100000     -4.81600000
H     -2.08300000      4.09800000     -4.59700000
H     -3.08500000      4.31900000     -5.71000000
O      5.88700000      8.75900000      4.65800000
H      5.52100000      9.10500000      3.84400000
H      6.25000000      9.52500000      5.10200000
O     -1.80100000      3.25500000    -12.19000000
H     -2.01500000      4.18800000    -12.18800000
H     -1.16200000      3.15700000    -12.89500000
O     -2.65800000      6.61400000      1.28600000
H     -1.81700000      7.06400000      1.21100000
H     -3.15100000      6.89800000      0.51600000
O     11.05600000     -7.65500000      8.62700000
H     10.64700000     -6.87000000      8.99300000
H     11.98000000     -7.42200000      8.53400000
O      8.79500000    -12.44100000     -1.02900000
H      8.22600000    -13.21100000     -1.03500000
H      8.25400000    -11.74700000     -0.65400000
O     -1.68400000     -1.66200000    -14.49600000
H     -2.01900000     -2.47500000    -14.11900000
H     -2.39600000     -1.34500000    -15.05300000
O     13.28100000     -7.30500000     -7.29100000
H     13.36300000     -6.62900000     -6.61800000
H     12.49500000     -7.06300000     -7.78000000
O     -9.60600000      6.36400000     -0.47300000
H     -9.45300000      5.42300000     -0.55700000
H     -8.73200000      6.74100000     -0.37700000
O      4.56400000     -4.53400000     10.82600000
H      4.08200000     -4.28900000     11.61600000
H      3.91800000     -4.98400000     10.28200000
