# Supplementary material for: Integrated Multiscale Multilevel Approach to Open Shell Molecular Systems
Source: J Chem Theory Comput. 2023 Feb 13;19(5):1446–56. doi: 10.1021/acs.jctc.2c00805 (PMC10018740; doi:10.1021/acs.jctc.2c00805)
Supplement: Supplementary file 2 — ct2c00805_si_002.zip [file ct2c00805_si_002.zip › structures/PROXYL/frame61.xyz]

2552

C     -0.55900000     -0.30300000     -1.75300000
H     -1.54500000      0.15200000     -1.84300000
H     -0.44300000     -0.89400000     -2.66200000
C     -0.45200000     -1.10900000     -0.46000000
C     -1.85600000     -1.71200000     -0.00300000
H     -1.75200000     -2.35100000      0.87400000
H     -2.34800000     -2.32200000     -0.76100000
H     -2.54100000     -0.88400000      0.17600000
C      0.65600000     -2.18600000     -0.47000000
H      1.00900000     -2.49000000      0.51600000
H      0.40200000     -3.09700000     -1.01200000
H      1.54000000     -1.88300000     -1.03100000
N     -0.14400000     -0.03600000      0.48500000
O     -0.22300000     -0.24100000      1.75200000
C      0.55600000      1.11800000     -0.08400000
C     -0.27700000      2.36500000      0.24900000
H     -1.25600000      2.38600000     -0.22900000
H     -0.46800000      2.41700000      1.32100000
H      0.31100000      3.24800000     -0.00200000
C      1.99500000      1.29800000      0.42400000
H      2.59000000      2.06900000     -0.06500000
H      2.43300000      0.30200000      0.35700000
H      1.95400000      1.59300000      1.47200000
C      0.54500000      0.77600000     -1.57800000
H      0.34400000      1.68800000     -2.13900000
H      1.52000000      0.31800000     -1.74200000
O      0.44900000      6.97300000    -10.84600000
H      0.60000000      6.66800000     -9.95100000
H      0.48000000      6.17800000    -11.37800000
O    -10.86900000     -6.85200000    -11.81700000
H    -10.46800000     -6.00500000    -11.62000000
H    -11.50100000     -6.66200000    -12.51000000
O      3.45500000     -5.67400000      2.10800000
H      4.33200000     -6.03400000      1.97700000
H      3.08000000     -6.20500000      2.81000000
O     -4.00500000     -5.68700000    -12.01500000
H     -3.26400000     -5.19100000    -12.36300000
H     -3.71900000     -6.60000000    -12.05200000
O     -4.58100000     11.78200000     12.46600000
H     -3.78200000     11.49000000     12.90400000
H     -5.27400000     11.63600000     13.11000000
O     -6.52700000     -2.10700000      7.18600000
H     -6.47200000     -1.31900000      6.64600000
H     -5.62800000     -2.43300000      7.22600000
O     -8.49900000      8.56900000      7.08900000
H     -8.54400000      8.85700000      6.17700000
H     -8.03700000      9.27400000      7.54100000
O      5.80000000      2.19800000     -1.81400000
H      5.52400000      2.84200000     -1.16300000
H      5.12400000      2.23600000     -2.49100000
O     10.47400000    -10.84500000     -1.11800000
H      9.68100000    -10.37900000     -1.38400000
H     10.15800000    -11.55800000     -0.56300000
O      3.74200000     -0.75800000    -14.21500000
H      3.02800000     -1.33300000    -13.94000000
H      3.69200000     -0.75500000    -15.17100000
O     -6.71300000    -11.53600000      5.84800000
H     -6.98700000    -12.45400000      5.85200000
H     -6.04700000    -11.48300000      6.53300000
O     -7.59200000     -1.10500000     -8.60000000
H     -7.10600000     -1.65000000     -7.98100000
H     -6.91600000     -0.67600000     -9.12400000
O     -1.59000000     -4.66800000    -13.28300000
H     -1.00800000     -4.99800000    -12.59800000
H     -1.06300000     -4.02500000    -13.75700000
O     -3.59600000    -15.46200000     -0.87400000
H     -3.14900000    -14.84200000     -0.29800000
H     -3.01500000    -16.22300000     -0.90400000
O     -2.49700000     -5.29000000     -5.38900000
H     -1.98100000     -6.03600000     -5.69500000
H     -3.36700000     -5.65300000     -5.22300000
O     -2.73900000    -12.37700000     -8.73300000
H     -2.78700000    -12.17100000     -9.66600000
H     -3.65200000    -12.41800000     -8.44900000
O    -11.03100000     12.87900000     -0.12100000
H    -11.79900000     13.14800000      0.38300000
H    -11.36800000     12.23800000     -0.74700000
O      6.75500000     -9.55600000     12.92700000
H      6.78800000     -9.92500000     12.04500000
H      5.84600000     -9.67500000     13.20300000
O      4.03000000     10.41300000     -7.57400000
H      3.94600000     11.36500000     -7.53600000
H      4.22500000     10.15400000     -6.67300000
O    -10.30000000      9.95800000      2.20600000
H    -10.66500000      9.31100000      1.60200000
H     -9.37700000     10.02100000      1.96000000
O     -3.69300000     -7.24400000     15.12200000
H     -4.10000000     -7.87300000     14.52500000
H     -3.70200000     -6.41700000     14.64100000
O      9.93700000    -12.43900000      7.29400000
H     10.77800000    -12.03400000      7.50200000
H     10.16700000    -13.25300000      6.84700000
O     -0.49900000     -1.17700000     13.05900000
H     -1.09300000     -1.43300000     12.35400000
H     -0.88900000     -1.55100000     13.85000000
O    -14.13300000     -4.40100000     -9.21700000
H    -14.95700000     -4.13100000     -8.81400000
H    -14.09100000     -3.90300000    -10.03400000
O      5.72600000    -10.05300000     -9.56300000
H      6.56000000    -10.08500000     -9.09500000
H      5.32400000     -9.23200000     -9.28000000
O     13.38100000      8.69100000     -0.54200000
H     12.44800000      8.59700000     -0.35100000
H     13.52300000      9.63700000     -0.58500000
O     -7.28900000      5.74500000    -12.04900000
H     -7.98200000      6.39000000    -12.19100000
H     -7.71600000      5.03900000    -11.56400000
O      5.57900000     -0.91100000     11.11900000
H      6.51500000     -0.99600000     10.93800000
H      5.15700000     -1.06100000     10.27400000
O     10.29200000      5.04100000      5.90800000
H     10.10900000      4.48700000      5.14900000
H     10.89600000      5.70700000      5.57800000
O     -3.16100000      3.43000000     -3.51900000
H     -3.02300000      4.32000000     -3.84400000
H     -2.34000000      2.97600000     -3.70800000
O     -9.76300000     14.31600000      3.73900000
H     -9.91700000     14.18400000      4.67500000
H    -10.62600000     14.52600000      3.38200000
O     -7.44000000    -10.97600000     -7.58100000
H     -7.61900000    -10.83900000     -8.51200000
H     -8.13700000    -11.56300000     -7.28700000
O    -16.96700000      0.30000000     -3.92400000
H    -16.74200000     -0.39800000     -3.31000000
H    -16.31700000      0.98300000     -3.76000000
O    -11.89800000     -3.36300000     11.19900000
H    -12.47200000     -2.59700000     11.18500000
H    -11.02700000     -3.00600000     11.37300000
O      9.54300000     14.86100000     -6.27100000
H     10.41600000     15.20800000     -6.45300000
H      9.69300000     13.94600000     -6.03400000
O      2.22400000      3.43000000     -4.62900000
H      2.63600000      2.57200000     -4.73200000
H      2.23300000      3.58800000     -3.68500000
O    -15.86100000     -3.17800000      8.06600000
H    -15.48000000     -3.70200000      7.36100000
H    -15.92100000     -2.29500000      7.70200000
O     -0.08000000     -4.94300000    -11.11000000
H     -0.14600000     -4.02300000    -10.85400000
H     -0.46500000     -5.42400000    -10.37700000
O      1.86600000      6.35400000     16.21800000
H      1.65900000      5.84000000     15.43700000
H      1.01900000      6.50500000     16.63700000
O      8.23000000      3.30300000     12.62300000
H      8.45100000      3.55700000     13.51900000
H      7.32800000      3.59900000     12.50500000
O     -3.84000000    -12.74800000     -5.34500000
H     -4.36000000    -12.44000000     -6.08800000
H     -4.45200000    -13.26700000     -4.82300000
O     -3.49000000     -4.83400000     14.09900000
H     -4.24300000     -4.24800000     14.17000000
H     -2.90600000     -4.40000000     13.47700000
O     10.61300000      5.75800000     -3.89900000
H     11.03000000      6.34800000     -3.27200000
H      9.72600000      5.63500000     -3.56000000
O     -7.85500000      1.72400000     -6.02500000
H     -7.33300000      1.82300000     -5.22900000
H     -7.20800000      1.66100000     -6.72900000
O     -8.21200000    -10.10500000    -10.20600000
H     -7.71100000     -9.38400000    -10.58800000
H     -8.82000000    -10.36600000    -10.89700000
O      9.39700000      9.07800000      4.00000000
H      8.71800000      9.12500000      4.67300000
H     10.20000000      9.33800000      4.45100000
O      4.23100000    -16.95300000      5.36400000
H      3.63300000    -16.21500000      5.24700000
H      4.81400000    -16.91200000      4.60500000
O     -4.95400000      2.78000000    -12.68200000
H     -4.72200000      1.99500000    -13.17800000
H     -5.89100000      2.89500000    -12.83800000
O      1.97500000     -4.54500000      9.70200000
H      2.55800000     -4.03200000     10.26200000
H      1.46800000     -5.08100000     10.31200000
O      3.12800000      6.60000000     -5.15300000
H      4.02900000      6.30400000     -5.28400000
H      2.81200000      6.08400000     -4.41100000
O    -11.82600000      1.96500000      1.75100000
H    -12.77700000      1.95700000      1.64100000
H    -11.62000000      1.10500000      2.11600000
O     -1.52900000      7.71600000     13.75500000
H     -0.67100000      7.34600000     13.54600000
H     -1.33200000      8.53100000     14.21700000
O     15.92000000     -3.84000000      4.76700000
H     16.50100000     -4.18900000      4.09100000
H     15.54400000     -3.05100000      4.37700000
O      6.08700000     -4.21500000      3.58300000
H      5.94500000     -3.28500000      3.76200000
H      5.45300000     -4.66600000      4.14100000
O     17.00800000      1.43600000      1.21600000
H     16.98700000      2.16700000      0.59900000
H     17.24500000      0.67700000      0.68200000
O      1.01500000      2.00000000      8.72900000
H      0.86300000      1.53400000      9.55100000
H      1.79700000      2.52800000      8.89400000
O    -13.90700000     -6.69000000     -2.34500000
H    -13.10200000     -6.20300000     -2.16600000
H    -13.63200000     -7.40100000     -2.92400000
O     -6.98200000     11.94000000    -11.37500000
H     -6.32100000     12.49200000    -11.79200000
H     -6.58700000     11.68100000    -10.54300000
O      0.02300000      5.49100000      9.51800000
H      0.13800000      6.43500000      9.63200000
H      0.04500000      5.35900000      8.57000000
O      6.25000000     11.42700000    -11.60300000
H      7.19300000     11.58700000    -11.63200000
H      6.15700000     10.64600000    -11.05700000
O      4.23400000     -1.54100000     -2.79800000
H      4.23000000     -1.61300000     -1.84300000
H      5.13100000     -1.76200000     -3.05000000
O    -14.89500000      2.59300000     -9.19600000
H    -15.56200000      2.75000000     -8.52700000
H    -15.37000000      2.65100000    -10.02500000
O      4.24400000     -3.55700000     11.93200000
H      3.60900000     -3.18600000     12.54400000
H      4.74200000     -2.80300000     11.61600000
O     -8.28200000     -9.41400000      6.13500000
H     -7.89800000    -10.29000000      6.11600000
H     -7.53300000     -8.82600000      6.23500000
O      2.53200000     -4.83600000     16.52400000
H      3.27200000     -4.27600000     16.29200000
H      2.32700000     -4.59900000     17.42800000
O    -11.14900000     -2.01300000    -12.63300000
H    -10.58100000     -1.48500000    -13.19400000
H    -10.67300000     -2.07800000    -11.80500000
O     10.68700000     -8.74300000     -8.14100000
H     11.25100000     -7.97400000     -8.05400000
H     10.65600000     -8.91200000     -9.08300000
O     -6.99500000     -1.76200000      2.49500000
H     -7.20100000     -0.84400000      2.31800000
H     -6.07000000     -1.75700000      2.74200000
O      0.56600000      9.00200000      5.54300000
H      1.28400000      9.51800000      5.90900000
H      0.40400000      8.32100000      6.19600000
O     -2.99600000      8.47900000     11.07600000
H     -2.24300000      8.12600000     11.54900000
H     -2.73700000      9.37200000     10.84700000
O     -0.66200000      2.77700000     -4.44200000
H      0.05200000      3.41400000     -4.47800000
H     -0.23200000      1.92900000     -4.55200000
O     -0.73600000     -8.24300000    -13.28400000
H     -1.36400000     -7.85300000    -13.89300000
H     -1.15500000     -9.05200000    -12.99300000
O     -8.44100000     -7.69300000    -12.54800000
H     -9.22700000     -7.44200000    -12.06300000
H     -8.05500000     -6.86300000    -12.82500000
O     -2.41400000    -12.16400000     -2.95200000
H     -3.17800000    -12.20400000     -3.52700000
H     -2.64000000    -11.50300000     -2.29800000
O      7.09900000     10.33500000     -2.79400000
H      6.37200000      9.73600000     -2.62200000
H      6.84600000     11.14900000     -2.35700000
O     -8.29700000     12.19300000     -6.08500000
H     -8.68300000     12.36100000     -5.22500000
H     -8.32100000     13.04100000     -6.52800000
O      4.29100000     -7.43500000     -8.77100000
H      3.58400000     -7.43800000     -8.12600000
H      3.84600000     -7.35600000     -9.61500000
O     -8.67500000      9.64100000     -1.92600000
H     -8.72100000      8.80600000     -2.39400000
H     -9.43700000      9.63400000     -1.34800000
O     10.61900000      5.44200000     -6.71200000
H     10.82800000      5.61700000     -5.79400000
H     10.59000000      4.48700000     -6.77200000
O     -9.42800000      4.24700000     -5.70000000
H     -9.77300000      3.81700000     -4.91800000
H     -8.52800000      3.92900000     -5.77100000
O     -2.35300000      6.17100000     -4.40400000
H     -1.56000000      6.03500000     -4.92100000
H     -2.85900000      6.81100000     -4.90500000
O      2.58300000    -14.09700000     -1.59300000
H      3.13600000    -13.33900000     -1.78200000
H      3.11500000    -14.85100000     -1.84500000
O     10.00700000      1.27100000     -1.76600000
H     10.65600000      0.57800000     -1.64800000
H      9.16400000      0.82400000     -1.69700000
O      4.60500000    -16.82800000     -4.70200000
H      4.65500000    -17.55900000     -5.31800000
H      4.46600000    -16.05900000     -5.25500000
O      6.40100000     -7.27600000    -13.37400000
H      6.39200000     -6.85000000    -12.51700000
H      6.81700000     -8.12300000    -13.21500000
O     -6.39200000     11.13700000     -3.46300000
H     -6.81400000     11.99600000     -3.46500000
H     -7.07200000     10.53800000     -3.15300000
O      6.47400000    -16.05800000     -1.30200000
H      6.74600000    -16.97500000     -1.34900000
H      5.64500000    -16.02900000     -1.78100000
O      6.18200000      1.36800000    -14.33900000
H      5.81400000      1.18200000    -13.47500000
H      6.06200000      2.31100000    -14.45300000
O     -0.14500000      4.26700000     11.92500000
H      0.02500000      3.38600000     11.59100000
H     -0.20900000      4.81200000     11.14100000
O     -4.62000000      7.45800000      1.44500000
H     -5.31000000      7.69100000      0.82500000
H     -4.00100000      6.93900000      0.93100000
O     14.94500000     -5.47800000      6.60100000
H     15.02500000     -4.99400000      7.42300000
H     14.97600000     -4.80500000      5.92200000
O      3.64000000    -10.39400000      4.89600000
H      2.71000000    -10.30100000      4.69000000
H      3.65400000    -10.86100000      5.73200000
O     -1.06200000      1.32100000     -9.48700000
H     -1.87300000      1.80100000     -9.65200000
H     -1.21000000      0.88000000     -8.65000000
O      6.40300000     -9.99000000    -12.77200000
H      7.24600000    -10.44300000    -12.79700000
H      6.09700000    -10.10200000    -11.87100000
O     11.08100000     -1.35600000     -1.56200000
H     11.76600000     -1.23400000     -0.90400000
H     10.37900000     -1.80900000     -1.09500000
O      6.88100000      5.85800000    -12.54500000
H      6.41500000      6.16100000    -11.76600000
H      7.38900000      6.61800000    -12.83000000
O     -0.93000000     12.07200000    -10.32100000
H     -1.80700000     12.20600000     -9.96200000
H     -0.50500000     11.47900000     -9.70000000
O    -16.64900000      4.13200000     -4.60400000
H    -16.24900000      4.73800000     -3.98100000
H    -16.41600000      3.26300000     -4.27700000
O     -8.90500000      9.23700000     12.93800000
H     -8.90400000      9.71300000     12.10700000
H     -8.90400000      8.31400000     12.68500000
O     -2.50300000      9.01100000      7.21800000
H     -3.17600000      8.33400000      7.14900000
H     -2.99400000      9.83000000      7.29100000
O      7.90600000     -9.22000000     -8.23200000
H      8.81900000     -8.93700000     -8.28700000
H      7.89200000     -9.83900000     -7.50200000
O     -5.17500000     11.04800000      1.90600000
H     -4.39400000     11.48900000      2.24200000
H     -5.18900000     11.26400000      0.97300000
O      6.32700000     12.70700000     -1.41000000
H      7.07300000     13.08100000     -0.94100000
H      5.56200000     13.12600000     -1.01500000
O     -1.54200000      2.98100000    -17.59200000
H     -1.50100000      2.67300000    -16.68700000
H     -0.65400000      3.28400000    -17.78200000
O     -7.27800000     -3.73500000     -7.08700000
H     -7.96000000     -4.10600000     -7.64700000
H     -6.48400000     -3.76900000     -7.62100000
O     -5.06300000    -13.91300000     -2.40700000
H     -5.86800000    -14.37600000     -2.17800000
H     -4.40400000    -14.26900000     -1.81100000
O     -8.60500000    -14.75200000     -3.73000000
H     -9.02700000    -15.37200000     -3.13600000
H     -9.18300000    -13.98900000     -3.73000000
O    -10.60100000     -4.12200000      4.71800000
H    -10.51500000     -5.07500000      4.68600000
H    -10.27500000     -3.88100000      5.58400000
O     -4.00000000      0.29300000      2.01000000
H     -4.10500000     -0.64200000      2.18700000
H     -4.13900000      0.37600000      1.06700000
O    -10.03700000     -7.15300000      7.76200000
H    -10.47400000     -6.60600000      8.41400000
H     -9.15300000     -6.79200000      7.70000000
O    -10.99000000     -9.58400000     -1.02200000
H    -10.50800000     -9.30800000     -1.80200000
H    -10.70300000     -8.97900000     -0.33700000
O     -4.27200000      6.54200000      9.39500000
H     -3.74800000      7.26100000      9.74800000
H     -4.80100000      6.24500000     10.13600000
O     -1.99400000      7.48100000      4.59600000
H     -2.05300000      6.79800000      5.26400000
H     -1.51100000      8.19000000      5.02000000
O     -8.14900000      0.67900000      2.03300000
H     -8.12200000      0.82200000      1.08700000
H     -7.63300000      1.39700000      2.39900000
O     14.52400000     -9.33300000     -1.02300000
H     14.79900000     -8.48100000     -1.36300000
H     14.61400000     -9.92800000     -1.76700000
O      4.98900000      9.21900000    -13.27900000
H      5.52300000      9.66900000    -12.62400000
H      5.42700000      9.40000000    -14.11100000
O     -9.01800000      7.78700000    -12.19100000
H     -9.52300000      7.91500000    -11.38800000
H     -9.61800000      8.03600000    -12.89400000
O      0.61000000      8.21600000      9.97900000
H      0.61500000      8.42300000     10.91300000
H      0.53500000      9.06700000      9.54600000
O     11.09700000      7.99700000     -8.06400000
H     10.73800000      7.21200000     -7.65100000
H     12.02500000      7.80000000     -8.18800000
O      2.47800000     -4.13900000    -14.75100000
H      1.98900000     -4.92300000    -14.50100000
H      3.35800000     -4.28500000    -14.40400000
O     17.04900000      3.03900000     -4.17500000
H     17.41400000      2.30100000     -4.66400000
H     17.00900000      2.73000000     -3.27000000
O      3.55800000     13.13300000      6.77500000
H      3.57800000     12.87900000      5.85300000
H      4.09800000     13.92100000      6.81900000
O      9.59300000    -13.19200000      0.54500000
H      8.81600000    -12.83600000      0.11400000
H      9.40900000    -14.12600000      0.63700000
O      3.59900000      7.53100000     12.22800000
H      2.94400000      7.04400000     12.72900000
H      3.16300000      8.35200000     11.99900000
O      5.00500000     -1.58200000      3.49200000
H      4.51500000     -0.79400000      3.72400000
H      4.46900000     -2.01000000      2.82400000
O     12.90300000      1.97900000     10.26200000
H     11.96700000      2.17300000     10.30800000
H     13.11200000      1.60500000     11.11800000
O     -0.21000000    -16.78800000     -8.16100000
H     -0.37400000    -16.42100000     -7.29200000
H     -0.44500000    -16.08500000     -8.76600000
O     -0.88400000    -14.32700000     -9.28800000
H     -0.16000000    -13.70100000     -9.28100000
H     -1.61200000    -13.85700000     -8.88200000
O     -7.12700000    -11.99500000     -4.42900000
H     -7.07200000    -12.89000000     -4.09400000
H     -7.86400000    -12.01300000     -5.03900000
O     -5.67700000      6.31000000     -2.41600000
H     -5.30700000      6.23500000     -1.53600000
H     -5.14600000      6.98300000     -2.84200000
O      3.81500000     -3.63000000     -4.91400000
H      3.98300000     -3.09800000     -4.13600000
H      3.04600000     -4.15200000     -4.68600000
O      9.62200000      7.51900000    -10.78000000
H      9.22500000      7.46300000     -9.91100000
H      8.88800000      7.69300000    -11.36900000
O     -0.17900000     -4.21000000     14.19400000
H     -0.34300000     -3.92700000     13.29400000
H     -0.49500000     -3.48600000     14.73400000
O    -15.22400000      2.40300000     -3.07800000
H    -14.81600000      1.86200000     -2.40300000
H    -14.51900000      2.97300000     -3.38800000
O      3.20700000      8.90600000      3.63400000
H      2.37000000      9.15200000      3.24000000
H      3.01300000      8.11000000      4.13000000
O     -8.82500000      7.13600000     11.26300000
H     -8.84700000      6.83800000     10.35400000
H     -8.75600000      6.33100000     11.77700000
O     -7.12500000      5.12400000      0.38300000
H     -6.86800000      4.25600000      0.07100000
H     -7.38700000      4.98400000      1.29300000
O    -11.03500000     11.58300000     -4.85100000
H    -11.23300000     11.46000000     -3.92200000
H    -11.35700000     12.46200000     -5.05000000
O      9.33700000     -5.47700000      3.58600000
H     10.27700000     -5.30000000      3.55400000
H      8.93200000     -4.68000000      3.24400000
O     -6.37700000     -9.76700000     10.97100000
H     -6.76700000     -8.92000000     10.75500000
H     -5.91700000    -10.02900000     10.17400000
O      1.44600000    -12.43700000    -13.78200000
H      2.16100000    -12.94600000    -14.16500000
H      1.87700000    -11.67900000    -13.38700000
O      1.16400000     -4.24800000      4.82800000
H      1.10400000     -5.17300000      5.06700000
H      1.55300000     -3.82800000      5.59500000
O      7.92200000      8.63900000    -12.89100000
H      8.41300000      8.39600000    -13.67500000
H      8.24800000      9.51000000    -12.66400000
O     10.61500000      3.82400000    -12.68900000
H      9.71900000      3.75600000    -12.36000000
H     10.72800000      4.75300000    -12.88900000
O     15.27500000      4.31700000      2.17300000
H     14.38900000      4.66700000      2.26800000
H     15.65500000      4.38700000      3.04800000
O      2.84500000     11.24700000    -10.57300000
H      3.77000000     11.48800000    -10.61100000
H      2.47200000     11.59800000    -11.38100000
O      9.92300000      2.96800000     -3.67500000
H      9.95800000      3.85700000     -3.32200000
H     10.09900000      2.40400000     -2.92200000
O     -4.53000000     -1.09700000     -4.26400000
H     -4.17500000     -1.57800000     -5.01100000
H     -3.97300000     -0.32200000     -4.19100000
O     -4.22800000      1.05100000     14.31700000
H     -5.12800000      1.37800000     14.34000000
H     -3.69800000      1.82200000     14.11700000
O    -11.27700000     -3.05100000     -9.54700000
H    -12.18300000     -3.36100000     -9.55600000
H    -11.32900000     -2.17100000     -9.17600000
O     -5.54200000    -17.35700000      0.65500000
H     -5.40500000    -16.51300000      0.22400000
H     -6.21100000    -17.18200000      1.31700000
O      4.39800000     -6.77200000      9.27200000
H      4.72900000     -6.60100000     10.15400000
H      3.56200000     -6.30800000      9.23500000
O      5.07300000      8.38600000      0.49000000
H      5.36500000      8.38500000      1.40200000
H      4.71600000      9.26400000      0.35500000
O     -6.25800000      2.86000000      5.79600000
H     -7.07100000      3.33100000      5.97800000
H     -5.59300000      3.54600000      5.73200000
O    -15.32600000      8.35500000     -3.41300000
H    -14.95700000      9.19000000     -3.69900000
H    -16.20000000      8.33300000     -3.80300000
O     12.25800000     -8.26700000      7.17800000
H     12.65100000     -8.40100000      6.31600000
H     13.00400000     -8.20800000      7.77500000
O     -4.95200000     -5.84700000      9.98700000
H     -4.46200000     -6.55800000     10.40000000
H     -4.65200000     -5.84600000      9.07800000
O      0.22800000     10.19700000     -8.69800000
H      0.68600000      9.50300000     -8.22400000
H      0.90600000     10.84700000     -8.88500000
O      3.82600000     -1.19300000      6.41000000
H      3.39800000     -0.56400000      5.82900000
H      4.41900000     -1.68100000      5.83900000
O     -2.64600000     -8.45500000     -9.40000000
H     -2.99100000     -8.55900000    -10.28700000
H     -1.93000000     -9.08800000     -9.34600000
O      7.61200000     -0.12900000      3.87000000
H      7.97500000     -0.22400000      2.98900000
H      6.74300000     -0.52600000      3.81500000
O     13.49600000      2.48600000      4.59200000
H     13.24500000      3.16900000      3.97100000
H     13.83600000      1.77800000      4.04500000
O    -14.39400000      8.18900000      6.34500000
H    -14.62000000      8.03600000      7.26200000
H    -14.43200000      7.32200000      5.94100000
O      5.17400000     -6.14900000     11.63000000
H      4.92800000     -5.24300000     11.81900000
H      5.57900000     -6.46100000     12.43900000
O     -8.60400000     -6.93400000     -9.28800000
H     -8.86800000     -6.19200000     -9.83300000
H     -8.84300000     -6.67400000     -8.39800000
O      1.01000000     -8.63100000    -10.86500000
H      0.49600000     -8.54100000    -11.66800000
H      1.76500000     -8.05900000    -10.99900000
O    -10.67800000      8.77300000     -4.18700000
H    -10.36900000      9.64600000     -4.43000000
H    -10.21000000      8.18100000     -4.77600000
O    -12.52700000     11.79000000      2.43400000
H    -11.77400000     11.19900000      2.40100000
H    -12.62300000     12.00500000      3.36200000
O      7.53600000     14.18300000      1.26700000
H      7.03700000     14.99600000      1.34200000
H      7.31700000     13.69300000      2.06000000
O     -2.14000000    -11.20800000     12.04800000
H     -2.46800000    -11.55500000     12.87700000
H     -1.18800000    -11.28300000     12.11600000
O    -14.29000000     -2.75400000     -5.89600000
H    -13.69200000     -3.43100000     -5.57900000
H    -14.86400000     -3.21100000     -6.51100000
O     -3.85100000      6.73200000    -14.00700000
H     -3.03600000      6.74200000    -13.50600000
H     -4.00200000      7.64900000    -14.23700000
O     -1.91800000     10.74300000     10.48600000
H     -1.03200000     10.90400000     10.16000000
H     -2.49200000     11.06200000      9.79000000
O     16.23400000      7.58000000      1.32600000
H     16.26000000      6.68600000      1.66600000
H     15.36300000      7.90000000      1.55800000
O      7.98800000      4.91500000     -2.50900000
H      7.51800000      5.49600000     -1.91100000
H      7.30000000      4.41800000     -2.95100000
O      2.75000000     -6.54500000    -11.23500000
H      1.93000000     -6.08400000    -11.41000000
H      3.37800000     -6.15800000    -11.84400000
O     17.00600000      1.77100000     -1.60200000
H     17.90600000      1.45100000     -1.65600000
H     17.06200000      2.55000000     -1.04900000
O     -4.53300000     -3.06300000     10.71200000
H     -4.34600000     -2.55800000      9.92100000
H     -4.74000000     -3.94100000     10.39200000
O     -6.70900000    -16.17000000     -5.83000000
H     -6.68900000    -15.66000000     -5.02100000
H     -5.88400000    -16.65500000     -5.82800000
O     -3.47200000      1.04300000      5.76900000
H     -3.44300000      1.82500000      6.32000000
H     -3.32400000      1.36900000      4.88100000
O      3.45100000     13.05800000     -6.63800000
H      3.37000000     13.74000000     -5.97100000
H      3.45000000     13.53400000     -7.46800000
O    -12.70500000     -8.96500000      7.06400000
H    -12.18300000     -9.65700000      6.65500000
H    -12.20300000     -8.71300000      7.83900000
O     13.45900000     -5.12800000     -0.73700000
H     13.67700000     -4.49800000     -1.42400000
H     12.63900000     -4.80300000     -0.36600000
O      9.03400000     -2.41100000      7.58900000
H      8.29000000     -2.92000000      7.91100000
H      9.80300000     -2.90800000      7.86800000
O     -3.20000000     -0.55800000      8.88700000
H     -3.27200000      0.35000000      9.18000000
H     -3.26200000     -0.50700000      7.93300000
O     -4.66600000      0.74500000    -14.37700000
H     -5.36900000      0.11400000    -14.22500000
H     -3.86100000      0.23800000    -14.27200000
O      5.95800000      1.35200000     -5.47900000
H      5.80400000      2.00400000     -6.16200000
H      6.91100000      1.31600000     -5.39300000
O      1.98600000     -3.15200000    -17.25700000
H      2.35400000     -2.31200000    -16.98100000
H      2.17200000     -3.74500000    -16.52900000
O      3.71600000      6.55300000    -13.51400000
H      4.28800000      7.32100000    -13.52000000
H      3.58300000      6.36100000    -12.58600000
O     -1.66300000     -4.16200000     11.59100000
H     -1.39000000     -5.06200000     11.40900000
H     -2.22000000     -3.92600000     10.84900000
O     -7.38800000     -6.23600000      7.22400000
H     -6.61900000     -6.47400000      6.70500000
H     -7.49900000     -5.29700000      7.07100000
O      0.71800000     -7.28400000      1.02800000
H      1.12400000     -7.90300000      1.63500000
H      0.22900000     -6.68400000      1.59000000
O      2.40900000     -7.47400000      3.86800000
H      1.73000000     -7.25600000      4.50600000
H      2.07200000     -8.24700000      3.41500000
O     -0.51800000     -5.84900000      8.60800000
H      0.31300000     -5.37400000      8.62900000
H     -1.17400000     -5.19300000      8.84300000
O     -7.13900000      4.97500000      3.62900000
H     -7.99500000      5.38500000      3.75400000
H     -6.60200000      5.31900000      4.34300000
O      8.13700000      5.24400000      8.04800000
H      8.91200000      5.15300000      7.49300000
H      7.68000000      4.40800000      7.96100000
O      6.93300000      7.40500000     -9.77500000
H      6.18000000      7.01000000     -9.33400000
H      6.72600000      8.33900000     -9.81300000
O    -11.69500000      6.19300000    -12.76800000
H    -12.55500000      6.55900000    -12.97400000
H    -11.58900000      6.34100000    -11.82900000
O     -6.72400000      6.49000000    -14.56700000
H     -6.84000000      6.01200000    -13.74600000
H     -5.79600000      6.72600000    -14.57800000
O      2.70100000      5.82400000      0.49600000
H      2.37700000      5.00400000      0.86800000
H      2.01600000      6.46300000      0.69100000
O      1.89600000     -9.12700000      6.99100000
H      1.36000000     -9.60300000      7.62600000
H      2.73500000     -9.00100000      7.43400000
O    -10.57100000      5.48600000     -0.35400000
H    -10.55900000      5.13500000     -1.24400000
H    -10.14900000      4.81000000      0.17600000
O      2.44300000    -10.09000000    -13.20600000
H      2.24600000     -9.63200000    -12.38800000
H      3.04600000     -9.50700000    -13.66700000
O    -15.54000000      5.69300000     -2.51700000
H    -15.59000000      6.58500000     -2.86000000
H    -16.16700000      5.67800000     -1.79500000
O      0.78800000      0.50200000     -4.78300000
H      0.96100000      0.16400000     -5.66200000
H      1.64400000      0.50100000     -4.35400000
O     13.39400000     -0.83100000     -0.00700000
H     13.31100000      0.06700000     -0.32700000
H     14.29800000     -1.07400000     -0.20800000
O      6.79000000     -4.49200000     -5.32000000
H      6.28300000     -5.30300000     -5.37600000
H      7.66300000     -4.77400000     -5.04600000
O     -2.03800000    -10.53600000     -6.29700000
H     -2.41900000    -10.58600000     -7.17400000
H     -2.41000000    -11.28400000     -5.83100000
O     -0.41400000      2.79500000    -14.31400000
H     -1.32600000      3.05400000    -14.18200000
H      0.05600000      3.19400000    -13.58100000
O     -5.87500000      7.32000000      4.31200000
H     -5.61300000      7.19100000      3.40000000
H     -5.61000000      8.21800000      4.51100000
O      1.28700000    -12.78100000    -10.17500000
H      1.56800000    -13.03800000    -11.05300000
H      2.07800000    -12.43500000     -9.76200000
O     -3.55300000    -15.42100000      2.93200000
H     -2.90100000    -15.04000000      3.52000000
H     -3.70600000    -16.29900000      3.28000000
O    -12.55200000     -7.20700000      1.75700000
H    -12.51000000     -8.07600000      2.15600000
H    -11.65900000     -6.86900000      1.82300000
O      8.00400000      0.16900000      6.95600000
H      7.82200000     -0.08400000      6.05100000
H      8.18700000     -0.65800000      7.40300000
O    -11.69900000     -4.48400000     -2.50300000
H    -11.13900000     -4.52400000     -1.72800000
H    -11.15500000     -4.06800000     -3.17200000
O     12.25200000    -10.64900000      8.33600000
H     13.14600000    -10.58200000      8.67100000
H     12.15900000     -9.89900000      7.74900000
O     12.75400000     -0.74300000      7.12300000
H     12.54300000     -1.27000000      7.89400000
H     13.16900000     -1.35900000      6.51900000
O      0.23100000    -15.88300000      8.27400000
H     -0.38900000    -16.16500000      7.60100000
H      0.94300000    -16.52100000      8.22600000
O      3.11300000     -0.70200000    -17.34200000
H      4.02300000     -0.51800000    -17.57500000
H      2.66100000     -0.77700000    -18.18300000
O     -3.88600000      9.56800000     -9.99900000
H     -3.50800000      9.76000000    -10.85700000
H     -3.72500000     10.35900000     -9.48400000
O      2.34400000     -0.21400000     10.71200000
H      2.64300000     -0.51900000      9.85600000
H      2.41200000     -0.98300000     11.27800000
O     -9.60300000     15.21100000     -0.35500000
H     -9.69400000     15.72900000      0.44500000
H    -10.16800000     14.45200000     -0.21300000
O     11.02800000     14.60700000     -1.99100000
H     10.43500000     15.17400000     -2.48500000
H     10.60400000     14.50300000     -1.13900000
O      6.68300000     -2.05200000     -6.51000000
H      6.31200000     -2.88000000     -6.20300000
H      7.30500000     -1.80100000     -5.82700000
O     13.00400000     -4.40500000    -10.36800000
H     13.16100000     -5.10500000    -11.00100000
H     13.68800000     -3.76000000    -10.54900000
O     -0.19700000      5.75100000     -2.73800000
H     -1.07900000      5.50400000     -3.01900000
H     -0.26700000      6.68000000     -2.51900000
O     10.95000000     -1.50700000    -11.42100000
H     10.23100000     -1.47300000    -10.79100000
H     11.63000000     -2.01800000    -10.98100000
O      1.33700000     18.33500000     -3.73000000
H      1.66400000     17.53800000     -3.31200000
H      0.48200000     18.08800000     -4.08100000
O      7.88600000    -13.78800000      8.32800000
H      8.65000000    -13.28700000      8.04200000
H      7.74900000    -14.43300000      7.63400000
O     -8.84600000     -0.25300000     15.34800000
H     -8.11200000     -0.69400000     14.91900000
H     -9.60900000     -0.78300000     15.12000000
O     -1.98700000      7.87500000     -8.56100000
H     -2.47300000      8.20800000     -9.31600000
H     -1.34100000      8.55600000     -8.37300000
O     -5.38800000     -8.37900000      6.51600000
H     -4.88800000     -8.77600000      7.22900000
H     -5.13900000     -8.88200000      5.74100000
O      5.29300000     -9.67700000      2.62200000
H      4.91000000     -9.90400000      3.46900000
H      6.05200000     -9.13600000      2.83900000
O     -1.46400000     -8.12500000     12.32900000
H     -0.72800000     -8.29400000     12.91700000
H     -2.20000000     -8.59000000     12.72600000
O      0.13700000     -2.89700000    -14.44100000
H      1.05900000     -3.10900000    -14.58600000
H     -0.02000000     -2.12500000    -14.98500000
O     -6.36600000      2.41300000     16.14600000
H     -6.55400000      3.35200000     16.16000000
H     -7.21300000      1.99600000     16.30100000
O     -8.04700000      4.53800000      7.00400000
H     -8.99300000      4.53500000      7.15000000
H     -7.78600000      5.44900000      7.13900000
O     12.70300000      2.49500000     -5.00800000
H     11.89200000      2.66500000     -4.52800000
H     12.98100000      1.63000000     -4.70800000
O     -2.51000000      2.16000000      3.56300000
H     -2.81400000      1.52900000      2.91100000
H     -2.66300000      3.01400000      3.15900000
O     -7.74500000     -1.89500000     13.30600000
H     -8.14800000     -1.48200000     12.54200000
H     -8.03800000     -2.80600000     13.26900000
O     13.92100000      7.46100000     -8.32000000
H     14.11400000      6.59600000     -7.95800000
H     14.18300000      8.07300000     -7.63200000
O     -8.76200000    -15.19400000      2.65600000
H     -8.23900000    -14.40800000      2.50000000
H     -9.52200000    -15.09400000      2.08200000
O      6.81600000     -2.59900000     -2.88000000
H      6.60600000     -3.49700000     -3.13600000
H      7.29600000     -2.24300000     -3.62800000
O     -6.96400000     -0.95100000     -3.04200000
H     -7.09200000     -1.81700000     -3.43000000
H     -6.15400000     -0.62900000     -3.43800000
O     -2.84500000      4.29100000      9.77600000
H     -2.15900000      4.50200000     10.40900000
H     -3.22400000      5.13900000      9.54200000
O      8.64300000     -5.54000000     -2.74200000
H      7.74500000     -5.86100000     -2.65700000
H      9.09300000     -5.87800000     -1.96800000
O    -12.71400000     -1.20500000      8.41500000
H    -12.65300000     -0.26400000      8.25200000
H    -12.77300000     -1.28000000      9.36700000
O    -10.18600000     12.60800000      6.09300000
H     -9.92700000     12.47300000      7.00500000
H     -9.88800000     11.81900000      5.64000000
O     12.58900000     11.33300000     -5.36100000
H     12.43800000     11.45300000     -4.42400000
H     11.75100000     11.54700000     -5.76900000
O      6.23100000     -5.92400000     14.23600000
H      5.58900000     -6.51300000     14.63300000
H      7.02300000     -6.04400000     14.76100000
O     13.97800000     -1.78100000    -10.76800000
H     14.58800000     -1.04400000    -10.74100000
H     13.38400000     -1.62800000    -10.03400000
O     13.75700000      7.44300000      2.07400000
H     13.50800000      8.21000000      2.58800000
H     13.55800000      7.68500000      1.17000000
O     13.92300000      2.01100000     -8.58700000
H     13.55900000      2.83500000     -8.26400000
H     13.65700000      1.97500000     -9.50600000
O     12.03100000     -3.81800000      5.66100000
H     11.94800000     -4.57500000      6.24100000
H     12.15400000     -4.19600000      4.79000000
O      1.67300000     -6.84600000    -17.35300000
H      0.90200000     -6.27900000    -17.38900000
H      1.66900000     -7.20100000    -16.46400000
O     -0.63900000     -8.89600000     -1.62200000
H     -0.26400000     -8.09000000     -1.26700000
H     -1.46100000     -9.00800000     -1.14400000
O      1.88200000      4.81600000     13.65700000
H      1.12100000      4.50000000     13.17100000
H      2.59500000      4.80400000     13.01900000
O      9.72800000     -6.90800000     -0.76100000
H     10.53200000     -6.43000000     -0.55600000
H      9.33600000     -7.09300000      0.09300000
O      0.10600000     17.72900000      4.60600000
H     -0.76800000     17.90800000      4.25900000
H      0.64100000     17.55600000      3.83200000
O     11.08700000     -4.03300000     -3.39200000
H     10.29900000     -4.56900000     -3.30100000
H     10.88700000     -3.23000000     -2.91100000
O     10.30900000      2.08500000    -10.17700000
H      9.72700000      2.68800000    -10.63900000
H     10.31400000      1.29500000    -10.71700000
O      8.17600000     12.00900000      6.33100000
H      9.05800000     12.38000000      6.30500000
H      7.63300000     12.70800000      6.69700000
O     -1.93600000     -4.14700000     -2.86100000
H     -2.21300000     -4.25600000     -3.77100000
H     -0.98100000     -4.19500000     -2.89400000
O      4.66500000      7.89500000      7.54100000
H      3.93200000      7.28500000      7.62900000
H      4.48900000      8.57600000      8.19000000
O     -7.79800000     -3.57700000      4.47100000
H     -8.16600000     -2.92900000      5.07100000
H     -7.14300000     -3.09300000      3.96800000
O     -8.71100000    -14.40700000      6.15500000
H     -7.87200000    -14.50500000      6.60600000
H     -8.52500000    -14.65100000      5.24800000
O     16.20800000     -2.59600000     -4.21500000
H     16.67700000     -3.05100000     -4.91500000
H     16.85700000     -2.49500000     -3.51900000
O    -10.60400000    -12.84100000      6.68600000
H    -11.16600000    -13.46500000      6.22500000
H     -9.73300000    -13.23600000      6.65500000
O     -5.47200000      9.40600000     10.83600000
H     -5.37600000     10.14300000     11.44000000
H     -4.60300000      9.00700000     10.80500000
O      1.18100000     11.62400000      1.44000000
H      0.33100000     11.45200000      1.03300000
H      1.24400000     10.97900000      2.14400000
O      6.14600000     12.45000000     -5.30000000
H      6.07600000     11.56200000     -4.94800000
H      5.26400000     12.81300000     -5.21000000
O     -7.44300000      6.30100000     14.71600000
H     -7.12700000      6.45600000     15.60600000
H     -6.95400000      6.92100000     14.17600000
O     -6.63100000     14.11800000     -0.66100000
H     -6.56600000     13.72100000      0.20700000
H     -7.38000000     14.71100000     -0.59800000
O    -12.23100000      5.33700000     -9.79400000
H    -11.41600000      5.44200000     -9.30400000
H    -12.88400000      5.12100000     -9.12900000
O      1.88400000     -3.21000000      7.20300000
H      2.49000000     -2.49000000      7.03100000
H      2.39500000     -3.83800000      7.71300000
O     -5.12700000     -2.61700000     13.51900000
H     -4.73600000     -2.61600000     12.64600000
H     -6.05500000     -2.44200000     13.36600000
O     -6.30000000      2.73900000     -0.54800000
H     -6.76000000      1.94400000     -0.81600000
H     -6.06300000      2.58200000      0.36600000
O      9.03800000     -2.61200000    -15.48200000
H      8.55200000     -1.93500000    -15.01200000
H      9.87700000     -2.66600000    -15.02500000
O     -5.15500000     -3.77100000     -8.44000000
H     -4.41200000     -3.22300000     -8.18700000
H     -4.79800000     -4.65900000     -8.47200000
O     13.83400000      6.46600000      7.07500000
H     14.71700000      6.46700000      7.44500000
H     13.30300000      6.00600000      7.72400000
O     -9.90300000      6.08500000      2.71300000
H     -9.79000000      6.38800000      1.81200000
H    -10.52600000      6.70300000      3.09700000
O    -10.81100000      1.61000000    -11.08100000
H    -11.47600000      1.15400000    -10.56400000
H     -9.97900000      1.25200000    -10.77000000
O     -5.13800000      8.34800000      7.08800000
H     -5.66800000      8.08300000      7.83900000
H     -5.76100000      8.75800000      6.48800000
O      2.90400000    -15.26900000      1.28200000
H      2.65500000    -14.48100000      1.76700000
H      2.82100000    -15.02000000      0.36200000
O      1.91200000      3.86600000     -7.49900000
H      2.23700000      3.59100000     -6.64100000
H      1.52400000      4.72700000     -7.34300000
O      3.90800000     13.70700000     -3.80900000
H      4.33700000     13.86000000     -2.96700000
H      3.09100000     13.26100000     -3.58300000
O    -10.23800000     10.25700000     -7.77900000
H    -10.09300000     10.63900000     -6.91400000
H    -10.88200000     10.83300000     -8.19100000
O     -1.58300000     10.83300000     -5.97300000
H     -2.24000000     11.33600000     -5.49100000
H     -1.30700000     11.41500000     -6.68100000
O     12.30000000     -4.91900000      3.21300000
H     12.56800000     -4.03700000      2.95600000
H     12.89100000     -5.49900000      2.73300000
O     11.77100000     10.51500000      7.94300000
H     11.29600000      9.68900000      8.03500000
H     11.68600000     10.73800000      7.01600000
O      8.77000000      1.06200000     -5.20800000
H      8.93600000      1.65700000     -5.93900000
H      9.26800000      1.43300000     -4.47900000
O     10.66700000      8.70600000     -2.37000000
H     10.83900000      8.42000000     -1.47300000
H     11.40500000      9.27600000     -2.58500000
O     13.90500000      9.11100000     -6.12600000
H     13.39800000      9.89700000     -5.92000000
H     13.42000000      8.39800000     -5.71100000
O      5.40400000      4.20700000     -0.05900000
H      6.21100000      4.70100000      0.08200000
H      4.72900000      4.87700000     -0.16700000
O      7.89700000     -9.13100000      7.84900000
H      8.30400000     -9.22600000      6.98800000
H      8.56200000     -8.69500000      8.38200000
O     13.07400000      9.74500000      3.68500000
H     13.20300000     10.56500000      3.20900000
H     12.64400000     10.00500000      4.50000000
O      9.30900000     10.63100000     -4.62400000
H      9.63900000     10.26900000     -3.80200000
H      8.39800000     10.85900000     -4.43700000
O    -10.04900000      6.92400000     -6.11400000
H     -9.68600000      6.05700000     -6.29200000
H    -10.96900000      6.76100000     -5.90800000
O     -2.02900000      5.13500000      6.00700000
H     -1.91000000      4.33400000      6.51700000
H     -2.97800000      5.26100000      5.97700000
O    -13.99000000      9.35300000      2.36800000
H    -13.50000000     10.16600000      2.49100000
H    -13.45100000      8.68300000      2.78700000
O      7.42800000     12.05500000     -7.68800000
H      7.45400000     11.23500000     -7.19500000
H      6.95300000     12.66100000     -7.11900000
O      4.11300000    -12.24300000     -2.90700000
H      3.26900000    -11.79200000     -2.86300000
H      4.72600000    -11.57400000     -3.21300000
O     10.04200000    -15.02200000     -4.51300000
H      9.41100000    -14.75800000     -3.84300000
H     10.50000000    -14.21400000     -4.74300000
O      2.96200000     11.21100000     12.34500000
H      3.28700000     11.72900000     11.60900000
H      3.71000000     11.14200000     12.93900000
O     -7.64600000     -6.26500000     -3.41200000
H     -7.13400000     -6.93300000     -3.86700000
H     -7.07700000     -5.96800000     -2.70200000
O      8.12100000    -14.01300000     -2.80500000
H      7.57300000    -14.78800000     -2.67700000
H      7.83100000    -13.40000000     -2.13000000
O      5.17600000      2.14700000     15.03400000
H      5.61100000      1.50000000     15.58900000
H      5.34800000      2.98500000     15.46200000
O     12.67000000      4.98400000      2.95600000
H     13.01000000      5.87100000      3.07000000
H     11.74700000      5.10700000      2.73800000
O    -13.21400000     -3.29400000      3.64400000
H    -12.33400000     -3.62500000      3.82200000
H    -13.11300000     -2.75500000      2.85900000
O      7.33300000     -0.04100000     -1.46300000
H      7.00700000      0.85100000     -1.58600000
H      6.58900000     -0.60100000     -1.68400000
O     -7.40000000      2.89700000    -13.84700000
H     -7.57400000      2.60000000    -14.74000000
H     -7.90800000      3.70400000    -13.75900000
O     -4.30700000     -3.00300000     -1.96500000
H     -3.58500000     -3.63100000     -1.96000000
H     -4.33500000     -2.67700000     -2.86400000
O     -7.18200000    -12.56900000      3.15800000
H     -7.31600000    -12.42700000      4.09500000
H     -7.57400000    -11.80200000      2.74100000
O      4.50400000      4.64000000      6.26200000
H      5.22600000      4.40700000      5.67800000
H      4.65100000      4.11200000      7.04700000
O     -4.47100000     17.08500000     -0.98800000
H     -4.70200000     17.77900000     -1.60500000
H     -5.31000000     16.70600000     -0.72800000
O      6.02700000     -6.27800000      1.22100000
H      6.11800000     -6.92200000      0.51800000
H      6.71700000     -6.50500000      1.84500000
O      1.14900000    -16.46600000     -2.99700000
H      1.66100000    -16.29700000     -2.20500000
H      1.21100000    -17.41300000     -3.12400000
O      4.17800000     11.55700000      3.64000000
H      3.97000000     11.56500000      2.70600000
H      3.84600000     10.71600000      3.95300000
O     12.86200000     -5.99800000     -3.92600000
H     13.35800000     -5.64900000     -4.66700000
H     12.10400000     -5.41700000     -3.85000000
O     -7.41700000    -14.98400000     -0.77900000
H     -6.97800000    -14.86400000      0.06300000
H     -7.88200000    -14.16000000     -0.92700000
O      8.46800000     12.33900000      9.70900000
H      7.82700000     12.65800000      9.07400000
H      9.31700000     12.52800000      9.30900000
O      7.13800000      5.54600000      2.54800000
H      6.53500000      6.25200000      2.78000000
H      8.00300000      5.95600000      2.56000000
O     -0.50000000    -14.84500000     -0.60600000
H     -0.28200000    -15.54400000     -1.22400000
H     -0.67500000    -14.08400000     -1.15900000
O     -4.73500000     -6.83900000     -8.32300000
H     -5.39100000     -7.07300000     -8.98000000
H     -3.91800000     -7.21000000     -8.65700000
O     -9.68100000      4.78500000    -14.00900000
H     -9.57100000      5.40700000    -14.72800000
H    -10.14000000      5.28000000    -13.33200000
O     12.59000000      2.11500000      1.10800000
H     13.04900000      2.03500000      0.27200000
H     11.79300000      2.60200000      0.89900000
O     11.50300000     -1.62100000     -5.01400000
H     12.21300000     -1.16000000     -4.56600000
H     11.59700000     -2.53200000     -4.73600000
O     -7.70400000     -4.05000000     10.71400000
H     -7.12700000     -4.74200000     10.39000000
H     -8.14900000     -4.44200000     11.46500000
O      6.11800000     16.38200000      1.41100000
H      6.69000000     16.70200000      0.71400000
H      6.31000000     16.95000000      2.15800000
O     17.60800000      1.95100000      3.85200000
H     16.87200000      2.43600000      4.22500000
H     17.33700000      1.75800000      2.95400000
O      0.51400000     -0.24200000    -15.48100000
H      1.11500000      0.50300000    -15.47800000
H      0.14600000     -0.24900000    -16.36500000
O     -1.66500000     16.51100000     -2.30900000
H     -2.58900000     16.65400000     -2.10600000
H     -1.40100000     17.29700000     -2.78800000
O     -3.04000000     -8.26600000    -15.37400000
H     -3.60500000     -7.74100000    -15.94100000
H     -2.60100000     -8.87300000    -15.96900000
O      3.44400000      0.99600000     -3.89500000
H      4.16700000      0.90000000     -4.51600000
H      3.43300000      0.17000000     -3.41100000
O      4.32200000     -2.05600000     -0.03000000
H      3.64500000     -2.25500000      0.61700000
H      5.13800000     -2.33900000      0.38300000
O     -5.61300000     -2.64700000    -11.60300000
H     -6.55800000     -2.70500000    -11.46300000
H     -5.24500000     -3.32700000    -11.03900000
O      5.43800000      3.21200000     -7.44700000
H      4.78900000      3.45100000     -8.10900000
H      5.52600000      3.99500000     -6.90400000
O      3.66800000      2.39300000      9.36500000
H      4.43400000      2.20100000      8.82300000
H      3.88000000      2.01900000     10.22000000
O     16.55500000      3.84900000     -0.10800000
H     15.88000000      4.00200000      0.55300000
H     16.83900000      4.72500000     -0.36800000
O      2.64500000      8.58600000    -10.66200000
H      2.59300000      9.50500000    -10.92500000
H      1.73500000      8.28900000    -10.64800000
O     10.98300000    -12.61700000     -5.21300000
H     10.91500000    -11.76400000     -4.78400000
H     11.07800000    -12.41000000     -6.14300000
O    -11.66300000      6.71800000     10.69400000
H    -12.22400000      6.03900000     10.32100000
H    -10.87500000      6.70300000     10.15100000
O     -1.90800000     15.06700000     -6.10200000
H     -1.30700000     15.55600000     -6.66400000
H     -2.41500000     14.52600000     -6.70700000
O    -12.80700000      3.98200000     -7.58400000
H    -13.48900000      3.56100000     -8.10700000
H    -12.39800000      3.26300000     -7.10200000
O     -6.00900000     -0.17000000      5.20000000
H     -6.53900000      0.62400000      5.12700000
H     -5.11200000      0.14800000      5.29700000
O      9.79100000     -2.96200000      2.23000000
H      9.99100000     -2.48100000      3.03300000
H      9.20900000     -2.38000000      1.74100000
O    -10.17900000      2.12000000      4.11900000
H    -10.71900000      2.68900000      3.56900000
H     -9.98800000      1.36300000      3.56500000
O     -5.99600000      6.79600000     -7.82900000
H     -5.73700000      6.95300000     -8.73700000
H     -6.71900000      7.40500000     -7.67700000
O     -3.22900000    -12.42600000    -12.07400000
H     -3.87100000    -12.06700000    -12.68600000
H     -2.40900000    -11.98600000    -12.30000000
O     -4.55500000     -4.69900000      2.60500000
H     -4.42500000     -5.63700000      2.46900000
H     -5.20700000     -4.44900000      1.95100000
O      5.01500000    -10.97500000     10.95500000
H      5.59700000    -11.22300000     10.23700000
H      4.67900000    -11.80600000     11.29000000
O      5.45800000     -7.93400000      7.16000000
H      6.28600000     -8.28100000      7.49100000
H      4.98900000     -7.64700000      7.94300000
O      0.17000000    -10.18200000      8.87700000
H     -0.13500000     -9.85700000      9.72400000
H     -0.48800000    -10.82600000      8.61600000
O     -1.39500000     -6.06000000     16.15600000
H     -2.24700000     -6.44400000     15.94600000
H     -1.18600000     -5.51400000     15.39800000
O     16.02800000     -8.01200000      2.59500000
H     16.74600000     -7.55500000      2.15800000
H     15.23600000     -7.64600000      2.20100000
O     14.65400000     -0.24500000     -6.96000000
H     14.59800000      0.60900000     -7.38700000
H     15.40700000     -0.66900000     -7.36900000
O     -2.47700000      8.92600000      2.44900000
H     -3.14700000      8.35400000      2.07500000
H     -2.21900000      8.49300000      3.26200000
O     12.08500000     -9.31700000      3.49600000
H     12.11100000     -9.13200000      2.55700000
H     12.69000000     -8.68300000      3.88200000
O    -16.59000000      8.24300000      1.63800000
H    -15.77600000      8.06900000      2.11100000
H    -16.32900000      8.81200000      0.91300000
O      9.66800000      8.04900000      7.75500000
H      8.74900000      8.02600000      8.02500000
H      9.85700000      7.15400000      7.47200000
O      4.54800000    -12.85100000      0.66200000
H      5.22100000    -13.52100000      0.54300000
H      4.53100000    -12.69300000      1.60500000
O     -9.65900000     -3.12300000      2.14800000
H     -9.02400000     -2.44600000      2.38500000
H     -9.65500000     -3.72500000      2.89200000
O     -5.04000000      4.15100000     -7.35500000
H     -5.60700000      4.85000000     -7.03000000
H     -4.22000000      4.26400000     -6.87500000
O      8.79100000     -7.18500000      1.65000000
H      8.95700000     -6.62900000      2.41200000
H      8.67900000     -8.06300000      2.01400000
O     -8.88800000      2.05300000     13.82900000
H     -8.97600000      1.27400000     14.37800000
H     -8.50200000      1.72900000     13.01500000
O      4.99100000      8.47400000     -2.63000000
H      4.03800000      8.39600000     -2.59000000
H      5.30500000      7.95700000     -1.88800000
O     11.11200000     -5.89300000      7.20000000
H     11.67400000     -6.66000000      7.31000000
H     10.31900000     -6.23500000      6.78600000
O      1.66400000     -2.14300000    -12.12600000
H      0.95100000     -2.53000000    -12.63400000
H      1.24400000     -1.45400000    -11.61100000
O     -3.85000000      8.00300000     -5.93300000
H     -4.57400000      7.53500000     -6.34900000
H     -3.34000000      8.35200000     -6.66400000
O     -3.10300000     -0.74800000    -11.25700000
H     -3.34100000     -1.10200000    -12.11400000
H     -3.12800000      0.20200000    -11.37500000
O     -5.29700000    -15.62400000      5.11100000
H     -4.74600000    -15.31900000      4.39000000
H     -4.77600000    -15.46100000      5.89700000
O     -4.32500000     -9.42600000      8.80400000
H     -4.07200000     -8.62200000      9.25700000
H     -3.68100000    -10.07400000      9.08800000
O      3.79900000     -1.55200000     15.54700000
H      2.91700000     -1.29600000     15.81700000
H      4.37400000     -0.91800000     15.97500000
O     14.75700000      0.81700000      8.80200000
H     14.08100000      0.45300000      8.23000000
H     14.30100000      1.47900000      9.32100000
O      9.33200000      3.24700000      4.13700000
H      9.79700000      2.42500000      4.29400000
H      8.95200000      3.14500000      3.26500000
O     -7.24200000     -8.98100000     -5.41500000
H     -7.67600000     -9.34400000     -6.18700000
H     -6.72600000     -9.70800000     -5.06600000
O     -6.77500000     -7.35000000      1.54700000
H     -7.35500000     -6.91200000      2.17000000
H     -6.01000000     -7.59800000      2.06500000
O      6.82800000    -14.73900000      0.93400000
H      6.63000000    -15.20600000      0.12200000
H      7.25500000    -15.39300000      1.48800000
O      3.91900000     15.93200000     -5.42600000
H      4.26700000     16.69600000     -4.96600000
H      3.93000000     15.23300000     -4.77200000
O      5.93900000     -3.03800000    -14.03100000
H      5.65800000     -2.12900000    -14.13400000
H      6.66500000     -2.99500000    -13.40900000
O      6.76500000     -7.82200000      4.46900000
H      6.02100000     -7.84300000      5.07200000
H      7.41600000     -7.27700000      4.91100000
O     -7.42300000     -3.45200000     -4.13300000
H     -7.48100000     -3.47700000     -5.08800000
H     -7.51900000     -4.36600000     -3.86400000
O     -3.62200000    -16.04500000     -8.87800000
H     -3.27700000    -15.34900000     -8.32000000
H     -3.35100000    -15.79900000     -9.76300000
O     -0.67500000    -13.70700000      9.69400000
H      0.08100000    -13.37000000     10.17500000
H     -0.34100000    -14.47300000      9.22800000
O     -3.54400000    -15.61700000      7.36600000
H     -3.71600000    -16.54300000      7.53900000
H     -3.84500000    -15.16600000      8.15500000
O      5.74100000      2.40300000      7.46500000
H      6.17100000      2.56500000      6.62600000
H      6.42200000      2.01100000      8.01100000
O     -1.69000000     -0.22700000     -6.57300000
H     -0.79300000     -0.31700000     -6.89600000
H     -1.87000000     -1.05600000     -6.13100000
O     -8.30200000     -1.84700000    -11.15900000
H     -7.89900000     -0.97900000    -11.15800000
H     -8.40500000     -2.06400000    -10.23200000
O     11.59300000     11.28800000      5.30500000
H     10.91700000     11.36700000      4.63200000
H     12.02200000     12.14400000      5.31400000
O      2.13800000    -13.56200000      5.66800000
H      1.30700000    -14.03600000      5.64100000
H      2.51100000    -13.78000000      6.52200000
O      9.63000000     12.69100000      3.53700000
H      9.31300000     13.51400000      3.90900000
H      8.84700000     12.27500000      3.17500000
O     -2.65400000      6.29600000      0.01100000
H     -2.92700000      5.41300000     -0.23700000
H     -1.86200000      6.45500000     -0.50200000
O      5.18700000      1.54800000    -11.74600000
H      5.72700000      1.71900000    -10.97500000
H      4.92700000      0.63000000    -11.65800000
O     -2.95700000     -2.18400000     -8.78000000
H     -2.02100000     -2.29600000     -8.94800000
H     -3.25500000     -1.58900000     -9.46800000
O    -10.54900000      3.74200000     -2.75800000
H    -10.68200000      2.80600000     -2.61000000
H     -9.59900000      3.84200000     -2.82000000
O    -13.37900000      4.24700000     -3.74900000
H    -12.44000000      4.36500000     -3.60400000
H    -13.70700000      5.12900000     -3.92300000
O      2.53500000      5.04800000     -2.35500000
H      2.84000000      5.37700000     -1.50900000
H      1.62000000      5.32500000     -2.40400000
O     -8.58400000     -5.96900000      3.20700000
H     -8.42900000     -5.20900000      3.76700000
H     -9.18800000     -6.51700000      3.70800000
O      1.97600000     14.61900000      1.73700000
H      1.03400000     14.76200000      1.64300000
H      2.05300000     13.71000000      2.02900000
O    -12.76900000      6.28800000     -6.22000000
H    -13.29200000      6.67600000     -6.92200000
H    -12.92300000      5.34600000     -6.30000000
O      0.03000000     -0.51100000    -10.92800000
H     -0.65600000     -0.84000000    -11.50900000
H     -0.38600000      0.20400000    -10.44800000
O     -7.12900000     -7.48200000      9.61300000
H     -6.67500000     -6.65100000      9.75200000
H     -7.47700000     -7.41800000      8.72300000
O     -0.47500000     -5.30600000      2.91400000
H     -1.39900000     -5.06900000      2.83400000
H     -0.13100000     -4.70800000      3.57700000
O     -7.20900000     14.12000000      3.25700000
H     -8.12200000     14.36600000      3.40500000
H     -7.25700000     13.33400000      2.71200000
O    -14.02600000     -3.56100000     -2.15000000
H    -14.00800000     -3.73200000     -1.20800000
H    -13.18000000     -3.87800000     -2.46600000
O      5.83900000     -4.71500000     -8.22700000
H      6.23400000     -4.36800000     -7.42800000
H      4.90400000     -4.53400000     -8.13000000
O      2.46500000      2.40700000     15.10300000
H      2.33600000      3.23900000     14.64800000
H      3.38700000      2.19500000     14.95700000
O      7.64100000      9.77300000     -6.42500000
H      7.49100000      8.86400000     -6.68400000
H      8.32600000      9.72200000     -5.75900000
O      3.61800000     10.77500000      0.51300000
H      2.72200000     11.07100000      0.67400000
H      4.08700000     11.56500000      0.24600000
O     -7.87200000      4.17200000     -2.69600000
H     -7.47400000      3.50000000     -2.14300000
H     -7.25000000      4.90000000     -2.67300000
O     -6.82100000      7.75700000     -0.27800000
H     -6.95600000      6.82300000     -0.11500000
H     -7.17700000      7.90100000     -1.15500000
O      2.60200000     16.27200000     -2.39100000
H      2.25600000     15.43500000     -2.08200000
H      3.55000000     16.19200000     -2.28600000
O     -1.46900000     -2.18400000     15.48200000
H     -1.48000000     -2.30400000     16.43100000
H     -2.38800000     -2.06000000     15.24500000
O    -10.32600000     -9.10600000      1.80700000
H     -9.69100000     -9.79700000      1.61900000
H    -10.57900000     -9.25400000      2.71800000
O    -13.07400000     -9.96200000      3.66700000
H    -12.43200000     -9.86900000      4.37000000
H    -13.59200000    -10.72800000      3.91500000
O     12.29200000     -9.19000000      0.59400000
H     13.10700000     -9.49000000      0.19100000
H     11.60800000     -9.46000000     -0.01900000
O     14.06800000     -7.06100000      1.04900000
H     14.12600000     -6.36300000      0.39700000
H     13.59900000     -7.76600000      0.60300000
O     -2.31000000    -17.30800000     -2.52500000
H     -1.48800000    -17.78700000     -2.63600000
H     -2.90900000    -17.94800000     -2.13900000
O     -0.07500000     -6.91900000     -8.57500000
H     -0.90900000     -7.27300000     -8.26900000
H      0.09900000     -7.38600000     -9.39200000
O     -4.10500000     -1.33100000     15.56000000
H     -4.64600000     -1.76900000     14.90200000
H     -4.07500000     -0.41800000     15.27600000
O      7.33000000     14.81200000     -4.92500000
H      6.91500000     13.95700000     -5.03800000
H      8.04500000     14.81700000     -5.56100000
O     -8.47600000     -1.98700000      9.22000000
H     -7.67500000     -1.79300000      8.73200000
H     -8.18900000     -2.55600000      9.93400000
O     -0.08300000    -11.29000000      2.55800000
H     -0.03400000    -11.31000000      3.51300000
H      0.58500000    -10.65600000      2.29600000
O      1.80000000     -8.41000000     13.62400000
H      2.24000000     -8.66400000     12.81300000
H      1.88600000     -7.45700000     13.65400000
O     11.88400000      5.51900000     10.98200000
H     12.78600000      5.23600000     11.13500000
H     11.64800000      5.12200000     10.14400000
O    -15.89800000      4.60900000      2.16800000
H    -15.01000000      4.94900000      2.27700000
H    -16.42000000      5.09100000      2.81000000
O      0.03100000      2.52200000     16.73400000
H      0.89100000      2.87800000     16.51400000
H     -0.49200000      2.65300000     15.94300000
O      7.63200000     -6.48000000     10.07700000
H      6.81700000     -6.19700000     10.49100000
H      8.17200000     -6.79800000     10.80100000
O      5.66100000      4.42300000     12.26100000
H      5.37400000      3.51300000     12.17800000
H      5.09700000      4.90700000     11.65900000
O      6.44900000    -12.82300000     -4.87100000
H      7.09100000    -13.15100000     -4.24100000
H      5.60200000    -13.07200000     -4.50200000
O      1.02900000    -10.77900000     14.25100000
H      1.37500000     -9.91700000     14.02400000
H      0.84500000    -10.72400000     15.18900000
O      4.51300000      2.22000000    -16.80200000
H      3.64500000      1.90700000    -16.54700000
H      5.12100000      1.63300000    -16.35100000
O     -5.99400000     -1.75400000    -14.23700000
H     -5.78400000     -2.20600000    -13.41900000
H     -6.94800000     -1.67600000    -14.22900000
O      3.78200000      0.61900000      4.34600000
H      4.38600000      1.22000000      4.78400000
H      3.27300000      1.17800000      3.75900000
O      2.54200000      6.73800000      8.71200000
H      2.02600000      7.38200000      9.19700000
H      1.89300000      6.22700000      8.22700000
O      2.65300000      0.62500000     -8.82200000
H      2.14200000      0.63400000     -9.63100000
H      3.38900000      1.21100000     -8.99700000
O    -13.09400000    -11.42000000     -0.72700000
H    -13.41800000    -11.23000000      0.15400000
H    -12.29300000    -10.90000000     -0.80400000
O     11.18800000    -11.79000000     -7.93300000
H     10.88900000    -10.89100000     -8.07500000
H     12.11700000    -11.77200000     -8.16000000
O     -4.15100000      3.99500000     12.82800000
H     -4.70700000      4.15500000     12.06500000
H     -4.15600000      4.82400000     13.30600000
O     15.18600000     -7.59200000     -6.32700000
H     14.79500000     -6.76700000     -6.04100000
H     15.10600000     -8.17100000     -5.56900000
O     12.17600000     11.07700000     -2.49200000
H     12.79500000     11.28800000     -1.79300000
H     11.61800000     11.85200000     -2.55900000
O      9.67100000     -4.24300000     10.15700000
H      9.56300000     -4.99400000      9.57400000
H      9.52400000     -4.59800000     11.03400000
O     -3.66400000     12.12600000      8.03200000
H     -4.42300000     12.57400000      7.66000000
H     -3.16600000     12.82000000      8.46600000
O      9.84400000     10.07300000     11.26600000
H      9.31200000      9.27700000     11.24700000
H      9.29700000     10.73700000     10.84600000
O     12.08100000    -10.44600000     -4.13500000
H     12.87500000    -10.90000000     -3.85500000
H     12.05900000     -9.65000000     -3.60400000
O     10.72400000     13.78000000      1.30700000
H     10.15200000     13.40000000      1.97400000
H     10.44000000     14.69100000      1.24000000
O     -0.87800000      8.07800000     -1.54100000
H     -1.77200000      8.41600000     -1.47900000
H     -0.47800000      8.58500000     -2.24800000
O      2.18100000     -2.10200000     13.12300000
H      2.47500000     -1.86300000     14.00200000
H      1.23200000     -2.19900000     13.20600000
O    -13.78000000      3.94600000     -0.49900000
H    -12.90100000      3.92600000     -0.87700000
H    -14.34100000      4.24800000     -1.21300000
O      3.89100000    -14.49500000     -7.86000000
H      3.85300000    -13.90100000     -8.61000000
H      3.75700000    -13.92900000     -7.10000000
O    -14.32900000    -10.36400000      1.34900000
H    -13.80300000    -10.22200000      2.13500000
H    -14.91500000     -9.60800000      1.31200000
O    -13.00600000      5.23600000      1.85000000
H    -12.29500000      5.67600000      1.38400000
H    -13.37300000      4.62900000      1.20700000
O      0.09700000      0.84400000      6.33000000
H      0.85500000      1.01600000      6.88900000
H     -0.58400000      1.42800000      6.66300000
O     13.00100000      2.51500000    -11.16400000
H     13.44200000      3.29000000    -11.51300000
H     12.07600000      2.65200000    -11.37000000
O     13.87100000    -12.38100000      0.76200000
H     14.31600000    -11.74000000      1.31600000
H     13.42600000    -11.85600000      0.09700000
O      8.84500000      0.82200000     14.10500000
H      8.56100000      1.43300000     13.42500000
H      8.13400000      0.18400000     14.16500000
O     -1.86500000     13.81900000     -3.58400000
H     -1.93800000     14.57600000     -3.00300000
H     -1.96200000     14.18200000     -4.46400000
O      4.29800000     -1.78700000      9.00300000
H      4.18600000     -1.39500000      8.13700000
H      4.39100000     -2.72400000      8.83100000
O    -10.14100000    -11.82200000      2.46900000
H    -10.82000000    -11.79900000      3.14300000
H    -10.19800000    -12.70400000      2.10100000
O     10.95600000      9.02600000      0.73000000
H     10.86700000      9.38200000      1.61400000
H     10.06900000      9.05500000      0.37000000
O      4.74600000      1.69100000     12.07000000
H      4.82300000      0.77200000     11.81300000
H      5.01300000      1.70600000     12.98900000
O     -2.50200000     11.97000000      5.64700000
H     -1.81800000     12.64000000      5.63600000
H     -2.76700000     11.91300000      6.56500000
O     -3.26400000     14.91100000      3.68000000
H     -2.45700000     14.77200000      3.18300000
H     -3.91500000     15.14600000      3.01900000
O      8.85200000     -7.70100000     12.33600000
H      8.25900000     -8.26300000     12.83400000
H      9.71600000     -7.87300000     12.71100000
O      6.78900000      2.84600000      5.05600000
H      7.73400000      2.99600000      5.02100000
H      6.48800000      3.00700000      4.16200000
O     10.09500000     -0.31300000     -7.47600000
H     10.48900000     -0.59400000     -6.64900000
H      9.70300000      0.53700000     -7.27800000
O     -3.22600000     10.80700000    -12.32200000
H     -3.71800000     11.61600000    -12.46500000
H     -3.53500000     10.21500000    -13.00700000
O      9.04200000      2.45700000      8.16700000
H      8.78000000      1.57900000      7.89100000
H      9.49100000      2.82400000      7.40500000
O      5.60100000     -9.12100000     -0.12100000
H      5.41100000     -9.33800000      0.79200000
H      4.77300000     -9.26700000     -0.57800000
O     10.35100000     -5.00600000    -10.42600000
H     11.22400000     -4.61600000    -10.39900000
H     10.01100000     -4.89400000     -9.53800000
O     11.84000000      4.42800000      8.25800000
H     11.54700000      4.79600000      7.42500000
H     11.81900000      3.48100000      8.12200000
O      3.37800000      3.37200000    -13.15200000
H      3.86300000      2.55200000    -13.06100000
H      3.94900000      3.93000000    -13.67900000
O     15.74800000      8.98800000     -3.75600000
H     15.14200000      8.39600000     -4.20100000
H     15.18600000      9.65900000     -3.36800000
O      8.98400000     -9.74000000      3.06200000
H      8.30300000    -10.36500000      3.31200000
H      9.67700000    -10.28000000      2.68300000
O      3.99900000     13.75500000     -0.02300000
H      3.08500000     13.73900000     -0.30700000
H      4.01000000     14.36400000      0.71500000
O     -6.37700000     -4.20300000      0.74300000
H     -7.07700000     -3.75300000      1.21600000
H     -6.08100000     -3.56800000      0.09100000
O     -9.71700000     -4.80800000    -10.63900000
H     -9.09500000     -4.26800000    -11.12600000
H    -10.26300000     -4.17700000    -10.16800000
O    -13.12400000     -7.06800000     -9.06800000
H    -13.50800000     -6.22500000     -8.82500000
H    -12.72100000     -6.91000000     -9.92200000
O     13.73100000      4.70400000     -6.75800000
H     13.33100000      3.95000000     -6.32500000
H     14.21600000      5.15000000     -6.06400000
O      6.86300000     -8.19600000     -3.90000000
H      6.59300000     -8.19100000     -4.81800000
H      7.73300000     -8.59600000     -3.90800000
O      8.51900000     -4.37200000     13.01300000
H      9.08700000     -5.06000000     13.35900000
H      7.63400000     -4.65100000     13.24800000
O      8.90600000      0.91400000    -15.98700000
H      9.22600000      1.01800000    -15.09100000
H      8.30100000      1.64400000    -16.11200000
O     12.70400000     -1.52600000     -8.58300000
H     11.81000000     -1.23400000     -8.40300000
H     13.19600000     -1.29300000     -7.79600000
O    -16.98000000     -4.55200000      0.98900000
H    -16.20600000     -4.98400000      0.62700000
H    -17.46900000     -4.25600000      0.22100000
O    -14.30500000      0.56000000     -1.28600000
H    -13.54600000      0.15400000     -1.70500000
H    -14.99500000     -0.10100000     -1.34900000
O     -2.82100000      5.54100000     -9.98800000
H     -3.66900000      5.98000000     -9.92300000
H     -2.24200000      6.05100000     -9.42100000
O     -2.55800000    -12.11200000      8.77100000
H     -1.87900000    -12.76300000      8.59500000
H     -3.01600000    -12.44600000      9.54200000
O     -3.51500000     -7.13600000     -2.09000000
H     -2.89500000     -6.41200000     -2.00200000
H     -4.33400000     -6.79500000     -1.73100000
O     10.32600000      2.54200000     10.68100000
H      9.96200000      2.44900000      9.80000000
H      9.58100000      2.80800000     11.22100000
O    -14.03500000     -4.51400000      6.19500000
H    -13.18700000     -4.57900000      6.63400000
H    -13.81700000     -4.40100000      5.26900000
O      1.35000000     12.45600000     -3.70400000
H      0.74100000     11.78300000     -3.40000000
H      1.24200000     12.46400000     -4.65500000
O     -1.96200000    -14.83600000     -6.15900000
H     -1.03300000    -14.66100000     -6.01100000
H     -2.40600000    -14.04100000     -5.86600000
O     -4.47900000    -14.03700000      9.88800000
H     -3.84200000    -14.41400000     10.49600000
H     -5.31700000    -14.41600000     10.15300000
O      4.55800000     -4.23400000      7.52700000
H      4.49400000     -4.70500000      6.69600000
H      5.36600000     -4.55700000      7.92400000
O      8.68300000     -1.47200000     -4.54500000
H      9.61800000     -1.48800000     -4.75200000
H      8.40900000     -0.57700000     -4.74400000
O    -10.32800000     -5.59800000     10.10500000
H    -10.90800000     -4.95600000     10.51400000
H    -10.36500000     -6.35800000     10.68600000
O      4.20200000     -5.94400000      5.36600000
H      4.53000000     -6.53200000      6.04600000
H      3.89600000     -6.52800000      4.67200000
O     13.73300000      3.86200000     -2.40900000
H     13.99700000      4.73500000     -2.11700000
H     14.10000000      3.78200000     -3.28900000
O    -12.28800000     -8.61400000     -3.58200000
H    -12.85700000     -9.38300000     -3.57800000
H    -11.81700000     -8.66100000     -2.75000000
O    -14.72000000      0.57400000     -7.48700000
H    -15.65800000      0.52300000     -7.30300000
H    -14.66100000      1.09900000     -8.28500000
O     -0.21400000     13.96000000    -11.81200000
H      0.42700000     14.59700000    -11.49700000
H     -0.26700000     13.30800000    -11.11400000
O    -11.75800000     -0.36700000     -3.29100000
H    -12.42000000     -0.13000000     -3.94000000
H    -10.93200000     -0.06600000     -3.67000000
O      2.17600000     -6.21400000     -1.11900000
H      2.66800000     -5.58800000     -0.58700000
H      1.59400000     -6.65100000     -0.49800000
O     -6.15700000     11.49900000     -9.05600000
H     -5.92900000     10.75200000     -8.50400000
H     -6.74800000     12.02500000     -8.51600000
O     -4.41500000      5.60000000    -16.39900000
H     -3.83200000      6.24800000    -16.79600000
H     -4.35200000      5.76600000    -15.45900000
O     10.29600000     11.98000000     -6.71800000
H      9.82600000     12.09000000     -7.54600000
H      9.72700000     11.41700000     -6.19300000
O      5.04100000    -16.11400000      2.86600000
H      5.44500000    -15.26700000      2.67500000
H      4.17500000    -16.06300000      2.46100000
O      5.96100000      0.69000000      0.81500000
H      5.31400000      0.08200000      0.45600000
H      6.79300000      0.22000000      0.75100000
O      7.79800000      7.00700000     -7.06200000
H      7.82100000      6.97600000     -8.01900000
H      8.61000000      6.58000000     -6.78900000
O     -9.28800000     -3.61500000      7.16600000
H    -10.06300000     -3.90300000      7.64900000
H     -8.75800000     -3.15500000      7.81600000
O      0.37600000      9.40600000      2.91300000
H      0.42400000      9.13000000      3.82800000
H     -0.53200000      9.23600000      2.65900000
O    -13.86400000      7.66700000     -9.44600000
H    -13.04000000      8.12000000     -9.26900000
H    -13.64500000      7.02400000    -10.12000000
O     -7.00500000     10.01700000      8.63100000
H     -6.67600000     10.91200000      8.55000000
H     -6.69700000      9.72600000      9.48900000
O     -3.84900000     12.02800000     -5.17100000
H     -4.05200000     12.22200000     -4.25600000
H     -4.66000000     11.66300000     -5.52400000
O    -12.89000000      4.55200000      9.75800000
H    -13.71700000      4.25200000     10.13500000
H    -12.47700000      3.75600000      9.42400000
O     12.18000000      6.93400000      4.88200000
H     12.62700000      6.48200000      5.59800000
H     12.67300000      7.74700000      4.76800000
O     15.74000000      5.44500000     -5.00000000
H     16.04200000      4.59200000     -4.68600000
H     16.51900000      6.00100000     -4.96900000
O     11.42400000      3.25700000     13.42300000
H     10.82500000      4.00000000     13.48900000
H     11.39300000      3.00400000     12.50100000
O      0.70500000     12.92300000     10.67500000
H      1.53800000     12.67100000     10.27700000
H      0.67100000     13.87400000     10.57900000
O    -10.83100000     -9.34200000      9.25000000
H    -10.17000000     -9.00900000      8.64400000
H    -11.03500000     -8.59600000      9.81500000
O    -17.12500000     -0.15400000     -0.15000000
H    -17.46100000      0.07500000      0.71700000
H    -16.58400000     -0.92900000     -0.00000000
O     14.56300000     -3.54900000     -7.87400000
H     13.79300000     -3.06500000     -8.17100000
H     15.30400000     -2.99500000     -8.12100000
O    -17.76900000      2.15200000     -1.49400000
H    -17.67000000      1.28500000     -1.10100000
H    -16.91100000      2.34300000     -1.87200000
O      6.18100000     11.66500000     11.32400000
H      6.47000000     11.90800000     12.20400000
H      6.99000000     11.58700000     10.81900000
O     -5.66800000     -5.24200000      5.15400000
H     -6.40900000     -4.63600000      5.17700000
H     -5.35600000     -5.20500000      4.25000000
O     -2.91900000     -2.70600000     -5.99400000
H     -2.54600000     -3.58000000     -5.87700000
H     -2.86000000     -2.54600000     -6.93600000
O     -2.22300000     -0.44100000    -14.39000000
H     -1.47300000      0.11400000    -14.60400000
H     -2.10100000     -1.22500000    -14.92500000
O     -9.90300000     -0.26400000      6.50500000
H    -10.51100000     -1.00000000      6.43300000
H    -10.45200000      0.51200000      6.39000000
O     -2.97200000      3.34600000    -14.71500000
H     -3.41700000      3.23300000    -13.87500000
H     -3.68100000      3.38500000    -15.35800000
O    -17.19200000     -4.66600000     -2.96700000
H    -16.57700000     -4.00200000     -3.27900000
H    -17.78700000     -4.18800000     -2.38900000
O      6.74500000     -0.83900000     13.87600000
H      6.27900000     -1.18100000     13.11300000
H      6.59800000     -1.49400000     14.55900000
O     12.73100000     -7.04500000     -8.07700000
H     13.66000000     -7.00900000     -7.84900000
H     12.65600000     -6.49900000     -8.86000000
O     -9.53200000     12.33600000      8.75200000
H     -9.83000000     12.90300000      9.46300000
H     -9.69400000     11.44800000      9.06900000
O     -7.33400000    -10.06800000      1.53100000
H     -7.19700000     -9.18100000      1.86300000
H     -6.45400000    -10.38600000      1.32800000
O      6.85000000     13.11600000      3.66100000
H      6.80400000     12.23200000      4.02400000
H      6.29100000     13.64000000      4.23500000
O     -2.35500000      3.70200000     -6.62900000
H     -1.66900000      3.33200000     -6.07400000
H     -1.95200000      4.47600000     -7.02400000
O     -5.12900000     13.43900000      5.27800000
H     -5.75700000     13.62400000      4.58000000
H     -4.28300000     13.70500000      4.91700000
O     -8.09700000      8.27400000     -7.20800000
H     -8.70500000      8.99500000     -7.37700000
H     -8.62800000      7.61200000     -6.76600000
O     13.25100000      7.05000000     -4.39900000
H     12.51600000      6.48100000     -4.62700000
H     13.84500000      6.48700000     -3.90300000
O     -0.03500000     12.84600000     -6.14000000
H      0.22900000     13.38600000     -6.88500000
H     -0.66900000     13.38600000     -5.66700000
O     -2.13800000    -12.97300000      1.20600000
H     -1.54300000    -13.60200000      0.79800000
H     -1.59100000    -12.49800000      1.83200000
O    -12.63500000      1.62400000     11.72500000
H    -12.45400000      1.88000000     12.62900000
H    -12.16100000      2.26500000     11.19500000
O     -2.07300000     -3.03100000      9.07100000
H     -2.40300000     -2.15300000      9.25900000
H     -1.56700000     -2.93000000      8.26500000
O     12.06800000      2.04600000      6.96100000
H     12.25400000      1.13900000      7.20400000
H     12.67400000      2.23100000      6.24400000
O     -1.58500000     15.06100000      7.15000000
H     -2.36000000     15.60400000      7.00700000
H     -1.69900000     14.70900000      8.03300000
O     12.43500000     -2.33100000      9.50900000
H     11.59600000     -2.66700000      9.82700000
H     12.89000000     -3.10400000      9.17400000
O    -12.97100000     -1.55500000      1.69100000
H    -12.98800000     -0.80400000      2.28400000
H    -12.53200000     -1.23000000      0.90600000
O     -2.23900000     -2.31900000    -16.40000000
H     -1.63600000     -2.49900000    -17.12100000
H     -3.06400000     -2.09300000    -16.82900000
O     11.49900000      6.57800000    -12.48800000
H     10.96100000      6.81200000    -11.73200000
H     12.19200000      7.23800000    -12.50300000
O      5.95900000     -8.09800000     -6.48500000
H      6.58000000     -8.51900000     -7.07900000
H      5.43300000     -7.53300000     -7.05100000
O    -10.17700000    -13.38800000     -0.90100000
H     -9.58800000    -12.65900000     -0.70400000
H    -10.53800000    -13.64100000     -0.05100000
O      9.38900000      2.39000000     -7.62700000
H      8.88400000      2.98800000     -8.17800000
H     10.25400000      2.36100000     -8.03500000
O      0.43800000    -14.44900000     -5.18400000
H      1.32300000    -14.16100000     -5.40600000
H      0.45400000    -14.56100000     -4.23300000
O      0.62100000     -6.37300000     11.38400000
H     -0.11000000     -6.84900000     11.77800000
H      1.13300000     -6.06100000     12.13100000
O      3.40900000    -14.33200000      8.70900000
H      2.74100000    -15.01800000      8.71400000
H      4.21600000    -14.78300000      8.95500000
O     -0.05000000    -16.17200000      4.62200000
H     -0.29200000    -17.07800000      4.81400000
H      0.00300000    -16.13600000      3.66700000
O     -7.09400000      2.70600000      8.95400000
H     -7.75700000      2.03900000      8.77600000
H     -7.13800000      3.29400000      8.20000000
O     -2.99300000     -1.91700000      5.97700000
H     -2.13000000     -2.13700000      6.32900000
H     -2.92400000     -0.99300000      5.73600000
O     -7.88900000    -11.99400000     -0.61900000
H     -7.80200000    -11.42900000      0.14900000
H     -7.21500000    -11.68200000     -1.22300000
O      3.87300000    -11.39400000      7.23700000
H      4.75000000    -11.19500000      7.56300000
H      3.44300000    -11.84500000      7.96400000
O     -5.39800000     15.79600000      2.19100000
H     -5.94000000     16.28900000      1.57400000
H     -5.98200000     15.12200000      2.53800000
O     -5.74900000     -1.10600000     -0.50600000
H     -4.99300000     -1.60500000     -0.81400000
H     -6.34100000     -1.07900000     -1.25800000
O      8.43400000    -13.72100000     -8.02200000
H      9.33200000    -13.44500000     -7.83800000
H      7.88900000    -13.08200000     -7.56200000
O      7.18900000    -12.07300000     -0.82800000
H      6.23600000    -12.09800000     -0.74100000
H      7.40900000    -11.14200000     -0.78500000
O     -8.27200000     12.52000000      1.16900000
H     -8.16400000     11.68000000      0.72300000
H     -9.21500000     12.68000000      1.15500000
O     -4.53000000     -9.96900000      3.83400000
H     -4.24300000    -10.67600000      4.41200000
H     -4.41600000    -10.32100000      2.95100000
O     -0.05100000      5.61800000    -16.32500000
H     -0.10600000      5.08100000    -15.53600000
H      0.83400000      5.98400000    -16.30600000
O      3.62100000      4.99300000     10.55200000
H      3.53700000      4.12900000     10.15000000
H      3.33200000      5.60300000      9.87300000
O     14.55600000      6.40600000     -1.96100000
H     15.40900000      6.44600000     -1.52900000
H     14.07100000      7.14900000     -1.60200000
O     -8.36000000      0.72300000     -0.87600000
H     -9.30300000      0.75800000     -1.03900000
H     -8.07500000     -0.09000000     -1.29400000
O     -4.06500000      6.57500000     14.03100000
H     -4.61600000      7.17000000     13.52200000
H     -3.17000000      6.82500000     13.80400000
O      8.73500000     -5.05800000    -12.64400000
H      9.12000000     -4.96800000    -11.77200000
H      9.48800000     -5.13300000    -13.23000000
O    -16.19500000     -8.27900000      0.75300000
H    -16.99900000     -7.98900000      1.18500000
H    -16.16700000     -7.77900000     -0.06200000
O      6.78200000      2.28700000     -9.60700000
H      6.59900000      3.01300000     -9.01000000
H      6.82400000      1.51600000     -9.04000000
O     -8.03000000     13.43900000     -3.62600000
H     -8.62100000     12.95800000     -3.04700000
H     -8.12500000     14.35400000     -3.36100000
O     -9.47200000      3.12200000      0.80700000
H    -10.22300000      2.68100000      1.20500000
H     -9.18900000      2.53000000      0.11000000
O      0.82600000    -10.74300000     -6.34500000
H     -0.07500000    -10.67900000     -6.02800000
H      0.76200000    -10.57300000     -7.28400000
O     -0.03500000      9.55900000     -4.03900000
H     -0.49800000     10.07900000     -3.38200000
H     -0.44700000      9.80100000     -4.86900000
O     14.77100000      1.27100000      2.65100000
H     15.52900000      1.32700000      2.07000000
H     14.05900000      1.67500000      2.15500000
O      9.40500000     -9.93400000      5.94600000
H      9.64000000     -9.78100000      5.03100000
H      9.66600000    -10.83900000      6.11200000
O      5.89900000      6.99000000     13.30300000
H      6.08800000      6.13400000     12.91900000
H      5.07600000      7.25900000     12.89500000
O      0.04500000     -2.97700000     -9.36000000
H      0.23100000     -2.20000000     -9.88700000
H      0.88500000     -3.20100000     -8.95900000
O     -1.39600000     11.20100000      0.65100000
H     -2.08600000     10.57100000      0.43900000
H     -1.72100000     11.66200000      1.42400000
O     -6.20600000      8.26200000     13.51600000
H     -6.18600000      9.14300000     13.89000000
H     -6.72500000      8.35300000     12.71600000
O     -1.45600000      2.90800000      7.74100000
H     -2.03300000      3.21400000      8.44100000
H     -0.63200000      2.70300000      8.18200000
O     12.73000000     -2.32200000      2.20300000
H     11.87400000     -1.94700000      2.41100000
H     12.92800000     -1.99200000      1.32600000
O     -1.59100000      2.70600000     14.08200000
H     -0.89400000      2.87600000     13.44800000
H     -2.34800000      3.18000000     13.73900000
O     -5.67200000      2.02900000     -4.15700000
H     -4.99600000      1.81600000     -4.80100000
H     -5.23300000      2.60300000     -3.53000000
O     11.23200000      0.01900000      2.23300000
H     11.71800000      0.75300000      1.85600000
H     11.14200000      0.24200000      3.15900000
O     -5.80900000     -5.17900000    -16.69900000
H     -5.07900000     -4.91100000    -16.14100000
H     -5.66800000     -4.70700000    -17.52100000
O      3.60300000     14.64000000     -9.40100000
H      4.25300000     15.30200000     -9.63600000
H      3.61300000     14.02400000    -10.13300000
O     -9.30700000    -12.59200000     -6.04000000
H    -10.23000000    -12.41500000     -6.22200000
H     -9.11800000    -13.39800000     -6.52100000
O     -6.37500000     14.58200000     -5.85100000
H     -6.37900000     14.37000000     -4.91800000
H     -7.29400000     14.74400000     -6.06400000
O     -3.78600000     15.99200000     -4.36200000
H     -2.97100000     15.61000000     -4.68700000
H     -4.10100000     15.36600000     -3.70900000
O     -6.18200000     -7.78600000    -10.45500000
H     -6.94900000     -7.93700000     -9.90200000
H     -6.49200000     -7.19000000    -11.13600000
O     -0.71600000     -5.49000000    -16.79100000
H     -1.44800000     -5.10500000    -17.27300000
H     -1.09000000     -5.74000000    -15.94600000
O      0.95100000      9.29900000     12.61200000
H      1.51400000      9.31900000     13.38600000
H      0.67400000     10.20800000     12.49400000
O      5.34400000      9.59000000     -9.70900000
H      4.53300000      9.20000000    -10.03300000
H      5.06900000     10.13600000     -8.97200000
O      0.67500000     14.67600000     -8.16800000
H      0.55500000     15.61500000     -8.30400000
H      1.54300000     14.49000000     -8.52600000
O      4.23000000      9.87300000      9.43800000
H      4.65900000      9.55100000     10.23000000
H      4.15300000     10.81800000      9.57400000
O     -5.75800000     10.54400000     -6.35900000
H     -5.83700000      9.59200000     -6.29500000
H     -6.52200000     10.88000000     -5.89000000
O     12.48200000     10.53400000     -8.63700000
H     12.12100000      9.69800000     -8.93400000
H     12.05300000     10.69500000     -7.79700000
O     -5.86300000      2.71000000      2.40300000
H     -5.17700000      2.35300000      2.96700000
H     -6.31100000      3.35600000      2.94900000
O      8.13300000     -9.49500000     -1.31700000
H      8.68000000     -8.71200000     -1.25000000
H      7.32500000     -9.26300000     -0.85800000
O     -9.90100000      6.81500000      8.61200000
H     -9.49900000      7.22200000      7.84400000
H    -10.31500000      6.02200000      8.27400000
O    -10.74600000      7.76000000     -9.73200000
H    -10.32600000      7.21400000     -9.06800000
H    -10.49800000      8.65500000     -9.49900000
O     -5.20800000     11.76400000     -0.52100000
H     -4.85700000     12.54000000     -0.08400000
H     -5.74400000     12.11200000     -1.23400000
O      7.63300000    -12.00700000      3.21700000
H      7.82600000    -12.94000000      3.12300000
H      6.67700000    -11.95900000      3.21800000
O      6.34400000    -11.37100000      8.49000000
H      6.73100000    -11.88400000      7.78000000
H      6.94000000    -10.63100000      8.60400000
O     -4.13400000     -5.53000000      7.36700000
H     -3.23600000     -5.20800000      7.29200000
H     -4.52600000     -5.34600000      6.51300000
O     13.45000000      1.48200000     -1.39600000
H     13.40600000      2.39400000     -1.68300000
H     13.48800000      0.97600000     -2.20800000
O     -9.21900000     -8.69000000     -2.80000000
H     -8.60100000     -8.02200000     -2.50500000
H     -8.94400000     -8.89300000     -3.69400000
O      2.96100000     -2.86700000      2.11500000
H      3.12700000     -3.80900000      2.11800000
H      2.04300000     -2.78400000      2.37300000
O      8.31900000     -1.48800000     11.01000000
H      9.01100000     -1.09500000     11.54200000
H      8.53300000     -2.42000000     10.98900000
O    -16.02400000     -1.50500000     -2.25800000
H    -16.72400000     -2.01800000     -1.85500000
H    -15.31200000     -2.13100000     -2.38900000
O      5.10400000     14.70200000      4.85600000
H      4.37300000     14.86000000      4.25800000
H      5.64900000     15.48500000      4.77800000
O    -11.18900000      2.30100000      9.03500000
H    -10.34900000      1.84800000      9.10700000
H    -11.49200000      2.10500000      8.14800000
O      9.31800000     -7.82100000    -12.87400000
H      9.28400000     -6.89900000    -12.61800000
H      9.22700000     -7.80800000    -13.82700000
O      4.37000000     -9.50400000     -4.26500000
H      5.30100000     -9.33000000     -4.12000000
H      3.92700000     -9.03900000     -3.55500000
O      2.15800000     -7.31300000     -7.08500000
H      1.35400000     -6.94800000     -7.45300000
H      2.04200000     -8.26100000     -7.15000000
O      1.34100000     -6.52200000    -14.05500000
H      2.16300000     -7.01000000    -14.10100000
H      0.82300000     -6.98700000    -13.39800000
O     -7.44000000      9.73200000      1.63700000
H     -6.63200000     10.16700000      1.91000000
H     -7.15200000      9.06000000      1.01900000
O    -13.89700000     -1.04500000      5.41500000
H    -13.68700000     -1.87200000      4.98000000
H    -14.64800000     -1.25100000      5.97000000
O      7.01900000     -2.93400000    -11.13600000
H      7.52200000     -3.41800000    -11.79100000
H      7.67600000     -2.60600000    -10.52300000
O    -10.36200000     -0.18700000      3.00000000
H    -10.58100000     -1.09600000      2.79700000
H     -9.40600000     -0.15900000      2.97700000
O     14.66800000     -1.79700000      3.93800000
H     13.91400000     -2.16100000      3.47400000
H     14.83400000     -0.95900000      3.50600000
O    -11.07600000      1.41700000     -1.43800000
H    -11.02100000      0.61900000     -1.96400000
H    -11.82900000      1.27500000     -0.86500000
O      8.33300000      3.43400000    -11.46800000
H      7.94900000      4.30000000    -11.60400000
H      7.66700000      2.95100000    -10.97900000
O      6.97300000      9.33700000      5.54900000
H      6.23300000      9.08700000      6.10200000
H      7.25000000     10.18800000      5.88900000
O     -3.35300000     -4.52500000    -15.64000000
H     -2.80400000     -3.85300000    -16.04200000
H     -2.90400000     -4.74500000    -14.82400000
O      2.26900000     12.40600000    -13.27200000
H      2.30600000     11.52900000    -13.65300000
H      2.43700000     12.99400000    -14.00900000
O      7.70600000     -0.79500000    -13.27900000
H      7.11400000     -0.22300000    -13.76600000
H      8.32800000     -0.19800000    -12.86300000
O    -14.59700000      2.93800000      4.96100000
H    -15.12900000      2.45900000      5.59600000
H    -14.76600000      2.50000000      4.12700000
O    -14.79500000      5.88600000      4.89900000
H    -14.28000000      5.22300000      5.35900000
H    -15.69600000      5.56600000      4.94700000
O      9.97200000      1.20600000    -13.37600000
H     10.83800000      0.95900000    -13.70200000
H     10.00000000      2.16200000    -13.32500000
O      4.31400000     -7.69400000     14.93500000
H      4.20000000     -8.13600000     15.77700000
H      3.86900000     -8.26100000     14.30500000
O      1.79100000      8.42600000     -7.17300000
H      2.18900000      7.80200000     -6.56600000
H      2.44100000      9.12400000     -7.26000000
O      3.96900000     12.61600000     10.34200000
H      3.98100000     13.50000000      9.97500000
H      4.86700000     12.46800000     10.63800000
O     -3.88700000      4.15700000     -0.87600000
H     -4.47200000      3.43900000     -0.63500000
H     -3.79200000      4.07800000     -1.82500000
O    -13.11800000     -1.01000000     11.24700000
H    -14.06400000     -0.89300000     11.15800000
H    -12.77500000     -0.12300000     11.35500000
O      2.94800000    -10.92200000     -0.38500000
H      2.24400000    -11.43600000     -0.78000000
H      3.52800000    -11.57300000      0.01000000
O    -17.22700000      5.91700000     -0.36800000
H    -16.63600000      5.63600000      0.33000000
H    -18.07200000      5.53200000     -0.13700000
O     -9.95400000      9.59200000      9.68600000
H    -10.30100000      8.78800000     10.07100000
H     -9.29300000      9.29300000      9.06100000
O    -12.58600000      7.63800000      3.76400000
H    -12.77700000      6.71900000      3.57500000
H    -13.03400000      7.81100000      4.59200000
O      3.76000000      3.97200000    -10.29400000
H      3.78900000      3.80500000    -11.23600000
H      2.85900000      3.77000000    -10.04300000
O    -15.43600000     -7.69300000      3.58600000
H    -15.05200000     -8.56800000      3.52000000
H    -15.64600000     -7.45600000      2.68300000
O     13.69200000     11.65200000     -0.17800000
H     13.02200000     11.57300000      0.50100000
H     14.33400000     12.26000000      0.18800000
O      2.39300000     10.50900000      6.95000000
H      3.08800000     10.22000000      7.54200000
H      2.61000000     11.42000000      6.75300000
O    -12.08000000     -4.02600000      8.09300000
H    -12.35100000     -3.10900000      8.04100000
H    -12.10700000     -4.23000000      9.02800000
O     -9.71100000     -5.25800000     -7.29300000
H    -10.39900000     -4.81400000     -7.78800000
H     -9.94200000     -5.11000000     -6.37600000
O      3.04800000     -8.62400000     -2.15900000
H      2.68300000     -7.77300000     -1.91700000
H      2.50200000     -9.25900000     -1.69500000
O     -1.03400000    -11.08500000    -13.44900000
H     -1.32800000    -11.11700000    -14.35900000
H     -0.22700000    -11.60000000    -13.44000000
O    -13.12700000      9.30600000     -7.16900000
H    -12.95200000     10.10800000     -7.66100000
H    -12.27000000      8.88900000     -7.07800000
O      3.63300000    -12.01300000     -9.20700000
H      4.39900000    -11.57100000     -9.57400000
H      3.39800000    -11.48900000     -8.44100000
O     11.39200000      5.73000000     -0.87800000
H     10.71200000      5.26000000     -0.39500000
H     12.00000000      5.04600000     -1.16100000
O     13.84300000      0.06000000     -3.97300000
H     14.53900000     -0.35000000     -3.46100000
H     14.19200000      0.09800000     -4.86400000
O      9.57500000    -14.01100000      3.35700000
H      9.89900000    -14.56700000      2.64800000
H     10.16300000    -13.25600000      3.35700000
O     10.29400000     -1.78400000      4.89900000
H     10.96900000     -2.38500000      5.21300000
H      9.60600000     -1.82800000      5.56400000
O    -11.05300000     -8.32500000     -7.08400000
H    -10.75400000     -7.79000000     -7.82000000
H    -10.85900000     -7.79600000     -6.31000000
O      3.07600000     -9.30000000     11.65000000
H      3.16700000     -8.55400000     11.05700000
H      3.72200000     -9.93400000     11.33700000
O     -3.84800000    -16.88800000     -5.02400000
H     -3.28300000    -16.34400000     -5.57200000
H     -3.40800000    -16.91000000     -4.17400000
O      2.59000000      6.40400000      4.94200000
H      3.28200000      5.87900000      5.34500000
H      2.42300000      5.97500000      4.10300000
O     14.13400000     -1.52800000     11.44500000
H     14.98200000     -1.59600000     11.00600000
H     13.50600000     -1.86500000     10.80600000
O      1.68800000     17.53500000      2.52700000
H      1.74100000     16.66700000      2.12900000
H      2.34000000     18.05500000      2.05500000
O      6.95500000      7.47700000      9.05400000
H      6.27200000      7.67600000      8.41300000
H      7.16200000      6.55500000      8.90500000
O      2.06500000    -13.29500000      2.91000000
H      1.26100000    -12.78100000      2.83500000
H      2.12400000    -13.51100000      3.84100000
O      5.73600000      8.06700000      3.28100000
H      6.23900000      8.36800000      4.03800000
H      4.89400000      8.51400000      3.35900000
O     -4.45700000      5.85600000     16.58000000
H     -5.21700000      6.27100000     16.98700000
H     -4.48200000      6.15100000     15.66900000
O    -12.16700000     10.44900000     -2.54300000
H    -11.87800000      9.62400000     -2.93400000
H    -12.69500000     10.18500000     -1.79000000
O     -5.28500000     -7.02700000     -5.59500000
H     -6.15300000     -7.42900000     -5.59100000
H     -5.09400000     -6.87800000     -6.52100000
O    -13.80500000      9.25200000     -0.65800000
H    -13.92100000      9.30300000      0.29100000
H    -14.69500000      9.26600000     -1.00900000
O     -6.31300000      1.98900000     -8.18500000
H     -5.58500000      1.36800000     -8.22400000
H     -5.91100000      2.81200000     -7.90800000
O    -10.93500000      4.70000000      7.30500000
H    -11.30100000      4.43300000      6.46100000
H    -11.69300000      4.76700000      7.88500000
O     -9.20000000     -7.13900000      0.13000000
H     -8.25500000     -7.23600000      0.24500000
H     -9.58100000     -7.61600000      0.86800000
O      0.12300000      6.81700000      1.33900000
H     -0.57900000      7.43400000      1.13200000
H     -0.30500000      6.12800000      1.84700000
O      7.83700000    -11.19100000     -6.38300000
H      8.61900000    -10.91900000     -5.90300000
H      7.33600000    -11.70800000     -5.75300000
O     -1.46700000      7.78300000    -12.69700000
H     -1.12400000      8.65400000    -12.89200000
H     -0.91700000      7.46300000    -11.98100000
O      0.48000000     17.00000000      7.42900000
H      0.68000000     17.36100000      6.56600000
H     -0.25000000     16.40000000      7.27500000
O      2.50000000     -9.47600000      2.00100000
H      3.39900000     -9.67300000      2.26300000
H      2.38800000     -9.93100000      1.16700000
O      1.55800000     13.87400000     -1.41200000
H      0.66800000     14.01900000     -1.09300000
H      1.46000000     13.22000000     -2.10500000
O      0.37000000      1.42500000     11.96800000
H     -0.37600000      1.02100000     12.41100000
H      1.05600000      0.75800000     11.99600000
O     -0.47300000     -2.20300000      6.94200000
H     -0.17700000     -1.45600000      6.42200000
H      0.32500000     -2.69900000      7.12600000
O      1.53900000     -0.12100000     16.36500000
H      0.67800000      0.28700000     16.45700000
H      1.99100000      0.41600000     15.71400000
O     -3.33800000     14.03900000     -0.13200000
H     -3.25900000     14.96700000      0.09100000
H     -2.43800000     13.75000000     -0.27700000
O     -0.02300000     10.44100000      8.52300000
H     -0.56300000      9.88900000      7.95700000
H      0.79400000     10.55500000      8.03800000
O     -4.39100000      1.95600000      9.53400000
H     -4.07800000      2.77500000      9.91700000
H     -5.31600000      2.11600000      9.34800000
O     -6.83200000      1.12200000     11.51300000
H     -6.06900000      0.54300000     11.51400000
H     -6.70800000      1.68000000     10.74500000
O     -3.30300000      9.36400000     -1.14400000
H     -3.95300000     10.00600000     -0.85800000
H     -3.63200000      9.05100000     -1.98700000
O      8.05100000    -15.09200000      5.83600000
H      8.34200000    -14.42700000      5.21100000
H      8.27800000    -15.92500000      5.42200000
O    -17.43700000      2.36500000      1.63500000
H    -16.71600000      2.99300000      1.68100000
H    -18.08100000      2.78200000      1.06300000
O     10.57800000      0.99700000      4.72700000
H     11.00800000      0.76600000      5.55100000
H      9.92800000      0.30700000      4.59400000
O      1.10200000     -0.52000000     -7.15100000
H      1.51600000     -1.38100000     -7.10000000
H      1.70100000      0.00400000     -7.68300000
O    -12.72100000     -5.16900000     -5.68200000
H    -11.84000000     -5.50900000     -5.52400000
H    -13.28000000     -5.66700000     -5.08500000
O      4.50500000      6.14100000     -8.78300000
H      4.25000000      5.42900000     -9.36900000
H      3.83600000      6.81300000     -8.91700000
O     -3.04600000      2.89400000    -10.55000000
H     -3.70200000      2.81300000    -11.24300000
H     -3.14000000      3.79400000    -10.23600000
O    -10.77500000      2.25100000    -13.71700000
H    -10.23000000      3.03500000    -13.78500000
H    -10.65500000      1.95300000    -12.81600000
O      5.85800000     -6.04500000     -2.25700000
H      4.94500000     -5.82400000     -2.43700000
H      6.06600000     -6.73600000     -2.88600000
O     14.71300000     -4.95000000     -5.70100000
H     14.57200000     -4.52000000     -6.54400000
H     14.94800000     -4.23800000     -5.10600000
O     -5.78800000     10.12300000      4.50300000
H     -5.68500000     10.92200000      5.02000000
H     -5.67500000     10.40700000      3.59600000
O      6.01600000      4.30600000    -14.59500000
H      5.60200000      5.05700000    -15.01900000
H      6.31800000      4.64300000    -13.75100000
O      8.43900000      9.28600000     -0.11700000
H      8.04800000      9.86600000      0.53600000
H      8.29600000      9.73300000     -0.95100000
O    -10.01600000     -4.41700000     -0.30400000
H     -9.68200000     -5.31100000     -0.23200000
H     -9.84300000     -4.02700000      0.55300000
O     -8.84700000     10.31600000      4.49700000
H     -8.03200000     10.31800000      3.99500000
H     -9.52600000     10.12300000      3.85100000
O      1.10200000      3.24200000     -9.99000000
H      0.21800000      2.87400000     -9.98500000
H      1.41900000      3.11800000     -9.09500000
O     -4.29300000     -9.00400000     12.86200000
H     -4.87900000     -9.20400000     12.13100000
H     -4.09200000     -9.85700000     13.24700000
O     -4.25600000     -9.33900000     -3.49700000
H     -3.88600000     -8.61700000     -2.98900000
H     -4.11000000     -9.09000000     -4.41000000
O     -8.81100000      0.69800000      8.66200000
H     -8.93100000      0.48500000      7.73700000
H     -8.82900000     -0.14900000      9.10700000
O      5.45700000     16.30800000     -2.67000000
H      5.89000000     15.93400000     -3.43700000
H      6.17300000     16.63200000     -2.12400000
O    -16.93700000     -7.19800000     -1.74600000
H    -17.16200000     -6.43400000     -2.27700000
H    -16.04300000     -7.41700000     -2.00800000
O     16.03100000      4.13700000     -8.33400000
H     16.19300000      3.20000000     -8.44500000
H     15.62300000      4.20900000     -7.47100000
O     14.34600000      4.41800000     11.09700000
H     14.83300000      3.95100000     11.77700000
H     13.84800000      3.73500000     10.64800000
O     -2.63200000     11.54500000      2.88400000
H     -2.63500000     10.58900000      2.84300000
H     -2.73700000     11.74500000      3.81400000
O     -9.64700000     -4.21000000     12.90300000
H    -10.01000000     -4.92600000     13.42600000
H    -10.17200000     -3.44700000     13.14500000
O    -15.72900000     -2.02300000      1.04100000
H    -14.83500000     -2.10000000      1.37400000
H    -16.15500000     -2.83700000      1.30800000
O     -2.09600000    -14.59900000      5.23500000
H     -2.51900000    -15.01100000      5.98800000
H     -1.42500000    -15.22600000      4.96500000
O      0.62600000     -6.71800000      5.87200000
H      0.13400000     -6.41100000      6.63300000
H      1.03900000     -7.53100000      6.16500000
O     -4.39400000    -11.21000000      1.11900000
H     -4.70400000    -11.36200000      0.22600000
H     -3.77000000    -11.91800000      1.28000000
O      3.02300000     10.38600000    -14.83700000
H      3.68500000      9.94200000    -14.30900000
H      2.95900000      9.85900000    -15.63400000
O      2.65200000      5.37800000    -15.91800000
H      2.67200000      6.00600000    -15.19600000
H      3.56600000      5.29800000    -16.19100000
O      7.91300000      3.41500000    -16.52400000
H      7.83600000      3.89800000    -17.34700000
H      7.11000000      3.62400000    -16.04800000
O     -1.12800000      8.80900000    -15.59900000
H     -1.13300000      9.44500000    -14.88300000
H     -0.92100000      7.97500000    -15.17700000
O     -6.32600000      4.38300000     11.12100000
H     -7.02300000      4.35400000     11.77600000
H     -6.71800000      4.00100000     10.33600000
O      9.55600000     -9.49300000     -5.14000000
H      9.76900000     -8.58400000     -5.35200000
H     10.36200000     -9.84600000     -4.76200000
O      2.13100000     -5.91000000     13.49700000
H      2.88700000     -5.84700000     14.08100000
H      1.42100000     -5.48500000     13.97700000
O     -7.67800000      0.56600000    -12.26900000
H     -8.17200000      0.19800000    -13.00200000
H     -7.70600000      1.51200000    -12.41300000
O     -5.72300000     -1.66000000    -17.10000000
H     -5.41300000     -0.78400000    -17.32900000
H     -5.58600000     -1.72400000    -16.15500000
O     -6.00400000     -6.35200000     -1.19400000
H     -6.04400000     -7.00300000     -0.49400000
H     -6.11200000     -5.51200000     -0.74800000
O     -5.43800000    -11.28800000     -1.45500000
H     -5.24600000    -10.74100000     -2.21600000
H     -5.27100000    -12.18200000     -1.75500000
O     -3.19800000     11.56000000     -8.31000000
H     -3.41700000     11.08200000     -7.51000000
H     -3.61000000     12.41700000     -8.19700000
O     15.78200000     -6.71400000     -1.99600000
H     15.11700000     -6.06000000     -2.21200000
H     16.61400000     -6.25700000     -2.11300000
O      4.44100000     10.13700000     -4.77500000
H      4.78200000      9.45400000     -4.19800000
H      3.65100000     10.45100000     -4.33500000
O     -6.68100000     -5.38500000    -11.74100000
H     -6.97700000     -4.86400000    -12.48800000
H     -5.72600000     -5.34600000    -11.78500000
O    -12.23000000      4.53700000      4.67900000
H    -11.87100000      4.67200000      3.80200000
H    -13.08700000      4.13900000      4.52900000
O     -4.52300000      9.37800000    -14.43400000
H     -5.45800000      9.58200000    -14.48300000
H     -4.16700000      9.68500000    -15.26800000
O    -12.25600000      1.23900000      6.72000000
H    -12.55200000      0.41900000      6.32400000
H    -12.41600000      1.90100000      6.04800000
O     -6.65900000    -13.31000000      8.10100000
H     -7.31000000    -13.45700000      8.78600000
H     -5.85000000    -13.11800000      8.57600000
O     10.32500000      3.26400000      0.09600000
H      9.53000000      3.23600000      0.62900000
H     10.24900000      2.51000000     -0.48800000
O      0.56100000    -16.39500000      1.98800000
H      0.26700000    -16.84100000      1.19400000
H      1.40400000    -16.01000000      1.74800000
O      7.41300000     -5.12500000      7.74600000
H      7.67100000     -5.66700000      7.00000000
H      7.75400000     -5.59200000      8.50900000
O     -8.99400000     -1.03200000    -14.56100000
H     -9.48300000     -1.70200000    -15.03900000
H     -8.84700000     -0.33900000    -15.20400000
O     -3.93200000    -12.39600000      6.48000000
H     -3.39100000    -13.16000000      6.28000000
H     -3.57400000    -12.05800000      7.30100000
O     -5.26400000    -12.61900000     -7.80800000
H     -5.66300000    -13.33200000     -8.30700000
H     -5.98000000    -12.00100000     -7.66000000
O     -7.38900000      3.75900000     -9.90600000
H     -7.04700000      3.15200000     -9.25000000
H     -6.67200000      4.37500000    -10.06000000
O     -0.88000000     11.26200000     -2.32600000
H     -0.89800000     11.25400000     -1.36900000
H     -1.39700000     12.03000000     -2.56900000
O    -10.46100000     -6.77600000     -4.85200000
H    -11.10400000     -7.18300000     -4.27200000
H     -9.65700000     -6.74400000     -4.33400000
O      3.82600000     -8.37200000    -14.67500000
H      3.81800000     -8.25400000    -15.62500000
H      4.71200000     -8.12200000    -14.41100000
O     -0.01800000      4.89400000      3.58500000
H     -0.97400000      4.91600000      3.54700000
H      0.19800000      3.96300000      3.63200000
O     -2.07700000     13.80500000      9.45100000
H     -2.65300000     14.17900000     10.11800000
H     -1.48500000     13.23300000      9.93900000
O     -3.67100000      1.34500000     -5.64400000
H     -2.87100000      0.96500000     -6.00800000
H     -3.53900000      2.29100000     -5.71100000
O     10.06200000      6.48400000     12.77200000
H     10.60000000      6.23600000     12.02000000
H      9.25100000      6.81500000     12.38800000
O     15.59700000     -0.67900000     -1.66500000
H     16.23600000     -1.31700000     -1.98100000
H     16.06200000      0.15800000     -1.68700000
O      5.50700000      5.70600000     -6.39000000
H      6.20500000      6.35700000     -6.32500000
H      5.00600000      5.96900000     -7.16300000
O     11.70900000     -8.20200000     -2.67500000
H     11.14600000     -7.72500000     -2.06500000
H     12.16300000     -7.51800000     -3.16700000
O    -13.01100000    -10.26300000     -6.55400000
H    -12.22900000     -9.77900000     -6.81800000
H    -13.07600000    -10.11600000     -5.61000000
O    -11.56800000     -1.80800000     -0.74700000
H    -11.79100000     -1.92000000     -1.67100000
H    -10.90200000     -2.47400000     -0.57900000
O    -11.41900000      8.18400000      0.17000000
H    -11.24300000      7.30900000     -0.17700000
H    -12.22200000      8.45900000     -0.27100000
O      3.68700000    -10.70100000     -6.75300000
H      2.78200000    -10.69500000     -6.44400000
H      4.19100000    -10.32900000     -6.02900000
O    -14.93600000     -7.05200000      7.31400000
H    -14.56400000     -6.29400000      6.86300000
H    -14.42000000     -7.79500000      7.00000000
O      0.09200000    -10.39300000     -8.98600000
H      0.04800000     -9.67800000     -9.62000000
H      0.35300000    -11.15600000     -9.50200000
O      8.64800000     -6.52000000      5.82600000
H      9.13900000     -7.34200000      5.82000000
H      8.98800000     -6.03300000      5.07600000
O      9.05700000     12.93100000     -9.86600000
H      8.22100000     12.62900000     -9.51100000
H      9.17000000     13.80800000     -9.50100000
O     -4.49100000      8.99500000     -3.41200000
H     -5.08900000      9.73400000     -3.52300000
H     -4.01700000      8.94400000     -4.24200000
O      1.99800000     -3.05800000     -7.18300000
H      2.82700000     -3.25700000     -6.74800000
H      1.35900000     -3.62300000     -6.75000000
O     11.00100000     -4.38900000      0.15900000
H     10.09000000     -4.11000000      0.06500000
H     11.27600000     -4.02900000      1.00200000
O     -6.94100000     10.22900000    -13.68200000
H     -7.01800000      9.33900000    -13.33700000
H     -6.94400000     10.78800000    -12.90500000
O      7.29000000     14.13700000      8.12900000
H      6.64700000     14.54900000      7.55200000
H      7.69000000     14.86700000      8.60100000
O     15.92000000      3.69600000      4.62800000
H     15.13300000      3.21500000      4.88500000
H     16.06000000      4.32200000      5.33900000
O     -4.74700000     -7.36800000      3.50100000
H     -4.57500000     -8.30800000      3.55400000
H     -4.99000000     -7.11700000      4.39200000
O    -12.88200000     -3.92800000    -12.18700000
H    -12.27600000     -3.23200000    -12.44000000
H    -12.63800000     -4.67200000    -12.73700000
O      1.11600000      4.53800000    -12.35000000
H      1.83900000      4.07200000    -12.77100000
H      0.99600000      4.08900000    -11.51400000
O     11.29200000    -11.98000000      4.04100000
H     12.19100000    -12.30800000      4.04900000
H     11.38300000    -11.03400000      3.92800000
O     -4.44200000     14.02100000     -7.74500000
H     -5.06100000     14.05400000     -7.01600000
H     -4.67200000     14.77500000     -8.28800000
O      8.12700000     -6.20400000     -8.64600000
H      7.85200000     -7.01000000     -9.08200000
H      7.38600000     -5.60800000     -8.75400000
O      5.56700000      9.01700000     15.11500000
H      5.52300000      8.20300000     15.61600000
H      5.85900000      8.74700000     14.24400000
O    -14.54500000     -5.52300000      0.28400000
H    -14.26300000     -6.16100000      0.94000000
H    -14.46000000     -5.98300000     -0.55100000
O    -12.98600000      3.37600000    -11.88200000
H    -12.11400000      3.00100000    -12.01000000
H    -12.83200000      4.16800000    -11.36500000
O     -5.88000000    -14.41300000      1.75000000
H     -5.11300000    -14.84800000      2.12200000
H     -6.05500000    -13.68400000      2.34500000
O      5.05300000    -12.98600000      3.33900000
H      4.15100000    -12.70400000      3.48500000
H      5.28500000    -13.46800000      4.13300000
O    -11.94200000     -0.50000000     -8.88500000
H    -11.25500000     -0.23200000     -8.27500000
H    -12.75800000     -0.33100000     -8.41500000
O     -0.77200000     15.75100000      1.15500000
H     -0.80700000     16.25200000      0.34100000
H     -1.14200000     16.33800000      1.81400000
O      5.62200000     -4.20700000    -16.62900000
H      6.52400000     -4.36200000    -16.91000000
H      5.70800000     -3.73200000    -15.80200000
O      0.85500000    -11.13900000      4.99100000
H      1.03900000    -10.44800000      5.62700000
H      1.45300000    -11.84800000      5.22800000
O      6.49500000     -3.34900000      1.05300000
H      6.24500000     -4.10300000      0.51900000
H      6.42000000     -3.65900000      1.95600000
O      8.87500000     -2.71600000     -0.62800000
H      8.09600000     -2.86000000     -0.09100000
H      8.57500000     -2.85400000     -1.52700000
O      4.89200000     -1.07900000    -10.81300000
H      4.08800000     -1.53000000    -11.06800000
H      5.55900000     -1.76600000    -10.80400000
O    -10.83300000    -10.17000000      5.73000000
H     -9.95000000     -9.83700000      5.57300000
H    -10.69700000    -11.03300000      6.12200000
O     -2.85000000      4.95700000      2.60700000
H     -3.29300000      5.05200000      1.76300000
H     -3.02300000      5.78100000      3.06200000
O     -1.16800000     -7.84900000     -6.11300000
H     -0.78700000     -8.00500000     -5.24900000
H     -1.62100000     -8.66500000     -6.32500000
O     -8.52500000      4.60100000     12.80900000
H     -8.89800000      3.86500000     13.29400000
H     -8.21100000      5.20000000     13.48600000
O      0.60600000      5.88700000      6.75400000
H      1.20900000      6.25300000      6.10700000
H     -0.04300000      5.41200000      6.23500000
O     -9.14400000      0.52700000     -3.92300000
H     -8.66600000      0.97900000     -4.61800000
H     -8.46800000      0.06500000     -3.42800000
O      0.77600000    -11.17200000     -2.66600000
H     -0.07200000    -11.08000000     -2.23000000
H      0.83000000    -10.41100000     -3.24500000
O      8.57300000     -0.53000000      1.13900000
H      8.45200000     -0.72600000      0.21000000
H      9.47200000     -0.20900000      1.20100000
O      2.28400000     -5.95000000     -4.70100000
H      2.17300000     -6.48900000     -5.48500000
H      2.63700000     -6.55100000     -4.04500000
O     10.34700000     -9.39100000    -10.77000000
H      9.74700000     -8.86200000    -11.29600000
H      9.96800000    -10.27000000    -10.78700000
O      7.90500000      7.84000000     11.52300000
H      7.17200000      7.69000000     12.11900000
H      7.50700000      7.85300000     10.65200000
O      2.48900000      9.00600000     15.07900000
H      1.97900000      8.23300000     15.32200000
H      3.11000000      9.11900000     15.79900000
O      4.42800000     -5.24600000    -13.27200000
H      5.11800000     -5.90400000    -13.35600000
H      4.89600000     -4.42400000    -13.12700000
O      0.86400000    -17.36100000     -5.80200000
H      1.03300000    -18.00600000     -5.11400000
H      0.89500000    -16.51700000     -5.35100000
O      0.65000000    -11.79800000     11.88000000
H      1.31400000    -11.17100000     11.59300000
H      0.55000000    -11.63100000     12.81700000
O    -10.61000000     -7.05300000      5.04900000
H    -11.46300000     -7.36200000      5.35600000
H    -10.01800000     -7.21800000      5.78300000
O     -3.29500000     16.88300000      5.38000000
H     -3.17200000     16.05700000      4.91200000
H     -4.24400000     16.96200000      5.48200000
O     -8.88700000      7.05800000     -2.56400000
H     -8.65500000      6.16900000     -2.29500000
H     -9.83800000      7.09900000     -2.45900000
O    -11.61700000     -9.26200000    -10.84800000
H    -11.41500000     -8.33000000    -10.93800000
H    -12.13500000     -9.31800000    -10.04500000
O      9.75500000      6.67300000      2.27600000
H      9.73900000      7.37200000      2.92900000
H     10.30700000      7.01600000      1.57200000
O     -4.95500000      7.14700000    -10.49200000
H     -5.23300000      6.93600000    -11.38300000
H     -4.77000000      8.08600000    -10.51400000
O     -2.35300000    -14.22400000     11.73300000
H     -1.89100000    -13.95900000     10.93800000
H     -2.19300000    -13.51100000     12.35100000
O      8.09000000      2.86400000      1.72600000
H      7.45200000      3.57700000      1.70100000
H      7.56000000      2.06800000      1.73400000
O      3.74100000    -16.44600000     -2.14300000
H      3.83000000    -16.87600000     -2.99300000
H      3.53600000    -17.15600000     -1.53500000
O     -3.94800000     -8.50600000    -12.04100000
H     -4.84700000     -8.34400000    -11.75500000
H     -4.00500000     -8.56100000    -12.99500000
O      1.55100000      2.46900000    -16.14800000
H      0.82400000      2.60800000    -15.54000000
H      1.91800000      3.34200000    -16.28600000
O     -6.14900000     -9.20300000    -13.85500000
H     -7.07700000     -9.15700000    -13.62300000
H     -6.14200000     -9.20400000    -14.81300000
O     -4.82100000     14.31800000     -2.73500000
H     -4.12600000     13.90800000     -2.22000000
H     -5.49100000     14.55000000     -2.09200000
O    -12.60600000      7.22200000     -3.10400000
H    -12.14000000      7.69200000     -3.79500000
H    -13.51900000      7.49000000     -3.20500000
O      6.90900000      6.72900000     -0.80900000
H      6.27400000      7.08100000     -0.18600000
H      7.67000000      7.30300000     -0.72700000
O      6.06400000     -6.09900000    -11.01000000
H      6.40900000     -5.20700000    -10.98700000
H      5.73000000     -6.25000000    -10.12600000
O     -5.62600000     -0.18800000    -10.03400000
H     -5.05600000     -0.71200000    -10.59700000
H     -5.92900000      0.52500000    -10.59700000
O      6.09800000     -3.14900000     15.06600000
H      5.20200000     -2.81400000     15.03900000
H      6.04700000     -4.00800000     14.64700000
O     -0.65800000     10.28600000    -13.32400000
H     -0.09600000     11.02700000    -13.55100000
H     -1.36600000     10.67200000    -12.80700000
O      3.40100000    -14.31500000     -4.92700000
H      3.56200000    -13.54600000     -4.38100000
H      2.99500000    -14.94800000     -4.33500000
O     -9.75300000      0.02100000     -7.38400000
H     -9.11300000     -0.40200000     -7.95600000
H     -9.24200000      0.65300000     -6.87800000
O     -6.20700000     13.12000000     10.62800000
H     -5.40000000     12.75200000     10.98700000
H     -6.24200000     12.79100000      9.73000000
O      8.98200000     -1.61900000     -9.61000000
H      9.29600000     -1.78700000     -8.72100000
H      8.65300000     -0.72100000     -9.58200000
O      2.18200000      8.80700000     -2.41300000
H      1.67900000      8.78900000     -1.59900000
H      1.55000000      9.07800000     -3.07900000
O      0.74800000     -4.50700000     -2.93500000
H      0.95400000     -5.12900000     -2.23700000
H      1.34300000     -4.74000000     -3.64800000
O      5.08400000      2.82900000      2.80400000
H      5.01300000      3.49000000      2.11600000
H      5.04800000      1.99400000      2.33700000
O      6.46300000     -0.19200000     -8.57200000
H      6.70900000     -0.81200000     -7.88600000
H      5.55800000     -0.41900000     -8.78700000
O     -4.68100000      5.72200000      6.86000000
H     -5.01100000      6.56100000      6.53800000
H     -4.56400000      5.85600000      7.80100000
O     14.21900000     -7.88900000      5.02000000
H     15.00300000     -7.88100000      5.56900000
H     14.08800000     -6.97300000      4.77600000
O     -4.25600000     -2.06300000      3.32400000
H     -3.94400000     -1.96800000      4.22400000
H     -4.32200000     -3.00900000      3.19200000
O    -10.31400000     -2.92000000     -4.22700000
H     -9.54400000     -2.58100000     -4.68400000
H    -10.82200000     -2.14000000     -4.00300000
O     -6.55000000     12.81400000      7.55900000
H     -7.49600000     12.95600000      7.58600000
H     -6.26500000     13.25000000      6.75600000
O     -9.40400000      5.14100000     -8.76700000
H     -8.88100000      4.53600000     -9.29200000
H     -9.32600000      4.81000000     -7.87200000
O     -0.20000000      6.33100000     -6.96300000
H     -0.73100000      6.84100000     -7.57500000
H      0.41300000      6.96600000     -6.59200000
O    -14.10800000     10.64300000     -4.95600000
H    -13.98200000      9.99900000     -5.65300000
H    -13.33300000     10.55000000     -4.40100000
O      0.21500000      2.00600000      3.91300000
H      0.34500000      1.60300000      4.77100000
H     -0.72200000      1.91100000      3.74300000
O    -13.55800000     -0.22800000     -5.25700000
H    -13.95400000      0.17600000     -6.02900000
H    -13.86500000     -1.13500000     -5.27700000
O     -2.59200000     -7.50300000      9.99200000
H     -1.80800000     -7.20200000      9.53200000
H     -2.25600000     -8.01200000     10.73000000
O    -16.57900000     -1.08300000      6.43200000
H    -16.44500000     -0.14600000      6.57100000
H    -17.22000000     -1.13100000      5.72300000
O    -14.30400000      1.49400000      1.36700000
H    -15.19800000      1.31600000      1.66100000
H    -14.34200000      1.39900000      0.41500000
O     11.21700000     -2.34500000    -13.95200000
H     11.04700000     -2.07200000    -13.05000000
H     12.17100000     -2.37100000    -14.01800000
O     -7.63000000     -4.42400000    -14.22300000
H     -8.37400000     -4.54700000    -14.81200000
H     -6.86100000     -4.51700000    -14.78500000
