# Supplementary material for: Integrated Multiscale Multilevel Approach to Open Shell Molecular Systems
Source: J Chem Theory Comput. 2023 Feb 13;19(5):1446–56. doi: 10.1021/acs.jctc.2c00805 (PMC10018740; doi:10.1021/acs.jctc.2c00805)
Supplement: Supplementary file 2 — ct2c00805_si_002.zip [file ct2c00805_si_002.zip › structures/PROXYL/frame49.xyz]

2582

C     -0.35000000      1.87200000      0.11400000
H     -1.11500000      2.63300000      0.27200000
H      0.48400000      2.38000000     -0.37100000
C     -0.73700000      0.70800000     -0.84600000
C     -2.26600000      0.24900000     -0.79500000
H     -2.46500000     -0.05800000      0.23200000
H     -2.47800000     -0.44800000     -1.60600000
H     -2.86200000      1.14500000     -0.97100000
C     -0.29100000      0.95100000     -2.28600000
H     -0.42600000      0.08400000     -2.93300000
H     -0.92900000      1.80000000     -2.53100000
H      0.75500000      1.25400000     -2.33100000
N      0.07000000     -0.37100000     -0.25700000
O      0.28900000     -1.51700000     -0.78500000
C      0.74900000     -0.02800000      1.00600000
C      0.58200000     -1.16200000      1.98800000
H      1.20500000     -0.95800000      2.85900000
H     -0.45200000     -1.25100000      2.32000000
H      0.96100000     -2.12200000      1.63800000
C      2.20700000      0.33100000      0.59800000
H      2.22900000      1.30300000      0.10500000
H      2.71500000     -0.43400000      0.01100000
H      2.82000000      0.40100000      1.49600000
C      0.07300000      1.26200000      1.42300000
H     -0.85300000      1.02300000      1.94500000
H      0.67300000      1.87700000      2.09400000
O     -2.22900000      7.77500000     -6.48500000
H     -3.15000000      7.67900000     -6.24500000
H     -1.77300000      7.12600000     -5.95000000
O     -1.75900000     15.74600000     -4.13200000
H     -1.28200000     15.61900000     -4.95200000
H     -2.51300000     15.16000000     -4.20000000
O     -0.11500000      6.48400000      7.58500000
H     -0.12200000      5.71400000      7.01600000
H     -1.01900000      6.79900000      7.57300000
O    -14.20200000     -1.00900000      8.83400000
H    -13.92500000     -1.88700000      9.09500000
H    -13.58500000     -0.42300000      9.27300000
O     -1.99100000      1.26200000    -10.76100000
H     -2.53800000      2.00500000    -10.50400000
H     -2.49800000      0.49200000    -10.50500000
O    -12.87200000      2.56100000      0.97000000
H    -13.75600000      2.53300000      0.60300000
H    -12.31200000      2.79100000      0.22900000
O      6.54800000      7.90100000     -8.18100000
H      6.08200000      7.19000000     -8.62100000
H      5.87800000      8.33500000     -7.65300000
O    -11.39500000     -2.84600000    -10.86900000
H    -12.29800000     -3.13500000    -10.74000000
H    -11.35400000     -2.59700000    -11.79200000
O      4.95300000     -8.52600000    -14.59300000
H      4.94200000     -8.34600000    -15.53300000
H      5.02000000     -7.66400000    -14.18400000
O      6.35100000     -7.85700000      9.04200000
H      5.90000000     -7.94700000      8.20200000
H      5.66600000     -7.58800000      9.65300000
O     -1.37600000     -8.16400000      9.26900000
H     -1.36000000     -7.20800000      9.23000000
H     -0.90300000     -8.37800000     10.07300000
O      0.30500000     12.12400000      4.61000000
H     -0.41900000     12.72700000      4.78300000
H      0.32100000     12.03700000      3.65700000
O     -1.01500000     -7.49400000      2.13300000
H     -0.67800000     -7.45000000      3.02700000
H     -1.08700000     -8.43000000      1.95000000
O     -9.86300000      6.72900000      3.74000000
H     -8.92100000      6.56300000      3.72300000
H    -10.25600000      5.91600000      3.42200000
O     -4.65400000    -15.81900000      2.96700000
H     -4.03500000    -15.13000000      2.72600000
H     -4.18500000    -16.63500000      2.79100000
O      0.14100000      0.42300000      7.09900000
H      0.80200000      0.80700000      7.67400000
H      0.44500000      0.62700000      6.21400000
O    -12.20800000    -10.21400000     -4.64900000
H    -12.64400000     -9.68200000     -3.98300000
H    -12.64900000    -11.06300000     -4.60400000
O     16.59700000      4.21400000     -1.79800000
H     16.36000000      5.10700000     -2.05100000
H     17.36000000      4.32100000     -1.23000000
O    -15.15600000     -1.69700000     -0.86100000
H    -15.76300000     -2.43700000     -0.83700000
H    -15.60500000     -1.00300000     -0.37800000
O     -0.31900000     12.73500000     -6.20100000
H     -0.80300000     11.91800000     -6.32300000
H      0.57000000     12.53200000     -6.49200000
O      5.53300000      8.06500000      4.43800000
H      5.91700000      7.41000000      5.02100000
H      5.13700000      7.55400000      3.73200000
O      3.39400000     -3.80800000     12.91300000
H      3.84800000     -4.63400000     12.74500000
H      3.64800000     -3.24200000     12.18500000
O     13.91000000      9.81100000      1.86800000
H     13.92500000      9.80900000      2.82500000
H     14.72200000      9.37200000      1.61500000
O      8.09300000     -2.62100000      6.84200000
H      7.45500000     -1.91500000      6.74400000
H      8.88700000     -2.28600000      6.42500000
O      3.89000000     -7.30100000      0.04300000
H      3.21100000     -7.91100000      0.33100000
H      3.67900000     -6.48000000      0.48800000
O      8.45600000    -12.96400000      8.00300000
H      9.12400000    -12.46600000      8.47400000
H      7.64600000    -12.79200000      8.48300000
O     -6.81200000     17.01200000      2.37900000
H     -7.33900000     17.70700000      1.98500000
H     -6.61400000     16.42000000      1.65400000
O     -3.64600000     11.82900000     -3.87600000
H     -4.57600000     11.74400000     -3.66800000
H     -3.19700000     11.60600000     -3.06100000
O     -4.89200000     15.69700000     -3.72500000
H     -4.48400000     15.17600000     -4.41700000
H     -5.10000000     15.06300000     -3.03900000
O     10.40000000     -4.53100000     -5.69500000
H     11.03500000     -4.17500000     -6.31600000
H     10.70400000     -5.42300000     -5.52600000
O     -1.76000000    -11.43500000     -7.35500000
H     -2.68800000    -11.62300000     -7.49800000
H     -1.72800000    -11.02900000     -6.48900000
O     -8.28500000     -9.07100000     -1.39800000
H     -8.48600000     -8.80600000     -2.29500000
H     -7.35800000     -9.31000000     -1.42100000
O     11.71200000     -3.00900000      3.34200000
H     11.26500000     -2.52900000      4.03800000
H     11.30400000     -3.87500000      3.34800000
O      9.28800000      7.12400000     -1.64200000
H      9.53300000      7.92300000     -1.17400000
H      9.21600000      7.39500000     -2.55700000
O      7.78500000      8.89200000    -12.20500000
H      8.58600000      9.41000000    -12.28700000
H      7.07800000      9.53500000    -12.25700000
O      0.15600000     11.67800000     -3.72400000
H     -0.47400000     11.42600000     -4.39900000
H      0.77800000     12.24700000     -4.17800000
O    -13.50800000      1.41100000     -7.41000000
H    -12.57100000      1.35300000     -7.22500000
H    -13.71300000      0.59600000     -7.86900000
O     -1.38000000     -9.77000000      4.42900000
H     -1.41200000     -9.94100000      3.48800000
H     -0.72500000    -10.38400000      4.76100000
O     -8.42400000    -13.75000000     -6.12100000
H     -8.11000000    -14.51500000     -5.63900000
H     -8.33600000    -13.02400000     -5.50400000
O     -6.32900000     -8.04200000     10.47900000
H     -5.83200000     -8.56200000      9.84700000
H     -6.69300000     -7.32200000      9.96400000
O    -13.56700000      7.97500000     -8.88700000
H    -13.34400000      8.72100000     -8.33200000
H    -13.11100000      7.23400000     -8.48800000
O     -1.29400000     13.76500000    -10.16800000
H     -1.70200000     14.60700000     -9.96500000
H     -0.35700000     13.95500000    -10.20300000
O     -1.64400000     -2.34400000     -4.76300000
H     -1.46800000     -2.71900000     -5.62600000
H     -0.77800000     -2.21400000     -4.37700000
O     10.89900000      1.60000000     11.01300000
H     10.33000000      1.38300000     10.27500000
H     10.78500000      2.54200000     11.13500000
O    -11.77800000      9.59600000     -6.54700000
H    -12.40600000     10.31600000     -6.48700000
H    -12.22200000      8.85600000     -6.13400000
O    -13.81400000      7.16800000      5.08700000
H    -13.34400000      7.47000000      4.31000000
H    -14.61700000      7.68900000      5.09900000
O      2.21900000      1.79800000     14.59600000
H      3.14200000      2.03200000     14.69700000
H      1.88000000      2.42900000     13.96100000
O     12.67900000      2.42900000     -8.07000000
H     12.78500000      2.34200000     -9.01700000
H     12.05100000      3.14300000     -7.96300000
O     11.01500000     -8.14800000     -0.14600000
H     11.56200000     -8.67200000     -0.73100000
H     11.41100000     -7.27700000     -0.16500000
O    -15.55700000     -1.11700000     -4.50400000
H    -15.41100000     -0.20600000     -4.24900000
H    -16.30300000     -1.39800000     -3.97500000
O      1.40500000     -1.19600000    -16.33500000
H      2.22100000     -1.34600000    -16.81200000
H      1.57300000     -1.54200000    -15.45800000
O     -1.09300000     -8.04900000     -9.92000000
H     -1.84100000     -8.13400000    -10.51000000
H     -0.32900000     -8.08300000    -10.49500000
O      9.89300000      6.36600000    -11.16800000
H     10.80600000      6.11200000    -11.03700000
H      9.93800000      7.15000000    -11.71500000
O     10.43800000     13.50100000     -3.88800000
H     10.41800000     12.74300000     -3.30300000
H     10.89100000     14.17900000     -3.38600000
O     13.84200000     12.07600000     -3.68600000
H     14.34200000     11.81200000     -2.91300000
H     12.93000000     11.90600000     -3.45000000
O    -13.08200000      1.56900000    -10.58700000
H    -13.66600000      1.47600000    -11.33900000
H    -13.28600000      0.81700000    -10.03100000
O      6.69900000      0.15400000     -0.44600000
H      6.69500000     -0.22200000     -1.32600000
H      7.44400000      0.75600000     -0.44600000
O     -3.92000000      3.43300000     -9.80500000
H     -4.75700000      2.98300000     -9.92400000
H     -3.82000000      3.96600000    -10.59300000
O     -3.97500000      6.85200000     -0.12500000
H     -3.19800000      7.38900000      0.03000000
H     -3.68200000      6.17800000     -0.73700000
O     17.86600000      0.47500000     -0.35100000
H     18.65400000      0.77600000     -0.80200000
H     17.34300000      0.05600000     -1.03500000
O     12.53300000     -3.23900000    -10.17300000
H     12.83300000     -2.35600000    -10.38700000
H     13.08700000     -3.81400000    -10.70000000
O     12.78900000     11.89200000      0.11000000
H     13.03400000     11.12400000      0.62700000
H     12.80300000     12.61600000      0.73500000
O    -10.86400000    -11.36200000      5.94900000
H    -10.68800000    -12.30100000      5.88100000
H    -10.64000000    -11.01400000      5.08600000
O     14.00900000     -2.23400000     -0.49000000
H     13.46500000     -2.83000000     -1.00500000
H     13.38300000     -1.66100000     -0.04600000
O      3.45100000     -7.53300000     -9.04100000
H      3.67400000     -8.37000000     -9.44700000
H      4.25100000     -7.01100000     -9.11400000
O      5.41400000     -7.05300000     15.50000000
H      6.19800000     -6.63800000     15.85900000
H      5.15600000     -7.69300000     16.16400000
O    -12.71200000     11.98500000      5.19900000
H    -13.11900000     11.41400000      5.85100000
H    -12.28900000     11.38300000      4.58600000
O      0.84300000     -4.16200000     11.48600000
H      1.60200000     -3.82200000     11.96000000
H      0.65800000     -3.49700000     10.82300000
O     -1.22200000    -15.09100000      6.20500000
H     -0.39800000    -14.87300000      6.64000000
H     -1.08800000    -15.97600000      5.86600000
O      2.79500000     -6.34200000     -4.14200000
H      3.08900000     -6.86600000     -4.88700000
H      3.01900000     -5.44200000     -4.37800000
O     11.82900000     -2.98200000     -7.55200000
H     12.24500000     -2.18200000     -7.23000000
H     12.03500000     -2.99900000     -8.48600000
O     -0.39700000    -17.44300000     -4.08600000
H     -0.65100000    -17.06000000     -4.92600000
H     -0.75200000    -18.33100000     -4.11100000
O      9.03100000      1.37100000     -1.23300000
H      9.14100000      2.16800000     -0.71400000
H      9.80700000      1.34100000     -1.79300000
O     -3.01900000     -5.56000000     10.83400000
H     -2.44800000     -5.46600000     11.59700000
H     -2.73800000     -4.86600000     10.23800000
O    -10.67900000    -10.00900000     -0.46800000
H     -9.89000000     -9.70600000     -0.91800000
H    -11.40100000     -9.65000000     -0.98300000
O      4.26200000     -3.70000000    -10.86900000
H      4.91900000     -3.18700000    -11.34000000
H      3.64300000     -3.97600000    -11.54600000
O     11.15700000      1.73900000     -2.99500000
H     12.01400000      1.57500000     -2.60200000
H     11.33200000      2.36600000     -3.69700000
O     -3.93200000     -0.80800000     -6.87300000
H     -4.25400000     -0.08600000     -6.33400000
H     -3.78700000     -1.52300000     -6.25200000
O      2.51100000    -10.32800000      1.28500000
H      2.66800000    -10.25100000      2.22600000
H      3.23800000    -10.86100000      0.96300000
O      5.36600000      8.18900000     13.20600000
H      5.55100000      8.62300000     14.03900000
H      5.12100000      8.90100000     12.61400000
O      1.61300000     -8.93900000    -10.77500000
H      2.27400000     -9.32700000    -11.34900000
H      2.10300000     -8.32600000    -10.22700000
O     -8.78600000    -13.73600000      0.49000000
H     -8.52200000    -14.11800000      1.32700000
H     -9.48300000    -13.12000000      0.71800000
O     13.11800000    -10.69700000      0.92300000
H     13.09900000    -10.14700000      0.13900000
H     13.91700000    -11.21600000      0.83200000
O      0.08200000     -3.48100000    -12.49600000
H     -0.24000000     -2.60600000    -12.27800000
H      0.82800000     -3.32400000    -13.07500000
O     -5.18700000      6.13600000      2.33600000
H     -4.59600000      6.27400000      1.59600000
H     -5.81700000      6.85500000      2.27700000
O     -7.87000000     -6.98700000      8.28900000
H     -7.26900000     -7.12100000      7.55600000
H     -7.94300000     -6.03600000      8.36800000
O     10.13000000     -4.81100000     -2.93200000
H      9.40600000     -4.22800000     -2.70500000
H     10.47400000     -4.45700000     -3.75200000
O      7.86400000      5.93900000      5.48100000
H      7.18900000      5.30400000      5.72000000
H      8.46900000      5.93600000      6.22300000
O      0.36800000     -9.11700000     11.02300000
H      1.07800000     -9.61700000     10.62000000
H      0.78100000     -8.30300000     11.31000000
O     -1.03300000     15.50300000     -6.86400000
H     -1.61200000     15.66400000     -7.60800000
H     -1.03400000     14.55100000     -6.76100000
O    -12.21500000      6.01200000     -7.32700000
H    -12.19600000      5.26900000     -7.93000000
H    -11.81200000      5.68000000     -6.52500000
O      8.68900000    -14.19900000      5.56000000
H      8.36900000    -13.78600000      4.75700000
H      8.58400000    -13.52600000      6.23300000
O     -1.23900000     -5.48700000     12.98700000
H     -0.90500000     -5.65300000     13.86900000
H     -0.67800000     -4.79000000     12.64700000
O     -3.40400000      1.76600000      6.39400000
H     -4.07100000      2.33400000      6.00700000
H     -3.12500000      1.20000000      5.67500000
O     -0.10000000    -18.22100000      2.63400000
H      0.66300000    -17.65100000      2.72200000
H      0.26600000    -19.08300000      2.43500000
O    -12.73300000      8.15300000      2.66400000
H    -12.20400000      7.71800000      1.99400000
H    -12.25100000      8.95500000      2.86600000
O    -17.17300000      2.01800000      2.63800000
H    -17.07000000      2.96900000      2.61100000
H    -17.19100000      1.80500000      3.57200000
O     -4.73400000      8.90300000     -5.81100000
H     -4.87000000      9.10500000     -4.88500000
H     -5.21200000      9.58700000     -6.27900000
O      4.96600000      5.63100000     -8.56700000
H      4.83500000      6.00800000     -9.43700000
H      4.08200000      5.54400000     -8.20800000
O     -6.13600000      4.90400000      7.46800000
H     -5.86900000      4.39000000      8.23000000
H     -6.97900000      5.28300000      7.71800000
O      8.21300000     14.21000000      3.83500000
H      8.52100000     13.90800000      2.98000000
H      7.33600000     13.83600000      3.91900000
O     -6.31100000     -9.13400000     14.50900000
H     -6.11800000     -8.26300000     14.85700000
H     -5.66200000     -9.26600000     13.81900000
O     -1.20200000      3.83600000    -12.97100000
H     -2.01000000      4.18700000    -12.59800000
H     -0.55600000      3.92400000    -12.27000000
O     13.61400000     -1.10600000      2.45700000
H     14.42500000     -1.61300000      2.51200000
H     12.92000000     -1.76500000      2.44600000
O     -9.65100000      3.30700000     -9.15600000
H     -8.99200000      2.86600000     -8.62000000
H     -9.26900000      4.16300000     -9.34900000
O     14.54500000      7.44700000     -7.16900000
H     13.75800000      7.15600000     -7.62800000
H     14.94900000      6.63900000     -6.85000000
O      8.11200000     -2.99000000     -1.78900000
H      7.85100000     -3.16100000     -0.88500000
H      7.50500000     -2.31400000     -2.09100000
O     -0.90300000    -11.35500000    -10.24300000
H     -0.94500000    -11.52300000     -9.30200000
H     -0.16000000    -10.76000000    -10.34700000
O     14.05800000     -6.40400000      0.12100000
H     13.46800000     -5.66000000     -0.00100000
H     14.40500000     -6.58000000     -0.75400000
O      1.66400000     17.52800000     -3.43100000
H      1.34300000     17.32900000     -4.31100000
H      2.60200000     17.67700000     -3.54600000
O      3.90800000     -3.60800000     -1.53800000
H      3.31400000     -4.16900000     -1.03900000
H      4.57000000     -4.20800000     -1.88300000
O    -12.71500000     -9.19700000     -2.00200000
H    -13.10900000     -8.49300000     -2.51600000
H    -13.39800000     -9.86600000     -1.94800000
O     -7.20500000    -10.81600000     -9.00000000
H     -8.11800000    -10.84200000     -9.28700000
H     -6.71200000    -10.59800000     -9.79100000
O     11.27100000     -7.69500000      7.47300000
H     12.00200000     -7.81400000      6.86600000
H     11.55500000     -6.99100000      8.05600000
O     12.89900000     -8.05900000      5.23600000
H     13.21500000     -7.42300000      4.59400000
H     13.29700000     -8.88700000      4.96900000
O    -12.36800000      0.69900000     10.15200000
H    -11.44600000      0.46000000     10.06700000
H    -12.38000000      1.65000000     10.04800000
O     -7.23200000     -2.61400000     12.49900000
H     -7.17500000     -3.35800000     11.90100000
H     -7.90700000     -2.86400000     13.13000000
O     -7.94000000      1.84900000     -7.73200000
H     -7.44600000      2.24600000     -8.44900000
H     -7.45000000      1.05700000     -7.51400000
O     -5.42200000     -4.27900000     -5.92400000
H     -4.51600000     -4.48900000     -6.15100000
H     -5.50100000     -4.52500000     -5.00200000
O      6.69500000     -4.01500000    -13.82500000
H      6.34100000     -3.36000000    -13.22400000
H      7.23400000     -3.51200000    -14.43700000
O     13.78000000     -5.07900000     -7.06300000
H     13.98300000     -5.27100000     -7.97800000
H     13.32500000     -4.23800000     -7.09000000
O    -14.75000000      0.85200000     -2.65000000
H    -14.01200000      0.26000000     -2.50800000
H    -15.07200000      1.04800000     -1.77000000
O     -9.72700000    -10.04100000    -10.76900000
H    -10.41100000     -9.42900000    -10.49700000
H     -9.21900000     -9.55900000    -11.42000000
O    -13.15900000     -9.08000000     -7.34700000
H    -13.07500000     -9.01300000     -6.39600000
H    -12.34700000     -8.70100000     -7.68500000
O     -6.87900000     10.17100000      5.47100000
H     -6.84700000      9.27900000      5.81800000
H     -6.44300000     10.70300000      6.13600000
O     -8.79200000      1.23200000     -3.48500000
H     -8.03100000      0.96200000     -3.99900000
H     -8.97400000      0.48600000     -2.91500000
O    -10.78400000     -2.78100000      6.50000000
H    -11.08100000     -2.78100000      5.59000000
H    -10.96100000     -1.89300000      6.81000000
O     -2.36900000     -2.91800000    -15.85500000
H     -2.42200000     -2.10200000    -15.35700000
H     -1.43500000     -3.03100000    -16.02900000
O      6.02200000      6.09900000      0.06300000
H      5.60500000      6.92400000     -0.18400000
H      6.79800000      6.36100000      0.55800000
O    -12.43800000     -3.17100000      4.02300000
H    -12.62600000     -2.81900000      3.15300000
H    -13.29600000     -3.40300000      4.37800000
O      1.62500000    -15.30500000     -3.65600000
H      2.49900000    -15.63100000     -3.87300000
H      1.03900000    -16.03200000     -3.86700000
O      6.35100000     -9.19900000     13.98700000
H      7.13200000     -8.99100000     13.47500000
H      5.87400000     -8.37100000     14.04500000
O     -2.99800000      6.02100000      4.31700000
H     -3.87700000      5.85200000      3.97800000
H     -3.01600000      6.94000000      4.58300000
O      2.70700000     -0.67500000    -10.21600000
H      2.44900000      0.17700000    -10.56800000
H      2.22100000     -1.30900000    -10.74400000
O     12.87100000      8.77300000     -3.73600000
H     12.43400000      9.56900000     -3.43200000
H     12.79200000      8.80700000     -4.69000000
O     11.23200000      7.35900000     -5.87900000
H     11.05400000      8.24200000     -6.20100000
H     11.54400000      6.88200000     -6.64800000
O      1.47100000     -3.11200000     -9.59800000
H      1.13100000     -3.67000000    -10.29700000
H      2.42100000     -3.22300000     -9.64300000
O     -2.54200000      1.90600000     16.10300000
H     -3.47600000      1.70700000     16.15700000
H     -2.50700000      2.83100000     15.86100000
O      8.42900000     -6.33200000    -13.42600000
H      8.48600000     -6.26400000    -12.47300000
H      8.00300000     -5.51900000    -13.69900000
O     -6.77000000     11.08000000     -6.17900000
H     -7.70100000     10.85800000     -6.16400000
H     -6.64600000     11.64500000     -5.41600000
O      6.70600000     12.20700000     -7.18500000
H      7.03700000     12.79000000     -6.50200000
H      7.49300000     11.86700000     -7.61200000
O     -9.58500000      8.08400000     -8.73000000
H    -10.14400000      8.12800000     -9.50600000
H    -10.12100000      8.45000000     -8.02700000
O      6.27000000    -14.78300000     -8.18000000
H      5.90800000    -15.40500000     -8.81200000
H      5.52800000    -14.22800000     -7.93800000
O     12.91600000     -2.99200000     -3.69600000
H     13.36400000     -2.24800000     -4.09900000
H     12.00500000     -2.71000000     -3.61800000
O      0.08100000     -2.06800000      9.75600000
H      0.08300000     -1.16000000     10.05900000
H     -0.36900000     -2.03800000      8.91200000
O      6.64500000    -17.22600000     -0.70500000
H      5.90600000    -16.90400000     -0.18900000
H      6.33900000    -18.05700000     -1.06900000
O     -0.63300000      5.69800000     -0.11500000
H      0.13400000      6.01100000      0.36500000
H     -1.11700000      5.17200000      0.52100000
O     -4.33600000    -13.99800000     -1.04100000
H     -4.24300000    -13.59300000     -1.90400000
H     -3.46000000    -14.32200000     -0.83200000
O      5.16300000      0.73500000     -9.65600000
H      4.43600000      0.17600000     -9.93200000
H      4.82800000      1.20300000     -8.89100000
O     -2.39300000    -14.35700000      2.27500000
H     -1.89400000    -14.61400000      1.50000000
H     -1.76100000    -14.39800000      2.99300000
O      5.79500000     -8.44500000      5.33200000
H      6.24400000     -7.65400000      5.03300000
H      5.45800000     -8.84600000      4.53100000
O     -6.56000000      0.71000000     -0.92100000
H     -6.02600000      0.90400000     -0.15100000
H     -7.26800000      1.35300000     -0.88900000
O      8.36400000     -6.47100000     -5.24600000
H      9.17300000     -6.01900000     -5.48500000
H      7.74600000     -6.23600000     -5.93800000
O    -10.14800000     -5.70100000     -2.56500000
H     -9.29900000     -5.64100000     -2.12800000
H    -10.19200000     -6.60400000     -2.88000000
O     -8.69700000     13.31700000      3.20100000
H     -9.24100000     14.09000000      3.05200000
H     -8.58500000     12.93200000      2.33200000
O     -5.24500000      7.47800000      9.79200000
H     -6.04400000      7.05200000      9.48200000
H     -4.92600000      6.90800000     10.49200000
O     -1.91700000    -15.02000000     -0.70300000
H     -1.25200000    -14.53400000     -1.19100000
H     -2.21900000    -15.69200000     -1.31500000
O    -15.14400000     -3.53800000     -6.14900000
H    -14.69600000     -3.41500000     -6.98600000
H    -15.21000000     -2.65700000     -5.78100000
O     -2.19100000     -7.10700000      6.08200000
H     -1.51900000     -7.33100000      5.43800000
H     -2.14700000     -7.81000000      6.73000000
O     -3.09100000     15.20000000      1.52500000
H     -2.94900000     14.42700000      2.07200000
H     -2.41300000     15.14400000      0.85200000
O      3.46900000      3.49200000     -9.96800000
H      3.76900000      2.83000000     -9.34500000
H      4.11400000      3.46400000    -10.67500000
O     -0.67700000     -0.47400000     16.58500000
H     -1.47200000     -0.99400000     16.46700000
H     -0.81900000      0.30600000     16.04800000
O      4.79800000    -14.61100000     -1.13900000
H      4.38900000    -15.39800000     -0.78000000
H      5.70300000    -14.64900000     -0.82900000
O    -15.29600000     -7.82000000      5.58700000
H    -14.45100000     -7.70800000      5.15100000
H    -15.07100000     -8.06100000      6.48600000
O      1.77400000      1.09700000      4.51700000
H      2.45700000      0.45100000      4.69700000
H      2.13800000      1.64200000      3.82000000
O     -3.01000000      9.61800000     -1.08300000
H     -2.54400000      9.18300000     -0.36900000
H     -2.86600000      9.05200000     -1.84200000
O      1.25100000     10.53900000      7.75300000
H      0.95000000     10.89000000      8.59100000
H      1.72600000     11.26300000      7.34600000
O      8.47400000      5.89000000     -7.52300000
H      7.87700000      6.45300000     -8.01600000
H      7.90600000      5.23300000     -7.12100000
O      7.27400000     -6.07900000     12.57700000
H      8.03900000     -6.12600000     12.00300000
H      6.83100000     -5.27100000     12.32000000
O     -9.33000000     10.76000000     -6.63400000
H    -10.22000000     10.40900000     -6.67300000
H     -9.44000000     11.65600000     -6.31500000
O     15.10900000     -2.97200000      5.60800000
H     16.05700000     -2.95600000      5.73500000
H     14.82500000     -3.78500000      6.02500000
O     -5.02400000     -0.76500000      9.47000000
H     -4.59800000     -1.23200000     10.18800000
H     -5.29300000     -1.45400000      8.86200000
O      3.78400000    -13.38700000     -6.34400000
H      3.72100000    -12.54600000     -5.89100000
H      3.87300000    -14.03100000     -5.64100000
O     -3.72900000     15.21500000      5.52200000
H     -4.42700000     14.87100000      4.96400000
H     -3.40400000     14.45000000      5.99700000
O     -9.45100000     -6.31900000    -13.16700000
H     -9.12600000     -5.43900000    -12.97200000
H    -10.28100000     -6.37800000    -12.69400000
O     -5.08800000     -6.29600000      3.61000000
H     -6.00600000     -6.10500000      3.41800000
H     -4.92000000     -7.13100000      3.17300000
O     14.34300000      6.04700000      2.10700000
H     14.91100000      6.81300000      2.02100000
H     14.74400000      5.52900000      2.80500000
O      9.11500000      4.40800000     -1.37400000
H      8.44900000      4.56200000     -2.04500000
H      9.66600000      5.18900000     -1.40000000
O      2.55400000    -17.60200000      2.33000000
H      2.61300000    -18.26000000      3.02300000
H      2.47800000    -16.77000000      2.79600000
O     -3.31600000      2.81500000      2.75600000
H     -2.55200000      3.39200000      2.75100000
H     -3.90000000      3.19700000      3.41100000
O     15.85500000     -2.75300000      1.37400000
H     15.33000000     -2.35100000      0.68200000
H     16.66700000     -3.01400000      0.93800000
O      2.76000000     17.87500000     -0.88300000
H      2.95800000     18.80300000     -1.01100000
H      2.18600000     17.64900000     -1.61500000
O     -8.26500000      6.11900000     -0.78200000
H     -8.50900000      6.89800000     -0.28400000
H     -7.97000000      5.49300000     -0.12000000
O      8.70400000      2.62500000     -6.27500000
H      8.07200000      3.10300000     -6.81300000
H      8.49000000      2.87500000     -5.37600000
O     -0.39100000      1.36600000    -13.53800000
H     -0.50600000      2.30800000    -13.41600000
H     -0.22100000      1.26400000    -14.47400000
O     -3.17700000     -8.58400000    -11.92400000
H     -3.80400000     -9.27700000    -12.13000000
H     -3.71600000     -7.80200000    -11.80300000
O      3.76400000      6.51700000    -13.41800000
H      3.18000000      6.28600000    -12.69500000
H      3.20900000      7.00200000    -14.02900000
O     -4.15500000     -1.87600000     -3.26500000
H     -4.09800000     -2.53700000     -2.57500000
H     -3.34900000     -1.98800000     -3.77000000
O     14.16000000      1.42700000      1.75400000
H     15.05600000      1.76200000      1.80100000
H     14.25700000      0.47600000      1.79700000
O      0.73400000    -12.44200000      0.82400000
H      0.71000000    -12.99900000      0.04600000
H      1.53100000    -11.92200000      0.72200000
O     -0.89700000      4.10900000      5.69900000
H     -1.39800000      3.32300000      5.91300000
H     -1.55900000      4.75800000      5.46200000
O     -2.01700000     -3.70700000      1.04000000
H     -2.00800000     -3.41800000      0.12700000
H     -2.92100000     -3.57200000      1.32400000
O     -0.08900000      6.20800000     -9.64200000
H     -0.67800000      5.54700000     -9.27800000
H     -0.49000000      7.04300000     -9.40100000
O      6.91700000     -1.70500000     -9.57700000
H      7.75700000     -1.62600000     -9.12500000
H      6.51200000     -0.84300000     -9.48200000
O      7.11900000    -11.37300000    -10.21800000
H      7.69600000    -12.11400000    -10.03200000
H      7.03300000    -11.37000000    -11.17100000
O     15.00300000     -7.66700000     -2.87600000
H     14.72000000     -6.97800000     -3.47700000
H     15.94800000     -7.73100000     -3.01300000
O      1.14400000     16.67700000     -5.86200000
H      0.31300000     16.29000000     -6.13600000
H      1.78100000     16.35200000     -6.49900000
O      3.65400000     15.13200000     -3.87000000
H      3.61600000     16.08800000     -3.84100000
H      4.34600000     14.93800000     -4.50300000
O     11.91500000     11.67500000      6.23300000
H     11.72900000     11.10400000      5.48700000
H     11.39800000     12.46300000      6.06600000
O    -12.11500000     -6.39300000      1.67400000
H    -12.24900000     -7.26600000      1.30500000
H    -12.79400000     -5.85400000      1.26800000
O     -6.98100000      3.28500000     -9.83000000
H     -7.40800000      2.72700000    -10.48000000
H     -7.50200000      4.08800000     -9.82300000
O     -1.93200000      0.74600000    -17.94900000
H     -2.37700000      1.55600000    -18.20000000
H     -1.29300000      1.01800000    -17.29100000
O     11.61000000    -13.27200000     -3.63100000
H     12.23400000    -13.52300000     -2.95000000
H     10.83200000    -12.98900000     -3.15100000
O      6.34900000     -5.03200000     -3.22800000
H      7.23800000     -4.80800000     -3.50600000
H      6.47000000     -5.70900000     -2.56200000
O      6.25700000     -0.43400000    -15.79900000
H      6.58700000      0.26000000    -15.22900000
H      6.86200000     -1.16300000    -15.66600000
O      4.06200000      4.03200000    -16.72200000
H      4.69200000      3.73500000    -17.37800000
H      4.41600000      4.86400000    -16.40900000
O    -14.25000000      2.20200000      6.11400000
H    -13.69900000      2.16500000      6.89600000
H    -14.13100000      3.09100000      5.77900000
O     -0.18400000     -1.96800000     18.83000000
H     -0.29900000     -1.48500000     18.01200000
H      0.50100000     -1.48900000     19.29700000
O     12.30000000      5.14000000    -10.80600000
H     13.20900000      4.84600000    -10.86800000
H     11.91700000      4.91200000    -11.65300000
O      1.09300000     13.32800000     -0.21300000
H      0.83800000     12.49200000     -0.60300000
H      0.83500000     13.98400000     -0.86000000
O    -10.38900000    -10.05000000      8.60200000
H    -10.31200000    -10.32000000      7.68700000
H    -10.30700000    -10.86400000      9.10000000
O    -16.21400000      8.19800000     -1.43700000
H    -17.03600000      8.50300000     -1.05200000
H    -15.54400000      8.44800000     -0.80000000
O      4.72700000      0.84700000     11.50600000
H      5.25600000      1.45500000     10.98900000
H      3.82500000      1.13500000     11.36600000
O      6.44300000    -12.54700000     10.00500000
H      6.71900000    -11.70500000     10.36800000
H      5.95000000    -12.96200000     10.71200000
O     12.98000000     -0.61300000     -6.87100000
H     13.82500000     -0.68600000     -7.31600000
H     12.67300000      0.26800000     -7.08400000
O     -6.53000000      6.93800000     14.77600000
H     -7.25400000      6.70900000     14.19400000
H     -6.79300000      7.76900000     15.17100000
O     -9.13300000     -2.43400000      2.10900000
H     -8.76900000     -3.00300000      2.78700000
H    -10.01200000     -2.78000000      1.95100000
O      3.90300000      9.17700000      0.96500000
H      4.23200000      8.91300000      0.10600000
H      4.00600000     10.12800000      0.97900000
O      5.17900000     -1.79500000      5.48200000
H      5.70700000     -2.44600000      5.02000000
H      4.98700000     -1.13000000      4.82100000
O     -6.53400000     -7.29500000     -6.28200000
H     -6.07300000     -7.22400000     -7.11800000
H     -6.96600000     -8.14800000     -6.31800000
O     12.64800000     -8.46500000     -8.68900000
H     12.62200000     -7.55300000     -8.98000000
H     12.10000000     -8.48100000     -7.90400000
O     12.18600000      0.43500000      4.77100000
H     12.85600000      0.27700000      4.10500000
H     12.65700000      0.37600000      5.60200000
O     -5.39800000      1.52400000    -12.24200000
H     -5.00100000      2.02800000    -12.95300000
H     -6.29300000      1.86000000    -12.18200000
O    -13.63900000    -10.82900000      4.51000000
H    -13.20400000    -11.41700000      5.12800000
H    -14.16200000    -10.24600000      5.06100000
O     -4.74200000      9.59500000      8.03800000
H     -5.25200000      9.08600000      7.40900000
H     -5.22200000      9.50700000      8.86200000
O     -7.39500000      2.93000000     11.95900000
H     -7.20200000      3.65700000     12.55200000
H     -7.01800000      2.16300000     12.39100000
O     16.47700000     -0.88600000     -2.35600000
H     15.52300000     -0.93200000     -2.29700000
H     16.64500000     -0.42500000     -3.17800000
O    -12.97400000      8.27900000     -2.42300000
H    -12.26700000      8.28200000     -1.77800000
H    -13.76800000      8.13800000     -1.90800000
O      3.98600000      3.95100000     -3.00300000
H      4.02500000      3.01900000     -2.78800000
H      3.68800000      3.97500000     -3.91200000
O      9.12000000     -3.51100000      9.37400000
H      8.66800000     -3.27100000      8.56500000
H      9.01800000     -2.74700000      9.94200000
O     -6.75800000    -13.72700000      2.79300000
H     -6.15200000    -13.01400000      2.59200000
H     -6.21000000    -14.51300000      2.79500000
O      0.65300000      2.55500000     -5.37200000
H      0.94900000      1.65900000     -5.21400000
H     -0.10600000      2.45900000     -5.94700000
O     -1.88600000     -9.61000000     14.85900000
H     -2.78000000     -9.28200000     14.96100000
H     -1.33000000     -8.88100000     15.13100000
O     -2.86500000      8.28900000     12.70800000
H     -3.34400000      7.48400000     12.51400000
H     -3.19700000      8.92500000     12.07400000
O    -14.14100000      8.57900000      0.42900000
H    -14.26300000      7.63300000      0.34800000
H    -13.82100000      8.70300000      1.32300000
O      8.28200000     -2.57600000     -6.05200000
H      8.33200000     -1.93400000     -6.75900000
H      9.09400000     -3.07800000     -6.12600000
O      0.50900000     -5.90600000      9.23800000
H      1.32300000     -5.68600000      8.78400000
H      0.57000000     -5.44400000     10.07400000
O     -7.05700000    -11.25900000    -11.81900000
H     -7.82500000    -11.73700000    -12.13200000
H     -7.17900000    -10.36900000    -12.14900000
O    -10.66600000      3.92800000      5.36700000
H    -11.00400000      3.75000000      6.24400000
H    -11.13800000      3.31800000      4.80000000
O    -10.24900000      1.18300000    -10.54100000
H    -11.19500000      1.28500000    -10.64000000
H     -9.99700000      1.86900000     -9.92400000
O     -7.51200000     -0.98200000     -4.54700000
H     -6.67500000     -1.42100000     -4.39600000
H     -8.10300000     -1.36300000     -3.89700000
O     -1.43700000      7.76000000    -15.57300000
H     -2.25100000      8.04500000    -15.15700000
H     -1.08000000      8.55400000    -15.97000000
O     -0.02800000     -2.96300000    -18.32400000
H     -0.03800000     -3.78900000    -17.84100000
H      0.34900000     -2.33200000    -17.71100000
O     11.01500000     -1.40800000     -0.93200000
H     10.26100000     -1.92100000     -0.64200000
H     11.00200000     -1.48100000     -1.88600000
O     -3.15800000    -16.82500000      7.96200000
H     -3.33100000    -15.94500000      7.62700000
H     -3.83300000    -17.37100000      7.56000000
O     10.28300000     13.67200000      1.82500000
H     10.13300000     12.73100000      1.73100000
H     11.23200000     13.75600000      1.91200000
O      4.47800000     -9.53800000     11.69000000
H      4.50400000     -9.90400000     12.57400000
H      4.38900000     -8.59400000     11.82400000
O     14.32600000     -4.27200000      2.84400000
H     14.91100000     -3.65600000      2.40300000
H     13.84200000     -3.73500000      3.47200000
O     10.80900000      3.75000000      6.24300000
H     10.40200000      4.47300000      6.72000000
H     11.57100000      4.14300000      5.81600000
O     -3.72600000      3.09300000     -2.36700000
H     -3.85900000      2.15300000     -2.24400000
H     -4.36100000      3.33800000     -3.04000000
O     -0.32200000    -14.03900000     -7.93500000
H      0.15000000    -13.91300000     -7.11200000
H     -0.99400000    -13.35700000     -7.93200000
O      9.32500000     -1.53700000     -8.37900000
H     10.06100000     -1.97000000     -7.94600000
H      9.54300000     -0.60500000     -8.34600000
O     10.37900000     -0.05800000      2.00900000
H     10.57800000     -0.27400000      1.09800000
H     10.69200000      0.84000000      2.11600000
O      0.17100000      1.30100000    -16.27000000
H      0.44100000      0.41200000    -16.50100000
H      0.63300000      1.86000000    -16.89400000
O     -3.97100000     -0.61500000      3.16800000
H     -4.46400000     -0.41800000      3.96400000
H     -3.05500000     -0.61800000      3.44700000
O      4.14300000     14.21500000     -6.88600000
H      3.77300000     14.89700000     -7.44700000
H      5.08400000     14.38900000     -6.88600000
O      4.00700000     -1.09200000      8.02100000
H      4.34400000     -1.33700000      7.15900000
H      3.78700000     -0.16500000      7.93700000
O    -12.03400000     13.30400000      1.32900000
H    -11.29500000     13.87100000      1.54800000
H    -12.65200000     13.42600000      2.05000000
O     -5.33300000      1.46800000     16.10100000
H     -5.31000000      0.51700000     16.20700000
H     -6.22400000      1.71500000     16.34900000
O     -4.28700000     -5.11800000     15.86000000
H     -4.33300000     -4.73400000     14.98400000
H     -3.56700000     -4.65400000     16.28700000
O     -5.13500000      5.04100000     -7.82600000
H     -5.00200000      5.73700000     -8.47000000
H     -4.78800000      4.25500000     -8.24900000
O     -1.19400000     -2.20800000     13.02800000
H     -0.37800000     -1.77700000     12.77300000
H     -0.91400000     -2.96600000     13.54100000
O      5.00600000     -5.95000000    -13.03500000
H      5.59700000     -5.25900000    -13.33500000
H      5.30500000     -6.15300000    -12.14900000
O    -10.16000000     -1.46600000      9.03400000
H    -10.70000000     -1.65700000      9.80200000
H     -9.60200000     -0.73900000      9.30900000
O      1.84000000     -0.79200000     15.41200000
H      2.13500000      0.09300000     15.19700000
H      1.02900000     -0.66100000     15.90400000
O    -12.55200000     -7.72600000      4.85800000
H    -12.37000000     -8.01900000      3.96500000
H    -11.73500000     -7.88000000      5.33200000
O     -1.28400000    -11.03100000     -4.23800000
H     -0.62100000    -10.42200000     -3.91100000
H     -2.06400000    -10.49100000     -4.36200000
O     -3.13200000      4.36200000     15.08900000
H     -2.72400000      4.43800000     14.22700000
H     -3.23000000      5.26700000     15.38700000
O     12.60900000    -10.93800000     -4.78500000
H     12.53300000    -10.97500000     -5.73800000
H     12.05900000    -11.65600000     -4.47200000
O     12.52500000      1.73300000    -10.84400000
H     13.23700000      1.56600000    -11.46200000
H     12.16600000      2.57800000    -11.11400000
O    -10.65100000      1.05300000     -7.51100000
H    -10.53500000      0.24500000     -8.01200000
H     -9.78400000      1.45900000     -7.50600000
O      0.25900000     -4.16000000     17.18200000
H      1.07200000     -4.63700000     17.34800000
H      0.23000000     -3.49100000     17.86700000
O     -8.26300000      1.20200000      3.00900000
H     -8.68900000      0.39300000      3.29500000
H     -7.73600000      0.94000000      2.25400000
O      0.33200000     11.15700000    -13.06500000
H      0.46200000     10.59600000    -12.30100000
H      1.00100000     10.87200000    -13.68800000
O      7.39100000      0.17200000      6.10600000
H      7.40100000     -0.42000000      5.35400000
H      8.17700000      0.70800000      5.99900000
O      2.34100000     -8.68300000     13.96900000
H      2.20500000     -7.97700000     13.33700000
H      2.12200000     -8.29200000     14.81500000
O      3.46300000    -10.58600000     -5.92800000
H      2.66300000    -10.34400000     -6.39500000
H      4.15700000    -10.50600000     -6.58300000
O      7.03400000    -13.52200000     -4.67800000
H      7.21800000    -14.44700000     -4.84300000
H      6.10200000    -13.49800000     -4.46300000
O     -0.13600000     -6.12900000    -13.37300000
H      0.78900000     -6.37400000    -13.37800000
H     -0.13300000     -5.18200000    -13.23500000
O     -7.23600000    -12.71600000      5.70700000
H     -7.60400000    -12.75600000      6.59000000
H     -7.95700000    -12.40200000      5.16200000
O      8.67600000      2.66700000    -12.18300000
H      8.28500000      2.86100000    -13.03400000
H      8.18800000      3.21200000    -11.56500000
O    -10.14000000     -6.16200000      6.49800000
H     -9.51900000     -6.84400000      6.24100000
H    -10.63700000     -5.97900000      5.70100000
O     -3.06900000      8.81600000      4.19200000
H     -3.07500000      9.56800000      3.59900000
H     -2.36700000      9.00800000      4.81400000
O      4.80600000     -7.89900000     -2.66000000
H      4.71100000     -7.91300000     -1.70700000
H      4.07400000     -7.36300000     -2.96500000
O    -16.45100000      5.63300000      5.90000000
H    -16.37400000      5.20600000      5.04700000
H    -16.80100000      4.95400000      6.47700000
O    -13.66500000     -7.64000000     -3.95100000
H    -14.61200000     -7.71000000     -4.07400000
H    -13.34900000     -7.22600000     -4.75400000
O    -14.73600000    -10.45800000      2.13000000
H    -14.41400000    -10.53100000      3.02800000
H    -14.10600000     -9.88200000      1.69600000
O      4.87300000     14.35000000      6.29300000
H      5.51600000     14.05000000      5.65100000
H      4.59300000     15.20700000      5.97000000
O    -11.73000000     -4.22600000     -0.82500000
H    -11.11800000     -4.72500000     -1.36600000
H    -12.48100000     -4.80900000     -0.71200000
O      4.61600000      1.41400000      6.31400000
H      5.23800000      2.10900000      6.52800000
H      5.04400000      0.91500000      5.61900000
O     13.45100000     -0.72900000    -10.15700000
H     14.20400000     -0.63800000     -9.57400000
H     13.10100000      0.15900000    -10.23600000
O    -12.69600000     -3.39100000      9.33700000
H    -12.47600000     -4.05700000      9.98900000
H    -12.24300000     -3.67500000      8.54300000
O     -4.32800000    -14.36600000      9.85400000
H     -3.42200000    -14.54700000     10.10300000
H     -4.25900000    -13.74500000      9.13000000
O     -7.40100000    -13.81000000     -3.53500000
H     -7.29400000    -13.25800000     -2.76100000
H     -6.50700000    -14.04200000     -3.78900000
O      5.94800000     -6.52600000    -10.40300000
H      6.44300000     -5.84800000     -9.94400000
H      6.47000000     -7.32100000    -10.29100000
O      7.09800000    -13.28900000      0.23900000
H      6.71700000    -12.58200000     -0.28100000
H      7.94300000    -13.46300000     -0.17700000
O     -3.18200000     13.23100000     -8.15400000
H     -3.60200000     12.37100000     -8.14200000
H     -2.45900000     13.13500000     -8.77400000
O     -6.11900000     -6.18900000     13.55500000
H     -6.99800000     -6.30200000     13.19200000
H     -5.86300000     -5.30500000     13.29000000
O    -14.38200000      1.01500000     12.09900000
H    -13.60700000      0.96900000     11.54000000
H    -14.05200000      0.84500000     12.98100000
O      4.20400000     12.89900000     11.00600000
H      3.92200000     13.44600000     10.27300000
H      4.55700000     13.51800000     11.64500000
O     -6.70000000     -1.64100000      0.63000000
H     -7.58800000     -1.86300000      0.91000000
H     -6.78600000     -0.77900000      0.22200000
O      0.45800000     -6.84600000      5.15200000
H      0.99700000     -7.25700000      4.47600000
H      0.79800000     -7.19700000      5.97500000
O      2.15800000    -12.51400000     -8.42200000
H      2.73200000    -12.99300000     -7.82500000
H      1.52400000    -13.16600000     -8.72100000
O      1.88200000      9.40700000     15.39800000
H      1.10100000      8.98300000     15.75100000
H      2.19600000      8.80700000     14.72100000
O      3.74500000     16.70700000      4.88600000
H      3.07500000     16.43400000      4.26000000
H      3.25100000     16.99100000      5.65600000
O      6.27600000      3.58500000    -14.55500000
H      6.68900000      3.30100000    -15.37000000
H      6.16900000      4.53100000    -14.65800000
O      0.40900000     14.03400000     11.27900000
H      0.56900000     13.96800000     10.33800000
H     -0.26200000     14.71200000     11.36100000
O      1.77100000      7.15300000      0.44300000
H      2.42800000      7.76600000      0.77300000
H      2.01800000      7.00600000     -0.47000000
O     -7.98500000    -16.44000000     -0.41300000
H     -8.53900000    -16.26500000      0.34800000
H     -7.09900000    -16.49800000     -0.05500000
O      9.68600000      8.74400000      6.69800000
H     10.28400000      9.13400000      6.06000000
H      9.03000000      9.42200000      6.85700000
O    -17.87600000     -1.22200000      2.97800000
H    -18.15900000     -0.60600000      2.30300000
H    -16.93600000     -1.06200000      3.06900000
O      2.37400000      8.23100000    -15.08700000
H      2.05800000      8.06000000    -15.97400000
H      2.52400000      9.17600000    -15.06400000
O     -3.31300000     -2.22900000      5.64900000
H     -3.46600000     -3.17400000      5.64400000
H     -4.18000000     -1.84600000      5.78000000
O     -1.86500000    -12.25000000     -2.05000000
H     -2.28400000    -12.99500000     -2.48100000
H     -1.40000000    -11.79700000     -2.75300000
O      3.02300000     10.32500000      4.51200000
H      3.69700000     10.89600000      4.14500000
H      3.42700000      9.45700000      4.52900000
O     -2.65900000     12.32000000      2.31000000
H     -1.82200000     11.87500000      2.17400000
H     -2.84800000     12.19500000      3.24000000
O     16.64300000      2.54600000      0.85900000
H     17.24000000      3.28000000      0.71700000
H     17.16100000      1.77000000      0.64500000
O      4.18200000      5.73800000      5.64600000
H      3.52400000      6.25200000      6.11300000
H      3.67400000      5.13300000      5.10500000
O      8.74700000      1.71600000    -15.48700000
H      8.67500000      2.38100000    -16.17100000
H      9.62700000      1.83500000    -15.12800000
O      4.31900000      2.29600000     -7.58900000
H      4.72500000      1.71400000     -6.94700000
H      3.95200000      3.01000000     -7.06800000
O     -1.05900000    -10.86000000     12.64500000
H     -0.40400000    -10.30900000     12.21600000
H     -1.33000000    -10.35600000     13.41300000
O     -2.02000000     10.14800000      8.60200000
H     -2.17900000      9.20500000      8.55400000
H     -2.75200000     10.53900000      8.12500000
O    -11.98500000      3.68100000    -12.72800000
H    -12.64500000      3.04000000    -12.46700000
H    -12.24400000      4.48800000    -12.28200000
O     -1.43000000      8.12200000      0.74700000
H     -0.82000000      7.59300000      0.23200000
H     -0.97800000      8.26900000      1.57700000
O     -1.26400000    -10.57600000      1.59900000
H     -1.99100000    -10.74800000      1.00200000
H     -0.55100000    -11.12600000      1.27400000
O     -8.24800000      2.07400000     16.37300000
H     -8.95300000      1.76200000     16.94000000
H     -8.69800000      2.47800000     15.63100000
O     -8.96300000     -4.67200000    -10.92800000
H     -8.27800000     -4.15200000    -10.50700000
H     -9.63300000     -4.03400000    -11.17100000
O     11.02200000     10.33900000      8.57700000
H     10.65800000      9.61800000      8.06300000
H     11.88600000     10.49200000      8.19500000
O     -7.41800000     -7.72000000      0.92700000
H     -7.78700000     -7.88100000      0.05900000
H     -6.47200000     -7.78600000      0.80200000
O     16.13600000     -5.71700000      4.36700000
H     16.87200000     -5.87100000      3.77600000
H     15.55500000     -5.13200000      3.88000000
O     -3.05800000     -2.11400000     11.06700000
H     -2.48500000     -2.32800000     10.33100000
H     -2.47000000     -2.06200000     11.82100000
O      9.16500000      7.68600000      3.71900000
H      8.70200000      7.27400000      4.44800000
H      9.81100000      7.03300000      3.44600000
O    -10.92300000      2.40100000     -4.67800000
H    -10.84000000      2.09700000     -5.58200000
H    -10.14100000      2.06400000     -4.24000000
O     -5.74700000      4.91800000    -14.68800000
H     -5.83100000      5.85700000    -14.85400000
H     -4.88200000      4.69100000    -15.03000000
O      4.33000000    -11.92600000      0.23000000
H      4.88700000    -11.43100000     -0.37000000
H      4.45700000    -12.84000000     -0.02500000
O      1.76500000      3.70400000    -14.03400000
H      1.00200000      4.12700000    -14.42600000
H      2.02900000      4.29300000    -13.32700000
O      9.73000000      6.09900000      7.55900000
H      8.96200000      6.29900000      8.09400000
H     10.00000000      6.94600000      7.20300000
O      7.08400000     -3.33000000      0.80800000
H      6.64700000     -4.10000000      1.17100000
H      6.51900000     -2.59700000      1.05100000
O     -9.52300000    -11.16600000     -4.27700000
H     -9.68800000    -11.87300000     -3.65400000
H    -10.38400000    -10.96700000     -4.64700000
O     -7.09600000      1.02000000      9.01200000
H     -7.47300000      0.63300000      8.22200000
H     -6.28600000      0.53000000      9.15500000
O    -10.51100000      0.43900000      5.07400000
H    -10.81200000      1.18600000      4.55700000
H    -11.30200000     -0.07600000      5.23500000
O      9.58500000     10.84400000      0.75800000
H      8.79800000     10.83800000      1.30200000
H      9.33200000     11.33600000     -0.02300000
O    -11.93300000     -9.05200000      2.64900000
H    -12.40400000     -9.84900000      2.89300000
H    -11.08700000     -9.36300000      2.32600000
O    -16.97600000     -3.77900000      0.52000000
H    -17.67200000     -3.13900000      0.37000000
H    -17.34300000     -4.60800000      0.21400000
O      2.62000000     -9.76700000      4.09100000
H      2.69600000     -9.36700000      4.95700000
H      2.08600000     -9.15100000      3.58800000
O    -10.17300000      8.93600000      5.61700000
H     -9.71300000      9.46900000      4.96900000
H    -10.15200000      8.04900000      5.25600000
O    -11.89400000     -5.81000000     -8.33300000
H    -12.56000000     -6.12900000     -7.72400000
H    -11.53200000     -5.03400000     -7.90600000
O      2.71500000     -1.38400000     -2.46100000
H      1.88400000     -1.77600000     -2.18900000
H      3.35400000     -2.09000000     -2.36600000
O      0.18400000    -11.89500000      5.82000000
H     -0.06900000    -11.39300000      6.59500000
H      0.96100000    -12.38200000      6.09300000
O    -16.33700000      1.87900000     -5.97400000
H    -15.46900000      1.86900000     -6.37700000
H    -16.28900000      1.21600000     -5.28500000
O     15.17200000      1.76600000     -6.87600000
H     15.77100000      2.45700000     -7.15600000
H     14.31100000      2.06000000     -7.17200000
O      4.51500000    -13.36000000     -3.54600000
H      4.45700000    -13.76600000     -2.68100000
H      4.45400000    -12.42000000     -3.37300000
O      1.96900000      5.42900000    -11.54000000
H      2.30900000      4.75700000    -10.94900000
H      1.16700000      5.73600000    -11.11800000
O     -2.03100000      0.61400000     12.96900000
H     -1.76300000     -0.29900000     13.07400000
H     -2.55500000      0.80100000     13.74900000
O     12.20600000      6.88700000     -8.57100000
H     12.21400000      7.70300000     -9.07200000
H     12.18600000      6.19800000     -9.23500000
O      8.34500000     -2.37700000    -15.67100000
H      8.61000000     -1.82600000    -14.93400000
H      9.13500000     -2.45900000    -16.20500000
O     -4.23400000    -14.45600000     -6.02100000
H     -4.20300000    -13.68900000     -6.59300000
H     -3.38500000    -14.88000000     -6.14100000
O     -2.52100000     -6.44900000     -4.31800000
H     -2.02100000     -6.52000000     -3.50500000
H     -2.06300000     -5.77700000     -4.82400000
O      3.03400000     -0.44300000    -13.51000000
H      2.61400000      0.17000000    -12.90600000
H      3.55400000      0.11200000    -14.09100000
O      6.52800000     -7.52900000      0.99200000
H      5.61300000     -7.45500000      0.71900000
H      6.54400000     -8.28900000      1.57400000
O     -5.52300000     -7.16600000     -8.97400000
H     -5.32600000     -7.25300000     -9.90700000
H     -5.51100000     -6.22200000     -8.81400000
O      7.34200000      2.31100000     -8.89500000
H      6.66500000      1.75800000     -9.28600000
H      7.30100000      3.12800000     -9.39400000
O      0.56500000     -9.12300000     -4.22100000
H      0.99900000     -9.38500000     -5.03300000
H      0.58600000     -8.16600000     -4.23500000
O     -5.88700000      3.34800000      9.63500000
H     -6.22000000      3.46000000     10.52600000
H     -6.31000000      2.54900000      9.32100000
O      0.40400000    -13.58300000     -5.37100000
H      0.86100000    -14.20200000     -4.80100000
H     -0.39700000    -13.36500000     -4.89400000
O     -7.60500000      0.05500000     13.21600000
H     -7.41900000     -0.78700000     12.80100000
H     -7.43300000     -0.09400000     14.14600000
O     -0.59300000     -2.78700000     -7.53200000
H     -0.04000000     -2.87200000     -8.30800000
H     -0.02900000     -3.05200000     -6.80500000
O     -7.27400000      2.86800000    -16.09700000
H     -7.20100000      3.82100000    -16.06100000
H     -8.20200000      2.70400000    -16.26400000
O    -10.12300000     -3.64700000     -6.64000000
H    -10.63000000     -3.66400000     -5.82800000
H     -9.25000000     -3.94400000     -6.38300000
O    -12.91400000      3.47800000     10.23900000
H    -12.68300000      3.27600000     11.14600000
H    -13.48500000      4.24300000     10.30200000
O      2.43500000     -3.29600000    -13.98800000
H      2.73400000     -3.63900000    -14.82900000
H      2.87900000     -2.45200000    -13.90100000
O     11.67200000     -0.29000000    -13.03000000
H     11.36900000     -0.09700000    -12.14300000
H     11.55700000      0.53200000    -13.50700000
O      2.57600000      1.67800000      8.01600000
H      3.04500000      1.85000000      7.20000000
H      2.99100000      2.25500000      8.65700000
O    -13.80600000      4.51200000      4.44600000
H    -13.61600000      5.36500000      4.83500000
H    -14.59400000      4.65800000      3.92200000
O     -2.48800000      8.23200000     -3.37900000
H     -1.71400000      8.43200000     -3.90600000
H     -2.37100000      7.31700000     -3.12100000
O      7.50900000     -8.96400000     -3.94000000
H      7.77900000     -8.04700000     -3.89800000
H      6.56000000     -8.94000000     -3.81700000
O      1.68700000      6.79800000      9.81900000
H      1.23700000      7.44900000     10.35600000
H      1.01900000      6.48900000      9.20700000
O     -9.44200000      0.76200000     10.39300000
H     -9.67200000      1.04500000     11.27700000
H     -8.51000000      0.96700000     10.31000000
O     -8.48100000      5.63100000    -10.09100000
H     -8.77600000      6.40900000     -9.61800000
H     -8.32500000      5.93800000    -10.98400000
O      7.14900000     -3.06300000      3.91400000
H      7.61000000     -2.32400000      3.51500000
H      7.80500000     -3.48200000      4.47000000
O      3.33000000      9.99000000     -7.73100000
H      3.25400000      9.43200000     -8.50500000
H      3.72600000      9.42500000     -7.06700000
O      0.30000000      5.56500000    -15.50200000
H      1.01800000      5.55200000    -16.13500000
H     -0.25200000      6.29500000    -15.78000000
O      4.31300000    -10.62300000     -9.59500000
H      3.64600000    -11.29200000     -9.44200000
H      5.14100000    -11.06000000     -9.39500000
O     11.87800000     -5.01500000     -0.73200000
H     11.37800000     -5.20900000     -1.52500000
H     11.25800000     -4.55700000     -0.16500000
O      6.49800000      4.19200000     -6.98700000
H      6.36000000      3.27900000     -7.24100000
H      5.88600000      4.68700000     -7.53200000
O    -17.04700000     -4.35700000     -2.82500000
H    -16.58100000     -5.18000000     -2.97400000
H    -17.00300000     -4.22600000     -1.87700000
O    -16.71100000     -6.09200000      4.05000000
H    -16.30200000     -6.46100000      3.26800000
H    -16.34000000     -6.59500000      4.77500000
O     -5.85300000    -15.53800000      5.24000000
H     -5.35400000    -15.67300000      4.43400000
H     -5.65400000    -14.63800000      5.49600000
O     -8.96300000      9.36700000     10.10500000
H     -9.75000000      9.44300000     10.64500000
H     -9.15800000      9.88400000      9.32400000
O      1.39200000      5.36500000      2.97900000
H      1.86100000      4.89400000      3.66700000
H      2.08000000      5.67200000      2.38800000
O      9.75700000      0.39700000    -11.10500000
H      9.21300000      1.14900000    -11.33900000
H     10.42100000      0.75600000    -10.51600000
O      4.54300000      3.60400000     14.72200000
H      5.08200000      2.91500000     14.33300000
H      4.65000000      3.48600000     15.66600000
O    -13.99400000     -5.93400000     -6.52500000
H    -14.66600000     -6.39900000     -7.02300000
H    -14.42000000     -5.12300000     -6.24600000
O      8.60200000     -0.73100000    -13.51800000
H      9.02900000     -0.84400000    -12.67000000
H      8.77200000      0.18100000    -13.75300000
O      3.94400000     -2.39500000     15.05700000
H      3.87100000     -2.88900000     14.24000000
H      3.13500000     -1.88500000     15.10100000
O     -4.19300000     16.79200000     -6.88000000
H     -4.20300000     16.05200000     -6.27200000
H     -5.10100000     17.09400000     -6.90500000
O     -2.69800000      7.54100000      8.82600000
H     -3.58500000      7.90000000      8.86100000
H     -2.71800000      6.79700000      9.42800000
O      5.62500000     13.31000000      3.97700000
H      4.67200000     13.37600000      4.03600000
H      5.80800000     12.37700000      4.08800000
O    -11.82200000      4.95200000     -4.78600000
H    -11.28000000      5.66900000     -4.45400000
H    -11.39100000      4.15900000     -4.46700000
O     -1.02700000      9.70600000     14.62700000
H     -0.47200000     10.48600000     14.66300000
H     -1.35700000      9.69000000     13.72900000
O     -7.74100000     -0.47400000    -15.43500000
H     -8.44600000     -0.55700000    -16.07600000
H     -7.30400000      0.34600000    -15.66400000
O    -10.17300000     10.45100000      7.84300000
H    -11.05600000     10.36800000      8.20200000
H    -10.09700000      9.72600000      7.22300000
O      9.03800000      0.38000000     -4.63600000
H      8.90200000      1.05300000     -5.30400000
H      9.77200000      0.70600000     -4.11500000
O     -9.02100000    -11.94200000     10.38000000
H     -8.86100000    -11.06600000     10.73200000
H     -9.21600000    -12.47700000     11.15000000
O      1.31300000    -11.32800000     -2.89300000
H      2.26400000    -11.37300000     -2.99100000
H      1.05400000    -10.57000000     -3.41600000
O     -0.16600000      6.61200000     -4.61600000
H     -0.24100000      5.77100000     -5.06700000
H      0.70800000      6.92900000     -4.84500000
O      2.80800000      2.71900000      2.65500000
H      3.58500000      2.62600000      2.10400000
H      2.42800000      3.55900000      2.39500000
O     -3.64700000    -10.90300000     -0.23200000
H     -3.01700000    -11.47000000     -0.67700000
H     -4.32400000    -10.73500000     -0.88800000
O      5.73000000      5.91500000    -11.28800000
H      5.93500000      6.60900000    -11.91600000
H      5.31200000      5.23300000    -11.81300000
O     -8.28000000      9.24500000     -2.53500000
H     -7.42200000      8.94000000     -2.24100000
H     -8.31700000      9.00300000     -3.46000000
O     -3.50800000     14.14200000     -5.44600000
H     -3.85400000     13.88200000     -6.30000000
H     -3.17700000     13.33000000     -5.06500000
O     -3.83300000      7.42300000     15.10700000
H     -4.75600000      7.25300000     14.91700000
H     -3.49100000      7.81500000     14.30400000
O     -4.75300000     -3.88300000     13.08900000
H     -5.07800000     -3.23700000     12.46100000
H     -3.91200000     -4.16400000     12.73000000
O     -5.75300000     -0.76600000    -11.09500000
H     -5.68500000     -1.38300000    -11.82300000
H     -5.68200000      0.09700000    -11.50400000
O      3.02200000      6.72300000     -2.59300000
H      2.36200000      6.90500000     -3.26200000
H      3.12100000      5.77100000     -2.60800000
O      5.00800000      8.79200000     -6.09200000
H      5.05200000      9.66000000     -5.69100000
H      5.50400000      8.22800000     -5.49900000
O     -8.52300000      6.21500000     13.21100000
H     -9.06400000      6.32100000     12.42800000
H     -9.05400000      5.67700000     13.79800000
O      4.23600000      6.26700000     10.11000000
H      4.23300000      6.32100000     11.06600000
H      3.34300000      6.50000000      9.85400000
O     11.10200000     -2.96600000     11.43500000
H     10.31900000     -2.85600000     11.97500000
H     11.06700000     -3.87800000     11.14600000
O     -8.99500000     -9.26400000      2.48900000
H     -8.34800000     -8.94000000      1.86300000
H     -9.07300000    -10.19700000      2.29300000
O      0.91400000     -3.57700000     14.61900000
H      1.83000000     -3.56900000     14.34200000
H      0.95300000     -3.67200000     15.57100000
O     -4.39600000      1.78800000     -5.42300000
H     -4.66200000      1.56300000     -4.53200000
H     -4.49500000      2.73900000     -5.47100000
O     -5.24800000    -16.62900000     -0.48600000
H     -4.52400000    -16.89000000     -1.05500000
H     -5.18200000    -15.67500000     -0.43600000
O     -3.68000000    -14.13900000      6.64800000
H     -2.83800000    -14.59200000      6.59500000
H     -3.58500000    -13.38800000      6.06200000
O     16.46100000      0.55800000     -4.69900000
H     16.17400000      1.18200000     -4.03200000
H     16.37200000      1.03300000     -5.52500000
O     -2.66800000    -16.67200000     -2.58000000
H     -3.24100000    -16.58400000     -3.34200000
H     -1.82900000    -16.95500000     -2.94300000
O     10.85900000     -3.69000000    -13.33400000
H     10.19100000     -3.42000000    -12.70300000
H     11.65600000     -3.24800000    -13.04200000
O     11.00300000     -8.72800000     -6.38300000
H     10.48500000     -9.35000000     -5.87300000
H     11.25400000     -8.05200000     -5.75400000
O      9.91500000    -10.83900000     10.98200000
H     10.02400000    -10.56900000     11.89400000
H      9.00300000    -10.63100000     10.77800000
O     -7.89800000     -8.92900000    -12.82800000
H     -7.16900000     -8.96600000    -13.44700000
H     -8.22900000     -8.03400000    -12.90100000
O     -0.28500000     10.94800000     10.34600000
H     -0.51100000     11.87800000     10.37100000
H     -0.89900000     10.56900000      9.71600000
O     -7.09800000     -0.82000000     -7.10500000
H     -6.15500000     -0.97400000     -7.16000000
H     -7.30700000     -0.94100000     -6.17900000
O     12.75800000      7.14400000     -1.62900000
H     12.79800000      7.65600000     -2.43700000
H     12.30400000      7.71200000     -1.00700000
O      1.09100000     13.52300000      8.45900000
H      1.82000000     13.14400000      7.96800000
H      0.65300000     14.09800000      7.83200000
O      3.80500000      1.13100000     -2.63600000
H      3.14800000      1.44100000     -3.25900000
H      3.69800000      0.18000000     -2.62900000
O    -10.81100000     -8.38500000     12.53100000
H    -10.90100000     -8.00700000     11.65700000
H    -11.22800000     -9.24400000     12.46500000
O    -10.68600000      8.69000000    -11.23000000
H    -11.07700000      8.90300000    -12.07800000
H    -10.17900000      9.46700000    -10.99800000
O     15.26800000     -0.86900000     -7.95100000
H     15.39900000     -0.00800000     -7.55200000
H     16.05800000     -1.01300000     -8.47200000
O      9.18100000     -7.89600000      1.91300000
H      9.72900000     -8.11300000      1.15800000
H      8.29700000     -7.82200000      1.55300000
O    -12.45400000      6.33700000    -11.17900000
H    -11.87100000      7.07500000    -10.99900000
H    -12.79900000      6.09000000    -10.32100000
O      7.40700000      2.39400000      3.78800000
H      8.11000000      2.02000000      4.32000000
H      7.85900000      2.92300000      3.13100000
O      7.74200000     -5.74200000      7.53700000
H      7.77800000     -4.82500000      7.80900000
H      7.91000000     -6.23600000      8.34000000
O      3.56800000    -12.26700000      5.36300000
H      4.52100000    -12.30600000      5.27200000
H      3.31900000    -11.45700000      4.91800000
O      1.92700000     -7.40000000      2.83000000
H      1.69200000     -6.82800000      2.10000000
H      2.73600000     -7.02400000      3.17800000
O     13.24600000      5.21300000     10.49500000
H     12.46700000      4.67500000     10.35600000
H     13.51700000      5.01700000     11.39100000
O    -13.36600000      7.61800000     -5.05000000
H    -13.21400000      6.67700000     -5.14600000
H    -13.05900000      7.82100000     -4.16600000
O     -2.52900000     -3.71800000      8.83000000
H     -2.15700000     -4.27700000      8.14800000
H     -2.24000000     -2.83500000      8.59900000
O     -4.87800000      0.65000000     -2.79700000
H     -4.62700000     -0.25800000     -2.96700000
H     -5.61200000      0.58500000     -2.18600000
O      9.09400000     11.66000000     -8.39900000
H      9.84200000     11.95300000     -8.92000000
H      8.99100000     10.73600000     -8.62700000
O      9.12900000      1.77300000     15.26300000
H      8.72300000      2.21700000     14.51800000
H      8.80300000      2.24500000     16.02900000
O     -4.61700000     -8.61200000     12.40900000
H     -5.33700000     -8.26800000     11.88000000
H     -4.03600000     -7.86200000     12.53900000
O     -9.58000000     -4.26000000      8.71300000
H     -9.98800000     -4.60900000      7.92100000
H     -9.81200000     -3.33100000      8.71300000
O    -14.94200000     -4.04600000      4.86900000
H    -15.62400000     -4.65400000      4.58400000
H    -14.70700000     -4.34400000      5.74800000
O    -11.20400000     12.27700000     -3.55500000
H    -11.20900000     12.73300000     -4.39700000
H    -12.00400000     11.75100000     -3.56300000
O    -13.42300000     11.03700000     -3.75600000
H    -13.28400000     10.13500000     -3.46800000
H    -13.57200000     10.96700000     -4.69900000
O      8.95300000    -11.00900000     -5.38900000
H      8.16300000    -11.54900000     -5.35700000
H      8.77300000    -10.28500000     -4.79100000
O     -5.27600000     -9.22300000     -2.29700000
H     -5.24800000     -8.32000000     -2.61100000
H     -5.11900000     -9.75400000     -3.07800000
O     14.66200000     -0.94700000      8.85400000
H     13.92300000     -0.49400000      9.26200000
H     14.84200000     -0.44300000      8.06000000
O     -4.18500000    -12.49100000     -7.93100000
H     -3.75600000    -13.06800000     -8.56200000
H     -4.93300000    -12.13000000     -8.40600000
O    -12.24000000      4.01900000     -9.21100000
H    -12.63000000      3.34500000     -9.76700000
H    -11.34800000      3.71100000     -9.05100000
O     -2.85700000     -4.50800000     -6.76700000
H     -2.70000000     -5.35400000     -7.18700000
H     -2.15900000     -3.94300000     -7.09800000
O      5.19300000     11.40200000     -9.35000000
H      4.70000000     10.71000000     -8.90900000
H      5.46800000     11.98700000     -8.64400000
O     -4.92000000     15.38500000      8.17800000
H     -4.50400000     15.64400000      7.35600000
H     -5.62000000     16.02400000      8.30400000
O     -8.70300000    -12.12100000      3.44100000
H     -7.97400000    -12.71200000      3.25300000
H     -9.31700000    -12.25900000      2.72000000
O      9.34100000     -5.70600000     10.88200000
H      9.10600000     -5.05400000     10.22200000
H     10.25900000     -5.90700000     10.70400000
O      7.99100000     -0.84400000     13.86100000
H      8.05100000     -1.29900000     14.70100000
H      8.62300000     -0.12900000     13.93000000
O      1.98500000     12.47300000     -7.33000000
H      2.77300000     12.93000000     -7.03500000
H      2.25100000     11.55600000     -7.39900000
O      7.82300000      6.92000000     12.23900000
H      7.61300000      6.03300000     11.94600000
H      6.97500000      7.30600000     12.45800000
O    -10.05900000     13.36900000     -6.01100000
H     -9.98400000     13.80900000     -6.85800000
H     -9.94500000     14.06800000     -5.36700000
O     -8.81600000     13.06000000      7.69000000
H     -9.35100000     13.38500000      8.41400000
H     -9.08900000     12.14900000      7.58100000
O     -8.00100000      2.13400000    -12.17500000
H     -8.73800000      1.68200000    -11.76200000
H     -8.36900000      2.51000000    -12.97500000
O      2.97700000     -5.52500000      7.65900000
H      2.75700000     -5.56300000      6.72900000
H      2.63400000     -4.68100000      7.95200000
O     -8.69100000     14.54700000     -1.58000000
H     -8.31100000     14.81500000     -2.41700000
H     -8.88200000     13.61500000     -1.69100000
O    -10.43700000     -2.90600000     11.64000000
H    -10.78600000     -3.78900000     11.51300000
H     -9.55200000     -3.04400000     11.97700000
O      2.98200000     13.10200000      3.97000000
H      2.20600000     12.60200000      4.22600000
H      2.64800000     13.77700000      3.37900000
O      8.86700000     15.58000000     -0.12900000
H      8.33200000     16.26400000      0.27400000
H      9.43400000     15.27200000      0.57800000
O      3.07900000     16.90500000      1.67400000
H      3.12800000     17.31900000      0.81300000
H      3.05400000     17.63700000      2.29100000
O     -4.64300000     -8.22100000      0.96800000
H     -4.02100000     -7.55800000      0.66900000
H     -4.44500000     -8.99200000      0.43700000
O     12.77900000     -0.85900000     10.70000000
H     12.17000000     -0.19600000     10.37700000
H     12.25500000     -1.65800000     10.76000000
O     -3.11700000      3.06200000     11.16500000
H     -3.26600000      2.74400000     10.27400000
H     -3.30000000      2.30600000     11.72300000
O     -0.26000000      7.34100000    -13.05500000
H     -0.61000000      6.61300000    -13.56800000
H      0.44700000      7.69600000    -13.59300000
O      9.43000000     -6.82900000      5.61300000
H      8.63600000     -6.49700000      6.03000000
H      9.94300000     -7.19700000      6.33300000
O     -0.57300000      0.61900000     10.72700000
H     -1.00200000      0.68400000     11.58000000
H     -1.24500000      0.88800000     10.10000000
O    -15.93600000      8.52200000     -5.35400000
H    -16.31600000      8.15300000     -4.55700000
H    -15.01400000      8.26600000     -5.32000000
O     10.23000000      1.52600000      8.23600000
H     10.30400000      2.21100000      7.57300000
H     11.13300000      1.26300000      8.41200000
O      6.99600000     -0.79500000     -2.79200000
H      6.42800000     -1.15200000     -3.47500000
H      7.39900000     -0.02600000     -3.19500000
O      3.89800000      5.97100000     12.95200000
H      4.49400000      6.65000000     13.26500000
H      4.20300000      5.16900000     13.37600000
O      7.93700000      6.45100000    -14.30600000
H      8.48100000      7.04900000    -13.79300000
H      8.48400000      6.21100000    -15.05400000
O     -2.52600000      4.97900000     17.97700000
H     -1.57500000      5.06600000     18.04100000
H     -2.66100000      4.30100000     17.31500000
O      5.70800000    -14.44100000      5.40600000
H      6.45200000    -14.60800000      5.98500000
H      6.10500000    -14.25000000      4.55600000
O     -3.72000000     12.09500000     -0.20900000
H     -3.41400000     11.22900000     -0.47800000
H     -3.50300000     12.14700000      0.72200000
O    -11.53500000      6.18300000      1.07100000
H    -11.02400000      5.43900000      1.38900000
H    -11.02000000      6.53500000      0.34500000
O      0.49800000     -3.75500000     -3.01300000
H      0.76500000     -3.86400000     -3.92600000
H      0.67900000     -4.60300000     -2.60800000
O     -0.00600000     15.15800000      6.41900000
H      0.16700000     16.09500000      6.51600000
H     -0.08200000     15.02500000      5.47500000
O     -7.32100000     -2.55400000     -9.64300000
H     -6.56200000     -2.05100000     -9.93800000
H     -7.88100000     -1.91000000     -9.21000000
O     -4.04600000    -11.02200000    -10.40800000
H     -3.15300000    -11.18300000    -10.71200000
H     -4.58700000    -11.12000000    -11.19100000
O     -0.43600000     -5.06700000    -16.66400000
H     -1.26700000     -5.15300000    -16.19600000
H      0.09700000     -5.79200000    -16.33900000
O      8.46100000    -13.34500000     -8.98200000
H      8.75400000    -14.01700000     -9.59700000
H      7.74400000    -13.75800000     -8.50000000
O     12.53800000    -12.90400000     -0.86000000
H     13.01600000    -12.31900000     -0.27200000
H     11.70400000    -13.06000000     -0.41600000
O     12.82600000      4.84900000     -0.06600000
H     13.48000000      5.24000000      0.51400000
H     12.56000000      5.56500000     -0.64400000
O      3.89100000      0.00000000    -17.06000000
H      3.67900000      0.58500000    -16.33200000
H      4.69500000     -0.44100000    -16.78700000
O     -2.56500000      7.32800000    -11.56200000
H     -2.24800000      7.91200000    -10.87200000
H     -1.86200000      7.32100000    -12.21100000
O     10.90600000      3.98200000     12.42000000
H     11.50200000      4.30200000     13.09800000
H     10.66000000      4.76600000     11.92900000
O     -3.34800000     -0.24700000    -14.47400000
H     -3.74600000      0.54500000    -14.83400000
H     -2.63800000      0.07300000    -13.91800000
O      4.11100000     10.54700000     -2.75700000
H      4.06700000     11.31100000     -2.18200000
H      4.39000000     10.89900000     -3.60200000
O     -3.98000000     -8.06700000     16.09800000
H     -4.23000000     -7.18600000     15.82000000
H     -4.72600000     -8.37800000     16.61100000
O     -3.48800000      4.80700000    -11.99800000
H     -4.08600000      4.97500000    -12.72600000
H     -3.30700000      5.67200000    -11.63200000
O     13.25900000      2.25800000     -1.16000000
H     13.25300000      3.20400000     -1.01700000
H     13.42800000      1.88600000     -0.29400000
O    -13.03000000      6.45900000      7.85400000
H    -13.43700000      6.69600000      7.02100000
H    -12.09900000      6.37200000      7.64900000
O     -9.97800000      1.30500000     12.88800000
H    -10.41300000      0.81700000     13.58800000
H     -9.05900000      1.04100000     12.94700000
O     -4.37200000      6.68800000     -9.72000000
H     -4.00400000      6.95900000    -10.56100000
H     -4.99400000      7.38000000     -9.49700000
O      2.02100000     14.53000000      1.96800000
H      2.25600000     15.42100000      1.70800000
H      1.99300000     14.04000000      1.14600000
O     12.25200000      9.16600000    -10.05200000
H     12.82900000      9.72700000     -9.53400000
H     11.37200000      9.49900000     -9.87400000
O     -6.27200000     12.75600000    -11.15300000
H     -6.75000000     12.25300000    -11.81300000
H     -6.27500000     12.19700000    -10.37700000
O     -1.55200000    -16.01600000     -6.29800000
H     -1.11700000    -15.27300000     -6.71700000
H     -1.41400000    -16.74600000     -6.90200000
O      3.66700000     -4.50700000    -16.80200000
H      3.12600000     -5.29500000    -16.84900000
H      3.26500000     -3.90300000    -17.42600000
O     -3.04900000     -1.76800000     15.75400000
H     -3.10400000     -2.52900000     16.33200000
H     -3.95400000     -1.60300000     15.48800000
O      5.93000000      0.97400000     -5.76800000
H      6.41600000      1.47400000     -5.11200000
H      5.92200000      0.07900000     -5.42900000
O      7.64500000     13.19200000     -4.76400000
H      7.36400000     13.61800000     -3.95400000
H      8.59400000     13.31600000     -4.78400000
O     -4.58900000    -11.93800000      4.94200000
H     -5.52600000    -12.10900000      5.03400000
H     -4.41000000    -12.07400000      4.01200000
O     -6.65800000     11.30800000     -8.98200000
H     -6.65400000     11.40200000     -8.02900000
H     -6.33700000     10.41900000     -9.13600000
O      0.04000000     11.68100000      2.13000000
H      0.24700000     12.23000000      1.37300000
H      0.65300000     10.94900000      2.06900000
O     -8.68500000     -6.58000000     12.88800000
H     -9.17800000     -7.38700000     12.74500000
H     -9.01400000     -5.97700000     12.22200000
O     -3.03300000      4.52800000    -15.25000000
H     -2.32000000      4.03300000    -14.84600000
H     -2.61800000      5.00200000    -15.97000000
O    -14.69200000     -5.03400000      7.41800000
H    -13.86100000     -5.50500000      7.48300000
H    -14.64400000     -4.36800000      8.10400000
O      5.51500000      5.99200000     -5.22300000
H      5.79300000      5.77500000     -4.33300000
H      5.89200000      5.30100000     -5.76700000
O     -3.94400000    -13.27600000     -3.48000000
H     -4.36800000    -12.44500000     -3.69400000
H     -4.15600000    -13.84900000     -4.21700000
O     12.89300000      1.91300000      8.15100000
H     12.58700000      2.69500000      7.69100000
H     13.84200000      1.91800000      8.02500000
O     -5.41100000     13.85700000     -1.93000000
H     -5.73600000     14.28300000     -1.13700000
H     -4.76500000     13.22500000     -1.61500000
O     -5.94600000      4.27300000     14.13600000
H     -5.93800000      5.10300000     14.61300000
H     -5.65700000      3.62500000     14.77800000
O      8.64200000     -9.31100000     -1.16300000
H      8.13700000     -8.54600000     -1.43800000
H      9.41900000     -8.94600000     -0.73900000
O     12.10100000      5.53400000     -3.78700000
H     12.00000000      6.21500000     -4.45300000
H     12.17000000      6.01500000     -2.96200000
O      6.13400000     -2.93300000     16.67900000
H      6.96800000     -2.91700000     16.21100000
H      5.51800000     -3.32000000     16.05700000
O     -1.45200000      4.13700000     -8.36300000
H     -2.33500000      4.30400000     -8.69300000
H     -1.56500000      3.43500000     -7.72100000
O    -11.10300000     -7.20200000    -10.65200000
H    -11.53300000     -6.63000000    -10.01500000
H    -10.16800000     -7.07700000    -10.49300000
O     -5.09600000      1.04200000      1.39100000
H     -4.34900000      1.62600000      1.51500000
H     -4.96500000      0.34500000      2.03500000
O     -8.07900000     14.56700000      5.59200000
H     -8.34600000     14.13900000      6.40600000
H     -7.96100000     13.84800000      4.97200000
O      3.51700000      8.58200000    -10.41500000
H      4.08400000      9.22000000    -10.84700000
H      2.93900000      8.26600000    -11.10900000
O     10.63400000      9.88200000     -6.93500000
H     10.09200000      9.43200000     -7.58400000
H     10.25000000     10.75600000     -6.86700000
O      5.24800000     11.35800000     -4.94300000
H      5.05000000     11.85300000     -5.73900000
H      6.17500000     11.53000000     -4.77800000
O      8.91700000     -7.77800000     14.51600000
H      8.17500000     -7.27800000     14.17600000
H      9.66900000     -7.19700000     14.40300000
O      6.48100000      5.31400000     -2.70200000
H      5.65400000      4.99800000     -2.33800000
H      6.75200000      6.01300000     -2.10800000
O    -10.42600000    -11.99400000      1.40600000
H    -11.22200000    -12.51500000      1.30500000
H    -10.61200000    -11.17800000      0.94200000
O      6.66900000     -5.89700000      4.74100000
H      6.90000000     -5.18500000      4.14500000
H      7.27100000     -5.79700000      5.47800000
O     -5.61100000     -2.07400000    -14.14300000
H     -4.79600000     -1.58300000    -14.24000000
H     -6.29200000     -1.46900000    -14.43900000
O     14.53300000      0.09900000      6.13100000
H     15.23400000      0.48100000      5.60200000
H     14.61000000     -0.84400000      5.98500000
O      1.38000000     -6.23000000     -1.80100000
H      2.03700000     -6.13000000     -2.49100000
H      1.56600000     -7.08600000     -1.41600000
O      5.87100000      8.50500000     10.16500000
H      5.39800000      8.75800000      9.37300000
H      5.45100000      7.69100000     10.44500000
O     -5.80300000     14.88300000      1.44400000
H     -6.05300000     13.98900000      1.67700000
H     -4.86900000     14.82600000      1.24300000
O     -4.14300000     -9.45300000     -8.14900000
H     -4.11200000    -10.13300000     -8.82200000
H     -4.77200000     -8.81300000     -8.48300000
O      0.56700000     -5.16600000      1.70200000
H     -0.20200000     -5.73500000      1.67800000
H      0.20900000     -4.27800000      1.69200000
O    -13.65800000     -0.70400000     -9.25600000
H    -12.73800000     -0.73400000     -8.99600000
H    -13.71700000     -1.31000000     -9.99600000
O      7.54800000     14.59900000     -2.40100000
H      6.72500000     14.81400000     -1.96300000
H      8.22200000     14.77500000     -1.74400000
O     -8.42800000     -3.90400000    -14.17000000
H     -7.86300000     -4.17900000    -14.89200000
H     -8.28000000     -2.96100000    -14.09600000
O     -1.20900000      4.92500000      2.40800000
H     -0.34600000      5.24200000      2.67400000
H     -1.81100000      5.29900000      3.05100000
O      8.79700000      9.03300000     -9.21800000
H      8.54400000      8.94600000    -10.13700000
H      8.15100000      8.51100000     -8.74200000
O      0.32100000      8.48300000     11.62200000
H      0.08300000      9.22000000     11.05900000
H     -0.28200000      8.54300000     12.36300000
O    -10.62000000     -5.30400000      3.58800000
H    -11.01600000     -5.98900000      3.05000000
H    -11.20700000     -4.55300000      3.48900000
O     15.48300000      2.13700000     -2.89500000
H     14.74000000      2.07200000     -2.29600000
H     16.02700000      2.83300000     -2.52600000
O      8.35600000     -3.69000000     15.21700000
H      9.22000000     -3.60400000     14.81400000
H      8.33400000     -4.58900000     15.54500000
O     -5.07700000     15.16500000     -9.24800000
H     -4.79400000     14.88300000    -10.11800000
H     -4.63800000     14.56300000     -8.64700000
O     -4.76600000      5.77500000     11.80500000
H     -5.38100000      5.76300000     12.53900000
H     -4.22100000      4.99900000     11.93700000
O      2.01300000    -12.70300000    -12.00000000
H      2.38100000    -11.97800000    -12.50600000
H      1.08200000    -12.49600000    -11.92600000
O     -7.71300000     12.65600000      0.49400000
H     -7.62100000     13.57000000      0.22600000
H     -8.26600000     12.26200000     -0.18000000
O      1.97100000    -14.28500000     11.46900000
H      1.53100000    -13.63800000     10.91700000
H      1.58200000    -14.16500000     12.33500000
O      4.54000000    -10.40700000     -3.67800000
H      4.45300000     -9.50700000     -3.36100000
H      4.11000000    -10.40200000     -4.53300000
O      1.13200000     -3.62100000     -5.68700000
H      1.96600000     -3.31400000     -6.04200000
H      1.11700000     -4.55700000     -5.88700000
O      1.58700000     -8.66800000     -0.84300000
H      1.55300000     -8.98500000      0.06000000
H      1.68800000     -9.45900000     -1.37100000
O      3.78400000     -6.46900000      4.96600000
H      3.83600000     -5.51300000      4.94100000
H      4.61700000     -6.74500000      5.34800000
O     -5.25400000      9.12300000     -3.09900000
H     -5.41900000      8.18400000     -3.17200000
H     -4.71900000      9.21100000     -2.30900000
O      0.24200000     10.91000000     -9.16000000
H      0.31600000     11.85500000     -9.29200000
H      1.13300000     10.62600000     -8.95600000
O      8.52900000    -11.38000000      5.62100000
H      8.98900000    -10.74200000      5.07500000
H      8.86800000    -11.22900000      6.50300000
O      4.43900000     12.07800000      0.42900000
H      4.45400000     12.88900000      0.93800000
H      4.21100000     12.35600000     -0.45800000
O    -13.00900000     -2.40600000      1.13700000
H    -12.59300000     -3.09300000      0.61700000
H    -13.80500000     -2.18700000      0.65200000
O     -8.86500000     -8.34300000      5.19900000
H     -8.83400000     -8.80100000      4.35900000
H     -7.96300000     -8.36400000      5.51700000
O     -1.71000000     -0.35800000      4.73100000
H     -0.84000000     -0.40800000      5.12900000
H     -2.21200000     -1.04600000      5.16800000
O     -1.20700000     18.38400000     -3.71100000
H     -0.34500000     18.39200000     -3.29600000
H     -1.46800000     17.46300000     -3.70100000
O     -6.00800000     -1.25500000      5.08700000
H     -6.81800000     -0.85900000      5.40900000
H     -6.23400000     -2.17300000      4.93700000
O    -11.88900000      3.06200000     12.78600000
H    -11.13300000      2.50000000     12.61600000
H    -12.32600000      2.65500000     13.53400000
O     10.61700000      9.93400000      4.37600000
H      9.96300000      9.26500000      4.17400000
H     10.41400000     10.65600000      3.78100000
O     -7.43200000     -9.78500000     -6.08800000
H     -8.23000000    -10.06200000     -5.63700000
H     -7.58000000    -10.02100000     -7.00400000
O    -12.02700000      2.70300000      3.63900000
H    -12.29500000      2.65100000      2.72100000
H    -12.67300000      3.28200000      4.04400000
O     -3.62600000    -11.33300000     12.03200000
H     -3.95500000    -10.43800000     12.11100000
H     -2.67800000    -11.24900000     12.13400000
O    -11.91300000     -1.70300000     13.68800000
H    -11.27800000     -1.98700000     13.02900000
H    -11.39000000     -1.23200000     14.33700000
O      1.89500000    -11.20000000     14.73400000
H      1.27700000    -11.03100000     15.44500000
H      2.11800000    -10.33100000     14.39900000
O     -9.55600000     -1.47300000     -2.68600000
H     -8.95600000     -2.08200000     -2.25600000
H    -10.03100000     -2.01000000     -3.32000000
O     10.47300000     13.62300000      5.05600000
H      9.68600000     13.95800000      4.62700000
H     11.16600000     14.22700000      4.79000000
O     15.54400000      2.20700000      8.35000000
H     16.14000000      2.12400000      9.09400000
H     16.11900000      2.25700000      7.58600000
O     11.94600000     -5.69100000      9.87800000
H     12.66500000     -5.06000000      9.86100000
H     12.18100000     -6.30400000     10.57500000
O    -12.07400000     -7.37300000      8.01700000
H    -11.44800000     -6.71300000      7.71800000
H    -11.53900000     -8.14600000      8.19700000
O     10.75600000      4.33500000     -7.70700000
H     10.53500000      5.25000000     -7.87600000
H      9.97300000      3.84800000     -7.96400000
O      6.02600000    -10.14200000      2.06300000
H      6.03700000    -10.82900000      1.39700000
H      5.88500000    -10.61000000      2.88700000
O      3.84100000     -9.19300000    -12.15600000
H      4.41600000     -9.83000000    -11.73200000
H      4.30500000     -8.94700000    -12.95600000
O    -17.28500000      4.85100000     -0.30300000
H    -17.86900000      4.46900000     -0.95800000
H    -17.71100000      5.67100000     -0.05200000
O     -1.25000000      8.59600000     -9.13000000
H     -0.75200000      9.41100000     -9.07700000
H     -1.62100000      8.48400000     -8.25400000
O     10.08700000     -1.88000000     -3.39300000
H      9.35800000     -2.28500000     -2.92300000
H      9.72000000     -1.07200000     -3.75300000
O    -11.33500000      2.43400000     -1.25700000
H    -11.84900000      3.00900000     -1.82500000
H    -11.39000000      1.57400000     -1.67300000
O      4.80100000     -0.60900000     17.26600000
H      5.39300000     -1.36000000     17.29900000
H      4.21200000     -0.79900000     16.53600000
O     -5.27900000      3.37200000      5.13200000
H     -5.53800000      3.89600000      5.89000000
H     -6.09400000      3.23200000      4.64900000
O     -5.90500000     -5.24100000      9.47900000
H     -5.04400000     -5.48800000      9.81500000
H     -5.72300000     -4.57700000      8.81500000
O      7.40200000     10.06900000      7.55200000
H      7.19800000     11.00400000      7.55600000
H      6.55500000      9.64000000      7.43200000
O     -4.32400000     -4.25300000    -17.07800000
H     -3.98200000     -5.05000000    -17.48300000
H     -3.67200000     -4.02200000    -16.41600000
O    -14.54700000     -5.31200000      0.49700000
H    -14.98300000     -6.14300000      0.69000000
H    -15.02300000     -4.66600000      1.01900000
O     -3.56900000     -6.74300000    -14.81800000
H     -4.29200000     -6.22600000    -14.46500000
H     -3.26400000     -7.26600000    -14.07700000
O      1.75200000      1.74800000     18.47400000
H      1.66300000      2.14900000     17.60900000
H      0.89600000      1.87200000     18.88400000
O     -4.95000000    -10.58600000     -4.90000000
H     -4.25900000    -10.07500000     -5.32100000
H     -5.74300000    -10.36400000     -5.38800000
O      7.39200000      6.31800000      8.72200000
H      6.68300000      5.78800000      9.08700000
H      7.28600000      7.17600000      9.13300000
O      0.14200000      8.97100000      2.99400000
H     -0.30400000      8.79700000      3.82300000
H      1.07000000      8.84600000      3.19100000
O     -6.73000000      6.91700000     -5.96300000
H     -6.52500000      6.56900000     -6.83100000
H     -6.15800000      7.67900000     -5.87000000
O      7.92900000     -4.80300000     -9.38400000
H      8.51500000     -5.45400000     -9.76900000
H      8.09800000     -4.00400000     -9.88200000
O    -13.67800000     -2.44100000     -3.07600000
H    -14.33800000     -2.07000000     -3.66100000
H    -13.94200000     -2.15000000     -2.20300000
O      7.80400000      4.48800000    -10.45300000
H      7.03300000      4.99000000    -10.71800000
H      8.54200000      5.07000000    -10.63500000
O      0.65600000    -12.94400000      9.36300000
H      0.91200000    -12.03000000      9.24000000
H      0.08600000    -13.13500000      8.61800000
O      2.19400000     -3.05200000      8.15000000
H      2.91900000     -2.43600000      8.04700000
H      1.68100000     -2.70000000      8.87700000
O     -9.74000000      2.94500000    -14.30300000
H     -9.92600000      2.71300000    -15.21300000
H    -10.60200000      3.01600000    -13.89300000
O     -1.05700000    -12.12400000    -12.99100000
H     -1.92200000    -11.71800000    -13.04500000
H     -0.86100000    -12.14800000    -12.05400000
O      7.52200000      2.56900000     -3.60200000
H      8.13700000      2.07300000     -3.06200000
H      6.92300000      2.97200000     -2.97300000
O      7.84600000     -1.52800000     10.98300000
H      8.00000000     -1.20600000     11.87100000
H      8.05000000     -0.78200000     10.41900000
O     -3.39900000     10.33600000     11.04900000
H     -3.00600000     10.10400000     10.20800000
H     -4.31700000     10.51200000     10.84300000
O     -8.90500000      8.51700000     -5.18700000
H     -8.40500000      7.91600000     -5.73900000
H     -9.05800000      9.28200000     -5.74200000
O    -11.83500000      0.18900000     -2.78200000
H    -11.21500000     -0.48700000     -2.50600000
H    -11.57700000      0.39800000     -3.67900000
O      1.93500000      0.26000000     -4.70600000
H      1.60600000     -0.20500000     -3.93700000
H      2.42000000     -0.40200000     -5.19800000
O      5.58100000      6.17900000    -15.79200000
H      6.38800000      6.58200000    -15.47100000
H      4.96300000      6.27000000    -15.06600000
O    -15.00500000      3.46800000     -0.64800000
H    -14.80300000      3.69200000     -1.55700000
H    -15.81200000      3.94600000     -0.45700000
O      9.54700000      3.80400000      2.47800000
H      9.97000000      4.66300000      2.49900000
H     10.27200000      3.18200000      2.41500000
O      9.81000000    -11.32600000     -7.84500000
H      9.62000000    -11.20700000     -6.91400000
H      9.16700000    -11.97100000     -8.14000000
O    -10.48000000    -10.98400000     -8.34400000
H    -10.22800000    -10.78600000     -9.24600000
H    -10.36900000    -10.15600000     -7.87700000
O      1.18300000     -1.17600000     12.58600000
H      1.16600000     -0.89400000     13.50100000
H      1.85400000     -0.62800000     12.17900000
O     -5.97000000    -16.45500000     -5.48500000
H     -5.46900000    -17.26600000     -5.40400000
H     -5.30700000    -15.76600000     -5.52600000
O      4.09600000    -15.92500000     -4.69600000
H      4.32000000    -15.17200000     -4.15000000
H      4.71600000    -16.60500000     -4.43400000
O      0.48900000     -2.33400000      5.40800000
H     -0.22700000     -2.67500000      5.94500000
H      1.23500000     -2.28500000      6.00700000
O      2.06800000      1.30200000    -11.87900000
H      2.12600000      2.17100000    -11.48100000
H      1.15900000      1.23300000    -12.17100000
O      0.62000000     -6.80900000     -6.86300000
H     -0.31500000     -7.00500000     -6.90500000
H      0.98200000     -7.19300000     -7.66100000
O      0.11800000     17.04800000      1.14300000
H      1.02300000     16.91400000      0.86100000
H     -0.35600000     17.25400000      0.33700000
O      0.96100000      4.82500000     11.98900000
H      1.04800000      5.41000000     11.23700000
H      1.49000000      5.23300000     12.67400000
O    -10.53100000      8.48800000     -1.07300000
H     -9.89700000      8.79200000     -1.72200000
H    -10.13100000      8.69900000     -0.22900000
O      4.72900000      9.33400000      7.40900000
H      4.16600000     10.08000000      7.61400000
H      4.12300000      8.64200000      7.14300000
O     -0.30500000    -17.53000000     -0.53600000
H     -0.41800000    -17.96200000      0.31100000
H     -0.45100000    -16.60200000     -0.35300000
O      4.60400000     -6.70500000     12.94300000
H      5.53600000     -6.57500000     12.77000000
H      4.54500000     -6.77400000     13.89600000
O      6.12300000    -11.74500000      4.39800000
H      6.79100000    -11.40600000      4.99400000
H      6.50200000    -12.55100000      4.04700000
O      1.33900000     10.85800000     -1.45900000
H      0.84500000     11.10900000     -2.24000000
H      2.24900000     10.82000000     -1.75300000
O    -11.37600000     -3.58900000     -4.28500000
H    -12.13300000     -3.14700000     -3.89900000
H    -11.18800000     -4.31000000     -3.68300000
O      1.04600000    -10.18200000     -7.11300000
H      1.42500000    -10.99600000     -7.44600000
H      0.10000000    -10.30900000     -7.19100000
O      8.22200000      7.00100000      1.25300000
H      9.07900000      6.93200000      0.83200000
H      8.39300000      7.47900000      2.06500000
O     -4.43200000      2.02400000    -15.32300000
H     -5.24600000      2.04300000    -15.82600000
H     -4.06100000      2.89900000    -15.43400000
O     15.22400000      6.42600000     -2.82100000
H     15.32600000      7.29200000     -3.21600000
H     14.41900000      6.49000000     -2.30600000
O     -7.12000000      3.95100000      0.72300000
H     -6.22900000      3.70500000      0.97200000
H     -7.41900000      3.23300000      0.16500000
O      2.22500000      0.92000000     10.55000000
H      1.28700000      1.04400000     10.69500000
H      2.34600000      1.07700000      9.61300000
O    -16.35100000      5.05700000      2.89400000
H    -16.97800000      5.78000000      2.91600000
H    -15.62300000      5.38700000      2.36800000
O     -3.31000000     -9.89900000      6.54700000
H     -3.93200000    -10.50200000      6.14000000
H     -2.67900000     -9.70400000      5.85500000
O     -9.27800000      2.43200000      7.98100000
H     -8.80400000      1.98200000      7.28200000
H     -9.30800000      1.79700000      8.69700000
O     -0.25800000     14.71400000     -2.13900000
H     -0.59900000     15.31800000     -2.79900000
H     -0.31900000     13.85100000     -2.55000000
O      6.76600000     -5.28900000     -6.94100000
H      6.68300000     -4.35000000     -6.77500000
H      6.86100000     -5.35700000     -7.89100000
O     -0.61800000    -10.61500000      8.04300000
H     -0.74100000     -9.75600000      8.44800000
H     -1.50300000    -10.97200000      7.96500000
O      1.08200000     -7.56400000    -15.88400000
H      1.41200000     -8.43400000    -16.10900000
H      1.23800000     -7.48400000    -14.94300000
O      4.89700000     14.69800000      1.44500000
H      5.44900000     14.55400000      2.21400000
H      4.30200000     15.40000000      1.70600000
O     12.18600000    -12.09600000      5.68300000
H     11.86600000    -11.62900000      4.91000000
H     11.39900000    -12.46800000      6.08000000
O     -7.23000000     -5.78300000     -1.49200000
H     -6.74600000     -5.27500000     -0.84000000
H     -6.55200000     -6.18100000     -2.03700000
O     -3.40400000     11.55700000      4.76100000
H     -2.96500000     11.87700000      5.54800000
H     -4.27000000     11.96400000      4.78700000
O     -8.43000000      5.34500000    -13.62600000
H     -8.78300000      4.45900000    -13.70100000
H     -7.50500000      5.25400000    -13.85600000
O     13.34600000      9.53000000      4.64700000
H     12.47800000      9.33400000      4.29500000
H     13.22800000      9.51300000      5.59700000
O     -6.03000000     -7.56600000      6.36600000
H     -5.33700000     -7.48000000      7.02000000
H     -5.58200000     -7.46400000      5.52700000
O      3.39700000     -4.78100000      1.31100000
H      3.67500000     -4.23000000      2.04300000
H      2.46900000     -4.94700000      1.47500000
O    -12.86100000     -0.47400000      5.88700000
H    -13.25400000     -0.82800000      6.68500000
H    -13.44500000      0.24000000      5.62900000
O     -9.18200000     -4.11000000     14.09300000
H     -9.13400000     -5.02400000     13.81400000
H    -10.00800000     -4.05000000     14.57400000
O     14.32800000     -5.88000000     -4.61800000
H     14.46800000     -5.18900000     -3.97100000
H     14.31400000     -5.42100000     -5.45900000
O      3.17800000    -17.42000000      6.53200000
H      2.93000000    -17.11500000      7.40500000
H      3.16300000    -16.63200000      5.98900000
O      4.02300000     13.12400000     -2.05400000
H      3.47500000     13.41100000     -2.78500000
H      4.54800000     13.89200000     -1.83200000
O     13.24000000     -9.41300000     -1.90600000
H     14.03700000     -8.95700000     -2.17600000
H     13.03100000     -9.98700000     -2.64300000
O     15.11300000     -9.49600000      2.98100000
H     14.94200000     -8.62400000      3.33800000
H     14.40800000     -9.63900000      2.35000000
O     -5.00200000      4.65600000     -4.80300000
H     -5.24200000      5.41500000     -4.27200000
H     -5.05000000      4.97100000     -5.70600000
O    -10.20800000    -13.31800000     -2.40100000
H     -9.38000000    -13.04500000     -2.00600000
H    -10.24300000    -14.26400000     -2.25500000
O     11.77600000      2.65000000      1.77700000
H     12.69700000      2.39600000      1.84400000
H     11.76600000      3.34000000      1.11300000
O    -12.56800000      9.26900000      8.97200000
H    -12.62200000      8.32000000      9.08200000
H    -12.47200000      9.60800000      9.86200000
O     -1.63400000     -3.43300000     -1.42800000
H     -0.79900000     -3.04500000     -1.69000000
H     -1.66800000     -4.26700000     -1.89700000
O     -2.65800000     -6.28400000      0.49800000
H     -2.08400000     -6.67800000      1.15400000
H     -2.61800000     -5.34400000      0.67900000
O      8.27700000      3.66700000     13.43100000
H      9.08800000      3.76600000     12.93200000
H      7.58600000      3.67800000     12.76800000
O      6.34900000     10.62900000      4.59600000
H      6.00400000      9.73700000      4.54000000
H      7.09300000     10.56100000      5.19500000
O     -3.08300000      1.28300000      8.96600000
H     -3.71800000      0.58500000      9.12700000
H     -3.18200000      1.48600000      8.03500000
O      2.21200000      5.15500000     -8.16400000
H      2.63500000      4.60500000     -8.82300000
H      1.32300000      5.28400000     -8.49500000
O     -2.72400000     -4.28000000    -11.25200000
H     -2.45700000     -3.58100000    -10.65500000
H     -2.03300000     -4.30700000    -11.91300000
O     -9.27200000     11.86400000     -1.70700000
H     -9.91500000     12.08100000     -2.38200000
H     -8.93900000     11.00300000     -1.96200000
O      6.27400000     -8.97200000     -6.80900000
H      6.97500000     -8.51300000     -6.34600000
H      6.66400000     -9.21800000     -7.64800000
O     13.80400000     -7.02100000      2.73700000
H     13.80100000     -7.26300000      1.81100000
H     13.86600000     -6.06600000      2.73500000
O      5.62000000      1.06800000     14.27800000
H      5.66700000      1.02800000     13.32300000
H      6.18800000      0.35700000     14.57500000
O     -1.45700000    -14.78400000     10.62000000
H     -0.89500000    -14.05200000     10.87500000
H     -1.49300000    -15.34000000     11.39800000
O     -5.57600000     -4.97400000    -13.49100000
H     -6.53000000     -4.99500000    -13.56600000
H     -5.33300000     -4.09400000    -13.78100000
O    -17.21100000      0.33100000      0.13000000
H    -17.58700000      0.96600000     -0.47900000
H    -17.25600000      0.76100000      0.98300000
O      7.20700000     11.11600000      1.89500000
H      6.82200000     11.12300000      2.77100000
H      6.45500000     11.10000000      1.30300000
O     -7.93300000      6.19800000      8.98800000
H     -8.66000000      6.82000000      8.94400000
H     -8.26900000      5.47400000      9.51700000
O    -16.88000000      1.80300000      5.34800000
H    -15.97300000      1.66200000      5.61900000
H    -17.30900000      0.96200000      5.50500000
O     -1.75400000     10.57300000     -5.81200000
H     -2.52200000     10.86400000     -5.32100000
H     -1.87700000      9.62900000     -5.91300000
O      7.84800000    -13.89800000      2.93800000
H      7.52100000    -13.68000000      2.06500000
H      7.79000000    -14.85200000      2.98500000
O      6.97800000      5.75200000     15.03200000
H      7.50300000      6.54800000     15.10500000
H      7.55300000      5.12500000     14.59200000
O     -7.43100000      8.04400000    -12.61100000
H     -7.64700000      8.80500000    -13.15000000
H     -7.94600000      7.33000000    -12.98900000
O     -4.42900000    -12.30800000      2.09900000
H     -4.34900000    -11.59900000      1.46100000
H     -3.71500000    -12.90800000      1.88200000
O      8.01000000      0.38000000      8.89900000
H      7.81500000     -0.26000000      8.21400000
H      8.76100000      0.86900000      8.56200000
O      1.24300000     13.89600000    -10.11500000
H      1.63000000     13.85300000     -9.24100000
H      1.69500000     14.62500000    -10.54100000
O     -4.55300000     -6.17900000    -11.41500000
H     -3.87100000     -5.62700000    -11.03200000
H     -5.00400000     -5.60700000    -12.03500000
O      4.23600000     -1.98100000     10.97700000
H      4.72500000     -1.24800000     11.34900000
H      4.12200000     -1.74900000     10.05500000
O      9.96700000      0.98400000     -7.95900000
H      9.04800000      1.24400000     -8.02700000
H     10.19400000      1.14300000     -7.04300000
O     -5.30400000     -4.30100000     -0.52700000
H     -4.97900000     -3.69900000      0.14300000
H     -4.68300000     -5.03000000     -0.51500000
O     11.52000000     11.17100000     -2.17900000
H     12.06900000     11.26900000     -1.40100000
H     10.62400000     11.22600000     -1.84900000
O     11.81400000      0.98000000     13.70800000
H     11.50400000      1.80100000     14.09000000
H     11.42100000      0.95800000     12.83600000
O      9.09300000     -7.12800000    -10.83200000
H     10.01400000     -7.21800000    -11.07900000
H      8.90200000     -7.91800000    -10.32600000
O      3.18200000      3.94400000     -5.57500000
H      2.39800000      3.40000000     -5.49500000
H      2.85400000      4.79800000     -5.85500000
O     15.81500000      7.19400000      4.90100000
H     14.98400000      7.45300000      4.50200000
H     16.45000000      7.82700000      4.56600000
O     10.86800000    -13.72100000      2.39600000
H      9.92400000    -13.87100000      2.45500000
H     11.00500000    -12.88400000      2.84100000
O     -6.73200000     12.06000000     -3.65200000
H     -6.46000000     12.94800000     -3.42100000
H     -6.64700000     11.56300000     -2.83800000
O      2.55700000      6.87500000     -5.77400000
H      2.68500000      6.97800000     -6.71700000
H      3.44300000      6.83500000     -5.41400000
O     -5.10000000     -6.70000000     -3.95000000
H     -4.14300000     -6.70200000     -3.98800000
H     -5.37500000     -6.98700000     -4.82100000
O      4.77600000      8.27100000     -1.54400000
H      4.74700000      9.10200000     -2.01800000
H      4.11500000      7.72800000     -1.97200000
O     -9.74600000     11.13300000     -9.80300000
H     -8.81500000     11.17900000     -9.58300000
H    -10.11900000     11.93400000     -9.43700000
O     -5.51000000     13.20700000      4.77900000
H     -5.92500000     12.69800000      5.47500000
H     -5.79900000     12.78500000      3.96900000
O     -9.13000000     -6.21800000     -5.53700000
H     -8.20700000     -6.41800000     -5.69400000
H     -9.11900000     -5.60100000     -4.80500000
O     -0.80300000      9.59800000      5.67600000
H     -0.36500000     10.43400000      5.51700000
H     -0.70600000      9.45300000      6.61700000
O     -9.45000000     -8.25300000     -3.71100000
H     -9.60800000     -7.53900000     -4.32800000
H    -10.21700000     -8.82000000     -3.79800000
O     -5.56900000     -4.62000000     -8.74600000
H     -5.26700000     -4.32400000     -7.88700000
H     -6.21000000     -3.96100000     -9.01400000
O      6.20800000      2.25200000      9.78000000
H      6.79100000      1.62700000      9.35000000
H      5.85700000      2.78400000      9.06600000
O     -8.12400000      3.39200000      4.43900000
H     -8.18500000      2.52100000      4.04800000
H     -8.96100000      3.51400000      4.88600000
O    -15.08400000     -0.31900000      2.78500000
H    -14.44200000      0.30600000      2.44800000
H    -14.58000000     -0.88800000      3.36800000
O     11.65300000      8.94500000      0.18500000
H     12.39500000      9.24600000      0.70900000
H     10.93300000      9.52300000      0.43600000
O      9.63400000    -14.02200000     -0.08800000
H      9.62300000    -14.79000000     -0.65900000
H     10.17800000    -14.28300000      0.65500000
O     -6.92600000      7.64300000      6.25900000
H     -7.10800000      7.13000000      5.47200000
H     -6.84600000      6.99200000      6.95600000
O     -2.82500000     -9.10600000     -5.84000000
H     -3.18400000     -9.15400000     -6.72600000
H     -2.83600000     -8.17300000     -5.62700000
O     -6.27900000     10.20800000     10.44000000
H     -7.04900000      9.66000000     10.28800000
H     -6.63600000     11.07900000     10.61600000
O      9.98200000     -5.30600000      3.40500000
H      9.76300000     -5.99300000      2.77600000
H     10.08000000     -5.76700000      4.23800000
O     -1.71700000     13.04800000    -12.86500000
H     -0.98700000     12.43700000    -12.96700000
H     -1.70400000     13.28400000    -11.93700000
O     10.20500000    -10.36900000      7.99500000
H     10.59900000     -9.55600000      7.67800000
H     10.75000000    -10.62500000      8.73900000
O     -5.69200000      9.10600000      2.71300000
H     -4.98700000      8.47400000      2.85000000
H     -5.83400000      9.49800000      3.57500000
O      8.83600000      7.42500000     -4.57300000
H      8.10300000      7.11900000     -5.10600000
H      9.60000000      7.33400000     -5.14300000
O     11.48800000      3.35000000     -5.18200000
H     11.78800000      4.04200000     -4.59200000
H     11.03100000      3.81500000     -5.88300000
O     11.28800000      6.00700000      3.22800000
H     11.65600000      6.54800000      3.92700000
H     12.04300000      5.75900000      2.69500000
O     10.41100000     -1.79200000      5.78600000
H     10.91200000     -2.14700000      6.52000000
H     10.83100000     -0.95300000      5.59300000
O      5.20700000      2.57200000      1.11100000
H      5.22400000      1.96900000      0.36800000
H      6.12100000      2.83200000      1.22900000
O     16.71900000     -6.66200000      1.16000000
H     15.84300000     -6.34600000      0.93700000
H     17.30600000     -5.96200000      0.87600000
O     -6.95700000    -12.62700000     -1.19700000
H     -7.59900000    -13.03600000     -0.61700000
H     -6.11000000    -12.93700000     -0.87400000
O      2.62500000     -6.85100000    -13.59100000
H      3.38300000     -6.28700000    -13.74200000
H      2.95900000     -7.55800000    -13.03900000
O      2.29700000    -15.20100000      3.81500000
H      2.70900000    -14.34200000      3.91100000
H      1.36000000    -15.02900000      3.90900000
O     15.58700000     -4.11800000     -2.71600000
H     16.14500000     -3.54900000     -2.18600000
H     14.83700000     -3.57000000     -2.94700000
O      3.74800000     -7.30600000      9.66500000
H      3.28700000     -8.00300000      9.19800000
H      3.83500000     -6.60300000      9.02100000
O     -9.11300000      8.52500000      1.40100000
H     -9.36700000      7.95000000      2.12300000
H     -8.51800000      9.16100000      1.79800000
O     -7.85400000     -6.23300000      3.21600000
H     -7.88300000     -6.47600000      2.29000000
H     -8.77300000     -6.13200000      3.46500000
O     -1.55000000     -1.50500000      7.70100000
H     -2.29300000     -1.41700000      7.10300000
H     -0.98800000     -0.75800000      7.49500000
O     -6.23800000      6.58600000     -2.90400000
H     -6.83400000      6.47300000     -2.16300000
H     -6.77700000      6.40300000     -3.67400000
O      3.73000000     -7.46100000     -6.28100000
H      4.56000000     -7.77600000     -6.63800000
H      3.16600000     -7.35100000     -7.04700000
O      3.63500000     -4.79300000     -6.42200000
H      3.87800000     -5.71600000     -6.35800000
H      4.42300000     -4.36000000     -6.75100000
O      4.94700000     -3.21800000     -8.20000000
H      4.64900000     -3.45400000     -9.07800000
H      5.41100000     -2.38900000     -8.31800000
O     -7.34800000      5.91300000      4.14100000
H     -6.71900000      5.83900000      3.42400000
H     -7.70500000      5.03000000      4.23900000
O     -8.32600000     -0.14900000      6.92900000
H     -8.97700000      0.14200000      6.29000000
H     -8.66900000     -0.98000000      7.25800000
O     -3.62900000     17.78600000      2.22200000
H     -3.57000000     16.83900000      2.09300000
H     -4.51600000     17.92800000      2.55200000
O    -14.39000000     -8.88200000      8.33800000
H    -13.60400000     -8.33800000      8.27500000
H    -14.81000000     -8.60100000      9.15100000
O      1.15800000     -8.14300000      7.50600000
H      1.48300000     -8.98100000      7.83400000
H      0.66300000     -7.77500000      8.23900000
O     11.14700000    -11.27200000      3.33200000
H     11.83300000    -10.84300000      2.82100000
H     10.41800000    -10.65200000      3.32200000
O      2.93400000     -3.60200000      4.03100000
H      3.37400000     -2.94000000      4.56400000
H      2.11600000     -3.18600000      3.75900000
O      3.89000000    -17.08300000      0.02400000
H      3.62700000    -17.04000000      0.94300000
H      3.22400000    -17.63200000     -0.39000000
O     -2.59700000     17.72300000      5.72500000
H     -3.24200000     18.36600000      5.43000000
H     -2.93700000     16.88300000      5.41600000
O      5.11400000      0.15200000      3.45900000
H      4.91300000     -0.44000000      2.73400000
H      5.77900000      0.74400000      3.10800000
O    -14.04500000      3.93400000     -5.95200000
H    -13.22600000      4.28100000     -5.59900000
H    -13.78400000      3.15400000     -6.44100000
O     -8.39100000     -7.08200000     -9.87500000
H     -8.54100000     -6.22400000    -10.27200000
H     -7.52800000     -7.01100000     -9.46900000
O      2.62200000     -1.54600000     -6.97300000
H      3.47900000     -1.93000000     -6.78800000
H      2.45000000     -1.77300000     -7.88700000
O      9.70200000     -3.13800000    -10.78400000
H     10.59500000     -3.41700000    -10.58000000
H      9.51700000     -2.44300000    -10.15400000
O      8.66400000     12.05200000     -1.80100000
H      8.18700000     11.23300000     -1.93400000
H      8.03800000     12.73500000     -2.04000000
O    -10.21200000     -0.74600000    -13.12300000
H     -9.47200000     -0.39800000    -13.62100000
H    -10.30000000     -0.15000000    -12.37900000
O      6.37600000    -11.01800000     -1.40700000
H      6.26600000    -10.88100000     -2.34900000
H      7.02300000    -10.36300000     -1.14500000
O     10.00900000     -3.95800000      0.72100000
H     10.31900000     -3.66500000      1.57800000
H      9.07400000     -3.75300000      0.72100000
O     -7.12200000     -2.98600000     -2.40000000
H     -6.16800000     -3.00200000     -2.48600000
H     -7.32100000     -3.71800000     -1.81500000
O    -10.01400000      6.43900000     -3.37900000
H     -9.69500000      7.24600000     -3.78300000
H     -9.60100000      6.42300000     -2.51600000
O     -6.52000000      8.77100000     -0.13700000
H     -6.49500000      9.07600000      0.77000000
H     -5.68900000      8.31200000     -0.25800000
O      4.02000000      5.15900000      1.45200000
H      4.07300000      4.27000000      1.10300000
H      4.77900000      5.60900000      1.08100000
O      5.07500000     -1.46200000      0.90700000
H      5.55400000     -0.79000000      0.42200000
H      4.57300000     -1.92800000      0.24000000
O     -9.76200000      4.30500000      1.93800000
H     -9.00800000      4.06700000      1.39700000
H     -9.73400000      3.69000000      2.67100000
O     -6.18000000     12.15200000      7.10400000
H     -5.58800000     12.46100000      7.79100000
H     -7.02100000     12.03900000      7.54700000
O     -0.52000000     -6.32300000     15.63200000
H     -0.29600000     -5.48800000     16.04200000
H      0.13700000     -6.93600000     15.96200000
O      1.89000000      3.72500000      5.21300000
H      0.97100000      3.77300000      5.47900000
H      2.00300000      2.82500000      4.90700000
O     -8.94500000     10.78900000      3.79500000
H     -8.86400000     11.73700000      3.69200000
H     -8.27600000     10.56000000      4.44000000
O     -2.50900000      5.55200000     -2.05200000
H     -1.68400000      5.44300000     -1.57900000
H     -2.77400000      4.66100000     -2.27900000
O      0.13900000      2.95400000    -10.81800000
H     -0.51800000      2.26200000    -10.89100000
H     -0.01300000      3.33800000     -9.95400000
O     -3.00000000     -1.24800000    -10.21300000
H     -3.07700000     -1.21900000     -9.25900000
H     -3.90300000     -1.31600000    -10.52400000
O     10.05700000     -5.26200000     13.65900000
H     10.70900000     -5.75800000     13.16300000
H      9.26300000     -5.31300000     13.12700000
O     -0.84800000     -0.87600000    -12.00500000
H     -0.85200000      0.02600000    -12.32500000
H     -1.34000000     -0.84100000    -11.18400000
O      6.28300000     -3.74800000     11.41500000
H      6.97500000     -3.08700000     11.42800000
H      5.58300000     -3.35100000     10.89600000
O     -1.82900000      4.77800000     12.73900000
H     -0.91300000      4.97400000     12.54100000
H     -2.03700000      4.02300000     12.18800000
O      5.91100000     -2.19900000     -4.64200000
H      6.75800000     -2.51800000     -4.95400000
H      5.40700000     -2.99300000     -4.46300000
O     -5.69400000     12.07400000      2.39500000
H     -4.92100000     11.74400000      1.93500000
H     -6.41400000     11.94200000      1.77900000
O     -7.49500000     -3.72500000      5.34000000
H     -8.29400000     -3.94300000      5.82100000
H     -7.35100000     -4.47300000      4.76200000
O     -1.84900000      1.42000000     -6.50700000
H     -1.83200000      0.51600000     -6.82100000
H     -2.59200000      1.45000000     -5.90300000
O      4.30800000      4.12300000      8.13800000
H      4.16400000      4.92800000      8.63600000
H      4.35700000      4.41100000      7.22600000
O     14.06600000     -0.71700000     -4.37200000
H     14.81000000     -0.14700000     -4.57100000
H     13.51100000     -0.66600000     -5.15000000
O    -16.04800000      5.12600000     -7.69100000
H    -15.27100000      5.00500000     -7.14500000
H    -15.96500000      4.46200000     -8.37600000
O      7.73600000      9.54400000     -2.81100000
H      7.57700000      8.84400000     -2.17700000
H      7.88400000      9.08800000     -3.63900000
O      2.55600000    -10.10300000      9.42100000
H      3.09900000    -10.07800000      8.63300000
H      3.17600000     -9.99300000     10.14200000
O     -2.27700000     -6.83000000     -7.90000000
H     -1.69700000     -7.28500000     -8.51000000
H     -3.15900000     -7.05500000     -8.19400000
O      5.15400000     15.36000000     -1.04800000
H      5.35600000     16.29500000     -1.01600000
H      5.06700000     15.10200000     -0.13000000
O      7.24400000     13.02500000      7.74100000
H      6.48100000     13.58900000      7.86400000
H      7.98000000     13.63200000      7.65900000
O      9.24700000     -9.22000000      4.15100000
H      9.02700000     -8.62900000      4.87100000
H      9.35300000     -8.64500000      3.39300000
O     -5.63300000     -1.91800000     15.01900000
H     -5.85400000     -2.57100000     14.35500000
H     -6.34300000     -1.97600000     15.65800000
O      7.19300000    -10.09300000     10.85600000
H      6.26300000     -9.91400000     10.99200000
H      7.46500000     -9.45700000     10.19400000
O     15.06000000      4.89700000     -5.49500000
H     14.37000000      4.98700000     -4.83800000
H     14.62300000      4.50400000     -6.25000000
O     10.37100000      6.58200000     11.54800000
H      9.48800000      6.79600000     11.85100000
H     10.60200000      7.29900000     10.95800000
O      7.63500000      3.28600000      0.69600000
H      8.34500000      3.49300000      1.30300000
H      7.57200000      4.05500000      0.13000000
O     12.05500000     -2.66400000      8.10500000
H     12.94400000     -2.97000000      8.28900000
H     11.51000000     -3.10700000      8.75600000
O     -4.34600000     -8.42300000      8.59000000
H     -3.96100000     -9.04600000      7.97500000
H     -3.60000000     -8.07600000      9.07900000
O      6.12700000      3.70800000      5.69700000
H      5.57800000      4.30600000      5.18900000
H      6.46000000      3.08300000      5.05400000
O     -8.32500000     -9.80500000     11.55500000
H     -8.53600000     -9.16900000     10.87200000
H     -7.66400000     -9.36800000     12.09300000
O    -14.35100000      5.99100000      1.05200000
H    -13.39800000      6.07600000      1.00100000
H    -14.53600000      5.13600000      0.66300000
O     -8.09300000     -4.69700000     10.99100000
H     -8.76000000     -4.52900000     10.32500000
H     -7.31100000     -4.93300000     10.49300000
O     -5.51700000     -3.32400000      7.21700000
H     -4.87900000     -3.96500000      6.90300000
H     -6.12100000     -3.20800000      6.48400000
O     -1.42500000     -8.58800000    -13.89000000
H     -1.78900000     -8.47200000    -13.01300000
H     -0.92000000     -7.79000000    -14.04800000
O      3.68500000      1.81400000    -14.74300000
H      4.23100000      2.54900000    -15.02100000
H      2.88500000      2.22200000    -14.41100000
O    -13.90200000      6.06600000     10.35800000
H    -14.80200000      6.38900000     10.39400000
H    -13.62200000      6.23500000      9.45800000
O    -15.63500000     -7.94600000      0.92500000
H    -16.08300000     -7.98300000      0.08000000
H    -15.41100000     -8.85600000      1.11800000
O     11.65200000     -6.78700000     -4.67700000
H     11.42700000     -6.39000000     -3.83600000
H     12.59600000     -6.65600000     -4.75900000
O      5.10400000      3.35300000    -12.10100000
H      4.55000000      2.58300000    -12.22700000
H      5.62700000      3.40600000    -12.90100000
O      4.93200000    -10.38500000      7.59500000
H      5.37900000    -11.23000000      7.64500000
H      5.15700000    -10.04500000      6.72900000
O      2.02200000    -13.90300000      6.76000000
H      2.73300000    -13.48400000      6.27500000
H      2.40800000    -14.12300000      7.60800000
O      9.69500000      1.71800000      4.91600000
H     10.04900000      2.52400000      5.29100000
H     10.46700000      1.19900000      4.69100000
O     -1.31500000     -6.27000000     -1.95300000
H     -0.40500000     -6.49100000     -1.75500000
H     -1.79100000     -6.47100000     -1.14700000
O      6.18400000      4.16800000     11.66300000
H      6.13400000      3.45700000     11.02500000
H      5.29300000      4.51400000     11.70800000
O      7.73800000     11.39100000     10.56400000
H      8.01700000     10.79900000      9.86600000
H      7.19700000     12.04500000     10.12100000
O    -11.91400000      2.93900000      7.68900000
H    -11.08700000      2.56300000      7.99100000
H    -12.30000000      3.33000000      8.47300000
O    -10.83600000     -1.37700000     -8.54200000
H    -10.89900000     -2.19900000     -8.05500000
H    -10.74400000     -1.64700000     -9.45600000
O      7.92200000     -0.75300000      2.96900000
H      8.83500000     -0.67300000      2.69300000
H      7.43100000     -0.25100000      2.31900000
O     -0.79200000     -4.85700000      6.72000000
H      0.10300000     -5.16700000      6.85500000
H     -1.17900000     -5.49500000      6.12000000
O     -4.42600000     -2.66200000      1.54000000
H     -5.19200000     -2.33000000      1.07200000
H     -4.26500000     -2.01400000      2.22500000
O     -6.63700000      8.61900000     -9.67000000
H     -6.67500000      8.41300000    -10.60400000
H     -7.53700000      8.50800000     -9.36300000
O     -0.68400000     14.85900000      3.68400000
H     -1.05900000     15.60900000      3.22200000
H     -0.01600000     14.52000000      3.08900000
O     -9.79000000     -8.34500000     -7.70500000
H     -9.20700000     -8.05700000     -8.40700000
H     -9.64100000     -7.71800000     -6.99700000
O      1.59300000     -6.64200000     12.26500000
H      1.11600000     -5.81300000     12.23500000
H      2.42400000     -6.45600000     11.82800000
O      2.21600000      7.54800000      6.64100000
H      2.16500000      8.44600000      6.31400000
H      1.49400000      7.47900000      7.26600000
O     -3.29100000    -14.05600000     -9.72300000
H     -2.41200000    -14.28000000    -10.02800000
H     -3.81700000    -14.83100000     -9.91800000
O     -9.06400000      4.23300000     10.29200000
H     -9.12500000      3.56600000      9.60800000
H     -8.53100000      3.82600000     10.97600000
O      0.47500000    -13.85700000     -1.70900000
H      0.26600000    -12.95600000     -1.95400000
H      0.99000000    -14.19200000     -2.44300000
O     -8.62300000      2.55900000     -1.12900000
H     -9.42500000      2.50400000     -0.61000000
H     -8.92200000      2.51700000     -2.03700000
O    -11.22700000     -5.49200000     10.77800000
H    -11.86400000     -6.04200000     11.23400000
H    -10.88200000     -6.05200000     10.08200000
O     15.41500000      3.84300000      3.54200000
H     15.90200000      3.69000000      2.73200000
H     16.09100000      3.97400000      4.20700000
O     -0.23500000    -13.50500000      3.69300000
H     -0.51500000    -12.92800000      4.40300000
H     -0.12300000    -12.92400000      2.94000000
O      5.72600000     11.15600000    -11.80300000
H      5.66900000     11.34000000    -10.86600000
H      5.10500000     11.76500000    -12.20500000
O      3.42100000     12.11400000      6.60000000
H      3.33100000     11.69600000      5.74300000
H      3.96900000     12.88100000      6.43500000
O    -11.54500000     10.61000000      2.83600000
H    -11.66900000     11.09300000      2.01900000
H    -10.66000000     10.83900000      3.11800000
O     -3.82900000     -5.11700000      5.62000000
H     -4.30600000     -5.35400000      4.82400000
H     -3.20900000     -5.83400000      5.74900000
O    -14.94700000      3.61500000     -3.43000000
H    -14.57300000      3.89800000     -4.26400000
H    -14.91800000      2.65900000     -3.46700000
O     -4.23900000      8.21300000    -14.58300000
H     -4.16000000      7.99300000    -13.65500000
H     -4.63400000      9.08400000    -14.59100000
O     13.60500000      4.46700000      5.91400000
H     14.17200000      4.93100000      6.53000000
H     14.06700000      4.51700000      5.07800000
O     -2.12900000     13.35300000      6.84800000
H     -1.54700000     14.09300000      6.67500000
H     -1.90600000     13.07600000      7.73700000
O     13.97300000     -3.53300000      9.61800000
H     14.36700000     -2.72200000      9.29600000
H     14.70100000     -4.15300000      9.65900000
O      6.15300000     16.38100000     -4.83200000
H      6.68800000     15.58900000     -4.78900000
H      6.30600000     16.72700000     -5.71100000
O      5.20000000     10.58700000     11.94600000
H      4.75800000     11.35000000     11.57200000
H      5.57200000     10.13200000     11.19100000
O     -9.81600000     -7.81300000     10.08800000
H     -9.04800000     -7.42300000      9.67100000
H    -10.05600000     -8.54100000      9.51400000
O      5.85000000     -1.88300000    -12.36100000
H      6.43200000     -1.75300000    -11.61300000
H      5.91200000     -1.06700000    -12.85900000
O     -0.56900000      7.45100000     15.88400000
H     -1.37600000      7.18500000     16.32400000
H     -0.81700000      8.22100000     15.37300000
O      8.11600000     -9.39300000     -8.89600000
H      7.78000000    -10.11500000     -9.42600000
H      8.92200000     -9.73500000     -8.50900000
