# Supplementary material for: Integrated Multiscale Multilevel Approach to Open Shell Molecular Systems
Source: J Chem Theory Comput. 2023 Feb 13;19(5):1446–56. doi: 10.1021/acs.jctc.2c00805 (PMC10018740; doi:10.1021/acs.jctc.2c00805)
Supplement: Supplementary file 2 — ct2c00805_si_002.zip [file ct2c00805_si_002.zip › structures/PROXYL/frame163.xyz]

2555

C     -1.78900000     -0.73700000      0.06600000
H     -2.34700000     -1.67300000      0.09300000
H     -2.41000000      0.06500000     -0.33500000
C     -0.50800000     -0.83100000     -0.81100000
C      0.03500000     -2.24600000     -0.77100000
H     -0.78100000     -2.86900000     -1.13600000
H      0.45300000     -2.60900000      0.16800000
H      0.82900000     -2.31200000     -1.51500000
C     -0.80900000     -0.42900000     -2.25000000
H     -1.07800000      0.61200000     -2.43000000
H      0.06200000     -0.38600000     -2.90400000
H     -1.46200000     -1.20900000     -2.64100000
N      0.34800000      0.21600000     -0.20700000
O      1.51900000      0.47300000     -0.71000000
C     -0.13200000      0.54700000      1.12800000
C      1.00500000      0.28600000      2.06700000
H      1.87500000      0.92700000      1.92900000
H      0.60500000      0.29700000      3.08100000
H      1.30500000     -0.76200000      2.04600000
C     -0.63300000      1.97400000      1.01700000
H     -0.72900000      2.29900000     -0.01900000
H      0.11100000      2.59700000      1.51400000
H     -1.66400000      2.17700000      1.30700000
C     -1.27500000     -0.40400000      1.45700000
H     -0.97700000     -1.29100000      2.01600000
H     -2.02200000      0.11900000      2.05400000
O     11.23800000      8.34500000     -4.60000000
H     10.70500000      8.73600000     -5.29300000
H     11.31900000      9.03600000     -3.94200000
O     -2.62900000     -3.00800000    -15.60600000
H     -2.34000000     -3.13900000    -14.70300000
H     -1.97900000     -3.47100000    -16.13600000
O      2.68100000     16.47300000      6.59100000
H      3.29000000     16.49200000      5.85300000
H      1.82200000     16.34300000      6.19000000
O    -16.39000000      3.79500000      2.03200000
H    -15.57200000      3.40400000      1.72600000
H    -16.59800000      4.46100000      1.37600000
O    -13.62400000     -5.31600000      5.51600000
H    -14.05000000     -6.08100000      5.90300000
H    -14.15300000     -4.57400000      5.81000000
O     11.11100000     -2.48900000     11.29900000
H     11.68700000     -3.19000000     10.99500000
H     11.65200000     -1.97700000     11.90000000
O     12.58100000     -4.63100000     10.78700000
H     12.48800000     -5.45600000     10.31000000
H     13.18100000     -4.11200000     10.25100000
O     -5.06800000      3.73600000      2.55800000
H     -5.35600000      4.61400000      2.80900000
H     -4.30300000      3.56900000      3.10800000
O     16.35300000      6.80100000      1.04600000
H     16.62400000      6.46900000      0.19000000
H     17.16500000      7.09800000      1.45600000
O      9.56900000     -4.45600000     -6.74700000
H      9.44100000     -3.53800000     -6.98500000
H     10.18800000     -4.43000000     -6.01700000
O      3.55900000     -0.18900000     -5.12200000
H      3.27500000      0.08500000     -5.99400000
H      4.02100000     -1.01400000     -5.26800000
O      8.97500000      0.63900000     -2.97700000
H      8.15700000      1.13500000     -2.94000000
H      8.72300000     -0.25500000     -2.74200000
O      1.81400000     -3.24800000     -9.31200000
H      2.16400000     -2.86100000    -10.11400000
H      1.20300000     -3.91900000     -9.61600000
O    -15.42400000     -3.39300000      6.66100000
H    -15.59200000     -2.68200000      6.04300000
H    -14.97400000     -2.97200000      7.39300000
O     -2.58900000    -11.29500000      2.45500000
H     -2.41600000    -10.35700000      2.53100000
H     -2.14700000    -11.68200000      3.21100000
O    -13.72600000      7.17200000      3.57800000
H    -13.45900000      7.19200000      2.65900000
H    -14.66300000      7.36500000      3.55900000
O     14.97800000     -9.96300000      0.30400000
H     14.43400000    -10.50400000      0.87700000
H     15.46900000    -10.59300000     -0.22300000
O     -5.30900000     -8.39000000    -12.35200000
H     -4.66900000     -8.05600000    -12.98000000
H     -4.90100000     -8.25400000    -11.49700000
O     -3.40000000    -12.82100000     -5.46700000
H     -2.46600000    -12.83700000     -5.25400000
H     -3.73700000    -12.05200000     -5.00800000
O     11.25900000     -7.66100000     -3.71800000
H     11.95100000     -8.23400000     -3.38700000
H     11.37800000     -6.84100000     -3.23800000
O     -6.99200000     12.42300000     -8.67100000
H     -7.55800000     13.10200000     -9.03800000
H     -6.82000000     11.83300000     -9.40500000
O     -3.22000000     -0.20900000    -15.21500000
H     -2.35600000     -0.22600000    -15.62700000
H     -3.64000000     -1.01900000    -15.50500000
O      7.04400000      5.03600000     -7.59300000
H      6.43100000      5.76700000     -7.67200000
H      7.74000000      5.24000000     -8.21800000
O      5.36100000     -1.94300000    -15.30300000
H      4.84500000     -1.38600000    -14.72000000
H      5.20100000     -2.83300000    -14.98700000
O     -0.56100000     -4.49800000    -10.08800000
H     -1.01900000     -5.19900000     -9.62400000
H     -1.10900000     -3.72500000     -9.95500000
O      5.65700000      5.72800000    -13.11700000
H      4.97400000      6.17900000    -12.62000000
H      5.48800000      5.96700000    -14.02800000
O     14.29400000      6.22500000      3.54700000
H     14.55000000      7.02400000      4.00700000
H     15.02800000      6.04100000      2.96000000
O    -10.07600000      5.85200000    -13.27700000
H     -9.53200000      5.07500000    -13.40300000
H     -9.46500000      6.58600000    -13.35200000
O      3.35600000     -2.35200000    -11.56100000
H      4.28100000     -2.52100000    -11.74200000
H      2.90200000     -2.62500000    -12.35800000
O     -0.71100000      4.42400000    -17.09700000
H     -0.08000000      5.10100000    -17.34200000
H     -1.27000000      4.32800000    -17.86800000
O     -1.57200000    -15.23100000     -7.59400000
H     -2.13000000    -16.00500000     -7.67000000
H     -0.75000000    -15.56300000     -7.23300000
O     -7.77500000      0.71700000     -0.69300000
H     -7.86800000      1.49900000     -1.23700000
H     -8.37500000      0.86200000      0.03800000
O      7.83000000     -6.13600000      5.23400000
H      7.66200000     -6.93300000      4.73200000
H      7.19100000     -6.16200000      5.94500000
O     -2.63600000      8.00900000     -9.16600000
H     -1.99900000      8.07300000     -8.45400000
H     -3.16300000      7.24000000     -8.94700000
O     -1.18800000    -16.65300000      4.72800000
H     -0.97800000    -17.34800000      4.10400000
H     -0.78000000    -15.87000000      4.35900000
O     -3.08800000     -4.97700000    -11.75600000
H     -4.01100000     -5.05900000    -11.51700000
H     -2.64700000     -5.65700000    -11.24700000
O      4.24100000     13.90900000     -0.16300000
H      3.86800000     13.29800000      0.47200000
H      3.90800000     14.76500000      0.10400000
O      6.38000000     -2.83000000    -12.44200000
H      6.58000000     -3.00500000    -11.52300000
H      6.81700000     -3.53500000    -12.92100000
O      5.51400000     -8.74300000    -10.48100000
H      4.68000000     -8.85500000    -10.02500000
H      5.70900000     -7.81000000    -10.39800000
O    -13.67900000      6.50800000     -8.16600000
H    -13.14200000      5.71700000     -8.11200000
H    -14.26400000      6.45300000     -7.41100000
O     -8.12600000     -5.86500000     14.20300000
H     -8.95400000     -5.38800000     14.14600000
H     -7.78700000     -5.86300000     13.30800000
O     -7.07500000    -16.31000000     -5.28200000
H     -7.73500000    -16.17800000     -5.96300000
H     -6.68500000    -15.44500000     -5.15600000
O     15.93400000     -6.11100000      4.62700000
H     16.72100000     -6.41700000      4.17600000
H     15.27100000     -6.05200000      3.93900000
O      2.18800000     -5.45300000      0.86700000
H      1.70900000     -5.06000000      1.59600000
H      3.10100000     -5.45300000      1.15200000
O    -12.97700000      0.33100000     -4.12600000
H    -13.63900000     -0.02900000     -3.53600000
H    -12.20000000     -0.20600000     -3.97100000
O      3.76300000     -9.18800000     -4.03600000
H      3.64800000     -9.03800000     -4.97400000
H      3.58300000     -8.33800000     -3.63400000
O      1.23700000     14.35100000     -2.93600000
H      1.91200000     13.74100000     -2.63700000
H      1.56200000     15.21300000     -2.67700000
O      0.01900000      2.11500000    -12.40200000
H     -0.18600000      2.97400000    -12.77200000
H     -0.56800000      2.03200000    -11.65000000
O     -0.64900000     13.70600000      1.19500000
H      0.03500000     14.23200000      0.78000000
H     -0.40500000     12.80100000      0.99900000
O      8.41100000      7.19000000      9.37800000
H      7.50300000      6.96300000      9.58000000
H      8.79700000      7.41000000     10.22600000
O     12.96000000    -10.95100000      1.69600000
H     13.28100000    -10.87300000      2.59400000
H     12.85700000    -11.89300000      1.55900000
O     13.39700000    -11.20300000      4.41600000
H     13.82100000    -11.74500000      5.08100000
H     13.61200000    -10.30400000      4.66800000
O      5.68600000     10.93500000      9.24700000
H      5.65500000     11.84500000      9.54200000
H      4.77300000     10.71100000      9.06400000
O    -15.52300000      0.07600000      8.18100000
H    -15.93600000      0.25300000      9.02600000
H    -14.67100000     -0.29900000      8.40500000
O      4.00200000     -1.32800000      1.99400000
H      4.51300000     -0.92200000      2.69400000
H      3.20300000     -1.63100000      2.42500000
O     10.88200000     -1.25200000      4.54100000
H     10.19300000     -1.72100000      5.01300000
H     11.58900000     -1.89100000      4.45100000
O     13.80100000     -8.56300000      4.26300000
H     14.16200000     -8.38600000      3.39400000
H     14.37700000     -8.08900000      4.86300000
O      6.08400000      4.70300000     12.82000000
H      5.59800000      4.03800000     13.30600000
H      6.56300000      5.18800000     13.49100000
O    -10.54100000     11.67500000      5.56300000
H    -10.88900000     10.79900000      5.39700000
H    -10.31100000     11.66800000      6.49200000
O     -3.35600000      6.34600000     10.37500000
H     -3.22900000      6.18400000     11.30900000
H     -3.52700000      5.48200000     10.00200000
O     11.81600000      0.68200000     -7.96600000
H     11.05000000      1.13600000     -8.31700000
H     11.65700000      0.63600000     -7.02300000
O     -0.40200000    -13.27500000     -8.91900000
H     -1.01400000    -13.97500000     -8.69000000
H     -0.81400000    -12.47800000     -8.58400000
O      3.70000000     12.46500000     -2.28000000
H      4.30100000     11.73700000     -2.12400000
H      4.02100000     13.16600000     -1.71300000
O      5.58800000     -1.26200000     -2.65400000
H      5.10100000     -1.81200000     -2.04000000
H      6.49100000     -1.29300000     -2.33900000
O     -9.97600000     -7.73700000      2.02600000
H    -10.34600000     -8.59200000      2.24800000
H    -10.57500000     -7.38000000      1.37000000
O      5.70900000     11.82800000    -10.25500000
H      5.68600000     12.63400000     -9.73900000
H      4.85800000     11.41900000    -10.09900000
O     -7.54600000     -5.89900000     11.41900000
H     -7.60000000     -6.81200000     11.13800000
H     -8.40200000     -5.53000000     11.20100000
O     -5.49700000    -10.95000000     -4.70400000
H     -5.63300000    -11.16500000     -3.78100000
H     -6.09400000    -10.22200000     -4.87200000
O    -11.81300000     11.82900000     -4.43500000
H    -11.79100000     12.25800000     -5.29000000
H    -12.15800000     12.49700000     -3.84100000
O      1.73500000    -11.03400000     -9.17000000
H      2.17800000    -11.58100000     -9.81800000
H      2.30000000    -11.07200000     -8.39800000
O    -13.45800000     -0.05500000     -9.55200000
H    -13.88900000      0.45500000     -8.86600000
H    -12.70100000      0.47400000     -9.80400000
O    -15.10000000     -7.31900000     -5.56700000
H    -14.86500000     -7.27200000     -4.64000000
H    -15.32900000     -8.23800000     -5.71000000
O    -13.81400000     -5.04800000      0.73800000
H    -14.27800000     -4.42600000      0.17800000
H    -14.50700000     -5.58400000      1.12400000
O     -7.71700000      7.53100000      9.92400000
H     -8.00400000      6.62500000      9.81000000
H     -6.86400000      7.56900000      9.49100000
O     11.39500000    -11.26200000      6.19400000
H     11.90100000    -11.36900000      7.00000000
H     11.99000000    -11.54100000      5.49800000
O     -6.24300000     -1.52600000     -2.22800000
H     -6.74400000     -0.91300000     -1.68900000
H     -6.48100000     -1.30400000     -3.12800000
O    -11.55200000    -11.43300000     -0.49100000
H    -10.84500000    -11.44300000      0.15400000
H    -12.30100000    -11.81200000     -0.03200000
O     10.71200000     -5.64100000      3.37900000
H     10.07700000     -4.96300000      3.60800000
H     10.28000000     -6.46300000      3.61300000
O     11.10800000      4.23300000    -11.34300000
H     11.42300000      4.83300000    -12.01900000
H     11.90500000      3.88900000    -10.93900000
O     12.91700000    -12.02600000     -4.68200000
H     13.52800000    -11.89800000     -5.40700000
H     12.10700000    -11.61000000     -4.97500000
O    -12.35200000      2.63100000     10.46800000
H    -12.16300000      2.77200000     11.39600000
H    -13.00000000      1.92700000     10.46000000
O      7.31500000     -0.62400000    -16.38500000
H      6.69800000     -1.20900000    -15.94700000
H      6.83800000      0.20000000    -16.48100000
O     -8.18300000      0.81200000     11.64800000
H     -8.26400000     -0.09200000     11.95100000
H     -8.92500000      1.26600000     12.04600000
O     12.85300000      2.36500000      8.23000000
H     12.56700000      1.77800000      7.53000000
H     13.75500000      2.10100000      8.41100000
O      1.80700000      9.96400000     -1.85500000
H      2.59200000     10.50900000     -1.82600000
H      2.12900000      9.09100000     -2.07900000
O    -17.10600000      5.55100000     -0.31600000
H    -16.52500000      5.81200000     -1.03100000
H    -17.67800000      4.88800000     -0.70300000
O      3.94700000      1.72600000     11.20900000
H      4.36000000      1.62000000     12.06600000
H      4.67900000      1.83400000     10.60100000
O      9.24400000      8.57600000    -10.49100000
H      9.05100000      7.83800000    -11.06900000
H      8.83900000      9.33000000    -10.92100000
O     -7.06800000      9.69300000    -10.86800000
H     -7.88200000      9.78900000    -10.37300000
H     -6.64200000      8.92800000    -10.48300000
O      3.08200000    -12.66000000    -10.97800000
H      3.44200000    -12.21600000    -11.74600000
H      2.27800000    -13.07200000    -11.29500000
O      2.35000000      3.33200000      9.88200000
H      2.95100000      2.75200000     10.34900000
H      1.70100000      3.58400000     10.53800000
O      2.99100000     -5.65800000    -12.37500000
H      3.22600000     -6.06100000    -13.21100000
H      2.13000000     -6.02000000    -12.16900000
O     14.95500000     -8.50800000     -5.59200000
H     14.20400000     -8.04700000     -5.22000000
H     15.24800000     -9.09300000     -4.89300000
O      6.60100000     -6.22700000      1.79100000
H      7.50600000     -6.39300000      1.52700000
H      6.26900000     -7.08300000      2.06000000
O      8.62900000      2.74500000     11.31400000
H      9.45900000      2.56000000     11.75500000
H      8.86200000      3.35100000     10.61100000
O    -14.89900000      5.20100000     -5.91400000
H    -14.22400000      5.14600000     -5.23800000
H    -15.37500000      4.37400000     -5.84600000
O    -14.38300000     -5.18700000     10.28000000
H    -13.94300000     -5.19900000      9.43000000
H    -13.89400000     -5.81400000     10.81200000
O      7.42100000     -3.56200000     -9.83300000
H      6.91700000     -3.55900000     -9.02000000
H      8.19200000     -3.02900000     -9.63900000
O     -8.23000000      8.04500000     12.66100000
H     -8.02800000      8.03200000     11.72600000
H     -7.52700000      8.56600000     13.05000000
O      2.29100000      7.51200000    -10.43300000
H      3.16900000      7.40600000    -10.06700000
H      1.76300000      6.85200000     -9.98400000
O     -0.65400000      6.33800000      7.40600000
H      0.29600000      6.42900000      7.33300000
H     -0.78600000      5.43700000      7.70100000
O     -7.50800000     12.39300000     -2.87800000
H     -8.21000000     11.78100000     -3.09900000
H     -7.81900000     12.84100000     -2.09100000
O      4.55200000     10.51400000     -7.29000000
H      4.67100000     10.89400000     -6.41900000
H      3.83700000     11.01900000     -7.67700000
O      8.35200000     10.95800000      5.09200000
H      9.27000000     11.10700000      4.86500000
H      7.87200000     11.15200000      4.28700000
O    -15.23600000     -8.16800000     -2.83500000
H    -14.80500000     -9.01800000     -2.91800000
H    -16.02400000     -8.34800000     -2.32200000
O      6.46500000      1.49800000     -2.61700000
H      5.79500000      2.17200000     -2.50400000
H      6.00800000      0.67500000     -2.44600000
O     -5.97200000     -0.04900000     -4.82900000
H     -5.15800000     -0.09800000     -5.32900000
H     -6.42800000      0.71300000     -5.18700000
O     -5.61600000    -14.28400000     -2.62500000
H     -5.67100000    -14.20300000     -3.57700000
H     -6.49400000    -14.06400000     -2.31500000
O     -0.02800000     -2.87400000     -4.60500000
H     -0.77800000     -3.34700000     -4.24600000
H     -0.28700000     -1.95300000     -4.57000000
O      5.17800000    -14.54700000      3.93300000
H      5.02700000    -14.90000000      4.81000000
H      6.02900000    -14.90100000      3.67600000
O     10.17500000     -3.19800000     13.89300000
H     10.34900000     -3.01100000     12.97100000
H      9.30400000     -3.59400000     13.89700000
O     -3.48800000      3.29600000     -0.29400000
H     -3.62000000      2.49800000      0.21800000
H     -3.02700000      3.88800000      0.30000000
O     -1.98100000      7.43900000     -3.81600000
H     -2.31000000      8.24200000     -3.41200000
H     -1.12400000      7.30300000     -3.41300000
O    -11.02700000     -8.37600000    -11.09500000
H    -10.86700000     -8.78600000    -10.24500000
H    -11.95800000     -8.15200000    -11.08100000
O      3.18200000      0.19500000    -10.32200000
H      3.20900000     -0.62000000    -10.82300000
H      3.97500000      0.66400000    -10.58400000
O     -2.25200000      1.82900000      9.46600000
H     -2.77500000      1.24300000      8.91900000
H     -2.89600000      2.31600000      9.97900000
O     -1.23200000    -13.95900000      6.71900000
H     -2.13600000    -14.18900000      6.93200000
H     -0.74500000    -14.13300000      7.52400000
O      3.74400000     17.09900000     -0.27700000
H      3.83600000     17.44200000      0.61200000
H      3.55000000     17.86900000     -0.81200000
O    -11.94100000     10.11100000     -0.92700000
H    -12.79000000     10.24700000     -0.50700000
H    -11.84000000      9.16000000     -0.96000000
O     -1.09600000      7.64800000     -6.76100000
H     -1.84300000      8.13600000     -6.41400000
H     -1.06800000      6.84700000     -6.23600000
O     -5.83100000     -3.48500000     13.43500000
H     -5.46300000     -4.36100000     13.55400000
H     -5.29300000     -3.09100000     12.74900000
O      1.83000000     14.25900000      9.46200000
H      2.50500000     13.90800000     10.04200000
H      1.53900000     15.06300000      9.89200000
O     11.10200000     11.54500000      5.03400000
H     11.10900000     11.91900000      5.91500000
H     11.86400000     11.93100000      4.60300000
O     10.74500000     -2.93200000    -12.05400000
H     11.06100000     -3.55100000    -11.39500000
H     11.51500000     -2.73500000    -12.58700000
O     -7.19600000      3.53600000     10.75100000
H     -7.75500000      3.09400000     10.11200000
H     -6.96700000      2.85400000     11.38200000
O    -18.15400000      1.74800000      0.35500000
H    -18.20100000      2.63000000     -0.01300000
H    -17.26100000      1.67600000      0.69100000
O     14.98000000     -5.53700000      0.41800000
H     15.75100000     -5.64300000     -0.13900000
H     14.98200000     -4.61000000      0.65600000
O    -12.52200000     -3.76200000     -2.53800000
H    -13.18400000     -4.41000000     -2.29700000
H    -12.21000000     -4.04500000     -3.39700000
O     12.33000000      1.00000000    -11.96600000
H     12.69400000      0.73200000    -12.80900000
H     12.60300000      1.91100000    -11.86500000
O      7.93000000     -4.22200000     14.91300000
H      7.08600000     -3.96400000     15.28200000
H      8.19600000     -4.98100000     15.43300000
O      5.79300000    -10.64200000     -2.93200000
H      6.27400000    -10.19800000     -2.23400000
H      5.18700000     -9.98000000     -3.26400000
O     15.16000000     -2.43900000      4.09200000
H     14.63800000     -3.15500000      3.73000000
H     16.06600000     -2.69200000      3.91600000
O      3.97100000      5.67200000      0.64600000
H      4.31600000      4.79100000      0.49800000
H      4.48000000      6.00600000      1.38500000
O     -1.86900000     -4.99300000     -0.00100000
H     -1.42600000     -4.93800000     -0.84800000
H     -2.24000000     -5.87500000      0.01900000
O     -4.98800000     11.23800000     -7.39600000
H     -4.41600000     12.00100000     -7.31800000
H     -5.87400000     11.59800000     -7.36300000
O     -9.54400000    -14.39900000      1.76700000
H    -10.00400000    -15.20200000      2.01300000
H     -9.24300000    -14.56100000      0.87200000
O     -5.35200000     -5.58900000      8.80400000
H     -6.11000000     -5.66400000      8.22500000
H     -5.44400000     -4.72700000      9.21000000
O    -15.15600000      1.63900000      5.91800000
H    -14.24000000      1.86200000      5.75700000
H    -15.12000000      0.91100000      6.53900000
O    -10.23100000      1.65100000     13.47300000
H    -10.30000000      2.60400000     13.41600000
H    -10.52600000      1.44100000     14.35900000
O     -1.89900000      1.01500000     14.89100000
H     -1.01100000      0.78700000     14.61600000
H     -2.12700000      0.35000000     15.54100000
O      1.26900000    -11.22000000      6.95900000
H      1.67100000    -11.80200000      7.60400000
H      1.79100000    -10.41800000      7.00100000
O     -0.08200000     16.02200000      5.69400000
H      0.03800000     15.25400000      6.25300000
H     -0.46500000     15.67500000      4.88900000
O     -0.00800000    -14.00400000      9.16500000
H     -0.58700000    -13.38000000      9.60200000
H      0.86300000    -13.61300000      9.23700000
O     -0.33700000     -7.62500000    -14.96700000
H     -0.26000000     -7.20800000    -15.82400000
H     -0.09100000     -8.53700000    -15.12100000
O      1.31000000    -12.33600000      4.07800000
H      0.74800000    -11.74100000      4.57500000
H      2.17700000    -12.23100000      4.47100000
O      3.34400000    -11.57600000     -7.09100000
H      2.95300000    -12.26100000     -6.54900000
H      4.08000000    -11.25200000     -6.57300000
O     -6.22800000      9.31700000     13.80700000
H     -6.10300000     10.19100000     14.17600000
H     -5.35000000      8.93500000     13.79400000
O     -1.94700000     -3.63400000      8.70300000
H     -1.70900000     -4.09000000      7.89600000
H     -2.88600000     -3.79400000      8.80100000
O     12.67900000     -1.43500000    -10.01300000
H     12.82300000     -1.32200000    -10.95200000
H     12.59400000     -0.54300000     -9.67400000
O     -0.03000000    -11.45300000      1.08700000
H      0.22800000    -11.74400000      1.96200000
H     -0.91900000    -11.79000000      0.97500000
O    -12.46000000      4.05800000      3.22800000
H    -11.52000000      4.15400000      3.07500000
H    -12.79600000      4.95400000      3.22400000
O      6.39400000     -3.60500000      4.35900000
H      6.89500000     -4.41600000      4.26500000
H      6.98400000     -2.92200000      4.04000000
O     -0.97200000     10.50500000    -13.10700000
H     -0.84900000      9.76400000    -12.51500000
H     -0.87700000     11.27700000    -12.54800000
O      3.32300000    -11.87700000     -2.17400000
H      2.75700000    -11.15100000     -1.91000000
H      4.06800000    -11.45600000     -2.60300000
O     -1.39700000      7.38800000    -14.65100000
H     -1.55900000      6.91700000    -13.83400000
H     -2.25700000      7.71400000    -14.91500000
O      3.20700000     -3.88800000     -2.45400000
H      3.56800000     -3.41200000     -1.70500000
H      2.56800000     -4.48900000     -2.07000000
O      4.18700000      9.25400000      6.01200000
H      4.13300000      9.09000000      5.07100000
H      5.12000000      9.39000000      6.17900000
O     -7.44300000    -16.40600000      0.30700000
H     -6.62200000    -16.69400000     -0.09100000
H     -7.38600000    -16.70300000      1.21500000
O      5.90300000     -9.95200000      0.58800000
H      5.16700000    -10.31500000      1.08000000
H      5.91600000     -9.02500000      0.82600000
O      3.96600000    -11.63600000     12.85100000
H      4.64100000    -11.06900000     13.22300000
H      3.54200000    -12.03400000     13.61100000
O     -6.11300000      0.18600000     -8.33300000
H     -5.94900000      1.02300000     -8.76700000
H     -6.84800000      0.36100000     -7.74500000
O    -15.69700000      0.88400000      1.59800000
H    -15.14600000      0.65700000      2.34800000
H    -15.13700000      1.43100000      1.04700000
O     -6.09000000     -3.79900000    -11.77200000
H     -5.74500000     -3.78800000    -12.66500000
H     -6.89500000     -3.28300000    -11.82100000
O      6.10200000      4.69100000     10.10400000
H      6.01800000      4.77900000     11.05300000
H      6.14600000      3.74700000      9.95400000
O      6.62700000      8.69500000     11.28300000
H      5.78000000      8.69600000     11.72800000
H      6.54800000      9.37600000     10.61500000
O     -2.19300000     -2.60100000    -12.75400000
H     -1.30000000     -2.86100000    -12.98000000
H     -2.57400000     -3.38000000    -12.34800000
O     12.32100000      5.40100000      1.14400000
H     12.19000000      4.59800000      1.64800000
H     12.60300000      6.04700000      1.79200000
O     -7.65500000      0.47700000      4.82600000
H     -7.23100000     -0.16600000      4.25700000
H     -6.96800000      0.74600000      5.43600000
O     -4.41900000     -5.61700000     14.29800000
H     -4.92600000     -5.35000000     15.06500000
H     -3.79800000     -6.26300000     14.63500000
O     -5.23600000      7.15100000     -4.90500000
H     -4.59600000      6.47900000     -5.13700000
H     -5.69400000      6.79300000     -4.14500000
O      2.39300000     -3.81700000     -4.97700000
H      1.57500000     -3.31900000     -4.98500000
H      2.80000000     -3.59600000     -4.14000000
O     11.15700000     -7.87200000    -11.96200000
H     11.02200000     -7.99800000    -11.02300000
H     10.30700000     -7.57900000    -12.29000000
O     -9.69700000      0.44800000     -8.54500000
H     -8.97500000      0.29000000     -9.15400000
H    -10.34500000      0.92800000     -9.06200000
O      4.97500000      7.39000000     -6.61800000
H      5.02100000      7.69400000     -5.71200000
H      5.27500000      8.13700000     -7.13700000
O      1.96200000      3.26000000     16.81600000
H      1.90300000      2.37100000     17.16600000
H      2.74900000      3.62500000     17.22100000
O      8.24400000      3.24200000     -6.10100000
H      7.78700000      4.04300000     -6.36100000
H      7.97300000      2.59100000     -6.74800000
O     -5.41500000      1.08400000      6.09900000
H     -4.97000000      0.63500000      6.81900000
H     -5.10900000      0.63400000      5.31100000
O     -5.04600000      0.39200000    -11.29000000
H     -4.10100000      0.40800000    -11.44000000
H     -5.39700000     -0.10800000    -12.02700000
O    -13.07300000      5.72600000      5.83300000
H    -13.18400000      6.08100000      4.95100000
H    -13.40200000      6.41300000      6.41100000
O     -1.52900000      4.67000000      2.10300000
H     -1.61500000      3.99800000      2.77900000
H     -0.58500000      4.81200000      2.02400000
O      4.61600000     15.85900000      8.51200000
H      4.00300000     15.67400000      7.80000000
H      4.22000000     16.59000000      8.98500000
O     -6.34100000     15.29700000     -6.44500000
H     -6.18800000     14.72000000     -5.69800000
H     -6.18400000     16.17800000     -6.10400000
O     10.39500000      2.41100000     -4.49500000
H      9.65100000      2.94500000     -4.77400000
H      9.99900000      1.67200000     -4.03200000
O     -0.98800000      9.55900000     -1.89600000
H     -1.37200000      9.94700000     -2.68200000
H     -0.04300000      9.61500000     -2.03900000
O    -11.44800000     -5.62100000      4.12700000
H    -11.13200000     -6.51500000      3.99300000
H    -12.11100000     -5.70200000      4.81300000
O     -9.70200000      3.16100000    -13.24900000
H     -9.23900000      2.33600000    -13.10100000
H    -10.39600000      2.93800000    -13.87000000
O      3.36600000      1.78200000     -3.25100000
H      3.40900000      1.14600000     -3.96600000
H      3.15100000      1.25900000     -2.47900000
O      2.83100000     -3.06600000    -16.62600000
H      2.60700000     -2.97500000    -15.70000000
H      3.18600000     -3.95200000    -16.70100000
O     -5.12300000    -12.26700000      7.28400000
H     -5.05500000    -11.72800000      6.49600000
H     -5.81600000    -12.89700000      7.08400000
O     -4.24800000     -1.82300000     11.86800000
H     -3.35800000     -2.01500000     11.57300000
H     -4.25800000     -0.87500000     11.99800000
O      0.47200000     -4.75400000     16.07100000
H     -0.16500000     -4.60000000     15.37400000
H     -0.05300000     -4.79800000     16.87000000
O     -6.04300000     15.21300000     -1.24000000
H     -5.75200000     14.45000000     -0.74100000
H     -6.58200000     15.71000000     -0.62400000
O      2.19900000      7.68600000      4.65400000
H      2.84200000      7.36400000      5.28600000
H      1.96600000      6.91600000      4.13500000
O    -10.22200000      5.02800000    -10.20000000
H    -10.30300000      5.98000000    -10.14900000
H     -9.93800000      4.85900000    -11.09900000
O      0.51700000     -1.82000000     16.89500000
H     -0.01300000     -1.72700000     17.68700000
H      0.51100000     -2.75900000     16.71200000
O      8.73100000    -14.36300000     -4.31300000
H      7.94600000    -14.47500000     -4.84900000
H      8.63400000    -13.49500000     -3.92400000
O     -8.68000000      5.41700000      8.46900000
H     -9.60600000      5.26100000      8.65100000
H     -8.57000000      5.16300000      7.55300000
O     -8.91900000     -6.46000000    -10.17600000
H     -9.23300000     -6.77500000     -9.32800000
H     -9.49300000     -6.88000000    -10.81500000
O    -10.30600000     12.27800000      8.45900000
H     -9.89800000     11.80100000      9.18200000
H    -10.92400000     12.87300000      8.88300000
O      7.72800000      9.34600000      2.62200000
H      7.40000000      9.14100000      1.74600000
H      8.31400000     10.09200000      2.49000000
O     14.62800000     -3.92800000      6.54100000
H     13.69400000     -3.74600000      6.64500000
H     14.67100000     -4.55100000      5.81500000
O      0.77700000     -8.78300000     -4.32600000
H      1.29200000     -9.21100000     -3.64300000
H      0.94100000     -7.84800000     -4.19900000
O     -9.05900000     -0.19000000      6.93900000
H     -8.64300000     -0.05300000      6.08700000
H     -9.91700000      0.22500000      6.85600000
O     -3.36800000      8.85000000     -6.11800000
H     -3.95900000      9.47700000     -6.53500000
H     -3.92300000      8.36800000     -5.50500000
O      3.39100000     15.95600000     -3.34600000
H      3.29500000     15.34800000     -4.07900000
H      4.31000000     15.87800000     -3.08800000
O    -14.60000000      3.76300000    -10.10500000
H    -14.45100000      4.32700000     -9.34600000
H    -13.78200000      3.80800000    -10.60000000
O     13.33800000      2.18100000     -0.14100000
H     13.23700000      2.59800000     -0.99700000
H     14.24500000      2.36100000      0.10700000
O     10.75600000     -0.75500000      8.82000000
H     11.68100000     -0.79100000      8.57800000
H     10.66000000     -1.41800000      9.50300000
O     -5.43700000     -6.17000000    -15.43600000
H     -6.29100000     -6.55800000    -15.24500000
H     -4.81700000     -6.69200000    -14.92600000
O      1.37600000    -10.04600000     -1.02600000
H      1.14200000     -9.11900000     -1.06000000
H      0.82100000    -10.40900000     -0.33600000
O     -1.35900000    -14.30600000      2.88400000
H     -1.56100000    -13.68700000      3.58600000
H     -2.19500000    -14.44300000      2.43800000
O     12.07100000     -6.46800000      0.77600000
H     11.70400000     -6.34800000      1.65200000
H     12.79900000     -5.84800000      0.73500000
O      5.18500000      5.24000000     16.34400000
H      4.82100000      6.08000000     16.62500000
H      5.79900000      5.46800000     15.64600000
O    -15.76400000      4.14000000      6.55900000
H    -16.04600000      4.63000000      5.78600000
H    -15.68400000      3.23600000      6.25400000
O     12.95900000      7.65100000      6.99200000
H     12.30000000      7.69700000      6.29900000
H     12.82400000      6.79200000      7.39400000
O      0.16400000      1.54100000     10.83000000
H     -0.71800000      1.56500000     10.46100000
H      0.18800000      0.73100000     11.34000000
O      2.67800000     -8.51800000      7.34200000
H      2.13900000     -8.25800000      8.08900000
H      2.23000000     -8.14400000      6.58300000
O     -0.91000000     -6.24500000      3.72600000
H     -0.07500000     -5.97300000      3.34400000
H     -1.52800000     -5.56600000      3.45700000
O      0.26800000     11.01500000     13.42400000
H      0.29600000     10.35000000     14.11200000
H      1.07900000     11.51000000     13.53600000
O     -1.75700000    -12.42600000     10.57500000
H     -2.66200000    -12.35100000     10.87600000
H     -1.23800000    -12.45600000     11.37800000
O    -10.84500000      8.75900000      2.59600000
H    -11.11300000      7.99000000      2.09300000
H    -11.54500000      9.39600000      2.45200000
O     10.10900000      8.98800000      8.36000000
H      9.88400000      9.80500000      8.80500000
H      9.43100000      8.37100000      8.63300000
O      1.76400000     -7.23400000     15.74300000
H      2.45700000     -7.44300000     16.36900000
H      1.61400000     -6.29500000     15.85700000
O      0.64300000     -1.88700000    -17.69200000
H      1.29300000     -2.44300000    -17.26300000
H      1.15600000     -1.19000000    -18.10100000
O     -0.59800000     13.21000000     10.76100000
H     -0.92400000     12.36200000     10.46100000
H      0.21700000     13.34000000     10.27600000
O      8.79300000      4.81900000     -9.98100000
H      8.37200000      5.20200000    -10.75000000
H      9.62100000      4.46900000    -10.31000000
O     -3.11400000    -13.26200000     -1.84700000
H     -3.99500000    -13.63400000     -1.89300000
H     -2.53400000    -13.99400000     -2.05500000
O      6.67300000     -0.99000000     16.16700000
H      6.42800000     -0.93600000     15.24300000
H      5.90900000     -0.65500000     16.63700000
O      2.86200000     -0.85800000      4.83900000
H      3.59900000     -1.21800000      5.33300000
H      2.67500000     -0.02100000      5.26400000
O     16.25300000      3.68300000     -4.34100000
H     15.76900000      3.15300000     -4.97300000
H     16.43800000      3.08400000     -3.61700000
O     12.89100000     -5.71400000     -7.75500000
H     13.67200000     -5.55600000     -7.22500000
H     12.53100000     -6.53200000     -7.41200000
O      0.27400000      6.94600000     -1.23700000
H     -0.07100000      7.83500000     -1.16100000
H      1.09800000      7.05000000     -1.71400000
O     -0.98400000    -12.85900000     -3.81800000
H     -0.46400000    -12.48000000     -3.10900000
H     -1.30700000    -13.68700000     -3.46200000
O     -6.60500000    -10.39800000      4.20100000
H     -6.42500000    -11.30200000      3.94400000
H     -5.79300000    -10.09900000      4.61100000
O      8.83400000     -6.76600000    -13.01900000
H      9.01400000     -5.86200000    -13.27800000
H      7.89400000     -6.87300000    -13.16300000
O     15.61800000      1.81500000      8.31200000
H     15.63200000      0.89400000      8.04800000
H     16.30800000      1.88500000      8.97200000
O      1.49300000     12.26000000     -7.39600000
H      1.21000000     11.34900000     -7.31000000
H      1.11600000     12.70100000     -6.63500000
O     -3.40900000     14.89100000      5.60100000
H     -3.41200000     14.26700000      6.32700000
H     -2.74700000     14.55400000      4.99800000
O      4.61400000      8.18800000     -3.89300000
H      5.24900000      8.88800000     -3.74200000
H      4.31100000      7.94600000     -3.01800000
O     -3.21000000      8.66900000     11.92700000
H     -3.43900000      7.97500000     11.30900000
H     -2.49700000      9.14400000     11.50100000
O      0.76000000     -0.02400000     13.66100000
H      0.81500000     -0.95100000     13.42800000
H      1.63200000      0.19200000     13.98900000
O      5.08600000     -3.78900000     14.90400000
H      5.22200000     -3.77400000     13.95700000
H      4.15000000     -3.62200000     15.01400000
O     10.59500000      8.69700000     -1.81000000
H     10.72700000      8.79900000     -0.86800000
H     11.04600000      7.88100000     -2.02800000
O     13.43900000      3.34900000    -10.63700000
H     13.76600000      2.48800000    -10.37700000
H     14.22800000      3.86300000    -10.81000000
O     -9.90800000    -11.42100000      1.60000000
H     -9.26900000    -12.11800000      1.74900000
H    -10.32600000    -11.29200000      2.45100000
O    -14.77200000     -8.17700000      2.21500000
H    -14.47600000     -8.88000000      2.79400000
H    -14.05100000     -8.05600000      1.59800000
O     -9.90100000      1.41500000     -5.07300000
H    -10.62900000      1.92300000     -5.43200000
H    -10.27000000      0.97600000     -4.30600000
O     11.86600000     13.54000000     -3.26100000
H     11.44800000     13.35800000     -2.41900000
H     11.48200000     12.90100000     -3.86200000
O      8.31600000     -8.84600000     13.17700000
H      7.52200000     -9.17600000     13.59700000
H      8.19000000     -7.89800000     13.13500000
O    -10.74700000     -0.17100000      4.01400000
H    -10.60200000     -0.12800000      3.06900000
H     -9.92900000      0.14800000      4.39600000
O     -7.53400000     -9.38900000     -9.65400000
H     -6.96200000     -9.44800000     -8.88800000
H     -7.25200000    -10.10900000    -10.21900000
O      6.37900000      1.71900000      9.98200000
H      7.26000000      1.95300000     10.27300000
H      6.52000000      1.14900000      9.22600000
O      9.09400000     -4.19700000    -13.89300000
H      9.75200000     -4.12400000    -14.58500000
H      9.53200000     -3.86600000    -13.11000000
O      3.76800000     -4.85700000      3.98300000
H      3.80600000     -5.81300000      4.03000000
H      4.68400000     -4.58000000      3.99000000
O     -9.83000000     -3.63600000      2.31500000
H     -9.81700000     -4.59300000      2.35200000
H    -10.67600000     -3.39400000      2.69100000
O      6.96900000      9.37400000      6.93500000
H      7.39900000      9.91700000      6.27500000
H      6.88700000      9.94500000      7.69800000
O      8.46500000     -6.82700000     -3.67100000
H      8.21800000     -6.71100000     -4.58900000
H      9.33000000     -7.23400000     -3.70600000
O     -8.05700000     -5.34900000      8.17700000
H     -8.12700000     -4.39500000      8.12900000
H     -8.85500000     -5.62500000      8.62700000
O     14.95800000      6.43900000      9.38800000
H     14.10400000      6.00700000      9.37900000
H     15.15300000      6.56500000     10.31700000
O     11.08200000      6.08000000     -7.44600000
H     11.26300000      5.86600000     -6.53100000
H     10.31100000      6.64600000     -7.41200000
O      3.72100000     10.55100000    -12.49300000
H      3.44400000     11.36700000    -12.90800000
H      3.89100000     10.79100000    -11.58200000
O      7.93700000    -15.61000000      2.68300000
H      8.42900000    -14.91100000      2.25200000
H      8.58000000    -16.04300000      3.24500000
O      1.27000000      3.55600000     -4.28800000
H      0.93300000      3.90600000     -3.46400000
H      1.96200000      2.94900000     -4.02500000
O      0.83200000      6.08100000     -5.18500000
H      0.86400000      5.13300000     -5.05900000
H      1.36100000      6.23700000     -5.96700000
O     -3.78300000    -13.42600000     -8.36700000
H     -3.83300000    -13.34300000     -7.41500000
H     -3.48200000    -12.56900000     -8.66700000
O     -3.23800000     13.37600000     -4.22300000
H     -2.66600000     14.01300000     -3.79600000
H     -4.10700000     13.77600000     -4.19500000
O      1.69000000    -10.74100000     11.70100000
H      1.82300000     -9.93200000     12.19500000
H      2.42600000    -11.29900000     11.95200000
O     -8.66700000     -3.88700000     -3.50300000
H     -7.77800000     -3.72300000     -3.18900000
H     -9.09600000     -4.34600000     -2.78100000
O     -3.73000000     17.44700000     -2.45400000
H     -2.91700000     17.86900000     -2.17700000
H     -3.52400000     16.51200000     -2.46300000
O      0.97300000     -4.48600000      8.36600000
H      1.01900000     -4.81500000      9.26300000
H      0.39200000     -3.72800000      8.41700000
O     13.93500000      0.92300000      2.38500000
H     13.58300000      1.01500000      1.50000000
H     13.65800000      1.72100000      2.83700000
O     -1.79200000     -2.98900000     11.51600000
H     -0.85800000     -2.81400000     11.63300000
H     -1.85900000     -3.35300000     10.63300000
O      9.97600000     -6.80100000      6.92500000
H      9.35400000     -6.41500000      6.30900000
H     10.45400000     -7.45000000      6.40800000
O     10.24400000    -11.23400000     -0.61000000
H     10.44800000    -10.29900000     -0.62200000
H      9.29000000    -11.27000000     -0.53400000
O      4.44900000     -2.89600000     -0.21200000
H      5.27600000     -3.25800000      0.10600000
H      4.10000000     -2.40600000      0.53300000
O     -9.63500000    -11.01700000      8.45000000
H     -8.85000000    -10.87300000      8.97800000
H     -9.44000000    -10.59800000      7.61100000
O      0.38100000     -1.65900000      7.88400000
H     -0.54100000     -1.40200000      7.89000000
H      0.84400000     -0.89500000      8.23100000
O     -2.48300000     -8.62600000      3.06900000
H     -1.98500000     -7.86900000      3.37700000
H     -3.38300000     -8.44700000      3.34200000
O     11.91300000      9.16900000      2.75800000
H     11.62500000      8.94900000      3.64400000
H     12.86400000      9.05900000      2.78200000
O      6.88500000      9.39400000     -8.07700000
H      6.09200000      9.82100000     -7.75300000
H      7.41300000     10.10800000     -8.43300000
O      6.71500000     -2.47800000     -4.88400000
H      7.45200000     -2.98900000     -4.55000000
H      6.37100000     -2.02300000     -4.11500000
O      2.48500000     -2.34000000     14.61600000
H      2.02100000     -2.41100000     15.45000000
H      2.95500000     -1.50800000     14.67400000
O      7.68400000     -2.90000000      8.46900000
H      7.34100000     -3.77400000      8.28000000
H      8.12200000     -2.63500000      7.66100000
O    -15.39100000      3.88500000      9.16400000
H    -16.15500000      3.31000000      9.11700000
H    -15.27400000      4.20000000      8.26800000
O     12.67600000     -3.47700000     -2.21900000
H     13.52700000     -3.77100000     -2.54300000
H     12.80400000     -2.55100000     -2.01500000
O     -8.59500000    -12.25600000     -3.60700000
H     -9.33100000    -12.74400000     -3.23600000
H     -8.31500000    -11.67200000     -2.90100000
O     -5.58100000    -13.13400000      0.32200000
H     -5.68700000    -12.19100000      0.44500000
H     -6.34700000    -13.39700000     -0.18800000
O     -1.90000000     -9.52500000      6.28600000
H     -1.17100000     -8.93400000      6.09600000
H     -1.77100000     -9.77900000      7.20000000
O    -10.83700000     -2.43600000     13.83000000
H    -11.37900000     -2.15200000     13.09500000
H     -9.93800000     -2.31100000     13.52700000
O      6.47500000    -13.29700000     -7.72100000
H      7.40600000    -13.30100000     -7.94400000
H      6.37800000    -12.56900000     -7.10800000
O    -16.62500000      2.88700000     -5.21100000
H    -16.05600000      2.12100000     -5.12900000
H    -17.07200000      2.76500000     -6.04900000
O     -2.85800000    -11.64500000    -13.01300000
H     -2.73300000    -11.10400000    -12.23300000
H     -2.68900000    -12.53900000    -12.71400000
O     -4.49000000      3.31400000    -16.48100000
H     -4.46100000      4.14900000    -16.95000000
H     -3.63000000      3.24400000    -16.06500000
O     14.57100000      0.03400000      4.76200000
H     14.53400000      0.50700000      3.93100000
H     14.60600000     -0.88900000      4.51200000
O     -8.38000000     -2.38900000     12.42500000
H     -7.51400000     -2.37600000     12.83300000
H     -8.32000000     -3.07300000     11.75900000
O      7.15700000     12.39700000      0.86400000
H      6.48500000     12.14600000      1.49800000
H      7.98100000     12.31500000      1.34300000
O    -10.35900000      6.11800000     -6.60300000
H    -11.13600000      5.62300000     -6.86300000
H    -10.54600000      6.40700000     -5.71000000
O    -11.03600000      9.86900000     -8.33500000
H    -11.00200000     10.82500000     -8.29400000
H    -11.97000000      9.66200000     -8.32300000
O     17.18400000     -2.58100000     -2.39200000
H     17.02900000     -1.67700000     -2.11700000
H     17.92600000     -2.86800000     -1.86000000
O    -10.65200000    -11.99100000     -8.04000000
H    -10.49600000    -12.91700000     -7.85400000
H     -9.90900000    -11.53800000     -7.64100000
O      6.02800000      5.30500000     -2.23700000
H      6.18100000      5.06300000     -3.15000000
H      5.09700000      5.52300000     -2.19900000
O      7.62000000     -5.31500000    -15.92400000
H      7.94600000     -4.74100000    -16.61700000
H      7.89300000     -4.88900000    -15.11100000
O      3.05800000      1.10700000     -7.77500000
H      3.74300000      1.77600000     -7.77500000
H      3.08900000      0.73300000     -8.65600000
O     -8.21900000      2.81800000      3.93600000
H     -7.50700000      2.95100000      3.31000000
H     -8.20100000      1.87900000      4.12300000
O     -6.24700000      6.76100000     -2.43600000
H     -6.36500000      5.94000000     -1.95700000
H     -5.69300000      7.29400000     -1.86600000
O     16.40500000      2.27000000     -7.29800000
H     15.79900000      1.64400000     -6.90200000
H     15.95500000      2.57400000     -8.08700000
O     -4.97900000     -7.36200000     -1.49200000
H     -5.68800000     -7.80300000     -1.95900000
H     -4.18900000     -7.59500000     -1.97900000
O      8.01200000      8.81700000     -3.54000000
H      8.09100000      7.96800000     -3.97500000
H      8.81600000      8.90000000     -3.02800000
O     -9.69300000     -5.07700000     -1.40500000
H    -10.32900000     -5.74200000     -1.14000000
H     -8.89200000     -5.31100000     -0.93700000
O      0.59900000      9.59600000     -6.86000000
H      1.15700000      9.22500000     -6.17500000
H     -0.04700000      8.91300000     -7.03800000
O      6.11200000     -6.82800000    -13.30700000
H      5.55600000     -7.60600000    -13.35100000
H      5.81200000     -6.27800000    -14.03100000
O      8.34200000     -4.11100000     10.88900000
H      9.28400000     -3.95100000     10.95300000
H      8.07300000     -3.64400000     10.09800000
O     -4.83000000     10.34600000    -12.43300000
H     -5.72800000     10.23100000    -12.12200000
H     -4.30400000     10.39500000    -11.63500000
O     -4.34000000      0.07800000      3.72300000
H     -4.63600000      0.49000000      2.91100000
H     -4.06000000     -0.79800000      3.45900000
O     -2.24400000     -7.49800000    -10.45500000
H     -1.98900000     -8.38900000    -10.69400000
H     -2.96500000     -7.61300000     -9.83600000
O      8.99000000     -4.19200000     -0.06300000
H      9.93200000     -4.03100000      0.00000000
H      8.92200000     -5.10100000     -0.35600000
O      2.76900000      6.06100000     -7.11300000
H      3.52500000      6.56800000     -6.81700000
H      3.09200000      5.56800000     -7.86700000
O    -12.90300000    -10.69500000     -7.10700000
H    -12.84000000     -9.86800000     -7.58400000
H    -12.21000000    -11.24000000     -7.47900000
O      2.99700000     14.29300000      3.78600000
H      3.11800000     14.09500000      2.85700000
H      2.33700000     13.66500000      4.08000000
O      5.94300000     14.90900000      3.67700000
H      5.04800000     14.61300000      3.84500000
H      6.31200000     15.06100000      4.54600000
O      1.14500000     -8.88100000      9.84100000
H      0.43800000     -9.11800000      9.24100000
H      1.37000000     -9.70100000     10.28100000
O      6.08100000      9.00400000    -13.24900000
H      6.27100000      8.74000000    -14.14900000
H      5.26600000      9.50100000    -13.31200000
O     -4.76400000     -2.12400000     -6.94700000
H     -4.99400000     -1.80200000     -7.81800000
H     -5.55600000     -2.56300000     -6.63700000
O     -0.71700000     -8.19100000     -7.95100000
H     -0.15500000     -7.49400000     -7.61200000
H     -1.04900000     -7.84800000     -8.78100000
O     -9.99500000      8.32700000    -10.41900000
H    -10.74500000      8.53900000    -10.97500000
H    -10.27100000      8.57900000     -9.53800000
O      0.91100000    -12.79900000     -5.82500000
H      0.28700000    -12.91000000     -5.10700000
H      0.62900000    -11.99700000     -6.26500000
O     -3.99200000     13.07700000      0.11200000
H     -3.18300000     13.51200000      0.38300000
H     -3.69900000     12.28600000     -0.34000000
O     -2.50500000     -7.97800000     -2.54000000
H     -1.99000000     -8.43500000     -1.87500000
H     -2.06500000     -7.13500000     -2.64600000
O      1.12100000    -15.35700000     -3.42500000
H      1.42000000    -15.20800000     -4.32200000
H      1.14800000    -14.49200000     -3.01600000
O      0.12500000     13.41600000     -5.37700000
H      0.47500000     13.97500000     -4.68300000
H      0.07800000     12.54500000     -4.98300000
O     -4.21600000      8.32400000      6.29500000
H     -4.92800000      8.86600000      5.95400000
H     -3.51900000      8.40700000      5.64400000
O     16.72500000      7.89200000     -3.53300000
H     16.05700000      7.21600000     -3.65200000
H     16.28500000      8.70800000     -3.77100000
O     -9.85200000     -7.14500000     -4.63000000
H     -9.06700000     -7.63800000     -4.39500000
H    -10.44600000     -7.80000000     -4.99700000
O    -10.40900000     -7.85900000      5.12300000
H    -10.78500000     -7.95500000      5.99800000
H     -9.49000000     -7.63900000      5.28000000
O      5.93000000     13.83000000     -7.76600000
H      5.02400000     14.11900000     -7.87700000
H      5.91400000     13.28900000     -6.97700000
O     -3.40200000      8.45300000     14.69000000
H     -3.16400000      8.56500000     13.77000000
H     -3.48500000      7.50600000     14.80200000
O      5.07400000     -1.64700000      6.17700000
H      5.51400000     -2.49700000      6.18200000
H      5.34100000     -1.24500000      5.35000000
O     -8.70100000    -15.36600000      4.84200000
H     -8.49100000    -14.70800000      4.17900000
H     -9.63600000    -15.24900000      5.00800000
O    -12.57100000      4.34900000     -4.39600000
H    -12.87300000      4.08200000     -3.52800000
H    -11.82400000      4.92300000     -4.22400000
O      9.22900000     -3.90300000      5.29800000
H      8.75600000     -4.72600000      5.41700000
H      8.57600000     -3.22500000      5.47400000
O    -10.41500000     -2.42100000     -1.51000000
H    -11.28800000     -2.63900000     -1.83500000
H     -9.90400000     -3.21900000     -1.64000000
O      7.05100000      3.26500000    -12.45900000
H      6.43500000      2.76800000    -11.92100000
H      6.73700000      4.16700000    -12.41200000
O      3.86900000      5.60400000      5.55900000
H      3.83600000      5.08400000      4.75700000
H      4.76400000      5.94200000      5.58900000
O     -5.56200000    -10.90500000     -2.03000000
H     -6.12300000    -10.85800000     -1.25600000
H     -4.72600000    -11.23400000     -1.70000000
O     -0.03200000    -16.69000000      0.50800000
H     -0.54900000    -15.91200000      0.71600000
H     -0.58000000    -17.18500000     -0.10100000
O     15.49600000     -0.83700000      7.26600000
H     16.00500000     -1.53500000      6.85300000
H     15.13100000     -0.34100000      6.53300000
O     -5.20900000      7.90000000      8.83300000
H     -4.88000000      8.17900000      7.97900000
H     -4.63400000      7.17800000      9.08700000
O      3.61800000     -4.49200000     -7.60100000
H      3.26100000     -4.29500000     -6.73500000
H      2.90100000     -4.29800000     -8.20500000
O     -0.83600000     -0.33200000     -5.70400000
H     -0.25500000      0.41000000     -5.87000000
H     -0.93400000     -0.75600000     -6.55700000
O      1.97200000      3.43500000    -10.54100000
H      1.86300000      2.67600000    -11.11400000
H      1.28300000      3.33900000     -9.88300000
O      7.22500000     15.37300000      0.96600000
H      6.84900000     14.58400000      0.57700000
H      6.74200000     15.49000000      1.78400000
O     -4.94500000     -1.31300000     15.52800000
H     -4.80400000     -1.17400000     14.59200000
H     -4.07100000     -1.25100000     15.91400000
O     -5.53400000     15.47400000      3.61200000
H     -5.69300000     14.76700000      2.98600000
H     -4.93700000     15.09300000      4.25600000
O     -7.26600000     -8.86500000     -5.24600000
H     -7.38600000     -8.01000000     -5.66000000
H     -7.38200000     -8.69700000     -4.31100000
O     -5.54500000      8.32300000     -0.26600000
H     -5.70300000      8.51900000      0.65700000
H     -4.76300000      8.83000000     -0.48700000
O     -0.88000000    -10.44700000      8.74200000
H     -0.42000000    -11.16500000      8.30800000
H     -1.38500000    -10.87000000      9.43700000
O    -11.70300000     -6.79100000     -0.07400000
H    -12.42100000     -6.18800000      0.11700000
H    -12.13500000     -7.60800000     -0.32000000
O      4.14300000     -7.91200000      4.36400000
H      4.93800000     -8.25400000      3.95500000
H      3.43300000     -8.41900000      3.97000000
O     -4.18500000    -14.44700000      8.81100000
H     -4.48300000    -15.09200000      8.17000000
H     -4.58000000    -13.62400000      8.52400000
O     -5.42100000     -3.56800000    -14.40100000
H     -5.68400000     -4.34300000    -14.89800000
H     -4.55700000     -3.34400000    -14.74600000
O     11.07400000      6.22700000     -2.89300000
H     11.03200000      5.40900000     -3.38800000
H     11.19300000      6.90400000     -3.55900000
O     -1.01600000     -4.16700000    -17.45900000
H     -1.45900000     -4.20900000    -18.30700000
H     -0.33000000     -3.51000000    -17.58000000
O      6.35900000      6.80100000      5.75700000
H      7.04100000      7.12800000      5.17000000
H      6.31400000      7.45100000      6.45700000
O      7.57600000     -6.31000000     12.62900000
H      8.23500000     -5.94500000     12.03900000
H      7.34400000     -5.58500000     13.20800000
O     -9.97100000     -4.03400000     10.33700000
H    -10.31400000     -4.45200000      9.54700000
H    -10.41900000     -3.18900000     10.37500000
O     -3.22700000     13.48600000     -7.15200000
H     -3.26500000     13.78200000     -6.24300000
H     -2.34100000     13.70500000     -7.43900000
O     13.39300000     -2.90500000     -5.47200000
H     12.92900000     -3.04400000     -6.29800000
H     14.02600000     -3.62100000     -5.42900000
O     -8.14300000     12.98700000     -0.23600000
H     -7.58300000     12.41700000      0.29000000
H     -9.03300000     12.69400000     -0.04300000
O      5.81500000    -14.82000000      6.47600000
H      5.67600000    -14.32900000      7.28600000
H      6.76200000    -14.95300000      6.43600000
O    -12.96700000     -3.42700000      2.85500000
H    -12.50600000     -4.01700000      3.45100000
H    -13.25100000     -3.98900000      2.13400000
O     -8.19000000      3.56100000     -8.26500000
H     -8.91800000      4.15300000     -8.07500000
H     -8.41400000      3.16900000     -9.10900000
O     -8.10200000      0.86200000    -13.84400000
H     -8.19800000      0.14600000    -14.47200000
H     -7.23000000      1.21700000    -14.01600000
O    -13.73900000     -3.63200000     -8.89200000
H    -12.83000000     -3.82200000     -8.66000000
H    -13.75200000     -2.68900000     -9.05500000
O     13.86500000     -0.91400000     -1.62800000
H     13.27600000     -0.23200000     -1.95100000
H     14.69500000     -0.74500000     -2.07300000
O    -11.44100000      4.25700000     12.62200000
H    -12.14000000      4.87700000     12.41100000
H    -10.65100000      4.79600000     12.67200000
O    -12.15200000     -6.38800000     -6.92300000
H    -13.09300000     -6.53000000     -6.82300000
H    -12.04700000     -5.43700000     -6.87700000
O     -5.72900000      3.71800000     -4.21200000
H     -5.88600000      4.03800000     -5.10000000
H     -4.78000000      3.60800000     -4.16100000
O     12.07200000     -8.10200000     -6.45300000
H     11.75100000     -8.26400000     -5.56600000
H     11.77300000     -8.85800000     -6.95800000
O     -3.87300000      5.35200000     -8.98200000
H     -3.73300000      5.00400000     -9.86300000
H     -3.27300000      4.85200000     -8.42900000
O    -10.71600000      6.26200000     -3.71300000
H    -11.16300000      6.83800000     -3.09200000
H     -9.82500000      6.60800000     -3.76100000
O     -4.60100000     -7.98900000     11.56300000
H     -4.44600000     -8.00000000     10.61900000
H     -4.98100000     -7.12700000     11.73300000
O      8.41000000     -1.81300000     -1.84600000
H      8.65200000     -2.25800000     -1.03300000
H      8.32100000     -2.51900000     -2.48600000
O     -7.82500000     -7.48500000      6.45600000
H     -8.08600000     -8.08100000      7.15800000
H     -7.56900000     -6.68100000      6.90800000
O    -12.17900000     -1.43600000      6.35600000
H    -12.15800000     -1.14400000      5.44500000
H    -11.88900000     -0.67500000      6.85900000
O      8.50900000      7.49200000      4.42900000
H      8.10500000      8.16300000      3.87900000
H      9.24100000      7.93900000      4.85500000
O      9.36400000     -5.93900000     -9.01900000
H      8.56300000     -5.69700000     -9.48400000
H      9.42800000     -5.30500000     -8.30500000
O      6.10900000     -5.41300000     -2.51900000
H      6.74700000     -5.98200000     -2.95000000
H      5.76500000     -4.86400000     -3.22300000
O     -3.94700000     -7.50900000     -8.43000000
H     -3.92600000     -7.67600000     -7.48700000
H     -4.75500000     -7.01500000     -8.56800000
O    -16.26700000     -3.16000000     -7.50900000
H    -16.58500000     -2.48400000     -8.10800000
H    -15.43800000     -3.44900000     -7.89000000
O     -0.74800000     -1.19300000     -8.27500000
H      0.07300000     -1.61900000     -8.52100000
H     -1.41100000     -1.61500000     -8.82200000
O      6.34300000     10.90500000     -3.44300000
H      6.91200000     11.48100000     -2.93200000
H      6.91000000     10.18000000     -3.70600000
O     11.45800000      0.05100000      0.67200000
H     11.92800000      0.84800000      0.42500000
H     11.62000000     -0.55600000     -0.05000000
O     -2.42000000     -4.29800000      2.65700000
H     -2.16600000     -4.35900000      1.73600000
H     -3.14300000     -3.67000000      2.66400000
O     -7.44400000     13.11800000      3.15200000
H     -6.88200000     12.81200000      2.44000000
H     -8.32500000     12.84700000      2.89600000
O     -8.57400000      8.23900000    -13.75300000
H     -7.65600000      8.07700000    -13.96900000
H     -8.54800000      8.95700000    -13.12000000
O     -3.22500000      1.06400000     12.44300000
H     -2.95500000      1.90000000     12.06400000
H     -2.75000000      1.01300000     13.27300000
O     -7.94000000     16.26800000      0.16500000
H     -8.57800000     15.56400000      0.04800000
H     -8.39500000     17.05500000     -0.13600000
O      3.49700000     -6.55400000    -14.91100000
H      3.15100000     -7.42000000    -15.12800000
H      3.59700000     -6.11800000    -15.75700000
O      9.20000000      0.41800000      2.18400000
H     10.13300000      0.34800000      1.98300000
H      8.89100000      1.14100000      1.63700000
O      4.23500000      0.64800000     -0.28900000
H      4.30800000     -0.17000000      0.20300000
H      3.29300000      0.78700000     -0.38400000
O      8.73900000     -3.89800000     -3.40200000
H      9.69100000     -3.94200000     -3.49900000
H      8.44000000     -4.79000000     -3.57700000
O     -0.10900000     -9.65500000    -10.62600000
H      0.62300000    -10.06600000    -10.16500000
H     -0.21700000    -10.17900000    -11.41900000
O      4.95900000    -11.47100000      7.37600000
H      5.03300000    -10.68200000      7.91100000
H      5.47500000    -12.12800000      7.84400000
O      5.48500000      7.52200000    -10.41000000
H      6.39400000      7.70100000    -10.17000000
H      5.24700000      8.23900000    -10.99800000
O    -13.66600000     -2.09800000      8.50800000
H    -12.95600000     -1.98900000      7.87500000
H    -13.22200000     -2.19800000      9.35000000
O     10.16900000    -11.21200000      2.70800000
H      9.67300000    -11.57400000      1.97400000
H     11.07600000    -11.46100000      2.52900000
O     -3.19600000     -6.87200000    -13.68300000
H     -2.25200000     -6.90900000    -13.83600000
H     -3.30300000     -6.19500000    -13.01400000
O      5.86900000    -11.29900000     -5.82400000
H      6.31100000    -10.45000000     -5.85200000
H      5.76100000    -11.48200000     -4.89100000
O    -10.09700000     -9.89700000     -2.41600000
H    -10.68300000    -10.40500000     -1.85500000
H    -10.50600000     -9.92700000     -3.28000000
O      7.45100000      8.99800000     -0.32600000
H      7.62900000      8.07100000     -0.16900000
H      8.13500000      9.27400000     -0.93600000
O     -7.59600000      3.76000000      0.62500000
H     -6.88600000      3.99900000      1.22000000
H     -7.29800000      4.05600000     -0.23500000
O     -7.50600000     -3.22400000     -6.42400000
H     -8.17100000     -3.29900000     -5.73900000
H     -8.00500000     -3.21300000     -7.24100000
O      3.56100000     13.81200000     11.68100000
H      3.00200000     13.04900000     11.82500000
H      3.75900000     14.13300000     12.56000000
O      6.60300000     -8.57500000      3.16000000
H      7.53100000     -8.40300000      3.32000000
H      6.42400000     -9.38700000      3.63400000
O     -8.63000000     -4.06800000     -8.95000000
H     -8.80000000     -4.84600000     -9.48100000
H     -8.52600000     -3.36100000     -9.58700000
O      5.72100000     12.18400000      5.79600000
H      4.99900000     12.32400000      6.40800000
H      6.43200000     12.72800000      6.13600000
O    -10.45200000      4.93200000     -0.22000000
H    -10.09000000      4.63400000      0.61500000
H    -10.00100000      4.40500000     -0.87900000
O     -1.30200000      8.96700000      7.54800000
H     -1.00800000      8.06700000      7.68900000
H     -2.18200000      8.87700000      7.18100000
O     -8.06500000     -5.58800000    -12.61600000
H     -7.99500000     -5.53600000    -11.66300000
H     -7.58900000     -6.38600000    -12.84800000
O     -5.74700000      4.22500000     -1.42700000
H     -4.84900000      4.06000000     -1.14200000
H     -5.80700000      3.80900000     -2.28700000
O     11.44700000      4.53400000     11.13500000
H     10.93100000      4.76500000     10.36300000
H     12.05000000      3.85800000     10.82700000
O     14.76900000      8.39500000     -1.05500000
H     15.65700000      8.07200000     -1.21000000
H     14.25100000      7.60500000     -0.90000000
O     -6.67000000      9.56500000      4.84000000
H     -7.47000000      9.06900000      4.66600000
H     -6.11400000      9.39700000      4.07900000
O      8.66300000      7.79800000     12.72300000
H      8.02400000      7.92600000     12.02100000
H      9.38900000      8.37900000     12.49500000
O     14.84200000      1.23300000     -9.66300000
H     14.89700000      0.78500000     -8.81900000
H     15.15600000      0.58800000    -10.29700000
O      2.68500000      9.90700000      3.09300000
H      3.56200000      9.52600000      3.12700000
H      2.14900000      9.32400000      3.63000000
O     -8.96000000      5.38700000     12.40000000
H     -8.69500000      6.30700000     12.38800000
H     -8.46100000      4.98500000     11.68900000
O     -1.52000000     -0.35700000      5.65600000
H     -2.20500000     -0.73700000      6.20600000
H     -1.27800000     -1.06000000      5.05400000
O      7.81400000     -9.25500000     -6.35600000
H      7.73300000     -8.32100000     -6.16500000
H      8.05600000     -9.29000000     -7.28100000
O      1.00100000      7.98700000    -15.81600000
H      1.60500000      7.70600000    -15.12900000
H      0.13100000      7.86000000    -15.43800000
O     -9.60000000     14.75700000     -4.36100000
H     -8.76300000     15.15300000     -4.11900000
H     -9.36000000     13.94300000     -4.80400000
O     -8.01400000      0.47000000    -10.79400000
H     -8.09900000      0.82600000    -11.67900000
H     -7.25300000      0.92100000    -10.42700000
O      8.60200000    -10.10900000     -8.77500000
H      9.20700000    -10.84400000     -8.88000000
H      7.91700000    -10.26800000     -9.42400000
O    -12.89400000      6.88800000      1.03400000
H    -13.61200000      7.18500000      0.47400000
H    -12.28100000      6.46400000      0.43400000
O     16.99700000      6.07300000     -1.41400000
H     16.67500000      5.22800000     -1.72700000
H     17.01600000      6.62700000     -2.19500000
O     -2.80800000    -10.85900000     -0.36300000
H     -2.84900000    -11.15500000      0.54600000
H     -2.68700000    -11.66200000     -0.87100000
O      5.21200000      8.63700000      3.46500000
H      5.99400000      8.60900000      2.91500000
H      5.03500000      7.72100000      3.67800000
O     -3.16700000      6.74300000      3.04000000
H     -2.68700000      6.07200000      2.55500000
H     -3.64300000      6.25700000      3.71300000
O      6.12300000      5.85400000      2.28400000
H      6.47400000      5.16700000      2.85000000
H      6.76200000      5.92800000      1.57400000
O      9.86400000     -1.37100000     -6.73300000
H      9.10000000     -0.90200000     -7.06700000
H     10.36300000     -1.60400000     -7.51600000
O      3.13200000     10.44800000     -9.67900000
H      2.20600000     10.63600000     -9.83600000
H      3.20000000      9.49700000     -9.76000000
O     10.26500000     14.36300000      1.80300000
H      9.87900000     15.22500000      1.95700000
H     10.52800000     14.05900000      2.67200000
O     -6.12400000     -6.07400000     -8.95200000
H     -6.40100000     -5.15800000     -8.93200000
H     -6.92100000     -6.56100000     -9.16200000
O    -11.11700000     -4.67800000     -4.69400000
H    -10.27900000     -4.22400000     -4.61500000
H    -10.90400000     -5.60100000     -4.55300000
O     -0.57300000     14.99600000     -7.57400000
H     -0.88500000     15.69900000     -7.00400000
H     -0.22000000     14.33900000     -6.97400000
O      1.43300000     12.19400000      4.35100000
H      1.11800000     11.65800000      5.07900000
H      2.12700000     11.67000000      3.95100000
O     16.68700000     -0.01700000     -1.43500000
H     16.54300000     -0.09500000     -0.49200000
H     17.19500000      0.78900000     -1.53400000
O      0.42700000     -7.97900000      5.63100000
H      0.15500000     -7.06200000      5.59900000
H      0.58600000     -8.21400000      4.71700000
O     13.29300000     -9.12000000     -2.54100000
H     12.63100000     -8.96800000     -1.86600000
H     13.55700000    -10.03100000     -2.41500000
O     -4.28400000    -16.47500000      6.69100000
H     -4.31000000    -16.00800000      5.85600000
H     -5.19500000    -16.71600000      6.85900000
O     -7.05100000     -0.37800000     16.97100000
H     -6.92300000      0.53500000     17.22900000
H     -6.19300000     -0.66100000     16.65700000
O     15.98700000      4.66400000      7.31100000
H     15.57700000      3.79900000      7.30000000
H     15.79700000      5.00700000      8.18400000
O    -14.34200000     -1.72200000    -11.40700000
H    -15.22000000     -1.41900000    -11.64100000
H    -13.92700000     -0.96100000    -11.00000000
O      1.20800000     -2.80400000      5.37500000
H      1.19200000     -2.73800000      6.32900000
H      1.89000000     -2.18900000      5.10400000
O      3.09600000     -8.57300000     -9.48000000
H      2.77000000     -7.75900000     -9.09600000
H      2.39800000     -9.20900000     -9.31900000
O      0.49200000    -13.64600000    -11.36000000
H      0.11200000    -13.59200000    -10.48300000
H     -0.26400000    -13.70100000    -11.94500000
O     -4.29000000     12.08700000      3.23200000
H     -3.34500000     12.18900000      3.35000000
H     -4.63000000     11.96200000      4.11700000
O      0.97400000    -16.07800000     -6.94500000
H      1.57600000    -15.54900000     -7.46700000
H      1.53000000    -16.50100000     -6.29200000
O      8.62000000     -7.45200000      9.20000000
H      9.10700000     -8.27300000      9.13000000
H      8.88600000     -6.95000000      8.43000000
O     -3.19600000      5.42900000     -5.17900000
H     -3.16800000      4.64100000     -4.63800000
H     -2.52000000      5.99800000     -4.80900000
O    -15.33900000     -5.64400000      3.00600000
H    -15.38600000     -6.55500000      2.71800000
H    -14.52800000     -5.59300000      3.51200000
O     -5.88100000      6.88700000    -14.59300000
H     -6.07100000      6.33100000    -13.83800000
H     -6.72400000      6.98800000    -15.03500000
O    -10.80500000      7.55200000     -1.16800000
H    -10.12000000      8.11900000     -0.81500000
H    -10.51200000      6.66500000     -0.95900000
O      5.55700000      3.59200000     -4.65800000
H      6.15000000      2.88800000     -4.39500000
H      5.63700000      3.62900000     -5.61100000
O     -7.60100000     -5.82200000     -5.89700000
H     -7.51500000     -4.90700000     -6.16400000
H     -7.51100000     -5.80300000     -4.94400000
O      2.06300000     -8.35500000     13.06200000
H      2.76200000     -7.88800000     12.60300000
H      2.15500000     -8.08500000     13.97600000
O      7.65600000      3.64700000      3.66900000
H      6.99400000      3.16300000      4.16300000
H      7.98200000      3.01700000      3.02600000
O     13.38100000      5.18200000     -5.53200000
H     13.65100000      5.30700000     -6.44200000
H     13.35500000      4.23200000     -5.41800000
O    -11.18800000     -1.61400000      9.67300000
H    -11.45200000     -0.87400000     10.21900000
H    -10.75300000     -1.21300000      8.92000000
O     -8.59200000      7.96300000     -3.90000000
H     -8.40400000      8.90100000     -3.92100000
H     -7.83300000      7.57600000     -3.46400000
O     11.39500000     -5.75100000     -1.73000000
H     11.79500000     -4.90300000     -1.92100000
H     11.52800000     -5.87200000     -0.78900000
O     -6.93500000     -0.51500000      9.25000000
H     -7.71800000     -0.77400000      8.76400000
H     -7.22100000      0.22300000      9.78900000
O     11.16900000     -4.92700000     -4.60300000
H     11.44100000     -5.81900000     -4.81900000
H     11.98100000     -4.42100000     -4.61100000
O     -8.50200000      8.90200000     -6.60100000
H     -9.32800000      9.19900000     -6.98300000
H     -8.76300000      8.34100000     -5.87100000
O      9.70500000     11.22900000      9.65100000
H      9.86600000     11.47400000     10.56200000
H      8.75400000     11.13200000      9.59300000
O    -15.81800000     -1.88700000      4.42000000
H    -16.00300000     -2.45000000      3.66800000
H    -14.94300000     -1.54000000      4.24900000
O      4.08700000      4.56700000     -9.28900000
H      3.42500000      3.97200000     -9.64000000
H      4.38300000      5.07100000    -10.04700000
O     -1.42400000     -2.97300000      4.77000000
H     -0.50700000     -3.09600000      5.01500000
H     -1.52300000     -3.46800000      3.95700000
O     -9.96300000     -6.80500000      9.47500000
H    -10.61000000     -6.78000000     10.18000000
H    -10.47000000     -6.64900000      8.67800000
O     13.31200000      6.05100000     -1.15300000
H     13.17000000      6.04400000     -0.20600000
H     12.90300000      5.24300000     -1.46200000
O    -13.21600000      9.50300000      4.95800000
H    -13.35500000      9.13400000      5.83000000
H    -13.17900000      8.74200000      4.37900000
O      7.62500000     -6.29600000     -6.24200000
H      8.01700000     -5.47900000     -6.55000000
H      6.85600000     -6.41800000     -6.79900000
O     -2.57900000     10.67100000     -3.94400000
H     -3.04400000     11.44600000     -4.26000000
H     -2.82700000      9.97700000     -4.55400000
O     -0.27700000      4.36300000    -14.28000000
H     -0.48100000      5.27900000    -14.08800000
H     -0.47700000      4.26300000    -15.21100000
O     -0.25700000     14.06600000      7.57200000
H      0.58300000     13.84800000      7.97600000
H     -0.52300000     14.88100000      7.99900000
O      9.19200000      1.69300000    -13.72700000
H      8.45600000      2.13000000    -13.29900000
H      9.96500000      2.16200000    -13.41300000
O      1.40900000      8.08500000      8.84700000
H      0.74000000      7.79300000      9.46700000
H      1.75300000      7.27600000      8.46800000
O     -9.91500000     12.25200000      2.62600000
H    -10.32000000     12.00900000      3.45900000
H    -10.64000000     12.25500000      2.00100000
O     -2.16900000      2.54600000    -15.30800000
H     -1.96900000      1.76300000    -15.82100000
H     -1.31900000      2.84400000    -14.98400000
O     -1.41800000     10.83500000      9.57800000
H     -0.90600000     10.30700000     10.19000000
H     -1.47300000     10.29900000      8.78600000
O    -11.92600000     -7.41900000      7.94900000
H    -12.80300000     -7.40100000      7.56600000
H    -12.01400000     -7.97600000      8.72200000
O      4.06300000     -8.39700000     -6.69600000
H      4.52900000     -7.64600000     -7.06200000
H      4.07500000     -9.05000000     -7.39600000
O     -2.28800000     -8.98900000     15.05600000
H     -1.56100000     -8.51100000     14.65700000
H     -2.55900000     -9.61600000     14.38500000
O     -9.06600000      4.60500000      5.84600000
H     -8.71200000      3.92800000      5.26800000
H     -9.84600000      4.92300000      5.39200000
O     -3.84800000      8.20700000    -15.53300000
H     -4.61400000      7.71500000    -15.23700000
H     -3.77000000      8.92700000    -14.90700000
O     -2.10100000     -5.53300000      6.34900000
H     -1.78200000     -6.09000000      5.63800000
H     -2.96600000     -5.24500000      6.05700000
O     12.51700000      5.12200000      8.06100000
H     12.82300000      4.21500000      8.08700000
H     11.56300000      5.05100000      8.01400000
O      4.78300000      1.20200000    -17.09100000
H      4.74200000      1.50500000    -16.18300000
H      4.98500000      1.98900000    -17.59700000
O     -2.69600000     13.06100000      7.50400000
H     -2.88700000     13.22600000      8.42800000
H     -1.77500000     13.30100000      7.40300000
O     -4.25100000     -2.29000000      2.47100000
H     -4.65700000     -2.08200000      1.62900000
H     -4.98600000     -2.36700000      3.07900000
O     -4.19000000     -5.18100000     -4.83100000
H     -5.01800000     -5.15000000     -5.31000000
H     -3.94900000     -6.10800000     -4.83000000
O     -1.54000000      1.26400000    -10.31800000
H     -1.84000000      0.62700000    -10.96600000
H     -1.64600000      0.81900000     -9.47700000
O     -7.94900000    -14.09700000     -1.15400000
H     -7.97800000    -14.87000000     -0.58900000
H     -8.86000000    -13.95400000     -1.41100000
O    -10.27000000     -9.46400000     -8.70800000
H     -9.45200000     -9.72400000     -9.13100000
H     -9.99500000     -8.95000000     -7.94900000
O      2.97300000      2.10300000      5.90400000
H      2.57500000      1.49600000      6.52800000
H      2.40300000      2.87200000      5.92200000
O     -8.95300000    -10.76300000      5.58800000
H     -8.26600000    -10.46900000      4.99000000
H     -9.27200000    -11.57900000      5.20300000
O     -2.19400000      3.87600000     12.20100000
H     -1.42800000      4.45100000     12.22000000
H     -2.53200000      3.89700000     13.09600000
O    -15.30800000      6.84800000     -2.03700000
H    -14.52400000      6.35300000     -2.27700000
H    -15.30600000      7.60100000     -2.62700000
O     12.24000000      7.00800000     -9.86900000
H     11.65900000      6.41300000    -10.34400000
H     12.34700000      6.60300000     -9.00900000
O      3.73300000      8.56900000     12.50200000
H      3.63400000      7.94800000     11.78000000
H      3.03400000      8.33800000     13.11300000
O     -6.04400000      2.74900000    -10.29100000
H     -5.49500000      3.52200000    -10.42600000
H     -5.57900000      2.04400000    -10.74200000
O    -15.87100000      2.68900000     -2.16500000
H    -15.99600000      1.74800000     -2.28700000
H    -16.74900000      3.02600000     -1.98700000
O     12.40900000     -6.30000000      8.32900000
H     12.93000000     -6.98700000      8.74400000
H     11.53500000     -6.68200000      8.24100000
O     -2.60900000     -3.61100000     -3.44100000
H     -3.27600000     -4.16500000     -3.84500000
H     -2.85800000     -2.71900000     -3.68600000
O    -11.02200000     -9.83100000     -4.95800000
H    -10.34400000    -10.43400000     -5.26000000
H    -11.67700000     -9.83800000     -5.65600000
O    -13.43000000     -0.93100000      3.22700000
H    -12.52200000     -0.63900000      3.31300000
H    -13.36900000     -1.88300000      3.14700000
O      0.77500000     -7.39700000     -0.55700000
H     -0.15400000     -7.52600000     -0.36700000
H      0.98300000     -6.54600000     -0.17000000
O      5.65100000     13.60800000      9.94700000
H      5.02300000     13.61500000     10.66900000
H      5.35300000     14.30600000      9.36400000
O      7.75700000     -1.79400000      2.97000000
H      7.29300000     -2.06100000      2.17600000
H      8.36500000     -1.11600000      2.67500000
O     14.63900000     -7.65100000      1.98200000
H     14.76700000     -6.92200000      1.37500000
H     14.96000000     -8.41800000      1.50700000
O      0.35800000     -0.25000000    -13.74100000
H     -0.13800000      0.00500000    -14.51900000
H      0.18500000      0.44800000    -13.10800000
O    -15.95800000     -3.57300000     -4.13600000
H    -15.39800000     -3.36100000     -4.88300000
H    -15.45300000     -4.20900000     -3.63000000
O      3.22400000     14.12800000     -8.48100000
H      2.66600000     13.39300000     -8.22700000
H      2.94900000     14.34100000     -9.37200000
O      3.93900000    -14.13500000      1.47900000
H      4.28700000    -14.25700000      2.36200000
H      2.99100000    -14.09300000      1.59900000
O      1.82700000     -9.13600000      3.21100000
H      2.33200000     -9.92000000      2.99400000
H      1.21100000     -9.03900000      2.48600000
O      4.16400000     -4.42200000     10.05400000
H      3.50500000     -4.16900000      9.40800000
H      4.21300000     -5.37600000      9.98700000
O     15.05300000     -4.54400000     -2.84600000
H     15.72800000     -3.90600000     -2.61700000
H     15.25500000     -5.31000000     -2.30800000
O     -0.60600000      0.18100000    -16.20100000
H     -0.18500000     -0.59500000    -16.57000000
H     -0.13700000      0.91700000    -16.59300000
O     -3.29000000     -1.12700000     -4.87900000
H     -3.68200000     -1.52400000     -5.65700000
H     -2.49800000     -0.69800000     -5.20300000
O      8.72500000    -11.81000000      5.05400000
H      9.38100000    -11.49700000      5.67700000
H      9.12600000    -11.67700000      4.19600000
O     -7.69600000     -6.38900000     -0.21900000
H     -6.91200000     -5.87300000     -0.03200000
H     -8.01300000     -6.66500000      0.64200000
O      4.92700000     10.49300000     -0.71500000
H      5.04700000     10.75900000      0.19600000
H      5.63600000      9.87200000     -0.87900000
O     -2.26900000      3.79600000     -7.46900000
H     -2.64200000      2.92100000     -7.36400000
H     -2.27600000      4.16700000     -6.58600000
O     -3.95200000    -15.60400000     -5.32300000
H     -3.13500000    -15.80000000     -5.78100000
H     -4.05800000    -14.65800000     -5.41700000
O     -4.76300000     -7.20300000      2.90100000
H     -5.65100000     -7.56000000      2.86800000
H     -4.78100000     -6.46100000      2.29700000
O    -15.72400000     -1.86100000      0.04200000
H    -16.07200000     -2.41400000      0.74100000
H    -15.94400000     -0.96900000      0.31000000
O      5.58400000     -0.01300000      4.05200000
H      6.48100000     -0.34600000      4.05400000
H      5.65700000      0.87100000      4.41400000
O     -8.37000000      8.59900000     -0.59500000
H     -8.37700000      8.84400000      0.33100000
H     -7.48600000      8.26500000     -0.74700000
O     -5.53600000      1.47300000    -14.49400000
H     -5.35600000      2.31000000    -14.92100000
H     -4.81500000      0.90500000    -14.76800000
O     14.56200000      9.13600000     -4.98700000
H     15.26600000      8.73000000     -5.49300000
H     14.30900000      8.46800000     -4.34900000
O     -8.78900000      7.95700000      4.46400000
H     -9.18400000      7.83600000      5.32700000
H     -9.51700000      8.22000000      3.90100000
O    -11.60400000     -0.61600000      0.51100000
H    -12.50800000     -0.74200000      0.80000000
H    -11.44300000     -1.33900000     -0.09500000
O      2.46500000      7.93700000    -13.34500000
H      2.09000000      7.67400000    -12.50500000
H      2.66300000      8.86700000    -13.24000000
O    -11.31300000     -9.88700000      3.44400000
H    -11.83800000    -10.30700000      4.12500000
H    -11.06600000     -9.04200000      3.82000000
O      3.72500000      3.23700000     14.50100000
H      3.30900000      4.02300000     14.85400000
H      4.51400000      3.12400000     15.03200000
O      7.49700000      6.12500000     14.64300000
H      8.14300000      5.95700000     15.32900000
H      7.97000000      6.64200000     13.99000000
O      3.89600000    -16.82800000      1.17400000
H      4.04000000    -17.20400000      0.30500000
H      3.62300000    -15.92700000      1.00300000
O     13.07700000      9.45800000      9.17700000
H     12.14700000      9.33400000      8.98600000
H     13.52800000      8.91500000      8.53100000
O      0.78400000     11.54200000    -10.79500000
H      0.48500000     10.63600000    -10.87700000
H      0.16000000     11.94600000    -10.19200000
O     -6.44400000      7.54900000     -7.63200000
H     -7.21300000      8.03400000     -7.33100000
H     -6.06100000      7.18800000     -6.83300000
O     -8.10100000     -8.45700000     13.26200000
H     -8.16200000     -7.58400000     13.65000000
H     -8.89500000     -8.90500000     13.55500000
O     10.17300000    -10.57000000     -5.69200000
H      9.95000000    -10.98900000     -4.86100000
H      9.33000000    -10.29600000     -6.05500000
O     -0.90100000     -5.83400000     -2.55100000
H     -0.04800000     -5.91800000     -2.97800000
H     -1.38000000     -5.20900000     -3.09500000
O     13.14800000      9.25500000     -7.44200000
H     13.27500000      9.34700000     -6.49800000
H     13.92700000      8.78800000     -7.74500000
O     12.14600000     -3.07400000     -7.87700000
H     12.35500000     -2.57200000     -8.66500000
H     12.41300000     -3.97000000     -8.08600000
O     -6.00100000    -13.15300000      3.13100000
H     -5.26400000    -13.01200000      2.53700000
H     -5.69100000    -13.82100000      3.74300000
O    -13.38600000     -8.82400000     -0.18900000
H    -12.72400000     -9.41400000     -0.55000000
H    -14.15600000     -8.96100000     -0.74100000
O     -0.47400000      8.50800000     11.69000000
H     -0.61700000      7.77300000     12.28700000
H      0.29200000      8.95900000     12.04600000
O     -0.04000000     -5.38900000     -6.91900000
H     -0.51100000     -4.60900000     -6.62500000
H      0.61800000     -5.54200000     -6.24000000
O     -9.88100000      4.71600000      2.83400000
H     -9.21300000      5.30700000      2.48600000
H     -9.38900000      4.06600000      3.33500000
O     -4.07100000     -7.88800000      8.83800000
H     -4.37900000     -6.98400000      8.77100000
H     -3.12200000     -7.81100000      8.93300000
O     -7.11400000     -1.95400000      3.40600000
H     -7.37700000     -1.98200000      2.48600000
H     -7.30000000     -2.83300000      3.73600000
O     -1.44000000    -12.18200000      4.76100000
H     -1.31600000    -11.32800000      5.17400000
H     -1.11700000    -12.81000000      5.40800000
O      3.83200000     15.20900000     -5.90400000
H      3.64800000     14.74800000     -6.72300000
H      3.96000000     16.12100000     -6.16600000
O    -12.77800000      3.71400000    -11.99100000
H    -12.66000000      4.51400000    -12.50400000
H    -13.28700000      3.13700000    -12.56200000
O      5.46600000      2.60100000      1.22000000
H      6.38300000      2.40000000      1.02800000
H      4.96900000      2.01900000      0.64600000
O     12.68000000      3.76800000     -2.64900000
H     13.28900000      3.88800000     -3.37800000
H     12.12300000      3.03800000     -2.92100000
O      5.71600000    -15.00400000     -5.80800000
H      5.97700000    -14.51400000     -6.58700000
H      4.78600000    -14.80200000     -5.69800000
O      4.23400000      7.19900000    -15.96000000
H      3.77000000      7.59800000    -15.22400000
H      5.05800000      7.68400000    -16.01500000
O      6.82400000      4.38300000      7.22200000
H      6.34400000      4.80000000      7.93800000
H      6.61000000      4.91000000      6.45200000
O      0.50600000      3.47200000     -8.31600000
H      0.67400000      2.91600000     -7.55500000
H     -0.44000000      3.61800000     -8.30200000
O     -5.78800000      4.65300000     -6.83700000
H     -6.60900000      4.74600000     -7.32100000
H     -5.17000000      5.21700000     -7.30100000
O      8.80100000     13.52700000     -5.60400000
H      8.20800000     13.79100000     -6.30800000
H      9.51600000     13.07400000     -6.05100000
O      9.78200000     11.04800000      2.48600000
H     10.34100000     11.57100000      3.06100000
H     10.37600000     10.40900000      2.09200000
O      3.77400000      3.88700000      3.06100000
H      4.28900000      3.57800000      2.31500000
H      3.86600000      3.19700000      3.71800000
O      5.34200000     -6.51400000     -8.16200000
H      4.62400000     -5.93600000     -7.90700000
H      5.40000000     -6.42000000     -9.11300000
O    -10.50900000    -13.51900000     -1.94000000
H    -11.14000000    -12.93200000     -1.52300000
H    -10.63700000    -14.36000000     -1.50000000
O      8.05300000      6.52600000    -12.11200000
H      8.52700000      6.78000000    -12.90500000
H      7.22200000      6.17600000    -12.43200000
O      8.21400000     10.80600000    -12.09100000
H      7.54000000     11.09600000    -11.47600000
H      7.74300000     10.26600000    -12.72500000
O      9.29900000      4.06400000      8.75500000
H      8.50600000      4.45000000      8.38100000
H      9.48600000      3.31100000      8.19400000
O    -11.13100000     -3.81500000     -7.53400000
H    -11.02200000     -2.93600000     -7.17200000
H    -10.37800000     -3.93100000     -8.11400000
O     -4.49800000      4.66300000    -11.48800000
H     -3.70400000      4.67400000    -12.02400000
H     -5.21200000      4.77900000    -12.11500000
O      5.57500000     -3.58000000     12.07600000
H      6.42600000     -3.89900000     11.77600000
H      4.99500000     -3.70200000     11.32400000
O     -3.35400000     -7.84000000     -5.38600000
H     -3.01000000     -8.02800000     -4.51300000
H     -2.57900000     -7.63500000     -5.90900000
O     -0.40200000      9.06800000    -10.67000000
H      0.04300000      8.25300000    -10.89900000
H     -1.24500000      8.78900000    -10.31300000
O     -3.76200000      0.86600000     -3.09000000
H     -3.44900000      0.27600000     -3.77600000
H     -4.49100000      0.39700000     -2.68500000
O     15.54700000      3.67300000      0.99900000
H     16.29400000      3.56400000      1.58700000
H     15.19400000      4.53500000      1.21700000
O     -8.17900000     13.55800000      7.15800000
H     -8.95900000     13.04300000      7.36400000
H     -7.61200000     12.95300000      6.68000000
O     11.73900000      0.61900000     -2.53500000
H     10.80500000      0.80000000     -2.64000000
H     12.00100000      0.22300000     -3.36600000
O    -11.01600000      2.02700000    -10.30100000
H    -11.32100000      2.76600000    -10.82700000
H    -10.98000000      1.29400000    -10.91600000
O      0.95300000     -2.55100000     12.04000000
H      1.47500000     -2.13200000     11.35600000
H      1.59600000     -2.85100000     12.68200000
O     -9.52200000      7.79500000      7.13400000
H    -10.13900000      7.49500000      7.80200000
H     -8.67500000      7.81200000      7.58000000
O    -13.57500000      4.26600000     -1.72700000
H    -13.30700000      4.27100000     -0.80800000
H    -14.33600000      3.68500000     -1.75100000
O     13.46600000      2.54500000     -5.28600000
H     13.77300000      1.90000000     -5.92300000
H     12.58500000      2.25300000     -5.05300000
O     -2.26000000     10.24600000      4.97100000
H     -2.13700000     11.06500000      4.49100000
H     -1.96500000     10.44300000      5.86000000
O     -5.62400000     -2.07600000      0.26100000
H     -5.47100000     -1.65700000     -0.58500000
H     -6.57300000     -2.03600000      0.38000000
O    -10.24000000     -1.43300000     -6.54000000
H     -9.69000000     -1.35300000     -5.76000000
H    -10.00600000     -0.67600000     -7.07600000
O      0.21200000     17.18100000      2.40200000
H     -0.56900000     16.73000000      2.72200000
H     -0.06800000     18.08800000      2.28100000
O     11.27000000      1.44500000     10.75500000
H     11.84700000      1.86500000     10.11600000
H     10.72000000      0.86000000     10.23300000
O     11.24900000     -8.63200000      5.19500000
H     11.27100000     -9.50600000      5.58600000
H     12.15300000     -8.46600000      4.92900000
O    -12.86400000      3.06300000      5.89100000
H    -13.45300000      3.76100000      6.17700000
H    -12.75700000      3.21000000      4.95100000
O    -10.16200000     -2.57900000    -12.77800000
H    -10.94000000     -3.11400000    -12.93600000
H     -9.97600000     -2.17100000    -13.62400000
O    -16.79200000     -4.44800000     -0.54500000
H    -16.65900000     -3.64300000     -1.04500000
H    -17.73800000     -4.48700000     -0.40000000
O     15.73400000     -7.22600000     -1.98300000
H     16.04500000     -7.78600000     -2.69500000
H     14.86500000     -7.56600000     -1.77300000
O      3.39500000     -4.38800000      7.12400000
H      3.36300000     -4.07400000      6.22000000
H      2.47700000     -4.47900000      7.37900000
O     11.55000000     -3.59200000      0.68800000
H     12.39600000     -3.64700000      0.24300000
H     11.69200000     -2.96100000      1.39400000
O     -6.25600000      3.83800000      6.85700000
H     -7.18700000      3.99500000      6.70500000
H     -6.17600000      2.88400000      6.89100000
O     -6.87900000    -14.33400000      6.95000000
H     -7.69900000    -14.23900000      7.43600000
H     -7.10700000    -14.88400000      6.20100000
O      0.55200000     -6.89600000    -12.33200000
H      0.23200000     -7.17800000    -13.18900000
H      0.25100000     -7.57500000    -11.72900000
O      3.56800000      5.03800000     -3.38300000
H      4.27200000      4.46300000     -3.68200000
H      2.97600000      5.10300000     -4.13300000
O      0.56600000     11.02100000      0.75100000
H      0.25400000     10.45000000      0.04800000
H      0.73900000     10.42700000      1.48200000
O     -7.61500000     16.39300000     -3.15100000
H     -6.99700000     16.95300000     -3.62000000
H     -7.13500000     16.10400000     -2.37500000
O      9.34900000     -8.34500000      3.38300000
H      9.77800000     -8.65200000      2.58500000
H      9.85000000     -8.74400000      4.09400000
O     -1.20400000      4.40300000      9.27700000
H     -1.44400000      4.72800000     10.14400000
H     -1.08800000      3.46000000      9.39900000
O     -8.28700000     -2.26200000      0.42500000
H     -8.89700000     -2.27400000     -0.31200000
H     -8.82500000     -2.48700000      1.18500000
O      3.05200000     10.40800000      8.52400000
H      2.41200000      9.71600000      8.69400000
H      3.39800000     10.20500000      7.65500000
O     13.37300000     -4.44100000      3.66500000
H     12.59500000     -4.99800000      3.64400000
H     13.11400000     -3.64900000      3.19400000
O     -2.90500000      3.54300000     -3.57400000
H     -2.10500000      3.93600000     -3.22600000
H     -3.06500000      2.78500000     -3.01200000
O     -2.92600000      3.41800000     15.12900000
H     -2.84500000      2.46800000     15.20700000
H     -2.10800000      3.75900000     15.49100000
O     -5.03300000    -16.50300000     -0.76800000
H     -5.16600000    -15.78000000     -1.38100000
H     -4.57800000    -17.17100000     -1.28000000
O     -5.33900000     -5.47500000      0.74300000
H     -5.47900000     -4.65000000      0.27800000
H     -4.86800000     -6.02600000      0.11800000
O     -1.37300000      6.19800000    -12.22200000
H     -0.77200000      5.67100000    -11.69500000
H     -1.85000000      6.72700000    -11.58400000
O      1.54800000     15.47900000      0.82900000
H      1.08500000     15.99100000      1.49100000
H      2.14000000     16.10500000      0.41200000
O     11.65600000     -3.53200000      6.86300000
H     10.90600000     -3.72100000      6.29900000
H     11.80200000     -4.34400000      7.34800000
O      1.07500000    -13.20000000     -1.65100000
H      1.19300000    -13.09200000     -0.70700000
H      1.89800000    -12.89200000     -2.03200000
O     -7.62700000     -8.22000000     -2.33700000
H     -8.25300000     -8.84400000     -1.97100000
H     -7.58200000     -7.51700000     -1.69000000
O     -7.11500000    -10.45900000    -12.04700000
H     -7.97100000    -10.10000000    -12.27900000
H     -6.50500000     -9.73500000    -12.19100000
O     11.84500000     -9.00900000     -0.20200000
H     12.20100000     -9.66800000      0.39500000
H     11.80200000     -8.20900000      0.32200000
O     16.37900000     -0.21300000      1.38100000
H     16.98700000     -0.12600000      2.11600000
H     15.55600000      0.14900000      1.70800000
O      5.12800000     12.59700000     -5.38600000
H      5.34700000     12.15100000     -4.56800000
H      4.59000000     13.34200000     -5.11600000
O      9.16000000    -13.62900000      1.21500000
H      9.73000000    -13.78600000      0.46200000
H      8.54200000    -12.96200000      0.91400000
O     14.78700000     -5.14000000     -5.60100000
H     14.66800000     -5.13700000     -4.65100000
H     15.65900000     -4.76800000     -5.73400000
O     -3.13700000    -10.68500000     -9.29300000
H     -2.37700000    -10.11600000     -9.17300000
H     -3.83000000    -10.27100000     -8.77800000
O      5.30700000     -7.01900000     14.92100000
H      4.67400000     -6.59000000     14.34400000
H      5.01100000     -6.80100000     15.80500000
O      9.60000000     12.41200000     -8.20000000
H      9.90700000     12.97200000     -8.91300000
H     10.02600000     11.56900000     -8.35800000
O     -2.92100000      2.68700000      3.99900000
H     -2.46500000      3.00000000      4.78100000
H     -3.31400000      1.85600000      4.26800000
O      4.22600000    -17.71900000     -1.81600000
H      3.66600000    -16.96000000     -1.65500000
H      4.68300000    -17.51000000     -2.63100000
O     -8.16300000      4.36100000     16.30200000
H     -7.84700000      5.25600000     16.42700000
H     -8.17200000      4.24000000     15.35300000
O     -2.51200000     -1.29400000     16.56800000
H     -1.78000000     -1.87000000     16.78600000
H     -2.85400000     -1.01000000     17.41600000
O      3.93600000    -10.68800000    -12.71000000
H      4.09000000     -9.99300000    -12.07000000
H      4.10500000    -10.27600000    -13.55700000
O     -4.96300000     16.75200000      6.60800000
H     -4.87400000     17.52600000      6.05200000
H     -4.42000000     16.08800000      6.18100000
O     11.03500000    -13.79600000     -0.77100000
H     11.01500000    -12.84000000     -0.74800000
H     11.96500000    -14.01600000     -0.81900000
O     -7.38400000    -11.17500000     11.23200000
H     -6.69800000    -10.92200000     11.84900000
H     -7.11400000    -10.78700000     10.40000000
O     -7.48700000      6.10200000      2.76900000
H     -7.36500000      6.75900000      2.08400000
H     -7.74700000      6.60500000      3.54100000
O      2.47400000      5.56200000      8.23600000
H      2.62500000      4.76800000      8.75000000
H      2.82900000      5.35800000      7.37100000
O      5.76600000    -13.22600000    -10.42100000
H      4.82400000    -13.06600000    -10.46500000
H      5.92800000    -13.45300000     -9.50500000
O      2.23500000    -16.13700000     -0.91600000
H      1.80300000    -16.16900000     -0.06200000
H      1.57400000    -15.77400000     -1.50500000
O      3.65800000     -7.05500000     -2.28300000
H      3.28100000     -7.26000000     -1.42700000
H      4.53000000     -6.71300000     -2.08500000
O      9.76200000      0.70300000    -10.61400000
H     10.62300000      0.62100000    -11.02200000
H      9.16100000      0.84100000    -11.34700000
O      3.01200000      0.54800000     15.00900000
H      3.42000000      0.40100000     15.86200000
H      3.24900000      1.44700000     14.78100000
O      2.45700000    -14.86700000      5.65500000
H      1.66900000    -14.42100000      5.34400000
H      3.04500000    -14.15900000      5.91700000
O      2.99100000     -0.82300000     10.67400000
H      3.34300000     -0.06800000     11.14600000
H      3.72500000     -1.13800000     10.14600000
O    -10.80900000     -4.16600000      7.68000000
H    -11.00800000     -4.80000000      6.99000000
H    -11.14600000     -3.33500000      7.34600000
O      1.26200000     -4.40900000      3.18500000
H      2.13800000     -4.65500000      3.48200000
H      1.04200000     -3.63400000      3.70300000
O      0.97300000     -6.27000000     10.55700000
H      1.41000000     -5.92300000     11.33500000
H      1.16500000     -7.20800000     10.57300000
O     14.39800000      6.80200000     -3.67900000
H     14.00800000      6.18000000     -4.29500000
H     14.07900000      6.52100000     -2.82100000
O     -4.64800000     -4.58300000      4.90400000
H     -4.14500000     -4.65100000      4.09300000
H     -5.47400000     -5.02500000      4.71100000
O      7.27600000     -9.16500000      6.46500000
H      6.61700000     -9.36400000      7.13000000
H      8.10900000     -9.19400000      6.93600000
O     -2.80000000      0.10100000    -12.60200000
H     -3.16700000      0.21200000    -13.47800000
H     -2.45300000     -0.79200000    -12.59900000
O      1.13000000      2.56500000    -16.58300000
H      0.39300000      3.12500000    -16.82900000
H      1.73500000      3.15100000    -16.12800000
O     -1.38100000     12.40000000      3.55600000
H     -1.30200000     12.87200000      2.72700000
H     -0.47700000     12.27300000      3.84600000
O     11.82100000     -0.66000000     -4.98500000
H     12.33900000     -1.40600000     -4.68300000
H     10.97100000     -1.03600000     -5.21500000
O     -6.00600000    -10.27200000      9.10000000
H     -5.36600000     -9.56000000      9.13700000
H     -5.66100000    -10.86900000      8.43600000
O     -1.07000000     16.79200000     -0.28400000
H     -1.72200000     17.10800000      0.34100000
H     -0.41000000     17.48500000     -0.31400000
O    -12.33900000     -6.71700000     11.05200000
H    -12.21800000     -5.94200000     11.60000000
H    -12.81700000     -7.33200000     11.60800000
O      0.28600000     -4.02400000    -12.45700000
H      0.21300000     -4.92900000    -12.75700000
H      0.20000000     -4.07900000    -11.50500000
O     -3.34100000     10.58500000    -14.51600000
H     -3.96000000     10.50600000    -13.79000000
H     -2.47900000     10.54000000    -14.10200000
O    -13.64100000      2.67900000      0.91100000
H    -12.79900000      2.41500000      0.54100000
H    -13.41500000      3.29500000      1.60800000
O      5.62500000     11.42900000      3.20000000
H      5.33800000     10.57400000      3.51900000
H      5.42700000     12.03200000      3.91700000
O      9.44500000     10.39600000     -5.93500000
H     10.06800000     10.40300000     -6.66200000
H      8.79100000     11.05300000     -6.17400000
O     -5.81500000      7.09700000    -10.20400000
H     -5.86700000      7.29900000     -9.27000000
H     -5.32300000      6.27800000    -10.24600000
O      5.12400000     -5.98500000    -10.84600000
H      5.64700000     -6.15500000    -11.62900000
H      4.34200000     -5.53900000    -11.17200000
O      1.79200000     -2.56600000    -14.16800000
H      1.32100000     -3.22300000    -13.65500000
H      1.27500000     -1.76700000    -14.06700000
O     -5.23800000      1.36500000      1.19200000
H     -6.11900000      1.17800000      0.86900000
H     -5.32800000      2.18900000      1.67000000
O     -1.55700000     -6.98500000      8.89600000
H     -0.78800000     -6.80400000      9.43700000
H     -1.38400000     -6.52700000      8.07300000
O     10.12500000      4.30700000      4.30900000
H     10.07400000      4.99100000      4.97700000
H      9.24300000      4.27000000      3.93800000
O     14.42900000      5.65200000     -8.24000000
H     15.32400000      5.37700000     -8.04400000
H     14.52100000      6.54300000     -8.58000000
O     -1.46300000     15.32000000      3.33600000
H     -1.03200000     14.76900000      2.68300000
H     -2.34900000     15.44600000      2.99500000
O     -4.42000000     -2.07300000    -17.32800000
H     -3.73900000     -2.56900000    -16.87400000
H     -4.00900000     -1.23200000    -17.52900000
O     10.84900000     10.24800000     -8.61800000
H     11.67700000      9.88800000     -8.29900000
H     10.58400000      9.65300000     -9.32000000
O     -6.33800000    -13.61100000     -5.39700000
H     -5.95000000    -12.75500000     -5.21400000
H     -6.38900000    -13.65100000     -6.35100000
O      1.66800000     -6.13100000     -3.79200000
H      2.07900000     -5.40800000     -4.26700000
H      2.32800000     -6.40500000     -3.15500000
O      6.24000000     16.07300000     -2.83900000
H      7.02500000     15.52600000     -2.86400000
H      6.39500000     16.68100000     -2.11700000
O      2.24300000     13.64100000    -11.30900000
H      2.60100000     13.43600000    -12.17200000
H      1.76600000     12.85100000    -11.05300000
O     -9.78000000     14.38400000      4.76700000
H     -9.04200000     14.01900000      4.28000000
H    -10.28300000     13.62000000      5.04900000
O     10.70900000     -8.48000000     -9.41100000
H     10.83800000     -7.64700000     -8.95700000
H      9.83900000     -8.76900000     -9.13800000
O     -8.61300000     12.64000000     -5.80700000
H     -8.11600000     12.66200000     -6.62500000
H     -8.36800000     11.80800000     -5.40100000
O    -11.33500000      5.00600000      9.35500000
H    -12.21300000      5.14000000      8.99600000
H    -11.39200000      4.17300000      9.82100000
O    -14.78300000     -7.46700000      6.50600000
H    -14.79100000     -8.40700000      6.32600000
H    -15.68500000     -7.26400000      6.75400000
O    -17.67400000     -2.47500000     -2.39200000
H    -18.39100000     -3.06000000     -2.14800000
H    -17.22000000     -2.93400000     -3.09800000
O     -1.64800000      9.09100000      2.31500000
H     -1.88400000      9.37200000      3.19900000
H     -1.62300000      8.13500000      2.36600000
O      5.01300000     -9.08600000      8.82300000
H      5.47000000     -8.40800000      9.32000000
H      4.39600000     -8.60500000      8.27200000
O     -5.23200000     11.16400000      7.86100000
H     -5.66000000     11.46100000      7.05800000
H     -4.54300000     11.80900000      8.01800000
O     12.67200000     -1.93000000      2.36200000
H     13.52600000     -1.57100000      2.12000000
H     12.24300000     -1.22400000      2.84500000
O      5.30100000    -13.60400000     -1.11500000
H      4.65600000    -13.78700000     -0.43100000
H      4.81500000    -13.11100000     -1.77600000
O     -3.76800000     10.28700000     -9.85400000
H     -4.29600000     10.57600000     -9.10800000
H     -3.35400000      9.47800000     -9.55500000
O     -1.15600000      2.10800000      6.43300000
H     -1.23600000      1.23500000      6.04900000
H     -1.44800000      1.99900000      7.33800000
O      1.34500000      5.15500000      2.06700000
H      1.80600000      4.37600000      2.37700000
H      1.85300000      5.45000000      1.31100000
O      8.54900000    -14.44100000      6.25600000
H      9.23000000    -14.86700000      5.73400000
H      8.45700000    -13.57200000      5.86400000
O     10.74400000     11.15400000     -3.69000000
H     10.23100000     11.03700000     -4.48900000
H     10.12700000     10.97400000     -2.98100000
O      3.20900000    -14.29400000     -5.87700000
H      3.29300000    -14.22500000     -6.82800000
H      2.40000000    -13.82600000     -5.67300000
O     14.68100000      8.96300000      2.42600000
H     15.52900000      9.20000000      2.80200000
H     14.75200000      9.20600000      1.50300000
O      7.86500000      6.32400000     -0.37400000
H      8.73400000      5.96800000     -0.55600000
H      7.28900000      5.88100000     -0.99600000
O      0.78300000      4.12700000      6.51700000
H      0.17900000      3.38500000      6.50300000
H      0.86400000      4.35200000      7.44400000
O    -11.92600000      1.02000000      7.76600000
H    -12.30000000      1.69200000      7.19600000
H    -11.79300000      1.46400000      8.60400000
O      8.85700000      7.60300000     -7.70700000
H      9.14400000      7.54100000     -8.61800000
H      8.09200000      8.17900000     -7.73600000
O      6.08100000    -13.58000000      8.83200000
H      6.78400000    -13.62400000      9.48000000
H      5.30200000    -13.87700000      9.30400000
O     -5.98700000     -4.36100000     -2.53000000
H     -5.84200000     -3.48300000     -2.17700000
H     -5.12900000     -4.78200000     -2.48500000
O      2.48900000      4.07600000    -13.34600000
H      2.53100000      3.91300000    -12.40400000
H      1.57700000      4.31800000    -13.50700000
O      0.29300000      6.16000000     -8.85200000
H      0.45000000      5.30200000     -8.45700000
H      0.30700000      6.77000000     -8.11500000
O    -13.29400000     10.01100000      2.24000000
H    -13.86700000     10.71800000      1.94100000
H    -13.35100000     10.04400000      3.19500000
O      8.44600000     11.91500000     -1.72500000
H      7.74900000     12.22500000     -1.14700000
H      9.25400000     12.09800000     -1.24600000
O     -4.51600000     -9.71400000      6.01400000
H     -3.56200000     -9.72300000      5.93800000
H     -4.70000000     -9.01700000      6.64400000
O     -4.87800000      8.83800000      2.59100000
H     -4.38600000      8.02300000      2.69600000
H     -4.22000000      9.48300000      2.33100000
O     -4.90900000      5.35000000     15.69700000
H     -4.52900000      4.53000000     15.38100000
H     -4.43500000      5.53700000     16.50800000
O      1.25300000     -5.29400000     13.17300000
H      0.61600000     -4.58000000     13.19500000
H      0.84800000     -5.99200000     13.68900000
O     -1.45500000    -15.36900000     -2.23400000
H     -0.59200000    -15.62000000     -2.56500000
H     -1.89600000    -16.20100000     -2.06100000
O    -11.77300000      8.04700000      9.21600000
H    -11.70500000      8.78200000      9.82500000
H    -11.28500000      7.34000000      9.63800000
O      8.78200000    -11.83800000     -3.28300000
H      9.20400000    -11.69700000     -2.43500000
H      8.13600000    -11.13500000     -3.34800000
O     11.70700000     -4.85400000    -10.50100000
H     11.11200000     -5.52800000    -10.17400000
H     12.49700000     -4.95400000     -9.97000000
O     -1.83700000     12.36500000    -10.32200000
H     -2.30900000     13.01400000     -9.80000000
H     -2.40100000     11.59200000    -10.31100000
O     12.70400000      2.86700000      3.50600000
H     13.24500000      3.63500000      3.68700000
H     11.82100000      3.12800000      3.76800000
O     -7.16600000      5.71400000    -12.27800000
H     -7.44900000      5.00700000    -11.69800000
H     -6.79300000      6.37100000    -11.69000000
O      7.59700000    -11.97200000     -0.57500000
H      7.08000000    -11.30500000     -0.12200000
H      6.97300000    -12.67400000     -0.76100000
O      8.69300000     14.44600000     -2.89400000
H      8.62600000     14.13600000     -3.79800000
H      8.83600000     13.65200000     -2.37900000
O      1.73500000      8.60200000     -4.22900000
H      2.62300000      8.25000000     -4.16800000
H      1.22300000      7.89500000     -4.62300000
O     -5.55500000    -10.32500000     -7.59000000
H     -5.08400000    -10.82000000     -6.92000000
H     -5.73000000     -9.47600000     -7.18400000
O      4.68700000     10.60600000     13.89300000
H      4.32500000      9.99100000     13.25500000
H      5.17700000     10.05500000     14.50400000
O     -0.64700000      4.61100000     -2.17000000
H     -1.13900000      4.14200000     -1.49600000
H     -0.13200000      5.25600000     -1.68500000
O    -16.66300000     -3.22000000      2.31700000
H    -17.61300000     -3.25600000      2.21100000
H    -16.40100000     -4.13200000      2.44300000
O     -8.81100000    -11.10100000     -6.19700000
H     -8.56600000    -11.74100000     -5.52900000
H     -8.31900000    -10.31400000     -5.96600000
O      5.35700000      2.48900000     -7.64500000
H      6.16200000      2.38100000     -8.15300000
H      4.97500000      3.30400000     -7.97300000
O      0.56700000      3.36000000     13.13900000
H      0.87800000      2.85800000     13.89200000
H      0.33800000      2.69700000     12.48700000
O      3.79700000     -5.81900000     12.84800000
H      2.91200000     -5.52200000     13.06100000
H      4.21200000     -5.06100000     12.43700000
O      7.81900000      2.21300000     -8.93700000
H      8.09200000      3.12400000     -8.82600000
H      8.45700000      1.84400000     -9.54700000
O     -7.49300000      1.73100000     -6.54100000
H     -7.70400000      2.46900000     -7.11300000
H     -8.23400000      1.67600000     -5.93800000
O     -5.23600000     11.21700000     10.98000000
H     -4.66900000     10.97600000     10.24700000
H     -5.96500000     10.59800000     10.93200000
O      1.18000000    -14.12800000      2.11300000
H      1.32200000    -13.55800000      2.86900000
H      0.27900000    -14.43600000      2.21200000
O     -7.43100000     -4.66200000      3.78600000
H     -7.42700000     -5.34100000      3.11100000
H     -8.14900000     -4.90800000      4.36900000
O     -8.46100000     -2.33500000    -10.94100000
H     -9.07700000     -2.56400000    -11.63700000
H     -8.49000000     -1.37900000    -10.90100000
O     -8.23100000      9.50700000      2.01600000
H     -7.90800000     10.37600000      2.25200000
H     -9.07600000      9.43600000      2.46100000
O      9.83300000     -1.73800000     -9.39700000
H     10.39900000     -2.05400000    -10.10200000
H      9.63100000     -0.83500000     -9.63900000
O     -0.20500000      5.89400000     12.89500000
H      0.25500000      5.05500000     12.86000000
H      0.44300000      6.50700000     13.24200000
O    -11.20600000    -13.18100000      4.10700000
H    -10.86400000    -13.54300000      3.29000000
H    -11.79300000    -13.85900000      4.44200000
O    -14.03400000      8.03100000      7.20200000
H    -13.32700000      8.20900000      7.82200000
H    -14.67200000      8.72700000      7.36000000
O    -16.03500000      0.08800000     -5.53400000
H    -15.60400000     -0.27600000     -4.76000000
H    -16.96800000      0.06700000     -5.32000000
O      6.34200000     -3.62000000     -7.33900000
H      5.38700000     -3.66800000     -7.38000000
H      6.53200000     -3.39800000     -6.42800000
O      4.76000000      2.53300000    -14.23400000
H      5.52500000      2.89600000    -13.78900000
H      4.02200000      3.03600000    -13.89000000
O      3.66600000      6.36200000     10.71800000
H      4.29400000      5.70200000     10.42400000
H      2.85300000      6.13900000     10.26300000
O      7.29700000     -0.35200000    -12.44100000
H      7.04900000     -1.27700000    -12.41700000
H      7.75900000     -0.25000000    -13.27300000
O    -15.03600000     -5.35300000     -2.47700000
H    -15.69200000     -5.30800000     -1.78200000
H    -14.94300000     -6.28900000     -2.65800000
O     -9.52500000     10.71900000     -3.49300000
H    -10.36100000     11.07400000     -3.79600000
H     -9.76700000     10.01400000     -2.89400000
O     10.30800000      5.08100000     -0.62700000
H     10.50700000      5.31000000     -1.53500000
H     10.96600000      5.54800000     -0.11200000
O      6.27200000    -10.93400000      4.47200000
H      7.08100000    -11.43300000      4.59000000
H      6.16700000    -10.45200000      5.29200000
O     16.48900000      2.90200000     -1.31600000
H     16.00300000      3.01300000     -0.49900000
H     17.40300000      2.82600000     -1.04400000
O    -12.88800000      2.36200000     -6.21000000
H    -13.01400000      1.70100000     -5.52900000
H    -12.68500000      3.16500000     -5.73000000
O      2.46400000     18.47700000     -2.89300000
H      2.68200000     17.54600000     -2.93600000
H      1.94200000     18.56400000     -2.09500000
O      2.29700000    -14.11200000     -8.46200000
H      2.71500000    -14.00400000     -9.31700000
H      1.46900000    -13.63900000     -8.53900000
O      8.26200000      0.66100000      4.76300000
H      8.75600000      0.73000000      3.94600000
H      8.69100000      1.28000000      5.35500000
O      1.41600000      7.77600000     13.95400000
H      0.70200000      8.15400000     14.46700000
H      2.12900000      7.66500000     14.58200000
O    -14.83600000      1.42000000     -7.64700000
H    -14.21200000      1.86700000     -7.07500000
H    -15.26000000      0.77400000     -7.08200000
O     -5.17400000     -2.02600000     -9.68800000
H     -5.76800000     -1.27500000     -9.69700000
H     -5.62900000     -2.69700000    -10.19700000
O      7.40500000    -15.70200000     -0.70100000
H      7.64100000    -15.05200000     -0.03900000
H      6.55100000    -15.41500000     -1.02400000
O     -3.55800000     -2.18500000      6.63200000
H     -4.26000000     -2.75600000      6.32000000
H     -2.76800000     -2.52500000      6.21100000
O     14.67000000     -2.78700000      0.30600000
H     14.43200000     -2.13700000     -0.35500000
H     15.30900000     -2.34200000      0.86200000
O      6.26800000     -5.43200000      7.90700000
H      6.39800000     -5.99200000      8.67200000
H      5.32000000     -5.42500000      7.77300000
O     -2.02900000     -8.16800000      0.37300000
H     -2.47700000     -8.94000000      0.02600000
H     -2.29500000     -8.13000000      1.29200000
O      8.31300000      6.65500000     -5.02300000
H      7.38700000      6.48300000     -5.19400000
H      8.69500000      6.79000000     -5.89000000
O    -12.45500000    -11.08600000      5.68200000
H    -12.48400000    -11.14300000      6.63700000
H    -12.12600000    -11.93900000      5.40100000
O     10.74700000     12.84800000     -0.44700000
H     11.40200000     12.39900000      0.08700000
H     10.41800000     13.54900000      0.11500000
O      3.93600000     -0.26300000    -13.53200000
H      3.03000000     -0.56000000    -13.43800000
H      3.86400000      0.67900000    -13.68700000
O     10.67600000      8.82100000      5.45600000
H     10.72400000      9.76700000      5.31400000
H     10.80900000      8.71400000      6.39800000
O     -4.11800000    -15.55000000      4.05100000
H     -3.23200000    -15.87400000      4.21500000
H     -4.26800000    -15.72600000      3.12200000
O      3.66600000    -12.49400000      5.14400000
H      4.19600000    -12.20300000      5.88600000
H      4.19200000    -13.17700000      4.72700000
O    -16.32500000      7.48700000      1.56000000
H    -16.47000000      6.79500000      0.91500000
H    -16.80500000      7.19700000      2.33500000
O     -6.22800000     11.56400000      1.44000000
H     -5.58900000     11.45000000      2.14400000
H     -5.77500000     11.26000000      0.65400000
O     -9.60400000     -6.70300000     -7.66500000
H    -10.43600000     -6.76500000     -7.19500000
H     -8.97800000     -6.40500000     -7.00500000
O      6.68600000     -3.54500000      1.15800000
H      6.53200000     -4.30700000      1.71700000
H      7.48100000     -3.76200000      0.67100000
O     -4.71500000      4.02400000      9.49100000
H     -5.04100000      4.02800000      8.59100000
H     -5.49800000      4.14300000     10.02900000
O      3.09000000     12.05500000      1.37300000
H      2.35000000     11.89300000      0.79000000
H      3.13200000     11.27700000      1.92900000
O     13.52200000     -2.45700000      9.19900000
H     14.20000000     -1.91000000      9.59500000
H     13.67300000     -2.38000000      8.25700000
O     14.44300000      0.31600000     -6.97900000
H     13.56000000      0.40400000     -7.33700000
H     14.39100000     -0.44100000     -6.39500000
O      2.94800000      7.24200000     -1.64300000
H      2.92100000      6.33800000     -1.95500000
H      3.36800000      7.18700000     -0.78400000
O      5.83800000     -0.47100000     13.67800000
H      6.14400000     -1.07800000     13.00400000
H      5.95900000      0.39600000     13.29300000
O     -3.80000000    -15.24300000      1.18500000
H     -3.68300000    -15.87900000      0.47900000
H     -4.16400000    -14.47000000      0.75300000
O      8.66900000      2.72800000      0.86000000
H      8.34400000      3.48100000      0.36700000
H      9.61800000      2.75200000      0.73700000
O     -4.71200000      5.66800000      5.27100000
H     -4.95300000      4.94400000      5.84900000
H     -5.16800000      6.42700000      5.63600000
O    -13.52200000     -2.83600000     -5.68400000
H    -12.73000000     -3.36000000     -5.56600000
H    -13.25200000     -2.12100000     -6.26000000
O     -0.36000000    -10.31100000     -6.45300000
H     -0.03200000     -9.79900000     -5.71400000
H     -0.37100000     -9.69400000     -7.18500000
O      7.91200000    -11.52800000     12.25200000
H      8.40800000    -10.72900000     12.07200000
H      7.07700000    -11.39700000     11.80100000
O     -7.39200000     -7.95400000      3.24700000
H     -8.27300000     -8.05000000      2.88500000
H     -7.33600000     -8.62900000      3.92300000
O     -5.24800000    -10.50000000     12.75500000
H     -5.03900000     -9.71300000     12.25100000
H     -4.41400000    -10.76200000     13.14600000
O     -0.54700000     -8.74500000     12.33900000
H     -0.35000000     -8.58300000     11.41600000
H      0.30900000     -8.88000000     12.74600000
O      9.42100000     -9.99900000      8.27600000
H     10.31600000     -9.81400000      7.99200000
H      9.51200000    -10.71600000      8.90300000
O     -2.49500000     17.08700000     -5.23800000
H     -1.87500000     17.77600000     -4.99900000
H     -2.40200000     16.43100000     -4.54700000
O      5.57800000      2.55400000      5.21300000
H      4.62900000      2.44100000      5.28000000
H      5.87100000      2.65800000      6.11800000
O     -0.28500000      4.74900000     16.25400000
H     -0.27600000      5.06600000     15.35100000
H      0.60100000      4.41600000     16.40000000
O      8.97600000     -1.35100000      6.59400000
H      8.60800000     -0.60100000      6.12600000
H      9.50300000     -0.96200000      7.29200000
O    -10.45300000      0.38000000     -2.66800000
H    -10.53100000     -0.54000000     -2.41400000
H     -9.56300000      0.62400000     -2.41500000
O     -1.36600000     -4.14600000     13.99600000
H     -2.30200000     -4.24400000     14.17000000
H     -1.32400000     -3.75300000     13.12400000
O    -14.77600000     -1.21100000     -2.99800000
H    -15.02700000     -2.03900000     -3.40700000
H    -15.25000000     -1.20200000     -2.16600000
O     -0.54900000    -11.76800000     13.08400000
H      0.01500000    -11.29000000     12.47500000
H     -0.24200000    -11.50400000     13.95100000
O     -5.70500000     14.24700000     -3.87600000
H     -5.71200000     14.67800000     -3.02200000
H     -6.33600000     13.53300000     -3.78900000
O     -9.95900000     -5.77900000    -14.63400000
H     -9.82500000     -5.43000000    -13.75300000
H     -9.19600000     -6.33500000    -14.79100000
O     -6.44500000     -4.45400000     15.95800000
H     -6.99500000     -4.84600000     15.28000000
H     -6.15900000     -3.62100000     15.58300000
O    -10.97100000     12.50400000     -0.04500000
H    -11.24200000     11.61500000     -0.27400000
H    -11.24100000     13.03600000     -0.79400000
O     -7.07200000    -10.50900000      0.19100000
H     -6.55400000     -9.79700000      0.56600000
H     -7.93100000    -10.42300000      0.60300000
O    -11.14700000      1.84000000     -0.40000000
H    -11.36000000      0.96400000     -0.08000000
H    -11.05400000      1.73400000     -1.34600000
O      6.07400000     -7.21100000     10.40400000
H      6.23700000     -6.92100000     11.30200000
H      6.94200000     -7.41700000     10.05800000
O     -2.98300000      9.75000000      0.13800000
H     -2.46700000      9.57000000     -0.64800000
H     -2.36400000      9.64500000      0.86000000
O      4.10800000    -11.12700000      2.53800000
H      4.37200000    -11.01200000      3.45100000
H      4.10600000    -12.07500000      2.40600000
O     -2.41300000     -2.21600000    -10.05000000
H     -3.31800000     -2.08900000     -9.76600000
H     -2.45500000     -2.18300000    -11.00600000
O      1.93700000      0.85000000      8.35000000
H      1.69700000      1.50600000      9.00500000
H      2.50300000      0.23800000      8.82000000
O    -11.36700000     -0.21800000    -11.76600000
H    -11.10800000     -1.09500000    -11.48300000
H    -11.36200000     -0.26400000    -12.72200000
O      6.99300000      2.06700000     13.26500000
H      7.38500000      2.50500000     12.51000000
H      7.33100000      2.54600000     14.02200000
O     -8.67200000     11.55800000     10.66700000
H     -9.16700000     11.92400000     11.40000000
H     -7.75500000     11.66400000     10.92000000
O     12.65600000     11.55600000      0.91500000
H     12.41400000     10.81600000      1.47100000
H     13.59600000     11.66600000      1.05900000
O      9.76500000      5.93800000      6.31300000
H      9.16600000      6.43900000      5.76000000
H      9.32200000      5.88300000      7.15900000
O     -1.27600000     15.20900000     -3.05200000
H     -0.43900000     14.74600000     -3.08500000
H     -1.29200000     15.61000000     -2.18300000
O     12.05300000      0.76500000      5.83700000
H     11.65800000      0.07600000      5.30200000
H     12.99300000      0.68300000      5.67600000
O     -7.94300000      2.19800000     -3.03600000
H     -7.16600000      2.68000000     -3.32300000
H     -8.61600000      2.42500000     -3.67800000
O    -12.17000000      4.19900000     -8.51800000
H    -11.44500000      4.31300000     -9.13300000
H    -12.12500000      3.27800000     -8.26200000
O     -4.05000000     -0.23900000      8.52200000
H     -3.94100000     -1.09400000      8.10400000
H     -4.95500000     -0.23900000      8.83400000
O      6.90600000      2.60700000     16.02700000
H      6.60000000      2.90200000     16.88500000
H      7.42500000      1.82500000     16.21400000
O     -4.60800000      2.26600000     -7.01300000
H     -5.06700000      3.07300000     -6.77700000
H     -5.30300000      1.66600000     -7.28200000
O      0.99300000     10.12100000      5.87400000
H      0.52600000      9.67600000      6.58100000
H      1.41600000      9.41600000      5.38500000
O      5.44700000     -9.42900000     13.83900000
H      4.97200000     -9.72900000     14.61500000
H      5.47400000     -8.47600000     13.92900000
O     -3.60000000    -17.51200000     -3.42600000
H     -4.38500000    -17.90700000     -3.80600000
H     -3.54600000    -16.64700000     -3.83400000
O    -11.54400000     -0.35100000     12.10300000
H    -12.49700000     -0.28200000     12.15100000
H    -11.22500000      0.27300000     12.75500000
O      5.64900000      1.38800000    -10.79800000
H      6.05600000      0.74900000    -11.38300000
H      6.16000000      1.33300000     -9.99100000
O     -5.74700000     -2.82700000      9.73500000
H     -6.38100000     -2.16700000      9.45600000
H     -5.29700000     -2.42900000     10.48000000
O      5.77300000    -10.98400000     10.74800000
H      5.02500000    -11.05100000     11.34200000
H      5.53800000    -10.27800000     10.14600000
O      7.06000000    -11.03600000    -11.44700000
H      6.50500000    -10.27300000    -11.28600000
H      6.61800000    -11.75400000    -10.99400000
O     -7.55400000     -1.52900000    -15.57300000
H     -7.24000000     -1.93700000    -16.37900000
H     -6.94300000     -1.82800000    -14.89900000
O      5.88400000     -0.66000000      8.68600000
H      6.67900000     -1.13300000      8.93500000
H      5.63900000     -1.03200000      7.83900000
O      0.69400000      1.62600000     -6.38900000
H      1.06800000      2.12700000     -5.66300000
H      1.45200000      1.25100000     -6.83600000
O      3.89000000     13.04100000      7.40000000
H      3.65300000     12.13900000      7.61500000
H      3.07500000     13.53400000      7.50100000
O     10.94100000      2.12700000     13.40900000
H     11.36600000      1.35500000     13.78200000
H     11.28300000      2.18100000     12.51700000
O     -6.23600000     12.17500000      5.39400000
H     -6.56200000     11.28700000      5.24600000
H     -6.61400000     12.69000000      4.68100000
O      1.26600000    -10.86300000    -13.50100000
H      1.64600000    -11.71900000    -13.70000000
H      1.99700000    -10.35000000    -13.15600000
O      9.69500000      2.21000000      6.46900000
H     10.50000000      1.70200000      6.36800000
H      9.80000000      2.94600000      5.86500000
O      2.38000000    -12.90500000      9.39100000
H      2.62900000    -12.18200000      9.96800000
H      2.88600000    -13.65200000      9.71200000
O      8.98700000     -6.73100000     -1.02600000
H      8.54000000     -6.60000000     -1.86200000
H      9.90600000     -6.54400000     -1.21300000
