# Supplementary material for: Integrated Multiscale Multilevel Approach to Open Shell Molecular Systems
Source: J Chem Theory Comput. 2023 Feb 13;19(5):1446–56. doi: 10.1021/acs.jctc.2c00805 (PMC10018740; doi:10.1021/acs.jctc.2c00805)
Supplement: Supplementary file 2 — ct2c00805_si_002.zip [file ct2c00805_si_002.zip › structures/PROXYL/frame177.xyz]

2603

C      0.26200000      1.00900000     -1.67400000
H      0.95200000      1.31700000     -2.45900000
H     -0.75100000      1.40700000     -1.73200000
C      0.73400000      1.07600000     -0.25000000
C      2.20900000      1.00000000     -0.03700000
H      2.65000000      0.19600000      0.55200000
H      2.43100000      1.87000000      0.58100000
H      2.73600000      1.23200000     -0.96300000
C      0.18400000      2.31500000      0.52500000
H      0.78200000      3.17500000      0.22300000
H     -0.84500000      2.57900000      0.28100000
H      0.30500000      2.25600000      1.60700000
N      0.12100000     -0.20100000      0.33700000
O     -0.39300000     -0.15900000      1.50000000
C     -0.51200000     -1.09700000     -0.64000000
C     -0.19900000     -2.60000000     -0.27800000
H      0.84600000     -2.89600000     -0.36300000
H     -0.50500000     -2.84500000      0.73900000
H     -0.84600000     -3.19400000     -0.92400000
C     -2.02900000     -0.85300000     -0.66900000
H     -2.51400000     -1.36200000      0.16400000
H     -2.39400000     -1.06100000     -1.67500000
H     -2.29900000      0.17100000     -0.41400000
C      0.00400000     -0.46500000     -1.87500000
H      0.91800000     -0.96800000     -2.19200000
H     -0.61700000     -0.52400000     -2.76800000
O     11.96400000     -2.77500000     -8.80200000
H     12.01900000     -3.40800000     -8.08600000
H     11.29000000     -3.12900000     -9.38300000
O     -7.50200000     -0.38200000     -0.21500000
H     -8.00700000     -0.83400000      0.46000000
H     -7.10700000     -1.08700000     -0.73000000
O      1.31300000     17.23200000     -0.34700000
H      1.44700000     18.13300000     -0.64200000
H      0.46700000     16.98200000     -0.71800000
O      9.26800000    -12.66700000     -5.48400000
H      8.34000000    -12.46300000     -5.37500000
H      9.28500000    -13.36700000     -6.13700000
O      1.74600000     -0.13400000      3.28500000
H      0.86200000     -0.47200000      3.14100000
H      2.30100000     -0.66700000      2.71600000
O      1.07000000     13.26100000     -6.08500000
H      0.46700000     12.51800000     -6.04900000
H      1.39600000     13.34900000     -5.18900000
O     -1.65300000      2.27900000     11.05900000
H     -1.49400000      1.97500000     10.16500000
H     -0.77800000      2.41100000     11.42500000
O      1.06500000     -8.76500000      3.70200000
H      0.19800000     -8.86400000      3.31000000
H      0.92100000     -8.20200000      4.46300000
O      3.59300000    -12.87600000     11.62700000
H      3.10700000    -12.84500000     12.45100000
H      2.92100000    -12.80200000     10.95000000
O      9.14700000     -7.44500000     12.09000000
H      8.65400000     -6.68300000     11.78600000
H      9.77300000     -7.08900000     12.72100000
O      5.43000000    -15.22300000     -3.13000000
H      4.80100000    -14.66900000     -3.59300000
H      5.87100000    -15.71500000     -3.82300000
O     -8.37500000    -10.24300000     -1.28100000
H     -9.15200000    -10.57000000     -1.73400000
H     -8.69500000     -9.97300000     -0.42000000
O      4.22900000      4.83700000     12.28500000
H      4.01300000      3.91400000     12.41900000
H      3.53000000      5.16700000     11.72100000
O     11.53400000     -0.68400000    -13.97200000
H     10.67600000     -0.26100000    -14.00000000
H     11.97700000     -0.27500000    -13.22900000
O      8.55700000     -1.33300000     -6.50600000
H      9.38400000     -0.86800000     -6.62800000
H      8.45300000     -1.84900000     -7.30600000
O     -1.87900000     -7.53400000     -8.10400000
H     -1.51800000     -8.32600000     -8.50100000
H     -1.32700000     -7.37600000     -7.33800000
O     -9.93700000     -2.47100000      4.52500000
H    -10.58500000     -2.25800000      5.19600000
H    -10.45000000     -2.84000000      3.80600000
O    -11.41900000     -1.78100000     11.25500000
H    -11.72100000     -2.47000000     11.84600000
H    -10.82200000     -2.22500000     10.65300000
O     -6.96000000      7.08300000      0.24500000
H     -7.61900000      7.58000000     -0.23900000
H     -6.19000000      7.65300000      0.25600000
O      5.18400000      2.50200000     -5.84100000
H      5.15300000      2.27900000     -4.91000000
H      5.51000000      1.70900000     -6.26600000
O     10.49800000     -3.92300000    -10.63100000
H      9.58600000     -4.20500000    -10.70200000
H     10.95100000     -4.39600000    -11.32900000
O    -11.61900000     -3.60200000      2.85300000
H    -12.07400000     -2.79500000      3.09600000
H    -11.56600000     -3.56800000      1.89800000
O    -12.95700000     -7.22100000      6.54000000
H    -13.38200000     -7.11700000      7.39100000
H    -13.68000000     -7.31900000      5.92100000
O     12.34200000     -4.55200000      1.13200000
H     12.36800000     -5.34200000      0.59100000
H     12.74300000     -4.81600000      1.96000000
O      3.72400000      6.36300000     -1.08300000
H      2.77600000      6.32700000     -0.95400000
H      3.95400000      7.27700000     -0.91700000
O      0.47700000      8.18000000      9.41600000
H     -0.34300000      8.41600000      8.98200000
H      0.39000000      8.53400000     10.30100000
O     -0.27200000      4.83400000     17.24000000
H     -0.27400000      3.95700000     16.85600000
H     -0.06800000      4.69000000     18.16400000
O    -16.44100000      4.07100000      3.97000000
H    -15.87600000      4.24800000      4.72300000
H    -16.30600000      3.14200000      3.78300000
O     -8.41500000      6.30300000      2.42100000
H     -7.84600000      6.40800000      1.65900000
H     -7.94600000      5.69100000      2.98800000
O     -1.36500000     -4.68400000    -14.68400000
H     -1.47500000     -3.77400000    -14.96100000
H     -0.46000000     -4.73300000    -14.37700000
O      4.30400000      1.62300000     -3.38700000
H      3.49200000      1.31100000     -3.78700000
H      4.01900000      2.26100000     -2.73300000
O      8.01600000     -0.81100000    -13.89900000
H      8.40400000     -0.99400000    -13.04300000
H      8.70500000     -0.35600000    -14.38200000
O     -7.83700000     11.65500000     -7.43200000
H     -8.22400000     12.43900000     -7.82300000
H     -8.36700000     10.93300000     -7.76900000
O     -4.09200000     14.81900000      5.00700000
H     -4.96300000     15.19000000      4.86800000
H     -4.12900000     13.95700000      4.59100000
O     -5.83500000      7.09000000     -9.17400000
H     -6.68400000      6.73100000     -9.43100000
H     -6.02500000      7.62600000     -8.40400000
O     13.82700000    -10.14500000      2.93200000
H     14.59500000     -9.97700000      3.47700000
H     13.71900000    -11.09600000      2.95700000
O     15.95400000      5.07000000     -1.36500000
H     16.22200000      4.38300000     -1.97500000
H     16.61400000      5.04600000     -0.67200000
O    -18.04100000      3.08800000     -2.54000000
H    -17.38700000      2.59100000     -3.03300000
H    -18.85200000      2.97300000     -3.03600000
O      6.72000000      3.83600000     14.54400000
H      6.14900000      3.07100000     14.62100000
H      6.40800000      4.29000000     13.76100000
O      3.13300000     14.06300000     12.26600000
H      3.34200000     13.44300000     11.56700000
H      2.24200000     14.35200000     12.07200000
O     -1.56100000     -1.90500000      4.50500000
H     -1.93400000     -2.24400000      5.32000000
H     -2.06700000     -2.33300000      3.81400000
O     16.65500000      3.60800000      1.95100000
H     16.99500000      3.11100000      1.20700000
H     17.40700000      4.10600000      2.27100000
O      8.78400000      7.09700000      9.39900000
H      8.44800000      7.99200000      9.36500000
H      9.40600000      7.10200000     10.12800000
O      0.63200000    -15.65800000     -2.89900000
H     -0.11900000    -15.76300000     -3.48300000
H      1.11100000    -16.48400000     -2.97300000
O     -1.96200000      3.05900000    -13.52900000
H     -2.40400000      3.77100000    -13.99300000
H     -2.35400000      3.06200000    -12.65600000
O      4.25200000      5.80400000    -12.96300000
H      3.75800000      5.97300000    -13.76500000
H      3.60300000      5.45700000    -12.35100000
O      7.00900000     16.24800000      2.13500000
H      7.24000000     16.99200000      2.69100000
H      7.62600000     15.56100000      2.38600000
O    -12.83100000     -2.75400000      8.49500000
H    -13.13600000     -2.22900000      9.23500000
H    -12.10200000     -3.26400000      8.84800000
O     -2.80900000     -4.50000000     11.37900000
H     -3.30900000     -5.22600000     11.00600000
H     -3.45300000     -3.99500000     11.87500000
O    -11.85700000     -6.84600000    -10.76500000
H    -12.75800000     -6.52300000    -10.78100000
H    -11.79300000     -7.41500000    -11.53200000
O      6.62500000      0.02500000    -16.38300000
H      6.73900000      0.97000000    -16.28100000
H      7.05100000     -0.35200000    -15.61400000
O      7.24100000     -1.88300000      1.29000000
H      6.98100000     -0.96400000      1.22700000
H      8.05500000     -1.86800000      1.79400000
O    -14.62000000      0.88900000     -7.19400000
H    -13.93200000      0.43400000     -6.70800000
H    -15.42300000      0.69600000     -6.71000000
O     13.78800000      3.64900000      2.29700000
H     14.72600000      3.72000000      2.47300000
H     13.64000000      4.22800000      1.54900000
O     -5.04900000     10.50800000      9.27500000
H     -4.55100000     11.31600000      9.15000000
H     -5.80200000     10.77000000      9.80500000
O      5.91500000     -3.70100000     12.00400000
H      6.48500000     -3.48600000     12.74300000
H      5.02900000     -3.64600000     12.36200000
O      3.78000000     -7.25600000     -5.23200000
H      4.50200000     -6.70300000     -4.93100000
H      3.28900000     -6.70000000     -5.83700000
O     -0.68200000      5.97500000     -1.45100000
H     -0.20000000      6.01200000     -2.27700000
H     -1.53700000      5.61700000     -1.68800000
O     -4.24800000      6.37200000     -6.13700000
H     -4.97800000      6.96000000     -6.33000000
H     -4.63900000      5.66400000     -5.62400000
O      7.43900000      8.65600000      6.39400000
H      6.98600000      8.12300000      5.74100000
H      8.32000000      8.28400000      6.43700000
O     -3.50700000    -10.17600000      3.04000000
H     -2.57200000    -10.05700000      2.87300000
H     -3.88700000    -10.33000000      2.17600000
O     -6.78800000      9.35100000     13.04700000
H     -6.60500000     10.14100000     12.53900000
H     -7.72300000      9.19400000     12.91800000
O      6.16700000     -4.35700000      0.69600000
H      6.43300000     -4.83400000      1.48200000
H      6.16200000     -3.43800000      0.96300000
O      4.00800000    -14.06500000     -8.88100000
H      3.73000000    -14.34100000     -8.00700000
H      4.65800000    -14.71700000     -9.14200000
O    -13.61000000      0.40400000      1.05200000
H    -13.73600000      1.15800000      0.47700000
H    -14.46600000     -0.02400000      1.07700000
O     12.13000000    -13.76500000     -1.86500000
H     11.19400000    -13.63300000     -1.71900000
H     12.17800000    -14.26400000     -2.68000000
O     -4.23300000     -4.97600000     -2.10800000
H     -5.17500000     -5.14200000     -2.13000000
H     -4.15300000     -4.03200000     -2.24100000
O     -1.19900000    -10.94200000    -12.43100000
H     -0.51200000    -11.55400000    -12.69500000
H     -1.24100000    -10.30600000    -13.14600000
O     -4.08000000     -8.67200000    -12.88900000
H     -3.37000000     -9.02700000    -13.42400000
H     -3.76200000     -7.81500000    -12.60600000
O     -4.91200000     17.29100000     -3.61400000
H     -4.70500000     16.98700000     -4.49800000
H     -5.58300000     16.68300000     -3.30200000
O      3.42500000    -13.10100000      3.52800000
H      3.54400000    -12.29800000      4.03600000
H      3.40400000    -12.80700000      2.61700000
O     -7.24100000     13.00400000      3.65600000
H     -6.56300000     13.36900000      3.08700000
H     -6.85000000     13.01000000      4.52900000
O     16.45700000      3.53100000      5.07900000
H     15.98100000      4.28000000      4.72000000
H     16.16400000      2.78700000      4.55300000
O    -14.96600000     -2.36600000      4.49500000
H    -14.10200000     -1.96900000      4.38500000
H    -14.96000000     -2.70900000      5.38900000
O     12.45000000     -5.17200000      6.62900000
H     12.89600000     -6.00300000      6.78800000
H     12.48700000     -5.05800000      5.67900000
O      3.43700000     11.51000000     -2.75700000
H      2.66300000     11.07400000     -2.40100000
H      3.95700000     10.80100000     -3.13700000
O     -0.95300000      6.95300000     14.33900000
H     -0.13800000      6.45200000     14.38500000
H     -0.77600000      7.74400000     14.84900000
O      7.05400000      9.16400000    -11.69400000
H      7.26300000      9.74800000    -10.96500000
H      6.29100000      8.67000000    -11.39400000
O     -7.14700000     11.43600000     10.69300000
H     -7.88500000     11.17600000     11.24400000
H     -7.38300000     12.30700000     10.37300000
O     -1.94500000     -2.39500000     -9.94100000
H     -1.46500000     -3.14700000     -9.59400000
H     -2.81200000     -2.74200000    -10.15300000
O     -3.00700000    -12.99900000    -12.86800000
H     -2.45600000    -12.24100000    -12.67400000
H     -3.79900000    -12.85800000    -12.34800000
O      9.48900000     -1.02400000      5.11600000
H      8.62300000     -0.62400000      5.03300000
H      9.31400000     -1.91300000      5.42400000
O     -0.25700000     12.75900000    -10.67500000
H      0.64300000     13.08400000    -10.64800000
H     -0.47700000     12.73800000    -11.60600000
O    -13.64300000      6.82500000     -4.30900000
H    -12.88700000      6.27800000     -4.09500000
H    -14.10800000      6.92600000     -3.47800000
O      6.32500000     -8.10900000      6.34000000
H      5.70400000     -7.59900000      5.82100000
H      5.91000000     -8.19000000      7.19900000
O     -4.61600000    -10.79000000      0.78300000
H     -5.31900000    -11.43900000      0.82700000
H     -4.48500000    -10.64200000     -0.15400000
O     -3.01400000     16.36500000     -5.51900000
H     -2.63800000     16.20100000     -6.38400000
H     -2.41500000     15.93200000     -4.91100000
O     10.39900000      4.93600000     -7.48900000
H     10.56800000      5.87800000     -7.47800000
H     10.93000000      4.60600000     -8.21300000
O      9.25200000     -7.94500000      6.07600000
H      8.51000000     -8.50700000      6.30200000
H      9.96300000     -8.55500000      5.88100000
O     -9.56400000     -2.45600000     -7.65500000
H     -9.76700000     -3.32000000     -8.01300000
H     -9.21300000     -2.63500000     -6.78200000
O     -3.17500000      0.01500000    -12.93000000
H     -3.87400000      0.47800000    -13.39200000
H     -3.42300000      0.06400000    -12.00700000
O      0.55300000     -3.36100000     -6.27900000
H      0.46400000     -2.79400000     -5.51300000
H      0.32200000     -2.80200000     -7.02000000
O      2.85000000     -0.33900000     17.63600000
H      1.91700000     -0.43400000     17.44900000
H      3.26600000     -1.05300000     17.15300000
O      5.56900000     -9.51800000     11.78600000
H      5.14500000    -10.33900000     12.03600000
H      6.42800000     -9.55300000     12.20800000
O     -7.48400000     15.53800000      1.14200000
H     -6.90400000     16.27500000      1.33200000
H     -6.95200000     14.76200000      1.31900000
O      4.84400000    -11.22100000      9.30400000
H      4.97600000    -12.04300000      9.77700000
H      5.71900000    -10.97600000      9.00200000
O      2.37700000    -16.52500000     -0.40400000
H      3.04200000    -15.92600000     -0.06400000
H      1.58200000    -15.99500000     -0.45700000
O     -7.68900000     -1.14600000     16.11300000
H     -7.88400000     -1.63900000     16.91100000
H     -8.41900000     -1.34400000     15.52600000
O     -2.57300000     -1.28300000      9.32300000
H     -3.13200000     -2.05700000      9.25300000
H     -3.09400000     -0.65700000      9.82600000
O     11.40200000      7.56900000     10.89500000
H     11.87200000      8.20500000     10.35700000
H     10.78800000      8.09500000     11.40700000
O      9.28100000      3.48600000    -13.47700000
H      8.46700000      3.91100000    -13.20600000
H      9.96400000      3.93900000    -12.98400000
O      5.61000000     13.18900000     -2.53500000
H      4.82000000     12.66300000     -2.65600000
H      5.77300000     13.16300000     -1.59200000
O     13.75800000      5.36300000      0.15000000
H     13.21100000      5.98400000     -0.33100000
H     14.50300000      5.20000000     -0.42900000
O     -2.30800000    -12.99700000     12.45500000
H     -2.51500000    -12.07400000     12.60100000
H     -2.17900000    -13.06700000     11.50900000
O    -10.07800000     -6.91200000      9.78700000
H     -9.64700000     -6.30700000      9.18300000
H    -10.82000000     -6.41500000     10.13400000
O     -0.47600000     -4.06800000    -11.97700000
H     -0.34900000     -4.87600000    -11.47900000
H     -1.26100000     -3.67300000    -11.59600000
O    -10.80200000    -14.06100000     -2.12300000
H    -11.29600000    -14.55000000     -2.78200000
H     -9.88500000    -14.24700000     -2.32400000
O     14.00700000      9.46600000     -5.06300000
H     13.80000000      9.75800000     -4.17600000
H     13.63000000      8.58800000     -5.12100000
O      0.06400000    -10.98600000      5.52800000
H     -0.57400000    -11.62900000      5.22000000
H      0.17200000    -10.38500000      4.79100000
O     12.50800000     -7.40500000     -5.45300000
H     12.58600000     -8.20100000     -5.97700000
H     13.08900000     -7.55100000     -4.70700000
O      2.83900000    -14.64000000      5.68500000
H      3.05000000    -14.07700000      4.94000000
H      2.19100000    -15.25700000      5.34400000
O     -1.61700000      8.59400000     12.21800000
H     -2.54400000      8.37400000     12.12600000
H     -1.33900000      8.13000000     13.00800000
O      2.43600000      4.75300000    -11.35200000
H      2.44700000      3.90200000    -10.91300000
H      1.54500000      4.83500000    -11.69300000
O     12.99100000      9.70200000     -0.14800000
H     13.55600000      9.02700000     -0.52400000
H     12.47900000      9.24200000      0.51800000
O      8.65300000      7.65800000      3.53100000
H      8.13100000      7.11200000      4.11900000
H      9.15800000      7.03400000      3.00900000
O     -8.51900000      6.42400000     -9.71000000
H     -9.13300000      5.81400000    -10.12000000
H     -9.04000000      7.20900000     -9.54100000
O      5.25800000     -2.45600000      6.97700000
H      5.02100000     -3.37000000      7.13400000
H      5.45500000     -2.10700000      7.84600000
O     12.52000000     -0.09700000     -0.63200000
H     12.33600000     -0.89000000     -1.13400000
H     12.73500000     -0.41400000      0.24600000
O      4.13700000     11.16700000      3.02500000
H      4.48300000     10.28800000      2.87600000
H      4.89100000     11.67300000      3.32800000
O     -6.54000000    -12.63600000     -2.43600000
H     -6.14600000    -12.35200000     -3.26100000
H     -7.34000000    -12.11500000     -2.36100000
O      2.55300000    -11.70300000    -10.36100000
H      3.10500000    -12.42100000    -10.05100000
H      1.70100000    -12.10900000    -10.52300000
O      1.06900000     -9.15200000     -3.19900000
H      1.38300000     -9.55800000     -4.00700000
H      0.92000000     -9.88700000     -2.60400000
O      1.04700000     15.40800000      5.02300000
H      0.81900000     16.10900000      5.63400000
H      1.44900000     15.85900000      4.28000000
O      9.17600000      1.02800000      8.78300000
H      9.68100000      1.83700000      8.85700000
H      9.83500000      0.34300000      8.66900000
O      0.34900000     -3.50500000      5.86800000
H      0.67100000     -2.69600000      6.26700000
H      1.01800000     -4.15700000      6.07500000
O    -11.84900000      4.80800000      5.39400000
H    -11.04100000      4.36700000      5.65600000
H    -12.30200000      4.98800000      6.21800000
O      1.60800000     10.94200000      7.91200000
H      0.75800000     10.66500000      8.25600000
H      1.39800000     11.63800000      7.28900000
O     14.33100000     -3.08200000      4.74900000
H     13.73300000     -2.48600000      4.29700000
H     14.31200000     -3.88300000      4.22600000
O     -1.13300000     15.63800000     -0.99500000
H     -1.51100000     15.46800000     -1.85800000
H     -1.10400000     16.59300000     -0.93000000
O     -3.68600000     -6.61200000     -4.51600000
H     -4.28700000     -6.09100000     -3.98200000
H     -4.20600000     -6.87200000     -5.27700000
O      6.25900000     14.90200000     -4.38500000
H      7.18200000     15.11000000     -4.23900000
H      6.06500000     14.21500000     -3.74700000
O     -2.36900000      8.18000000      9.12500000
H     -2.82600000      8.12300000      9.96400000
H     -2.63800000      9.02400000      8.76300000
O      0.71600000      2.02000000     -5.82600000
H      0.75200000      1.25100000     -6.39500000
H      0.07400000      1.79000000     -5.15400000
O     -9.47700000    -12.03900000      0.91300000
H     -9.67900000    -11.13600000      1.15700000
H    -10.19700000    -12.55300000      1.27900000
O     -4.50800000      1.75700000    -14.20400000
H     -4.64600000      2.14400000    -13.33900000
H     -3.57600000      1.88800000    -14.37900000
O     10.38900000     -3.42700000     -2.91200000
H     11.32800000     -3.30700000     -3.05400000
H      9.97500000     -2.79900000     -3.50400000
O     -1.12100000      7.96300000    -16.76900000
H     -1.20600000      7.41100000    -15.99200000
H     -1.06800000      7.34500000    -17.49800000
O      0.37500000    -13.12200000     -9.90300000
H      0.41400000    -12.88900000     -8.97600000
H     -0.56100000    -13.14300000    -10.10500000
O     -2.30100000    -13.29900000      0.61700000
H     -2.76000000    -12.51700000      0.30800000
H     -2.85400000    -14.02700000      0.33600000
O      0.51800000      2.90400000     12.38000000
H      0.80300000      3.70400000     11.93900000
H      1.31200000      2.37400000     12.45200000
O     -3.89000000      0.35800000     -3.21000000
H     -4.33800000     -0.44800000     -2.95400000
H     -4.36200000      1.05200000     -2.75000000
O     -4.83200000      6.64200000      5.08900000
H     -5.54600000      7.28000000      5.11000000
H     -4.88400000      6.19700000      5.93500000
O     -7.05000000     10.23900000      0.57300000
H     -7.88900000      9.88500000      0.86700000
H     -7.28400000     11.00400000      0.04700000
O     -2.31700000    -13.50000000     -3.14900000
H     -3.18000000    -13.83000000     -2.89900000
H     -1.84500000    -14.27400000     -3.45700000
O      0.19200000    -11.42300000     13.86600000
H      0.07600000    -10.52200000     13.56700000
H     -0.46000000    -11.53200000     14.55800000
O      2.08100000      2.51700000      3.53700000
H      1.90100000      1.59400000      3.35900000
H      1.24000000      2.87400000      3.82300000
O      0.11300000     17.36100000     -2.87200000
H     -0.72500000     17.81700000     -2.79500000
H      0.69800000     18.00000000     -3.27800000
O      9.57600000     -6.22400000     -1.35300000
H      9.08900000     -5.41800000     -1.18600000
H      9.90800000     -6.12300000     -2.24500000
O     -4.97700000     10.27100000      2.59400000
H     -5.78000000     10.34600000      2.07900000
H     -4.29500000     10.08600000      1.94800000
O     -0.41200000     11.02900000     11.96300000
H     -0.67900000     10.11300000     12.02500000
H      0.53100000     11.01600000     12.12900000
O     -0.71500000      0.24300000    -10.63200000
H     -0.94700000     -0.64600000    -10.36000000
H     -1.55500000      0.66300000    -10.81700000
O     -0.26400000      2.75600000     15.24800000
H      0.59800000      2.41800000     15.49000000
H     -0.43600000      2.37800000     14.38500000
O     14.38500000     -7.71900000      0.93700000
H     14.00800000     -7.64200000      0.06000000
H     15.09600000     -8.35200000      0.83700000
O      1.53000000      5.82700000     10.92600000
H      1.48200000      6.49200000     10.23900000
H      1.64200000      5.00300000     10.45400000
O     -5.00900000     -1.98400000     -2.18000000
H     -5.86400000     -2.35900000     -2.38900000
H     -4.93000000     -2.08100000     -1.23100000
O      2.69600000      6.95400000    -14.77100000
H      1.92700000      7.31300000    -14.32800000
H      2.34300000      6.28800000    -15.36100000
O      8.06200000    -10.10200000     12.90400000
H      8.43600000     -9.22600000     12.80600000
H      8.69900000    -10.57500000     13.44000000
O      9.85500000     -1.69300000      1.90100000
H     10.79400000     -1.51000000      1.85600000
H      9.68800000     -2.26900000      1.15600000
O     -1.25700000     11.05300000      8.88500000
H     -1.28100000     11.91700000      8.47200000
H     -1.49900000     11.21700000      9.79600000
O     -8.07300000     12.71700000     -0.40200000
H     -7.96900000     12.80600000     -1.35000000
H     -8.56300000     13.49800000     -0.14100000
O    -12.27000000    -11.19400000     -2.66100000
H    -11.86000000    -11.77300000     -3.30400000
H    -12.53200000    -11.77600000     -1.94800000
O     -6.47800000     -4.69800000      2.33300000
H     -7.00700000     -4.04200000      2.78700000
H     -5.63100000     -4.67300000      2.77700000
O      6.33700000     -5.83800000     -4.20300000
H      7.13900000     -6.18700000     -4.59100000
H      6.24900000     -6.30600000     -3.37300000
O      1.52900000      9.18500000     -7.99100000
H      2.37000000      9.37100000     -8.40900000
H      1.32800000      8.28500000     -8.24800000
O     -9.51100000      8.91000000     11.95700000
H    -10.24800000      9.30100000     11.48700000
H     -9.69800000      9.08100000     12.88000000
O      0.28400000     -0.67000000     16.08700000
H     -0.33200000     -1.39900000     16.15600000
H      0.39700000     -0.54000000     15.14600000
O     -7.89000000     -2.03100000      2.20500000
H     -8.66600000     -1.98600000      2.76300000
H     -7.15500000     -1.90900000      2.80600000
O      6.01200000    -12.01700000      0.00900000
H      6.65800000    -12.35400000      0.63000000
H      5.28400000    -11.72200000      0.55600000
O     16.56100000      3.10900000     -3.09200000
H     16.18200000      2.23400000     -3.01400000
H     16.40000000      3.36000000     -4.00200000
O     -6.91300000     -1.28400000     -8.26300000
H     -7.86000000     -1.35300000     -8.14400000
H     -6.71600000     -0.36300000     -8.08800000
O    -12.10300000      4.33600000      1.65300000
H    -11.41400000      3.92700000      2.17700000
H    -12.38000000      5.09200000      2.16900000
O     -8.06000000     -0.54700000      6.26300000
H     -8.57500000     -1.30600000      5.98800000
H     -8.45800000      0.19200000      5.80300000
O    -11.48400000     13.41700000      4.84300000
H    -10.67100000     13.79400000      4.50700000
H    -11.66900000     12.68400000      4.25500000
O     -1.03000000      1.12600000      4.84100000
H     -0.75700000      0.26600000      4.52200000
H     -1.41200000      0.95200000      5.70100000
O     10.29700000     14.30600000     -2.11800000
H      9.52200000     13.93100000     -1.70000000
H     10.30900000     15.21800000     -1.82500000
O    -13.75400000     -5.39500000      1.22900000
H    -12.89400000     -4.99900000      1.36900000
H    -14.35800000     -4.65300000      1.20500000
O      1.24400000      7.77200000     -0.18600000
H      0.36400000      7.42700000     -0.33300000
H      1.32500000      7.82600000      0.76600000
O    -14.69900000      6.37300000     -1.01100000
H    -14.23100000      7.16700000     -0.75200000
H    -14.94500000      5.96000000     -0.18400000
O      1.02200000      6.95500000     -9.23100000
H      1.74300000      6.33300000     -9.33400000
H      0.33800000      6.62700000     -9.81400000
O      2.89600000    -11.06100000    -13.26900000
H      2.09700000    -11.57800000    -13.37000000
H      3.19900000    -11.25900000    -12.38300000
O     -8.33900000     -5.46200000      7.89100000
H     -7.79500000     -6.25000000      7.90700000
H     -8.21800000     -5.10400000      7.01200000
O      8.15600000     14.04500000      0.08100000
H      8.02700000     14.63200000      0.82600000
H      8.30800000     13.18700000      0.47600000
O     -5.72400000     13.47700000     -7.80300000
H     -5.99700000     14.27900000     -8.24900000
H     -6.44300000     12.86200000     -7.95400000
O     -0.56400000     -8.58900000     15.43400000
H     -1.08100000     -7.87800000     15.81400000
H     -0.80900000     -9.36200000     15.94400000
O    -13.25500000      0.05100000     -2.28100000
H    -12.92700000     -0.84500000     -2.20700000
H    -12.63200000      0.57700000     -1.77900000
O      7.51200000    -11.20300000      8.71300000
H      7.98700000    -11.44700000      7.91900000
H      7.91200000    -10.37800000      8.98800000
O      5.79500000     -4.01700000     15.24000000
H      5.99000000     -4.85500000     14.81900000
H      4.87200000     -4.08100000     15.48600000
O     -2.11200000     13.04300000     11.40700000
H     -2.08400000     13.78300000     12.01400000
H     -1.45100000     12.43600000     11.73800000
O      0.68300000      2.51500000    -13.39300000
H     -0.13600000      2.99900000    -13.28400000
H      0.87700000      2.58000000    -14.32800000
O     -3.19000000     12.74500000     -6.59800000
H     -2.42100000     12.91600000     -7.14200000
H     -3.93100000     13.01900000     -7.13800000
O    -10.58800000      1.57200000      9.56700000
H    -10.29500000      0.67200000      9.71200000
H     -9.93100000      2.11200000     10.00700000
O     16.29900000     -0.98800000      0.06000000
H     16.59800000     -0.98700000     -0.84900000
H     16.01300000     -1.88800000      0.21800000
O     -4.30700000      8.30300000     11.58400000
H     -4.75300000      9.08400000     11.25600000
H     -4.78900000      8.06800000     12.37700000
O     -5.58400000     -6.92500000    -15.10200000
H     -4.87000000     -7.40400000    -14.68300000
H     -5.30100000     -6.81900000    -16.01100000
O      2.62200000     -4.15000000     -8.74100000
H      3.49900000     -3.81200000     -8.56200000
H      2.37300000     -3.74300000     -9.57000000
O      3.01800000     15.24500000     -1.74900000
H      3.72700000     14.93200000     -1.18600000
H      2.47700000     15.78600000     -1.17400000
O     -2.02100000      0.09200000     12.87000000
H     -2.65200000     -0.02600000     13.58000000
H     -2.14500000      0.99800000     12.58700000
O      1.51800000    -16.39600000      8.18100000
H      1.91000000    -15.72300000      7.62400000
H      2.00400000    -16.34100000      9.00300000
O    -15.13300000      5.59800000     -6.88800000
H    -14.33500000      6.00200000     -6.54800000
H    -14.86400000      4.71700000     -7.14700000
O     -1.58400000     11.07700000      1.68800000
H     -1.19000000     11.56300000      0.96300000
H     -1.98000000     10.31000000      1.27500000
O     -4.26600000      7.03100000      2.26300000
H     -5.07800000      7.48500000      2.03800000
H     -4.19000000      7.13100000      3.21200000
O     -1.40800000     10.51100000     -1.86600000
H     -1.96200000     10.06200000     -1.22700000
H     -1.98600000     10.67600000     -2.61000000
O      2.82000000     11.23100000      0.57000000
H      3.22800000     11.23900000      1.43600000
H      1.97900000     11.67000000      0.69700000
O      1.40500000     12.98600000      6.01600000
H      2.22800000     12.82700000      5.55500000
H      1.21500000     13.91000000      5.85500000
O     -9.75000000      3.54400000     12.63300000
H    -10.29700000      4.07600000     13.21100000
H     -9.39900000      2.85700000     13.20000000
O      4.33800000     -8.37800000    -12.90400000
H      4.57700000     -9.18300000    -13.36200000
H      3.44200000     -8.19700000    -13.18800000
O      0.49500000      8.24600000    -13.27400000
H      0.60600000      8.81800000    -12.51600000
H      0.02600000      8.78300000    -13.91300000
O     -6.69700000      1.36400000     -8.51300000
H     -5.89900000      1.47200000     -7.99500000
H     -6.87200000      2.23700000     -8.86600000
O     -0.90800000     -0.96900000     -6.80800000
H     -0.17200000     -0.62200000     -7.31200000
H     -1.43600000     -0.20000000     -6.59500000
O    -12.91200000     -2.62900000     -2.47200000
H    -13.51200000     -3.36400000     -2.60300000
H    -12.36700000     -2.62200000     -3.25900000
O    -16.23800000      1.38200000     -4.39700000
H    -15.42700000      1.88700000     -4.33600000
H    -16.69800000      1.75800000     -5.14800000
O     13.42300000     -0.34100000    -11.95600000
H     14.14000000     -0.24900000    -11.32800000
H     12.63900000     -0.10200000    -11.46100000
O     -1.99600000      2.51400000     -9.00800000
H     -2.14900000      3.35900000     -8.58500000
H     -2.69500000      1.95100000     -8.67600000
O      1.47700000     16.55600000      2.47400000
H      1.46700000     16.76200000      1.53900000
H      1.26600000     15.62300000      2.51500000
O     -3.09900000     12.98700000    -11.06200000
H     -2.87900000     12.78400000    -11.97100000
H     -2.30600000     12.77400000    -10.57000000
O    -13.47900000      0.64700000      5.81100000
H    -13.36500000      1.34900000      6.45200000
H    -14.33300000      0.26900000      6.01900000
O      3.82000000     -0.14700000      6.23100000
H      4.18800000     -1.00300000      6.01200000
H      4.48600000      0.47900000      5.94700000
O     -7.16100000      2.54400000     -5.67900000
H     -7.16300000      2.01900000     -4.87800000
H     -8.03700000      2.42400000     -6.04600000
O     -3.98100000     -8.65000000      5.40200000
H     -4.87500000     -8.39200000      5.17500000
H     -3.65400000     -9.09200000      4.61900000
O     -3.86200000    -10.13200000     -1.67400000
H     -3.45800000     -9.30000000     -1.42900000
H     -3.52700000    -10.31200000     -2.55300000
O     -4.25600000     -3.88800000      5.11100000
H     -3.95600000     -4.15800000      4.24300000
H     -3.84000000     -4.50600000      5.71200000
O     -6.69300000     -8.38300000     -2.37400000
H     -5.95600000     -8.90500000     -2.69100000
H     -7.29800000     -9.02500000     -2.00100000
O    -15.70700000     -0.21800000      7.18800000
H    -15.81200000     -1.15900000      7.04900000
H    -15.90800000     -0.08900000      8.11500000
O      6.11100000     -5.94800000    -15.03600000
H      6.42100000     -6.03600000    -14.13500000
H      5.76700000     -5.05600000    -15.08400000
O      5.32800000     -3.01000000    -15.19400000
H      5.05200000     -2.50700000    -14.42800000
H      4.51200000     -3.23000000    -15.64300000
O     -5.56800000      4.25900000     -8.87600000
H     -4.85400000      3.88500000     -8.35900000
H     -5.46200000      5.20500000     -8.78200000
O     -4.96800000     10.59600000    -10.39800000
H     -4.36600000     11.31700000    -10.21300000
H     -5.66300000     10.99300000    -10.92200000
O      3.57300000     18.01300000      2.76800000
H      2.65800000     17.73300000      2.71900000
H      4.02800000     17.27100000      3.16700000
O     -6.70200000     -8.95800000      2.02100000
H     -5.87900000     -8.81800000      1.55200000
H     -7.19100000     -8.14500000      1.89400000
O     -9.10400000     -0.70800000      9.07100000
H     -9.19200000     -1.66100000      9.08400000
H     -8.68500000     -0.51800000      8.23200000
O    -12.05300000      2.57800000     -0.75000000
H    -12.22500000      3.20500000     -0.04700000
H    -11.44300000      3.03200000     -1.33100000
O     -4.28100000     -7.92300000      1.47900000
H     -3.93100000     -7.92500000      2.37000000
H     -3.59400000     -8.32900000      0.95100000
O      3.63700000    -11.48500000      1.25800000
H      3.00300000    -11.31600000      0.56100000
H      3.68100000    -10.66200000      1.74600000
O     12.99500000     -3.10000000     -2.14300000
H     13.43000000     -3.95300000     -2.14700000
H     13.38100000     -2.63900000     -1.39800000
O      0.97000000    -16.44500000      2.14600000
H      0.46800000    -16.02200000      1.44900000
H      1.60500000    -16.99200000      1.68500000
O    -12.79800000    -12.88700000     -0.56600000
H    -12.51200000    -12.47200000      0.24800000
H    -12.04200000    -13.40100000     -0.85100000
O     -4.39900000    -17.36500000      1.26500000
H     -4.20900000    -17.25000000      2.19600000
H     -5.22400000    -16.89700000      1.12900000
O     -8.59300000      6.54700000      5.95700000
H     -8.48800000      7.19600000      5.26100000
H     -8.32400000      7.00400000      6.75300000
O     -3.97900000     -7.02600000     13.33800000
H     -3.71100000     -6.73900000     14.21000000
H     -3.21200000     -7.47800000     12.98700000
O      9.02000000     14.30000000     -4.54700000
H      9.71900000     14.51200000     -5.16500000
H      9.45800000     14.25000000     -3.69700000
O      0.37700000      6.45200000      5.32000000
H      0.36000000      5.58400000      4.91600000
H     -0.53200000      6.75000000      5.28400000
O     12.65800000     -1.80500000      1.39900000
H     12.73300000     -1.57200000      2.32400000
H     12.79000000     -2.75200000      1.37800000
O     -0.50500000     12.85500000     -0.03500000
H     -0.50300000     12.32100000     -0.83000000
H     -0.69500000     13.74100000     -0.34300000
O      3.50400000      0.36000000     10.20400000
H      3.71300000     -0.55600000     10.38800000
H      2.94100000      0.32700000      9.43100000
O      4.40300000      4.25200000     -9.04700000
H      4.33100000      3.56000000     -9.70400000
H      3.88100000      3.93800000     -8.30900000
O      7.01800000      3.06700000    -15.63700000
H      7.50600000      3.62600000    -16.24200000
H      6.99700000      3.56000000    -14.81800000
O      3.42300000     -3.97200000    -16.62800000
H      3.64400000     -4.89800000    -16.72900000
H      2.97000000     -3.74400000    -17.43900000
O      3.20300000      3.23000000      5.88200000
H      2.36400000      3.25200000      6.34100000
H      2.97100000      3.07900000      4.96500000
O      6.55700000      2.46200000      8.69200000
H      6.59800000      3.40500000      8.85300000
H      7.30500000      2.10500000      9.17000000
O      9.01500000     -7.67400000      1.00200000
H      9.19900000     -6.82000000      1.39500000
H      8.79700000     -7.47600000      0.09100000
O      3.87800000     -4.17600000      9.09300000
H      2.94100000     -4.07900000      8.92600000
H      4.07500000     -3.51000000      9.75100000
O      3.96700000    -12.95800000     -3.69100000
H      3.80200000    -12.53600000     -2.84800000
H      4.49300000    -12.32300000     -4.17800000
O     12.91300000      1.47100000     13.67600000
H     12.49700000      1.44400000     12.81500000
H     12.18600000      1.41100000     14.29500000
O      4.32500000     15.32600000     -8.78100000
H      4.18300000     15.73100000     -7.92500000
H      3.54000000     14.79900000     -8.93000000
O     -4.25900000     17.52700000      3.72500000
H     -3.86700000     16.66500000      3.58700000
H     -3.58900000     18.14500000      3.43300000
O     -2.10600000     -1.99700000     -4.22000000
H     -2.78500000     -1.71700000     -3.60600000
H     -1.67100000     -1.18600000     -4.48200000
O      1.69000000    -11.33300000     -0.72900000
H      0.97800000    -10.84400000     -0.31700000
H      1.27500000    -12.13100000     -1.05600000
O     -2.42500000     -7.06200000     -1.36700000
H     -1.58300000     -6.63400000     -1.21300000
H     -2.92000000     -6.43400000     -1.89400000
O     -9.06000000     11.31000000      2.52100000
H     -8.45500000     11.96500000      2.86900000
H     -9.29600000     10.77600000      3.27900000
O      7.17700000     -9.31900000     -8.42900000
H      6.57200000     -9.47300000     -7.70300000
H      7.74800000     -8.61600000     -8.12000000
O      8.81800000     14.35500000      2.99400000
H      8.84600000     13.40100000      2.91900000
H      9.61600000     14.58100000      3.47300000
O    -10.91400000     -8.63900000      7.37400000
H    -10.65500000     -8.02600000      8.06100000
H    -11.50700000     -8.13700000      6.81500000
O     -6.29100000    -10.29300000    -13.91800000
H     -5.95100000    -10.73100000    -14.69800000
H     -5.55700000     -9.76800000    -13.59900000
O     -3.32400000     -3.22300000     14.25900000
H     -3.99500000     -3.48300000     13.62800000
H     -3.60800000     -3.61400000     15.08500000
O     -5.74600000     -5.23400000     -9.62900000
H     -5.15300000     -4.72200000    -10.17900000
H     -6.60200000     -4.82500000     -9.75500000
O     13.18600000     -0.43000000     -8.19200000
H     12.46100000      0.17500000     -8.03900000
H     12.76900000     -1.22600000     -8.52300000
O      0.24000000      4.81500000     -6.43700000
H      1.08800000      5.11200000     -6.76700000
H      0.04300000      4.03400000     -6.95300000
O     12.85700000     12.32400000      4.10000000
H     12.87600000     11.65100000      4.78100000
H     13.66500000     12.81900000      4.23000000
O    -11.07300000     12.41800000      0.82100000
H    -10.19600000     12.32900000      1.19200000
H    -11.44600000     13.17800000      1.26800000
O      9.71400000      1.13700000    -14.51600000
H      9.66200000      1.31800000    -15.45500000
H      9.47500000      1.96500000    -14.09900000
O     -2.68000000     -6.31600000    -12.42700000
H     -2.36600000     -5.90400000    -13.23100000
H     -1.89200000     -6.44900000    -11.90100000
O     14.76900000      1.43100000      4.30900000
H     14.98800000      0.90100000      3.54300000
H     14.16700000      2.09600000      3.97600000
O     -8.07500000      3.38300000     15.96100000
H     -8.62400000      2.83300000     15.40300000
H     -8.01000000      2.90000000     16.78400000
O     -8.32600000     -4.93800000     11.26100000
H     -9.00100000     -5.54000000     11.57300000
H     -7.56100000     -5.49300000     11.11100000
O      4.07900000      8.91700000      0.19100000
H      3.82200000      8.28900000      0.86500000
H      3.51700000      9.67700000      0.34500000
O     -7.36600000     -8.31500000      5.43000000
H     -7.43600000     -8.39700000      6.38200000
H     -8.14900000     -7.82800000      5.17400000
O     -3.20800000      4.85100000     -2.28300000
H     -3.71300000      5.50500000     -2.76600000
H     -3.47200000      4.97000000     -1.37100000
O     -7.08100000      0.82300000    -15.40900000
H     -7.31500000      1.24000000    -16.23800000
H     -6.22500000      1.19100000    -15.18900000
O      0.73700000     14.11600000      2.28300000
H      0.08300000     13.83200000      1.64500000
H      0.87500000     13.35100000      2.84100000
O      2.88100000     -6.32000000     -2.46500000
H      3.05500000     -6.68600000     -3.33200000
H      3.74900000     -6.15900000     -2.09500000
O    -11.80200000     -5.28300000     -6.03300000
H    -11.98300000     -5.07400000     -6.94900000
H    -10.93900000     -5.69600000     -6.04700000
O      5.16700000      7.34200000      7.98300000
H      5.53600000      6.47900000      8.16900000
H      4.22000000      7.20200000      7.97600000
O      1.19400000      9.82200000     -2.08100000
H      0.38600000     10.28700000     -1.86300000
H      1.21600000      9.08300000     -1.47300000
O     16.01700000     -5.69300000      1.51800000
H     16.76600000     -6.11600000      1.93900000
H     15.36900000     -6.39100000      1.42400000
O     -4.43500000      2.21500000    -17.35400000
H     -4.43900000      1.72500000    -18.17600000
H     -3.91900000      1.67400000    -16.75600000
O      1.99500000     -4.40200000     12.05300000
H      1.16400000     -4.41400000     12.52900000
H      2.54200000     -3.78600000     12.54200000
O     -1.01100000     -3.05900000     15.45600000
H     -0.57300000     -3.88500000     15.25100000
H     -1.82000000     -3.08300000     14.94500000
O     -3.95200000    -10.01600000     -7.25800000
H     -4.53400000     -9.44500000     -7.75900000
H     -3.11500000     -9.55000000     -7.24100000
O    -17.02600000     -3.29900000      3.23400000
H    -16.28100000     -2.81000000      3.58500000
H    -16.83300000     -4.21300000      3.44300000
O     14.74500000     -2.69400000      7.53500000
H     14.64300000     -2.96100000      6.62200000
H     13.85200000     -2.51900000      7.83400000
O      8.93500000     -3.73700000    -15.20800000
H      8.42500000     -3.81400000    -14.40200000
H      8.63700000     -2.91700000    -15.60200000
O     -6.72100000     -7.84400000     -6.41500000
H     -6.26200000     -7.86300000     -7.25500000
H     -7.15900000     -8.69400000     -6.36300000
O     -9.03200000     10.34600000      4.93700000
H     -8.67800000     10.97500000      5.56500000
H     -9.88000000     10.09300000      5.30300000
O      6.19200000      5.12100000     -5.21700000
H      5.90200000      4.25400000     -5.50200000
H      7.14300000      5.10200000     -5.32200000
O      3.53800000     -0.39000000     -9.02900000
H      4.08500000     -1.16600000     -9.15300000
H      3.69000000      0.13800000     -9.81300000
O     -1.51500000     -8.24100000     12.87800000
H     -0.99900000     -8.25900000     13.68400000
H     -0.87900000     -8.03900000     12.19100000
O     11.65900000      3.45500000    -11.81500000
H     11.95700000      3.85100000    -10.99600000
H     12.18100000      3.88500000    -12.49300000
O      5.60300000      4.12400000     -1.55600000
H      5.07500000      4.83900000     -1.19900000
H      5.85200000      3.60500000     -0.79100000
O     -5.68600000     -1.44500000    -10.84800000
H     -5.77300000     -1.35900000     -9.89900000
H     -6.45700000     -1.94600000    -11.11500000
O     -6.14700000      1.83700000     -1.98500000
H     -6.42700000      1.27200000     -1.26500000
H     -6.45100000      2.71000000     -1.73800000
O     14.32000000     -5.46700000     -2.16200000
H     15.11500000     -5.14300000     -1.73900000
H     14.62200000     -6.18000000     -2.72500000
O      8.88900000     -9.61800000      3.18300000
H      9.65400000     -9.45400000      3.73400000
H      8.86000000     -8.87100000      2.58400000
O     -5.69500000      8.25800000      8.04300000
H     -6.24200000      8.01200000      8.78800000
H     -5.34600000      9.11900000      8.27600000
O      1.17900000     -4.58700000      2.94100000
H      0.90900000     -3.71200000      3.22100000
H      1.84400000     -4.43000000      2.27000000
O      5.63700000      7.24700000     -3.65200000
H      5.15200000      6.75600000     -2.98900000
H      6.04200000      6.57400000     -4.19900000
O    -15.68900000     -1.37300000     -9.34400000
H    -15.02700000     -1.90400000     -8.90100000
H    -16.08300000     -0.85000000     -8.64600000
O      3.03400000     14.83700000      9.13700000
H      3.62700000     14.20200000      8.73300000
H      2.15900000     14.48300000      8.97700000
O    -11.42600000      0.64200000    -13.18600000
H    -10.89400000      0.96500000    -13.91400000
H    -11.15900000      1.17600000    -12.43800000
O      6.33300000     -6.08500000     -8.89700000
H      5.68500000     -6.60700000     -9.36800000
H      6.91300000     -6.73000000     -8.49200000
O      8.98400000     -9.23500000      9.80000000
H      9.34800000     -8.53700000      9.25600000
H      9.06600000     -8.90700000     10.69600000
O     14.27100000      8.21100000      2.89400000
H     13.34900000      8.46200000      2.83300000
H     14.31400000      7.35300000      2.47200000
O    -12.64400000      4.34500000    -10.48600000
H    -11.78700000      4.22600000    -10.07600000
H    -12.50600000      5.03700000    -11.13300000
O     -5.93800000      0.90200000     16.90600000
H     -6.56300000      0.25500000     16.58100000
H     -6.48200000      1.62500000     17.21800000
O      8.54500000      4.69700000    -10.72400000
H      8.00500000      4.33500000    -11.42600000
H      8.04500000      4.52700000     -9.92500000
O      3.94400000      9.50700000     -9.78900000
H      3.92600000     10.32400000     -9.29000000
H      3.85100000      9.78200000    -10.70100000
O      5.10500000     -4.50000000    -11.46900000
H      4.28400000     -4.26400000    -11.90100000
H      5.00500000     -5.42700000    -11.25300000
O     -1.67000000    -16.23300000     -4.07800000
H     -2.11100000    -15.77400000     -4.79300000
H     -2.14100000    -17.06200000     -3.99900000
O     -3.93800000      6.61700000     14.55500000
H     -3.04900000      6.68900000     14.90200000
H     -4.18700000      5.70800000     14.72200000
O    -12.23500000      8.56700000     -6.92000000
H    -13.14500000      8.72100000     -6.66700000
H    -12.13700000      7.61500000     -6.89900000
O      4.99700000     12.27700000     -9.19000000
H      5.34900000     13.16700000     -9.19500000
H      4.91100000     12.05800000     -8.26200000
O     -6.03500000    -14.66600000     -4.61100000
H     -6.49200000    -14.99900000     -5.38200000
H     -5.79000000    -13.77100000     -4.84600000
O      5.69100000      2.20200000      6.24400000
H      5.87500000      2.34400000      7.17300000
H      4.79200000      2.50800000      6.12900000
O     12.17600000    -12.62800000      1.72000000
H     11.26400000    -12.41200000      1.52600000
H     12.19800000    -12.74800000      2.66900000
O     -0.83100000     13.98500000     -8.09600000
H     -0.16800000     14.01700000     -7.40600000
H     -0.50300000     13.33100000     -8.71300000
O     -0.51900000     -2.58800000     11.14300000
H     -0.41100000     -2.04400000     10.36200000
H     -1.40600000     -2.94000000     11.07000000
O     -7.72100000      8.49100000     -2.73500000
H     -8.06600000      9.35800000     -2.94800000
H     -8.49600000      7.93200000     -2.67800000
O    -15.18200000      5.23400000      1.77600000
H    -14.90900000      6.10600000      2.06300000
H    -15.64100000      4.86600000      2.53000000
O     -7.53200000     -0.49000000     -4.99300000
H     -7.85300000     -0.16700000     -4.15200000
H     -7.53200000     -1.44300000     -4.89900000
O     -8.70500000     -6.63900000      1.53900000
H     -8.01500000     -5.98300000      1.64000000
H     -9.05800000     -6.48200000      0.66300000
O    -11.41300000      3.11400000     -4.86200000
H    -11.50600000      4.02400000     -4.57800000
H    -12.30700000      2.82800000     -5.04700000
O      5.31900000      1.52800000     14.47100000
H      5.75400000      0.69700000     14.66100000
H      5.20200000      1.52500000     13.52100000
O      9.01600000     -5.23200000     -5.62600000
H      9.80200000     -4.78200000     -5.31800000
H      9.21100000     -6.16200000     -5.50900000
O     11.67600000      8.45800000      2.21200000
H     11.44100000      9.31900000      2.55700000
H     10.83800000      8.01800000      2.07200000
O     16.74300000      0.74600000     -5.32500000
H     16.76500000     -0.01400000     -5.90800000
H     17.62500000      1.11400000     -5.37900000
O      1.11800000     -2.89700000      8.75700000
H      1.16100000     -2.97100000      9.71100000
H      0.66600000     -3.69200000      8.47600000
O     -9.16400000     14.93200000      4.19700000
H     -8.80800000     15.68200000      4.67200000
H     -8.41300000     14.35400000      4.06300000
O     -7.63700000     -3.78300000     13.68400000
H     -8.06200000     -3.87900000     12.83100000
H     -7.73900000     -4.64000000     14.10000000
O     -3.08600000     -2.66000000     -6.91500000
H     -3.00200000     -2.93400000     -6.00200000
H     -2.27600000     -2.18400000     -7.09800000
O    -12.83800000     10.64100000      2.53400000
H    -13.67700000     10.71900000      2.98900000
H    -12.73200000     11.48000000      2.08400000
O     -4.39400000      3.15800000    -11.92200000
H     -4.38900000      2.85200000    -11.01400000
H     -5.20000000      3.66900000    -11.99800000
O      2.71800000     10.47500000    -13.43300000
H      3.41000000     10.97100000    -12.99700000
H      3.16700000      9.71900000    -13.81100000
O      1.71500000    -12.31100000     -7.16100000
H      2.35700000    -12.18900000     -7.86100000
H      1.44700000    -11.42300000     -6.92400000
O     -2.85500000      9.76600000     -5.52700000
H     -3.21300000     10.55400000     -5.93500000
H     -3.59500000      9.16100000     -5.48500000
O      7.46500000     -3.37100000     -2.87500000
H      7.67800000     -4.04500000     -3.52000000
H      6.69400000     -3.70900000     -2.42000000
O     -9.03600000      0.03700000     11.88500000
H     -9.98800000     -0.03600000     11.81800000
H     -8.71400000     -0.23300000     11.02500000
O      3.82500000     -8.36300000      7.33300000
H      3.00000000     -7.93600000      7.56500000
H      4.31700000     -8.39600000      8.15300000
O      4.30700000     11.99300000     10.48200000
H      4.15300000     12.21800000      9.56500000
H      4.23800000     11.03900000     10.51000000
O      9.57300000    -11.89700000      1.42200000
H      9.45200000    -11.16200000      2.02300000
H      9.19800000    -11.59400000      0.59500000
O     -9.68400000    -10.11400000     -7.41600000
H    -10.23900000    -10.44100000     -6.70800000
H    -10.07100000     -9.27100000     -7.65400000
O    -12.40300000     -9.63200000     -6.06200000
H    -12.85400000     -9.29800000     -6.83800000
H    -12.68800000    -10.54300000     -5.99200000
O      4.73700000     16.54600000      5.32500000
H      4.93900000     16.51000000      6.26000000
H      4.70200000     15.63000000      5.05200000
O      8.17700000      3.79900000     -2.82300000
H      8.53500000      4.48900000     -3.38100000
H      7.28100000      4.08100000     -2.63800000
O     12.88900000     -5.94600000      3.43100000
H     13.76500000     -6.18400000      3.73400000
H     12.61900000     -6.68100000      2.87900000
O      2.12800000     16.01200000     -6.88900000
H      1.78600000     15.12000000     -6.82400000
H      2.62600000     16.13600000     -6.08100000
O    -10.71000000     -8.65200000     12.20000000
H    -10.79600000     -8.70800000     11.24800000
H     -9.81400000     -8.93800000     12.37700000
O      3.43900000    -11.04100000      5.54300000
H      3.89500000    -10.61100000      6.26700000
H      2.51000000    -10.91000000      5.73300000
O    -11.29400000     -2.89000000     -4.66600000
H    -10.37900000     -2.96800000     -4.39300000
H    -11.48500000     -3.72000000     -5.10300000
O      9.51300000     -4.79900000      1.44100000
H      9.22300000     -4.23500000      0.72400000
H     10.42100000     -4.54000000      1.59800000
O    -10.10700000      1.27900000    -15.50400000
H     -9.99100000      2.22000000    -15.63800000
H     -9.22300000      0.95000000    -15.33700000
O      9.78400000      6.95900000      6.98300000
H     10.65200000      7.27400000      7.23300000
H      9.35000000      6.76800000      7.81500000
O      7.52300000     10.55400000     -9.22600000
H      7.06200000     10.15800000     -8.48700000
H      7.73900000     11.43700000     -8.92900000
O     -1.83600000      5.49200000      9.11300000
H     -2.03300000      6.41900000      8.97500000
H     -1.41300000      5.46300000      9.97100000
O    -11.88100000    -12.22700000      2.26200000
H    -12.80600000    -12.47400000      2.28900000
H    -11.74800000    -11.71400000      3.05900000
O      2.68700000     -2.38800000     -3.73100000
H      2.68000000     -3.30500000     -4.00800000
H      3.47800000     -2.02400000     -4.12700000
O      2.03200000      7.91500000     -5.39500000
H      2.31500000      7.04300000     -5.67100000
H      1.95300000      8.41100000     -6.21000000
O    -15.52200000     -3.51600000      0.42300000
H    -15.77000000     -2.75200000     -0.09700000
H    -16.30000000     -3.71600000      0.94300000
O      0.47900000     -0.60000000     13.19000000
H     -0.30900000     -0.09100000     12.99900000
H      0.40700000     -1.37100000     12.62800000
O     -1.29300000    -11.57400000     -7.59000000
H     -1.08600000    -11.13100000     -6.76700000
H     -2.22900000    -11.76400000     -7.53000000
O     11.95400000      0.78500000     -4.90900000
H     11.29000000      0.22900000     -4.50200000
H     12.75100000      0.61200000     -4.40700000
O     -4.80000000     -6.02200000      9.69600000
H     -4.98500000     -5.22800000      9.19400000
H     -5.46300000     -6.02800000     10.38600000
O     -8.30400000     -3.66600000     -5.18400000
H     -8.32200000     -4.61200000     -5.32500000
H     -7.46900000     -3.38400000     -5.55700000
O    -13.64900000      3.38600000     -7.92900000
H    -13.50300000      3.37600000     -8.87500000
H    -14.16700000      2.59900000     -7.75800000
O     12.69000000     -9.84500000     -6.79600000
H     12.89600000    -10.46900000     -7.49200000
H     12.37100000    -10.38800000     -6.07500000
O     -6.61200000      8.79600000      4.34600000
H     -6.05100000      9.48500000      3.98900000
H     -7.24600000      9.26300000      4.89100000
O     -1.80100000     14.16700000      3.28100000
H     -2.17800000     13.53100000      3.88900000
H     -0.89300000     14.26400000      3.56700000
O      9.44700000      0.13500000     11.50200000
H      9.59300000     -0.73900000     11.86500000
H      9.33700000     -0.01000000     10.56300000
O      9.48200000      2.00500000      3.00900000
H      9.55600000      1.48100000      2.21200000
H      9.19400000      1.38400000      3.67900000
O     -2.27800000      1.26000000    -16.07600000
H     -1.73400000      1.25500000    -15.28900000
H     -2.49700000      0.34000000    -16.22200000
O     -5.66300000    -11.09100000      6.77600000
H     -4.71400000    -11.11500000      6.65100000
H     -5.90900000    -10.18900000      6.57000000
O     -2.92800000      0.70500000      6.76300000
H     -2.80000000      1.64200000      6.91300000
H     -3.04900000      0.33700000      7.63800000
O      2.35000000     -6.81900000     -7.60400000
H      1.46500000     -6.56000000     -7.34500000
H      2.74500000     -6.01500000     -7.94200000
O      3.25300000     -3.49200000     17.00000000
H      3.54500000     -4.32200000     17.37600000
H      2.46600000     -3.71800000     16.50400000
O     -4.05000000     12.02200000      4.56600000
H     -4.41700000     11.63700000      3.77000000
H     -3.29900000     11.46700000      4.77700000
O     -9.89800000    -11.01700000      8.06800000
H    -10.43200000    -11.57200000      7.50000000
H    -10.19700000    -10.12700000      7.88400000
O     -4.01900000      0.80000000     10.40500000
H     -3.26300000      1.27000000     10.75800000
H     -4.71400000      0.95100000     11.04500000
O      4.52900000      8.91600000     11.22500000
H      5.11600000      8.73000000     11.95800000
H      3.67500000      8.59600000     11.51500000
O     12.56000000      7.85800000      6.06300000
H     12.76300000      8.79100000      6.00800000
H     12.98400000      7.56700000      6.87000000
O      3.37200000    -17.02200000     -3.97100000
H      3.19900000    -16.23400000     -4.48600000
H      4.11300000    -17.43800000     -4.41100000
O    -11.76300000     -6.69000000     -2.52600000
H    -11.73300000     -7.16500000     -3.35600000
H    -12.53800000     -6.13200000     -2.59700000
O     -2.44300000     16.12600000     -8.04800000
H     -2.22700000     16.77200000     -8.72000000
H     -2.11300000     15.29800000     -8.39800000
O      7.75800000     -2.30800000     15.89900000
H      8.12800000     -2.58100000     16.73900000
H      7.01700000     -2.89700000     15.76100000
O     11.34700000      0.84400000    -10.46900000
H     11.26100000      0.90100000     -9.51700000
H     11.08900000      1.70900000    -10.78600000
O     -2.82400000      4.83500000      4.53600000
H     -3.63800000      5.27700000      4.77800000
H     -2.33500000      4.76800000      5.35600000
O     14.43000000      5.93500000     -6.44300000
H     14.87300000      5.17900000     -6.82900000
H     14.36200000      5.72300000     -5.51200000
O     -2.41900000     16.49500000      6.56800000
H     -2.67500000     16.35200000      7.47900000
H     -2.89100000     15.82200000      6.07800000
O     -4.72600000      3.73400000     -4.76800000
H     -5.51200000      3.18800000     -4.79000000
H     -4.18300000      3.34500000     -4.08200000
O    -10.55700000      8.90700000     -2.65200000
H    -11.44600000      8.55700000     -2.71100000
H    -10.65000000      9.71000000     -2.13900000
O      6.44100000      9.77500000      9.23100000
H      6.41300000      9.33900000      8.38000000
H      5.73300000      9.37000000      9.73200000
O     -5.27600000     -3.15700000     12.04300000
H     -5.51900000     -2.23600000     11.94900000
H     -6.01700000     -3.55400000     12.50200000
O      6.40500000      0.76900000      0.86600000
H      5.70200000      0.85400000      1.51000000
H      6.76900000      1.65100000      0.79000000
O     -6.58900000    -13.67800000     -7.89000000
H     -7.23300000    -14.21500000     -7.42800000
H     -6.25300000    -14.24800000     -8.58100000
O      0.09600000     -5.97000000     -6.21100000
H     -0.38600000     -6.18300000     -5.41200000
H      0.26900000     -5.03100000     -6.14200000
O     14.10600000     -8.13400000     -3.43300000
H     13.72300000     -8.89000000     -2.98700000
H     14.90000000     -8.47600000     -3.84400000
O     14.73700000      7.78900000     -1.37000000
H     15.22200000      6.96300000     -1.36300000
H     15.41300000      8.46400000     -1.31700000
O      9.03500000      2.11000000     13.47800000
H      8.16600000      2.50900000     13.47500000
H      9.10500000      1.68100000     12.62500000
O    -10.15000000     -1.09000000    -10.20600000
H    -10.11500000     -1.53900000     -9.36100000
H    -11.07500000     -0.87700000    -10.32500000
O    -10.94500000    -12.99100000      6.43600000
H    -11.46900000    -13.66100000      5.99600000
H    -10.75600000    -12.34800000      5.75300000
O      4.79300000      1.81000000    -13.61300000
H      5.07200000      1.34400000    -14.40100000
H      3.98400000      2.25300000    -13.87100000
O      4.12600000      1.85200000    -10.90700000
H      3.54500000      1.40700000    -11.52300000
H      4.93800000      1.98400000    -11.39600000
O      1.43500000    -12.65400000      9.84800000
H      1.49200000    -12.74300000      8.89700000
H      0.70100000    -13.21500000     10.09800000
O     -1.29600000     11.43300000      4.46000000
H     -0.42000000     11.13600000      4.70600000
H     -1.34200000     11.29000000      3.51500000
O     -9.79400000     -3.46600000      9.38200000
H     -9.45000000     -3.96000000      8.63800000
H     -9.29000000     -3.78000000     10.13200000
O      8.19900000     14.45900000      7.16800000
H      8.12400000     13.67400000      7.71200000
H      7.52800000     14.34900000      6.49500000
O      9.68400000     -0.71600000     -4.09000000
H      9.18700000     -0.14200000     -3.50800000
H      9.02100000     -1.12500000     -4.64700000
O    -10.91600000     -7.95300000     -8.58500000
H    -10.66700000     -7.04400000     -8.41500000
H    -11.60500000     -7.89200000     -9.24700000
O      6.21100000      8.94400000     -7.01200000
H      5.70700000      9.75200000     -6.91200000
H      5.56500000      8.29100000     -7.28100000
O     -8.90600000      5.39000000     10.40000000
H     -9.05500000      5.06500000     11.28800000
H     -9.73400000      5.80400000     10.15500000
O     -7.92800000     -4.66900000     -0.87700000
H     -7.40200000     -5.45200000     -0.71500000
H     -8.80300000     -5.00500000     -1.07400000
O     14.39000000     -4.88000000     -8.15200000
H     14.71000000     -4.31800000     -8.85700000
H     14.61500000     -5.76700000     -8.43200000
O     15.08900000      1.53000000      9.50700000
H     15.41700000      2.34500000      9.12700000
H     14.77400000      1.78100000     10.37500000
O     10.68500000      3.63200000     -1.21100000
H     10.71500000      2.82600000     -0.69600000
H      9.83900000      3.59900000     -1.65800000
O      3.14600000     -8.35900000     -0.55300000
H      2.40900000     -7.86300000     -0.90800000
H      3.10700000     -9.20200000     -1.00300000
O     -9.64300000      4.24600000    -11.15200000
H     -9.81100000      3.32100000    -10.97200000
H     -9.42000000      4.27200000    -12.08200000
O     17.04900000      1.50600000      0.18000000
H     16.82300000      0.65000000      0.54300000
H     16.36900000      1.67700000     -0.47200000
O    -12.65300000    -10.02700000      4.43800000
H    -13.29500000     -9.32300000      4.34300000
H    -11.83500000     -9.65100000      4.11300000
O    -11.19900000     -0.37400000      0.07700000
H    -12.02900000      0.08800000      0.19200000
H    -10.63000000     -0.01600000      0.75800000
O      4.40000000      6.68400000      2.89100000
H      5.06200000      6.33800000      3.48900000
H      3.96100000      5.90800000      2.54400000
O      7.84700000     -5.78000000      7.19000000
H      6.90000000     -5.65200000      7.24100000
H      7.95100000     -6.66700000      6.84600000
O      8.94900000      2.66000000     -7.93300000
H      8.01100000      2.85100000     -7.94600000
H      9.36400000      3.50500000     -7.76300000
O     -3.81100000     -3.83900000    -11.85600000
H     -3.57200000     -4.35400000    -12.62600000
H     -4.60600000     -3.37300000    -12.11600000
O     -0.92600000     14.33600000     -3.68700000
H     -0.36300000     13.61300000     -3.40800000
H     -0.34200000     15.09400000     -3.72000000
O     -9.24200000      8.70400000     -7.69600000
H     -9.85300000      8.81100000     -6.96600000
H     -8.37700000      8.83300000     -7.30500000
O      0.04100000      5.47600000    -12.34500000
H     -0.68900000      5.53500000    -11.72800000
H      0.03200000      6.31400000    -12.80700000
O     -7.68400000     10.01400000      7.74700000
H     -8.25100000      9.76000000      8.47400000
H     -7.07800000      9.28000000      7.64800000
O     -4.95800000      0.64000000      4.56700000
H     -4.59100000      0.70300000      3.68600000
H     -4.21500000      0.79900000      5.14900000
O     -6.70700000     -5.94100000     -3.43800000
H     -6.54800000     -6.82900000     -3.11700000
H     -7.42800000     -6.03600000     -4.06100000
O      6.00200000      3.40700000      1.10200000
H      5.19900000      3.63100000      1.57300000
H      6.70500000      3.60200000      1.72100000
O     17.33000000     -0.43600000     -2.68600000
H     18.28100000     -0.33400000     -2.63500000
H     17.08300000      0.02600000     -3.48800000
O      8.53600000      7.11000000     -2.68300000
H      7.75100000      7.50400000     -3.06300000
H      9.14100000      7.84400000     -2.57100000
O     -8.09900000     -6.40800000    -14.67000000
H     -8.37000000     -7.32400000    -14.73000000
H     -7.22300000     -6.39100000    -15.05400000
O     -2.91500000     15.17400000      1.19600000
H     -2.15000000     15.46200000      0.69800000
H     -2.55600000     14.84900000      2.02100000
O     -1.53900000     -2.02200000    -14.78200000
H     -1.86900000     -1.42400000    -14.11200000
H     -0.87000000     -1.51700000    -15.24500000
O    -11.44400000      5.83700000     -0.65900000
H    -11.20100000      6.74900000     -0.49600000
H    -11.63100000      5.48100000      0.21000000
O      4.60000000     -7.43400000    -10.36500000
H      3.93500000     -7.88900000     -9.84700000
H      4.67400000     -7.95200000    -11.16600000
O      6.50100000     -0.19900000     -3.75700000
H      5.89100000      0.44700000     -4.11400000
H      6.28600000     -1.01100000     -4.21600000
O      6.80200000     -9.76900000     -1.53300000
H      6.48900000     -9.01900000     -1.02800000
H      6.43800000    -10.53100000     -1.08300000
O    -14.43900000      6.33700000      4.60900000
H    -14.29100000      6.64200000      3.71400000
H    -13.58600000      6.42000000      5.03500000
O     -1.09800000     -4.84500000     -4.01200000
H     -1.37200000     -3.93100000     -3.93800000
H     -1.86900000     -5.30000000     -4.35100000
O     -4.24800000      2.02500000     -7.35400000
H     -4.33700000      2.67500000     -6.65700000
H     -4.41600000      1.18700000     -6.92300000
O      1.25900000    -12.74900000      7.15800000
H      1.20200000    -13.54600000      6.63100000
H      0.81900000    -12.08200000      6.63100000
O      3.77100000     14.27500000      2.29800000
H      4.17400000     14.67700000      1.52800000
H      2.82900000     14.37000000      2.15200000
O     -9.92600000      7.79100000      0.83900000
H    -10.16800000      8.63800000      1.21300000
H     -9.42800000      7.35600000      1.53100000
O      1.12100000     -8.95300000     -6.28600000
H      1.58700000     -8.25800000     -5.82200000
H      1.60700000     -9.06400000     -7.10300000
O      7.59900000      3.51300000     11.14200000
H      7.24700000      4.22600000     10.61000000
H      8.41700000      3.86100000     11.49700000
O      2.48200000      3.48400000      9.87000000
H      2.18300000      3.67100000      8.98000000
H      3.32600000      3.04900000      9.75400000
O      1.69400000      9.13700000      5.29700000
H      1.26900000      8.35900000      5.65800000
H      2.40600000      9.32600000      5.90800000
O     11.69000000     -5.75800000    -12.31300000
H     12.50900000     -6.24300000    -12.41000000
H     11.22900000     -5.89800000    -13.14000000
O      1.84800000     -0.41800000      8.09600000
H      1.75300000     -1.34300000      8.32300000
H      2.46000000     -0.41400000      7.35900000
O     -4.21400000    -14.84700000     -0.49000000
H     -4.50900000    -15.12800000     -1.35600000
H     -4.96200000    -15.01400000      0.08300000
O      5.28600000     -0.58100000     -1.18400000
H      5.65400000      0.18400000     -0.74200000
H      5.69200000     -0.57600000     -2.05100000
O    -10.65100000     -5.42500000     -0.50300000
H    -11.27500000     -5.76400000     -1.14500000
H    -11.06300000     -4.62800000     -0.16700000
O     -3.15600000    -11.18700000     -4.14800000
H     -2.71900000    -10.84000000     -4.92500000
H     -2.68200000    -11.99400000     -3.94600000
O     -1.71500000      1.65100000     17.61100000
H     -1.42900000      1.63100000     16.69800000
H     -1.60800000      0.75000000     17.91500000
O     -9.35400000     13.10000000     -3.03600000
H     -9.80700000     13.58600000     -3.72500000
H     -8.45500000     13.01700000     -3.35300000
O     -9.46200000      2.75300000     -6.81400000
H    -10.17700000      2.65500000     -6.18600000
H     -9.51800000      3.66400000     -7.10200000
O     12.53300000      4.91200000     -9.50900000
H     13.35500000      5.28000000     -9.18300000
H     12.12600000      5.62900000     -9.99500000
O      5.66000000     -6.59800000     13.45600000
H      6.08300000     -5.90600000     12.94700000
H      5.76100000     -7.38500000     12.92000000
O     -4.81900000     -0.36000000     -6.28200000
H     -4.87000000     -1.29100000     -6.50000000
H     -5.59700000     -0.19600000     -5.75000000
O      9.92800000      5.42800000      1.91100000
H     10.22500000      5.70200000      1.04400000
H     10.71300000      5.46800000      2.45700000
O     -3.43900000      8.29600000    -10.11100000
H     -4.07100000      7.72300000     -9.67700000
H     -3.95800000      9.04400000    -10.40700000
O      5.34600000     -4.95200000     -1.87500000
H      4.78400000     -4.18700000     -1.99800000
H      5.64000000     -4.89000000     -0.96600000
O      4.65800000     11.87800000    -11.97500000
H      4.45000000     12.74300000    -12.32900000
H      5.06100000     12.05900000    -11.12500000
O      2.42300000      8.26100000     12.97000000
H      1.83500000      7.55200000     13.23300000
H      3.07100000      8.30800000     13.67300000
O     -5.28100000     14.78500000     -5.14300000
H     -4.38500000     14.97000000     -5.42400000
H     -5.80800000     14.90000000     -5.93400000
O     -2.99700000    -14.29700000      3.12700000
H     -3.68000000    -14.96100000      3.02500000
H     -2.81900000    -13.99800000      2.23600000
O      5.78500000     -2.48500000      4.22500000
H      5.70500000     -2.43300000      5.17800000
H      6.34800000     -1.74700000      3.99200000
O      8.71500000     -7.27000000     -7.77500000
H      8.92600000     -7.70400000     -6.94800000
H      9.55800000     -7.17800000     -8.21900000
O      2.22100000     -3.98400000    -11.50800000
H      2.73300000     -3.27100000    -11.88700000
H      1.32600000     -3.82300000    -11.80900000
O     -5.90100000     -1.15800000     14.08600000
H     -5.02700000     -1.48200000     14.30400000
H     -6.36900000     -1.15100000     14.92100000
O     15.28200000     -5.44400000      8.41000000
H     14.69500000     -5.92300000      7.82600000
H     15.21100000     -4.53300000      8.12700000
O      8.33500000     13.07600000     -8.45200000
H      8.91600000     13.54000000     -7.85000000
H      8.59300000     13.38500000     -9.32000000
O      9.84600000     -2.40900000     12.71400000
H     10.41700000     -2.23900000     13.46300000
H     10.32800000     -3.04600000     12.18500000
O      4.64700000      0.66300000      3.35200000
H      3.81400000      1.13500000      3.37500000
H      4.41400000     -0.21700000      3.05400000
O     15.38000000     -6.26100000      4.44100000
H     15.98400000     -6.81900000      3.95100000
H     15.94200000     -5.61100000      4.86200000
O     -5.60500000     10.81200000     -5.75400000
H     -6.36900000     11.07500000     -6.26600000
H     -4.95000000     11.48700000     -5.93700000
O     -0.28400000     10.95200000     -6.59800000
H     -0.82500000     10.33700000     -6.10200000
H      0.37700000     10.40300000     -7.01900000
O    -13.06500000      0.25000000     11.95000000
H    -12.47100000     -0.38200000     11.54600000
H    -13.31300000     -0.15200000     12.78300000
O     -3.28800000     -3.03400000      2.55700000
H     -3.15900000     -3.71500000      1.89700000
H     -3.75100000     -2.33600000      2.09300000
O     -8.13500000      7.09300000    -13.90800000
H     -8.11300000      7.81900000    -13.28500000
H     -7.30000000      7.15000000    -14.37300000
O      7.14600000     -7.45400000    -12.70600000
H      6.29800000     -7.89000000    -12.78800000
H      7.77800000     -8.09300000    -13.03500000
O     -3.59100000    -12.31500000      4.92200000
H     -3.86600000    -11.64400000      4.29700000
H     -3.23300000    -13.01700000      4.37800000
O     -6.29200000    -15.51400000      1.16900000
H     -6.16700000    -14.75700000      1.74200000
H     -7.04400000    -15.97400000      1.54200000
O     -1.38500000      5.00300000    -16.96900000
H     -1.93700000      4.98200000    -17.75100000
H     -2.00200000      4.96000000    -16.23900000
O    -12.51600000      0.20100000     -9.69600000
H    -12.05600000      0.41500000     -8.88400000
H    -13.34000000      0.68500000     -9.63800000
O     -1.28800000      5.05700000     11.62800000
H     -1.39100000      4.20500000     12.05200000
H     -0.56200000      5.47100000     12.09400000
O    -12.81300000     -0.51900000     -6.12300000
H    -12.34200000     -1.28300000     -5.79200000
H    -12.13100000      0.13400000     -6.27900000
O     -6.20600000      0.63400000     12.19600000
H     -6.10300000     -0.11400000     12.78500000
H     -7.15100000      0.70200000     12.05900000
O      5.69400000      8.04100000    -14.11900000
H      5.17900000      7.52100000    -13.50200000
H      6.32100000      8.51200000    -13.57000000
O     12.02800000     -8.16500000      2.17700000
H     12.72300000     -8.78900000      2.38600000
H     12.15900000     -7.96100000      1.25100000
O     -3.57500000      0.06300000    -10.36600000
H     -4.47000000     -0.26500000    -10.45300000
H     -3.10000000     -0.64900000     -9.93800000
O     -6.75700000    -12.44700000      0.27400000
H     -6.76900000    -12.61400000     -0.66800000
H     -7.67300000    -12.28000000      0.49900000
O     -8.18600000    -15.09900000     -2.45200000
H     -7.72800000    -15.77400000     -1.94900000
H     -7.55300000    -14.38500000     -2.52600000
O     -2.73600000      1.01300000      2.49300000
H     -2.33500000      0.91500000      3.35600000
H     -2.04100000      0.78000000      1.87800000
O      4.83200000     15.86700000      0.41400000
H      4.79600000     16.82000000      0.33000000
H      5.62200000     15.70200000      0.92900000
O     -2.12800000      3.59600000      7.30100000
H     -3.03800000      3.76300000      7.05600000
H     -1.98500000      4.14100000      8.07500000
O      3.04700000      5.65500000     -6.60700000
H      3.58300000      6.31500000     -7.04700000
H      3.59000000      4.86700000     -6.60700000
O     -7.14700000    -10.64000000     -7.13100000
H     -8.05800000    -10.58500000     -7.42100000
H     -6.86100000    -11.51200000     -7.40300000
O      8.72100000      8.60600000      0.19000000
H      8.32400000      7.75800000     -0.01000000
H      8.00500000      9.23400000      0.09400000
O      7.61500000     12.43200000      8.76600000
H      7.18200000     13.04400000      9.36200000
H      6.99000000     11.71300000      8.66500000
O     -3.73500000     -9.94200000      9.86800000
H     -3.09100000    -10.47200000      9.39800000
H     -4.54300000    -10.45300000      9.82500000
O      0.87800000      3.22000000      7.17800000
H      0.43300000      2.53500000      7.67800000
H      0.16800000      3.72900000      6.78600000
O     -0.47800000     -6.81800000    -11.14000000
H      0.41900000     -6.91500000    -11.46000000
H     -0.53600000     -7.42400000    -10.40100000
O    -16.40400000      1.46400000      3.88200000
H    -16.19400000      0.77600000      3.25100000
H    -17.02500000      1.05500000      4.48500000
O    -12.45900000     -9.02300000     -0.99000000
H    -12.36300000     -8.26200000     -1.56300000
H    -12.32600000     -9.77500000     -1.56600000
O     -5.01100000      2.12900000      8.22000000
H     -4.36200000      1.88200000      8.87900000
H     -5.56800000      2.77100000      8.66100000
O     -8.72500000    -10.97700000     -4.37000000
H     -9.49200000    -11.53500000     -4.49900000
H     -8.05600000    -11.35300000     -4.94300000
O    -11.37600000     -4.78000000     -8.84500000
H    -11.80100000     -3.95900000     -9.09200000
H    -11.29100000     -5.26400000     -9.66600000
O     12.12800000     -6.76700000     -0.52700000
H     11.23300000     -6.45200000     -0.65200000
H     12.59300000     -6.48900000     -1.31600000
O     11.74200000    -10.09800000     -2.66100000
H     11.00700000     -9.96400000     -2.06300000
H     12.48200000    -10.30400000     -2.09000000
O    -15.28900000      2.92900000      6.93500000
H    -15.35000000      2.45600000      6.10500000
H    -14.37700000      2.82200000      7.20500000
O     12.06100000      5.91100000      4.09200000
H     12.17200000      6.60200000      4.74500000
H     12.46400000      5.13900000      4.48900000
O     11.92200000      2.71400000      4.02400000
H     11.19900000      2.70600000      3.39700000
H     12.63100000      3.16600000      3.56600000
O     -7.61200000     -2.69200000     -2.50100000
H     -8.04400000     -3.11700000     -3.24200000
H     -7.65500000     -3.33900000     -1.79600000
O     -9.40300000     -8.70600000    -10.61900000
H     -9.72200000     -8.24100000     -9.84600000
H     -8.80800000     -8.08600000    -11.04300000
O      5.79600000      5.14300000      4.59000000
H      6.62600000      4.88200000      4.18900000
H      5.55300000      4.39900000      5.14200000
O     -3.24500000      7.21000000     -3.75800000
H     -3.58900000      7.08400000     -4.64300000
H     -2.34700000      7.51300000     -3.89200000
O      9.98600000    -11.71900000     10.49700000
H      9.62900000    -11.05300000      9.90900000
H     10.52200000    -11.22700000     11.11900000
O      1.48800000     11.48500000      3.35600000
H      1.25800000     10.60600000      3.65700000
H      2.44500000     11.50100000      3.37000000
O     13.82400000      5.54600000     -3.96700000
H     13.64400000      4.62600000     -3.77300000
H     14.30400000      5.86200000     -3.20200000
O    -10.53700000     -8.62000000     -4.37600000
H    -11.14700000     -9.12600000     -4.91400000
H     -9.97100000     -9.27800000     -3.97200000
O    -12.77500000     -0.64900000      3.28300000
H    -13.03600000     -0.19500000      2.48200000
H    -13.14900000     -0.12300000      3.99000000
O     -1.59800000      4.74100000      2.09900000
H     -2.23400000      4.91300000      2.79400000
H     -2.09700000      4.84500000      1.28800000
O     -1.45000000    -13.51600000      9.78600000
H     -1.25900000    -14.36600000     10.18100000
H     -1.69700000    -13.72100000      8.88400000
O      0.27300000    -13.16100000     -1.78400000
H     -0.48300000    -12.94000000     -2.32900000
H      0.60400000    -13.97900000     -2.15500000
O      1.60400000     13.29000000     -3.36500000
H      2.29600000     12.63100000     -3.30900000
H      1.92900000     14.02400000     -2.84300000
O     11.31900000     -9.36800000      4.82200000
H     11.89100000    -10.06900000      5.13400000
H     11.81900000     -8.94400000      4.12500000
O      3.78800000     15.91100000     -4.32800000
H      3.70600000     15.85600000     -3.37600000
H      4.68200000     15.61900000     -4.50800000
O     -0.00000000     -6.27500000      0.72700000
H      0.49100000     -5.78200000      1.38300000
H      0.21600000     -5.85200000     -0.10400000
O     12.54300000      0.61400000      8.79000000
H     13.49400000      0.72600000      8.81400000
H     12.32900000      0.57700000      7.85800000
O     -9.78800000      9.75900000     -5.10600000
H    -10.21000000      9.37300000     -4.33900000
H    -10.22300000     10.60400000     -5.21900000
O    -17.87300000      1.44300000     -0.16100000
H    -17.19400000      1.80900000      0.40500000
H    -17.82100000      1.96200000     -0.96400000
O     -7.89200000     -6.27100000    -11.56600000
H     -8.03700000     -5.73900000    -12.34800000
H     -6.99500000     -6.06800000    -11.30100000
O     -7.15300000      4.21400000      3.46800000
H     -6.45500000      3.86500000      2.91400000
H     -6.93500000      3.90900000      4.34800000
O     -7.12700000     12.59500000      6.63400000
H     -6.71100000     11.82100000      7.01300000
H     -6.82600000     13.32100000      7.18100000
O    -12.82400000      3.18200000     12.37300000
H    -13.10700000      2.32700000     12.04700000
H    -11.87700000      3.09400000     12.48100000
O     -0.36000000      3.67700000      4.53800000
H     -0.64000000      2.76400000      4.61200000
H     -1.14700000      4.14800000      4.26700000
O     -0.55700000     -4.67600000     12.98700000
H     -1.45300000     -4.83300000     12.69000000
H     -0.34900000     -3.79800000     12.66800000
O      0.61500000    -15.90000000      4.73400000
H      0.64200000    -16.04500000      3.78800000
H     -0.30700000    -16.00700000      4.96600000
O      6.48100000     10.10400000     -0.04600000
H      5.66200000      9.61100000     -0.08900000
H      6.22000000     11.01400000     -0.18600000
O     -4.75800000     15.86500000     -0.83900000
H     -4.52800000     16.69400000     -1.25900000
H     -4.00200000     15.65700000     -0.29100000
O      4.65300000    -15.32600000      2.11500000
H      4.57400000    -14.83200000      1.29800000
H      4.21100000    -14.78200000      2.76700000
O     -5.81100000     -8.85000000     14.61100000
H     -6.43700000     -9.17800000     13.96500000
H     -5.06200000     -8.55700000     14.09100000
O     16.31400000      3.47400000     -5.81500000
H     16.70400000      3.85300000     -6.60300000
H     16.15900000      2.55700000     -6.04100000
O     -6.22500000     13.09900000     -3.24400000
H     -5.82500000     13.46800000     -4.03200000
H     -5.50200000     12.66800000     -2.78800000
O      6.77200000    -11.67600000    -10.44900000
H      6.97900000    -10.95000000    -11.03700000
H      6.80100000    -11.29000000     -9.57300000
O     13.76100000     -7.43300000      7.37500000
H     13.30800000     -7.83000000      8.11900000
H     14.39900000     -8.09300000      7.10300000
O      8.34800000      6.38200000     14.68600000
H      9.19200000      5.95700000     14.53200000
H      7.72300000      5.66000000     14.74200000
O     -9.17300000     -0.24100000     -2.40600000
H     -8.37400000     -0.48500000     -1.93900000
H     -9.87400000     -0.38000000     -1.77000000
O      0.97700000      0.47600000     -8.26400000
H      1.71800000      0.14000000     -8.76700000
H      0.34900000      0.76400000     -8.92600000
O     -1.93300000     -9.14600000    -14.39900000
H     -1.03600000     -8.85500000    -14.56100000
H     -2.31200000     -9.25500000    -15.27100000
O      7.12100000     -4.94900000      3.30100000
H      6.82400000     -4.04000000      3.26900000
H      8.06500000     -4.88800000      3.44500000
O     -2.30900000     -5.48100000    -17.31100000
H     -2.03200000     -5.35800000    -16.40300000
H     -2.26800000     -4.60500000    -17.69500000
O      4.12600000     10.20500000      7.50300000
H      3.19800000     10.14900000      7.73100000
H      4.44000000      9.30200000      7.55400000
O      1.29500000      4.63600000    -16.65200000
H      0.34800000      4.73700000    -16.74800000
H      1.66600000      5.20900000    -17.32300000
O      8.15100000     11.63500000      1.64100000
H      7.68200000     10.88100000      1.28400000
H      9.04800000     11.32300000      1.76300000
O     -4.56500000      2.02200000     14.33900000
H     -5.15700000      1.65200000     13.68500000
H     -4.49200000      1.34200000     15.00800000
O    -10.17600000      1.13400000      5.56200000
H    -11.00700000      1.15300000      6.03600000
H     -9.79500000      1.99900000      5.71400000
O     -0.28600000     -9.42100000      0.00000000
H     -0.22000000     -8.58900000      0.47100000
H     -0.64700000     -9.18400000     -0.85400000
O     11.18500000     10.82900000     -4.34800000
H     11.09000000     10.55200000     -3.43700000
H     10.59000000     11.57400000     -4.43500000
O      7.40600000     10.05900000     -3.97900000
H      7.51000000     10.91000000     -4.40500000
H      6.82000000     10.23100000     -3.24100000
O     -1.61100000      0.58000000    -18.68300000
H     -1.44100000      0.94300000    -17.81400000
H     -0.87200000     -0.00600000    -18.84600000
O     -2.42000000      5.07200000     -7.78700000
H     -3.01600000      5.48700000     -7.16400000
H     -1.63900000      4.86800000     -7.27200000
O     -9.45700000      2.39300000     -3.04000000
H     -9.23700000      1.54700000     -2.65000000
H     -9.99200000      2.17300000     -3.80300000
O      7.43900000    -13.62300000      1.59800000
H      8.35300000    -13.35700000      1.70000000
H      7.32500000    -14.33300000      2.23100000
O     -1.47700000     -7.38500000      2.55000000
H     -1.18400000     -7.04800000      3.39600000
H     -0.95200000     -6.90700000      1.90700000
O     -0.81800000    -10.53800000      2.59300000
H     -0.52000000    -11.41300000      2.84300000
H     -0.61400000    -10.47300000      1.66000000
O     -5.98300000    -13.43900000      2.62900000
H     -6.19400000    -12.85900000      3.36000000
H     -6.49100000    -13.09400000      1.89500000
O      6.92900000    -13.18000000      5.70300000
H      7.07300000    -12.32800000      5.29200000
H      6.17600000    -13.04600000      6.27800000
O      1.04300000      5.46400000      1.67600000
H      0.36000000      5.44500000      1.00500000
H      0.59700000      5.19600000      2.48000000
O      8.97900000      5.46200000     -5.20900000
H      9.45300000      5.07900000     -5.94700000
H      9.00800000      6.40500000     -5.36900000
O     -7.67000000      5.38400000     -5.54800000
H     -8.00300000      5.19500000     -4.67100000
H     -7.19300000      4.59300000     -5.79900000
O      9.21100000      7.97500000    -13.44100000
H      8.58800000      7.46700000    -13.96000000
H      8.74300000      8.16900000    -12.62800000
O      0.72900000      5.55000000     -3.81400000
H      0.43000000      6.42500000     -4.05900000
H      0.84700000      5.09500000     -4.64800000
O     -0.45300000      0.98000000      8.58900000
H     -1.08600000      0.26400000      8.55300000
H      0.39000000      0.56400000      8.40600000
O    -11.69900000     -1.31800000      6.45400000
H    -12.17800000     -1.77000000      7.14800000
H    -12.10200000     -0.45100000      6.41000000
O     -6.84100000     -7.92200000      8.18400000
H     -6.02900000     -7.58000000      8.55900000
H     -6.95800000     -8.77400000      8.60400000
O     -4.25100000      5.09400000      0.42900000
H     -4.40200000      5.76600000      1.09400000
H     -4.41400000      4.26700000      0.88200000
O     15.26700000      6.23600000      4.54400000
H     14.68400000      5.58200000      4.93000000
H     14.75800000      7.04700000      4.55500000
O    -12.13400000     -3.09900000     -0.00800000
H    -12.24700000     -3.05000000     -0.95700000
H    -12.14700000     -2.18700000      0.28300000
O      6.42600000     -1.17200000     13.89700000
H      7.13300000     -1.28500000     13.26200000
H      6.83700000     -1.34200000     14.74500000
O      5.83400000      8.41000000     13.53000000
H      6.77800000      8.32400000     13.39600000
H      5.75000000      8.80100000     14.39900000
O     -2.77000000     -7.38600000      8.47000000
H     -3.42300000     -7.07800000      9.09800000
H     -2.69600000     -8.32500000      8.64200000
O     10.56600000      6.50500000    -10.89100000
H     10.03900000      7.22400000    -10.54200000
H     10.02000000      5.72800000    -10.76900000
O      0.68600000      2.75500000    -10.28900000
H     -0.22700000      2.63800000    -10.02800000
H      0.72900000      2.39700000    -11.17600000
O    -13.22100000      5.53300000      7.67900000
H    -13.54700000      6.40900000      7.88800000
H    -13.89600000      4.94100000      8.01000000
O     -3.35100000      8.99300000      0.38200000
H     -3.92700000      8.85400000     -0.37000000
H     -3.26600000      8.12700000      0.78200000
O     10.44500000      4.83000000     11.38800000
H     10.38600000      5.78100000     11.29000000
H     10.70700000      4.51600000     10.52300000
O      3.25600000     -7.71400000     14.68900000
H      3.91500000     -7.50400000     14.02700000
H      3.37500000     -8.64900000     14.85600000
O     -5.57900000     -0.68900000      7.83900000
H     -5.27300000      0.18900000      7.61400000
H     -6.40200000     -0.78600000      7.36000000
O     -2.79000000     -0.40200000     15.76000000
H     -2.39500000     -0.95100000     16.43800000
H     -3.35700000      0.20100000     16.24000000
O     -5.69300000      7.40500000    -14.83400000
H     -5.29700000      8.24500000    -15.06500000
H     -4.98600000      6.76900000    -14.94100000
O      4.98100000     -7.86900000      9.73000000
H      4.24400000     -7.55800000     10.25400000
H      5.29000000     -8.64900000     10.18900000
O     -8.91800000     -6.49400000     -5.36200000
H     -8.18000000     -6.82800000     -5.87200000
H     -9.43700000     -7.27200000     -5.15500000
O      0.29100000     -5.68900000     -1.81400000
H      0.02100000     -5.37700000     -2.67800000
H      1.10700000     -6.16200000     -1.97300000
O      1.64900000      0.85200000    -15.95800000
H      2.34800000      1.50500000    -15.93000000
H      1.89300000      0.27100000    -16.67900000
O     -1.77100000      3.92500000     -4.84200000
H     -2.01400000      4.31100000     -4.00100000
H     -1.04900000      4.46900000     -5.15700000
O      6.53800000      6.01400000     11.80500000
H      5.71400000      5.58800000     12.03900000
H      6.34000000      6.95100000     11.83300000
O     11.74700000      1.53700000     11.32200000
H     12.11900000      1.39400000     10.45100000
H     10.86300000      1.86400000     11.15400000
O    -13.96200000      2.44400000     -3.94400000
H    -13.78000000      1.73500000     -3.32700000
H    -14.12500000      3.20800000     -3.39000000
O      7.66400000     -3.60200000    -12.83000000
H      7.54500000     -4.20400000    -12.09500000
H      7.03600000     -2.89800000    -12.66700000
O      7.51100000     12.34500000     -5.99500000
H      7.68100000     12.79900000     -6.82000000
H      7.95000000     12.88000000     -5.33300000
O      3.85900000     -1.34900000      1.52100000
H      4.16800000     -1.26100000      0.62000000
H      3.87300000     -2.29100000      1.68900000
O      6.88500000    -10.63800000      5.13700000
H      6.73400000     -9.87700000      5.69800000
H      7.70000000    -10.43900000      4.67700000
O    -10.01500000    -11.35400000      4.22800000
H     -9.06100000    -11.30500000      4.16200000
H    -10.30400000    -10.44200000      4.20400000
O     -4.78300000     12.04100000     -0.71700000
H     -4.19200000     12.38900000     -1.38400000
H     -4.58000000     11.10600000     -0.68100000
O      0.07800000     -8.41400000      6.94300000
H     -0.10100000     -9.34600000      6.81900000
H     -0.42000000     -7.98000000      6.25100000
O     12.85300000     -1.67700000     11.10700000
H     12.81000000     -1.27000000     10.24100000
H     12.58600000     -0.98400000     11.71100000
O     -4.89300000      2.99900000      1.85900000
H     -4.10800000      2.69100000      2.31200000
H     -5.42000000      2.21000000      1.72900000
O     15.86000000     -3.58300000     -0.39200000
H     16.77600000     -3.75700000     -0.61000000
H     15.67900000     -4.15400000      0.35500000
O      6.94300000    -13.35000000     -7.03400000
H      6.63900000    -13.52100000     -7.92600000
H      7.21500000    -14.20700000     -6.70600000
O      5.78200000    -11.73500000     -5.29900000
H      5.48300000    -10.94800000     -5.75300000
H      6.25000000    -12.23500000     -5.96900000
O    -10.98100000      9.50200000      8.63300000
H    -11.67300000      9.99000000      9.07900000
H    -10.44700000     10.17600000      8.21300000
O      5.93100000      8.80000000      3.20800000
H      6.76300000      8.40700000      2.94400000
H      5.28100000      8.11400000      3.05000000
O     -0.88500000    -13.16000000      4.31500000
H     -0.28800000    -13.90200000      4.22100000
H     -1.60300000    -13.35200000      3.71200000
O     -1.83600000      1.19600000     -4.93700000
H     -2.00600000      2.13600000     -5.00400000
H     -2.48000000      0.88000000     -4.30400000
O     -5.78400000    -11.76200000     -4.92400000
H     -6.13800000    -11.15700000     -5.57600000
H     -4.92500000    -11.40200000     -4.70400000
O    -11.05100000      6.84600000      3.86500000
H    -11.35100000      6.07800000      4.35100000
H    -10.15600000      6.62900000      3.60400000
O      2.30100000     13.60100000    -10.28100000
H      2.86000000     14.06100000    -10.90700000
H      2.80000000     12.81900000    -10.04300000
O      5.00300000     -3.07200000     -9.10100000
H      5.90600000     -3.15500000     -8.79800000
H      5.01900000     -3.40700000     -9.99800000
O      8.32900000     11.28400000      6.04200000
H      8.92900000     11.51100000      6.75200000
H      7.84200000     10.52900000      6.37300000
O    -11.00800000     10.95300000     -8.36900000
H    -10.93500000     10.80400000     -9.31200000
H    -10.86100000     10.09200000     -7.97800000
O      3.54600000     -2.79600000     -1.28300000
H      3.04500000     -2.88500000     -2.09400000
H      3.91900000     -1.91600000     -1.32700000
O      1.33300000      5.27600000     15.11900000
H      0.85700000      4.52300000     14.77000000
H      0.90300000      5.46600000     15.95300000
O      2.42800000      7.09500000      7.76500000
H      1.77700000      7.51500000      8.32700000
H      1.95200000      6.89200000      6.95900000
O    -14.02700000     -5.11700000     -2.00000000
H    -14.84800000     -5.20800000     -2.48400000
H    -14.29400000     -4.82200000     -1.13000000
O      9.18600000     -4.77600000      9.15500000
H      8.79100000     -5.09900000      8.34500000
H      8.54300000     -4.98100000      9.83300000
O      4.13300000      9.36000000     -4.66700000
H      3.31200000      8.94000000     -4.92400000
H      4.66800000      8.64700000     -4.31900000
O      2.39000000     -5.48400000      5.26400000
H      2.05900000     -5.24400000      4.39800000
H      3.03200000     -6.17300000      5.09200000
O    -11.13700000    -12.45700000     -5.27600000
H    -12.02900000    -12.51400000     -5.62100000
H    -10.64000000    -13.09200000     -5.79200000
O      5.43400000     -2.44300000     -5.92200000
H      6.13300000     -2.89500000     -6.39500000
H      5.45900000     -1.54700000     -6.25700000
O     11.14500000     -3.99500000     10.98600000
H     10.81500000     -4.33900000     10.15600000
H     11.83000000     -3.37600000     10.73200000
O      7.21600000    -15.88400000     -1.19800000
H      7.07200000    -15.23900000     -0.50500000
H      6.67800000    -15.57600000     -1.92700000
O     -8.30100000      4.68300000     -3.24400000
H     -8.78800000      3.86400000     -3.15300000
H     -7.79500000      4.75200000     -2.43400000
O     -7.28800000    -10.46200000      9.56600000
H     -6.88900000    -11.32400000      9.68900000
H     -8.14300000    -10.64700000      9.17700000
O    -16.29400000     -0.80900000      2.12600000
H    -16.82900000     -1.40900000      2.64600000
H    -16.57700000     -0.95800000      1.22400000
O     -5.08400000      5.28800000      7.30700000
H     -5.72700000      4.69100000      7.68900000
H     -4.97500000      5.97600000      7.96300000
O      4.84300000     14.02700000      4.87900000
H      4.11300000     13.97700000      4.26200000
H      5.47300000     13.38200000      4.55700000
O     12.81400000      3.17100000     -3.25500000
H     12.46100000      2.65500000     -3.98000000
H     12.04200000      3.44200000     -2.75700000
O     -5.70900000     -1.91600000      3.81200000
H     -4.99100000     -2.40200000      4.21700000
H     -5.71900000     -1.07600000      4.27200000
O     -9.24200000      3.74000000      5.99200000
H     -8.86000000      4.60500000      6.14500000
H     -8.52400000      3.12900000      6.15900000
O     11.18400000     11.61000000      1.79500000
H     11.61700000     12.44100000      1.60200000
H     11.55500000     11.33600000      2.63400000
O      1.37600000     -5.00900000    -14.50700000
H      1.94200000     -5.68100000    -14.12700000
H      1.77100000     -4.81700000    -15.35800000
O     -0.11900000     -5.56800000      8.39100000
H     -0.69500000     -6.04600000      8.98700000
H      0.14800000     -6.22000000      7.74300000
O      8.35800000      9.38900000     10.97700000
H      8.80100000     10.16800000     10.64100000
H      7.46600000      9.45500000     10.63800000
O    -16.06200000     -5.94700000     -3.78600000
H    -15.51600000     -6.50400000     -4.34000000
H    -16.26800000     -5.19100000     -4.33600000
O     13.09600000      8.11400000     -8.04200000
H     13.67700000      7.71800000     -7.39300000
H     12.40700000      8.53000000     -7.52400000
O      9.51500000     -1.74800000      8.96100000
H      9.42800000     -2.65900000      9.23900000
H      9.06200000     -1.71000000      8.11900000
O    -14.38700000     -9.22300000     -3.87800000
H    -14.02900000     -8.46700000     -4.34400000
H    -13.61600000     -9.70000000     -3.56900000
O     -0.95700000     -9.74800000     -9.55500000
H     -0.91500000    -10.51900000     -8.98900000
H     -1.03600000    -10.10500000    -10.44000000
O     14.60600000      4.40200000      8.66300000
H     15.48700000      4.69900000      8.88900000
H     14.14400000      4.36500000      9.50100000
O      3.99900000     -9.27200000      3.52200000
H      3.91600000     -9.85900000      4.27300000
H      3.11200000     -8.94300000      3.37600000
O      5.12400000     -5.46700000      7.02300000
H      4.54200000     -5.12900000      7.70300000
H      4.54300000     -5.66600000      6.28800000
O     -8.93000000     -5.18000000      5.18900000
H     -9.18800000     -4.26900000      5.04400000
H     -9.44800000     -5.67900000      4.55800000
O     -9.99200000      9.52800000    -10.76800000
H     -9.99200000     10.48400000    -10.81400000
H     -9.07800000      9.28200000    -10.91300000
O      3.54600000     -1.52800000    -11.90600000
H      4.40000000     -1.13900000    -11.72100000
H      2.96000000     -0.77900000    -12.01400000
O     -4.58900000     -2.98700000    -16.76900000
H     -4.77100000     -2.91400000    -17.70600000
H     -4.07200000     -2.20700000    -16.56500000
O     -2.03400000      7.88800000      5.28600000
H     -2.91100000      7.57100000      5.06800000
H     -2.18200000      8.56200000      5.95000000
O     14.70200000      1.82100000     -1.50400000
H     14.24000000      2.40800000     -2.10300000
H     14.00900000      1.41300000     -0.98600000
O     -4.89800000    -16.78400000      4.00200000
H     -5.74800000    -16.36900000      3.85200000
H     -5.06700000    -17.43500000      4.68300000
O      7.84400000      4.16100000      3.32000000
H      8.42200000      4.66300000      2.74600000
H      8.29600000      3.32600000      3.44400000
O     -9.82600000      3.00500000      2.28200000
H     -9.10300000      3.60600000      2.46600000
H     -9.42100000      2.13800000      2.28000000
O      1.25100000     -6.55500000     17.49600000
H      1.23700000     -6.03300000     16.69400000
H      1.64700000     -7.38600000     17.23400000
O      0.31300000     -7.79200000    -14.69400000
H      0.05600000     -6.88100000    -14.84200000
H      1.19600000     -7.85300000    -15.05800000
O     -9.47500000    -12.08600000     -9.71800000
H     -9.10000000    -11.64200000    -10.47800000
H     -9.76500000    -11.37600000     -9.14500000
O     -7.45500000      0.80300000    -12.49300000
H     -7.26700000      0.59500000    -13.40800000
H     -6.75400000      0.37700000    -12.00000000
O     -7.53200000    -13.11300000      6.32500000
H     -6.89500000    -12.40100000      6.39200000
H     -8.37500000    -12.67100000      6.22900000
O    -13.69400000     11.27200000     -3.83100000
H    -12.75100000     11.26400000     -3.99600000
H    -14.05700000     10.67600000     -4.48600000
O      3.34900000    -14.64000000     -5.66100000
H      2.66200000    -14.34300000     -6.25800000
H      3.52000000    -13.88600000     -5.09800000
O     -3.74400000     -5.06600000     16.14000000
H     -4.23000000     -4.83300000     16.93200000
H     -3.01400000     -5.59800000     16.45500000
O      2.35300000      8.38300000      2.69200000
H      1.89000000      8.40600000      3.52900000
H      2.98800000      7.67300000      2.78800000
O     12.69400000      1.20200000      6.15600000
H     13.56300000      1.37100000      5.79300000
H     12.09200000      1.38100000      5.43400000
O     -4.24300000      5.58500000     10.22500000
H     -4.16700000      6.08100000     11.04000000
H     -3.33800000      5.42500000      9.95800000
O     12.04400000     -2.75700000      8.24200000
H     11.18000000     -2.34700000      8.29300000
H     11.92500000     -3.49000000      7.63900000
O    -15.23100000      3.04600000     -0.04800000
H    -15.37300000      3.39300000     -0.92900000
H    -14.93300000      3.80000000      0.46100000
O     15.12200000      0.43400000     -9.97200000
H     14.69300000      1.21200000     -9.61500000
H     14.73700000     -0.29600000     -9.48600000
O      7.74900000     -3.73400000     -7.55500000
H      8.42600000     -4.20100000     -7.06500000
H      7.18700000     -4.42500000     -7.90500000
O    -10.36800000     -8.71400000      3.48600000
H    -10.40700000     -8.97300000      2.56500000
H    -10.52300000     -7.77000000      3.47600000
O     -3.23500000      5.19200000    -14.81100000
H     -4.04100000      4.95400000    -15.26900000
H     -3.51600000      5.80400000    -14.13200000
O     -5.30600000     13.92000000      1.86000000
H     -4.52100000     14.43100000      1.66600000
H     -5.29900000     13.21500000      1.21200000
O     -5.72300000    -10.14900000    -10.48200000
H     -6.19000000     -9.58500000     -9.86500000
H     -5.13000000     -9.55700000    -10.94500000
O    -12.94300000      1.99800000      8.24500000
H    -12.09500000      1.96300000      8.68800000
H    -13.52500000      2.42100000      8.87600000
O      7.10400000     -1.03300000     -9.82800000
H      7.94300000     -1.13500000    -10.27700000
H      6.49600000     -0.75900000    -10.51500000
O     -2.56000000    -17.46900000     -1.11200000
H     -3.11500000    -16.82300000     -1.55000000
H     -3.00900000    -17.65000000     -0.28600000
O      2.36200000      2.95300000     -7.92500000
H      2.03100000      2.98000000     -7.02700000
H      1.97000000      2.16500000     -8.30100000
O     -3.83200000      6.02300000    -12.12600000
H     -3.11600000      5.97300000    -11.49300000
H     -4.51200000      5.45500000    -11.76400000
O     -1.77500000    -11.12200000      8.56800000
H     -1.37400000    -11.23800000      7.70700000
H     -1.46300000    -11.86700000      9.08000000
O     -2.11400000    -16.76500000      5.22000000
H     -2.96200000    -16.62100000      4.79900000
H     -1.94400000    -17.69900000      5.10200000
O    -11.14000000     -2.18800000    -12.78500000
H    -11.17200000     -1.26900000    -12.51900000
H    -10.32600000     -2.26400000    -13.28300000
O    -11.08800000      6.89400000      9.39100000
H    -11.79300000      6.47800000      8.89500000
H    -11.17100000      7.82600000      9.18900000
O     -6.50800000      2.47900000      5.80500000
H     -5.93600000      1.89700000      5.30500000
H     -5.98900000      2.72400000      6.57100000
O    -12.54300000      8.26600000     -9.57900000
H    -12.19800000      8.45300000     -8.70600000
H    -11.78200000      8.33500000    -10.15700000
O     -9.50200000      5.27800000     -7.59100000
H     -9.14700000      5.76900000     -8.33200000
H     -8.92000000      5.49100000     -6.86100000
O     15.02800000     -0.34000000      2.47400000
H     15.10800000     -0.47200000      1.52900000
H     15.77100000     -0.81500000      2.84600000
O      8.56900000      8.04200000     -5.60100000
H      8.54400000      8.74900000     -4.95600000
H      7.71800000      8.08700000     -6.03800000
O    -10.60200000      0.59700000     -7.61800000
H    -10.02700000      1.34500000     -7.45600000
H    -10.00700000     -0.14800000     -7.70200000
O     -3.82600000     12.62200000      7.43500000
H     -2.90200000     12.87300000      7.43800000
H     -4.04600000     12.52800000      6.50800000
O     -4.78000000     -7.61300000     -8.49700000
H     -3.82800000     -7.62000000     -8.59600000
H     -5.05500000     -6.78100000     -8.88200000
O      9.73400000     -9.90200000     -0.83500000
H      9.81400000     -9.20900000     -0.18000000
H      8.80300000     -9.91900000     -1.05500000
O     10.34300000      4.41400000     14.04000000
H     10.11500000      3.48700000     13.96500000
H     10.47300000      4.70200000     13.13600000
O     -5.13800000     -2.51800000      0.46500000
H     -5.89300000     -2.36500000      1.03300000
H     -4.92400000     -3.44200000      0.59500000
O      2.07300000     10.84600000     13.05500000
H      2.24400000      9.90900000     13.14600000
H      2.85300000     11.26800000     13.41600000
O      1.98300000     -9.86200000      9.78700000
H      1.59300000    -10.68200000     10.08800000
H      2.87600000    -10.09800000      9.53800000
O     -3.04800000    -10.27200000     12.52300000
H     -2.37200000     -9.64700000     12.78600000
H     -3.53900000     -9.81900000     11.83600000
O     14.31200000     11.86100000      1.30800000
H     13.88800000     11.17300000      0.79500000
H     13.70700000     12.02700000      2.03100000
O      1.12800000    -15.95500000     -7.30100000
H      0.56900000    -16.01700000     -8.07600000
H      0.52200000    -16.01800000     -6.56300000
O      3.61300000     -2.69500000     13.66000000
H      4.45400000     -2.24400000     13.73100000
H      3.06500000     -2.28800000     14.33100000
O      2.19800000      1.85100000     15.56500000
H      2.40600000      1.33000000     16.34100000
H      2.66700000      1.41700000     14.85200000
O      9.36700000    -13.98500000      6.57700000
H      9.63800000    -14.75900000      6.08500000
H      8.46000000    -13.83600000      6.30900000
O    -16.36700000     -2.28100000     -5.83800000
H    -16.70200000     -1.55200000     -6.36000000
H    -15.94500000     -1.86400000     -5.08700000
O     -5.11400000      4.43200000     15.97900000
H     -4.74700000      3.80100000     15.36100000
H     -6.03200000      4.17600000     16.06700000
O     -9.38100000     -6.32900000     13.65900000
H     -9.75800000     -7.14000000     13.31800000
H     -9.82100000     -6.19400000     14.49800000
O     11.78500000      6.18300000     -1.79700000
H     10.89500000      6.51500000     -1.68100000
H     11.68000000      5.23300000     -1.86100000
O     10.98700000      4.25200000      6.34500000
H     10.39300000      4.97500000      6.14500000
H     11.12500000      3.81500000      5.50400000
O      6.90800000      5.47100000     -8.53000000
H      6.12300000      4.93100000     -8.62100000
H      6.68500000      6.10500000     -7.84900000
O     -7.88900000      7.97200000      9.90900000
H     -8.39900000      8.36500000     10.61700000
H     -8.11900000      7.04300000      9.93500000
O     10.95800000      0.88900000     -7.55000000
H     10.30400000      1.58500000     -7.49500000
H     11.45200000      0.95900000     -6.73300000
O      9.67900000      1.27100000      0.00300000
H      9.06000000      1.06000000     -0.69600000
H     10.30300000      0.54500000     -0.00300000
O     -7.15800000     15.54900000     -2.47000000
H     -7.09700000     14.68900000     -2.88500000
H     -6.48600000     15.53500000     -1.78800000
O      9.91700000     -5.37400000      4.55700000
H     10.65400000     -5.64800000      4.01100000
H      9.60900000     -6.18300000      4.96600000
O    -15.01000000      7.85000000      2.30700000
H    -14.56400000      8.15300000      1.51700000
H    -15.13700000      8.64200000      2.83000000
O      1.79200000      0.53100000    -12.13300000
H      1.45400000      1.15700000    -12.77300000
H      1.00900000      0.14700000    -11.73800000
O     13.47400000      7.00500000      8.55900000
H     13.77800000      6.16600000      8.21300000
H     14.06800000      7.19400000      9.28600000
O      8.63500000      1.16200000     -2.45900000
H      8.35200000      2.07600000     -2.50100000
H      7.87100000      0.66200000     -2.74500000
O     12.55000000     -8.66300000      9.86100000
H     11.77000000     -8.31400000      9.43000000
H     12.21000000     -9.28100000     10.50800000
O      6.99600000      5.14400000    -13.70100000
H      6.05900000      5.21400000    -13.51500000
H      7.13700000      5.73200000    -14.44200000
O      5.92900000      0.01100000     -6.69900000
H      5.87000000     -0.20800000     -7.62900000
H      6.81800000     -0.24100000     -6.44900000
O     14.21900000      2.72700000     -8.88500000
H     13.57400000      2.99800000     -9.53800000
H     13.73500000      2.71900000     -8.05900000
O    -14.10400000     -6.68500000     -5.36200000
H    -14.57500000     -6.64700000     -6.19500000
H    -13.44700000     -5.99200000     -5.42700000
O      9.75500000     10.06100000      3.84900000
H      9.22600000     10.58200000      4.45300000
H      9.35500000      9.19100000      3.87100000
O     -1.82000000      6.20500000    -10.19100000
H     -2.15600000      7.10100000    -10.20900000
H     -1.90000000      5.93800000     -9.27500000
O     -4.92800000     -3.29800000      8.63700000
H     -4.62200000     -2.77600000      7.89400000
H     -5.45700000     -2.69100000      9.15400000
O      5.32600000     12.55700000      0.07700000
H      5.22100000     13.27500000      0.70100000
H      4.45700000     12.15900000      0.02200000
O    -11.24400000      5.48100000     -3.30900000
H    -11.47900000      5.68600000     -2.40400000
H    -10.29300000      5.58700000     -3.34000000
O     -7.29600000    -15.55000000      4.58300000
H     -8.07900000    -15.02700000      4.41100000
H     -6.78800000    -15.02400000      5.20200000
O    -12.13800000     -5.46200000     10.88500000
H    -12.11000000     -4.87600000     11.64100000
H    -12.90400000     -6.01600000     11.03900000
O      2.70500000     -9.33800000     -9.14500000
H      2.77500000    -10.21200000     -9.53000000
H      1.94800000     -8.94500000     -9.57900000
O      4.78500000     -9.36400000     -6.70600000
H      4.22600000     -9.18100000     -7.46200000
H      4.49500000     -8.74300000     -6.03800000
O    -13.72500000      8.95800000     -0.05300000
H    -14.25200000      9.63100000     -0.48300000
H    -12.98500000      9.43600000      0.32200000
O      5.62600000    -15.48700000      8.32700000
H      5.07800000    -14.84400000      7.87800000
H      5.95600000    -15.02400000      9.09700000
O    -18.00800000     -2.53200000     -3.24200000
H    -18.67200000     -2.37700000     -3.91400000
H    -17.21800000     -2.11700000     -3.58700000
O     -2.88600000    -14.22800000      7.43200000
H     -3.56500000    -14.89900000      7.49800000
H     -3.23400000    -13.59600000      6.80300000
O      6.78400000     -0.45800000      8.97800000
H      6.44200000      0.28400000      8.47900000
H      7.71700000     -0.26900000      9.08000000
O    -15.22800000      4.50400000     -2.67400000
H    -14.95000000      5.24000000     -2.12800000
H    -15.85100000      4.88700000     -3.29200000
O      4.30600000    -13.48400000      7.42100000
H      3.84700000    -13.76400000      6.63000000
H      4.00700000    -12.58600000      7.56600000
O      3.15700000     -4.02000000      0.97600000
H      3.20400000     -3.53500000      0.15200000
H      3.85100000     -4.67700000      0.90600000
O    -10.03500000      0.00100000      2.89300000
H     -9.62700000      0.21100000      3.73300000
H    -10.97000000     -0.06200000      3.09000000
O     -5.34900000     -4.29600000    -14.08600000
H     -5.12000000     -3.79500000    -14.86800000
H     -5.23100000     -5.21000000    -14.34400000
O     15.27700000     -1.36800000     -7.00500000
H     14.96700000     -1.92100000     -6.28800000
H     14.49100000     -0.92200000     -7.32100000
O      2.11000000     -6.66400000    -11.01700000
H      3.04000000     -6.85300000    -11.13700000
H      2.07200000     -5.71600000    -10.89100000
O     -0.63400000     -6.32000000      5.04300000
H     -1.52200000     -6.01600000      5.23200000
H     -0.08100000     -5.55400000      5.19900000
O      9.17600000     -3.02800000     -0.45800000
H      8.31900000     -2.60200000     -0.43000000
H      9.38500000     -3.08300000     -1.39100000
O     14.27600000     -0.26400000     -3.40500000
H     15.00600000     -0.88300000     -3.40200000
H     14.52700000      0.40500000     -2.76900000
O      0.58700000      9.88700000    -10.75200000
H      0.18800000     10.71000000    -10.47000000
H      0.78200000      9.42400000     -9.93700000
O      7.74600000     -9.58600000     -3.97200000
H      7.08700000    -10.23100000     -4.22800000
H      7.59600000     -9.44900000     -3.03700000
O      3.50000000      4.21400000      1.81400000
H      3.05800000      3.75700000      2.53000000
H      2.79100000      4.62400000      1.31900000
O      6.94600000    -15.76300000      3.76500000
H      6.22700000    -15.62600000      3.14900000
H      6.79300000    -15.12200000      4.45900000
O     -6.48100000      8.09700000     -6.57900000
H     -6.28200000      8.68300000     -5.84900000
H     -7.07800000      7.44700000     -6.20900000
O      9.53600000     -7.70300000     -5.10600000
H      9.27400000     -8.47800000     -4.60900000
H     10.49200000     -7.70100000     -5.05900000
O     12.06100000     -1.45700000      4.06700000
H     11.11500000     -1.49400000      4.20600000
H     12.33600000     -0.65000000      4.50300000
O    -14.26400000    -10.18500000      0.74100000
H    -13.60600000     -9.79300000      0.16700000
H    -14.87900000     -9.47400000      0.92100000
O     -5.64300000     -3.11900000     -6.65900000
H     -4.73500000     -3.19900000     -6.94800000
H     -6.05100000     -2.54200000     -7.30500000
O     12.12700000      7.66200000     -4.20400000
H     12.47800000      6.78100000     -4.06900000
H     12.04600000      8.02500000     -3.32200000
O     10.07100000    -10.72800000     -8.51900000
H     10.27600000    -10.24100000     -9.31800000
H     10.02300000    -10.05800000     -7.83700000
O     -7.52300000     -9.28600000     12.10100000
H     -7.82300000    -10.08100000     12.54200000
H     -7.54000000     -9.50700000     11.17000000
O      9.63000000     -3.48300000      6.37500000
H     10.03200000     -3.83600000      5.58100000
H      9.23600000     -4.24300000      6.80300000
O      5.42600000      1.82300000     11.67400000
H      6.29700000      2.18900000     11.52000000
H      5.13100000      1.53700000     10.80900000
O      4.31900000     13.14900000      7.39100000
H      4.42400000     12.20400000      7.28000000
H      4.20500000     13.48300000      6.50100000
O    -15.67900000     -1.13500000     -3.28600000
H    -16.00100000     -0.24000000     -3.39200000
H    -14.82200000     -1.03400000     -2.87100000
O     -4.07000000    -12.63700000     -7.56500000
H     -4.21500000    -11.69200000     -7.52100000
H     -4.94400000    -13.00800000     -7.69100000
O     10.84900000      3.17300000      8.96500000
H     11.66000000      2.67300000      8.87400000
H     10.82300000      3.73000000      8.18700000
O     -9.82000000      1.56700000    -11.15900000
H    -10.08600000      0.81800000    -10.62700000
H     -8.99100000      1.29700000    -11.55500000
O     -5.16000000    -12.60000000      9.18500000
H     -4.50900000    -13.22100000      8.85700000
H     -5.66900000    -12.35600000      8.41200000
O    -11.36400000     -6.17200000      4.04700000
H    -11.56800000     -5.32000000      3.66300000
H    -11.98200000     -6.26200000      4.77200000
O     -6.20200000     -6.74100000     -0.22400000
H     -6.30000000     -7.26600000     -1.01900000
H     -5.47100000     -7.14600000      0.24200000
O      4.98700000     -6.59900000      4.28100000
H      5.78100000     -6.10900000      4.06500000
H      5.03700000     -7.38600000      3.73900000
O     -7.49100000    -10.59100000      3.95500000
H     -7.05100000    -10.26800000      3.16800000
H     -7.47800000     -9.84800000      4.55800000
O     -3.19100000     12.66000000     -2.97600000
H     -3.00400000     13.59900000     -2.94200000
H     -2.87900000     12.38500000     -3.83800000
O    -10.18000000     -9.25800000      0.74600000
H     -9.63300000     -8.48100000      0.86100000
H    -10.99900000     -8.92300000      0.38100000
O     -9.40300000      1.40900000     14.49700000
H     -8.99100000      0.65800000     14.07000000
H    -10.26000000      1.08500000     14.77500000
O     14.20100000     -2.70700000     -4.81200000
H     13.47700000     -3.23100000     -5.15400000
H     13.96100000     -2.53100000     -3.90200000
O     11.78300000    -11.77400000     -4.75300000
H     10.89400000    -12.10800000     -4.87000000
H     11.73300000    -11.23100000     -3.96600000
O     -2.81100000    -15.11600000     -6.27600000
H     -3.03800000    -14.19100000     -6.36900000
H     -3.27200000    -15.54900000     -6.99400000
O      7.23000000      0.66600000      4.56000000
H      6.34100000      0.79300000      4.22700000
H      7.25800000      1.17700000      5.36800000
O     -6.59300000      4.53100000     -1.26900000
H     -5.67600000      4.42300000     -1.01600000
H     -6.88300000      5.30900000     -0.79200000
O     10.55800000      8.94100000     -1.88800000
H     11.45100000      9.13400000     -1.60500000
H     10.01800000      9.12100000     -1.11800000
O      9.71300000     -8.62800000    -10.87900000
H      8.78500000     -8.53700000    -10.66000000
H      9.98000000     -7.75300000    -11.16000000
O     -1.13300000    -16.84800000      7.94200000
H     -0.19300000    -16.67600000      7.87900000
H     -1.50200000    -16.45200000      7.15300000
O     -6.39200000      4.22300000      9.53600000
H     -5.65200000      4.77000000      9.80000000
H     -7.16300000      4.69100000      9.85800000
O    -14.48300000      9.12300000     -5.58200000
H    -14.36100000      8.28400000     -5.13800000
H    -15.35100000      9.05900000     -5.98200000
O     11.18000000     -6.05000000     -8.23000000
H     10.96500000     -5.58100000     -9.03600000
H     12.11200000     -6.25200000     -8.31200000
O     -8.83500000     -3.68000000    -13.77200000
H     -8.39900000     -4.42800000    -14.17900000
H     -8.95300000     -3.05400000    -14.48600000
O      8.36800000     -4.71400000     13.29500000
H      8.72800000     -4.04800000     12.70900000
H      9.13600000     -5.16800000     13.64200000
O    -13.01100000     -2.76900000    -10.00900000
H    -12.93400000     -1.89300000    -10.38700000
H    -13.17700000     -3.34000000    -10.76000000
O    -15.11700000     -2.90100000      7.05500000
H    -15.47400000     -3.70800000      7.42600000
H    -14.25900000     -2.80700000      7.47000000
O     17.18100000     -4.22900000      5.09400000
H     16.91900000     -3.31700000      4.96700000
H     18.01000000     -4.17600000      5.57100000
O     -9.43200000     -1.93000000     14.11000000
H     -9.68100000     -1.74500000     13.20400000
H     -8.59200000     -2.38400000     14.03900000
O    -11.35200000     12.11500000     -5.56700000
H    -11.31500000     13.07000000     -5.51100000
H    -11.38800000     11.93100000     -6.50600000
O     10.63900000     -7.37700000      8.51400000
H     10.82300000     -6.46500000      8.73800000
H     10.17000000     -7.32900000      7.68100000
O    -16.81400000     -1.11200000     -0.57400000
H    -16.82400000     -1.32700000     -1.50700000
H    -17.22000000     -0.24700000     -0.52300000
O      3.11900000      3.20100000    -15.43300000
H      3.49100000      3.25300000    -16.31400000
H      2.40200000      3.83600000    -15.43800000
O     -5.60000000    -12.27900000    -11.96200000
H     -5.53200000    -11.70200000    -11.20200000
H     -6.09000000    -11.76900000    -12.60700000
O    -14.45000000      3.93800000      9.60700000
H    -13.96300000      3.69900000     10.39500000
H    -15.23500000      4.37700000      9.93400000
O     13.64600000      4.36900000      6.09200000
H     14.15900000      4.25200000      6.89200000
H     12.76900000      4.06500000      6.32400000
O    -12.16900000      5.78200000     -7.33800000
H    -11.24200000      5.84200000     -7.57100000
H    -12.47700000      4.99100000     -7.77900000
O    -10.66200000     11.22700000     -1.42200000
H    -10.39700000     11.88100000     -2.06900000
H    -10.65600000     11.69900000     -0.58900000
O      5.83600000     -0.13700000    -12.39000000
H      6.53500000     -0.24100000    -13.03600000
H      5.41100000      0.68600000    -12.62800000
O      4.33100000      7.13400000     -8.44200000
H      4.15200000      7.80800000     -9.09800000
H      4.41100000      6.32400000     -8.94600000
O      5.78400000     -8.19500000      0.53400000
H      5.03100000     -7.62200000      0.39200000
H      5.51900000     -8.76400000      1.25700000
O     -8.65000000      4.42000000    -13.69100000
H     -8.37200000      5.33300000    -13.76800000
H     -8.71400000      4.11100000    -14.59400000
O     -4.75300000      8.71200000     -2.03000000
H     -5.63800000      8.92100000     -2.32900000
H     -4.40800000      8.12000000     -2.69900000
O      6.75200000      5.19700000      9.18300000
H      6.25600000      5.88200000      9.63100000
H      7.56700000      5.62400000      8.92000000
O     -2.40100000    -14.03500000     -9.97700000
H     -2.62900000    -14.12500000    -10.90200000
H     -3.18800000    -13.67100000     -9.57100000
O    -15.45600000     -7.57500000      0.71100000
H    -14.63600000     -7.14700000      0.95800000
H    -15.69400000     -7.17400000     -0.12500000
O      2.67400000      3.53200000     -2.41100000
H      2.07700000      4.14300000     -2.84300000
H      3.11500000      4.05800000     -1.74500000
O      3.08100000     -4.18900000     -5.77700000
H      2.29100000     -3.79500000     -6.14500000
H      3.78700000     -3.59700000     -6.03500000
O     -6.28300000      4.82900000    -11.56900000
H     -7.10100000      5.11100000    -11.97800000
H     -6.51500000      4.67300000    -10.65400000
O    -14.37500000     -7.82300000      4.18200000
H    -14.70900000     -6.92700000      4.17600000
H    -15.03700000     -8.33000000      3.71200000
O      6.64500000     12.06500000      4.09000000
H      7.05100000     11.74500000      3.28400000
H      7.27900000     11.85600000      4.77600000
O     -6.23100000     -6.42600000     11.99900000
H     -5.41000000     -6.54300000     12.47800000
H     -6.66300000     -7.27800000     12.05200000
O     -8.02100000     -2.96400000    -11.33800000
H     -7.99700000     -3.19200000    -12.26800000
H     -8.86600000     -2.53000000    -11.22000000
O      9.48200000     -1.25800000    -11.22900000
H      9.80100000     -2.14900000    -11.08700000
H     10.09000000     -0.70500000    -10.73800000
O      7.94500000     -5.46700000    -10.94400000
H      7.66300000     -5.99200000    -11.69300000
H      7.35900000     -5.72900000    -10.23400000
O      4.88200000     -1.93900000     10.25900000
H      5.42800000     -1.27800000      9.83300000
H      5.50500000     -2.52200000     10.69200000
O     -0.08100000      8.06900000     -3.93300000
H      0.17500000      8.80500000     -3.37800000
H      0.58400000      8.04500000     -4.62100000
O     -1.19900000     -9.25300000     -5.15200000
H     -0.27900000     -9.05500000     -5.32400000
H     -1.41400000     -8.73700000     -4.37500000
O      0.14900000     -7.91500000     10.41300000
H      0.85500000     -8.50000000     10.13700000
H     -0.38800000     -7.80000000      9.62900000
O    -14.01600000     10.62800000      6.65000000
H    -13.53600000     10.92600000      7.42300000
H    -13.37000000     10.14000000      6.14000000
O     -8.90500000     -1.54900000    -15.40600000
H     -8.32100000     -0.79200000    -15.45100000
H     -8.61200000     -2.12100000    -16.11500000
O      2.90100000     -6.75000000     11.31500000
H      2.05000000     -7.17600000     11.21700000
H      2.69200000     -5.86400000     11.61300000
O      9.73400000      8.71100000     -9.53900000
H     10.08700000      8.77900000     -8.65200000
H      9.00300000      9.32900000     -9.55300000
O      1.31700000     -5.60900000     14.97300000
H      2.07600000     -6.14900000     14.75400000
H      0.83200000     -5.53400000     14.15100000
O      7.22300000     -5.96800000     10.90200000
H      6.81600000     -5.13300000     11.13500000
H      6.54700000     -6.43700000     10.41400000
O     -0.48300000     -4.38500000     -8.90000000
H      0.41800000     -4.70300000     -8.84900000
H     -1.00700000     -5.08600000     -8.51100000
O      4.60500000    -14.36800000     -0.49300000
H      5.17700000    -13.60100000     -0.47900000
H      4.65000000    -14.68600000     -1.39400000
O     10.91800000      9.07300000     -6.67200000
H     10.21500000      8.55800000     -6.27600000
H     11.31000000      9.54700000     -5.93800000
O     12.38400000     -4.50900000     -5.95200000
H     12.24800000     -5.36400000     -5.54500000
H     13.01800000     -4.67400000     -6.65100000
O     -1.06400000     13.33700000      7.44700000
H     -0.93100000     14.27400000      7.59200000
H     -0.38400000     13.09300000      6.81900000
O     -0.33600000    -15.36500000      0.19400000
H     -0.45400000    -14.45400000     -0.07400000
H     -1.03200000    -15.84000000     -0.25900000
O     -3.99600000     14.01600000      9.55800000
H     -3.38800000     13.61100000     10.17600000
H     -3.88100000     13.51900000      8.74800000
O      2.67700000      0.90100000     12.67900000
H      3.03500000      0.72700000     11.80800000
H      1.99800000      0.23700000     12.79600000
O     16.08800000     -0.08000000      7.34600000
H     15.71900000      0.14400000      8.20100000
H     15.49400000     -0.74400000      6.99600000
O     -3.82600000     -5.09300000      0.87200000
H     -3.49600000     -5.38400000      0.02300000
H     -4.12300000     -5.89500000      1.30200000
O     -4.49700000    -15.94500000     -2.99900000
H     -4.90700000    -16.80900000     -2.97600000
H     -4.92000000    -15.49800000     -3.73100000
O     -7.49500000      8.96600000    -11.44000000
H     -6.88900000      9.69100000    -11.28700000
H     -6.96400000      8.18000000    -11.31800000
O     -9.76400000    -14.31000000      3.94100000
H     -9.64000000    -13.38500000      3.73200000
H     -9.82500000    -14.33500000      4.89600000
O     -3.11600000     -5.95900000      6.33600000
H     -2.89300000     -6.07200000      7.26000000
H     -3.43300000     -6.81900000      6.05900000
O      5.05900000     11.21100000     -6.54200000
H      5.86500000     11.64000000     -6.25200000
H      4.68700000     10.83700000     -5.74300000
O     -6.34800000      0.77100000      1.95600000
H     -6.82700000      0.69500000      1.13100000
H     -6.15200000     -0.13200000      2.20400000
O    -12.18900000      9.26400000      5.02500000
H    -11.82700000      8.39600000      4.84800000
H    -12.17800000      9.70700000      4.17700000
