# Supplementary material for: Integrated Multiscale Multilevel Approach to Open Shell Molecular Systems
Source: J Chem Theory Comput. 2023 Feb 13;19(5):1446–56. doi: 10.1021/acs.jctc.2c00805 (PMC10018740; doi:10.1021/acs.jctc.2c00805)
Supplement: Supplementary file 2 — ct2c00805_si_002.zip [file ct2c00805_si_002.zip › structures/PROXYL/frame188.xyz]

2633

C     -0.69800000     -1.55800000      0.71900000
H     -1.66200000     -1.79700000      0.26900000
H     -0.61300000     -2.20700000      1.59100000
C     -0.63700000     -0.08100000      1.04900000
C     -2.04000000      0.56600000      1.19100000
H     -2.65100000      0.35100000      0.31400000
H     -1.92600000      1.62200000      1.43400000
H     -2.42300000      0.12200000      2.11000000
C      0.15200000      0.21100000      2.32700000
H     -0.58600000      0.16600000      3.12800000
H      1.00700000     -0.43200000      2.53400000
H      0.52600000      1.23400000      2.37700000
N      0.14800000      0.46200000     -0.07700000
O      0.06800000      1.63700000     -0.49900000
C      0.62800000     -0.57100000     -1.04800000
C     -0.30400000     -0.56700000     -2.23600000
H     -0.21400000     -1.54800000     -2.70300000
H     -1.36200000     -0.38500000     -2.04700000
H      0.01500000      0.23000000     -2.90800000
C      2.10600000     -0.31400000     -1.50600000
H      2.34300000     -0.83600000     -2.43300000
H      2.78500000     -0.50100000     -0.67500000
H      2.19800000      0.76600000     -1.61900000
C      0.49000000     -1.81900000     -0.16000000
H      0.30200000     -2.63300000     -0.86100000
H      1.40800000     -2.04400000      0.38300000
O      2.83400000     12.54200000      9.45000000
H      3.28900000     13.29200000      9.83400000
H      3.26100000     11.77800000      9.83900000
O     12.68700000     -4.20900000      4.98700000
H     11.98600000     -4.24500000      4.33500000
H     12.90100000     -3.27900000      5.05700000
O      6.14000000     -8.15300000    -14.27800000
H      6.18400000     -7.26000000    -13.93500000
H      6.92700000     -8.24200000    -14.81500000
O      3.60100000    -13.49400000     -8.06700000
H      2.77100000    -13.14100000     -8.38900000
H      3.45400000    -14.43800000     -8.01300000
O      5.39400000     -6.44500000      3.07700000
H      5.17600000     -6.35700000      2.14900000
H      6.18300000     -5.91600000      3.19000000
O     -7.12600000     -2.63100000    -11.87800000
H     -6.24900000     -2.36200000    -12.15300000
H     -7.05200000     -3.57400000    -11.73000000
O      0.40400000    -10.21000000    -10.87100000
H      0.83300000    -10.25800000    -11.72600000
H     -0.52500000    -10.33700000    -11.06200000
O     -1.77600000    -12.63400000      5.41300000
H     -2.70300000    -12.53900000      5.19500000
H     -1.73500000    -13.42900000      5.94400000
O     17.13200000      1.86700000     -5.56800000
H     17.32400000      2.55200000     -6.20900000
H     16.27200000      2.10100000     -5.21900000
O    -16.27400000     -7.40200000     -0.67600000
H    -15.46300000     -7.00500000     -0.35800000
H    -16.15400000     -8.34000000     -0.53200000
O     11.94300000     -2.30200000      7.95000000
H     11.90900000     -1.35500000      8.08500000
H     11.64700000     -2.42600000      7.04800000
O      3.33400000     17.32500000      0.46100000
H      3.44400000     18.24700000      0.69300000
H      3.23500000     17.32800000     -0.49100000
O      7.29700000      8.64300000      7.19900000
H      6.39500000      8.90800000      7.02200000
H      7.78400000      8.92000000      6.42300000
O      0.20200000     14.83100000     -5.00100000
H      0.33400000     13.88900000     -4.88800000
H      0.35200000     14.98300000     -5.93400000
O     -5.47500000    -10.41400000     -2.90300000
H     -4.80800000    -10.48500000     -3.58700000
H     -5.76300000    -11.31500000     -2.75500000
O    -13.93400000     -6.32800000     -0.02500000
H    -13.70500000     -5.72900000      0.68500000
H    -13.56000000     -7.16800000      0.24100000
O      0.31500000    -11.96100000      3.87500000
H      0.00800000    -11.14500000      3.48000000
H     -0.36000000    -12.18500000      4.51600000
O     12.77500000      6.49200000     -0.64600000
H     13.63100000      6.06700000     -0.69700000
H     12.81600000      7.02000000      0.15100000
O      4.90700000      6.77400000    -12.45400000
H      5.18800000      6.24300000    -13.19800000
H      4.49100000      6.15100000    -11.85800000
O      5.97300000      1.38400000    -11.43000000
H      6.45900000      0.75000000    -11.95700000
H      6.38100000      1.33800000    -10.56500000
O      2.56600000     -5.43000000      5.36700000
H      1.74000000     -5.90800000      5.30200000
H      3.08100000     -5.92500000      6.00400000
O      5.18400000     -0.63800000     14.90300000
H      5.79900000     -0.67300000     15.63600000
H      4.98900000      0.29400000     14.79800000
O      8.46800000      8.01400000      0.65800000
H      8.57600000      8.79400000      0.11300000
H      7.83800000      7.47400000      0.18200000
O     10.43600000     -3.74600000    -10.11600000
H     11.31200000     -4.01200000     -9.83400000
H      9.97700000     -4.57000000    -10.27900000
O     -7.92700000     -0.41800000     13.97200000
H     -7.32700000      0.15900000     13.50000000
H     -7.78600000     -0.20800000     14.89500000
O     -2.37800000     -9.93800000    -14.48900000
H     -2.77900000     -9.47500000    -15.22500000
H     -2.79200000    -10.80100000    -14.49500000
O     -2.03000000      5.32800000     17.03900000
H     -1.61000000      5.50400000     16.19700000
H     -2.17500000      6.19400000     17.42100000
O      6.83300000      2.17900000     -6.02300000
H      7.70000000      1.89000000     -6.30800000
H      6.79500000      3.10300000     -6.27000000
O     -3.33500000     -0.31600000     18.53600000
H     -3.76100000     -1.13200000     18.79800000
H     -3.07900000     -0.46100000     17.62500000
O     10.90000000      0.17000000     -1.03500000
H     11.34400000     -0.46700000     -1.59500000
H     10.32100000      0.64800000     -1.62900000
O     -3.02200000     17.61200000     -3.05300000
H     -2.26700000     18.13200000     -2.78100000
H     -2.77100000     16.70800000     -2.86500000
O      2.02600000    -15.55900000      1.54000000
H      2.13300000    -14.82900000      2.14900000
H      1.84700000    -16.31400000      2.10000000
O     -1.67000000     -2.52100000    -13.98700000
H     -1.04400000     -1.87000000    -14.30400000
H     -1.16300000     -3.33000000    -13.92300000
O      1.03800000     -3.09400000    -11.30200000
H      1.64700000     -2.73400000    -11.94700000
H      0.45400000     -2.36600000    -11.09200000
O      2.09100000      2.20500000      5.28700000
H      1.25600000      2.57600000      5.00400000
H      1.85500000      1.57300000      5.96600000
O     11.30800000    -12.48800000      3.58600000
H     11.28800000    -11.79500000      4.24600000
H     12.12900000    -12.34400000      3.11400000
O     -1.73500000    -10.58100000      8.22000000
H     -2.21200000    -11.24300000      8.72100000
H     -2.36800000    -10.26700000      7.57500000
O    -11.29000000    -10.73700000     -2.59600000
H    -12.01600000    -10.79500000     -3.21600000
H    -11.64300000    -11.09000000     -1.77900000
O      5.02600000     10.19500000      2.59900000
H      5.19600000     10.65900000      1.77900000
H      4.48800000     10.80100000      3.10900000
O      1.17800000      9.92100000     -5.96000000
H      0.68700000     10.38800000     -5.28400000
H      1.96300000      9.60600000     -5.51200000
O     -1.40400000     -1.65800000      6.41200000
H     -0.70400000     -1.96800000      6.98700000
H     -1.44400000     -0.71500000      6.57000000
O     -8.87200000     -3.32700000    -14.04400000
H     -8.77400000     -3.20000000    -13.10000000
H     -8.21000000     -2.75600000    -14.43300000
O     -4.41500000    -14.56900000     -5.32100000
H     -4.33500000    -13.62600000     -5.17800000
H     -3.51400000    -14.89200000     -5.29800000
O     -5.03900000      0.55400000    -11.71700000
H     -4.49300000      1.15400000    -12.22600000
H     -4.51500000     -0.24400000    -11.64500000
O    -13.72900000      7.34200000     -2.84500000
H    -13.49000000      6.47200000     -2.52700000
H    -13.77400000      7.24500000     -3.79700000
O      0.68000000     -7.13800000     -0.16300000
H      0.49600000     -8.05800000     -0.35200000
H      1.27600000     -7.16200000      0.58500000
O     15.84200000     -5.55000000     -4.31900000
H     16.77700000     -5.53200000     -4.11500000
H     15.56700000     -6.44300000     -4.10700000
O      0.46300000    -14.11000000    -10.84700000
H     -0.23200000    -14.51800000    -11.36400000
H      1.15900000    -13.93200000    -11.48000000
O      4.28700000     -0.90900000    -10.12400000
H      5.14000000     -0.90300000    -10.55700000
H      3.68200000     -1.23300000    -10.79200000
O      6.26000000     -2.48500000      6.18200000
H      6.62800000     -2.57500000      7.06100000
H      5.58900000     -1.80800000      6.27100000
O     -3.68500000    -14.17200000      8.60500000
H     -4.29200000    -14.13000000      7.86600000
H     -2.86100000    -14.47200000      8.22100000
O      2.12100000     -8.46100000     -4.50800000
H      2.75400000     -9.15500000     -4.69400000
H      2.62800000     -7.65100000     -4.57100000
O     -3.57400000     -3.61700000      9.40200000
H     -3.60100000     -4.56800000      9.50200000
H     -2.84400000     -3.33800000      9.95400000
O     -9.53600000     -8.71000000     -6.54500000
H    -10.01100000     -8.18900000     -7.19300000
H     -9.67500000     -9.61700000     -6.81900000
O     -2.46800000    -13.07200000     -1.12000000
H     -2.36300000    -12.85200000     -0.19400000
H     -1.61900000    -12.86800000     -1.51200000
O     -3.79600000     -9.86600000      6.33800000
H     -3.21100000     -9.13500000      6.13600000
H     -4.05100000    -10.21200000      5.48300000
O      0.08400000     -0.63100000    -14.68300000
H      0.09100000      0.26900000    -14.35900000
H      1.00500000     -0.89000000    -14.69200000
O      5.15000000      2.42200000     10.64600000
H      5.89700000      2.90900000     10.29800000
H      4.72500000      3.03300000     11.24800000
O      8.91800000     13.20400000     -2.62100000
H      9.10400000     14.08800000     -2.93800000
H      8.01900000     13.25000000     -2.29700000
O     -7.75000000     -2.48400000     -7.23700000
H     -8.24500000     -3.21300000     -6.86400000
H     -7.49700000     -1.95500000     -6.48100000
O     -5.61500000     -9.57400000     11.20600000
H     -6.54700000     -9.72300000     11.04900000
H     -5.43100000     -8.73600000     10.78200000
O      0.19000000     11.88300000     -9.85700000
H     -0.38800000     11.14000000    -10.03200000
H      0.76200000     11.92800000    -10.62300000
O      5.82100000      8.14400000     -4.41700000
H      5.88800000      8.52000000     -3.54000000
H      6.61300000      7.61400000     -4.51200000
O    -10.53400000      8.69700000     12.06000000
H    -10.43200000      7.81100000     11.71300000
H    -11.42900000      8.94400000     11.82700000
O      5.07600000     -6.37200000      5.87000000
H      5.04700000     -7.18200000      5.36100000
H      5.21200000     -5.68400000      5.21900000
O     -1.57500000      1.44400000      6.94000000
H     -1.86600000      2.00800000      6.22300000
H     -1.80500000      1.92700000      7.73400000
O    -10.59200000      8.35700000      8.43100000
H    -11.35000000      7.77600000      8.35900000
H     -9.84300000      7.80100000      8.21300000
O     12.67300000     -9.48400000     -4.59900000
H     12.88600000     -9.20000000     -5.48800000
H     13.17200000    -10.29300000     -4.48100000
O     -2.46600000     -0.59100000     15.93000000
H     -1.96900000     -0.52700000     15.11400000
H     -2.81000000     -1.48400000     15.93200000
O      8.51200000      6.11300000     12.87700000
H      8.59800000      5.16900000     13.01200000
H      9.22100000      6.49400000     13.39500000
O      1.58500000      4.86600000     -5.27300000
H      1.97000000      5.55500000     -4.73100000
H      0.71400000      5.19400000     -5.49400000
O     -3.55000000      4.43400000    -15.80500000
H     -4.33000000      4.33500000    -15.26000000
H     -3.56400000      3.67100000    -16.38300000
O     12.08200000     -0.55300000     -9.21800000
H     12.82600000     -0.05900000     -9.56400000
H     12.32700000     -1.47000000     -9.34000000
O      5.79900000    -11.98300000     -1.83500000
H      5.11500000    -11.36000000     -1.59000000
H      6.50100000    -11.83000000     -1.20300000
O      7.81300000     11.98400000      1.33700000
H      8.65500000     12.15500000      0.91500000
H      8.04300000     11.61100000      2.18800000
O    -15.17400000     -7.85700000      3.86800000
H    -15.07300000     -7.15000000      4.50500000
H    -14.66700000     -7.56900000      3.10900000
O     13.27400000     -0.44500000      1.69300000
H     13.11700000     -1.21200000      1.14300000
H     13.81900000      0.12900000      1.15400000
O     11.89200000     11.49800000     -3.85100000
H     12.80300000     11.50000000     -3.55800000
H     11.68000000     12.42200000     -3.98300000
O     -0.60500000     -3.95900000     -6.18000000
H     -0.44600000     -3.05400000     -6.44700000
H     -1.25700000     -4.28200000     -6.80200000
O      5.12800000      1.07100000     -2.60500000
H      5.17300000      0.59500000     -3.43500000
H      4.24500000      1.44000000     -2.58900000
O      0.12400000     12.37200000     -1.01000000
H      0.67300000     11.58700000     -1.00400000
H     -0.36000000     12.33200000     -0.18500000
O      9.32100000      8.17200000     -3.28900000
H     10.21700000      8.48400000     -3.41200000
H      8.77500000      8.94100000     -3.45000000
O     -6.03000000      3.92300000    -15.29500000
H     -6.55300000      3.28700000    -15.78200000
H     -6.34500000      3.85200000    -14.39400000
O     -6.84600000     -9.03300000    -10.31400000
H     -7.26200000     -9.35000000    -11.11600000
H     -7.25600000     -8.18400000    -10.15100000
O     -5.43300000     -9.00100000     -6.38000000
H     -5.31000000     -9.73400000     -6.98400000
H     -5.95000000     -9.36700000     -5.66200000
O      1.53500000     -4.95000000     13.01900000
H      1.47800000     -5.47300000     12.22000000
H      2.41800000     -5.11600000     13.35200000
O     -7.44000000      1.05400000      2.84900000
H     -7.33100000      1.52200000      3.67700000
H     -7.56500000      1.74500000      2.19900000
O     -5.66100000      1.90700000      7.46300000
H     -5.47100000      0.97100000      7.40300000
H     -4.84200000      2.29900000      7.76500000
O     -3.52400000     -7.52500000     -2.28600000
H     -3.20700000     -8.42700000     -2.24600000
H     -4.47800000     -7.60600000     -2.26600000
O     11.49500000    -10.11800000      9.68900000
H     12.30400000     -9.71400000     10.00100000
H     11.13800000     -9.48700000      9.06400000
O      9.23000000     10.65700000     -4.09000000
H      8.73100000     11.30600000     -3.59400000
H     10.14100000     10.81600000     -3.84200000
O     -7.62500000      3.29000000     -6.07800000
H     -7.38800000      3.20200000     -5.15400000
H     -6.92100000      3.81800000     -6.45600000
O      1.36400000    -17.20500000     -3.36100000
H      2.10100000    -16.96000000     -2.80100000
H      1.51500000    -18.12800000     -3.56500000
O      4.07200000     -6.99500000     -2.12900000
H      4.93100000     -6.67100000     -2.39800000
H      3.53000000     -6.20900000     -2.05900000
O     -2.94800000     10.41100000      3.07400000
H     -3.20900000     11.25300000      2.70100000
H     -2.13800000     10.60000000      3.54900000
O     -4.27600000     -2.51500000    -12.20900000
H     -3.37000000     -2.33600000    -12.45900000
H     -4.40000000     -3.44400000    -12.40700000
O      6.47400000     -1.84800000     -2.08900000
H      6.90400000     -1.02500000     -1.85500000
H      6.87800000     -2.50000000     -1.51600000
O     11.09500000     13.06800000      6.50800000
H     10.81300000     12.16500000      6.65200000
H     12.04300000     13.00800000      6.39300000
O      3.06200000     11.72000000    -13.98200000
H      3.58300000     11.34200000    -13.27300000
H      3.09200000     11.06300000    -14.67800000
O      0.26000000      6.01700000     -8.27300000
H      0.00500000      6.22200000     -7.37300000
H      1.21200000      5.92900000     -8.23800000
O      9.13200000     -0.91100000      1.01300000
H      8.70700000     -0.20900000      1.50600000
H      9.72100000     -0.45800000      0.41000000
O      3.25200000      5.72000000      0.09200000
H      3.54000000      6.40200000      0.69900000
H      3.14400000      4.94200000      0.63900000
O     -6.87300000     -2.30200000    -15.42800000
H     -6.96000000     -2.08300000    -16.35500000
H     -6.15700000     -2.93700000    -15.39800000
O      9.49300000      1.19700000     -5.50200000
H     10.21600000      1.22600000     -6.13000000
H      9.35000000      0.26400000     -5.34500000
O     -9.94100000     -0.05300000      8.70700000
H     -9.70200000     -0.93700000      8.42700000
H    -10.25100000      0.37600000      7.91000000
O      8.90700000    -15.92700000      2.70100000
H      9.43100000    -16.50300000      3.25700000
H      8.80400000    -15.12600000      3.21400000
O     -0.68300000    -10.39400000     -5.43900000
H      0.09400000    -10.92500000     -5.61300000
H     -0.41100000     -9.79200000     -4.74500000
O     -3.27200000      5.93000000      5.79800000
H     -2.38400000      6.27800000      5.88200000
H     -3.43100000      5.90300000      4.85400000
O     -8.58300000      6.75000000      5.83100000
H     -8.56600000      7.68100000      5.61100000
H     -8.84300000      6.31500000      5.01900000
O     14.88700000     -5.61800000      7.79000000
H     15.62000000     -5.22400000      7.31700000
H     15.22600000     -6.45700000      8.10200000
O      1.56100000     12.79500000    -11.97800000
H      0.63500000     12.83400000    -12.21900000
H      1.96600000     12.26900000    -12.66800000
O      1.59200000      8.38600000      5.38100000
H      1.55100000      7.94400000      4.53300000
H      2.47200000      8.19700000      5.70700000
O     11.39400000      1.62100000     -7.50100000
H     11.59700000      0.75200000     -7.84900000
H     12.24500000      2.05100000     -7.41900000
O      2.83900000     -9.90400000    -12.77500000
H      3.30500000     -9.21800000    -13.25300000
H      1.96400000     -9.91400000    -13.16300000
O      6.70900000    -11.99300000    -12.39300000
H      7.31300000    -11.33700000    -12.04500000
H      5.87400000    -11.79900000    -11.96700000
O     12.99700000     -4.78800000     -9.13900000
H     13.85800000     -4.97900000     -9.51200000
H     12.66800000     -5.63900000     -8.84900000
O     -1.81700000    -16.44400000      3.73400000
H     -1.17800000    -17.13600000      3.90400000
H     -1.96700000    -16.48300000      2.79000000
O     -2.81800000      7.16200000      8.86400000
H     -2.80900000      7.85500000      8.20400000
H     -1.89500000      6.94100000      8.99200000
O     14.23800000      9.46000000     -6.23500000
H     15.03700000      9.20000000     -6.69400000
H     13.54200000      9.34300000     -6.88200000
O      6.91800000      3.37200000    -16.98600000
H      6.26500000      3.45000000    -16.29000000
H      6.86300000      2.45800000    -17.26400000
O     15.00100000      1.66500000      1.21500000
H     15.64000000      2.02500000      0.60000000
H     15.53000000      1.25100000      1.89600000
O    -16.74900000      1.14700000     -0.06800000
H    -16.94600000      1.95100000      0.41300000
H    -17.51900000      1.00300000     -0.61800000
O      7.47300000      7.50500000    -11.14900000
H      7.30100000      6.56300000    -11.15500000
H      6.61200000      7.90500000    -11.02500000
O     -7.63500000     14.20500000     -3.80300000
H     -8.52400000     13.90300000     -3.61500000
H     -7.71500000     14.68200000     -4.63000000
O      7.04800000    -14.33900000     -9.77100000
H      6.97700000    -13.70200000     -9.06000000
H      6.22600000    -14.25200000    -10.25400000
O     15.55400000      0.44100000     -1.70400000
H     16.14400000      0.81800000     -2.35700000
H     14.68200000      0.53400000     -2.08700000
O     -1.50500000    -16.45700000     -3.05300000
H     -0.54800000    -16.46400000     -3.03500000
H     -1.74200000    -17.27300000     -3.49200000
O     -2.26400000    -10.06500000    -11.47000000
H     -2.56100000    -10.12100000    -12.37900000
H     -2.90500000     -9.49700000    -11.04300000
O      9.35600000      9.53400000    -11.01500000
H     10.25000000      9.49900000    -11.35600000
H      8.86000000      8.94700000    -11.58500000
O      9.75100000     -3.59700000     13.04600000
H     10.09700000     -2.72200000     12.86800000
H     10.51800000     -4.16800000     13.02200000
O     -3.00500000      0.24400000     -8.43100000
H     -2.97600000      0.99300000     -9.02600000
H     -3.78700000     -0.24100000     -8.69500000
O      6.60500000    -15.22500000      4.81300000
H      6.18300000    -14.40400000      4.55900000
H      7.50900000    -15.13200000      4.51000000
O      2.25500000     -5.12700000     -1.80700000
H      1.48700000     -5.43200000     -1.32300000
H      1.92400000     -4.93300000     -2.68400000
O     -8.07500000     11.87300000      6.53100000
H     -7.71200000     11.16500000      7.06400000
H     -8.85300000     11.49100000      6.12400000
O      7.95300000      2.90300000     10.66000000
H      7.48700000      2.08800000     10.84500000
H      8.56000000      3.00400000     11.39300000
O      2.76000000     -9.84600000      0.89300000
H      1.85500000    -10.05800000      0.66300000
H      2.69100000     -9.37100000      1.72100000
O    -11.37200000     -2.96500000     -7.85800000
H    -11.64400000     -2.89800000     -6.94300000
H    -11.90400000     -3.67600000     -8.21500000
O     -6.46400000      6.07000000    -10.88900000
H     -6.92100000      5.22900000    -10.86700000
H     -7.06400000      6.68000000    -10.46200000
O     -7.17300000     -5.19900000     -3.97100000
H     -6.53200000     -5.44500000     -4.63800000
H     -8.02100000     -5.30600000     -4.40200000
O      8.24800000     12.05800000    -10.63600000
H      8.49400000     11.23500000    -11.05900000
H      8.97600000     12.25000000    -10.04500000
O      3.56000000     12.64000000     -1.09900000
H      3.03300000     13.34900000     -1.46700000
H      2.95600000     11.89900000     -1.03900000
O     -1.12500000      3.26600000    -14.15100000
H     -0.35900000      3.61000000    -13.69100000
H     -1.24500000      3.86000000    -14.89300000
O    -14.70400000     -1.86400000     -1.90100000
H    -15.61100000     -1.57900000     -1.79000000
H    -14.76800000     -2.80300000     -2.07700000
O    -10.21200000      6.32500000     10.72900000
H     -9.81100000      5.60000000     11.20900000
H     -9.96100000      6.17500000      9.81700000
O      7.06500000     -8.21900000      7.30600000
H      6.75000000     -7.88600000      8.14600000
H      6.27400000     -8.30900000      6.77300000
O      6.74000000     -4.66700000      4.65100000
H      7.64600000     -4.75300000      4.94800000
H      6.45700000     -3.81700000      4.98900000
O     -7.73500000     -2.15900000     -4.63100000
H     -8.60500000     -1.90900000     -4.32100000
H     -7.64000000     -3.07400000     -4.36700000
O     -0.34300000     14.96400000     10.76400000
H     -0.35800000     14.00700000     10.75900000
H      0.58500000     15.19000000     10.70500000
O     -3.18700000     -5.63900000     -4.31500000
H     -2.69900000     -4.94300000     -3.87600000
H     -3.23000000     -6.34500000     -3.67000000
O     -2.21100000     14.58600000     -9.65000000
H     -1.34900000     14.77500000    -10.02200000
H     -2.39500000     15.33400000     -9.08200000
O     -9.48700000     -5.00900000     -5.70600000
H    -10.26500000     -4.51600000     -5.44500000
H     -9.83300000     -5.80700000     -6.10800000
O    -13.31900000     -6.34700000      7.97500000
H    -13.17300000     -7.25400000      8.24300000
H    -12.84900000     -5.82600000      8.62600000
O      8.42700000     -0.77400000      6.59900000
H      7.97900000     -1.39400000      6.02400000
H      9.30800000     -1.13500000      6.70000000
O    -12.43700000      3.91600000     -7.93000000
H    -12.08000000      3.20100000     -8.45800000
H    -13.23600000      4.17600000     -8.38700000
O      1.30200000    -12.41000000     -8.77900000
H      1.64100000    -11.58600000     -9.13100000
H      0.88200000    -12.83500000     -9.52600000
O      8.91000000      1.73200000      2.63600000
H      8.01800000      1.42200000      2.79600000
H      8.79800000      2.62800000      2.31700000
O      5.49200000     -0.21300000     -4.92100000
H      6.39100000     -0.00300000     -4.66800000
H      5.57000000     -0.57000000     -5.80600000
O     -0.59200000     16.48300000      6.67300000
H      0.31200000     16.20900000      6.82700000
H     -0.68800000     16.46800000      5.72100000
O     -8.68300000     -6.69500000     12.03300000
H     -9.57000000     -6.85400000     12.35400000
H     -8.40700000     -7.53400000     11.66400000
O     -6.33700000      8.65700000     12.24800000
H     -6.71800000      9.46200000     11.89600000
H     -6.98000000      8.34700000     12.88600000
O     -1.51300000      9.41800000     -0.87700000
H     -0.91100000      9.55200000     -0.14400000
H     -1.87200000     10.28800000     -1.05300000
O      4.01500000     -4.00400000    -15.71900000
H      3.55900000     -4.61000000    -16.30300000
H      4.00200000     -4.43800000    -14.86600000
O    -10.58900000    -13.87300000     -4.23900000
H    -10.13300000    -13.55300000     -3.46000000
H    -11.43500000    -13.42500000     -4.22200000
O    -10.99800000     -7.41800000     -8.42700000
H    -11.95100000     -7.48300000     -8.48600000
H    -10.75300000     -6.82900000     -9.14100000
O     -4.00300000     13.70000000     -5.01200000
H     -4.33900000     14.12000000     -5.80400000
H     -3.26600000     13.17000000     -5.31700000
O     -4.02700000      8.78700000      6.87200000
H     -4.45800000      9.21900000      6.13400000
H     -3.16000000      9.19100000      6.91100000
O     -8.05800000     10.22200000      8.75800000
H     -8.20900000     10.70500000      9.57000000
H     -8.85100000      9.70000000      8.63900000
O     -7.27100000      3.80100000      8.36600000
H     -6.83700000      3.05700000      7.94800000
H     -6.55800000      4.39400000      8.60100000
O      9.70200000      9.37400000     -6.52600000
H      9.48300000      9.79800000     -5.69600000
H      8.85700000      9.11100000     -6.89100000
O     -9.29000000      5.61000000      8.11300000
H     -9.10600000      5.87300000      7.21100000
H     -8.64300000      4.93000000      8.30100000
O    -10.52300000      4.01700000     -5.72100000
H     -9.69200000      3.67400000     -6.04900000
H    -11.18200000      3.65400000     -6.31300000
O     11.48000000      9.16100000     -1.73800000
H     11.80900000      9.41600000     -0.87600000
H     12.26200000      9.10400000     -2.28600000
O      9.85600000     -7.54000000     -1.39500000
H      9.77000000     -7.21100000     -2.29000000
H     10.61000000     -8.12900000     -1.42800000
O      8.79100000      6.55300000      8.64000000
H      8.22200000      6.80300000      9.36900000
H      8.38100000      6.94700000      7.87000000
O    -10.38900000      4.24900000     -0.40100000
H    -10.47900000      3.67500000     -1.16100000
H    -11.16200000      4.06400000      0.13200000
O     -3.79700000      7.64800000     11.53100000
H     -3.51900000      7.81400000     10.63000000
H     -4.66600000      8.04400000     11.59100000
O     -3.77500000     -3.17000000    -15.32800000
H     -3.64700000     -2.51700000    -16.01600000
H     -3.12300000     -2.94800000    -14.66300000
O      2.92100000     -1.87400000     -4.55800000
H      2.68700000     -1.13700000     -5.12200000
H      3.85700000     -1.76000000     -4.39200000
O      2.04900000      0.46800000     -5.99300000
H      1.38900000     -0.11400000     -6.36900000
H      2.57600000      0.74800000     -6.74100000
O     -4.45200000     16.64600000      5.00200000
H     -4.00200000     17.40000000      4.62100000
H     -3.87400000     15.90500000      4.82300000
O     -2.94700000      3.41100000     -9.26000000
H     -3.74100000      2.89400000     -9.12700000
H     -3.18900000      4.05700000     -9.92300000
O     -7.34700000      8.53100000      3.53800000
H     -6.88700000      7.74500000      3.24500000
H     -6.89800000      9.25100000      3.09500000
O     -6.94000000      2.65600000      5.14600000
H     -6.48700000      2.01100000      5.69000000
H     -6.50800000      3.48600000      5.34800000
O     16.49700000     -3.66100000     -0.20300000
H     15.61300000     -4.00800000     -0.32900000
H     17.07300000     -4.40600000     -0.37300000
O     -7.38600000     11.21500000     11.65100000
H     -8.12800000     11.30700000     12.24800000
H     -7.00300000     12.09200000     11.60700000
O     -9.75200000    -12.97200000      4.53600000
H     -9.43800000    -12.32900000      5.17200000
H    -10.69600000    -13.01800000      4.68700000
O    -12.15600000      2.88100000      1.53800000
H    -11.99700000      2.70800000      2.46600000
H    -12.73800000      2.17300000      1.25900000
O      3.67300000      6.46700000     10.97400000
H      2.92800000      6.98000000     11.28700000
H      3.48900000      5.57400000     11.26400000
O     12.21400000      6.03100000    -10.65900000
H     11.49800000      5.42100000    -10.48000000
H     12.98700000      5.60900000    -10.28200000
O     -4.83000000     14.95400000     -7.21900000
H     -5.23900000     14.20200000     -7.64700000
H     -4.94100000     15.67300000     -7.84100000
O     -0.36900000      3.20700000      4.25100000
H     -0.83900000      3.96700000      4.59400000
H     -1.05100000      2.55400000      4.09400000
O     -2.17400000    -12.72000000      1.79600000
H     -1.70300000    -11.89200000      1.89500000
H     -1.73100000    -13.32000000      2.39600000
O     -2.43500000      1.56500000     12.76600000
H     -2.54700000      2.19800000     12.05700000
H     -2.92200000      0.79300000     12.47700000
O      4.27100000    -16.97500000      3.55700000
H      4.14200000    -17.88600000      3.81900000
H      5.14900000    -16.75700000      3.86800000
O      5.17400000     14.50200000     -3.85500000
H      5.84600000     14.35600000     -3.18900000
H      4.57100000     13.76500000     -3.75200000
O     -3.70000000     13.29600000      1.74000000
H     -4.15300000     13.44700000      0.91000000
H     -3.82900000     14.10500000      2.23400000
O     11.12200000    -10.75700000      5.56100000
H     10.97400000     -9.81700000      5.45900000
H     10.24600000    -11.12500000      5.68300000
O     -0.40100000     -9.94700000      1.71600000
H     -0.74700000     -9.76300000      0.84200000
H     -0.19900000     -9.08500000      2.08100000
O    -10.22600000     10.84300000      5.12600000
H    -10.78000000     11.42400000      4.60300000
H    -10.28300000      9.99600000      4.68500000
O     -8.50600000     -2.16800000      0.21400000
H     -8.20700000     -2.65200000      0.98400000
H     -9.09800000     -1.50300000      0.56600000
O      2.40600000     -5.61200000     16.62300000
H      3.19500000     -5.76000000     16.10300000
H      2.42700000     -4.67800000     16.83100000
O    -15.21100000      6.83400000     -0.20200000
H    -14.62800000      6.19400000      0.20700000
H    -15.59400000      7.31300000      0.53300000
O      3.65200000     -8.61400000      7.59900000
H      2.70900000     -8.71100000      7.73200000
H      4.03400000     -8.78600000      8.46000000
O     -4.93500000    -11.96200000     12.93400000
H     -5.12000000    -11.06600000     13.21500000
H     -3.98500000    -12.04800000     13.02200000
O     -6.90700000     -5.48900000     13.35200000
H     -7.11500000     -5.36400000     14.27800000
H     -7.63300000     -6.01200000     13.01200000
O     -3.87200000    -11.51100000      9.96200000
H     -4.67200000    -11.85200000      9.56200000
H     -4.15600000    -11.16500000     10.80800000
O      2.51700000     -1.23300000     14.90700000
H      2.57700000     -1.75900000     14.10900000
H      3.41900000     -0.97300000     15.09100000
O     -0.80600000     -8.45000000     -7.52900000
H     -0.97100000     -9.30300000     -7.12800000
H     -1.67700000     -8.09900000     -7.71500000
O    -11.80700000     -2.94100000    -11.75900000
H    -11.29300000     -2.18800000    -11.46600000
H    -12.38800000     -3.13500000    -11.02400000
O      9.42800000      1.73600000     -9.77000000
H     10.21200000      1.84800000     -9.23300000
H      9.75500000      1.71100000    -10.66900000
O     10.09200000     12.80400000      0.10000000
H      9.90600000     13.12800000     -0.78200000
H     10.83700000     13.32900000      0.39500000
O      3.16500000      1.08300000      1.71700000
H      4.01900000      0.99500000      1.29200000
H      3.30900000      0.77100000      2.61000000
O    -10.06900000      8.82400000      2.68200000
H     -9.14600000      8.69900000      2.90400000
H    -10.05200000      9.28500000      1.84300000
O     -1.09000000     -0.91600000    -17.50800000
H     -0.74300000     -0.02700000    -17.58400000
H     -0.99700000     -1.13100000    -16.58000000
O      6.62900000     -6.18400000     -2.73600000
H      6.38900000     -5.41700000     -3.25700000
H      7.41800000     -6.52300000     -3.15800000
O     13.16800000      3.64400000     -6.78700000
H     14.05800000      3.87500000     -7.05600000
H     12.73400000      4.48600000     -6.64800000
O     -6.46900000     -8.49600000    -13.68300000
H     -6.64400000     -7.55600000    -13.70900000
H     -7.10700000     -8.87600000    -14.28700000
O     -7.90100000      1.69400000    -15.72100000
H     -7.42100000      1.19500000    -15.06000000
H     -8.79500000      1.35600000    -15.67400000
O     -8.94900000     11.71500000     -1.54400000
H     -8.81200000     10.89300000     -1.07400000
H     -8.27100000     12.30000000     -1.20500000
O      8.86500000     -6.26400000      0.73300000
H      9.25500000     -6.84400000      0.07900000
H      7.93400000     -6.24700000      0.51200000
O      2.15000000     -8.61100000    -16.23000000
H      1.97200000     -8.37600000    -15.31900000
H      1.31800000     -8.95500000    -16.55600000
O     -3.71200000     -4.71400000      4.74000000
H     -3.69800000     -5.36700000      4.04000000
H     -3.19700000     -3.98400000      4.39800000
O     -1.45500000     11.94700000     13.51900000
H     -2.02200000     11.40400000     12.97100000
H     -1.90200000     11.98300000     14.36500000
O     -5.59100000     10.61000000     -2.62900000
H     -6.49400000     10.39700000     -2.86700000
H     -5.49000000     11.53000000     -2.87400000
O      7.29100000     -2.67900000      9.02100000
H      8.04200000     -3.11800000      8.62200000
H      7.10300000     -3.19300000      9.80700000
O      6.49900000      4.74200000     -9.73800000
H      6.85400000      4.47600000    -10.58600000
H      5.56300000      4.86500000     -9.89900000
O     10.22300000      4.44900000      9.26600000
H      9.86900000      4.29500000     10.14200000
H      9.62200000      5.08200000      8.87300000
O     -8.46400000     -4.03700000     11.03500000
H     -8.72700000     -4.69400000     11.67900000
H     -7.79100000     -3.52200000     11.47900000
O     13.60600000     -7.16200000     -2.88000000
H     13.43400000     -7.90200000     -3.46300000
H     13.04600000     -6.46100000     -3.21200000
O     12.37300000     -8.46800000     -0.66000000
H     13.00900000     -9.14600000     -0.43100000
H     12.78100000     -7.99200000     -1.38300000
O      1.62000000      3.48800000      1.01400000
H      1.05500000      3.26700000      0.27300000
H      2.00000000      2.65100000      1.28300000
O     -5.76700000     14.21000000     -0.08700000
H     -5.67200000     15.13600000      0.13400000
H     -5.85500000     14.19800000     -1.04000000
O      6.21200000     13.66500000     -1.30400000
H      6.19900000     14.19500000     -0.50700000
H      5.32000000     13.32500000     -1.37900000
O      3.24300000    -13.20600000      8.16000000
H      4.13200000    -13.14500000      8.51100000
H      2.79600000    -12.43300000      8.50400000
O     13.10000000      2.69100000     -0.39500000
H     13.89400000      2.31700000     -0.01400000
H     12.40500000      2.45400000      0.21900000
O     -6.65800000      6.53200000     10.73100000
H     -7.60000000      6.66400000     10.83100000
H     -6.26300000      7.16100000     11.33500000
O     -7.42500000     -5.82800000    -14.28700000
H     -7.71200000     -4.96600000    -13.98400000
H     -6.70100000     -5.64200000    -14.88500000
O     -6.25300000     10.41400000      1.94200000
H     -5.75300000     10.12600000      1.17900000
H     -6.92700000     10.99100000      1.58300000
O      3.43400000     13.13300000     -9.52700000
H      3.97200000     12.40500000     -9.83900000
H      2.81800000     13.29900000    -10.24000000
O      9.72600000    -12.25700000     -6.82500000
H     10.02600000    -13.16500000     -6.77400000
H      9.34700000    -12.08200000     -5.96400000
O     12.15100000      7.18300000      8.52800000
H     11.88000000      7.50900000      9.38600000
H     11.39600000      6.68600000      8.21100000
O      4.01300000     -9.61600000     -1.60000000
H      3.56400000     -9.70400000     -0.75900000
H      4.07400000     -8.67200000     -1.74100000
O     -3.81900000      7.82500000      1.96500000
H     -3.48700000      8.51600000      2.53800000
H     -4.54700000      8.23300000      1.49600000
O    -10.17700000      6.62200000    -11.53200000
H     -9.63700000      6.48700000    -10.75300000
H    -10.50700000      7.51700000    -11.44200000
O      9.33300000     14.98300000      1.91000000
H      9.30300000     15.90800000      2.15400000
H      9.65700000     14.98400000      1.00900000
O      6.15500000      5.39300000      1.09200000
H      5.96400000      4.53500000      0.71200000
H      6.93900000      5.25000000      1.62200000
O    -11.08200000     11.04600000      7.62800000
H    -10.61700000     10.97000000      6.79400000
H    -10.92200000     10.21100000      8.06800000
O    -10.89600000      0.94800000     -5.98100000
H    -11.19200000      0.38100000     -6.69400000
H    -11.70200000      1.24800000     -5.56200000
O     -5.14100000      1.91700000     -9.23100000
H     -5.18200000      1.28700000     -9.95100000
H     -5.99500000      1.85100000     -8.80500000
O     -3.03700000     14.41900000      4.70700000
H     -2.30800000     14.56600000      5.30900000
H     -3.59100000     13.77800000      5.15200000
O    -12.78000000      5.76300000    -11.49200000
H    -12.56400000      5.68400000    -12.42200000
H    -11.93100000      5.82600000    -11.05400000
O      8.73000000      9.55000000      9.27200000
H      8.23800000      8.99300000      9.87500000
H      8.19500000      9.57300000      8.47800000
O      1.99700000    -11.12200000     -2.88200000
H      2.08700000    -11.28100000     -3.82100000
H      2.79800000    -10.65700000     -2.63900000
O     -3.20800000      0.92800000     -3.12200000
H     -3.20400000      1.24900000     -4.02400000
H     -3.11700000     -0.02100000     -3.20400000
O    -10.06900000     12.52100000     -3.86900000
H    -10.38000000     11.62400000     -3.98300000
H     -9.59100000     12.50500000     -3.03900000
O     13.32100000    -11.66300000      1.67200000
H     14.12100000    -12.16800000      1.81500000
H     13.47300000    -11.20100000      0.84700000
O      0.52900000     12.18200000     -4.12700000
H      1.44300000     12.23800000     -4.40400000
H      0.56800000     12.16800000     -3.17100000
O      8.23700000    -10.63000000      6.24900000
H      7.54600000    -10.83400000      5.61800000
H      7.92300000     -9.84900000      6.70300000
O      5.81000000    -11.98000000     -8.20600000
H      5.27700000    -12.71100000     -7.89300000
H      5.17900000    -11.28400000     -8.38600000
O     -0.48600000     16.12300000      3.67000000
H     -0.16700000     15.23500000      3.51200000
H     -1.37900000     16.12200000      3.32400000
O    -16.62200000      4.12300000      5.48900000
H    -16.51300000      3.93400000      4.55700000
H    -17.43800000      3.68400000      5.72800000
O     12.41900000      7.92200000      1.68900000
H     11.90300000      8.67000000      1.98900000
H     12.17500000      7.21000000      2.28100000
O      1.43500000    -16.83700000      7.38700000
H      2.04100000    -16.13800000      7.14400000
H      1.23400000    -17.27800000      6.56200000
O     -6.93900000      0.04500000    -13.87900000
H     -6.39800000     -0.00700000    -13.09100000
H     -6.81500000     -0.80100000    -14.31100000
O    -12.32600000     -5.26900000     -3.84600000
H    -11.60200000     -5.89100000     -3.77400000
H    -12.16300000     -4.63000000     -3.15200000
O     -3.99700000      5.06900000    -11.01000000
H     -4.88200000      5.41500000    -11.12600000
H     -3.42200000      5.78900000    -11.27300000
O      4.86100000    -16.99300000     -4.41400000
H      4.54800000    -17.66000000     -3.80400000
H      5.20500000    -16.29800000     -3.85300000
O      1.24200000      0.78600000      7.22900000
H      1.31300000      0.69800000      8.17900000
H      0.30800000      0.92100000      7.07000000
O     11.21800000      3.15200000      6.85000000
H     10.79700000      3.47000000      7.64900000
H     12.05800000      3.60900000      6.82400000
O      8.39200000     -9.08500000    -11.03000000
H      8.89300000     -9.79000000    -11.43900000
H      8.14300000     -9.43500000    -10.17400000
O    -15.05400000     -4.43900000     -1.63200000
H    -15.38800000     -4.87500000     -2.41600000
H    -14.51200000     -5.10200000     -1.20200000
O      6.17100000    -12.82500000     -4.38300000
H      5.26400000    -13.06400000     -4.57400000
H      6.19700000    -12.72000000     -3.43200000
O      4.62300000      5.07700000     -3.99900000
H      4.32600000      4.19100000     -4.20700000
H      5.25700000      4.95700000     -3.29200000
O     -1.01200000     12.45600000      1.71600000
H     -1.84800000     12.89400000      1.87600000
H     -0.45900000     12.72200000      2.45000000
O      0.92900000     17.18000000     -1.75400000
H      0.68400000     17.32400000     -2.66800000
H      1.28000000     18.02200000     -1.46400000
O      5.22200000      4.38500000      4.47600000
H      4.36200000      4.66500000      4.16000000
H      5.43400000      3.61900000      3.94400000
O     12.10600000    -12.18500000     -3.13300000
H     11.51400000    -12.86800000     -3.44700000
H     11.53800000    -11.43000000     -2.97600000
O     -4.78400000      4.98600000     14.57500000
H     -4.74300000      5.90200000     14.84800000
H     -4.13700000      4.91600000     13.87200000
O      5.99000000      5.72000000     -1.74900000
H      5.95100000      5.92600000     -0.81500000
H      6.37800000      6.49800000     -2.14900000
O     -3.70800000    -10.62600000     -8.13500000
H     -3.54900000    -11.36400000     -8.72300000
H     -3.96200000     -9.90800000     -8.71400000
O      1.66600000     -2.05900000     12.28300000
H      2.06700000     -2.40300000     11.48500000
H      0.89500000     -2.60900000     12.41900000
O     -3.21000000     -2.15700000     -3.51200000
H     -4.01600000     -2.51000000     -3.13600000
H     -2.51200000     -2.68400000     -3.12300000
O    -13.10200000     -9.07400000      0.63900000
H    -12.64400000     -9.63900000      1.26100000
H    -13.85700000     -9.59000000      0.35800000
O      3.83900000     13.88800000     -6.84700000
H      3.48800000     14.77800000     -6.86900000
H      3.88300000     13.62500000     -7.76700000
O     -4.83800000     -1.37600000     -9.68000000
H     -4.77600000     -1.79000000    -10.54000000
H     -5.16200000     -2.06800000     -9.10300000
O     15.47100000     -2.97100000     -3.18200000
H     15.59900000     -3.65800000     -3.83700000
H     16.24300000     -3.03000000     -2.61900000
O      3.13700000     12.36900000     -4.50500000
H      3.70600000     11.60200000     -4.57200000
H      3.33300000     12.88200000     -5.28900000
O    -11.38300000     -9.13200000      3.80900000
H    -11.11800000     -9.64400000      4.57300000
H    -10.56000000     -8.82400000      3.43000000
O     16.84600000     -3.91000000      6.95200000
H     17.59600000     -3.46800000      6.55600000
H     16.08400000     -3.43400000      6.62000000
O     -8.98200000     -3.81300000     -2.20500000
H     -8.70200000     -3.40400000     -1.38500000
H     -8.42600000     -4.58800000     -2.28700000
O     -5.70600000     -4.56900000     -8.10700000
H     -5.87100000     -3.96700000     -7.38200000
H     -6.28600000     -5.31200000     -7.93900000
O      9.45400000     -3.47200000     15.82000000
H      9.42100000     -3.18500000     14.90700000
H      9.06400000     -4.34500000     15.81100000
O     13.80200000     -1.73400000      4.04800000
H     13.50800000     -1.09000000      3.40300000
H     14.63300000     -2.05900000      3.69900000
O    -13.12900000     11.47700000     -0.47500000
H    -13.25600000     10.80900000      0.19900000
H    -12.86400000     10.98600000     -1.25200000
O      3.23600000      7.71600000     13.84700000
H      2.43000000      7.46300000     14.29700000
H      3.80200000      6.94700000     13.91800000
O      3.39100000     17.67000000      4.19000000
H      2.94300000     17.39000000      4.98900000
H      3.08200000     17.06200000      3.51800000
O    -13.59700000      3.56700000      6.56600000
H    -13.04200000      3.73600000      7.32700000
H    -14.48800000      3.71100000      6.88300000
O     -9.99800000    -11.44800000     -6.68600000
H    -10.83700000    -11.83700000     -6.44100000
H     -9.87800000    -11.69400000     -7.60300000
O     -4.79500000     -5.06900000    -12.52500000
H     -5.51800000     -5.33300000    -11.95700000
H     -4.33900000     -5.88600000    -12.72900000
O     -1.01700000     -1.23500000    -11.06900000
H     -1.79200000     -0.80100000    -10.71100000
H     -0.73500000     -0.66800000    -11.78700000
O     -8.27800000      2.82000000      1.01900000
H     -7.54300000      3.26300000      0.59500000
H     -9.05400000      3.25900000      0.67300000
O    -13.88600000    -10.01200000     -3.64600000
H    -14.55700000    -10.69300000     -3.68100000
H    -13.84800000     -9.66600000     -4.53700000
O     -3.58100000      2.68800000    -12.35600000
H     -3.72400000      3.56700000    -12.00400000
H     -3.09100000      2.83200000    -13.16600000
O     -6.54700000    -12.12500000      9.12500000
H     -6.77400000    -12.52100000      8.28400000
H     -7.09700000    -11.34400000      9.17800000
O      3.80400000     16.87000000     -3.75700000
H      4.24400000     16.02900000     -3.87800000
H      3.03300000     16.66400000     -3.22800000
O      6.86900000     12.36900000      8.03700000
H      6.32000000     11.79700000      7.50100000
H      6.43900000     13.22300000      7.99400000
O     12.10100000     11.69100000     -7.53600000
H     12.85700000     11.82600000     -6.96500000
H     11.66100000     10.92200000     -7.17300000
O     -9.50400000      0.51200000     -3.66700000
H     -8.58100000      0.74900000     -3.75300000
H     -9.87700000      0.67900000     -4.53300000
O     -8.07700000     -1.13100000     -9.78300000
H     -7.76100000     -1.54700000     -8.98100000
H     -7.81700000     -1.73000000    -10.48300000
O     -4.93800000     10.32900000      4.75500000
H     -4.15900000     10.16000000      4.22500000
H     -5.65200000     10.38900000      4.12000000
O      9.97700000      4.55600000     -9.72100000
H      9.85900000      3.63800000     -9.47700000
H      9.28400000      4.72500000    -10.36000000
O     -6.05800000     -2.40800000     11.09900000
H     -5.84700000     -2.48700000     10.16900000
H     -5.21600000     -2.23900000     11.52200000
O      5.62900000      5.82200000     13.64600000
H      5.22900000      5.58100000     12.81100000
H      6.56700000      5.86700000     13.45800000
O    -15.46400000     -3.88300000      8.52600000
H    -15.58400000     -4.83000000      8.59300000
H    -14.53700000     -3.74400000      8.71900000
O     11.57200000      3.14200000     -2.40700000
H     11.11100000      3.96300000     -2.23300000
H     12.29800000      3.13900000     -1.78200000
O    -11.78300000     -4.22900000     13.68400000
H    -11.92400000     -3.61900000     12.95900000
H    -10.92600000     -3.98900000     14.03600000
O     -5.96700000      5.17200000      2.63700000
H     -5.47100000      4.36600000      2.49200000
H     -6.03900000      5.24100000      3.58900000
O      0.88400000     -7.89100000     14.72500000
H      0.53500000     -7.05400000     15.03200000
H      0.34400000     -8.54900000     15.16200000
O     -4.37000000     -4.53000000     14.19300000
H     -5.14800000     -4.94500000     13.82100000
H     -4.18800000     -5.03100000     14.98800000
O    -11.10900000      0.94000000      5.93100000
H    -10.59800000      1.43300000      5.28900000
H    -11.99300000      1.30000000      5.86000000
O      6.42900000     -5.13300000    -13.81800000
H      6.75800000     -4.74800000    -13.00600000
H      6.44700000     -4.41300000    -14.44900000
O     -7.68300000      3.52700000     -2.86300000
H     -7.44700000      3.70800000     -1.95400000
H     -7.08500000      2.83000000     -3.13200000
O     10.30200000      9.31600000      2.76200000
H      9.59900000      8.78100000      2.39300000
H     10.01300000     10.21800000      2.62700000
O     -2.34900000     -6.16200000      2.85100000
H     -2.05700000     -5.36100000      2.41600000
H     -1.54200000     -6.64300000      3.03600000
O      9.53200000     -4.30100000      8.26700000
H      9.06300000     -4.98900000      7.79600000
H     10.38500000     -4.25400000      7.83600000
O     12.73300000     -6.60100000      1.38300000
H     12.64600000     -7.21100000      0.65000000
H     13.65200000     -6.66900000      1.64300000
O     -0.11700000     -5.18100000      9.18000000
H     -0.71000000     -5.74600000      8.68500000
H      0.55000000     -5.77700000      9.52200000
O      2.75600000     -6.63700000     -9.28700000
H      2.40800000     -7.45500000     -8.93300000
H      1.99700000     -6.05600000     -9.33800000
O      1.11500000      6.67200000     15.43500000
H      0.48400000      7.38700000     15.52100000
H      0.63400000      5.98200000     14.97800000
O      9.24300000     -4.54800000     -6.07000000
H     10.07300000     -4.34700000     -6.50200000
H      9.01400000     -3.74400000     -5.60400000
O     10.96400000      8.59000000     10.72200000
H     10.26300000      8.88200000     10.14000000
H     10.93300000      9.20000000     11.45900000
O     -4.17200000     -8.48000000     15.19500000
H     -3.79100000     -8.98400000     14.47600000
H     -5.11700000     -8.59600000     15.09400000
O     10.24800000     11.87600000     10.17100000
H      9.73500000     11.22500000      9.69200000
H     11.14200000     11.76100000      9.84700000
O     -5.75600000    -14.27800000      5.44800000
H     -5.57900000    -14.44500000      4.52200000
H     -6.49800000    -14.84600000      5.65700000
O      0.74900000     -9.57000000      7.65900000
H     -0.18600000     -9.68800000      7.82400000
H      1.16600000    -10.31500000      8.09200000
O     -8.14000000     -9.62700000      9.04300000
H     -8.90400000     -9.12700000      9.33200000
H     -8.12300000     -9.51100000      8.09300000
O      6.24500000     11.06100000     -7.79500000
H      6.83900000     10.32400000     -7.93700000
H      5.96400000     11.31600000     -8.67400000
O      9.21200000     -2.77300000     -3.34900000
H      8.30500000     -2.50600000     -3.49900000
H      9.72100000     -2.25100000     -3.96900000
O     -5.36800000    -17.30200000     -2.16400000
H     -5.92800000    -17.03700000     -2.89400000
H     -4.71800000    -16.60300000     -2.09400000
O     -3.51600000      7.60800000     -7.36900000
H     -2.95600000      8.36600000     -7.20300000
H     -2.90700000      6.87300000     -7.44700000
O    -10.94700000      6.37500000     -8.33800000
H    -11.50800000      5.69700000     -7.96100000
H    -10.08700000      6.21800000     -7.94900000
O     -1.21300000     -3.46600000     11.03600000
H     -1.34200000     -4.11300000     11.72900000
H     -0.67600000     -3.91600000     10.38400000
O     -9.39200000    -12.86200000     -1.97800000
H    -10.03200000    -12.53000000     -1.34900000
H     -8.85700000    -13.47600000     -1.47500000
O     10.23500000    -10.16000000     -3.50000000
H      9.47600000    -10.25400000     -4.07400000
H     10.95300000     -9.92500000     -4.08800000
O     -6.23900000      4.06700000     -0.43100000
H     -5.97900000      4.71900000      0.21900000
H     -5.41400000      3.77000000     -0.81600000
O     -3.56300000    -15.13500000      0.94300000
H     -3.65400000    -14.23700000      1.26000000
H     -3.56800000    -15.05300000     -0.01100000
O     -4.28000000      5.66800000     -2.58100000
H     -3.89300000      5.93800000     -1.74800000
H     -4.32700000      4.71400000     -2.52500000
O     -3.52100000    -17.67300000      1.42400000
H     -2.89100000    -18.03400000      0.80000000
H     -3.52300000    -16.73300000      1.24600000
O      5.85500000     -0.31400000      3.32000000
H      5.61200000     -1.00900000      2.70800000
H      5.99600000     -0.76500000      4.15200000
O      9.10500000      0.88700000     14.60300000
H      9.67300000      0.15500000     14.36500000
H      8.29900000      0.73600000     14.11000000
O      6.42900000      9.16300000     -1.97100000
H      6.17200000      9.93600000     -1.46900000
H      7.37700000      9.10400000     -1.85400000
O     -6.27100000    -15.14300000      2.03700000
H     -5.52000000    -15.71000000      2.21300000
H     -5.88800000    -14.33100000      1.70700000
O     -5.26300000     13.86700000     -2.75700000
H     -4.86400000     13.56900000     -3.57400000
H     -6.11500000     14.21600000     -3.02000000
O    -13.50400000      1.39500000    -12.90500000
H    -13.02500000      0.94600000    -12.20800000
H    -13.94400000      0.69300000    -13.38400000
O     -5.30000000      9.62300000      9.42700000
H     -4.94000000      9.14800000      8.67800000
H     -6.21700000      9.77600000      9.19500000
O      2.36600000    -13.61100000      3.15100000
H      2.64600000    -13.72300000      4.06000000
H      1.65800000    -12.96900000      3.19600000
O     -3.56700000     12.87300000    -11.34400000
H     -3.44400000     12.03400000    -10.90100000
H     -3.47700000     13.52600000    -10.64900000
O     -0.16700000     17.62700000     -4.34800000
H      0.08700000     16.71000000     -4.25200000
H     -0.70200000     17.64500000     -5.14100000
O      5.13800000     -2.59500000      1.67900000
H      4.71400000     -3.34400000      2.09700000
H      4.76600000     -2.57000000      0.79700000
O     -7.14700000    -10.89500000     -8.28400000
H     -8.00500000    -11.20900000     -8.57000000
H     -6.85800000    -10.31400000     -8.98800000
O     -6.68500000      0.88300000     -3.38400000
H     -5.95400000      0.48500000     -3.85700000
H     -6.88400000      0.26100000     -2.68400000
O     -4.32100000    -11.88700000      3.61800000
H     -4.37900000    -12.13300000      2.69500000
H     -3.92400000    -11.01600000      3.61000000
O    -12.51200000     -2.27900000     11.78200000
H    -11.80400000     -1.66000000     11.95900000
H    -13.31100000     -1.79400000     11.98800000
O    -15.09800000      1.30200000     -9.61300000
H    -15.27600000      2.14000000    -10.04100000
H    -15.25400000      1.47100000     -8.68300000
O     -2.57000000     -4.24500000     -8.44900000
H     -2.41800000     -3.30000000     -8.43800000
H     -3.44800000     -4.35100000     -8.08300000
O     -6.95900000      8.00800000    -12.92600000
H     -6.18200000      8.20000000    -13.45100000
H     -6.70500000      7.26000000    -12.38600000
O    -12.63900000      8.90700000     -9.24800000
H    -12.51100000      7.96900000     -9.10800000
H    -12.07200000      9.11800000     -9.99000000
O    -12.69200000     -1.20200000      6.12300000
H    -12.00300000     -0.55600000      6.27800000
H    -13.45500000     -0.68200000      5.87000000
O      4.14800000     -4.58600000     13.85800000
H      4.50400000     -3.81200000     13.42100000
H      4.84000000     -4.86000000     14.46100000
O     -5.44300000     -6.77800000     10.47300000
H     -4.59300000     -6.89900000     10.89700000
H     -5.94500000     -6.24500000     11.09000000
O     10.60600000     -7.86400000      8.25300000
H     11.41700000     -7.63500000      7.80000000
H      9.94600000     -7.89800000      7.56000000
O      6.73900000      4.67000000     -6.94100000
H      6.69300000      4.84300000     -7.88200000
H      7.34700000      5.32900000     -6.60600000
O      8.30600000      1.70500000      7.71000000
H      8.25500000      2.28600000      6.95000000
H      8.39500000      0.82900000      7.33500000
O     13.83800000    -11.04200000     -0.98500000
H     14.72700000    -11.36900000     -1.12400000
H     13.34100000    -11.37500000     -1.73200000
O     -3.56900000    -15.54800000     -1.92700000
H     -2.76200000    -15.81000000     -2.37000000
H     -3.47000000    -14.60600000     -1.78600000
O     10.35200000      5.62300000     -1.41300000
H      9.89500000      6.28600000     -1.93000000
H     11.20000000      6.01900000     -1.21100000
O      8.71600000     -6.19000000      6.30600000
H      8.02100000     -6.71700000      6.70000000
H      9.04500000     -6.72700000      5.58500000
O      7.07800000     -6.93100000     -7.73500000
H      6.48200000     -6.89400000     -8.48300000
H      6.77600000     -6.23400000     -7.15300000
O     -1.51200000      3.33500000     -2.08300000
H     -1.24600000      3.17200000     -2.98800000
H     -1.03000000      2.68500000     -1.57100000
O     -8.99300000      9.87600000     -7.85800000
H     -8.26300000      9.54100000     -7.33700000
H     -9.75100000      9.81000000     -7.27700000
O     -7.92000000      1.89100000     -8.50900000
H     -7.75000000      2.18800000     -7.61500000
H     -8.65500000      1.28400000     -8.42400000
O     13.13200000     -4.08800000      9.64500000
H     13.66000000     -4.67800000      9.10700000
H     12.83200000     -3.41300000      9.03700000
O      1.08900000      2.26100000     -4.34300000
H      1.47200000      1.56500000     -4.87700000
H      1.42500000      3.07100000     -4.72800000
O      5.84700000     -5.82400000     15.75900000
H      5.79800000     -6.45600000     16.47600000
H      6.78200000     -5.74700000     15.57100000
O      0.30900000     -7.23700000      5.82300000
H     -0.17200000     -6.86200000      6.56100000
H      0.56100000     -8.11100000      6.12200000
O     -0.75000000      5.13400000     14.25200000
H     -0.49200000      4.24500000     14.00500000
H     -1.64400000      5.22300000     13.92300000
O     -1.05600000      1.11400000    -12.67100000
H     -1.20100000      1.36700000    -11.76000000
H     -1.10000000      1.93600000    -13.15900000
O    -12.68600000      0.35800000    -10.42500000
H    -11.99300000      0.17700000     -9.79000000
H    -13.47600000      0.46000000     -9.89400000
O      7.91200000    -14.42500000      0.04100000
H      7.36500000    -14.23600000      0.80300000
H      8.80600000    -14.26300000      0.34200000
O     11.68900000     -3.52700000     -6.89500000
H     12.52000000     -3.74800000     -6.47500000
H     11.76400000     -3.88700000     -7.77900000
O      3.16900000     -3.88800000      2.97100000
H      2.88700000     -3.03000000      3.28800000
H      3.31500000     -4.40000000      3.76600000
O      7.58300000      3.77600000      5.73000000
H      6.75700000      4.06700000      5.34400000
H      8.20100000      3.77400000      4.99900000
O      4.02400000     -4.07600000     -6.25200000
H      3.30000000     -4.48500000     -5.77900000
H      3.64500000     -3.28400000     -6.63300000
O      6.07600000     -3.57000000     -7.89400000
H      5.32100000     -3.92400000     -7.42300000
H      5.85100000     -3.67300000     -8.81900000
O     10.67800000     -1.70400000      5.65900000
H     10.51900000     -2.04900000      4.78000000
H     11.02900000     -0.82600000      5.51200000
O      1.02000000    -15.67300000     -5.58800000
H      1.16400000    -16.12800000     -4.75800000
H      0.75800000    -16.36300000     -6.19700000
O      5.32800000      0.16300000      0.31400000
H      5.73000000     -0.68300000      0.50900000
H      5.14300000      0.13000000     -0.62500000
O      3.05200000      0.59200000     10.56600000
H      3.48300000     -0.05200000     10.00400000
H      3.68200000      1.30800000     10.63700000
O     -2.88500000      6.62500000     -0.24400000
H     -2.73700000      7.55100000     -0.43600000
H     -3.30300000      6.62200000      0.61700000
O      2.79700000    -12.42200000     12.05000000
H      2.66400000    -13.28900000     11.66800000
H      3.72500000    -12.40200000     12.28100000
O     -3.37100000      9.42400000     -3.86700000
H     -3.83600000      9.85400000     -3.15000000
H     -4.04600000      8.92100000     -4.32300000
O      0.20700000    -14.58100000     -0.30400000
H      0.98700000    -14.53300000      0.24900000
H     -0.25900000    -15.35800000      0.00600000
O      0.29800000    -12.95000000      7.89500000
H     -0.11900000    -12.90000000      8.75500000
H     -0.07600000    -12.21800000      7.40400000
O      9.33500000     -6.47800000     -3.97800000
H      9.43900000     -7.22500000     -4.56700000
H      9.21300000     -5.72900000     -4.56100000
O     -7.62500000     -9.37400000      6.34300000
H     -7.21000000     -8.53100000      6.52600000
H     -7.16300000     -9.70700000      5.57400000
O      6.22500000      8.25100000      4.39100000
H      5.50800000      7.77200000      4.80800000
H      5.82800000      8.65300000      3.61900000
O      6.09600000      0.69600000    -14.92600000
H      6.87700000      0.58400000    -14.38400000
H      6.37400000      0.43300000    -15.80300000
O    -10.62300000     -8.56300000     -1.26200000
H    -10.90600000     -9.30300000     -1.79900000
H    -11.40800000     -8.30200000     -0.78100000
O      0.14000000     -3.99700000      3.36400000
H      0.74000000     -3.63400000      4.01600000
H      0.69700000     -4.52600000      2.79300000
O     -4.01100000     -0.52600000     12.00100000
H     -4.16400000     -0.92800000     12.85600000
H     -4.65700000      0.18000000     11.94900000
O     10.83700000     -1.13700000     12.77300000
H     11.74800000     -1.40700000     12.89100000
H     10.66600000     -1.27200000     11.84100000
O     -0.43400000     -8.20500000     -3.40600000
H     -0.92800000     -7.65200000     -4.01100000
H      0.48100000     -8.07300000     -3.65400000
O     -7.38600000     -3.45800000      2.44600000
H     -7.39300000     -2.70700000      3.04000000
H     -6.61900000     -3.96600000      2.71200000
O     -2.94700000      3.07300000     10.60400000
H     -2.91200000      4.02900000     10.55900000
H     -3.36900000      2.81000000      9.78600000
O     -5.91800000    -12.93600000    -10.61300000
H     -5.71600000    -12.00200000    -10.66800000
H     -5.60400000    -13.19900000     -9.74800000
O     -5.21800000      7.48100000     -4.60200000
H     -5.00200000      6.87400000     -3.89400000
H     -4.87200000      7.06200000     -5.39000000
O    -11.77000000    -11.84000000      0.00600000
H    -10.93300000    -11.66700000      0.43800000
H    -12.42600000    -11.68900000      0.68700000
O     10.44400000     -6.89800000     -8.43000000
H     11.14300000     -7.20100000     -7.85100000
H      9.75400000     -6.60000000     -7.83700000
O     -6.70500000    -11.62000000      4.81000000
H     -6.50600000    -12.47300000      5.19600000
H     -5.97600000    -11.45000000      4.21400000
O     -3.25900000      4.41900000     -6.83500000
H     -2.84600000      4.25000000     -7.68300000
H     -2.83200000      3.80700000     -6.23500000
O     -2.76300000     -6.63500000     10.64700000
H     -2.15500000     -7.37200000     10.58600000
H     -2.49500000     -6.17000000     11.44000000
O      2.60300000     -3.00400000     10.00400000
H      2.94800000     -3.89700000      9.99100000
H      3.27700000     -2.48000000      9.57200000
O     -7.27800000     -5.01200000    -10.70700000
H     -6.91100000     -4.81500000     -9.84500000
H     -7.97600000     -5.64300000    -10.53200000
O     15.03600000      3.14700000      3.92300000
H     14.55800000      3.72600000      3.33000000
H     14.68500000      2.27500000      3.74200000
O      1.07300000     13.80400000     -8.00300000
H      2.02500000     13.82400000     -8.09800000
H      0.82300000     12.92400000     -8.28500000
O     -4.00800000     -7.56700000    -13.11900000
H     -4.80700000     -7.99400000    -13.42800000
H     -3.33900000     -7.82200000    -13.75400000
O     10.71300000      4.18200000     -4.82300000
H     10.02600000      3.56600000     -5.07600000
H     11.20600000      3.72300000     -4.14200000
O      3.31300000      5.68800000     16.72200000
H      2.44200000      5.96800000     16.44000000
H      3.62500000      6.40200000     17.27800000
O      7.46800000     -1.35700000     -7.49000000
H      7.06800000     -2.20400000     -7.68600000
H      7.98400000     -1.15000000     -8.26900000
O      0.24800000     -7.51300000      3.13000000
H      0.02900000     -7.24900000      4.02400000
H      1.18400000     -7.70800000      3.16100000
O      2.93500000     12.74700000      5.83200000
H      2.43100000     12.41900000      6.57600000
H      3.02700000     13.68500000      5.99900000
O    -11.02100000      2.79500000     11.15500000
H    -11.08100000      2.65800000     12.10100000
H    -10.10300000      3.02100000     11.00400000
O    -11.47800000     11.99500000      2.14700000
H    -12.01500000     12.78700000      2.12800000
H    -11.41900000     11.72400000      1.23100000
O    -10.81200000     -5.92500000    -12.93400000
H    -11.14700000     -5.02900000    -12.94400000
H     -9.89400000     -5.84100000    -13.19300000
O      5.03700000    -13.40600000      3.34000000
H      5.30600000    -13.98700000      2.62900000
H      4.12600000    -13.18900000      3.14100000
O     -5.59800000     -0.59500000     -5.56600000
H     -5.33600000     -1.51300000     -5.63800000
H     -6.43800000     -0.62200000     -5.10700000
O      9.09200000     13.93800000      8.15000000
H      9.90200000     13.54400000      7.82600000
H      8.42500000     13.26800000      8.00600000
O      1.45500000     -9.21600000     -8.70400000
H      1.08400000     -9.44900000     -9.55600000
H      0.69900000     -8.96300000     -8.17500000
O      8.75200000     -8.57100000      9.86000000
H      9.33400000     -8.23500000      9.17900000
H      9.15700000     -8.29200000     10.68100000
O     14.90900000     -1.83700000      6.50400000
H     14.60800000     -1.12700000      7.07100000
H     14.44600000     -1.69800000      5.67800000
O      4.53000000     -9.85800000     -5.57800000
H      5.20700000     -9.42000000     -5.06100000
H      4.91400000    -10.70400000     -5.80800000
O     -1.50700000      9.83100000      7.78100000
H     -1.89000000     10.30400000      8.51900000
H     -0.72700000     10.33700000      7.55000000
O     -6.86900000    -12.89900000     -3.44400000
H     -6.56700000    -13.29500000     -4.26100000
H     -7.73000000    -12.53900000     -3.65600000
O     -4.47300000     -3.04500000     -5.81400000
H     -3.98300000     -3.85600000     -5.67700000
H     -4.09800000     -2.42900000     -5.18500000
O     10.80100000     -3.98500000     -1.03400000
H     10.22200000     -3.29300000     -1.35200000
H     10.23300000     -4.55300000     -0.51400000
O      7.64100000    -11.21000000     11.76100000
H      7.45100000    -10.30800000     12.01700000
H      7.77900000    -11.16600000     10.81400000
O      3.95400000      0.74000000    -13.25700000
H      4.39200000      1.15800000    -12.51600000
H      4.63400000      0.66300000    -13.92600000
O     -9.73200000      6.81900000     -0.88400000
H    -10.05700000      5.92500000     -0.98800000
H     -8.78100000      6.72400000     -0.83000000
O      4.21400000     -9.02500000      5.14900000
H      4.00500000     -8.82700000      6.06200000
H      4.31800000     -9.97600000      5.12800000
O      4.59600000    -13.67900000    -10.72700000
H      3.89400000    -13.71300000    -11.37700000
H      4.64800000    -12.75600000    -10.48000000
O    -17.39000000     -3.33200000     -3.65500000
H    -17.56500000     -3.91900000     -2.92000000
H    -17.10900000     -2.51300000     -3.24600000
O      7.33900000     -1.35600000    -11.23600000
H      7.10700000     -2.24600000    -10.97100000
H      8.00500000     -1.08400000    -10.60400000
O    -10.36200000      2.67500000    -12.99900000
H    -10.34300000      2.83000000    -13.94400000
H     -9.53600000      2.22800000    -12.81400000
O      8.97300000      4.23400000      1.42800000
H      8.68200000      4.09700000      0.52700000
H      9.45500000      5.06000000      1.40100000
O      2.84700000      9.05000000      9.22300000
H      3.37400000      9.50600000      9.87900000
H      2.49200000      8.29200000      9.68600000
O     -0.38400000      5.48500000     -0.86900000
H     -1.00900000      6.02600000     -0.38700000
H     -0.92100000      4.81500000     -1.29100000
O     16.26700000     -2.88600000     -6.33200000
H     15.34300000     -3.09200000     -6.19500000
H     16.44500000     -3.17000000     -7.22900000
O     -1.16400000    -13.89400000     -4.99900000
H     -0.90400000    -13.29500000     -4.29900000
H     -0.49700000    -14.58000000     -4.98800000
O     10.70000000      0.29600000      8.74800000
H     11.03100000      1.17400000      8.93800000
H      9.82400000      0.44200000      8.39000000
O     -8.14200000     12.15000000     -9.51900000
H     -8.38600000     11.51800000     -8.84300000
H     -8.01200000     12.97100000     -9.04500000
O     -0.37100000      8.71200000     14.45500000
H     -1.30400000      8.84100000     14.62600000
H     -0.31000000      8.64100000     13.50300000
O      7.66000000    -11.02200000      9.03400000
H      8.26700000    -11.42300000      8.41100000
H      8.00200000    -10.13800000      9.16500000
O      6.65700000     12.43900000     10.93100000
H      6.99900000     12.11300000     10.09900000
H      7.42500000     12.78600000     11.38700000
O     -5.43100000     -6.09700000     -5.72200000
H     -4.64100000     -5.76400000     -5.29700000
H     -5.25700000     -7.03000000     -5.85300000
O      2.02200000    -11.71800000     -5.54300000
H      1.24100000    -12.24400000     -5.71300000
H      2.75200000    -12.28900000     -5.78300000
O     -7.22400000     -7.12900000     -8.13200000
H     -8.01500000     -7.43000000     -7.68500000
H     -6.50500000     -7.44600000     -7.58500000
O      4.65300000    -11.67700000      5.85600000
H      5.47100000    -12.01800000      5.49500000
H      4.07200000    -12.43700000      5.89400000
O     -2.32300000      7.46300000    -11.19200000
H     -1.53000000      7.70400000    -10.71300000
H     -2.70900000      8.30000000    -11.45100000
O     -5.26200000     -3.58900000     -2.21300000
H     -5.79900000     -4.23600000     -2.67200000
H     -5.80000000     -2.79800000     -2.19900000
O      7.86500000      8.68400000     -8.46600000
H      8.25000000      8.98300000     -9.28900000
H      7.94000000      7.73000000     -8.49900000
O      8.97900000     10.09700000     -1.09100000
H      9.76500000      9.72000000     -1.48700000
H      9.28600000     10.89300000     -0.65900000
O      2.63100000    -13.86500000      5.85300000
H      2.96800000    -13.63400000      6.71800000
H      1.70800000    -13.61400000      5.87900000
O     -4.05200000     -8.73300000     -9.83900000
H     -3.79900000     -7.86000000    -10.13900000
H     -4.98800000     -8.79100000    -10.03100000
O      6.91500000     -3.05100000    -15.36600000
H      7.69300000     -2.54200000    -15.59200000
H      6.25300000     -2.76900000    -15.99600000
O      3.35000000      4.74400000    -14.67300000
H      3.17600000      4.26600000    -15.48400000
H      4.29100000      4.91800000    -14.69400000
O     -6.71400000    -12.60300000     -6.16400000
H     -6.63900000    -11.91500000     -6.82600000
H     -7.49600000    -12.37000000     -5.66500000
O     11.58000000     10.08500000      7.09000000
H     12.09100000      9.28400000      6.96900000
H     10.72700000      9.88500000      6.70500000
O     -5.94400000     16.90800000      1.16600000
H     -5.48800000     17.42800000      0.50400000
H     -5.33800000     16.87600000      1.90500000
O    -13.61100000      5.31500000      1.14200000
H    -13.15700000      4.47700000      1.23500000
H    -13.02400000      5.95200000      1.55000000
O     11.33900000      6.37000000      3.70400000
H     11.72500000      6.89100000      4.40800000
H     10.41800000      6.62900000      3.69200000
O     -0.00600000      9.54800000      1.55500000
H     -0.58800000     10.06500000      2.11100000
H      0.46100000      8.97500000      2.16400000
O    -11.91400000     -3.98200000      0.75300000
H    -11.04600000     -4.23900000      1.06500000
H    -11.81000000     -3.89200000     -0.19500000
O     -7.58300000      9.26800000     -4.45400000
H     -6.84500000      8.65900000     -4.45900000
H     -7.30300000      9.98700000     -5.02100000
O    -12.79900000      6.22600000      5.58200000
H    -13.56600000      6.46500000      6.10200000
H    -12.67100000      5.29400000      5.75900000
O     -5.45100000     10.31600000    -10.59800000
H     -5.88700000     11.13400000    -10.36000000
H     -6.00600000      9.63100000    -10.22500000
O     -6.23700000    -14.87400000     -7.57100000
H     -6.75700000    -14.09500000     -7.37300000
H     -5.73700000    -15.03600000     -6.77100000
O     -9.20100000    -14.88100000      2.43700000
H     -8.24900000    -14.91700000      2.53000000
H     -9.48600000    -14.28000000      3.12500000
O     -0.03000000      2.78300000     13.12000000
H      0.64000000      2.11800000     12.95900000
H     -0.85400000      2.29500000     13.12600000
O      4.23800000     -9.62500000     -8.35500000
H      3.29000000     -9.53600000     -8.45500000
H      4.40900000     -9.36400000     -7.45000000
O      6.76700000      4.11500000      8.45400000
H      7.33900000      3.47200000      8.87200000
H      7.02000000      4.09800000      7.53100000
O     -2.80100000     12.13400000     -1.82100000
H     -3.37000000     12.85000000     -2.10400000
H     -1.91300000     12.47700000     -1.92900000
O     -2.53100000     12.05000000     -8.53900000
H     -2.46100000     12.90900000     -8.95600000
H     -2.23900000     12.19500000     -7.64000000
O      8.80700000     -6.19700000    -15.45400000
H      8.17800000     -5.87000000    -16.09700000
H      8.44100000     -5.93800000    -14.60800000
O      4.40600000     -9.41500000     10.25300000
H      4.20600000     -9.52700000     11.18300000
H      5.35800000     -9.50000000     10.20100000
O    -14.19800000      1.33500000      0.55000000
H    -13.88200000      1.43900000     -0.34700000
H    -15.08000000      0.97500000      0.45400000
O     13.45100000     -1.74700000     -1.91100000
H     13.62500000     -1.90500000     -0.98300000
H     13.99900000     -2.38600000     -2.36800000
O     -9.93900000      0.11800000      0.90900000
H     -9.33100000      0.83900000      1.07100000
H    -10.67800000      0.29300000      1.49200000
O      3.04600000     -7.75600000     13.09500000
H      3.71300000     -7.32200000     13.62800000
H      2.34200000     -7.95700000     13.71100000
O      1.75300000      6.28900000     -2.27200000
H      0.95100000      6.18500000     -1.76100000
H      2.44800000      6.35800000     -1.61700000
O    -13.07900000      9.00400000      0.90300000
H    -12.68700000      8.78100000      0.05900000
H    -13.54900000      8.21300000      1.16600000
O     12.18300000    -11.18300000     -7.92300000
H     11.25700000    -11.30400000     -7.71200000
H     12.21700000    -11.21400000     -8.87900000
O     -1.92900000    -14.95200000      6.73200000
H     -1.91500000    -15.35900000      5.86700000
H     -1.14900000    -15.29200000      7.17000000
O     -2.49800000    -10.11700000     -1.86400000
H     -2.65800000    -10.99400000     -1.51500000
H     -2.29600000    -10.26100000     -2.78900000
O    -10.09600000      7.74900000     -3.68600000
H    -10.04900000      7.53800000     -2.75300000
H     -9.41500000      8.40900000     -3.81700000
O      4.43500000    -10.74500000    -10.78400000
H      4.51200000    -10.10700000    -10.07500000
H      3.85000000    -10.33000000    -11.41800000
O      6.29400000     14.31100000      1.91800000
H      7.11500000     13.83500000      1.79100000
H      6.46500000     14.88800000      2.66200000
O     -5.14500000      5.42400000      8.84600000
H     -5.69300000      5.78700000      9.54200000
H     -4.36900000      5.98500000      8.83500000
O     11.67300000      1.81500000      2.10400000
H     10.71800000      1.75900000      2.09700000
H     11.96600000      0.90800000      2.01400000
O     -2.24200000     -2.66600000      3.82200000
H     -1.33500000     -2.89600000      3.62000000
H     -2.17300000     -1.99800000      4.50500000
O     -4.68400000      9.70300000     -0.10100000
H     -4.88600000      9.93700000     -1.00700000
H     -3.75900000      9.92300000      0.00300000
O     11.49800000      0.94700000      5.20500000
H     11.40400000      1.26800000      4.30800000
H     11.25300000      1.69200000      5.75300000
O      4.44900000     -1.09500000      9.01200000
H      5.40000000     -1.00400000      9.06900000
H      4.22800000     -0.75900000      8.14400000
O     -3.40000000      3.68600000      7.78000000
H     -4.05500000      4.19500000      8.25800000
H     -3.26200000      4.17500000      6.96900000
O      0.16300000    -10.87200000     13.36100000
H      0.56800000    -10.63300000     14.19400000
H      0.88200000    -11.22700000     12.83800000
O      8.50400000      4.61000000    -12.02100000
H      8.79000000      3.77600000    -12.39300000
H      8.74400000      5.26200000    -12.68000000
O    -10.25500000      2.61700000      4.04300000
H    -10.22000000      3.21000000      3.29200000
H     -9.38400000      2.67700000      4.43600000
O    -13.02100000      6.93500000      8.78800000
H    -13.95200000      6.80900000      8.60400000
H    -12.76700000      6.15600000      9.28300000
O     17.15700000      3.59800000     -2.42400000
H     16.61800000      4.29600000     -2.05200000
H     16.57000000      3.13300000     -3.02100000
O    -13.95300000     -2.81600000     -9.82100000
H    -14.53400000     -3.48700000     -9.46400000
H    -14.54300000     -2.16200000    -10.19500000
O     -7.11400000      6.76400000     -2.01200000
H     -6.21000000      6.63700000     -1.72600000
H     -7.08200000      6.66200000     -2.96300000
O      8.18000000    -10.68500000     -8.51500000
H      7.31600000    -10.92100000     -8.17600000
H      8.78000000    -11.29600000     -8.08700000
O    -14.45300000      4.58300000     -5.43100000
H    -13.87800000      3.85900000     -5.18100000
H    -13.86100000      5.32400000     -5.56000000
O      4.96700000      2.04000000      7.95200000
H      4.99300000      1.81500000      8.88200000
H      5.47700000      2.84700000      7.88700000
O    -15.50200000      0.88700000      5.67000000
H    -16.06200000      0.17600000      5.98200000
H    -15.97300000      1.68500000      5.90700000
O     12.97500000      4.23700000      2.58000000
H     12.26500000      4.71700000      3.00700000
H     12.57900000      3.40400000      2.32200000
O    -13.40000000      1.81700000      4.52600000
H    -13.32100000      2.65900000      4.97400000
H    -14.21200000      1.44100000      4.86300000
O    -16.96700000      2.89800000     -6.53800000
H    -16.88300000      2.97700000     -7.48800000
H    -16.22100000      3.38700000     -6.19100000
O     -2.04500000     -3.46900000     16.95800000
H     -1.26600000     -3.82600000     16.53100000
H     -2.76100000     -4.02700000     16.65600000
O     -1.76100000      2.54500000     17.48600000
H     -1.88700000      3.48300000     17.34500000
H     -2.40900000      2.12800000     16.91800000
O     -7.97700000      7.93200000     -9.28700000
H     -8.61400000      8.64100000     -9.19300000
H     -8.17300000      7.33600000     -8.56400000
O     -0.80500000     -0.94400000     13.57000000
H     -1.23800000     -1.18700000     12.75200000
H      0.07600000     -0.68100000     13.30700000
O     10.45500000    -12.76500000      0.97300000
H     11.30400000    -12.87300000      0.54600000
H     10.66100000    -12.70000000      1.90500000
O    -10.99500000     -0.17900000    -12.62200000
H    -10.12200000      0.20900000    -12.56900000
H    -11.45300000      0.15800000    -11.85200000
O     13.12700000      7.27900000      5.78500000
H     13.90800000      6.72800000      5.82500000
H     12.80200000      7.29900000      6.68500000
O     -3.40700000     -9.13500000      0.51800000
H     -3.22400000     -9.42700000     -0.37500000
H     -4.31200000     -8.82600000      0.48900000
O    -12.38000000     -3.05900000     -5.39300000
H    -12.73400000     -3.93500000     -5.23800000
H    -12.03100000     -2.78800000     -4.54400000
O     -0.51900000      8.76100000     -9.74600000
H     -0.75500000      8.86600000     -8.82500000
H      0.34100000      8.34100000     -9.72700000
O      0.41200000     -5.02600000     -9.48800000
H      0.71500000     -4.28100000    -10.00700000
H     -0.52600000     -5.08000000     -9.67200000
O    -11.04800000      3.13800000    -10.38700000
H    -11.30200000      2.21600000    -10.34500000
H    -11.23600000      3.39700000    -11.28900000
O      3.46500000      6.85500000     -8.34900000
H      3.35600000      7.80400000     -8.40300000
H      3.53400000      6.67400000     -7.41200000
O     -8.50400000      0.99400000    -11.83700000
H     -7.74000000      0.90000000    -12.40600000
H     -8.23800000      0.59200000    -11.01000000
O     -1.18800000      5.93900000    -15.86200000
H     -2.09100000      5.63200000    -15.77900000
H     -1.25300000      6.89200000    -15.80400000
O     -0.99600000     -1.53000000     -7.76800000
H     -1.70400000     -0.93700000     -8.01700000
H     -0.22900000     -1.19700000     -8.23400000
O      7.71100000    -15.74600000     -2.35500000
H      8.10500000    -15.25900000     -1.63100000
H      7.58200000    -16.62900000     -2.00700000
O      6.99500000    -11.46400000      4.22800000
H      6.46800000    -12.10100000      3.74500000
H      7.07500000    -10.72000000      3.63200000
O    -12.81000000     -3.41700000      8.98900000
H    -12.42600000     -3.21400000      9.84300000
H    -12.14800000     -3.13700000      8.35700000
O    -13.05800000     -5.19000000     -8.25800000
H    -13.87400000     -4.70400000     -8.38300000
H    -13.31100000     -6.10900000     -8.34700000
O      4.11300000      7.91600000      1.30500000
H      4.28900000      8.74100000      1.75700000
H      4.97500000      7.60600000      1.02700000
O     13.41000000     -8.76800000     -7.20000000
H     12.99400000     -9.52600000     -7.61000000
H     14.18600000     -8.60200000     -7.73600000
O    -11.67100000      8.80500000     -6.34500000
H    -12.19100000      8.38100000     -7.02800000
H    -11.39800000      8.08900000     -5.77200000
O      7.36900000     -3.37100000      0.20900000
H      6.54800000     -3.29100000      0.69500000
H      7.85200000     -2.57200000      0.42000000
O     -7.14200000     13.97700000      4.72700000
H     -7.34600000     13.20000000      5.24700000
H     -7.86600000     14.04600000      4.10500000
O     -9.82700000     -5.31100000      2.16300000
H     -8.90300000     -5.11700000      2.31600000
H    -10.09600000     -5.81700000      2.93000000
O     -5.93700000      1.64400000     12.06000000
H     -6.68700000      1.39800000     11.51900000
H     -6.08600000      2.56500000     12.27300000
O      1.22000000      7.34800000    -12.62500000
H      0.28700000      7.55600000    -12.66200000
H      1.51600000      7.72300000    -11.79600000
O     14.75800000      9.72400000      1.10100000
H     14.07300000      9.09100000      1.31500000
H     15.42600000      9.21000000      0.64700000
O     -2.88800000      5.46000000     12.72100000
H     -2.18700000      5.11100000     12.17100000
H     -3.11600000      6.29800000     12.31800000
O     -4.06600000     12.96700000      9.07900000
H     -4.45300000     12.99800000      8.20400000
H     -3.46000000     13.70800000      9.10000000
O     -4.67600000      0.08000000      5.39000000
H     -4.19300000     -0.28700000      6.13000000
H     -5.56700000     -0.25400000      5.49600000
O      0.12700000     -9.60600000     -1.08500000
H      0.73500000    -10.21400000     -1.50700000
H     -0.57300000     -9.48300000     -1.72700000
O    -14.56300000     -5.48800000      5.75000000
H    -13.78700000     -5.08100000      5.36600000
H    -14.25100000     -5.87400000      6.56900000
O      1.50900000      3.20800000      9.89600000
H      1.44200000      3.47300000      8.97800000
H      0.87900000      2.49400000      9.98600000
O      7.31500000    -10.34900000      1.92900000
H      7.73700000    -10.55900000      1.09600000
H      6.54000000     -9.84300000      1.68500000
O      2.95900000    -14.92800000     10.93900000
H      2.73200000    -14.55200000     10.08900000
H      3.08600000    -15.86000000     10.76300000
O    -12.13300000    -13.79900000      2.19800000
H    -12.30100000    -12.86000000      2.27400000
H    -11.28000000    -13.85500000      1.76600000
O     -6.34400000     -7.73200000     -2.36200000
H     -6.80000000     -6.99300000     -2.76600000
H     -6.69200000     -8.50200000     -2.81200000
O      0.90400000      0.50100000     17.62700000
H      0.35400000      0.84900000     16.92500000
H      1.79500000      0.55300000     17.28200000
O    -14.82700000     -6.78200000     -3.45700000
H    -14.56500000     -7.61700000     -3.06800000
H    -14.01200000     -6.28500000     -3.52900000
O     -0.43400000      4.90100000     11.49400000
H     -0.13200000      4.36000000     12.22400000
H     -0.04100000      4.49900000     10.72000000
O      2.91000000     -7.97900000      2.94700000
H      3.54900000     -7.31000000      2.69900000
H      3.24000000     -8.32900000      3.77400000
O     11.98900000      8.76500000     -7.81800000
H     11.29000000      9.18100000     -7.31400000
H     11.87300000      7.82800000     -7.66200000
O      5.48100000      2.04000000     14.07100000
H      4.85600000      2.71500000     13.80600000
H      6.06200000      2.48200000     14.69000000
O      5.79100000      2.48000000      2.42900000
H      5.82100000      1.53000000      2.54600000
H      5.08200000      2.62100000      1.80100000
O      1.39300000     -2.26300000      4.98600000
H      1.14600000     -2.82500000      5.72000000
H      1.27600000     -1.37200000      5.31700000
O     -1.30400000    -14.64500000     -7.72000000
H     -1.55600000    -14.15700000     -6.93600000
H     -0.42700000    -14.97600000     -7.52400000
O     -0.79400000      2.00700000     -9.98500000
H     -1.45000000      2.29800000     -9.35200000
H     -0.33800000      2.80800000    -10.24300000
O    -15.31400000      2.15100000      9.72700000
H    -14.40200000      1.96800000      9.50100000
H    -15.81300000      1.46500000      9.28400000
O    -10.43400000     -6.94700000      7.01000000
H    -10.04500000     -6.08700000      7.16700000
H    -11.06000000     -6.80100000      6.30100000
O    -16.74700000     -3.16100000      0.21100000
H    -15.99600000     -3.30200000     -0.36600000
H    -16.76000000     -3.92900000      0.78100000
O     -2.31600000     -9.28700000     12.48600000
H     -1.79500000     -9.83100000     13.07600000
H     -1.71500000     -9.06000000     11.77600000
O      7.23500000      0.40100000     12.76500000
H      6.51400000      0.88900000     13.16200000
H      7.03000000      0.38800000     11.83000000
O      0.27700000      0.72600000      9.85200000
H     -0.47700000      0.24700000     10.19500000
H      1.03600000      0.25800000     10.19900000
O      4.38400000    -16.58400000      6.76500000
H      5.20200000    -16.70600000      6.28200000
H      3.96700000    -15.83200000      6.34400000
O     13.44000000     -2.15800000    -11.45900000
H     14.00200000     -2.12800000    -12.23300000
H     13.67700000     -2.97600000    -11.02200000
O     -3.15500000      1.94000000    -17.05400000
H     -3.89300000      1.48800000    -17.46300000
H     -2.57000000      1.23600000    -16.77300000
O      6.92200000      7.76500000     11.28500000
H      6.30200000      8.23900000     11.84000000
H      7.50000000      7.31600000     11.90200000
O    -17.04900000     -0.90000000      1.69900000
H    -16.97000000     -1.72700000      1.22400000
H    -16.92700000     -0.22700000      1.02900000
O      8.41000000      0.00900000    -13.41600000
H      9.21700000     -0.45300000    -13.18800000
H      7.71900000     -0.48100000    -12.97000000
O     -0.00000000    -12.79400000     -2.36500000
H      0.75300000    -12.25400000     -2.60400000
H      0.36400000    -13.47600000     -1.80100000
O    -12.09800000     -6.48400000      4.02200000
H    -12.88500000     -6.22000000      3.54700000
H    -11.95600000     -7.39500000      3.76500000
O      2.31300000     -2.85700000     17.32300000
H      2.98200000     -2.54800000     17.93300000
H      2.45100000     -2.33500000     16.53200000
O     -8.65900000    -10.14700000      3.32600000
H     -8.38100000    -10.54300000      4.15200000
H     -7.85700000     -9.77900000      2.95500000
O    -13.13100000      4.84100000     -1.99300000
H    -13.42300000      4.33700000     -1.23300000
H    -12.77400000      4.18500000     -2.59200000
O     -2.20400000     16.48900000     -6.37300000
H     -2.82700000     15.76200000     -6.37700000
H     -2.69700000     17.22800000     -6.72800000
O      0.31600000     12.31700000     10.62800000
H      0.75400000     12.08400000     11.44700000
H      1.02900000     12.53600000     10.02900000
O    -11.48100000     -5.87500000     10.31700000
H    -11.00800000     -5.07800000     10.55500000
H    -11.63700000     -6.31900000     11.15000000
O      7.47100000     -4.17800000     11.32300000
H      8.28900000     -4.39200000     11.77100000
H      6.92400000     -3.78100000     12.00100000
O     -4.84600000     -1.66800000     14.15100000
H     -5.34000000     -1.82800000     14.95600000
H     -4.52500000     -2.53100000     13.89100000
O     -0.41800000      5.35700000    -11.03000000
H     -0.43800000      5.49500000    -10.08300000
H     -1.03400000      6.00100000    -11.37900000
O     13.27300000      0.57500000     -3.23500000
H     13.41800000     -0.36400000     -3.12300000
H     12.67200000      0.81100000     -2.52800000
O    -12.55400000      9.25600000     10.13700000
H    -13.13400000      8.53000000      9.90700000
H    -11.72100000      9.03800000      9.71800000
O     -3.01600000      1.69600000      4.18100000
H     -3.50000000      0.98100000      4.59400000
H     -3.61800000      2.04600000      3.52500000
O     13.39700000     -2.36200000     11.82400000
H     13.23800000     -3.10300000     11.24000000
H     13.31900000     -1.59200000     11.26000000
O    -10.07200000     -6.80900000     -3.32300000
H    -10.20900000     -7.62000000     -2.83400000
H     -9.20500000     -6.91000000     -3.71600000
O      5.42600000     11.37600000    -10.45100000
H      5.39200000     10.63900000    -11.06200000
H      6.34000000     11.65800000    -10.46700000
O     -0.99900000     12.70300000    -12.71700000
H     -1.27900000     13.05000000    -13.56400000
H     -1.76400000     12.80400000    -12.15200000
O     -9.82600000     -3.94500000      4.94500000
H     -9.26400000     -3.35200000      4.44500000
H     -9.35800000     -4.78000000      4.94000000
O     -3.60000000    -11.37400000     -5.06800000
H     -2.76500000    -10.90800000     -5.12000000
H     -3.96700000    -11.30500000     -5.94900000
O    -13.45100000      1.68700000     -5.17800000
H    -13.84300000      1.53900000     -4.31700000
H    -13.82000000      0.99800000     -5.73000000
O     -9.24000000      5.60800000      3.24300000
H     -9.08600000      5.59600000      2.29900000
H    -10.04400000      6.11600000      3.34900000
O      1.91900000     10.43700000     -0.81100000
H      2.11700000     10.02200000     -1.65100000
H      2.02100000      9.73700000     -0.16700000
O      1.87100000     14.51300000     -1.97400000
H      1.61000000     15.43300000     -1.92900000
H      1.11700000     14.03400000     -1.63000000
O     -1.51600000     -4.16700000     -2.87700000
H     -1.47800000     -4.44900000     -1.96300000
H     -0.62700000     -4.30000000     -3.20600000
O      0.53300000     13.47300000      3.87300000
H      0.13300000     13.02200000      4.61700000
H      1.41800000     13.68500000      4.16900000
O    -13.65100000    -10.20700000     -6.56700000
H    -13.17600000     -9.48500000     -6.97800000
H    -14.57000000     -9.94200000     -6.60700000
O    -10.40200000     -8.35000000     10.07700000
H    -10.47900000     -7.44700000      9.76900000
H    -11.20900000     -8.77300000      9.78500000
O     -1.56700000    -12.99000000     10.46400000
H     -2.35100000    -12.52100000     10.17600000
H     -1.74600000    -13.90600000     10.25200000
O      6.06700000      5.12900000    -14.31900000
H      6.74200000      5.60200000    -14.80600000
H      6.55000000      4.63900000    -13.65400000
O     -7.46500000     -4.30700000     16.03500000
H     -7.17700000     -3.40200000     16.15700000
H     -7.57100000     -4.64600000     16.92400000
O    -16.25100000      8.39700000     -2.44800000
H    -15.36800000      8.45900000     -2.81200000
H    -16.11600000      8.13000000     -1.53800000
O      9.90200000      2.24500000    -12.49800000
H     10.56400000      2.55000000    -13.11900000
H      9.41300000      1.57700000    -12.97800000
O     -0.57100000     12.51300000      6.15000000
H      0.07100000     11.97000000      6.60700000
H     -0.88400000     13.12600000      6.81500000
O     -0.75300000     -8.25200000     10.15400000
H      0.19500000     -8.14500000     10.08800000
H     -0.93700000     -9.06000000      9.67500000
O     -4.16500000     -0.47600000      8.11700000
H     -4.10400000     -1.42100000      7.97600000
H     -3.35800000     -0.25100000      8.57900000
O     15.23900000      5.35400000      5.47700000
H     16.09000000      5.77200000      5.34500000
H     15.30100000      4.52800000      4.99700000
O     -1.01400000     -6.30800000    -16.18400000
H     -0.36500000     -6.11000000    -16.85900000
H     -0.61700000     -5.99200000    -15.37200000
O     11.80700000      6.19800000     -6.09900000
H     12.02800000      6.85300000     -5.43700000
H     11.33800000      5.51700000     -5.61600000
O     -0.19900000     -5.73200000     16.22400000
H      0.69600000     -5.73800000     16.56300000
H     -0.18800000     -5.07700000     15.52700000
O     -3.64000000      2.50200000     15.42200000
H     -3.83500000      3.36100000     15.04600000
H     -3.08000000      2.07700000     14.77200000
O      5.34700000      9.32100000     12.91900000
H      5.82600000      9.61900000     13.69200000
H      4.62200000      8.80500000     13.27100000
O    -10.92700000     -0.44700000     -1.46400000
H    -10.21000000     -0.25400000     -2.06800000
H    -10.65500000     -0.05300000     -0.63500000
O     13.21700000     -3.17600000      0.59200000
H     12.55100000     -3.61500000      0.06300000
H     13.05500000     -3.48300000      1.48400000
O      8.06000000    -14.81400000     -4.95900000
H      7.19400000    -14.41900000     -4.85700000
H      8.30700000    -15.08100000     -4.07400000
O      0.46600000     -2.89200000      7.91600000
H      0.01100000     -3.73300000      7.93600000
H      0.91600000     -2.84300000      8.75900000
O      1.04800000      7.49000000     11.05500000
H      0.43900000      6.81300000     11.35000000
H      0.53500000      8.29800000     11.07600000
O     -6.53700000     -1.18700000     -1.47600000
H     -7.31200000     -1.58000000     -1.07500000
H     -6.02100000     -0.86700000     -0.73700000
O     -3.53100000      9.79400000    -12.24100000
H     -3.92000000     10.10400000    -13.05900000
H     -4.19800000      9.97000000    -11.57700000
O    -14.08900000      9.55800000      7.24900000
H    -13.62500000      8.73200000      7.11000000
H    -13.88000000     10.08400000      6.47800000
O      7.85300000    -10.91300000     -5.03600000
H      7.42400000    -11.76000000     -4.91000000
H      7.34700000    -10.30600000     -4.49600000
O     10.59300000     -2.33000000     10.37300000
H     10.28700000     -2.91900000      9.68300000
H     10.91500000     -1.56000000      9.90500000
O    -11.37800000     -2.86300000     -2.64400000
H    -11.38900000     -1.98400000     -2.26700000
H    -10.46900000     -3.15000000     -2.55700000
O     14.78400000      2.54800000     -4.33100000
H     14.19700000      1.88600000     -3.96500000
H     14.21000000      3.12200000     -4.83900000
O      1.95400000     -6.55000000     10.38900000
H      2.59500000     -6.28700000      9.72900000
H      2.47500000     -6.72900000     11.17100000
O      3.41500000      1.17700000     -8.32800000
H      3.66500000      2.08900000     -8.47900000
H      4.12600000      0.66700000     -8.71500000
O      4.02800000      2.49900000     -4.97000000
H      3.71300000      1.59900000     -5.05500000
H      4.95200000      2.45300000     -5.21400000
O    -16.69800000     -1.29300000     -7.28000000
H    -16.87500000     -1.80500000     -8.06900000
H    -15.83500000     -0.90900000     -7.43100000
O     -4.10400000      2.44900000     -1.06600000
H     -4.09300000      1.83200000     -1.79900000
H     -3.24800000      2.87600000     -1.09900000
O      5.37200000    -14.80400000      1.01900000
H      5.97500000    -15.31600000      0.48100000
H      4.77900000    -15.45300000      1.39700000
O      3.07600000      4.21300000     -7.66200000
H      2.28800000      4.27900000     -7.12300000
H      3.79700000      4.37500000     -7.05400000
O    -12.15100000     -0.16100000      2.69400000
H    -12.25900000      0.30800000      3.52100000
H    -13.02900000     -0.47300000      2.47900000
O    -15.93900000      4.06900000      2.88000000
H    -16.76300000      4.00700000      2.39700000
H    -15.31500000      4.42000000      2.24500000
O     17.82800000      2.54500000      3.83700000
H     16.87200000      2.49700000      3.81100000
H     18.11000000      1.63700000      3.94600000
O    -12.66000000     -3.72500000      4.16900000
H    -12.01700000     -3.01700000      4.12000000
H    -12.19600000     -4.49300000      3.83500000
O      1.97800000    -10.98000000      9.75600000
H      2.82900000    -10.54400000      9.70000000
H      1.97900000    -11.39600000     10.61800000
O      5.75000000     -3.98600000     -4.02800000
H      6.05700000     -3.12200000     -3.75300000
H      5.43100000     -3.85300000     -4.92100000
O     -1.06100000      9.90700000    -13.76200000
H     -0.80900000     10.73400000    -13.35200000
H     -1.91200000      9.69700000    -13.37600000
O     -3.54400000      1.31400000     -5.74600000
H     -3.43200000      1.01200000     -6.64800000
H     -4.27700000      0.79900000     -5.41000000
O      2.61800000     -1.49200000    -15.87100000
H      3.24500000     -2.20900000    -15.77200000
H      2.80500000     -1.12800000    -16.73600000
O      9.59200000     -7.27500000     12.03900000
H     10.37700000     -6.87800000     11.66200000
H      9.92000000     -7.82600000     12.75000000
O      1.02700000     -4.29300000     -4.00300000
H      0.39000000     -4.25200000     -4.71600000
H      1.60600000     -3.54700000     -4.15500000
O     -9.19300000      5.83500000    -14.33600000
H     -8.34900000      6.21000000    -14.58600000
H     -9.23200000      5.94500000    -13.38600000
O     -6.35900000    -16.49100000     -4.78500000
H     -7.11400000    -15.92000000     -4.93100000
H     -5.60000000    -15.92800000     -4.93600000
O    -12.19600000      6.01700000     -4.88800000
H    -11.56300000      5.36300000     -5.18400000
H    -11.89200000      6.26800000     -4.01600000
O     11.88800000     -5.94300000     11.20800000
H     11.98700000     -5.09000000     10.78500000
H     12.64500000     -6.44800000     10.91000000
O     -1.67900000     -6.31900000      7.32100000
H     -1.96500000     -5.85900000      6.53200000
H     -2.47400000     -6.72900000      7.66100000
O      1.13300000     10.82700000      7.38300000
H      1.76400000     10.68900000      8.09000000
H      1.29500000     10.10700000      6.77400000
O    -11.88700000      6.69400000      2.87200000
H    -11.53600000      7.58300000      2.81500000
H    -12.24200000      6.63300000      3.75900000
O     -1.61000000     -5.82900000     -0.72800000
H     -2.12600000     -6.54400000     -1.10000000
H     -0.73300000     -6.19800000     -0.61900000
O      5.81300000    -12.97900000      8.75800000
H      6.11200000    -13.27200000      7.89700000
H      6.38100000    -12.23800000      8.96900000
O     -3.00900000      9.50200000     14.42600000
H     -3.46900000      8.91000000     15.02100000
H     -3.67500000     10.13300000     14.15300000
O     -0.07900000     -7.00600000    -11.60900000
H      0.14000000     -6.58100000    -10.78000000
H     -0.27200000     -7.91200000    -11.37100000
O     -3.80500000     -4.42200000      0.08100000
H     -3.15800000     -5.08400000     -0.16300000
H     -4.21100000     -4.16700000     -0.74800000
O      0.35900000      4.46100000    -17.56700000
H     -0.22900000      5.09700000    -17.15900000
H      1.22000000      4.87800000    -17.53700000
O     -7.20700000      4.35800000     13.08100000
H     -6.44900000      4.83600000     13.41800000
H     -7.94600000      4.69400000     13.58700000
O      2.99300000      9.57900000     -8.12300000
H      3.74600000      9.91900000     -7.64000000
H      2.25900000      9.67000000     -7.51600000
O      6.92800000      1.24000000     -9.07700000
H      7.85100000      1.44000000     -9.23400000
H      6.88100000      1.04300000     -8.14200000
O     12.90000000     11.61900000      2.96800000
H     13.59500000     11.40000000      3.58900000
H     12.42200000     12.33400000      3.38800000
O     13.85900000     -4.17700000     -5.40800000
H     13.43100000     -3.88800000     -4.60200000
H     14.48200000     -4.84500000     -5.12200000
O      4.42500000     10.81200000     10.86400000
H      4.54700000     10.36900000     11.70400000
H      5.30800000     11.06300000     10.59500000
O     -6.21200000     -6.71600000      6.26700000
H     -5.75500000     -5.93600000      5.95300000
H     -5.53500000     -7.22600000      6.71300000
O     11.99900000      6.33400000     12.18500000
H     12.73200000      6.27700000     11.57200000
H     11.51100000      7.10700000     11.90200000
O     -1.59600000      3.05400000     -4.94000000
H     -2.29400000      2.40200000     -4.99400000
H     -0.80200000      2.54200000     -4.78100000
O    -12.60600000      1.16000000      9.63900000
H    -11.92600000      1.72500000     10.00600000
H    -12.28000000      0.27100000      9.77700000
O      4.51900000     -1.19500000     17.97900000
H      5.06700000     -1.00100000     18.74000000
H      5.14100000     -1.38700000     17.27800000
O     14.22800000      3.64100000      7.15800000
H     15.01100000      3.09100000      7.14800000
H     14.48500000      4.43200000      6.68300000
O     -9.08200000     13.85400000      2.82700000
H     -9.97600000     13.51500000      2.76800000
H     -9.12500000     14.71600000      2.41400000
O      3.00500000     -2.13600000     -7.69000000
H      3.53800000     -1.64300000     -8.31300000
H      2.28000000     -2.47900000     -8.21300000
O     -1.57000000     11.99400000     -5.85700000
H     -1.55800000     11.07600000     -6.12500000
H     -1.02500000     12.02200000     -5.07000000
O      7.05800000     -8.65100000     12.52500000
H      6.89900000     -8.49000000     13.45500000
H      7.58200000     -7.90300000     12.23800000
O     -8.47300000     -9.84300000     12.50000000
H     -8.58700000     -9.85000000     11.55000000
H     -9.33200000    -10.08300000     12.84700000
O    -17.07100000     -0.62300000     -2.95500000
H    -17.85100000     -0.21500000     -2.58000000
H    -16.99000000     -0.23200000     -3.82500000
O     16.02500000      7.28800000     -2.79200000
H     16.13700000      6.80600000     -1.97300000
H     15.57900000      8.09600000     -2.53600000
O      4.78600000     10.45800000     -5.64700000
H      5.31000000     10.79600000     -6.37400000
H      5.10100000      9.56200000     -5.52200000
O     -8.67600000      0.44300000     11.36300000
H     -9.27500000      0.62700000     10.63900000
H     -8.23400000     -0.36700000     11.10800000
O    -13.35700000     10.40700000      4.54300000
H    -14.16700000     10.19300000      4.07900000
H    -12.77500000     10.74800000      3.86300000
O     -7.32100000     13.93200000      8.71500000
H     -7.37200000     13.05700000      8.33200000
H     -7.46400000     14.52600000      7.97800000
O      2.34600000      7.25300000    -15.10300000
H      1.88300000      7.27600000    -14.26500000
H      2.96100000      6.52500000    -15.01700000
O      9.53900000      3.23600000     13.04100000
H     10.36800000      3.43800000     13.47600000
H      9.38300000      2.31300000     13.23900000
O      5.90400000     -5.73100000      0.23700000
H      5.52300000     -6.14200000     -0.53900000
H      6.42300000     -5.00400000     -0.10700000
O     10.71100000     -1.53600000    -13.84900000
H     11.40100000     -0.88600000    -13.97700000
H     10.32100000     -1.64500000    -14.71600000
O     -0.05000000     -4.85500000    -13.94500000
H     -0.08900000     -5.78700000    -13.72700000
H      0.73000000     -4.53600000    -13.49100000
O     15.21100000      5.56600000      2.37800000
H     14.30300000      5.26500000      2.42100000
H     15.24600000      6.30900000      2.98100000
O     -6.20200000      2.85900000     16.73000000
H     -5.85800000      3.72100000     16.96400000
H     -5.52000000      2.46900000     16.18300000
O     -9.33100000    -11.49000000      0.96600000
H     -9.25300000    -11.11200000      1.84200000
H     -8.69500000    -11.00700000      0.43900000
O     -4.94200000     12.69200000      6.22800000
H     -5.76500000     12.91900000      5.79600000
H     -4.78800000     11.77800000      5.98700000
O     -5.46000000     -5.21000000    -16.06900000
H     -4.85800000     -4.49100000    -15.87600000
H     -5.79000000     -5.01700000    -16.94700000
O     -8.14500000      5.91900000     -4.58600000
H     -8.93700000      6.34100000     -4.25300000
H     -8.19100000      5.02400000     -4.25000000
O     16.09700000     -8.13100000     -2.08600000
H     16.29400000     -8.64400000     -2.86900000
H     15.19300000     -7.84000000     -2.21100000
O      1.70100000      0.65700000     13.12400000
H      2.44900000      0.62200000     12.52800000
H      1.82800000     -0.08900000     13.71100000
O      5.83100000     16.01900000      4.76600000
H      5.21900000     16.69900000      4.48200000
H      6.64400000     16.49000000      4.95000000
O      8.53700000      6.58600000      3.60200000
H      8.31800000      6.94800000      2.74300000
H      7.80200000      6.83600000      4.16200000
O     16.73700000     -0.64500000      0.25900000
H     16.19300000     -0.12300000     -0.33100000
H     16.81700000     -1.49400000     -0.17600000
O      9.04500000     -7.65700000      3.29000000
H      8.32800000     -7.93800000      2.72200000
H      9.42900000     -6.90600000      2.83700000
O     12.97900000      2.06600000      9.20000000
H     13.07500000      2.79900000      9.80800000
H     13.30700000      2.40100000      8.36600000
O      6.33400000     -8.92300000     -3.42600000
H      5.56100000     -9.24100000     -2.96000000
H      6.55000000     -8.09600000     -2.99600000
O      1.00500000     -0.00600000     -8.74000000
H      1.91700000      0.27900000     -8.68800000
H      0.56700000      0.68300000     -9.23900000
O      7.99100000      6.74800000     -5.51300000
H      8.50100000      6.71000000     -6.32200000
H      8.52900000      7.26600000     -4.91400000
O     -1.95400000     14.75000000      8.50600000
H     -1.41900000     14.89800000      9.28600000
H     -1.59900000     15.35400000      7.85400000
O      1.13700000      3.94400000    -12.83400000
H      0.74300000      4.49700000    -12.15900000
H      1.78900000      4.50600000    -13.25300000
O     -8.62400000     -1.32500000      3.75800000
H     -9.54700000     -1.08000000      3.68900000
H     -8.15300000     -0.49200000      3.72400000
O     12.17900000     -6.32000000      6.52600000
H     12.33500000     -5.52800000      6.01200000
H     12.96500000     -6.41700000      7.06300000
O      1.67900000     -7.25100000    -13.71200000
H      1.20400000     -7.34500000    -12.88600000
H      2.37100000     -6.61900000    -13.52000000
O    -13.08800000    -11.29400000      2.44400000
H    -14.00600000    -11.47600000      2.64600000
H    -12.84300000    -10.59700000      3.05300000
O     -7.98400000     -3.20300000      7.86500000
H     -7.20000000     -3.72300000      7.69100000
H     -8.44800000     -3.68900000      8.54700000
O     -5.07700000     -6.06800000      1.87600000
H     -5.01400000     -5.22400000      1.42900000
H     -4.17000000     -6.30500000      2.07000000
O    -14.89100000     -1.38400000      7.97300000
H    -13.98000000     -1.50600000      7.70500000
H    -15.20600000     -2.26800000      8.16100000
O    -10.71200000     -0.25200000     -8.58400000
H    -10.79000000     -1.13600000     -8.22600000
H    -10.01800000     -0.31900000     -9.24000000
O      9.73800000     -2.78000000      3.25900000
H     10.09000000     -3.55600000      2.82300000
H      9.46700000     -2.20500000      2.54200000
O    -10.95900000     14.32100000     -1.64400000
H    -10.59200000     13.49200000     -1.33500000
H    -10.96200000     14.88400000     -0.87000000
O     -4.21800000     -7.45200000      8.19300000
H     -4.75500000     -7.22000000      8.95100000
H     -3.73300000     -8.22900000      8.47200000
O      5.11700000     11.11600000      6.08000000
H      4.44600000     10.46700000      6.29100000
H      4.63300000     11.93600000      5.97900000
O     -6.63500000      3.37700000    -12.70600000
H     -5.95500000      2.86900000    -12.26300000
H     -7.11800000      3.80000000    -11.99600000
O     -1.82400000     16.07700000     -0.66700000
H     -1.87200000     15.41500000     -1.35700000
H     -0.89400000     16.29600000     -0.60800000
O      5.72300000      4.07100000     16.07600000
H      5.09700000      4.76500000     16.28200000
H      6.38000000      4.12800000     16.76900000
O     -0.34300000     -3.40700000     14.74500000
H     -0.79900000     -2.59200000     14.53600000
H      0.51500000     -3.31500000     14.33100000
O      1.70900000      4.35100000      7.09100000
H      2.55500000      4.43800000      7.52900000
H      1.86200000      3.70800000      6.39900000
O    -13.97300000     -2.14900000      1.02000000
H    -14.11400000     -2.09200000      0.07500000
H    -13.18700000     -2.68800000      1.11200000
O     -8.43900000      6.03600000     -7.32300000
H     -8.34300000      6.27500000     -6.40100000
H     -7.73700000      5.40500000     -7.48100000
O      2.10200000     15.35700000      7.31500000
H      2.31300000     16.29000000      7.30100000
H      2.73500000     14.97700000      7.92300000
O     -0.64000000    -17.05300000      0.01900000
H     -0.09400000    -17.55600000     -0.58500000
H     -0.33400000    -17.30800000      0.88900000
O      3.95000000      5.30200000    -10.41500000
H      3.92500000      5.97200000     -9.73100000
H      3.28900000      4.66400000    -10.14900000
O     -8.45500000      7.73200000     13.59400000
H     -9.09600000      8.08600000     12.97700000
H     -8.82400000      7.92000000     14.45700000
O     -5.71000000    -12.64100000      0.81800000
H     -6.19500000    -11.81700000      0.76500000
H     -5.84300000    -13.05300000     -0.03600000
O    -12.01600000      9.54800000     -2.15200000
H    -12.56200000      8.76400000     -2.09800000
H    -12.14100000      9.86600000     -3.04600000
O     -2.11000000     14.70400000     -3.36600000
H     -2.87200000     14.56000000     -3.92700000
H     -1.36200000     14.65200000     -3.96000000
O     11.84100000     -4.96800000     -3.43300000
H     11.58700000     -4.60900000     -2.58300000
H     11.03300000     -5.34300000     -3.78600000
O     -1.73500000     -5.48600000     13.09100000
H     -1.09400000     -5.07600000     13.67200000
H     -2.52700000     -5.56200000     13.62300000
O      3.70400000      7.94900000      6.92100000
H      3.38900000      8.26000000      7.76900000
H      4.17400000      7.13900000      7.12200000
O     -2.98500000     -9.19800000      3.30700000
H     -2.97500000     -9.43100000      2.37900000
H     -2.85100000     -8.25000000      3.31700000
O      9.10700000    -13.55500000      7.49800000
H      9.27400000    -14.45100000      7.20500000
H      9.95400000    -13.11600000      7.42000000
O      8.24400000      3.58500000     -1.10000000
H      7.40500000      3.87400000     -1.45700000
H      8.86500000      4.26200000     -1.37100000
O      3.40100000      1.06900000     16.99900000
H      3.57500000      1.76600000     17.63200000
H      3.90100000      0.32000000     17.32400000
O     13.37900000     -0.27500000     10.15500000
H     13.13300000      0.62500000      9.93900000
H     14.24200000     -0.39000000      9.75800000
O      2.39300000      9.07200000    -10.71500000
H      3.15500000      9.31900000    -11.23900000
H      2.60100000      9.37700000     -9.83200000
O     -5.36900000     11.89800000     -7.79600000
H     -5.57000000     10.97400000     -7.65000000
H     -4.42200000     11.91700000     -7.93900000
O      9.67400000     -1.81700000     -5.91200000
H     10.42100000     -2.29600000     -6.27100000
H      9.12700000     -1.62100000     -6.67300000
O      2.59700000    -13.04900000    -12.34800000
H      2.90500000    -12.16000000    -12.17100000
H      2.93000000    -13.24900000    -13.22200000
O     -5.87600000      9.13200000     -7.53600000
H     -6.20100000      8.71300000     -8.33300000
H     -5.09200000      8.63200000     -7.30500000
O    -11.08700000      2.89800000     -2.75700000
H    -10.88100000      3.26500000     -3.61600000
H    -10.76400000      1.99800000     -2.79700000
O      3.50100000     15.33100000      2.59300000
H      4.26800000     14.76900000      2.48300000
H      3.44400000     15.82200000      1.77300000
O      6.98800000      0.10900000      9.63200000
H      7.24200000      0.61400000      8.86000000
H      7.45600000     -0.72100000      9.54100000
O      3.46400000      4.00400000     12.15900000
H      2.81300000      3.72600000     11.51600000
H      3.03600000      3.87300000     13.00500000
O      6.65400000     -6.45100000      9.75100000
H      7.42900000     -6.98400000      9.57000000
H      6.98500000     -5.71400000     10.26500000
O     16.41000000     -0.03400000      3.20700000
H     16.79800000     -0.13900000      4.07600000
H     16.25100000     -0.92800000      2.90600000
O      3.75100000      2.15800000    -17.10000000
H      2.97100000      1.86800000    -16.62600000
H      4.02100000      1.39400000    -17.60900000
O     -8.86100000    -11.07900000     -4.32200000
H     -9.43400000    -11.32000000     -5.05000000
H     -9.39100000    -11.23100000     -3.54000000
O    -10.89400000     -0.55900000     12.93400000
H    -10.82800000      0.37700000     13.12700000
H     -9.98900000     -0.84000000     12.80000000
O      7.67400000      0.49700000     -1.82200000
H      6.89500000      0.87400000     -2.23100000
H      7.86500000      1.07900000     -1.08700000
O     -3.68800000     -6.05800000     16.27300000
H     -3.95800000     -6.94900000     16.05000000
H     -3.45600000     -6.10200000     17.20000000
O    -16.75500000      4.94100000     -2.98300000
H    -16.07100000      5.12800000     -3.62600000
H    -16.29100000      4.53700000     -2.25000000
O      4.98500000    -14.95300000     -2.44400000
H      4.81100000    -14.24900000     -1.82000000
H      5.83600000    -15.30300000     -2.17900000
O     17.45800000      2.76900000      0.25100000
H     17.62500000      3.11100000     -0.62700000
H     17.76200000      3.46000000      0.84000000
O     -8.53200000    -14.70600000     -0.20200000
H     -9.00100000    -14.69500000      0.63200000
H     -7.61700000    -14.84900000      0.03800000
O     -8.17500000      3.94600000    -10.55700000
H     -9.06200000      4.13100000    -10.24900000
H     -7.91900000      3.15200000    -10.08800000
O     -0.19400000      6.27900000      5.95000000
H      0.25500000      7.12400000      5.94400000
H      0.30500000      5.74700000      6.57100000
O     -4.09000000     -2.41200000      1.97200000
H     -3.92100000     -3.09200000      1.31900000
H     -3.31700000     -2.42400000      2.53600000
O     -7.00300000    -10.41000000      0.01000000
H     -6.72200000     -9.62000000      0.47200000
H     -6.82100000    -10.22700000     -0.91100000
O     10.84300000     13.68900000      3.80700000
H     10.12700000     14.10100000      3.32400000
H     10.50100000     13.58000000      4.69400000
O      4.09700000     -5.62400000      8.91400000
H      4.08600000     -5.78000000      7.97000000
H      4.94200000     -5.96600000      9.20500000
O     -1.36100000      9.21500000     11.85600000
H     -1.69300000     10.01100000     11.44100000
H     -2.12300000      8.63900000     11.91200000
O      9.30300000      9.61000000      5.37300000
H      8.60800000     10.14200000      4.98500000
H      9.96000000      9.53400000      4.68100000
O      2.64100000      8.82600000     -3.41700000
H      3.47900000      8.70800000     -3.86500000
H      2.31900000      7.93600000     -3.27200000
O     -8.73400000     -7.76500000      0.52700000
H     -8.94000000     -6.83000000      0.51300000
H     -9.26300000     -8.13700000     -0.17800000
O     -2.28000000     -6.55000000     -9.67100000
H     -2.01900000     -6.20200000    -10.52400000
H     -2.41800000     -5.77300000     -9.12900000
O      2.34800000      4.66600000      3.36500000
H      1.94500000      4.06700000      3.99400000
H      1.90600000      4.47700000      2.53800000
O      7.08600000     -1.75300000     16.81600000
H      7.70600000     -2.00500000     17.50100000
H      7.53900000     -1.95400000     15.99700000
O     -6.07800000     -1.90100000     16.58800000
H     -5.60900000     -2.28800000     17.32700000
H     -6.51400000     -1.13300000     16.95700000
O     -6.01500000    -14.21600000     -1.24300000
H     -5.70500000    -15.05400000     -1.58700000
H     -6.31300000    -13.73600000     -2.01500000
O    -11.92400000      4.22200000      8.39600000
H    -11.57100000      3.60800000      9.04000000
H    -11.16100000      4.71200000      8.08800000
O     -3.08000000     11.23400000     10.86700000
H     -3.01300000     12.08000000     10.42400000
H     -3.89800000     10.85800000     10.54100000
O     -2.73500000    -12.73800000    -10.17500000
H     -2.11000000    -12.07000000    -10.45500000
H     -2.20200000    -13.38800000     -9.71700000
O     -7.54400000     12.48200000      0.98700000
H     -6.78900000     13.03100000      0.77700000
H     -8.01000000     12.96500000      1.66900000
O     -4.31400000    -17.38300000      4.25600000
H     -3.56300000    -16.85000000      4.51700000
H     -4.15200000    -17.59100000      3.33600000
O     -8.41600000     -6.41300000      4.70900000
H     -8.77300000     -7.29800000      4.63200000
H     -7.65600000     -6.51100000      5.28300000
O      5.80400000     -7.83900000    -11.37100000
H      5.59400000     -8.29800000    -12.18500000
H      6.71900000     -8.06000000    -11.20100000
O      2.69800000      3.14100000     14.69200000
H      2.86800000      3.02400000     15.62700000
H      2.46100000      2.26700000     14.38000000
O    -15.40600000     -1.94400000      3.40900000
H    -14.80000000     -1.99400000      2.66900000
H    -16.07900000     -1.32600000      3.12500000
O     10.86300000     -5.01000000      2.17000000
H     11.63900000     -5.56400000      2.08600000
H     10.19600000     -5.45100000      1.64400000
O      2.87600000     11.64400000      3.51400000
H      2.80200000     12.20600000      4.28500000
H      2.04600000     11.76100000      3.05100000
O      1.82100000      7.36100000      2.80400000
H      2.48900000      7.39200000      2.11900000
H      1.79800000      6.44300000      3.07400000
O      1.44700000     11.08600000     12.70500000
H      0.59600000     11.29800000     13.09000000
H      1.55100000     10.14700000     12.85600000
O    -12.21900000    -12.25000000      5.49100000
H    -12.87700000    -11.55500000      5.50800000
H    -11.67700000    -12.08500000      6.26200000
O     -9.24800000     -7.14400000    -11.01500000
H     -9.38500000     -8.09100000    -10.98700000
H     -9.94400000     -6.81800000    -11.58600000
O      0.26800000      1.54500000    -17.40100000
H      0.82700000      1.53300000    -16.62400000
H      0.13200000      2.47500000    -17.58300000
O      5.55100000     10.87100000     -0.13700000
H      6.20800000     11.43800000      0.26700000
H      4.88800000     11.47400000     -0.47200000
O     14.24400000      6.15700000      9.79900000
H     14.52600000      5.24300000      9.77000000
H     13.86400000      6.31800000      8.93500000
O    -12.61100000     10.79500000     -4.55500000
H    -12.24600000     10.33900000     -5.31400000
H    -13.52500000     10.51100000     -4.52200000
O     -7.78400000     -8.66500000     -4.58000000
H     -8.17100000     -8.49200000     -5.43800000
H     -8.20600000     -9.47200000     -4.28500000
O      8.72300000     -8.26300000     -6.08300000
H      8.03400000     -7.92800000     -6.65600000
H      8.58300000     -9.21000000     -6.06800000
O      2.48600000     -1.54800000    -12.94900000
H      2.63600000     -1.95200000    -13.80400000
H      2.59700000     -0.61000000    -13.10500000
O      4.32600000      5.63900000      8.22400000
H      5.12500000      5.15900000      8.44300000
H      3.99300000      5.94600000      9.06800000
O     -8.62400000      9.97100000    -12.00200000
H     -7.93100000      9.41700000    -12.36300000
H     -8.33200000     10.86500000    -12.17900000
O     15.87700000     -6.57200000      1.92500000
H     15.88200000     -7.37700000      1.40700000
H     16.74100000     -6.18800000      1.77900000
O     12.68600000      0.34900000    -12.95000000
H     13.32000000      0.99600000    -12.64000000
H     12.58700000     -0.25900000    -12.21700000
O      7.32200000     -4.31500000    -11.30800000
H      8.24200000     -4.54300000    -11.17800000
H      6.85300000     -4.82900000    -10.65100000
O     -8.70400000      4.02100000     10.79000000
H     -8.09000000      3.89400000     10.06600000
H     -8.14600000      4.18000000     11.55200000
O      3.73800000    -13.90600000     -4.96300000
H      3.89600000    -14.37200000     -4.14200000
H      3.04400000    -14.40600000     -5.39400000
O      9.20800000     -6.17500000    -10.83100000
H      9.79800000     -6.40800000    -10.11500000
H      8.69800000     -6.96900000    -10.99100000
O     11.33500000     -4.32900000    -13.48600000
H     10.82400000     -4.44600000    -12.68500000
H     11.17400000     -3.42200000    -13.74400000
O     -3.14200000     16.17700000      1.91700000
H     -2.61200000     15.73400000      1.25400000
H     -3.02000000     17.10900000      1.73800000
O     -1.80100000     -0.76900000     10.52700000
H     -2.60300000     -0.66500000     11.03900000
H     -1.44600000     -1.61300000     10.80500000
O     -0.71700000      9.99300000      4.55900000
H      0.05800000      9.58100000      4.93900000
H     -1.08700000     10.51400000      5.27200000
O    -10.31000000     -9.68500000      6.31400000
H    -10.41800000     -8.76100000      6.54200000
H     -9.36700000     -9.83700000      6.37300000
O      5.12700000     14.71800000      7.10000000
H      5.45600000     15.24900000      7.82600000
H      5.46700000     15.14800000      6.31500000
O      9.32600000     -1.48300000     -9.30600000
H     10.00300000     -0.81000000     -9.38700000
H      9.73900000     -2.27900000     -9.64100000
O      4.05600000     -0.08700000      6.72900000
H      3.34300000      0.05300000      6.10500000
H      4.30600000      0.79400000      7.00700000
O     12.44100000      8.47300000     -4.39500000
H     12.20400000      9.39900000     -4.33500000
H     13.32400000      8.47600000     -4.76400000
O     -0.67500000      8.77700000     -3.68000000
H     -1.59400000      9.03400000     -3.60800000
H     -0.38900000      8.64900000     -2.77500000
O    -13.58400000     -0.63500000     -6.84100000
H    -13.44100000     -1.22200000     -7.58400000
H    -13.31800000     -1.14700000     -6.07700000
O     16.00000000     -2.69000000      2.53300000
H     15.98900000     -2.78400000      1.58100000
H     16.81000000     -3.11900000      2.80800000
O      0.23000000     -9.99500000    -13.79000000
H      0.53100000     -9.78600000    -14.67500000
H     -0.72100000     -9.90100000    -13.83300000
O      6.71300000      6.79800000     16.00100000
H      6.45600000      6.26500000     15.24800000
H      7.00300000      7.62700000     15.61900000
O      7.19200000     11.18900000      4.21100000
H      6.68200000     11.39600000      4.99400000
H      6.53500000     11.04200000      3.53000000
O     14.66600000     -6.74200000      4.61800000
H     13.99000000     -6.08900000      4.79800000
H     14.95400000     -6.55000000      3.72600000
O      9.58200000      6.41200000     -7.72400000
H     10.38000000      6.45100000     -7.19700000
H      9.76900000      5.75400000     -8.39400000
O    -14.47700000     -5.28400000      2.63200000
H    -15.36300000     -5.04300000      2.36300000
H    -14.14100000     -4.50600000      3.07600000
O     -5.08900000     -3.90200000      7.10900000
H     -4.49200000     -4.07700000      6.38100000
H     -4.54300000     -3.98300000      7.89100000
O      8.39800000    -11.36200000     -0.55000000
H      9.06800000    -11.90900000     -0.14000000
H      8.85400000    -10.92600000     -1.27100000
O     -2.85000000    -18.55100000     -1.56300000
H     -2.53800000    -17.65200000     -1.45500000
H     -3.74200000    -18.45700000     -1.89500000
O    -17.20200000     -5.27500000      1.85600000
H    -16.93800000     -5.88700000      1.16900000
H    -18.15700000     -5.34500000      1.88500000
O      1.89000000      1.60900000    -15.01100000
H      2.59700000      1.14200000    -14.56600000
H      1.68600000      2.34300000    -14.43100000
O    -10.71400000     -2.56500000      7.20100000
H    -10.05000000     -2.93200000      6.61700000
H    -11.30600000     -2.08700000      6.62100000
O      3.80500000      7.10800000     -5.58900000
H      4.57700000      7.57300000     -5.26600000
H      3.88200000      6.22900000     -5.21800000
O      2.66100000    -17.36300000     -1.04900000
H      2.02300000    -18.01400000     -0.75600000
H      2.56700000    -16.64000000     -0.43000000
O     -7.06600000     -0.92100000      6.35800000
H     -7.84100000     -1.24200000      5.89700000
H     -6.85000000     -1.61800000      6.97800000
O    -16.63700000     -3.16100000      5.56600000
H    -15.76300000     -3.47600000      5.79700000
H    -16.49400000     -2.59300000      4.80800000
O      8.85800000    -13.40600000      4.30000000
H      9.66400000    -13.09700000      3.88600000
H      8.43100000    -12.61100000      4.61600000
O     -5.91300000      4.70100000     -7.70200000
H     -5.00800000      4.71000000     -7.38900000
H     -5.89400000      5.22500000     -8.50300000
O     10.55400000     -8.35600000      5.22100000
H     11.37000000     -7.85900000      5.17100000
H     10.08800000     -8.13400000      4.41500000
O      6.79200000     14.31200000     -6.23100000
H      6.39000000     13.60500000     -6.73700000
H      6.24500000     14.38700000     -5.44900000
O      5.31700000     -5.75400000     -9.82600000
H      5.57400000     -6.47800000    -10.39700000
H      4.37800000     -5.88100000     -9.68800000
O     12.14100000     10.90100000      0.25900000
H     12.72000000     11.21500000      0.95400000
H     11.44000000     11.55100000      0.21900000
O     -4.56700000      2.44500000      1.84900000
H     -5.19000000      1.72300000      1.77000000
H     -4.10000000      2.45100000      1.01400000
O      3.94600000     -5.67300000    -13.12700000
H      4.83500000     -5.54300000    -13.45700000
H      3.94600000     -5.25100000    -12.26700000
O      4.18900000     -3.41000000     -0.81200000
H      3.51300000     -4.08000000     -0.91700000
H      4.08900000     -2.84700000     -1.58000000
O     -6.61100000     -8.63700000      2.00500000
H     -6.11800000     -7.82500000      2.11900000
H     -7.36500000     -8.38700000      1.47200000
O    -13.22700000      0.89800000     -2.12800000
H    -12.35500000      0.51800000     -2.01900000
H    -13.82700000      0.16500000     -1.99400000
O     -0.84200000      5.95200000     -5.29000000
H     -1.52000000      5.29900000     -5.11700000
H     -0.88100000      6.54300000     -4.53800000
O     -6.03200000      5.46000000      5.61300000
H     -6.68800000      6.11700000      5.84800000
H     -5.23900000      5.73900000      6.07000000
O    -10.20300000      9.47500000     -0.11600000
H    -10.69800000      9.75200000     -0.88700000
H    -10.22000000      8.51900000     -0.15200000
O      5.00600000      9.42500000    -12.27000000
H      4.84900000      8.49100000    -12.40700000
H      5.63200000      9.66600000    -12.95300000
O      2.58800000      3.48400000     -2.23600000
H      2.78200000      4.34300000     -2.61200000
H      1.85100000      3.15700000     -2.75100000
O     -5.63900000     -0.31000000      0.97100000
H     -6.43500000     -0.40000000      1.49400000
H     -5.04100000     -0.96600000      1.32900000
O     15.33200000      4.90500000     -0.50000000
H     14.85600000      4.07500000     -0.50000000
H     15.79700000      4.91500000      0.33600000
O      4.82600000      3.27900000     -0.23500000
H      3.99300000      3.58900000     -0.59000000
H      5.22800000      2.79400000     -0.95500000
O     -1.09600000      8.92700000     -6.98600000
H     -1.17700000      8.13500000     -6.45500000
H     -0.19600000      9.22000000     -6.84400000
O     -9.23000000     -2.64900000     14.57600000
H     -8.63200000     -1.90800000     14.47900000
H     -8.75900000     -3.26600000     15.13600000
O      6.30200000     -2.20300000     12.76100000
H      6.63500000     -1.57400000     12.12100000
H      5.85600000     -1.66600000     13.41600000
O     14.39300000      0.80800000     -9.48600000
H     15.12000000      1.28000000     -9.08100000
H     14.77400000     -0.02300000     -9.77000000
