# Supplementary material for: Integrated Multiscale Multilevel Approach to Open Shell Molecular Systems
Source: J Chem Theory Comput. 2023 Feb 13;19(5):1446–56. doi: 10.1021/acs.jctc.2c00805 (PMC10018740; doi:10.1021/acs.jctc.2c00805)
Supplement: Supplementary file 2 — ct2c00805_si_002.zip [file ct2c00805_si_002.zip › structures/PROXYL/frame88.xyz]

2621

C     -0.34000000      0.93100000     -1.76600000
H     -0.34400000      0.60700000     -2.80700000
H     -0.17800000      2.00900000     -1.74100000
C      0.81900000      0.20100000     -1.12000000
C      1.33200000     -0.96900000     -1.96400000
H      0.66600000     -1.82700000     -1.87800000
H      2.25500000     -1.32900000     -1.50900000
H      1.57600000     -0.69100000     -2.98900000
C      1.95900000      1.18300000     -0.89100000
H      1.70700000      2.21500000     -0.64600000
H      2.55100000      0.87100000     -0.03000000
H      2.64500000      1.27000000     -1.73300000
N      0.24500000     -0.20100000      0.14500000
O      0.94800000     -0.50100000      1.16200000
C     -1.15500000      0.13800000      0.39200000
C     -1.98800000     -0.96700000      1.03800000
H     -3.05100000     -0.73300000      1.09400000
H     -1.91800000     -1.82400000      0.36900000
H     -1.61900000     -1.21000000      2.03400000
C     -1.26900000      1.31000000      1.34500000
H     -0.85300000      1.04900000      2.31800000
H     -2.28500000      1.67500000      1.49600000
H     -0.64500000      2.13700000      1.00700000
C     -1.61700000      0.48000000     -1.03200000
H     -2.04100000     -0.43200000     -1.45100000
H     -2.35900000      1.27400000     -1.11300000
O      6.64900000    -10.12600000      3.40300000
H      6.98200000    -10.24700000      4.29200000
H      7.43200000     -9.98900000      2.86900000
O     11.89800000      6.74600000     -1.32700000
H     11.85700000      6.94700000     -0.39200000
H     11.03600000      6.99400000     -1.66300000
O      0.81900000     16.72400000     -6.95400000
H      0.45900000     15.86000000     -6.75300000
H      1.75400000     16.56700000     -7.09000000
O      3.77900000      3.21400000      4.91800000
H      3.21200000      2.82300000      4.25300000
H      4.02100000      2.48200000      5.48600000
O     -5.85200000    -11.35800000    -11.18700000
H     -5.15400000    -11.99000000    -11.01600000
H     -6.14700000    -11.56000000    -12.07500000
O     -5.68600000     -9.29100000      9.64200000
H     -5.98300000     -9.56300000      8.77300000
H     -6.26300000     -8.56300000      9.87400000
O      8.20500000     -4.51700000     11.71700000
H      7.56700000     -4.35700000     12.41200000
H      8.13100000     -5.45400000     11.53500000
O      5.22100000    -15.78000000     -5.64300000
H      4.63200000    -15.79100000     -4.88900000
H      5.22600000    -16.68500000     -5.95600000
O      6.69700000     15.30600000      3.75400000
H      6.78200000     16.01100000      4.39600000
H      7.58600000     14.96900000      3.64900000
O     -3.60800000     12.16800000      9.84500000
H     -3.45000000     11.22400000      9.82300000
H     -3.37500000     12.42900000     10.73600000
O     -3.99500000      3.16100000      3.38700000
H     -4.76900000      3.56500000      3.77700000
H     -4.16400000      2.22000000      3.43900000
O      8.69000000     -0.86600000     -9.20200000
H      8.27000000     -0.37600000     -9.90900000
H      8.35700000     -0.46300000     -8.40000000
O     -1.78800000      6.37900000     16.77900000
H     -2.30700000      7.15800000     16.97700000
H     -1.53000000      6.48900000     15.86400000
O      5.76300000      9.07500000     -4.81100000
H      5.40900000      8.32500000     -4.33300000
H      5.33000000      9.83400000     -4.42200000
O      1.45500000      8.70300000      6.55200000
H      0.62600000      8.78600000      7.02300000
H      1.22300000      8.84000000      5.63300000
O      8.09400000     -3.10700000      8.71400000
H      8.29800000     -3.73400000      9.40800000
H      7.56500000     -2.43500000      9.14600000
O     -1.41900000    -14.63300000      5.76400000
H     -1.88900000    -14.90900000      6.55000000
H     -2.01200000    -14.01800000      5.33300000
O     -5.69100000     12.76100000     -8.67500000
H     -5.97300000     12.36200000     -7.85200000
H     -5.17500000     13.52200000     -8.40700000
O     -9.10100000      3.49200000    -10.87400000
H     -8.72100000      3.70400000    -10.02100000
H     -9.94800000      3.93700000    -10.87600000
O      1.11800000     -0.58800000     14.52600000
H      1.96200000     -0.92700000     14.22800000
H      0.57700000     -0.56500000     13.73700000
O      4.42900000     15.05400000      2.31700000
H      5.14600000     15.04200000      2.95100000
H      3.70100000     14.62900000      2.76900000
O      9.05600000      8.20500000     13.13700000
H      9.19700000      8.29300000     12.19400000
H      9.77300000      7.64500000     13.43500000
O     12.07600000    -11.42000000      8.10300000
H     12.33900000    -10.85200000      7.37800000
H     11.26300000    -11.03200000      8.42800000
O     -0.07700000      2.91300000     17.22200000
H      0.68600000      2.36100000     17.39500000
H     -0.00500000      3.62700000     17.85500000
O      0.99700000     -0.39500000    -17.64700000
H      0.78500000      0.48200000    -17.32600000
H      0.17500000     -0.88000000    -17.58000000
O      9.53200000      4.45900000     -6.86500000
H     10.48300000      4.50100000     -6.77300000
H      9.32100000      5.14600000     -7.49700000
O      7.75500000      6.03700000      4.48400000
H      8.60100000      5.83900000      4.88400000
H      7.24000000      5.23900000      4.60600000
O      2.96900000     11.86700000      1.82100000
H      2.37200000     12.52700000      2.17400000
H      3.52700000     11.62800000      2.56000000
O     -6.56000000     11.75900000    -10.93200000
H     -6.03900000     11.89100000    -10.13900000
H     -6.79600000     12.64300000    -11.21300000
O    -12.00200000     -3.19800000      4.25100000
H    -11.90400000     -4.09100000      4.58300000
H    -12.14800000     -2.66700000      5.03400000
O     -0.19100000      1.31800000     -7.69200000
H     -0.14300000      2.12800000     -7.18400000
H     -1.02800000      1.37300000     -8.15200000
O      3.17600000     -6.36400000     15.89100000
H      2.77500000     -5.62900000     16.35600000
H      2.72800000     -7.13700000     16.23200000
O      2.10200000     10.23900000     -9.78700000
H      1.25100000      9.87400000    -10.02900000
H      2.30800000      9.83000000     -8.94600000
O     -3.27200000     -8.62400000    -11.72900000
H     -3.87900000     -7.89500000    -11.85300000
H     -2.56400000     -8.25900000    -11.19900000
O     -1.34000000     -5.23600000      7.54600000
H     -1.03700000     -5.69700000      8.32900000
H     -0.65900000     -4.58700000      7.37100000
O      5.51200000      7.33200000    -15.49800000
H      4.85800000      7.35100000    -14.79900000
H      5.86100000      6.44100000    -15.47500000
O     -8.95900000      4.60500000    -14.55500000
H     -9.46800000      4.66800000    -15.36300000
H     -9.33700000      3.85800000    -14.09100000
O     -2.32300000     -7.84300000     15.13500000
H     -1.45100000     -7.73300000     15.51400000
H     -2.72300000     -6.97600000     15.19700000
O     -8.27900000      9.59100000    -10.12500000
H     -7.87400000     10.36200000    -10.52200000
H     -8.93500000      9.94700000     -9.52600000
O      3.81600000     11.40300000     10.90200000
H      3.64400000     12.19000000     10.38600000
H      4.49300000     10.93800000     10.41100000
O      4.40400000    -11.44200000     -7.61600000
H      3.78300000    -11.38100000     -6.89000000
H      5.04300000    -12.09600000     -7.33100000
O      1.63500000      2.49200000    -12.99700000
H      1.11800000      2.51300000    -12.19300000
H      1.03700000      2.80800000    -13.67500000
O      3.09800000     17.56500000     -2.81700000
H      3.18200000     16.61600000     -2.90900000
H      3.26300000     17.90700000     -3.69700000
O     -4.29400000      0.26500000     10.67100000
H     -4.74600000      1.04100000     10.34100000
H     -3.68200000      0.03000000      9.97400000
O      0.21600000     13.31700000     11.05800000
H     -0.28800000     13.93500000     10.52900000
H     -0.11500000     12.45700000     10.80300000
O     12.57600000      0.87600000     11.48000000
H     13.49100000      1.15500000     11.44200000
H     12.16200000      1.49300000     12.08300000
O      5.96100000     -7.19600000     15.01700000
H      5.49500000     -7.95600000     14.67100000
H      5.47700000     -6.95700000     15.80800000
O      0.06200000    -10.83500000      9.42700000
H      0.65300000    -10.78900000     10.17900000
H      0.03400000    -11.76400000      9.20000000
O      3.71100000    -13.58600000      8.34100000
H      3.95800000    -13.24400000      7.48200000
H      3.57600000    -14.52200000      8.19600000
O     -2.33000000      2.20600000     11.10300000
H     -2.75000000      1.54600000     11.65400000
H     -3.04700000      2.58100000     10.59100000
O     -6.48100000     -1.72600000     -9.00300000
H     -5.79500000     -1.90200000     -9.64700000
H     -6.18400000     -0.93900000     -8.54600000
O     -8.44000000      6.03100000     -1.58000000
H     -8.77300000      5.72600000     -2.42400000
H     -8.50700000      5.26800000     -1.00600000
O      9.51800000     -4.21300000      3.12700000
H      9.13700000     -4.80700000      3.77400000
H      8.81200000     -4.05500000      2.50100000
O     -1.89600000     -1.80000000    -14.61700000
H     -1.18200000     -1.22200000    -14.34800000
H     -1.85000000     -1.80700000    -15.57300000
O      1.40500000     -8.71700000    -13.10200000
H      0.44800000     -8.72500000    -13.08100000
H      1.66600000     -9.17800000    -12.30500000
O      4.24600000     -2.30400000     16.88000000
H      5.17800000     -2.32800000     16.66500000
H      4.19700000     -1.77100000     17.67300000
O      1.15900000      6.42700000    -10.40000000
H      0.85300000      7.33400000    -10.41100000
H      0.35800000      5.90400000    -10.36000000
O    -12.08000000      8.22800000     -9.60100000
H    -11.74900000      8.97100000     -9.09800000
H    -11.30700000      7.68600000     -9.76300000
O      3.22500000      4.52800000      1.50300000
H      3.12700000      4.54600000      0.55100000
H      4.10100000      4.88100000      1.66000000
O     -2.35100000     14.31200000     -0.97200000
H     -3.17900000     13.85000000     -1.10600000
H     -2.54700000     15.22300000     -1.19200000
O     -3.77500000    -13.45300000     -4.80700000
H     -3.25700000    -12.66900000     -4.99200000
H     -3.75100000    -13.53600000     -3.85400000
O      0.27500000      8.97800000    -11.51000000
H     -0.36200000      9.65300000    -11.74400000
H      0.39100000      8.46900000    -12.31300000
O      0.80900000      7.51300000    -13.81800000
H      0.81700000      6.71900000    -14.35400000
H      1.72800000      7.77800000    -13.77000000
O     -7.71200000      1.54500000     -8.82300000
H     -7.40700000      2.43800000     -8.98200000
H     -8.66200000      1.62800000     -8.73800000
O      8.02300000     -1.38600000     -0.17600000
H      8.25000000     -0.69600000      0.44800000
H      7.77900000     -2.13300000      0.37200000
O      3.33600000     -4.62800000     -5.70500000
H      3.08100000     -3.73200000     -5.92300000
H      4.23400000     -4.70600000     -6.02500000
O     -8.35200000     -9.33400000     13.64200000
H     -9.05200000     -8.85900000     13.19500000
H     -7.55200000     -8.87200000     13.39000000
O     -1.81200000    -10.24300000      7.27700000
H     -1.14800000    -10.25100000      7.96700000
H     -2.61900000    -10.50800000      7.71900000
O     -7.08700000      8.13600000      2.74100000
H     -6.75300000      7.25100000      2.88800000
H     -6.70600000      8.39900000      1.90300000
O    -12.69600000      7.46000000      7.49300000
H    -12.42800000      7.88400000      8.30800000
H    -11.92400000      6.96700000      7.21500000
O      4.54900000     11.17900000     -3.43300000
H      4.11400000     11.47500000     -2.63400000
H      5.25800000     11.80900000     -3.56800000
O     -9.85400000     -8.20700000      9.12200000
H    -10.68000000     -8.68100000      9.21900000
H     -9.58000000     -8.01700000     10.01900000
O      8.35400000     10.52100000      8.59200000
H      8.38700000      9.89800000      7.86600000
H      8.39600000     11.38000000      8.17200000
O      3.37500000      1.63600000     -4.94900000
H      3.93100000      1.07800000     -4.40600000
H      3.91300000      1.84000000     -5.71400000
O      4.11500000     10.74100000      4.01700000
H      4.08000000      9.81200000      3.78700000
H      4.87100000     10.81500000      4.59900000
O     13.74500000     -2.78900000      3.03500000
H     13.33700000     -2.21300000      3.68200000
H     14.62000000     -2.42200000      2.90500000
O      3.14800000     -3.12500000      3.73000000
H      3.97300000     -2.77400000      4.06400000
H      2.58000000     -3.17300000      4.49800000
O    -14.10200000     -9.86400000      3.33100000
H    -15.05400000     -9.94900000      3.39400000
H    -13.95800000     -9.39000000      2.51200000
O    -11.77900000      3.75800000      6.19800000
H    -11.07300000      3.25300000      5.79500000
H    -12.19600000      3.14600000      6.80500000
O      7.77900000     -1.26700000     12.36600000
H      8.65100000     -0.93000000     12.57000000
H      7.65900000     -1.07000000     11.43700000
O    -11.16100000     -0.29100000     12.11400000
H    -10.21800000     -0.25100000     12.27400000
H    -11.55100000     -0.32800000     12.98700000
O    -10.60400000      9.15400000      5.13200000
H    -10.76500000      9.43400000      6.03300000
H    -11.47500000      8.97000000      4.77900000
O     -6.85800000      5.83500000      6.37600000
H     -7.74100000      5.99200000      6.04300000
H     -6.55100000      6.69700000      6.65600000
O    -13.68400000      6.65800000      1.31900000
H    -13.60800000      7.60600000      1.41800000
H    -14.61800000      6.47900000      1.43100000
O     -8.94600000      4.14200000      0.33400000
H     -9.47500000      3.67800000     -0.31600000
H     -9.54400000      4.78600000      0.71300000
O     -7.46200000      3.69800000     -5.59500000
H     -7.46700000      2.78800000     -5.29800000
H     -8.19200000      4.10600000     -5.13000000
O      0.01800000     -0.88600000     -9.20500000
H      0.09700000     -0.24100000     -8.50200000
H     -0.80900000     -0.67000000     -9.63600000
O      9.01400000      6.08300000     -0.00000000
H      8.67400000      5.34700000     -0.50800000
H      9.04700000      6.80900000     -0.62300000
O      7.24600000     -3.67700000      1.71100000
H      6.88800000     -4.02400000      0.89400000
H      6.49600000     -3.64000000      2.30500000
O    -10.65100000     -2.64700000     -6.36600000
H    -10.09800000     -1.86900000     -6.43700000
H    -10.71400000     -2.97800000     -7.26200000
O    -11.74300000    -11.42000000     -0.25700000
H    -11.39500000    -11.07800000     -1.08000000
H    -11.24000000    -12.21900000     -0.09700000
O     -8.02200000     -1.52900000    -11.54300000
H     -7.45500000     -1.52800000    -10.77200000
H     -8.25300000     -0.61000000    -11.67300000
O      7.31500000      0.44400000      7.35500000
H      7.79600000      0.90800000      6.67000000
H      6.40300000      0.46600000      7.06500000
O     -2.32900000     13.44400000      1.72200000
H     -2.19600000     13.78800000      0.83900000
H     -3.26200000     13.57600000      1.89300000
O     -0.62200000     -1.21500000     12.37000000
H     -1.21500000     -1.85600000     12.76100000
H     -0.64100000     -1.41100000     11.43300000
O     -1.86000000     -9.87800000     11.04900000
H     -1.52700000    -10.06000000     11.92800000
H     -1.16500000    -10.17400000     10.46200000
O     -3.82100000      3.30200000    -10.19100000
H     -4.58700000      2.86900000    -10.56900000
H     -4.13500000      4.17400000     -9.94800000
O    -13.18100000      1.66600000      8.01200000
H    -12.76700000      0.91500000      8.43800000
H    -14.11600000      1.46300000      8.02400000
O     -9.28800000      5.49100000     -4.19100000
H    -10.16200000      5.28000000     -3.86100000
H     -9.37800000      6.36900000     -4.56100000
O     -3.80500000    -14.25200000     -2.13000000
H     -3.64800000    -15.19200000     -2.22400000
H     -3.31600000    -14.00500000     -1.34600000
O     14.90000000      1.81100000      5.31900000
H     15.47300000      2.33700000      4.76100000
H     14.11700000      2.35000000      5.43300000
O     -3.70400000      6.10700000      4.07000000
H     -3.12700000      6.16300000      3.30800000
H     -4.43700000      5.56600000      3.77600000
O     -3.08900000      2.44000000    -16.86600000
H     -3.28300000      3.23800000    -17.35800000
H     -3.07100000      2.72100000    -15.95200000
O     -5.99300000     -3.59300000      9.69200000
H     -5.42000000     -3.55500000      8.92600000
H     -5.66300000     -4.33300000     10.20100000
O     13.83500000     -6.78600000      1.39300000
H     14.65100000     -6.29600000      1.29200000
H     13.32600000     -6.27600000      2.02300000
O      2.35400000    -12.28200000     -5.12000000
H      2.20300000    -12.34400000     -4.17700000
H      1.70100000    -12.86600000     -5.50600000
O    -10.29800000      9.66000000     -7.93400000
H     -9.45000000      9.52300000     -7.51200000
H    -10.83800000     10.07200000     -7.26000000
O     -5.75700000     11.54900000      0.89400000
H     -5.10800000     11.08700000      0.36300000
H     -6.60000000     11.21300000      0.58900000
O     -6.56400000     12.74400000      5.88400000
H     -7.41900000     12.44500000      6.19400000
H     -6.35200000     12.15500000      5.16000000
O     12.52300000    -10.70200000     -5.62400000
H     12.04000000    -10.66800000     -6.44900000
H     12.70400000    -11.63300000     -5.49100000
O     -4.88900000    -13.92800000     -7.09100000
H     -4.23500000    -14.38400000     -7.62100000
H     -4.50200000    -13.88500000     -6.21700000
O     -2.91200000     -9.92800000    -14.45600000
H     -3.06000000     -9.28600000    -13.76100000
H     -2.68100000    -10.73300000    -13.99300000
O     -4.90200000      3.36200000      0.64200000
H     -4.38600000      3.88400000      1.25700000
H     -5.64400000      3.04700000      1.15900000
O      2.78000000     12.56300000     -1.45100000
H      1.99500000     12.35400000     -0.94500000
H      3.11900000     13.36300000     -1.04900000
O    -12.18600000     -0.52500000     -2.55500000
H    -12.32700000      0.35900000     -2.21500000
H    -13.06700000     -0.85600000     -2.73200000
O      9.53300000    -10.30200000     -7.00300000
H      9.73000000     -9.41700000     -7.31100000
H      8.96400000    -10.17000000     -6.24400000
O     -0.07100000      3.96300000     -3.22500000
H     -0.02800000      4.01100000     -4.18000000
H      0.83200000      4.09400000     -2.93700000
O     -8.92200000      9.78100000      0.91000000
H     -9.72100000      9.27900000      0.74900000
H     -9.19600000     10.48700000      1.49500000
O      1.66200000     11.35000000     12.90900000
H      0.87200000     11.79700000     12.60600000
H      2.25500000     11.37600000     12.15800000
O     12.19100000      5.64500000      7.63700000
H     12.28400000      6.59000000      7.51200000
H     11.80000000      5.55600000      8.50600000
O     -3.46400000    -14.87000000     10.35200000
H     -3.84800000    -13.99800000     10.26500000
H     -4.21600000    -15.46200000     10.36700000
O     10.26400000     -3.73500000     13.30500000
H      9.67200000     -4.04800000     12.62200000
H     11.13200000     -4.01600000     13.01700000
O     -1.60900000     15.30400000     -6.36000000
H     -1.73400000     14.70000000     -5.62800000
H     -1.15600000     14.78400000     -7.02400000
O     11.12700000     -0.93800000     -0.30800000
H     11.88100000     -1.22100000      0.20900000
H     10.49000000     -0.64000000      0.34100000
O     -8.74400000     14.08900000     -0.84000000
H     -9.61100000     13.71400000     -0.99800000
H     -8.69300000     14.18000000      0.11100000
O     -2.90000000      1.18800000     -8.59500000
H     -3.04700000      1.99000000     -9.09600000
H     -3.77900000      0.85700000     -8.40900000
O      8.25900000     12.11900000     -0.81500000
H      8.74000000     12.35800000     -0.02300000
H      7.36100000     11.97600000     -0.51600000
O    -15.51300000     -4.15900000     -5.08400000
H    -14.76000000     -4.14200000     -4.49200000
H    -15.31500000     -4.86200000     -5.70200000
O    -11.56100000    -10.59700000      2.53900000
H    -11.75300000    -10.89800000      1.65100000
H    -12.42100000    -10.45300000      2.93400000
O     -3.87500000      1.67000000     13.94100000
H     -3.06700000      2.14300000     14.13900000
H     -3.96300000      1.03600000     14.65300000
O    -11.21800000      5.26700000     -2.05700000
H    -11.13500000      4.40900000     -1.64000000
H    -11.16400000      5.89100000     -1.33400000
O     -3.22200000      4.64500000     -6.55100000
H     -3.67700000      5.24000000     -7.14600000
H     -3.72400000      4.69000000     -5.73700000
O     10.28300000    -11.77500000     -1.52400000
H      9.99200000    -10.95000000     -1.13700000
H     11.01700000    -11.53000000     -2.08800000
O      0.07800000     -5.19100000      3.93200000
H      0.54000000     -4.70600000      4.61500000
H     -0.10300000     -6.04400000      4.32500000
O      5.23600000      0.36400000      3.35300000
H      5.74100000     -0.44600000      3.42500000
H      4.32500000      0.08700000      3.45300000
O     15.44300000     -6.86900000     -3.45700000
H     14.73300000     -6.76700000     -2.82200000
H     15.06700000     -7.40800000     -4.15200000
O     -8.29700000     -4.54500000      1.25800000
H     -8.98900000     -3.94800000      1.54400000
H     -8.33900000     -4.52000000      0.30200000
O     -3.01300000      9.14200000    -11.87100000
H     -2.64200000     10.00600000    -11.69100000
H     -2.82900000      8.63300000    -11.08200000
O     12.91800000     -7.30700000     -7.86700000
H     13.76600000     -6.86900000     -7.79700000
H     12.39600000     -6.93100000     -7.15800000
O    -14.00400000      9.26300000      1.59900000
H    -14.48900000     10.06700000      1.41200000
H    -13.51700000      9.45800000      2.40000000
O     10.79500000      1.04700000     14.68200000
H     10.08000000      1.44500000     14.18700000
H     11.58800000      1.42900000     14.30600000
O      2.96800000      3.02700000     12.34800000
H      2.48500000      2.76600000     13.13200000
H      2.63100000      2.45500000     11.65800000
O     -5.02300000      4.96900000     -4.45700000
H     -5.87500000      4.79500000     -4.85600000
H     -5.08200000      4.57800000     -3.58600000
O     -4.70300000      7.04200000    -12.55100000
H     -4.20800000      6.29600000    -12.21100000
H     -4.06000000      7.74800000    -12.61200000
O     14.65300000      1.41100000      1.69200000
H     15.34800000      1.68700000      2.28900000
H     14.08600000      2.17800000      1.61200000
O      3.06600000    -16.93700000     -3.79400000
H      2.22300000    -17.38700000     -3.73900000
H      3.09600000    -16.38700000     -3.01200000
O     -2.68700000     -3.29600000     13.12500000
H     -2.61200000     -3.56300000     12.20900000
H     -3.42700000     -2.68900000     13.13800000
O     11.21000000     -0.15700000    -11.84900000
H     11.24500000      0.35700000    -11.04200000
H     11.33300000     -1.06200000    -11.56200000
O    -11.81300000     -7.40000000      2.47600000
H    -12.68200000     -7.17700000      2.14100000
H    -11.86300000     -7.21000000      3.41300000
O      3.27800000     -1.21300000    -16.32300000
H      2.40400000     -1.05000000    -16.67800000
H      3.72400000     -0.36800000    -16.39000000
O     10.04200000     12.95900000      1.23700000
H     10.16800000     13.69600000      0.63900000
H     10.83000000     12.42600000      1.13000000
O      6.02400000      8.21200000     -0.35400000
H      5.84600000      8.97600000      0.19500000
H      6.58400000      8.54700000     -1.05500000
O     -3.37000000     -1.62500000     -9.82100000
H     -3.22400000     -1.38600000     -8.90600000
H     -2.76600000     -1.07000000    -10.31300000
O     12.21500000      5.12000000     -6.58900000
H     12.88900000      5.59400000     -6.10200000
H     12.49600000      5.17600000     -7.50200000
O      6.17300000      1.77300000     16.08200000
H      6.35200000      0.85400000     15.88200000
H      6.99300000      2.10200000     16.45100000
O     17.73900000      2.61400000     -1.68100000
H     18.55400000      2.13000000     -1.81800000
H     17.06200000      2.05500000     -2.06300000
O      6.27900000     -4.63400000     13.86700000
H      6.03900000     -5.45000000     14.30600000
H      7.09000000     -4.36100000     14.29600000
O     -8.53500000     -4.40600000     12.42600000
H     -8.84300000     -4.98000000     11.72500000
H     -7.77800000     -4.86200000     12.79400000
O     -4.05500000     14.59700000      5.84900000
H     -4.88000000     14.16100000      5.63500000
H     -3.37900000     13.96900000      5.59400000
O    -11.87300000     -2.09900000     -0.20500000
H    -12.41900000     -2.84200000     -0.46300000
H    -11.83600000     -1.54600000     -0.98600000
O    -14.48300000      3.79400000     -0.03400000
H    -14.14500000      4.46900000     -0.62200000
H    -15.03400000      4.27000000      0.58600000
O      3.96200000      5.89100000     12.04900000
H      3.71900000      4.97000000     11.95600000
H      3.80300000      6.26900000     11.18500000
O    -17.89000000     -3.55900000     -4.14500000
H    -17.00600000     -3.63200000     -4.50400000
H    -17.76700000     -3.16100000     -3.28300000
O     -3.76900000     -3.61900000      1.78100000
H     -2.99800000     -3.45600000      1.23800000
H     -4.22300000     -2.77700000      1.81100000
O      3.88100000    -11.90300000     10.89200000
H      3.70300000    -12.42700000     10.11100000
H      3.01700000    -11.64000000     11.20700000
O     -9.69500000      1.07000000      1.62700000
H     -9.21400000      0.54200000      0.99000000
H    -10.56200000      0.66700000      1.66600000
O      6.26800000     -5.74600000     -6.52300000
H      6.36500000     -6.69000000     -6.39700000
H      6.94700000     -5.36000000     -5.97100000
O    -11.23500000      2.37900000     13.57900000
H    -11.46500000      1.57300000     14.04000000
H    -12.07100000      2.71700000     13.25700000
O     -1.80700000      4.63300000     12.61100000
H     -2.67900000      4.31500000     12.37800000
H     -1.52200000      4.05500000     13.31900000
O     -0.08600000     -0.01800000    -13.70200000
H      0.86400000     -0.06000000    -13.59600000
H     -0.26000000      0.88800000    -13.95600000
O     -4.77700000      3.53100000     12.14800000
H     -5.47800000      4.05700000     12.53200000
H     -4.63300000      2.82600000     12.77900000
O     -0.92800000    -10.35300000     13.53000000
H     -1.05600000    -11.17800000     13.99900000
H     -1.29600000     -9.68800000     14.11200000
O     -2.70000000     -5.06000000     15.01400000
H     -2.71400000     -4.51500000     14.22800000
H     -1.77200000     -5.14400000     15.23100000
O      8.34000000     -0.78100000      4.05600000
H      8.84900000     -0.34700000      4.74100000
H      8.98400000     -1.29200000      3.56600000
O     -9.95700000      2.58600000     -3.57100000
H     -9.59300000      1.82800000     -4.02700000
H    -10.57300000      2.96900000     -4.19500000
O     -3.61200000     -7.81200000     10.35100000
H     -2.93900000     -8.48700000     10.43600000
H     -4.40700000     -8.29300000     10.12100000
O    -11.52500000     -6.03600000     -7.02000000
H    -10.90100000     -6.75900000     -6.95000000
H    -11.50300000     -5.61700000     -6.15900000
O     -2.28000000      7.29500000     -9.66700000
H     -2.92800000      7.42800000     -8.97600000
H     -2.03000000      6.37400000     -9.58700000
O     -0.85800000     -1.49100000      9.43000000
H     -1.46300000     -2.22900000      9.50300000
H     -1.31900000     -0.85700000      8.88000000
O      6.60800000     12.28500000      2.54400000
H      6.69500000     13.17500000      2.88400000
H      6.70500000     11.72400000      3.31400000
O     -4.26900000     -6.02400000      5.24800000
H     -3.90100000     -5.18100000      4.98300000
H     -3.56700000     -6.44800000      5.74100000
O     -6.05100000    -11.56200000     -8.38400000
H     -6.34300000    -12.03700000     -9.16300000
H     -5.81300000    -12.24900000     -7.76100000
O      4.83400000     -8.53400000     -4.65000000
H      4.33800000     -8.98200000     -5.33500000
H      5.70900000     -8.42300000     -5.02100000
O     -4.76200000      0.44900000    -14.17700000
H     -5.38300000     -0.27000000    -14.06300000
H     -5.29900000      1.24000000    -14.12400000
O     -3.52800000      6.11100000      6.88600000
H     -4.19400000      6.79800000      6.88100000
H     -3.45100000      5.84500000      5.97000000
O    -15.50000000      6.65600000     -5.50800000
H    -15.47200000      7.52100000     -5.09800000
H    -14.83200000      6.15000000     -5.04600000
O     -8.96600000     -6.76300000    -11.85200000
H     -8.70400000     -7.61800000    -11.51000000
H     -9.70000000     -6.95300000    -12.43600000
O     15.31700000      8.03100000      0.76500000
H     16.21300000      7.99600000      0.42800000
H     14.91300000      7.22000000      0.45500000
O    -13.55500000     -9.17600000      6.07000000
H    -14.40400000     -9.09400000      6.50600000
H    -13.75400000     -9.60200000      5.23700000
O     -3.14500000     -0.47600000      8.13800000
H     -3.12800000     -1.31200000      7.67100000
H     -4.00700000     -0.11000000      7.94300000
O     -0.40200000     -4.41600000     -7.01200000
H     -0.75200000     -3.80700000     -7.66200000
H     -0.27700000     -3.88300000     -6.22700000
O     -0.01100000      6.06700000     -6.99400000
H      0.42800000      6.54000000     -6.28700000
H     -0.32500000      6.75300000     -7.58300000
O    -11.35100000     -0.24800000    -10.39700000
H    -11.91700000     -0.67500000    -11.04000000
H    -10.87600000     -0.96800000     -9.98100000
O      5.27400000      2.05100000     -7.19300000
H      5.19900000      1.68100000     -8.07300000
H      6.20700000      1.99000000     -6.98600000
O    -10.88500000     -4.75200000     -4.62400000
H    -10.62900000     -3.99000000     -5.14400000
H    -10.62700000     -4.52800000     -3.72900000
O     -6.96400000     16.14600000     -1.10800000
H     -7.60000000     15.45400000     -0.93100000
H     -6.57900000     16.34200000     -0.25400000
O     -4.04200000      8.63300000      1.29600000
H     -3.80500000      7.93700000      0.68300000
H     -4.29300000      9.36900000      0.73800000
O      0.51700000     -0.25300000     -5.58200000
H      1.39400000      0.12600000     -5.62700000
H      0.04300000      0.15300000     -6.30800000
O     -5.63300000     -4.01600000     -5.27300000
H     -6.01700000     -4.33700000     -4.45700000
H     -4.89900000     -4.60700000     -5.44100000
O      7.94700000      3.84600000     -1.23700000
H      7.11600000      3.37400000     -1.29800000
H      8.52600000      3.39400000     -1.85000000
O     11.33400000     -4.49400000      5.43000000
H     12.24800000     -4.21400000      5.48100000
H     10.91800000     -3.85000000      4.85700000
O     -2.35000000     16.99600000     -1.99800000
H     -1.76900000     17.65800000     -2.37300000
H     -2.97300000     17.49500000     -1.47000000
O     12.70500000      4.62900000    -11.52900000
H     11.88500000      4.96600000    -11.89100000
H     13.27600000      4.52000000    -12.28900000
O     -2.87700000     17.59400000      2.52900000
H     -2.85300000     17.71800000      3.47800000
H     -2.00500000     17.26900000      2.30800000
O      3.68500000      2.58900000     16.46700000
H      4.56200000      2.20700000     16.42700000
H      3.11800000      1.86000000     16.71800000
O     -3.83900000     -6.14200000     -5.10900000
H     -3.20100000     -6.32900000     -5.79800000
H     -3.32800000     -5.72400000     -4.41600000
O      5.90600000      7.38900000      9.50400000
H      5.19400000      7.39800000      8.86500000
H      6.70300000      7.42000000      8.97400000
O     10.31300000     -8.87500000     -0.60500000
H     10.49600000     -8.24000000      0.08700000
H     10.27200000     -8.35200000     -1.40600000
O    -11.31000000     -8.46400000     -4.82600000
H    -11.36400000     -7.92400000     -5.61400000
H    -12.20300000     -8.78200000     -4.69200000
O     14.23000000     -4.46500000      5.38700000
H     14.77100000     -5.07000000      4.88000000
H     14.25000000     -3.64900000      4.88800000
O     13.21700000      8.13500000      7.00100000
H     13.54700000      8.18300000      7.89800000
H     13.76900000      8.74300000      6.51000000
O    -11.50300000      4.06700000     -8.48100000
H    -11.22200000      4.39000000     -9.33700000
H    -12.42900000      3.85400000     -8.59700000
O     -9.18200000     11.16300000      3.67300000
H     -8.30900000     10.79400000      3.80800000
H     -9.76400000     10.59400000      4.17800000
O    -11.36200000     13.61200000      1.62100000
H    -10.49600000     13.98400000      1.78800000
H    -11.54700000     13.83700000      0.70900000
O      0.52800000     -2.54800000     16.36800000
H      0.93800000     -1.81900000     15.90300000
H     -0.37600000     -2.26500000     16.50700000
O     11.23400000     11.45800000      5.02700000
H     11.12300000     10.80700000      5.71900000
H     11.19400000     12.30000000      5.48100000
O      1.13700000     -9.84600000      5.50900000
H      0.85800000     -9.48600000      6.35100000
H      1.62000000    -10.64000000      5.73600000
O     -6.05600000      1.93500000    -11.29500000
H     -6.55900000      2.05000000    -12.10100000
H     -6.58800000      1.34200000    -10.76400000
O     -2.42000000     -3.65800000     10.41200000
H     -1.93100000     -4.46800000     10.55500000
H     -3.18700000     -3.92700000      9.90700000
O      0.31400000      5.95700000     -0.18500000
H      1.13900000      5.47100000     -0.18300000
H      0.54900000      6.82500000     -0.51500000
O      8.74800000    -16.25900000     -3.61900000
H      7.92600000    -16.71500000     -3.43600000
H      8.58200000    -15.35300000     -3.35600000
O    -14.94000000      6.68900000      8.88800000
H    -14.14400000      6.83600000      8.37600000
H    -14.94400000      5.74700000      9.05800000
O     -7.21800000      1.82300000     -2.26900000
H     -7.75200000      1.60100000     -1.50600000
H     -7.74000000      1.53700000     -3.01900000
O     -9.78500000      1.45000000      7.79300000
H     -9.06900000      1.99800000      7.47200000
H    -10.24900000      2.00600000      8.41900000
O     -5.50000000     14.60900000     -5.53500000
H     -5.83800000     15.27800000     -4.93900000
H     -5.41200000     15.05900000     -6.37500000
O    -10.64300000    -12.51500000     -8.39800000
H    -10.37900000    -12.06400000     -7.59600000
H    -10.25700000    -13.38700000     -8.32000000
O     10.58400000    -13.96600000      1.84200000
H     10.44300000    -13.13100000      2.28700000
H     11.39800000    -13.84300000      1.35400000
O     -9.93900000    -14.18900000      5.26100000
H     -9.26100000    -14.63700000      4.75600000
H     -9.96100000    -13.30300000      4.89900000
O     -8.36300000    -10.17100000     -8.28300000
H     -7.53200000    -10.64500000     -8.29600000
H     -8.88200000    -10.61600000     -7.61400000
O     11.13200000      5.60900000     10.11400000
H     10.73300000      4.88400000     10.59600000
H     10.41400000      6.22600000      9.97400000
O     -5.53200000      2.63100000      9.11700000
H     -5.40600000      1.99900000      8.40900000
H     -6.43600000      2.93000000      9.01300000
O      5.48700000      6.13800000      1.90300000
H      5.96000000      6.52500000      1.16600000
H      6.16900000      5.92400000      2.54000000
O    -15.10800000     -6.81800000      4.08300000
H    -14.81700000     -6.55100000      3.21200000
H    -14.31600000     -6.78900000      4.62000000
O      5.77600000      1.29600000      0.95500000
H      6.66000000      1.65600000      1.02200000
H      5.56900000      1.00100000      1.84200000
O     -5.47100000     14.48000000      2.28400000
H     -6.32500000     14.11400000      2.05700000
H     -5.43700000     15.31600000      1.81800000
O     -8.54000000      0.39900000     11.87500000
H     -8.35700000     -0.29800000     11.24500000
H     -7.84000000      0.32700000     12.52300000
O     -2.42200000      0.04500000     -4.38600000
H     -2.50500000      0.94700000     -4.07700000
H     -1.49400000     -0.16300000     -4.27600000
O     -3.77500000    -15.27200000      3.22100000
H     -2.82200000    -15.29100000      3.31300000
H     -4.07100000    -16.08800000      3.62500000
O      0.20300000     15.58600000     -0.89700000
H     -0.67700000     15.21600000     -0.96600000
H      0.51700000     15.62800000     -1.80100000
O     -0.00100000    -13.29700000      7.89200000
H     -0.37500000    -13.83700000      7.19700000
H      0.90500000    -13.59800000      7.96900000
O     10.19800000      5.23100000      5.53200000
H     10.94600000      4.98700000      6.07700000
H     10.57000000      5.79400000      4.85300000
O      1.58200000     -5.85800000     -7.47900000
H      2.12000000     -5.60000000     -6.73100000
H      0.72800000     -5.46100000     -7.30900000
O     -7.29600000     -0.98000000     14.26600000
H     -7.12900000     -1.63200000     14.94700000
H     -7.96600000     -1.38000000     13.71100000
O      2.07300000     -7.22000000     10.67700000
H      2.50600000     -6.36900000     10.74500000
H      1.46500000     -7.23900000     11.41500000
O      0.74500000     14.99300000     -3.62200000
H      0.00900000     14.38100000     -3.62000000
H      0.33700000     15.85800000     -3.59000000
O    -17.79500000      2.82100000     -1.47600000
H    -17.22500000      2.10400000     -1.19800000
H    -17.35600000      3.19400000     -2.24000000
O     -0.47100000     17.50900000      1.39800000
H     -0.55300000     18.37500000      1.00000000
H     -0.31400000     16.92000000      0.65900000
O      3.13500000      7.45900000     13.95800000
H      3.64500000      6.94100000     13.33500000
H      2.45900000      6.85900000     14.27200000
O     -3.46700000    -11.98300000      3.02800000
H     -3.38600000    -12.19500000      3.95800000
H     -2.76700000    -11.35100000      2.86400000
O      4.85500000      0.98100000      6.28100000
H      5.15100000      0.58600000      5.46100000
H      4.05500000      0.50400000      6.50100000
O     -7.36700000    -15.61700000     -0.44900000
H     -6.48400000    -15.72900000     -0.09600000
H     -7.24000000    -15.12500000     -1.26000000
O     16.03500000     -1.15300000      3.09700000
H     16.87000000     -0.72800000      2.90000000
H     15.95700000     -1.09700000      4.04900000
O      7.92300000      6.58200000    -13.76800000
H      7.70700000      7.51100000    -13.85000000
H      7.21800000      6.13100000    -14.23300000
O      1.14100000     -8.47900000      8.38200000
H      1.37400000     -8.02300000      9.19100000
H      0.69100000     -9.27100000      8.67400000
O     -2.91800000     -7.30500000      0.30200000
H     -2.12300000     -6.96400000      0.71100000
H     -3.59200000     -7.21400000      0.97500000
O     -1.43900000     11.22000000    -10.84800000
H     -1.33600000     12.15600000    -11.02200000
H     -1.35900000     11.14300000     -9.89700000
O     -1.14100000     -1.88000000    -17.56900000
H     -1.10600000     -2.32400000    -18.41600000
H     -1.94000000     -1.35500000    -17.60600000
O      1.19200000     -4.09000000      6.13700000
H      1.68400000     -4.88900000      6.32700000
H      1.41000000     -3.49700000      6.85600000
O      2.10100000     13.18100000      9.19200000
H      1.95400000     12.34100000      8.75500000
H      1.42800000     13.21800000      9.87100000
O      3.39300000      0.48600000    -11.65700000
H      3.26800000     -0.23700000    -12.27300000
H      2.74500000      1.14000000    -11.92100000
O     11.24800000     -0.65200000     -5.00200000
H     11.23600000     -0.95800000     -4.09500000
H     10.52400000     -0.02800000     -5.05400000
O      6.63600000     11.02900000      4.96600000
H      7.30100000     11.55700000      5.40900000
H      6.97300000     10.13400000      5.01100000
O      6.95100000     15.16200000      0.26300000
H      6.75700000     15.51200000      1.13200000
H      6.10800000     14.84400000     -0.06100000
O     -0.12300000     16.92200000      4.48000000
H     -0.11800000     16.19300000      3.86000000
H      0.73400000     17.33400000      4.37300000
O     -2.42200000    -10.43700000     -0.01200000
H     -1.78400000    -10.63600000     -0.69700000
H     -2.54400000     -9.48900000     -0.06600000
O      2.46000000     -9.00800000    -15.51600000
H      3.30200000     -8.60200000    -15.31300000
H      1.93700000     -8.88500000    -14.72300000
O     -5.41700000     -6.63400000    -11.17400000
H     -4.93400000     -6.07300000    -10.56800000
H     -5.93900000     -7.20300000    -10.60900000
O    -15.53400000      2.93500000      5.59500000
H    -15.21600000      2.75800000      4.71000000
H    -16.28800000      3.51100000      5.46800000
O      2.15000000     -9.70800000     -5.88500000
H      1.59900000     -9.77400000     -6.66500000
H      2.13900000    -10.58800000     -5.50800000
O      6.70500000     -7.55100000      6.39200000
H      6.24900000     -7.15500000      7.13500000
H      6.01200000     -7.96200000      5.87700000
O     -7.37700000    -13.50200000     -5.27500000
H     -6.96200000    -12.80100000     -4.77200000
H     -6.76100000    -13.68500000     -5.98400000
O     -1.70900000     14.99700000     -9.99900000
H     -2.58600000     14.62700000     -9.90400000
H     -1.74000000     15.47700000    -10.82700000
O      3.80600000     -1.16800000      7.76700000
H      4.41700000     -1.90200000      7.70400000
H      3.87700000     -0.87400000      8.67500000
O     -1.35000000     14.05000000      5.93800000
H     -0.88900000     14.74700000      6.40400000
H     -1.18800000     13.26400000      6.45900000
O      3.08100000     15.63000000     -0.09500000
H      2.20300000     15.28600000      0.06800000
H      3.49400000     15.65100000      0.76900000
O     14.74500000     -2.87000000     -6.76800000
H     15.08400000     -2.06100000     -7.15000000
H     13.80100000     -2.82900000     -6.91700000
O      4.98100000     -6.72800000     -2.73100000
H      5.32900000     -5.84000000     -2.80900000
H      4.90200000     -7.03400000     -3.63500000
O     -8.62600000     14.19100000      1.97700000
H     -8.31000000     13.59100000      2.65300000
H     -8.51700000     15.06200000      2.36000000
O     13.68000000      9.54500000     -2.52000000
H     12.94700000     10.15800000     -2.58700000
H     13.44200000      8.82200000     -3.10000000
O      9.47400000      9.31900000     -8.58900000
H      8.70000000      8.91000000     -8.20300000
H      9.28900000      9.34300000     -9.52800000
O    -18.45400000     -0.12200000     -4.03500000
H    -18.46200000     -0.28700000     -4.97800000
H    -17.54200000      0.09200000     -3.83800000
O      5.96500000     -2.10000000      4.28500000
H      6.87700000     -1.87900000      4.09700000
H      6.01700000     -2.82700000      4.90500000
O     -1.41200000     11.19300000     -8.00900000
H     -0.71300000     11.61300000     -7.50800000
H     -2.12800000     11.09100000     -7.38200000
O     -7.81400000     10.35400000     -1.54800000
H     -8.34400000     10.18700000     -0.76800000
H     -7.28400000      9.56300000     -1.65000000
O      5.61700000      0.40500000     -9.48000000
H      4.76000000      0.38400000     -9.90500000
H      6.24300000      0.37700000    -10.20300000
O     -1.06100000      1.48300000      7.88500000
H     -1.59800000      2.19600000      7.54000000
H     -1.09300000      1.59700000      8.83500000
O     -2.79500000     -5.96300000    -14.61300000
H     -3.71100000     -6.24200000    -14.60600000
H     -2.68800000     -5.51300000    -15.45100000
O     -9.60900000     -1.99600000    -13.62400000
H     -9.11200000     -1.79900000    -12.83000000
H     -9.43300000     -1.25600000    -14.20500000
O     16.76200000      0.44800000     -3.40600000
H     15.94400000      0.73800000     -3.81100000
H     16.62500000     -0.48300000     -3.23200000
O     -1.01400000    -16.29900000     -7.36900000
H     -1.55400000    -16.41300000     -6.58700000
H     -0.47900000    -17.09100000     -7.40900000
O      6.19500000      4.66700000    -14.51800000
H      5.27200000      4.44100000    -14.40500000
H      6.66700000      4.00800000    -14.00900000
O      7.23300000      0.27900000    -11.70500000
H      6.49800000      0.55100000    -12.25400000
H      7.86600000     -0.09300000    -12.31900000
O     -2.87200000      6.88100000     -4.53600000
H     -2.90100000      6.22200000     -3.84300000
H     -3.60600000      6.65800000     -5.10900000
O     -9.53100000     11.34300000      6.82000000
H     -9.52000000     10.67900000      7.51000000
H     -9.37900000     12.16900000      7.28000000
O    -12.81200000     11.20400000      3.26900000
H    -12.38600000     11.53300000      4.06000000
H    -12.19600000     11.40400000      2.56400000
O     -9.07600000      6.07400000      4.76500000
H     -9.43300000      6.29700000      3.90600000
H     -9.77000000      6.31000000      5.38100000
O     -0.18400000     10.90500000     10.35400000
H     -0.86800000     10.29300000     10.08100000
H      0.38100000     10.39000000     10.93000000
O      2.96800000    -15.29600000     -1.72600000
H      3.12400000    -15.21700000     -0.78400000
H      2.63700000    -14.43700000     -1.98600000
O    -10.38000000      5.98100000      7.25300000
H    -10.87900000      5.22900000      6.93300000
H    -10.01900000      5.69000000      8.09100000
O     15.91700000     -5.66400000      0.24600000
H     16.81900000     -5.90600000      0.03700000
H     15.88500000     -4.71700000      0.10900000
O      6.97800000      5.62800000     11.72700000
H      7.21100000      6.35800000     11.15300000
H      6.03500000      5.52000000     11.60500000
O    -15.21000000     -1.83200000      0.35200000
H    -14.33500000     -2.19300000      0.20900000
H    -15.69000000     -2.04200000     -0.44900000
O      0.83300000     -7.92800000     -0.49500000
H      0.65500000     -7.69600000     -1.40700000
H      0.43500000     -7.22100000      0.01300000
O     -3.49000000     -8.31100000     -2.19200000
H     -3.68200000     -7.42400000     -1.88600000
H     -4.07100000     -8.87200000     -1.67900000
O      2.09400000     -3.69300000     -3.36200000
H      2.93400000     -3.40200000     -3.00700000
H      2.32800000     -4.29600000     -4.06800000
O    -12.84000000     -2.62600000    -11.50100000
H    -13.61800000     -3.14700000    -11.69900000
H    -12.56400000     -2.27400000    -12.34700000
O     12.33000000     -9.89800000     -8.25200000
H     12.42700000     -9.00300000     -7.92500000
H     12.72200000     -9.87700000     -9.12500000
O      9.98800000      3.73300000    -10.06300000
H      9.66100000      4.54200000     -9.67100000
H     10.68300000      4.01800000    -10.65600000
O      0.68700000     -8.00800000      3.38400000
H      0.86500000     -8.61600000      4.10200000
H      1.53300000     -7.59900000      3.20300000
O     -9.75400000      5.26600000      9.97800000
H     -9.63200000      4.31700000     10.01500000
H     -9.15400000      5.61000000     10.64000000
O    -14.36000000     -7.10900000     -2.51900000
H    -15.23200000     -7.33000000     -2.84800000
H    -14.07800000     -6.37500000     -3.06400000
O      0.45200000      3.13000000     10.80500000
H      0.70800000      4.01800000     11.05500000
H     -0.48600000      3.09000000     10.99300000
O    -11.83200000     -0.30600000      9.30300000
H    -11.58900000     -0.49700000     10.20900000
H    -11.01500000     -0.02900000      8.88900000
O     12.67000000     -7.93400000    -10.46600000
H     13.30000000     -8.64900000    -10.55800000
H     12.79800000     -7.61400000     -9.57300000
O     -8.80100000      1.10600000    -12.23500000
H     -9.59200000      0.96500000    -12.75500000
H     -9.04400000      1.79000000    -11.61100000
O      8.03600000      2.43700000     -8.69300000
H      7.24400000      2.93100000     -8.90500000
H      8.64000000      2.63400000     -9.40900000
O      6.49600000     15.34900000     -5.95800000
H      5.87900000     15.23200000     -5.23600000
H      6.67700000     16.28900000     -5.96800000
O    -16.11200000      1.21200000      7.97700000
H    -17.03200000      1.47700000      7.99300000
H    -15.75200000      1.64200000      7.20100000
O      6.46500000      1.95800000    -13.80500000
H      7.35000000      1.91700000    -14.16900000
H      5.92200000      1.49300000    -14.44200000
O     10.43800000      2.09100000     -1.74100000
H     10.98000000      2.25100000     -2.51400000
H     10.91200000      2.51400000     -1.02500000
O     -4.23400000      7.55000000     10.43400000
H     -4.24100000      7.47800000     11.38800000
H     -4.19000000      6.64500000     10.12500000
O      6.83500000     -6.92500000      1.93000000
H      6.97900000     -7.72100000      2.44200000
H      7.43500000     -7.00500000      1.18800000
O    -10.82200000      1.37300000    -13.97000000
H    -11.05400000      2.17600000    -14.43600000
H    -11.24000000      0.67400000    -14.47300000
O     -3.64300000    -10.46300000     -9.34700000
H     -3.55300000    -10.15300000    -10.24800000
H     -4.55900000    -10.73100000     -9.27600000
O     -7.68400000     -1.94300000      7.75200000
H     -7.45200000     -2.20700000      8.64200000
H     -8.62900000     -2.08800000      7.69900000
O     -2.01200000     -4.59300000     -3.48300000
H     -1.81100000     -4.36200000     -2.57600000
H     -1.41100000     -4.06200000     -4.00400000
O     -5.46700000     -1.59200000      1.70100000
H     -5.63900000     -1.24500000      0.82500000
H     -6.32400000     -1.60000000      2.12700000
O      1.60900000     -3.65900000    -13.57400000
H      1.37700000     -3.79800000    -14.49200000
H      0.90200000     -4.07700000    -13.08300000
O      4.15100000     -8.93900000     11.09400000
H      4.41700000     -9.65500000     10.51700000
H      3.30600000     -8.65300000     10.74700000
O      8.00900000    -10.34700000     -4.55200000
H      7.25800000    -10.93900000     -4.52100000
H      8.62300000    -10.70500000     -3.91100000
O      8.99300000      7.82700000     10.12400000
H      8.52000000      7.31700000      9.46700000
H      9.31500000      8.59200000      9.64600000
O     -9.97900000    -11.00900000     -6.01300000
H     -9.79600000    -11.59100000     -5.27500000
H    -10.29500000    -10.20100000     -5.60800000
O    -10.44200000      7.92400000     -5.01800000
H    -10.28500000      8.57800000     -4.33700000
H    -11.33300000      8.09900000     -5.31800000
O     -2.20200000      9.37500000      9.45600000
H     -3.03100000      8.92200000      9.60700000
H     -1.58900000      8.68100000      9.21400000
O     -1.83100000     -4.49700000    -10.20400000
H     -1.48100000     -4.46500000    -11.09400000
H     -2.43900000     -3.75800000    -10.16000000
O     -6.80000000     -8.81200000    -14.23400000
H     -6.76700000     -9.19400000    -13.35700000
H     -6.53000000     -7.90300000    -14.11000000
O     -8.88200000    -10.93400000      8.35900000
H     -9.58300000    -11.34000000      8.86800000
H     -9.23700000    -10.08600000      8.09500000
O    -14.95400000      3.86900000      8.44200000
H    -14.40500000      3.09800000      8.58400000
H    -15.10200000      3.88800000      7.49700000
O      2.95500000     15.06500000     -5.29600000
H      2.34100000     14.89500000     -4.58200000
H      3.78000000     15.27300000     -4.85700000
O     -8.85600000     -8.94000000     -0.51900000
H     -8.96100000     -9.85600000     -0.26400000
H     -8.13100000     -8.62300000      0.01900000
O      5.12900000      2.34700000      9.32600000
H      4.81200000      1.57900000      9.80200000
H      4.41200000      2.57700000      8.73600000
O      9.38300000      3.54400000     11.16300000
H      8.88200000      3.21500000     10.41600000
H      8.77800000      4.12900000     11.61900000
O      8.58600000     -4.80200000    -10.69100000
H      7.91200000     -4.75300000    -10.01300000
H      8.17200000     -5.28500000    -11.40600000
O      7.99600000      8.54600000      4.83000000
H      8.91000000      8.71300000      5.06000000
H      8.02900000      7.77700000      4.26100000
O     -5.68500000    -10.04600000     -5.91100000
H     -5.71600000    -10.23700000     -6.84800000
H     -6.16200000     -9.22100000     -5.81900000
O     -5.01400000     -6.51700000     -8.17200000
H     -4.48700000     -5.73800000     -7.99500000
H     -4.51000000     -7.23800000     -7.79500000
O      0.22400000    -17.06300000      0.71500000
H      1.15900000    -16.97400000      0.52800000
H     -0.15200000    -16.21900000      0.46700000
O      2.70500000     -6.56000000    -11.58900000
H      2.31900000     -6.64000000    -12.46100000
H      3.23000000     -5.76100000    -11.63200000
O     -5.60800000     -5.62200000      1.17800000
H     -6.33600000     -5.03500000      1.38000000
H     -4.84700000     -5.04500000      1.11300000
O      3.65600000     15.02800000     -9.48600000
H      3.18800000     14.20400000     -9.62300000
H      3.48400000     15.53600000    -10.27900000
O      1.28700000    -14.52800000      4.79900000
H      0.36000000    -14.76500000      4.77800000
H      1.74900000    -15.36000000      4.69600000
O     -7.57000000     11.32700000     11.12100000
H     -7.23100000     11.44500000     10.23400000
H     -6.96000000     10.71400000     11.53100000
O    -10.11600000     -3.41900000      7.01300000
H    -11.06900000     -3.41700000      7.10300000
H     -9.95900000     -3.78200000      6.14100000
O     12.56300000     -9.69900000      5.65500000
H     12.62900000     -8.81300000      5.30000000
H     12.65500000    -10.27000000      4.89200000
O     -7.14800000    -13.89400000     -2.45300000
H     -6.29000000    -13.59100000     -2.75100000
H     -7.70700000    -13.83100000     -3.22700000
O     -3.37900000     -4.60700000     -7.95000000
H     -3.37600000     -3.69200000     -7.66900000
H     -2.67900000     -4.66100000     -8.60000000
O     -5.76200000      0.27200000      7.54800000
H     -6.45400000     -0.38800000      7.58100000
H     -5.85700000      0.67600000      6.68500000
O     -3.33400000     -0.16000000    -16.49300000
H     -3.19100000      0.76400000    -16.69700000
H     -3.59800000     -0.16500000    -15.57300000
O     11.20400000     -6.91900000     11.89300000
H     11.70500000     -6.51700000     11.18400000
H     10.29000000     -6.73400000     11.67600000
O      8.40400000     13.27500000     -5.41000000
H      8.78100000     12.63400000     -6.01200000
H      7.81500000     13.79800000     -5.95400000
O      7.18000000      9.74100000     -2.17500000
H      6.67500000      9.67400000     -2.98600000
H      7.21800000     10.68000000     -1.99400000
O    -13.63500000     -2.90100000      9.66300000
H    -14.39600000     -3.23400000     10.13800000
H    -13.64800000     -1.95700000      9.82100000
O    -13.61000000     -9.50500000      0.55700000
H    -14.39400000     -9.78300000      0.08300000
H    -12.91600000    -10.07700000      0.23000000
O     13.12700000      6.95700000     -3.91500000
H     12.39400000      6.73100000     -3.34200000
H     13.81900000      6.34200000     -3.67300000
O     11.63000000      0.17700000      6.96000000
H     10.84500000     -0.22500000      7.33300000
H     12.01400000      0.66900000      7.68600000
O     -1.40200000      3.31600000      4.03400000
H     -2.27700000      3.36900000      3.64800000
H     -1.41400000      2.50600000      4.54400000
O     -5.54100000     -6.33700000    -13.85600000
H     -5.43800000     -6.57100000    -12.93400000
H     -5.88600000     -5.44400000    -13.83900000
O      6.88100000     -9.87500000     -0.61200000
H      7.20800000     -9.21400000     -1.22300000
H      7.59600000     -9.99700000      0.01400000
O     -4.62200000      6.15400000     -0.77900000
H     -3.72300000      6.02000000     -1.08000000
H     -4.94600000      5.27300000     -0.59400000
O     -0.66000000      8.62700000     -7.65600000
H     -0.92800000      8.41100000     -8.55000000
H     -0.87800000      9.55400000     -7.55800000
O     -6.05900000     11.08300000      8.60400000
H     -6.16600000     11.51700000      7.75700000
H     -5.33100000     11.54600000      9.01900000
O      2.53200000    -12.64100000     -1.95500000
H      1.75500000    -12.49100000     -1.41600000
H      2.98100000    -11.79500000     -1.96800000
O    -16.09200000      4.12200000     -3.28100000
H    -15.59600000      4.70700000     -2.70800000
H    -15.43700000      3.51600000     -3.62800000
O    -13.08600000    -11.30800000     -5.94400000
H    -12.93900000    -10.98800000     -5.05400000
H    -12.48400000    -12.04600000     -6.03600000
O      8.71800000     -2.12300000     -4.56400000
H      8.68700000     -2.45700000     -5.46000000
H      7.85300000     -1.73800000     -4.42200000
O      5.32300000     11.69900000     13.15200000
H      4.66300000     11.68800000     12.45800000
H      4.81700000     11.71300000     13.96400000
O     -1.51700000     -8.85100000     -4.05700000
H     -2.19100000     -8.66600000     -3.40400000
H     -1.70600000     -8.24500000     -4.77400000
O     -7.40200000     -6.07200000     14.43400000
H     -6.63200000     -5.72000000     14.87900000
H     -7.05300000     -6.73600000     13.83900000
O     -4.70300000    -15.82700000      0.36500000
H     -4.33200000    -15.80000000      1.24600000
H     -4.29800000    -15.08900000     -0.08900000
O      7.00000000     -4.93100000     -3.83200000
H      6.33000000     -4.34900000     -4.18900000
H      7.65900000     -4.34100000     -3.46500000
O      6.78100000      8.63500000     14.35400000
H      7.61800000      8.47000000     13.92000000
H      6.23900000      7.88100000     14.12500000
O      7.48700000    -13.01500000      4.25700000
H      8.27700000    -13.04600000      3.71700000
H      7.59200000    -12.22600000      4.78900000
O      1.70500000      5.78000000      3.66300000
H      1.77000000      5.41900000      4.54700000
H      2.28700000      5.23200000      3.13700000
O    -16.39600000     -4.40200000      3.51200000
H    -17.31900000     -4.57600000      3.69600000
H    -15.92800000     -5.11800000      3.94300000
O      2.43500000     11.24800000      7.08700000
H      2.44400000     10.29400000      7.01300000
H      3.35700000     11.50100000      7.03400000
O    -11.60700000     -5.97900000     -9.83200000
H    -11.71900000     -6.09200000     -8.88800000
H    -10.72000000     -5.63200000     -9.92800000
O      4.78400000    -17.12800000      5.63100000
H      4.55800000    -18.04300000      5.46100000
H      4.45400000    -16.65400000      4.86700000
O      2.40600000      3.04400000      8.74400000
H      1.67300000      2.92100000      9.34700000
H      2.21200000      2.46200000      8.01000000
O    -12.24400000     -1.08500000      6.20000000
H    -12.09600000     -1.31200000      7.11800000
H    -13.09400000     -0.64500000      6.19600000
O      1.51200000      2.62600000      3.38000000
H      1.84900000      3.13700000      2.64400000
H      0.62000000      2.94900000      3.50600000
O      4.93900000     -7.96500000    -14.44300000
H      5.42900000     -8.39500000    -13.74200000
H      4.74300000     -7.09400000    -14.09900000
O     15.89900000     -5.99600000      3.90700000
H     16.21800000     -6.89800000      3.93300000
H     16.25800000     -5.63800000      3.09400000
O      6.45600000     -7.59300000     10.80500000
H      5.65400000     -8.06200000     11.03300000
H      6.99600000     -7.64300000     11.59300000
O     -3.80100000      9.34200000      4.02400000
H     -3.69200000      8.90500000      3.17900000
H     -2.96900000      9.79000000      4.17100000
O     -1.41000000     -6.33600000     10.24100000
H     -0.92600000     -6.82000000     10.91000000
H     -2.21300000     -6.84200000     10.11400000
O     14.10800000     -1.05800000    -10.56300000
H     14.51200000     -0.25900000    -10.90200000
H     14.28500000     -1.03600000     -9.62300000
O      3.02800000     14.66400000      6.30800000
H      3.26100000     14.00100000      6.95800000
H      2.53100000     15.31800000      6.80000000
O    -14.96800000      0.87700000     -9.14300000
H    -14.17500000      0.54100000     -8.72700000
H    -14.98600000      0.45400000    -10.00200000
O    -14.14400000     -7.03100000      1.31700000
H    -13.98300000     -7.89200000      0.93100000
H    -14.96700000     -6.74200000      0.92400000
O      5.03200000     11.87300000      7.53000000
H      5.58300000     11.60600000      8.26600000
H      5.49300000     12.61900000      7.14500000
O    -12.11600000     -0.07800000      1.49900000
H    -12.94100000     -0.32900000      1.91400000
H    -11.95200000     -0.76600000      0.85500000
O      0.57100000     12.65200000      0.48200000
H     -0.28900000     13.06400000      0.56500000
H      0.43000000     11.74600000      0.75400000
O     14.78000000     -9.07000000     -5.26000000
H     14.13400000     -9.66700000     -5.63600000
H     14.79000000     -9.28500000     -4.32700000
O     10.07200000     10.18700000      2.90800000
H     10.45300000     10.66500000      3.64400000
H      9.15300000     10.45500000      2.89900000
O    -16.91000000     -3.10700000     -1.40700000
H    -16.53900000     -3.87700000     -0.97600000
H    -17.80000000     -3.04400000     -1.06000000
O      6.94100000     13.05700000     -3.10400000
H      7.48700000     12.78000000     -2.36800000
H      7.55700000     13.18800000     -3.82400000
O    -11.18500000      5.51700000      1.10700000
H    -12.12500000      5.69700000      1.13500000
H    -10.77600000      6.33900000      1.37900000
O      8.33000000    -12.55500000      7.44000000
H      8.94300000    -13.05000000      6.89600000
H      8.53700000    -12.81900000      8.33600000
O      4.35000000     -3.74000000     -9.94900000
H      3.73300000     -3.43700000     -9.28300000
H      4.19100000     -3.17100000    -10.70100000
O     -1.71900000     -0.33000000    -11.48600000
H     -2.43400000      0.28000000    -11.66800000
H     -1.09100000     -0.17900000    -12.19300000
O     -9.07700000     -0.64900000     -7.13700000
H     -8.23100000     -0.83900000     -7.54300000
H     -9.42800000      0.08200000     -7.64600000
O      9.59300000      0.38000000      1.44300000
H     10.46400000      0.51400000      1.81600000
H      9.13100000      1.20100000      1.61400000
O     -5.21400000     -5.72800000     11.28300000
H     -6.04000000     -5.99600000     10.88100000
H     -4.55800000     -6.30300000     10.88900000
O      8.55800000      0.10700000     -2.42600000
H      9.04100000      0.83800000     -2.04100000
H      8.41700000     -0.49800000     -1.69800000
O     -9.00000000     -4.73600000      9.43300000
H     -9.06700000     -3.96100000      9.99100000
H     -9.43700000     -4.48300000      8.62000000
O     -5.98900000     -1.74300000    -17.31100000
H     -5.06100000     -1.59900000    -17.12500000
H     -6.38400000     -1.89900000    -16.45300000
O     -8.40100000      0.36300000     -4.67600000
H     -8.60300000     -0.02400000     -5.52800000
H     -8.60300000     -0.32900000     -4.04600000
O      7.22500000      6.52800000     -3.48300000
H      7.41700000      6.62400000     -4.41500000
H      6.28800000      6.71200000     -3.41100000
O     10.36900000     -2.60300000    -10.60500000
H      9.95600000     -3.46100000    -10.70400000
H      9.69700000     -2.06000000    -10.19300000
O      0.88700000      2.11600000     13.94600000
H      0.05100000      2.16100000     14.40900000
H      1.25500000      1.26900000     14.19900000
O      8.17800000     -5.87900000      4.78300000
H      7.38900000     -5.41700000      4.49800000
H      7.88000000     -6.77100000      4.96100000
O     15.26300000     -0.76800000      5.89300000
H     14.39600000     -1.11700000      5.68700000
H     15.17800000      0.17600000      5.76100000
O      2.29500000     -4.29400000     17.53900000
H      3.11900000     -3.99100000     17.92100000
H      1.81100000     -3.49100000     17.34500000
O     -3.20800000     14.46900000      8.27700000
H     -3.38600000     14.39300000      7.34000000
H     -3.40500000     13.60100000      8.62900000
O     -4.56000000      4.96800000     15.43800000
H     -4.56800000      5.87300000     15.75000000
H     -5.39400000      4.86400000     14.98000000
O     -0.16200000      2.77900000    -10.90100000
H     -0.17400000      3.67900000    -10.57700000
H     -0.75200000      2.30500000    -10.31400000
O      1.04600000     -7.60500000     -9.68800000
H      1.22800000     -6.91500000     -9.05100000
H      1.66500000     -7.44300000    -10.40000000
O      0.48000000     -4.03800000    -16.70500000
H     -0.07700000     -3.43300000    -17.19500000
H      0.26900000     -4.90100000    -17.06100000
O      8.69800000     -9.56800000    -11.80100000
H      9.62200000     -9.65600000    -11.56900000
H      8.55800000    -10.22300000    -12.48400000
O     -0.13500000      4.77200000      6.27900000
H      0.77300000      4.99600000      6.48100000
H     -0.09100000      3.87800000      5.94000000
O     11.03900000     -7.41600000     -3.12900000
H     11.88100000     -7.24700000     -2.70700000
H     10.96500000     -6.73300000     -3.79600000
O      6.69000000     -4.02700000     -8.70600000
H      5.84500000     -3.90300000     -9.13700000
H      6.55700000     -4.78300000     -8.13300000
O     -7.01600000      5.58900000     10.87000000
H     -6.22600000      5.06100000     10.75700000
H     -6.90000000      6.32500000     10.26900000
O     -5.44200000     -9.92500000      2.69800000
H     -4.82600000    -10.65800000      2.69000000
H     -4.88700000     -9.14600000      2.73200000
O    -14.90800000     -2.23300000     -9.55500000
H    -14.12400000     -2.49100000    -10.04000000
H    -15.39000000     -1.66900000    -10.16100000
O     -2.00200000      5.51500000     -1.78800000
H     -1.55500000      5.92300000     -1.04700000
H     -1.37400000      4.87600000     -2.12500000
O      5.26500000    -11.94800000    -11.76400000
H      6.09100000    -12.13200000    -12.21100000
H      5.43900000    -11.15300000    -11.25900000
O      2.75300000     -2.05300000     -6.45200000
H      3.52000000     -1.48600000     -6.53600000
H      2.35300000     -2.04400000     -7.32200000
O     -6.15000000      9.51800000    -13.09200000
H     -6.21000000      9.96200000    -12.24600000
H     -6.10000000      8.58800000    -12.87100000
O      4.10200000      1.30800000    -15.92300000
H      3.83200000      2.08700000    -15.43800000
H      4.63000000      1.64600000    -16.64600000
O    -12.91800000      8.16500000     -5.19800000
H    -13.55100000      8.78900000     -4.84100000
H    -13.28600000      7.30600000     -4.99100000
O     -7.96400000      8.81400000     -6.37000000
H     -7.28900000      8.53000000     -5.75400000
H     -8.77700000      8.78200000     -5.86600000
O      4.28900000      0.00200000     10.69300000
H      3.36900000      0.26700000     10.70400000
H      4.43000000     -0.40900000     11.54600000
O     -5.01500000      2.63300000     17.54000000
H     -5.15800000      2.97800000     16.65900000
H     -5.62700000      3.12100000     18.09100000
O      3.68800000     12.74200000     -6.47500000
H      4.62300000     12.94300000     -6.42800000
H      3.26300000     13.48000000     -6.03800000
O     14.26600000      5.70800000     -0.65900000
H     14.36000000      5.12800000     -1.41400000
H     13.43800000      6.16500000     -0.81000000
O      3.34500000     -1.58900000    -13.41600000
H      3.30100000     -1.29100000    -14.32500000
H      2.81300000     -2.38500000    -13.39900000
O     -1.90300000    -16.28300000     -1.89200000
H     -1.81500000    -17.23400000     -1.95800000
H     -1.05600000    -15.98600000     -1.56000000
O     -2.00000000      5.46200000      1.70600000
H     -1.46800000      4.92900000      2.29600000
H     -1.36900000      5.85300000      1.10200000
O    -10.55700000    -10.21500000     -2.57500000
H    -10.56400000     -9.26900000     -2.71800000
H     -9.66000000    -10.40900000     -2.30200000
O     -6.03100000      4.57900000      4.10000000
H     -6.33300000      5.12800000      4.82300000
H     -6.81100000      4.09600000      3.82400000
O     -9.71200000      8.78000000      8.13200000
H    -10.02500000      7.87500000      8.12700000
H     -8.75700000      8.70300000      8.11900000
O      4.52700000     -9.85800000      0.53100000
H      4.48700000     -8.91000000      0.65300000
H      5.33900000    -10.00300000      0.04500000
O      6.09200000    -13.28700000     -6.58700000
H      6.93700000    -13.63700000     -6.87200000
H      5.63600000    -14.04000000     -6.21100000
O     -2.81900000    -16.54900000     -5.40200000
H     -3.71300000    -16.85200000     -5.56700000
H     -2.91000000    -15.91100000     -4.69400000
O     -4.00700000      4.98300000      9.88900000
H     -4.16100000      4.31800000      9.21800000
H     -3.94600000      4.48900000     10.70700000
O     -4.02400000     10.06900000     -5.96400000
H     -4.73600000      9.54800000     -5.59200000
H     -4.39900000     10.94400000     -6.07000000
O      2.82900000      9.26900000     -7.30400000
H      2.88500000      9.86400000     -6.55700000
H      3.17600000      8.43900000     -6.97600000
O     -6.80700000      5.72500000     13.60100000
H     -7.23900000      5.88600000     12.76300000
H     -7.33400000      6.20600000     14.23900000
O     -5.37000000     -4.88500000     15.87800000
H     -5.38700000     -4.28500000     16.62400000
H     -4.44300000     -4.96000000     15.65300000
O     14.33000000      7.75300000     -6.27400000
H     13.83500000      7.65000000     -5.46100000
H     13.66500000      7.92600000     -6.94000000
O     15.00900000     -8.73100000     -0.11800000
H     15.80400000     -8.93900000      0.37200000
H     14.58300000     -8.04600000      0.39700000
O      2.32200000     -4.41800000     11.40100000
H      3.12300000     -3.93400000     11.60500000
H      1.87200000     -4.50100000     12.24200000
O     10.72700000     -6.56000000      0.92900000
H     11.14800000     -5.98700000      1.57000000
H     10.04800000     -6.01600000      0.53000000
O    -13.75000000     -6.63000000      8.51200000
H    -14.65000000     -6.32100000      8.61100000
H    -13.40000000     -6.11600000      7.78300000
O     -5.85400000     12.13200000     -6.06000000
H     -5.55100000     12.96600000     -5.70100000
H     -6.79300000     12.11900000     -5.87800000
O     12.00000000     11.33300000      0.50000000
H     12.71300000     11.58800000     -0.08600000
H     11.92200000     10.38600000      0.38300000
O     -1.56400000      3.50100000     15.10600000
H     -2.36900000      3.84100000     15.49700000
H     -1.00600000      3.28800000     15.85400000
O     -6.69200000     -9.24800000     -2.34500000
H     -7.54600000     -8.96700000     -2.01600000
H     -6.25800000     -9.63400000     -1.58500000
O      7.81400000      5.11900000     14.13800000
H      6.99200000      4.75800000     14.46900000
H      7.58000000      5.51900000     13.30000000
O      7.31400000     13.63700000     -7.93500000
H      7.17000000     14.52700000     -7.61300000
H      6.47500000     13.38400000     -8.32000000
O    -13.43600000      1.59400000     -1.26600000
H    -13.52400000      2.42900000     -0.80700000
H    -14.21900000      1.10200000     -1.02100000
O     11.02700000      8.22200000      1.12600000
H     10.25400000      8.02900000      0.59500000
H     10.77100000      8.97900000      1.65400000
O     -7.96200000     -4.30600000    -13.42300000
H     -8.22300000     -5.04100000    -12.86900000
H     -8.61600000     -3.63000000    -13.25000000
O     -6.51700000    -10.45800000      7.15400000
H     -7.36800000    -10.74900000      7.48100000
H     -6.72200000     -9.94500000      6.37200000
O     -1.03700000      9.88100000      1.74000000
H     -1.24000000     10.30800000      2.57200000
H     -0.70600000      9.01700000      1.98800000
O      0.82100000    -15.39800000     -9.84100000
H      1.66000000    -15.29000000     -9.39300000
H      0.25700000    -15.82100000     -9.19400000
O      7.70600000    -10.53400000      5.91700000
H      7.22800000     -9.83000000      6.35400000
H      7.91400000    -11.15300000      6.61700000
O     -4.81700000     -1.65900000     12.88500000
H     -5.73600000     -1.41800000     13.00400000
H     -4.48200000     -1.02000000     12.25600000
O      2.13800000     10.87200000     -5.11500000
H      2.48500000     11.64600000     -5.55900000
H      2.78900000     10.66900000     -4.44300000
O     -6.56800000    -11.50900000     -3.87100000
H     -6.26100000    -10.96800000     -4.59900000
H     -6.56900000    -10.91900000     -3.11800000
O    -11.40600000      9.75000000     -0.34800000
H    -12.25300000      9.32400000     -0.47900000
H    -11.37500000     10.43100000     -1.01900000
O     -7.82900000      4.24800000     -8.61600000
H     -8.44300000      4.96100000     -8.44000000
H     -7.62400000      3.89000000     -7.75200000
O     -6.49700000     16.52800000     -3.88700000
H     -6.02900000     17.30900000     -3.59400000
H     -6.61100000     16.00500000     -3.09400000
O      3.83400000     -8.01400000     -7.81400000
H      3.21400000     -7.28500000     -7.83800000
H      3.30300000     -8.77200000     -7.57000000
O     12.68000000      2.43100000     -6.50400000
H     12.53500000      2.04300000     -7.36700000
H     12.27000000      3.29400000     -6.55700000
O      8.83100000    -14.31000000     -5.72000000
H      8.56600000    -15.22800000     -5.78500000
H      9.04600000    -14.18900000     -4.79500000
O     -6.82100000     -6.57700000      6.38700000
H     -6.04200000     -6.07800000      6.14000000
H     -6.62700000     -7.47400000      6.11600000
O     12.74700000      3.37000000      6.06700000
H     12.68100000      2.68100000      6.72900000
H     12.61300000      4.18300000      6.55400000
O      7.50900000     -7.96200000     -2.26800000
H      6.65300000     -7.57400000     -2.45300000
H      7.86600000     -8.17400000     -3.13100000
O    -10.75300000      2.76100000     -1.00700000
H    -10.37600000      2.55400000     -1.86200000
H    -11.28800000      1.99700000     -0.79100000
O     -4.90300000    -12.71700000      7.27400000
H     -5.46700000    -11.98800000      7.01500000
H     -4.99500000    -12.76600000      8.22500000
O    -13.12600000     -0.67400000     -7.56500000
H    -13.66800000     -1.22100000     -6.99700000
H    -12.44400000     -1.26300000     -7.88600000
O     10.22800000     -8.52700000      8.57900000
H      9.79500000     -7.78800000      8.15300000
H      9.57300000     -8.87200000      9.18600000
O     -1.76700000      6.19300000    -15.19900000
H     -2.27300000      6.33700000    -15.99900000
H     -1.02900000      6.79900000    -15.27000000
O      1.12700000      5.06400000    -15.29400000
H      1.43100000      4.83600000    -16.17300000
H      0.44700000      4.41800000    -15.10100000
O    -10.25100000     -4.27400000     -2.02000000
H    -10.56600000     -4.72300000     -1.23600000
H     -9.39300000     -4.66300000     -2.19000000
O     -0.22300000      2.74400000    -15.20400000
H     -1.02400000      2.49900000    -14.74000000
H     -0.35400000      2.41900000    -16.09500000
O     -9.81500000     -0.03300000      5.47700000
H    -10.57600000     -0.61000000      5.41400000
H     -9.86200000      0.32700000      6.36300000
O      2.85100000      4.59200000     -6.67600000
H      2.28500000      3.88100000     -6.97900000
H      3.18300000      4.99200000     -7.48000000
O     11.07300000      2.78300000      3.80700000
H     11.70300000      2.93400000      4.51200000
H     11.08200000      3.59600000      3.30100000
O     12.97600000    -11.47300000      3.58100000
H     12.63300000    -12.34000000      3.79900000
H     13.03300000    -11.47100000      2.62600000
O      3.30700000    -14.57700000      0.90400000
H      4.13100000    -14.13500000      1.11200000
H      2.62900000    -13.96600000      1.19300000
O     -6.53100000     -8.09900000      0.66700000
H     -6.27200000     -7.21900000      0.93800000
H     -6.21200000     -8.66900000      1.36700000
O      8.37100000      8.28600000    -10.87700000
H      7.67100000      8.93900000    -10.85900000
H      8.25300000      7.83200000    -11.71200000
O     -6.33700000      2.57600000    -14.39000000
H     -7.16900000      3.03800000    -14.29100000
H     -5.69900000      3.26700000    -14.57200000
O      5.42100000     11.19900000     -8.13200000
H      4.48900000     11.17600000     -7.91300000
H      5.44600000     11.09800000     -9.08400000
O      2.43400000      5.10800000      6.29900000
H      3.12100000      4.50600000      6.01500000
H      2.75200000      5.45800000      7.13200000
O     15.32700000      9.50500000      3.40100000
H     15.01600000      9.02800000      2.63200000
H     15.87700000      8.87500000      3.86800000
O     11.88200000     -9.97400000     -3.00600000
H     11.40200000     -9.14600000     -3.03000000
H     12.12000000    -10.14000000     -3.91800000
O     -0.20800000     -5.40500000     16.16800000
H      0.26100000     -4.59900000     16.38500000
H      0.39700000     -6.10700000     16.40800000
O      1.25900000     -2.24100000      8.01400000
H      2.00300000     -1.66500000      7.83800000
H      0.72700000     -1.75900000      8.64600000
O     -5.31000000      5.67000000     -9.49900000
H     -6.14600000      5.28300000     -9.76100000
H     -5.45200000      6.61400000     -9.56700000
O     -6.97200000     -6.55300000      9.24100000
H     -7.09800000     -6.81600000      8.32900000
H     -7.74100000     -6.02100000      9.44500000
O      3.48400000     -2.10900000     14.32200000
H      4.24500000     -2.47200000     13.86900000
H      3.72600000     -2.12700000     15.24800000
O     10.15300000      5.16400000    -12.57300000
H      9.41900000      5.77400000    -12.63800000
H     10.43900000      5.03500000    -13.47700000
O     12.25200000      8.12800000     -7.84400000
H     12.26000000      8.27100000     -8.79000000
H     11.51600000      8.65300000     -7.52900000
O    -14.28300000     -6.28200000     -6.81800000
H    -13.33800000     -6.18800000     -6.94200000
H    -14.50500000     -7.09300000     -7.27500000
O      3.74700000      9.73900000    -11.73100000
H      4.47400000     10.36100000    -11.72900000
H      3.22800000      9.97500000    -10.96100000
O      5.45300000     -1.31000000     -6.87300000
H      5.60700000     -1.57500000     -7.78000000
H      6.09800000     -0.62100000     -6.71200000
O     -0.85600000     10.96300000    -14.03900000
H     -0.99800000     10.40300000    -14.80200000
H     -1.43500000     11.71100000    -14.17900000
O     -3.88500000     -3.85300000      7.94100000
H     -4.40100000     -3.70800000      7.14700000
H     -3.01000000     -4.07400000      7.62100000
O     -9.17400000    -11.38900000    -11.45300000
H     -8.25600000    -11.60100000    -11.62400000
H     -9.14300000    -10.73100000    -10.75800000
O      1.86300000    -10.22600000      0.79600000
H      1.30500000     -9.62400000      0.30500000
H      2.73800000    -10.09400000      0.43000000
O     -4.49000000      4.52100000    -14.73400000
H     -4.35100000      5.36600000    -15.16200000
H     -3.73400000      4.41800000    -14.15600000
O     -0.61000000    -14.52300000     10.36400000
H     -0.65900000    -14.07300000      9.52000000
H     -1.47800000    -14.91000000     10.48000000
O     14.59600000      3.80500000     -2.81500000
H     14.98300000      3.08900000     -2.31200000
H     13.81000000      3.42400000     -3.20800000
O     -9.98600000      2.65600000     11.27500000
H    -10.25100000      2.62800000     12.19400000
H     -9.37200000      1.92900000     11.18000000
O      2.86000000      8.69100000     16.35900000
H      3.09000000      8.49000000     15.45200000
H      3.04800000      7.88400000     16.83900000
O      8.53000000     -9.56000000      1.57900000
H      9.12900000     -9.42600000      2.31300000
H      9.08000000     -9.46500000      0.80100000
O      0.15700000    -11.31800000     -2.14300000
H      0.73400000    -10.55400000     -2.13100000
H     -0.01900000    -11.47000000     -3.07100000
O      9.94000000     -1.14300000      8.60100000
H      9.53200000     -0.68700000      9.33700000
H      9.46200000     -1.96900000      8.53600000
O    -13.61300000      5.31600000      4.18800000
H    -13.70100000      4.77900000      3.40100000
H    -13.13600000      4.76100000      4.80500000
O     -1.45400000     -7.26500000     -6.40600000
H     -1.92300000     -8.00800000     -6.78500000
H     -1.10400000     -6.79300000     -7.16100000
O     12.31400000     -3.90400000     -9.18400000
H     11.76300000     -3.32200000     -9.70800000
H     12.34700000     -3.48900000     -8.32200000
O     -6.24800000     11.24000000      3.69400000
H     -5.50700000     10.66400000      3.88400000
H     -6.18700000     11.40800000      2.75400000
O      5.09000000     -4.31900000      0.07700000
H      5.10400000     -5.17800000     -0.34400000
H      4.29200000     -4.32500000      0.60600000
O     -1.69400000      9.89400000     13.26000000
H     -2.10700000      9.29900000     13.88600000
H     -1.22400000      9.31800000     12.65700000
O      1.50200000      8.34800000     -2.79400000
H      0.88300000      8.42300000     -3.52000000
H      0.98800000      8.56900000     -2.01700000
O      7.80600000      6.71600000     -6.14200000
H      7.63000000      7.57800000     -6.51800000
H      7.35900000      6.10300000     -6.72600000
O     -3.14300000    -12.21200000      5.55000000
H     -3.71000000    -12.43000000      6.28900000
H     -2.74800000    -11.37400000      5.79000000
O      1.02600000    -12.57000000     -9.92800000
H      0.69700000    -13.21400000    -10.55600000
H      0.35100000    -12.53000000     -9.25100000
O     14.83800000      1.44600000     -0.91200000
H     14.22800000      0.79000000     -1.24900000
H     14.72600000      1.41200000      0.03800000
O     -1.05600000      7.46200000      5.44400000
H     -0.77400000      6.57000000      5.64200000
H     -1.88400000      7.35300000      4.97600000
O    -15.74000000     -4.74200000      6.92600000
H    -15.83400000     -3.78900000      6.89600000
H    -16.63700000     -5.06900000      6.99000000
O     -1.46000000     10.64200000      4.76400000
H     -1.55800000     10.14900000      5.57800000
H     -0.51900000     10.80000000      4.69200000
O    -10.01100000    -11.71500000      4.33800000
H    -10.20000000    -11.23200000      5.14200000
H    -10.44200000    -11.21000000      3.64800000
O     -7.49300000     -8.88900000    -10.53600000
H     -7.62200000     -9.05600000     -9.60300000
H     -6.78700000     -9.48300000    -10.79100000
O      8.03000000     -7.67500000     12.97200000
H      7.52700000     -7.59900000     13.78200000
H      8.70900000     -8.32000000     13.17100000
O      2.40500000      9.40200000      1.26800000
H      2.34600000     10.30900000      1.56800000
H      2.58600000      8.89900000      2.06200000
O    -10.95800000     -5.97300000      0.41300000
H    -11.12500000     -6.38000000      1.26300000
H    -10.51300000     -6.65200000     -0.09400000
O      8.57100000      2.25100000      5.79500000
H      9.33200000      2.48200000      5.26200000
H      7.84500000      2.73100000      5.39600000
O      5.45900000      4.36500000     15.14000000
H      4.86800000      4.47700000     14.39600000
H      5.73600000      3.45000000     15.09000000
O     -4.67800000      2.21900000     -5.94700000
H     -3.90600000      2.67700000     -6.28200000
H     -4.75900000      2.51800000     -5.04200000
O     -1.75400000     -1.05500000     18.46400000
H     -1.94700000     -1.32100000     17.56500000
H     -2.26500000     -0.25600000     18.59300000
O      5.13100000     -3.44100000    -16.42200000
H      4.67800000     -4.15900000    -16.86400000
H      4.49600000     -2.72500000    -16.41400000
O     -1.59700000     -7.37500000    -10.11400000
H     -0.65600000     -7.52800000    -10.19600000
H     -1.71300000     -6.45700000    -10.36000000
O      9.01500000      1.66100000    -15.12600000
H      9.92100000      1.85900000    -15.36200000
H      9.03100000      0.74000000    -14.86600000
O     -6.52300000      7.91000000     -1.79000000
H     -7.22700000      7.31100000     -1.54300000
H     -5.72900000      7.50200000     -1.44400000
O     -3.92900000    -13.14600000    -10.64600000
H     -3.90500000    -13.92200000    -11.20700000
H     -3.40500000    -13.38700000     -9.88200000
O     -5.49400000      0.34400000     -7.62200000
H     -6.31900000      0.80900000     -7.75500000
H     -5.18200000      0.64900000     -6.77000000
O     -2.13800000     -7.48900000      5.94200000
H     -1.91000000     -8.35600000      6.27600000
H     -1.65900000     -6.88200000      6.50600000
O     -1.12800000      0.89800000      5.08800000
H     -1.96000000      0.43000000      5.15900000
H     -0.73400000      0.82000000      5.95700000
O    -11.63100000     11.35300000     -6.08100000
H    -11.06900000     12.12500000     -6.01100000
H    -12.42000000     11.58600000     -5.59200000
O     -0.67900000     15.34000000      9.41500000
H     -1.59600000     15.20300000      9.17800000
H     -0.26000000     15.61700000      8.60000000
O    -13.22900000     -8.20700000     -9.07700000
H    -13.42300000     -8.75600000     -9.83600000
H    -12.82800000     -7.42000000     -9.44600000
O      7.14300000     -0.95100000     15.21200000
H      7.18900000     -0.92400000     14.25600000
H      7.49200000     -1.81200000     15.44400000
O      9.56400000     -7.49000000     -7.17000000
H      9.66400000     -6.96600000     -7.96500000
H     10.37200000     -7.33800000     -6.68000000
O     -0.27600000     -7.10300000     12.84600000
H     -0.87500000     -7.09800000     13.59300000
H      0.50900000     -7.54400000     13.17000000
O      5.74600000      2.75400000     12.74400000
H      5.80400000      2.71200000     11.79000000
H      4.82000000      2.60600000     12.93500000
O     10.01600000     10.17600000     -4.75300000
H     10.19600000      9.26800000     -4.99400000
H      9.81300000     10.60900000     -5.58200000
O     11.05700000     -5.71700000     -5.68900000
H     11.61800000     -5.14500000     -5.16400000
H     10.69400000     -5.14300000     -6.36300000
O      2.88200000    -14.30700000     -8.38100000
H      2.76100000    -14.02200000     -7.47500000
H      2.78400000    -13.50800000     -8.89800000
O     -1.04000000     -4.70200000    -13.08600000
H     -1.58300000     -5.27300000    -13.63000000
H     -1.33100000     -3.81600000    -13.30400000
O      9.79200000     -8.93900000      4.12200000
H      9.22000000     -8.92100000      4.89000000
H     10.51600000     -8.35600000      4.34900000
O     13.42400000     -2.48900000     10.90600000
H     13.17300000     -2.79400000     10.03500000
H     14.30600000     -2.13500000     10.79200000
O     14.88500000     -3.29900000      7.84100000
H     14.96200000     -4.06300000      7.27000000
H     13.97600000     -3.31300000      8.13900000
O     -9.84400000      7.69000000      2.51400000
H     -8.88900000      7.73600000      2.56200000
H    -10.14800000      8.31400000      3.17400000
O    -14.73800000     -1.32100000     -2.93200000
H    -15.14200000     -0.78600000     -3.61600000
H    -14.88100000     -2.22300000     -3.21800000
O     -9.97400000      2.58600000      4.00400000
H     -9.76500000      1.76400000      4.44700000
H     -9.91400000      2.37800000      3.07100000
O     -5.80900000      8.09400000     -4.65200000
H     -6.04100000      8.05000000     -3.72400000
H     -5.58200000      7.19300000     -4.88500000
O    -11.33600000     -3.26800000     11.17300000
H    -11.13900000     -2.47500000     11.67200000
H    -12.02500000     -3.00300000     10.56400000
O     -4.18400000     -2.72500000    -15.13900000
H     -3.42900000     -2.19400000    -14.88500000
H     -3.80200000     -3.50300000    -15.54800000
O      6.32500000      5.18000000     -7.78800000
H      5.57700000      5.49900000     -8.29100000
H      6.07600000      4.29500000     -7.52200000
O    -13.78200000     -4.24700000     -3.14900000
H    -12.89400000     -4.43600000     -3.45200000
H    -13.73400000     -4.33100000     -2.19600000
O    -13.15300000      5.54600000     -4.20900000
H    -12.65500000      5.50000000     -3.39300000
H    -12.84500000      4.79800000     -4.72000000
O     -0.00300000     -2.69700000     -4.64100000
H      0.78800000     -2.77700000     -4.10700000
H      0.03100000     -1.80500000     -4.98600000
O     -8.22600000     -1.56100000      3.18300000
H     -8.91100000     -2.02200000      2.69900000
H     -8.65300000     -1.27600000      3.99100000
O      2.01500000     17.94600000     -0.34700000
H      2.43400000     18.20800000     -1.16700000
H      2.51500000     17.18400000     -0.05500000
O     12.41500000     -1.87600000     -2.58600000
H     13.31000000     -1.53800000     -2.57100000
H     12.01200000     -1.52400000     -1.79300000
O      8.37200000      2.75500000      1.48400000
H      9.23100000      2.95300000      1.85800000
H      8.33300000      3.28100000      0.68500000
O     -1.01700000    -11.91000000     -8.36700000
H     -1.82000000    -11.49400000     -8.68000000
H     -0.87100000    -11.52800000     -7.50200000
O     -7.43800000    -13.12600000      9.61000000
H     -7.90500000    -12.71400000     10.33700000
H     -7.61600000    -12.56000000      8.85900000
O     -9.63800000     -8.16600000      3.86300000
H    -10.28900000     -8.28500000      3.17100000
H    -10.12300000     -7.75800000      4.58000000
O    -13.37800000     -4.21500000     -0.21300000
H    -14.27100000     -4.36100000      0.09900000
H    -12.91000000     -5.01800000      0.01500000
O    -16.04600000     -1.56600000      3.70400000
H    -16.24100000     -1.06600000      2.91200000
H    -16.11300000     -2.48100000      3.43200000
O    -15.15300000      1.95600000      3.14400000
H    -15.66000000      2.07600000      2.34100000
H    -14.24000000      2.00100000      2.85900000
O     -3.42900000     -1.64600000      5.39600000
H     -4.32200000     -1.97600000      5.50100000
H     -2.89200000     -2.43400000      5.30700000
O     -4.33500000      0.53400000      3.82100000
H     -4.19500000     -0.09200000      4.53200000
H     -4.36600000     -0.00600000      3.03100000
O     -9.22100000     12.32700000     -5.19300000
H     -8.73000000     12.82600000     -4.54000000
H     -9.44700000     11.50900000     -4.74900000
O      5.32300000      3.01500000     -1.22300000
H      4.90800000      2.41400000     -0.60300000
H      4.95800000      3.87300000     -1.00600000
O      4.19300000     -3.91600000      8.71300000
H      4.40800000     -3.58200000      9.58400000
H      3.28300000     -4.20300000      8.78500000
O      5.79600000      0.88700000     -3.58600000
H      6.72100000      1.11200000     -3.48100000
H      5.51900000      0.60100000     -2.71600000
O     -9.56900000     -1.56100000     -3.00900000
H    -10.28600000     -0.99400000     -2.72500000
H     -9.80900000     -2.43000000     -2.68900000
O     -7.36900000      6.13100000    -12.38600000
H     -6.52100000      6.44800000    -12.69900000
H     -7.62400000      5.46300000    -13.02200000
O     -8.87100000      8.19500000    -13.60200000
H     -8.47800000      7.42100000    -13.19700000
H     -8.37300000      8.93000000    -13.24400000
O      7.34500000     -6.08200000    -12.82000000
H      6.89000000     -6.82700000    -12.42600000
H      6.67600000     -5.64300000    -13.34500000
O     -6.00100000     -0.68400000     -1.23500000
H     -5.79100000      0.23200000     -1.41700000
H     -5.70300000     -1.15700000     -2.01200000
O     16.93900000     -4.20200000     -2.91100000
H     16.32800000     -3.53700000     -3.22700000
H     16.67500000     -5.00400000     -3.36300000
O    -15.99400000      0.82100000     -0.08700000
H    -16.89400000      0.49300000     -0.08500000
H    -15.50800000      0.19000000      0.44500000
O     -5.76100000      8.35700000     -9.04500000
H     -5.74900000      9.18200000     -9.53100000
H     -6.63100000      8.32600000     -8.64700000
O     14.06500000      4.43900000      9.68600000
H     13.93400000      3.49200000      9.63000000
H     13.65100000      4.78500000      8.89600000
O     -0.30700000     11.69600000      7.67000000
H      0.61300000     11.58300000      7.42800000
H     -0.33400000     11.50000000      8.60600000
O     -2.57700000    -15.88000000      8.02500000
H     -3.04200000    -16.71600000      8.06100000
H     -2.88900000    -15.39900000      8.79100000
O      0.04600000     13.82100000     -8.06900000
H     -0.64800000     14.10800000     -8.66200000
H      0.80500000     13.68700000     -8.63500000
O     -1.14300000     -8.51700000    -16.25400000
H     -0.36100000     -8.41800000    -15.71100000
H     -1.69200000     -9.13700000    -15.77400000
O    -10.01300000     -2.37600000     13.78000000
H     -9.39700000     -2.73800000     14.41800000
H    -10.23600000     -3.11700000     13.21600000
O      8.52000000      3.72900000     -4.38300000
H      8.00300000      4.38300000     -3.91300000
H      8.67600000      4.12000000     -5.24300000
O      8.01400000     12.01800000     -9.97000000
H      8.95300000     12.17600000    -10.06700000
H      7.73100000     12.65200000     -9.31100000
O      5.39000000     -5.25000000      3.77100000
H      4.54700000     -5.67300000      3.93900000
H      5.80700000     -5.80300000      3.11000000
O      9.19200000      1.02300000     -4.89900000
H      8.89900000      1.91000000     -4.69000000
H      8.98300000      0.51200000     -4.11700000
O     -5.39500000      9.99200000     12.17700000
H     -5.04500000      9.11600000     12.34100000
H     -4.71200000     10.58500000     12.49000000
O     -7.00600000      1.27900000      5.01200000
H     -7.69600000      0.67800000      4.73300000
H     -6.24400000      1.02800000      4.49000000
O      6.21400000     -6.00300000      8.75500000
H      6.24200000     -6.60000000      9.50200000
H      5.45700000     -5.44100000      8.92500000
O     -7.27800000      2.72100000      1.84600000
H     -7.80900000      1.92700000      1.77600000
H     -7.74600000      3.37000000      1.32100000
O     13.36700000    -11.44100000      0.85100000
H     12.58100000    -10.91500000      0.70200000
H     14.06500000    -10.96100000      0.40600000
O     11.91000000     -2.55600000     -6.90700000
H     10.97500000     -2.62400000     -7.10200000
H     11.99400000     -1.73600000     -6.42000000
O      5.47800000     11.49900000      0.26100000
H      4.53900000     11.68400000      0.29500000
H      5.81700000     11.82400000      1.09500000
O    -12.65100000      2.95300000      2.88600000
H    -11.83300000      3.02100000      3.37900000
H    -12.37700000      2.93700000      1.96900000
O     -2.63500000    -14.23800000     -8.42300000
H     -2.02800000    -13.49800000     -8.39600000
H     -2.14200000    -14.96600000     -8.04400000
O     -9.11300000     -4.58300000     -9.90200000
H     -8.44000000     -4.71800000     -9.23400000
H     -8.97600000     -5.29500000    -10.52700000
O     -5.38600000    -10.58600000     -0.29300000
H     -5.83000000    -10.82600000      0.52000000
H     -4.46200000    -10.77600000     -0.12700000
O      1.59200000      0.69700000     10.79800000
H      0.89700000      0.03900000     10.79500000
H      1.15400000      1.50800000     11.05500000
O    -15.38900000     -1.78100000     -6.68400000
H    -15.55700000     -2.06900000     -7.58200000
H    -15.72700000     -2.49100000     -6.13800000
O     -9.88400000     -6.75300000      6.58900000
H     -8.94800000     -6.80500000      6.39700000
H     -9.95000000     -6.96200000      7.52100000
O     14.28300000      5.71600000      3.59600000
H     14.17800000      4.85300000      3.19400000
H     15.22400000      5.88700000      3.55200000
O    -10.67300000    -13.58900000      1.70400000
H    -11.04200000    -14.37600000      2.10500000
H    -10.39200000    -13.05200000      2.44500000
O     -1.29300000     13.14000000     -3.87700000
H     -1.19300000     12.28100000     -4.28700000
H     -1.61400000     12.94900000     -2.99500000
O      5.17500000     -4.88100000    -14.14900000
H      5.54100000     -4.41100000    -14.89800000
H      4.26500000     -4.58800000    -14.10400000
O      7.98900000      6.13100000      7.84100000
H      7.79400000      6.45600000      6.96200000
H      8.48600000      5.32600000      7.69400000
O     -5.64200000     -3.05700000      5.88000000
H     -6.11100000     -3.72100000      5.37500000
H     -6.23500000     -2.83900000      6.59900000
O      3.36900000      7.42500000     -0.34100000
H      4.12400000      7.94000000     -0.62800000
H      2.89300000      8.00800000      0.25100000
O     17.26900000      5.21700000     -0.86700000
H     16.47500000      5.26200000     -0.33500000
H     17.33300000      4.29700000     -1.12400000
O     -6.87100000      8.17600000      9.17700000
H     -5.92900000      8.25300000      9.33000000
H     -7.20900000      9.06200000      9.31300000
O      2.38100000     -6.51500000      6.75600000
H      2.96600000     -7.20000000      6.43200000
H      1.68900000     -6.99000000      7.21600000
O      2.42500000     14.22200000      3.75900000
H      1.48200000     14.05800000      3.74400000
H      2.63000000     14.35100000      4.68500000
O    -13.07200000      8.12800000      4.31700000
H    -13.69200000      8.15600000      5.04600000
H    -13.21500000      7.27100000      3.91500000
O      5.55800000    -11.68600000     -4.12700000
H      4.71300000    -12.07500000     -3.90100000
H      5.84200000    -12.16500000     -4.90500000
O      8.90600000     -7.55000000    -14.58800000
H      8.31700000     -6.85600000    -14.29200000
H      9.46500000     -7.72900000    -13.83100000
O     -6.80500000    -15.78400000      6.44900000
H     -6.55700000    -15.20700000      5.72700000
H     -6.04600000    -16.35500000      6.57000000
O      9.36300000     -3.61800000     -2.31400000
H      9.32600000     -2.99100000     -1.59200000
H      9.29300000     -3.08100000     -3.10300000
O    -10.39100000     -2.85500000      2.04300000
H    -11.06200000     -3.07100000      2.69100000
H    -10.88300000     -2.64600000      1.24900000
O      8.29600000     -9.99400000     10.05300000
H      7.60000000    -10.41900000      9.55200000
H      7.83700000     -9.52000000     10.74600000
O      3.51300000      7.52300000    -13.19500000
H      3.27400000      6.96400000    -12.45600000
H      3.70600000      8.37300000    -12.80000000
O     14.68300000      1.97000000     -8.99700000
H     14.89500000      2.02400000     -9.92900000
H     14.35400000      2.84200000     -8.77500000
O      3.66200000      7.82000000      3.16800000
H      2.88300000      7.31500000      3.39800000
H      4.29500000      7.16500000      2.87600000
O    -14.73100000      6.17300000     -1.62100000
H    -15.02600000      6.93800000     -2.11500000
H    -14.31100000      6.53900000     -0.84200000
O     -2.53900000     -3.97700000      4.16900000
H     -1.65400000     -4.30300000      4.00200000
H     -3.05300000     -4.29100000      3.42500000
O     -0.45400000    -14.64300000      0.11400000
H      0.07800000    -14.08300000      0.67900000
H     -1.25300000    -14.13800000     -0.03900000
O      6.43500000     -3.77800000      6.49300000
H      6.89900000     -3.38500000      7.23200000
H      6.28900000     -4.68600000      6.75800000
O    -10.88000000     -0.23000000     14.93600000
H    -10.53000000     -1.04500000     14.57600000
H    -10.47600000     -0.15700000     15.80100000
O    -10.40500000      1.34800000     -8.68600000
H    -10.83500000      0.75200000     -9.30000000
H    -11.00400000      2.09100000     -8.61500000
O    -16.32600000      6.26900000      1.15900000
H    -16.81200000      6.85300000      0.57700000
H    -16.96200000      5.60100000      1.41400000
O      5.52600000    -13.15900000      6.13900000
H      5.09500000    -12.33000000      5.93200000
H      6.22000000    -13.23800000      5.48300000
O      6.34800000    -11.82800000      9.70400000
H      5.51200000    -11.83800000     10.17000000
H      6.56300000    -12.75300000      9.57800000
O     -9.49400000      5.90400000     -7.47000000
H     -9.73000000      6.69800000     -6.99100000
H    -10.31400000      5.41600000     -7.54500000
O     -2.35900000      1.84800000    -13.64000000
H     -3.15000000      1.31000000    -13.62700000
H     -2.45700000      2.43600000    -12.89100000
O      8.38700000      1.51400000     13.00700000
H      8.83000000      1.94900000     12.27900000
H      7.61800000      2.05700000     13.18000000
O      2.64800000     -4.31300000      1.37900000
H      2.01200000     -3.69800000      1.01400000
H      3.00800000     -3.86000000      2.14200000
O     -5.93900000    -14.16100000      4.38300000
H     -5.10100000    -14.45500000      4.02400000
H     -5.69900000    -13.55500000      5.08400000
O     12.11100000     -2.95100000      8.32500000
H     11.62500000     -3.77500000      8.35300000
H     11.45500000     -2.27900000      8.50900000
O     -9.81300000     10.27600000     -3.55900000
H    -10.73500000     10.43500000     -3.35500000
H     -9.38900000     10.19800000     -2.70400000
O     -5.18200000      8.24900000      6.25700000
H     -6.05800000      8.59800000      6.09300000
H     -4.62200000      8.70100000      5.62500000
O     -0.80400000    -17.21800000      3.26100000
H     -0.35600000    -17.07700000      2.42600000
H     -0.14700000    -17.63400000      3.81800000
O     -5.44400000     16.46800000      4.52300000
H     -4.85800000     16.52300000      5.27800000
H     -5.20700000     15.64500000      4.09500000
O     -8.58700000    -11.82600000     -1.19000000
H     -8.10800000    -12.53400000     -1.62100000
H     -8.40600000    -11.94900000     -0.25800000
O      2.79700000      5.04800000     -1.18800000
H      2.77100000      5.94500000     -0.85600000
H      3.25900000      5.11400000     -2.02300000
O     -4.39800000      7.30800000     13.14800000
H     -5.15200000      6.73600000     13.29300000
H     -4.32400000      7.81700000     13.95500000
O      1.78500000     13.22100000    -10.24200000
H      1.97600000     12.28500000    -10.18100000
H      1.43700000     13.33700000    -11.12600000
O     -1.31600000    -11.41700000     -5.34000000
H     -0.92600000    -10.67600000     -4.87600000
H     -2.02700000    -11.03300000     -5.85200000
O      7.77300000      0.38900000     -6.95500000
H      7.83200000      1.18900000     -7.47700000
H      8.30400000      0.57000000     -6.17900000
O     13.38200000      4.75100000     -9.03600000
H     13.16500000      4.69400000     -9.96600000
H     14.25600000      5.14000000     -9.01700000
O     10.50100000     -1.01100000     11.74400000
H     11.01900000     -1.70700000     12.14900000
H     11.14800000     -0.36800000     11.45400000
O     12.14200000     -5.00500000      2.60700000
H     12.71400000     -4.25600000      2.77300000
H     11.28700000     -4.73200000      2.93800000
O     -7.61000000     -4.54300000      4.04500000
H     -7.93100000     -5.44400000      4.08700000
H     -7.86900000     -4.23600000      3.17600000
O     -2.71300000      3.40700000      6.96900000
H     -2.90300000      3.47400000      6.03400000
H     -2.98700000      4.25100000      7.33000000
O     11.40600000      9.08200000      9.11500000
H     11.88600000      8.75800000      9.87700000
H     11.55800000     10.02700000      9.12100000
O      0.32800000     -4.89600000     -1.52500000
H      0.78800000     -4.31700000     -2.13300000
H      0.44200000     -5.77100000     -1.89500000
O     -8.74200000     13.90000000     -7.38400000
H     -8.61400000     13.30800000     -8.12600000
H     -8.76400000     13.32400000     -6.61900000
O     13.84500000      3.93300000      1.37000000
H     13.06600000      4.48800000      1.39700000
H     14.45000000      4.39500000      0.79000000
O      7.34100000     -8.05900000     -5.69600000
H      8.09800000     -7.77600000     -6.21000000
H      7.63900000     -8.85000000     -5.24800000
O     -0.43700000      7.98100000     -4.78000000
H     -0.46300000      8.23100000     -5.70300000
H     -1.28100000      7.55800000     -4.62200000
O      7.13400000    -15.63100000     -0.60000000
H      6.78100000    -16.19700000     -1.28700000
H      7.12200000    -14.75300000     -0.98300000
O     17.49900000     -3.65100000      2.62300000
H     16.84900000     -2.97000000      2.79600000
H     18.05900000     -3.28000000      1.94100000
O    -13.67500000     -9.89600000     -3.44900000
H    -13.15400000    -10.37800000     -2.80700000
H    -13.84000000     -9.04900000     -3.03600000
O      1.66500000    -10.68900000     11.79600000
H      1.51300000    -10.40400000     12.69700000
H      1.11400000    -11.46600000     11.69400000
O     -7.22500000     -9.03200000      4.67100000
H     -6.70500000     -9.24200000      3.89600000
H     -8.13200000     -9.05500000      4.36600000
O    -12.13000000     -7.06300000      5.15500000
H    -12.46600000     -7.94800000      5.29600000
H    -11.43600000     -6.96300000      5.80700000
O     12.88000000      2.10700000      8.69300000
H     13.80900000      1.89200000      8.78000000
H     12.48000000      1.76700000      9.49300000
O      5.33600000     -0.33800000     -1.18200000
H      6.16300000     -0.81000000     -1.08400000
H      5.27100000      0.19700000     -0.39000000
O      8.95700000    -12.91600000     -8.12700000
H      8.87200000    -13.29700000     -7.25300000
H      8.81500000    -11.97900000     -7.99500000
O     -2.98900000     -1.59500000     -6.89800000
H     -3.63900000     -0.89900000     -6.80800000
H     -2.50900000     -1.58400000     -6.07100000
O      2.32700000     -7.49800000     13.45900000
H      2.91900000     -8.24400000     13.36300000
H      2.75300000     -6.93700000     14.10700000
O     11.92900000     -4.48800000     -2.77600000
H     11.01700000     -4.45300000     -3.06500000
H     12.18100000     -3.57100000     -2.66800000
O    -16.57600000      5.56900000      4.71200000
H    -15.62900000      5.69800000      4.66300000
H    -16.91300000      5.96300000      3.90800000
O      2.53500000     -0.13600000      3.43000000
H      2.26500000      0.74800000      3.18300000
H      2.06500000     -0.70900000      2.82300000
O     -7.73900000      3.18700000      7.11300000
H     -7.53700000      2.70800000      6.30900000
H     -7.46200000      4.08500000      6.93200000
O      9.34900000      7.59900000     -2.29100000
H      8.65000000      7.23100000     -2.83200000
H      9.03600000      8.47200000     -2.05600000
O      5.88000000      9.98400000      9.78500000
H      6.78900000     10.26500000      9.68600000
H      5.92500000      9.02800000      9.80900000
O      4.92400000      4.89700000    -11.63200000
H      5.20300000      5.24800000    -12.47800000
H      5.68600000      4.41600000    -11.30900000
O      0.97500000    -14.24500000     -6.25100000
H      0.93900000    -15.12700000     -6.62200000
H      0.05900000    -14.01200000     -6.10000000
O     -2.76300000      2.65400000     -3.66300000
H     -3.49200000      3.10300000     -3.23600000
H     -2.00100000      2.87100000     -3.12600000
O      8.51800000    -13.09000000     -2.99700000
H      7.74700000    -12.87500000     -2.47300000
H      9.22000000    -12.55900000     -2.61900000
O     14.60000000     -5.44000000     -8.86300000
H     13.74400000     -5.06300000     -9.06300000
H     15.21100000     -4.70800000     -8.94900000
O     -8.73100000     -0.29800000     -0.51100000
H     -7.82100000     -0.53000000     -0.32500000
H     -9.00700000     -0.92600000     -1.17900000
O     -0.67600000      3.56100000     -6.41200000
H     -0.38700000      4.46500000     -6.53200000
H     -1.63100000      3.61700000     -6.38000000
O     10.59100000     11.59900000     -2.58500000
H     10.18400000     11.11900000     -3.30700000
H     10.02600000     11.42300000     -1.83300000
O      6.36400000    -15.54500000      7.33400000
H      5.94700000    -16.01100000      6.60900000
H      6.28300000    -14.62000000      7.10300000
O     -0.36600000     13.37500000      3.51400000
H     -0.76700000     13.55700000      4.36400000
H     -1.09400000     13.09500000      2.96000000
O      3.75800000      7.66600000      8.05300000
H      3.06300000      7.88400000      7.43100000
H      3.34500000      7.06400000      8.67200000
O     12.88800000     -8.12000000      7.89000000
H     12.07400000     -8.28600000      8.36500000
H     12.73700000     -8.48800000      7.02000000
O      8.10300000      3.19100000      8.77100000
H      8.32400000      2.60900000      8.04400000
H      7.20600000      2.95200000      9.00400000
O     -1.80100000     -9.68500000      3.33100000
H     -0.88900000     -9.41000000      3.23100000
H     -2.15600000     -9.09600000      3.99600000
O      8.49200000     12.71500000      6.27900000
H      8.90500000     13.27300000      5.62000000
H      8.36600000     13.28900000      7.03400000
O     -0.72700000     -6.50100000      1.72400000
H     -0.63900000     -5.76900000      2.33500000
H     -0.32700000     -7.24200000      2.17900000
O      6.72000000      3.45000000      3.94700000
H      7.02600000      3.44600000      3.04000000
H      5.93500000      2.90300000      3.93800000
O      4.63500000     -2.54000000     -2.51100000
H      4.39100000     -1.61800000     -2.42700000
H      4.81500000     -2.82200000     -1.61400000
O      2.33900000    -10.08500000    -10.93900000
H      1.74700000    -10.58300000    -10.37500000
H      3.21500000    -10.35500000    -10.66500000
O     -9.01300000      2.84200000     15.12000000
H     -9.59100000      2.71400000     14.36800000
H     -8.15900000      2.53000000     14.82200000
O      6.86800000      9.35800000    -13.80300000
H      5.91300000      9.41800000    -13.83600000
H      7.15900000      9.70300000    -14.64700000
O      3.36600000      5.20800000     -9.31000000
H      2.56800000      5.66000000     -9.58300000
H      3.90600000      5.17700000    -10.10000000
O      3.52300000      4.13100000    -14.64300000
H      2.87100000      4.80300000    -14.84400000
H      3.11200000      3.59500000    -13.96500000
O     -4.59700000     -1.56600000     -3.31100000
H     -4.64000000     -2.23700000     -3.99300000
H     -3.94100000     -0.94500000     -3.62700000
O      2.16800000     -2.41800000     -9.16100000
H      1.76000000     -3.23300000     -9.45200000
H      1.56600000     -1.73200000     -9.44800000
O      3.15500000     -6.67700000      2.89600000
H      3.41900000     -6.89700000      2.00200000
H      2.63700000     -5.87700000      2.80200000
O    -10.45100000     -7.79000000     12.23500000
H    -10.87000000     -6.99100000     11.91700000
H    -11.06700000     -8.48900000     12.01500000
O      9.52700000     -6.05600000      7.11700000
H     10.25100000     -5.57500000      6.71700000
H      8.77200000     -5.85600000      6.56500000
O    -11.80300000     11.96300000      5.71300000
H    -12.20500000     11.55500000      6.48000000
H    -10.86200000     11.88800000      5.86600000
O     13.29100000     12.18300000      2.65200000
H     12.69000000     11.94200000      1.94700000
H     12.93800000     11.74600000      3.42700000
O      3.96200000      7.50700000     -3.45000000
H      3.66300000      6.63700000     -3.71500000
H      3.23900000      7.86100000     -2.93200000
O     -1.12900000      7.12200000      8.20500000
H     -1.01000000      7.45600000      7.31500000
H     -1.91100000      6.57300000      8.15200000
O      6.83900000    -12.60100000     -0.64800000
H      6.32100000    -12.84200000      0.12000000
H      6.40200000    -11.82600000     -0.99900000
O    -12.56700000     -3.95600000      7.24300000
H    -13.43200000     -4.07400000      6.85100000
H    -12.74600000     -3.71600000      8.15200000
O     10.86700000    -14.28800000     -1.17700000
H     10.47700000    -13.42000000     -1.27800000
H     10.47600000    -14.63400000     -0.37500000
O     -8.78600000     -0.07900000    -15.59600000
H     -7.86400000     -0.30500000    -15.47600000
H     -8.76900000      0.76600000    -16.04500000
O      9.72800000     11.58000000     -7.20600000
H     10.02000000     12.14200000     -7.92300000
H      9.56800000     10.73000000     -7.61700000
O     -6.77000000     -2.06000000    -14.70900000
H     -7.35400000     -2.60700000    -14.18400000
H     -5.91300000     -2.47900000    -14.63000000
O      0.47200000     -7.30700000     -3.28900000
H      0.83500000     -7.07900000     -4.14500000
H     -0.26600000     -7.88400000     -3.48800000
O      3.81200000    -10.47100000      3.52100000
H      3.46800000    -10.31000000      2.64200000
H      4.75100000    -10.30500000      3.44500000
O    -12.61000000     10.70600000     -3.01500000
H    -12.98500000     11.52300000     -3.34400000
H    -13.36000000     10.22100000     -2.67100000
O    -14.54600000     -0.28700000     10.40700000
H    -14.87900000      0.40900000      9.84000000
H    -15.30900000     -0.57100000     10.91000000
O    -15.96700000     -5.21100000      0.29900000
H    -16.57100000     -5.95400000      0.30300000
H    -16.12100000     -4.77300000      1.13600000
O     -3.26900000      9.33300000     -3.47200000
H     -3.04300000      8.46600000     -3.80800000
H     -3.64300000      9.79100000     -4.22500000
O     -7.50100000     -2.00100000     11.28800000
H     -6.85400000     -2.40000000     10.70500000
H     -7.90700000     -2.74200000     11.73800000
O     16.59100000     -3.04500000     -0.42200000
H     16.62800000     -3.45000000     -1.28900000
H     17.42000000     -2.57300000     -0.34300000
O     -3.58900000     11.79000000     13.04700000
H     -3.13800000     12.60500000     12.82600000
H     -2.88900000     11.18900000     13.30100000
O      8.97200000     -0.75800000    -13.67300000
H      9.66700000     -0.80300000    -13.01600000
H      9.07600000     -1.55900000    -14.18600000
O      2.85300000      5.70800000      9.46300000
H      2.96500000      4.76700000      9.32500000
H      1.99900000      5.78800000      9.88700000
O      7.42500000      3.95400000    -11.95500000
H      7.25400000      3.01900000    -12.06300000
H      8.37800000      4.02900000    -11.98400000
O     -5.98400000     -6.59400000     -3.35600000
H     -6.22600000     -7.48700000     -3.60200000
H     -5.04800000     -6.53800000     -3.54800000
O      0.27600000      8.95700000     -0.53500000
H      0.79900000      8.95100000      0.26600000
H     -0.49300000      9.48300000     -0.31500000
O     10.56700000      9.16300000      6.52700000
H     11.15900000      8.65400000      5.97300000
H     10.90700000      9.04400000      7.41300000
O     -4.87500000     13.27600000     -1.62000000
H     -5.67400000     13.42700000     -2.12500000
H     -5.11200000     12.58900000     -0.99700000
O      5.09700000    -12.55700000      1.64000000
H      4.50100000    -11.80900000      1.60700000
H      5.69400000    -12.35600000      2.36100000
O    -11.19700000     -2.73300000     -9.11100000
H    -11.97000000     -2.86500000     -9.66000000
H    -10.56900000     -3.38600000     -9.41900000
O      1.64800000      1.59300000      6.53900000
H      0.79500000      1.44700000      6.94600000
H      1.49600000      1.45000000      5.60500000
O     -9.41400000      6.82700000    -10.74800000
H     -8.64100000      6.73400000    -11.30400000
H     -9.32600000      7.69800000    -10.36000000
O      4.54400000     -8.34000000      4.98200000
H      4.23900000     -7.94700000      4.16400000
H      4.16500000     -9.21900000      4.98100000
O     10.27400000      7.40000000     -5.44900000
H      9.40400000      6.99900000     -5.44800000
H     10.72300000      6.99800000     -6.19200000
O      0.01100000      5.82100000     10.82100000
H     -0.66700000      5.44900000     11.38500000
H     -0.32600000      6.68400000     10.57900000
O    -12.03700000      0.60100000     -5.23000000
H    -12.09400000     -0.00800000     -4.49300000
H    -12.59000000      0.21100000     -5.90600000
O      7.79700000     11.02600000     12.70100000
H      7.72100000     10.07300000     12.64800000
H      6.89500000     11.33400000     12.78400000
O     -4.11800000    -10.33200000     12.78600000
H     -3.25900000    -10.41200000     12.37200000
H     -4.11500000    -10.99700000     13.47400000
O     -4.58800000     -7.23500000      2.93800000
H     -5.03300000     -6.57600000      2.40400000
H     -4.46800000     -6.81200000      3.78800000
O     -2.02500000     -1.92900000     15.79400000
H     -2.63600000     -1.19300000     15.77100000
H     -2.46200000     -2.61700000     15.29100000
O     -7.13800000     14.92300000      8.35600000
H     -6.62200000     15.52600000      8.89100000
H     -6.56500000     14.70500000      7.62100000
O      3.33000000    -10.09000000     -2.53400000
H      4.16400000    -10.03000000     -2.06700000
H      3.29000000     -9.28800000     -3.05500000
O     -8.00400000    -15.29100000      2.89600000
H     -7.11800000    -15.03100000      3.14800000
H     -8.03400000    -15.15000000      1.94900000
O     -7.75400000      8.71200000      5.56800000
H     -8.69400000      8.87000000      5.65900000
H     -7.58400000      8.81400000      4.63200000
O      8.21000000     -5.77000000     -0.42800000
H      7.77800000     -6.35400000     -1.05100000
H      8.65900000     -5.12600000     -0.97500000
O     10.39000000     -5.99100000     -9.24100000
H     11.28300000     -5.65500000     -9.31300000
H      9.86000000     -5.37300000     -9.74400000
O     -2.29100000      5.39800000    -12.74700000
H     -1.87100000      5.96300000    -12.10000000
H     -2.09200000      5.80800000    -13.58900000
O     -2.21300000    -12.09100000    -13.04100000
H     -2.74100000    -12.06200000    -12.24400000
H     -2.16900000    -13.02000000    -13.26700000
O     16.68200000      4.05800000     -5.20600000
H     16.05000000      3.85600000     -4.51600000
H     17.46700000      4.34100000     -4.73700000
O      3.25300000      4.63500000     -3.98500000
H      3.47300000      3.73400000     -3.74700000
H      2.98900000      4.58300000     -4.90300000
O      0.60000000     13.30000000    -12.83600000
H      0.36800000     12.37400000    -12.89800000
H     -0.22400000     13.76400000    -12.98300000
O     -7.30800000     -4.00800000     -7.79700000
H     -7.28600000     -3.09900000     -8.09800000
H     -6.77800000     -4.00900000     -7.00000000
O    -14.37500000      3.96600000     -9.39300000
H    -14.81200000      4.59200000     -9.97100000
H    -14.11000000      3.25100000     -9.97100000
O     -4.67300000     10.03700000     -1.07200000
H     -4.03500000     10.01700000     -1.78600000
H     -5.26100000      9.30300000     -1.25700000
O     14.54800000     -9.70000000     -2.49300000
H     13.60400000     -9.55700000     -2.55400000
H     14.79200000     -9.32600000     -1.64700000
O      3.72500000     -7.40700000      0.26300000
H      4.24800000     -7.19400000     -0.51000000
H      2.82900000     -7.48100000     -0.06700000
O    -11.39900000      5.17100000    -10.89200000
H    -10.71300000      5.83300000    -10.80800000
H    -11.90100000      5.44200000    -11.66100000
O     14.91000000      1.51400000     -5.32400000
H     14.19100000      1.96400000     -5.76800000
H     15.70000000      1.94000000     -5.65600000
O    -15.00500000     -0.09000000      5.61900000
H    -15.41500000     -0.66600000      4.97400000
H    -14.91600000      0.75000000      5.16700000
O     11.90000000      3.20800000     12.90600000
H     12.38300000      4.03400000     12.89200000
H     11.16700000      3.34800000     12.30600000
O     -6.62200000     -7.50500000     -5.96900000
H     -6.36300000     -6.81900000     -6.58400000
H     -6.72300000     -7.05100000     -5.13200000
O      5.88400000    -15.41800000      2.89000000
H      6.00600000    -14.49700000      3.12000000
H      6.56700000    -15.59500000      2.24300000
O     -7.75900000     -5.47100000     -1.41500000
H     -7.00200000     -5.73300000     -1.94000000
H     -7.94200000     -6.23000000     -0.86200000
O      8.51100000     -3.26200000     15.26000000
H      9.19800000     -3.12600000     14.60800000
H      8.96700000     -3.63500000     16.01400000
O      2.82200000     17.27900000      4.12500000
H      3.11100000     16.46200000      3.71900000
H      3.52100000     17.50200000      4.74000000
O     14.62000000     -1.37700000     -0.70400000
H     14.73200000     -0.65400000     -0.08700000
H     15.32000000     -1.99100000     -0.48300000
O     13.33400000     -6.47000000     -1.72200000
H     13.39100000     -6.49200000     -0.76700000
H     12.88900000     -5.64500000     -1.91600000
O      4.89200000     15.06000000     -3.23500000
H      4.66300000     15.51000000     -2.42100000
H      5.77400000     14.72100000     -3.08000000
O     11.82100000      6.86900000      3.69900000
H     12.14000000      7.55000000      3.10700000
H     12.61400000      6.49400000      4.08200000
O     14.67000000     -0.32400000     -7.76300000
H     14.43500000      0.08400000     -6.93000000
H     14.59700000      0.38200000     -8.40500000
O      5.72300000     -2.99000000     -4.95200000
H      5.16200000     -2.61200000     -4.27500000
H      5.64800000     -2.38600000     -5.69100000
O    -12.31700000      7.52200000     10.68200000
H    -12.99400000      8.19400000     10.60500000
H    -12.76100000      6.78000000     11.09300000
O      9.15400000     -2.85500000     -7.32300000
H      9.23400000     -2.12500000     -7.93700000
H      8.31400000     -3.26000000     -7.54000000
O     10.48000000     14.19500000     -3.80200000
H     10.80700000     13.48300000     -3.25200000
H      9.84400000     13.77700000     -4.38200000
O     -5.96500000     -8.19900000     12.90500000
H     -5.42300000     -8.98800000     12.89700000
H     -5.38200000     -7.50600000     12.59400000
O      5.13700000     -3.06100000     11.78200000
H      5.71100000     -2.29500000     11.77600000
H      5.45000000     -3.59000000     12.51600000
O      1.18200000     10.78200000      4.25800000
H      2.12200000     10.72800000      4.43000000
H      1.04900000     11.66900000      3.92300000
O    -11.35200000    -10.77100000      6.41300000
H    -11.62300000    -11.36900000      7.11000000
H    -12.13400000    -10.25200000      6.22600000
O      0.64400000     -9.66700000     -8.08100000
H      0.77600000     -8.89900000     -8.63700000
H      0.05900000    -10.23100000     -8.58800000
O      2.67800000    -17.66300000     -0.55500000
H      2.70500000    -16.94800000     -1.19100000
H      3.03700000    -18.41500000     -1.02600000
O      7.09300000      8.99100000     -7.39700000
H      6.65800000      9.49900000     -8.08200000
H      6.57100000      9.15300000     -6.61100000
O      1.68300000    -16.90400000     -6.42500000
H      2.23700000    -16.39100000     -5.83500000
H      2.29000000    -17.49600000     -6.86900000
O    -11.19300000     13.31500000     -1.90100000
H    -11.06700000     14.11400000     -2.41300000
H    -12.12400000     13.11500000     -1.99500000
O     -3.09300000     -9.81100000     -6.94600000
H     -3.24000000     -9.95500000     -7.88100000
H     -3.94100000     -9.99400000     -6.54000000
O      9.99300000      6.38700000     -9.40100000
H      9.46000000      7.15500000     -9.60800000
H     10.89000000      6.71800000     -9.37100000
O     -1.10800000      4.92000000     -9.17300000
H     -1.78500000      4.33500000     -8.83400000
H     -0.51100000      5.04700000     -8.43600000
O     -7.37500000     13.14600000     -2.84100000
H     -7.90400000     13.65700000     -2.22900000
H     -7.30400000     12.28300000     -2.43400000
O     12.72300000     -1.83500000      5.58500000
H     12.64200000     -2.39000000      6.36100000
H     12.41000000     -0.97700000      5.87000000
O      0.57400000     16.15100000      6.99400000
H      0.24100000     16.50000000      6.16800000
H      1.18500000     16.81800000      7.30800000
O    -15.83400000      0.39600000     -4.93400000
H    -15.41900000     -0.19500000     -5.56200000
H    -16.15900000      1.12200000     -5.46600000
O      2.86600000    -12.14100000      5.62100000
H      2.39900000    -12.95500000      5.43200000
H      3.17700000    -11.83900000      4.76700000
O     -3.24600000    -13.10900000      0.46100000
H     -3.50500000    -12.97700000      1.37300000
H     -2.93400000    -12.25100000      0.17300000
O      9.26000000     13.96200000      3.72400000
H     10.11800000     14.31800000      3.95400000
H      9.41600000     13.45400000      2.92900000
O      1.79200000      0.60800000     17.11600000
H      1.43700000      0.14700000     17.87600000
H      1.62500000      0.02000000     16.38000000
O     10.78800000      1.12700000     -9.28800000
H     10.02500000      0.56200000     -9.17300000
H     10.42800000      1.95400000     -9.60900000
O    -16.06600000      2.53300000     -6.84700000
H    -16.04500000      3.46500000     -7.06400000
H    -15.71100000      2.09800000     -7.62300000
O      0.87500000      8.68400000     11.83200000
H      1.33300000      9.20900000     12.48800000
H      1.45100000      7.93400000     11.68100000
O     -0.58500000     10.77800000     -4.96600000
H     -0.71400000      9.90400000     -4.59800000
H      0.36400000     10.86700000     -5.04400000
O     12.00000000     -7.28300000      4.47900000
H     11.69400000     -6.39000000      4.63300000
H     12.75400000     -7.18100000      3.89800000
O      3.65100000    -14.36700000    -11.75000000
H      4.49200000    -13.97500000    -11.98500000
H      3.18300000    -13.67100000    -11.28800000
O     -3.95900000      0.11600000     16.42800000
H     -3.24500000      0.21400000     17.05800000
H     -4.69900000      0.56900000     16.83300000
O      6.50900000     10.42900000    -11.42400000
H      6.62300000     10.39800000    -12.37400000
H      7.22100000     10.99000000    -11.11600000
O     11.41900000     -5.80600000      9.26100000
H     10.74000000     -6.09900000      8.65400000
H     12.23400000     -5.88300000      8.76500000
O     16.31000000      3.03900000      3.16800000
H     17.12800000      2.69700000      3.53100000
H     16.49200000      3.96300000      2.99900000
O      2.99400000      5.27600000     16.94100000
H      2.14600000      5.01000000     17.29600000
H      3.37500000      4.46800000     16.59800000
O     -4.87000000      3.45900000     -2.01700000
H     -5.70000000      3.01700000     -2.19700000
H     -4.86300000      3.57900000     -1.06800000
O    -11.09500000    -12.69300000     -3.66100000
H    -10.71000000    -12.00200000     -3.12100000
H    -11.97500000    -12.81300000     -3.30300000
O     -3.82600000      7.43000000     -7.29200000
H     -3.66600000      8.19100000     -6.73300000
H     -4.38000000      7.76400000     -7.99800000
O     -6.59200000      1.70900000     14.74900000
H     -6.74400000      0.78000000     14.92200000
H     -5.72100000      1.74000000     14.35200000
O     11.02700000      5.14200000      1.86400000
H     10.39500000      5.60400000      1.31400000
H     11.24300000      5.76600000      2.55700000
O     -4.74900000    -12.58100000     10.56800000
H     -5.43200000    -13.04200000     11.05600000
H     -4.67500000    -11.73200000     11.00400000
O     -9.71500000      8.38300000     11.46300000
H    -10.42100000      7.75200000     11.32200000
H     -9.76800000      8.97300000     10.71100000
O      6.10500000     -8.62100000    -12.02400000
H      5.56900000     -8.58700000    -11.23200000
H      6.81100000     -9.23000000    -11.80900000
O    -16.52200000     -2.16000000      7.15800000
H    -16.91500000     -1.97500000      8.01000000
H    -16.14300000     -1.32600000      6.88200000
O      7.06900000     -0.71700000      9.85800000
H      7.31700000     -0.17300000      9.11100000
H      6.14800000     -0.50500000     10.01300000
O      4.45300000     -9.16700000     13.85300000
H      4.38800000    -10.04700000     14.22300000
H      4.52100000     -9.30800000     12.90900000
O    -12.27500000     -5.82100000     11.42000000
H    -11.88900000     -4.95300000     11.53400000
H    -12.80000000     -5.74700000     10.62300000
O     10.26900000    -11.80700000      3.36100000
H     10.26100000    -12.34500000      4.15200000
H     10.07800000    -10.92200000      3.67100000
O     -7.76200000    -11.87900000      1.43800000
H     -7.74600000    -12.64700000      2.00900000
H     -7.46500000    -11.16000000      1.99600000
O     -9.57500000     -7.83600000     -7.29600000
H     -8.77400000     -7.68500000     -6.79400000
H     -9.32100000     -8.47000000     -7.96700000
O     12.04100000      0.25200000      2.69600000
H     12.08100000      1.03900000      3.24000000
H     12.94800000      0.09700000      2.43300000
O      3.68100000    -17.25400000      2.57500000
H      3.04800000    -17.01500000      1.89700000
H      4.33600000    -16.55700000      2.54700000
O     15.28400000     -1.94500000     -4.05400000
H     14.40700000     -2.12400000     -3.71500000
H     15.26100000     -2.26000000     -4.95800000
O     -0.04500000      7.78700000      2.87100000
H      0.74600000      7.25200000      2.79900000
H     -0.28200000      7.74000000      3.79700000
O    -12.05700000      3.34200000     -5.59100000
H    -11.68500000      3.29300000     -6.47100000
H    -12.15200000      2.42900000     -5.32000000
O     -1.67500000      7.18500000     13.96100000
H     -2.48900000      7.06900000     13.47100000
H     -1.17100000      6.39100000     13.77900000
O      5.26000000     -9.47900000     -9.53200000
H      5.04900000     -8.83000000     -8.86000000
H      5.37400000    -10.29700000     -9.04700000
O     11.67700000      3.28200000     -3.76200000
H     10.80900000      3.60700000     -3.99900000
H     11.99400000      2.84600000     -4.55300000
O    -10.06100000    -14.38000000     -5.65100000
H     -9.11300000    -14.46300000     -5.54600000
H    -10.31000000    -13.69000000     -5.03500000
O      1.12600000    -12.72000000      1.71700000
H      1.21900000    -11.82100000      1.40000000
H      1.05400000    -12.63200000      2.66700000
