# Supplementary material for: Integrated Multiscale Multilevel Approach to Open Shell Molecular Systems
Source: J Chem Theory Comput. 2023 Feb 13;19(5):1446–56. doi: 10.1021/acs.jctc.2c00805 (PMC10018740; doi:10.1021/acs.jctc.2c00805)
Supplement: Supplementary file 2 — ct2c00805_si_002.zip [file ct2c00805_si_002.zip › structures/PROXYL/frame161.xyz]

2609

C      0.16700000     -0.15500000      1.93300000
H      1.17300000     -0.36500000      2.29400000
H     -0.53900000     -0.35900000      2.73800000
C     -0.19100000     -1.05200000      0.70200000
C      0.64000000     -2.34900000      0.66000000
H      0.56100000     -2.80900000      1.64500000
H      1.68700000     -2.16100000      0.42000000
H      0.13900000     -2.89300000     -0.14100000
C     -1.73700000     -1.19500000      0.62500000
H     -2.32300000     -0.36000000      0.24300000
H     -2.05400000     -1.98300000     -0.05800000
H     -2.19700000     -1.47000000      1.57400000
N      0.21100000     -0.20700000     -0.37900000
O      0.00300000     -0.57200000     -1.57200000
C      0.39600000      1.26400000     -0.08700000
C      1.90500000      1.62400000     -0.14100000
H      2.46000000      0.99700000      0.55500000
H      2.28700000      1.36100000     -1.12700000
H      2.18100000      2.65100000      0.09700000
C     -0.49300000      2.24200000     -0.87500000
H     -1.53400000      1.94700000     -0.74100000
H     -0.15200000      2.21200000     -1.91000000
H     -0.28300000      3.26700000     -0.57200000
C     -0.06000000      1.28600000      1.40500000
H      0.55200000      1.96700000      1.99600000
H     -1.09800000      1.58900000      1.54600000
O      2.46000000      0.35900000     -9.13400000
H      2.55100000     -0.54600000     -8.83700000
H      1.99100000      0.79800000     -8.42400000
O     -7.95800000     -7.88200000      9.91400000
H     -8.42200000     -8.52600000     10.44900000
H     -8.51300000     -7.76800000      9.14300000
O     -1.73600000     14.08500000     -6.28900000
H     -0.84100000     14.42000000     -6.32700000
H     -1.66000000     13.25300000     -5.82100000
O      6.68100000      2.20400000      4.10800000
H      6.31800000      2.22400000      3.22200000
H      6.18700000      1.51500000      4.55300000
O     14.46800000     -5.99000000     -6.02800000
H     13.97400000     -6.76500000     -5.76000000
H     14.23600000     -5.86400000     -6.94800000
O     -8.88800000    -11.90300000     -8.07000000
H     -8.47800000    -12.68300000     -7.69600000
H     -9.03200000    -12.12600000     -8.98900000
O      6.17000000     -3.29300000      3.08500000
H      5.26500000     -3.39900000      2.79200000
H      6.33000000     -4.05000000      3.64800000
O     -6.05400000    -14.21100000      7.70400000
H     -5.98200000    -14.43600000      8.63100000
H     -6.85000000    -14.65400000      7.41100000
O     -6.37200000      4.41100000     13.59200000
H     -6.23700000      3.93600000     12.77200000
H     -7.04700000      5.05800000     13.38500000
O      3.35500000     -9.42700000    -15.42500000
H      3.13200000     -9.74800000    -14.55100000
H      2.51500000     -9.37800000    -15.88300000
O    -12.60900000     -3.01200000      1.00500000
H    -12.75700000     -2.24700000      0.44900000
H    -11.84500000     -3.44200000      0.62300000
O      0.79200000     16.38000000     -3.20300000
H     -0.03400000     16.46500000     -2.72700000
H      0.75600000     17.06400000     -3.87100000
O    -10.46300000     11.81000000      2.40900000
H    -11.29000000     12.10400000      2.79200000
H    -10.67700000     10.97800000      1.98600000
O     -3.58700000      9.35900000      0.69100000
H     -4.25700000      8.73300000      0.41700000
H     -3.40500000      9.13100000      1.60300000
O      3.34800000      2.14300000      4.08500000
H      3.82700000      2.12800000      3.25600000
H      3.25800000      1.22200000      4.32600000
O     -1.96600000     -4.67600000     17.20400000
H     -2.03600000     -3.89000000     16.66300000
H     -1.39400000     -5.26000000     16.70500000
O     -8.84700000    -10.29600000     11.14700000
H     -8.88300000    -11.15500000     10.72600000
H     -9.36700000    -10.39900000     11.94400000
O     -9.30700000     -0.80800000      5.21400000
H     -9.91700000     -0.10100000      5.00600000
H     -9.30200000     -0.84700000      6.17100000
O     -2.33300000     -4.59200000     -0.53600000
H     -2.92000000     -5.00300000     -1.17000000
H     -1.74400000     -4.05700000     -1.06700000
O     -3.94700000     11.08100000    -11.45000000
H     -3.56500000     10.37500000    -10.93000000
H     -4.88400000     11.03900000    -11.25900000
O     -8.58600000     -1.35500000      8.65500000
H     -8.99300000     -1.91600000      9.31600000
H     -7.91600000     -1.90700000      8.25200000
O      5.16800000    -10.08300000     -2.09300000
H      5.24900000    -10.28500000     -3.02500000
H      5.80300000     -9.38300000     -1.94300000
O    -10.54700000     -0.08600000     13.94300000
H    -10.74300000     -0.12200000     13.00700000
H    -10.75500000      0.81300000     14.19700000
O      9.67500000      7.68500000     10.43100000
H      9.11000000      8.39100000     10.11900000
H      9.81000000      7.12800000      9.66400000
O      4.09600000      4.28300000      5.50000000
H      4.96600000      4.43700000      5.13100000
H      3.71500000      3.60700000      4.93900000
O      4.37100000    -12.11800000      9.31400000
H      3.76600000    -12.76700000      8.95300000
H      5.20300000    -12.29500000      8.87500000
O     15.21500000      5.10200000     -0.39600000
H     15.62400000      4.91000000     -1.24000000
H     15.62100000      5.92100000     -0.11300000
O      5.29800000      2.91800000    -11.64200000
H      5.46000000      2.83900000    -10.70200000
H      5.19100000      3.85800000    -11.78900000
O     -9.56900000     -8.61000000      4.39200000
H     -9.55400000     -9.56700000      4.41000000
H     -9.34200000     -8.35000000      5.28400000
O      1.69400000    -10.13600000     15.32100000
H      2.53400000    -10.54100000     15.10700000
H      1.85500000     -9.19600000     15.24500000
O      4.77900000      8.02500000    -10.56600000
H      5.07600000      8.92000000    -10.72600000
H      3.99900000      7.93100000    -11.11400000
O    -10.38400000      2.62500000      3.60900000
H     -9.51200000      2.94100000      3.84600000
H    -10.71200000      2.20700000      4.40500000
O    -13.92000000      5.63500000      1.46200000
H    -14.79300000      5.96300000      1.24500000
H    -14.06600000      4.73100000      1.73900000
O     -6.65300000      8.37000000    -11.89200000
H     -6.47400000      8.97900000    -11.17500000
H     -6.70700000      7.51300000    -11.47000000
O     -5.80100000     11.32700000     -3.07300000
H     -4.97800000     10.83800000     -3.05400000
H     -5.85900000     11.73300000     -2.20900000
O     -3.21400000     -4.81500000      2.00300000
H     -2.91800000     -4.42100000      1.18300000
H     -3.70000000     -5.59400000      1.73300000
O     -8.84200000      4.68000000     15.07200000
H     -8.69500000      3.85900000     14.60200000
H     -8.62700000      5.36200000     14.43600000
O     10.98600000      6.02000000     -0.14100000
H     10.38100000      6.49600000     -0.71000000
H     10.48800000      5.25600000      0.15000000
O    -17.37100000      3.78900000     -2.63100000
H    -17.88900000      3.18200000     -3.16000000
H    -17.78200000      3.76400000     -1.76700000
O     -1.83000000    -15.72800000      6.18900000
H     -2.23700000    -16.41700000      5.66300000
H     -1.60100000    -16.15900000      7.01200000
O     -7.83000000     -9.01800000    -10.14400000
H     -8.07200000     -8.16400000     -9.78300000
H     -7.92400000     -9.62400000     -9.40900000
O      1.52100000     13.66400000    -10.28500000
H      2.03600000     14.09700000     -9.60500000
H      0.88400000     13.13600000     -9.80400000
O      9.95900000     -7.12400000     10.03700000
H     10.04800000     -7.94800000      9.55800000
H      9.24700000     -6.66400000      9.59300000
O    -12.33600000      1.54800000      8.41800000
H    -12.98300000      2.25100000      8.36400000
H    -12.27900000      1.34600000      9.35200000
O     -5.11400000      6.56400000      0.91300000
H     -4.17200000      6.41400000      0.83200000
H     -5.20200000      7.13100000      1.67900000
O     -4.08700000    -10.19300000     -8.56400000
H     -4.23300000    -11.10100000     -8.30000000
H     -3.84300000    -10.24700000     -9.48700000
O     -9.74600000     -8.19300000      7.79000000
H     -9.69300000     -7.30700000      7.43100000
H    -10.67800000     -8.32700000      7.96100000
O     -0.07300000      1.59300000      8.73800000
H      0.78500000      1.46200000      9.14000000
H     -0.12000000      2.53500000      8.57500000
O     12.51200000      5.16800000     -3.38900000
H     12.65300000      4.48100000     -2.73700000
H     11.87100000      4.79500000     -3.99400000
O     -2.96300000    -12.05500000    -10.82100000
H     -2.85100000    -11.48900000    -11.58500000
H     -2.78700000    -12.93700000    -11.14800000
O     -8.12400000     12.05600000     -8.57200000
H     -8.22300000     12.77000000     -9.20100000
H     -7.64900000     12.44700000     -7.83900000
O      0.59000000      0.30300000      6.42500000
H     -0.23200000      0.12600000      5.96800000
H      0.32800000      0.77600000      7.21500000
O     -7.53500000    -16.04600000     -2.18800000
H     -6.65300000    -15.67800000     -2.23900000
H     -7.47900000    -16.87000000     -2.67300000
O    -13.60200000      3.70000000      7.27500000
H    -13.12100000      4.05600000      6.52800000
H    -14.49800000      3.59700000      6.95500000
O      3.73900000      7.79400000     11.04700000
H      4.09400000      7.96900000     11.91800000
H      2.79300000      7.90000000     11.14700000
O      7.61300000     -4.97800000     -6.69900000
H      8.54600000     -5.06400000     -6.50400000
H      7.17400000     -5.22400000     -5.88400000
O     10.88600000      1.88800000      9.47700000
H     10.92700000      2.71900000      9.95000000
H      9.97000000      1.80800000      9.21300000
O    -13.37100000     -4.96500000      3.05400000
H    -13.07000000     -4.13500000      2.68400000
H    -12.56800000     -5.46600000      3.20000000
O      6.08400000     15.13500000      1.27100000
H      5.63000000     14.39600000      1.67500000
H      6.95400000     15.12800000      1.67000000
O     12.07400000      0.96700000     13.19600000
H     11.23700000      0.78400000     12.76900000
H     12.72400000      0.53200000     12.64500000
O      2.45100000     -9.45600000     -9.10600000
H      2.58600000     -8.67000000     -9.63600000
H      2.65000000    -10.18100000     -9.69900000
O    -14.83100000     -6.57400000     -7.06400000
H    -14.55900000     -5.68100000     -7.27500000
H    -15.66700000     -6.68300000     -7.51800000
O    -11.27100000    -12.86300000      5.99100000
H    -11.09700000    -12.30500000      5.23300000
H    -12.20500000    -12.74600000      6.16500000
O      7.28600000      3.85300000     -1.96500000
H      7.26300000      4.54000000     -2.63100000
H      8.15400000      3.46000000     -2.05600000
O      1.87600000     -9.24100000      2.26200000
H      1.05200000     -8.85900000      2.56600000
H      2.42000000     -9.29200000      3.04800000
O     -0.79300000     -8.31700000      8.11000000
H     -1.29600000     -7.74400000      7.53100000
H     -1.32700000     -8.38600000      8.90100000
O     -3.12700000      5.65700000      7.37100000
H     -2.97100000      5.64300000      6.42700000
H     -3.42400000      6.54900000      7.55100000
O      0.12700000    -10.16500000      9.70200000
H     -0.10600000     -9.50600000      9.04800000
H     -0.36500000     -9.91100000     10.48300000
O      7.57700000     -5.40900000     10.95300000
H      7.13900000     -4.58100000     11.15000000
H      8.08800000     -5.22700000     10.16400000
O     -9.51400000     10.44900000     -5.18300000
H    -10.06800000      9.92800000     -5.76500000
H     -8.62100000     10.17300000     -5.39100000
O     -4.08500000     11.63200000     11.84400000
H     -4.45400000     11.93100000     12.67500000
H     -4.35600000     12.29600000     11.21000000
O      1.97500000      6.41600000    -13.23300000
H      2.20100000      7.34400000    -13.16800000
H      2.68900000      6.03000000    -13.74000000
O     -7.44800000     -8.95600000    -14.34700000
H     -6.66300000     -9.01200000    -13.80200000
H     -8.00800000     -8.32400000    -13.89600000
O      2.35600000      1.43500000     -6.15900000
H      2.05400000      0.82100000     -5.49000000
H      3.22700000      1.70100000     -5.86400000
O    -13.62900000      8.18000000      3.43600000
H    -13.69800000      7.97700000      4.36900000
H    -14.47700000      7.92600000      3.07300000
O      0.09000000    -12.59600000     -3.82900000
H      0.99000000    -12.46300000     -4.12700000
H     -0.44600000    -12.14000000     -4.47900000
O      2.96700000     -0.73000000      5.35700000
H      2.62800000     -1.61600000      5.22200000
H      2.26800000     -0.27600000      5.82700000
O      8.04700000      1.51900000     -8.00900000
H      7.97500000      1.56500000     -8.96200000
H      7.25400000      1.94900000     -7.68900000
O      9.20500000     -4.56700000      8.70500000
H      8.56100000     -4.09500000      8.17800000
H      9.82700000     -3.89500000      8.98200000
O      4.48900000      0.96900000      8.80800000
H      4.68100000      1.87300000      8.56000000
H      4.74800000      0.45100000      8.04700000
O      4.72100000      5.76000000      9.47200000
H      4.46000000      6.37400000     10.15900000
H      5.43000000      6.20700000      9.00900000
O     17.33300000      3.10500000     -4.98600000
H     17.55800000      2.45900000     -4.31700000
H     16.60600000      2.70900000     -5.46600000
O    -10.49900000     13.16000000     -6.10200000
H     -9.93400000     13.71700000     -6.63700000
H     -9.97700000     12.37400000     -5.94100000
O     14.35500000     -5.68700000     -8.78100000
H     15.12700000     -5.64700000     -9.34500000
H     13.76200000     -5.02700000     -9.14000000
O      3.83600000     -6.73700000     -2.12500000
H      3.38900000     -7.20300000     -2.83200000
H      4.69500000     -7.15700000     -2.06900000
O     -4.55700000     10.19100000     -7.44400000
H     -3.71000000     10.63400000     -7.38500000
H     -5.12500000     10.68100000     -6.85000000
O    -15.37500000     -3.64500000     -8.01200000
H    -14.49300000     -3.27200000     -8.01200000
H    -15.92300000     -2.96700000     -7.61800000
O     -4.95500000    -12.24700000     -6.50000000
H     -5.68200000    -11.79800000     -6.06900000
H     -4.96000000    -13.12800000     -6.12300000
O      8.14600000     -5.22300000      0.34400000
H      8.19400000     -4.53000000     -0.31500000
H      8.77600000     -4.96000000      1.01400000
O     -3.83000000      1.10200000     12.03800000
H     -4.59200000      1.38400000     11.53100000
H     -3.33300000      1.90600000     12.19100000
O      7.95400000    -16.68700000     -0.14400000
H      8.40900000    -15.84500000     -0.18800000
H      7.42300000    -16.63100000      0.65000000
O     11.23300000     -5.71300000     -1.46800000
H     10.95200000     -5.76500000     -2.38200000
H     12.14700000     -5.43300000     -1.51500000
O      3.14300000    -14.22800000      1.26200000
H      3.49600000    -14.55200000      0.43300000
H      3.27200000    -13.28000000      1.22300000
O     13.98000000     -2.02300000      1.73100000
H     14.80700000     -1.64700000      2.03200000
H     14.12500000     -2.96900000      1.75400000
O      6.45500000    -12.64900000      0.42700000
H      6.43800000    -12.40800000     -0.49900000
H      7.35900000    -12.49200000      0.69900000
O    -16.60300000     -1.96200000     -6.23800000
H    -17.35800000     -1.57800000     -6.68300000
H    -16.10500000     -1.20900000     -5.91800000
O     16.49000000     -4.13900000     -6.85800000
H     16.02600000     -4.30300000     -7.68000000
H     16.06000000     -4.71000000     -6.22200000
O      1.40200000      3.98200000     -6.35500000
H      1.41800000      3.04000000     -6.51800000
H      2.27100000      4.28600000     -6.61700000
O    -10.15600000      6.79900000     -3.99900000
H    -10.11800000      7.01300000     -3.06700000
H     -9.59800000      7.45400000     -4.41800000
O     -8.90400000    -13.89000000      3.60900000
H     -9.21400000    -14.72600000      3.95600000
H     -9.05700000    -13.95000000      2.66600000
O      8.58800000     -8.25200000     -6.43200000
H      8.32400000     -8.32700000     -7.34900000
H      9.53800000     -8.36800000     -6.44600000
O     -1.07700000      5.23000000     -6.40500000
H     -0.24000000      4.80300000     -6.59100000
H     -0.83600000      6.06600000     -6.00600000
O      8.56800000     -4.30300000      5.56400000
H      8.96100000     -3.58600000      6.06100000
H      7.63000000     -4.22900000      5.73700000
O      0.61000000     15.79900000     -7.16200000
H      1.49200000     15.51000000     -7.39400000
H      0.73500000     16.67100000     -6.78700000
O     15.41300000      2.27700000     -9.06500000
H     14.55800000      1.95100000     -9.34700000
H     15.83700000      2.56600000     -9.87200000
O    -13.72600000     -1.76200000     -7.66800000
H    -13.56300000     -1.14100000     -8.37800000
H    -12.92200000     -1.74900000     -7.14900000
O     -3.94100000     14.79500000      4.13800000
H     -3.01400000     14.67900000      4.34600000
H     -4.39800000     14.21400000      4.74600000
O     -1.21200000     -7.47600000    -10.99000000
H     -2.09800000     -7.19000000    -10.77100000
H     -0.64400000     -6.79400000    -10.63100000
O    -10.74300000     -9.04600000     -4.59400000
H    -10.95300000     -8.91300000     -5.51900000
H    -10.50700000     -8.17500000     -4.27500000
O      3.71600000     -0.78300000      1.74800000
H      3.55100000     -0.93200000      0.81700000
H      3.69200000     -1.65700000      2.13800000
O     14.84800000      4.32800000      7.65900000
H     14.33400000      3.62700000      8.06100000
H     15.19200000      4.82800000      8.39800000
O     -8.23600000      9.34700000      3.33900000
H     -8.19100000     10.10500000      3.92100000
H     -9.17200000      9.22700000      3.17400000
O     12.73700000      4.76400000     10.99400000
H     13.19100000      4.02600000     10.58700000
H     11.81500000      4.62800000     10.77400000
O    -12.30900000      7.37600000     10.42900000
H    -12.23200000      7.61200000     11.35300000
H    -12.42000000      6.42500000     10.43300000
O     10.11000000     -9.85000000      8.47700000
H     10.03600000     -9.80400000      7.52400000
H     10.42300000    -10.73800000      8.65000000
O     13.64000000     11.38400000      2.34500000
H     12.98200000     11.52900000      1.66500000
H     13.86000000     12.26300000      2.65700000
O    -10.38700000     12.95600000     -0.73500000
H     -9.82900000     12.21600000     -0.49500000
H    -10.81600000     13.20700000      0.08400000
O     -7.59100000     14.86500000      4.69900000
H     -8.43200000     15.27400000      4.90100000
H     -7.75300000     14.36900000      3.89600000
O      6.83000000      4.71500000     -9.56500000
H      7.55000000      4.08600000     -9.51600000
H      7.22500000      5.55200000     -9.32100000
O    -15.95800000      3.72500000      3.64700000
H    -15.14300000      3.32000000      3.34900000
H    -16.18900000      4.33800000      2.95000000
O      0.97800000      6.77600000     -9.99800000
H      1.06400000      5.99400000    -10.54300000
H      1.81100000      6.83500000     -9.53100000
O      3.08800000     10.23600000      9.94700000
H      3.76000000     10.23200000      9.26500000
H      3.30000000      9.48100000     10.49700000
O      1.37700000     15.71700000      0.47400000
H      1.71000000     16.29600000      1.15900000
H      2.13300000     15.19000000      0.21700000
O     -2.24900000      4.69200000     13.92500000
H     -3.11400000      4.28200000     13.89400000
H     -2.16800000      5.14500000     13.08600000
O      6.86800000      2.31300000    -13.84900000
H      6.29200000      2.58800000    -13.13600000
H      7.75200000      2.41300000    -13.49500000
O     -1.15100000    -11.58400000      0.79500000
H     -0.36500000    -11.73500000      0.27000000
H     -1.12000000    -10.65200000      1.01000000
O      9.25700000      4.70500000    -12.26500000
H      9.97500000      5.05400000    -12.79300000
H      8.60200000      5.40300000    -12.25900000
O    -11.31400000     -1.91100000    -12.23200000
H    -11.21600000     -2.79200000    -11.87100000
H    -11.64000000     -2.05200000    -13.12100000
O     -1.03900000      3.28300000    -17.07500000
H     -0.59500000      2.70200000    -17.69300000
H     -1.88000000      2.85700000    -16.90900000
O     -5.69500000      1.87700000     -8.66900000
H     -6.35500000      2.56200000     -8.77200000
H     -4.85900000      2.34000000     -8.72000000
O    -14.99300000     -0.06900000      2.17100000
H    -14.96600000     -0.18700000      3.12000000
H    -15.26600000     -0.92100000      1.83100000
O      6.11800000     -1.70300000    -15.51000000
H      5.57700000     -1.02300000    -15.91100000
H      7.01500000     -1.38400000    -15.60700000
O     -0.86600000     14.14700000      0.01600000
H     -0.09800000     14.71700000      0.04000000
H     -0.51000000     13.27000000     -0.12800000
O      2.43600000      9.29400000     -3.94000000
H      2.53900000      9.09500000     -4.87100000
H      1.86200000     10.06000000     -3.92100000
O      1.03200000     12.27800000     -0.24700000
H      0.52400000     11.50000000     -0.01600000
H      1.72700000     12.31400000      0.41100000
O    -13.20100000     -8.55800000     -7.73700000
H    -13.52400000     -8.93000000     -8.55700000
H    -13.78200000     -7.81700000     -7.56500000
O      6.97500000      7.10400000     12.99400000
H      6.25800000      7.48900000     13.49800000
H      6.75700000      7.29600000     12.08200000
O      1.05700000     -0.57100000     11.61700000
H      0.16000000     -0.31700000     11.83300000
H      1.46600000      0.23600000     11.30300000
O     -8.34500000      1.73600000     -6.81400000
H     -9.09200000      2.32900000     -6.89900000
H     -7.75000000      2.18400000     -6.21200000
O      3.63200000     16.94500000      2.12000000
H      3.30200000     16.22000000      2.65100000
H      4.43700000     17.21700000      2.56100000
O      6.57300000     -3.73800000      8.23000000
H      5.65800000     -3.79000000      7.95400000
H      6.56400000     -4.02400000      9.14300000
O      1.35000000     -5.19300000     14.34800000
H      2.11200000     -4.85800000     14.82200000
H      0.62500000     -5.10300000     14.96600000
O      2.67800000    -16.25800000      3.07000000
H      1.72800000    -16.25900000      3.19100000
H      2.83900000    -15.53900000      2.45800000
O      2.27700000    -10.24400000    -13.06200000
H      2.38700000    -10.66400000    -12.20800000
H      1.36100000     -9.96700000    -13.07600000
O     -7.39700000      8.68500000     10.68200000
H     -6.53100000      8.63400000     11.08700000
H     -7.34200000      8.10200000      9.92500000
O     -1.40400000     13.69400000    -11.78000000
H     -0.71100000     14.29200000    -12.06100000
H     -1.15100000     13.43300000    -10.89400000
O      1.74700000     -0.83500000    -12.68200000
H      1.05900000     -0.50200000    -12.10500000
H      2.56000000     -0.66400000    -12.20700000
O     -3.36300000     -3.93800000     11.22700000
H     -2.55100000     -4.10200000     10.74900000
H     -3.27400000     -3.04100000     11.55000000
O     -8.37300000      1.66700000      8.24400000
H     -9.01500000      2.09500000      8.81000000
H     -8.43300000      0.74000000      8.47200000
O      4.90700000     -8.97900000      0.90900000
H      5.20200000     -8.55300000      1.71400000
H      4.03000000     -8.62700000      0.75900000
O    -15.69500000      2.34600000      5.92800000
H    -16.54300000      2.15600000      6.33100000
H    -15.89200000      2.99100000      5.24800000
O     -7.95700000      4.09000000      4.32700000
H     -8.25000000      5.00100000      4.33800000
H     -7.39200000      4.02900000      3.55700000
O     10.86600000    -14.13200000     -0.28500000
H     11.31100000    -13.48200000     -0.82900000
H     11.06200000    -14.97000000     -0.70300000
O     10.40700000     12.41700000      0.91900000
H     10.83500000     11.58900000      0.70000000
H     10.82600000     13.06100000      0.34800000
O     -2.88600000     -0.22900000     -5.54300000
H     -3.48700000      0.44600000     -5.22800000
H     -2.98100000     -0.20800000     -6.49600000
O    -13.43600000      4.16800000     -9.95200000
H    -14.25300000      3.88200000    -10.36100000
H    -13.58400000      4.04800000     -9.01400000
O      2.20800000     -1.97300000     17.34100000
H      2.15700000     -1.21400000     17.92300000
H      2.24200000     -1.59700000     16.46100000
O     -7.56000000     -4.20000000     -8.09000000
H     -7.46900000     -4.52100000     -8.98700000
H     -7.49300000     -4.98500000     -7.54600000
O     -7.03900000      1.99000000      2.44400000
H     -7.39300000      1.85600000      1.56400000
H     -6.25200000      2.51700000      2.30800000
O      4.01100000     -9.61500000     13.59100000
H      4.42600000     -9.93200000     12.78900000
H      3.48500000     -8.86600000     13.30900000
O     -5.09800000      7.73100000     14.50700000
H     -5.56600000      8.01500000     15.29200000
H     -4.31100000      7.29800000     14.84000000
O      1.11600000      5.71700000     -3.75400000
H      1.23300000      4.99100000     -4.36700000
H      0.71300000      6.41000000     -4.27800000
O     11.62500000     -2.14800000      0.24300000
H     12.05100000     -1.87300000     -0.56900000
H     12.34600000     -2.29600000      0.85400000
O    -11.92800000     -9.74700000     -2.22200000
H    -11.27800000     -9.68200000     -2.92100000
H    -11.42700000     -9.61900000     -1.41600000
O     -0.22300000     -9.43500000     -9.26100000
H     -0.45700000     -8.77800000     -9.91700000
H      0.71000000     -9.29200000     -9.10100000
O      5.80900000    -10.65900000    -12.06100000
H      5.19800000    -10.79300000    -12.78600000
H      6.20600000     -9.80600000    -12.23800000
O      5.43500000    -11.54900000     -9.52300000
H      5.45800000    -11.16700000    -10.40000000
H      6.35500000    -11.59900000     -9.26000000
O    -12.43600000      5.52900000     -5.01700000
H    -11.63800000      6.04800000     -4.90800000
H    -13.12400000      6.06200000     -4.61900000
O      5.00900000     -0.59300000     15.14900000
H      4.53900000     -0.47200000     14.32400000
H      4.63200000      0.06200000     15.73700000
O      8.11900000     -1.30500000     -7.61000000
H      8.17300000     -0.37400000     -7.82500000
H      8.87300000     -1.69700000     -8.05000000
O      3.22400000      6.87600000     -8.43000000
H      3.76800000      7.33200000     -9.07200000
H      3.28000000      7.41700000     -7.64200000
O      6.84300000      2.23300000     16.46000000
H      7.08300000      2.43700000     17.36400000
H      5.94800000      1.89900000     16.52000000
O    -13.77300000     -1.21400000     -0.83200000
H    -14.56800000     -1.13800000     -0.30400000
H    -13.85800000     -0.52700000     -1.49300000
O     -7.36000000     -0.48900000     -2.72000000
H     -8.04700000     -0.87200000     -2.17500000
H     -7.82600000     -0.13400000     -3.47700000
O      4.21200000      8.12800000     -5.76800000
H      3.99000000      7.70700000     -4.93700000
H      5.14900000      8.31300000     -5.69900000
O     -2.61200000    -17.03400000      3.20900000
H     -2.69400000    -17.93900000      2.90800000
H     -1.68600000    -16.82400000      3.08900000
O      8.31900000      9.65800000      9.20500000
H      7.91900000     10.11600000      9.94300000
H      8.59500000     10.35500000      8.61000000
O      7.94900000     -0.04100000      9.92600000
H      7.55600000     -0.82100000     10.31900000
H      8.89100000     -0.17100000     10.02900000
O      1.45100000      9.82700000      2.36200000
H      1.92900000      9.05100000      2.65100000
H      0.77300000      9.48700000      1.77700000
O     -3.58400000     -2.79300000     -9.39300000
H     -3.73800000     -3.34000000    -10.16300000
H     -3.76000000     -3.37000000     -8.65000000
O      3.59600000    -12.51800000     -1.76800000
H      3.40500000    -12.51400000     -2.70600000
H      4.06800000    -11.70000000     -1.61600000
O     -0.79700000     -2.87500000      6.12500000
H     -1.37100000     -3.63700000      6.05700000
H     -0.86600000     -2.44500000      5.27300000
O      2.86500000     -8.12000000      6.87200000
H      2.93200000     -8.80800000      6.21000000
H      2.62900000     -8.58300000      7.67600000
O     -4.55400000      1.92000000     -4.74900000
H     -4.34600000      2.57000000     -5.41900000
H     -5.49000000      1.75100000     -4.86100000
O    -13.90300000     -7.60500000      7.00700000
H    -13.90200000     -7.58800000      6.05000000
H    -14.31600000     -8.43900000      7.23100000
O    -15.36800000     -0.40900000      5.02000000
H    -14.80000000     -0.34500000      5.78800000
H    -15.70700000      0.47700000      4.89800000
O     -4.43200000     13.83700000     -8.03800000
H     -4.47600000     14.11700000     -8.95300000
H     -3.49900000     13.69300000     -7.87700000
O    -12.11700000     -5.95500000     -2.31500000
H    -12.48800000     -6.18600000     -3.16600000
H    -12.15900000     -4.99900000     -2.28700000
O      5.10900000     10.17900000      8.03100000
H      5.54700000     11.01600000      7.87400000
H      5.24400000      9.68200000      7.22500000
O     11.38500000      7.61900000      4.53200000
H     12.25500000      7.40000000      4.86600000
H     10.99100000      8.15100000      5.22400000
O    -15.61600000     -3.06000000      4.42700000
H    -14.72400000     -3.00100000      4.08400000
H    -15.75300000     -2.23000000      4.88400000
O     13.83500000      7.79500000      5.64600000
H     13.55700000      8.12800000      6.50000000
H     14.38400000      8.49200000      5.28500000
O    -14.66700000     -1.43300000      9.94800000
H    -14.55500000     -1.39000000      8.99900000
H    -13.89300000     -1.90200000     10.26000000
O     18.16400000      3.16400000      3.33700000
H     17.41700000      2.82700000      2.84300000
H     18.59400000      3.77200000      2.73600000
O     -8.06200000      4.20600000     -9.01800000
H     -8.81800000      3.94300000     -9.54200000
H     -8.42800000      4.42400000     -8.16100000
O     -2.10900000     10.63900000     -6.14600000
H     -2.50600000      9.80700000     -5.88800000
H     -1.17000000     10.45900000     -6.17400000
O     -0.29200000     -7.70500000      3.60200000
H     -0.33500000     -8.33100000      4.32500000
H     -0.63900000     -6.89200000      3.96800000
O      3.28400000     -4.18500000     -1.95200000
H      3.33900000     -5.13500000     -2.06000000
H      2.48500000     -3.93700000     -2.41700000
O     16.56900000      0.21600000      6.37000000
H     16.37900000      0.11000000      7.30200000
H     15.70900000      0.22200000      5.94900000
O     -9.36200000      2.60100000     10.61100000
H     -9.64800000      3.51100000     10.53900000
H    -10.12100000      2.13900000     10.96700000
O      7.13700000     -4.02000000    -11.16500000
H      6.87900000     -3.82300000    -10.26400000
H      6.94900000     -3.21700000    -11.64900000
O     -0.04800000      7.10100000     15.10800000
H     -0.26100000      6.37500000     14.52100000
H     -0.02200000      7.87000000     14.53800000
O     14.91100000      6.57300000     -6.29900000
H     14.32600000      7.04900000     -5.70900000
H     14.34200000      5.94600000     -6.74600000
O    -12.56100000     -1.94400000      3.39200000
H    -12.01900000     -1.15900000      3.45800000
H    -12.68100000     -2.07500000      2.45200000
O     -2.61900000     -0.47000000     18.76500000
H     -2.38000000     -0.52900000     17.84000000
H     -3.12400000      0.34000000     18.83200000
O    -13.26100000     -3.70300000     -5.35500000
H    -14.16500000     -3.55100000     -5.62800000
H    -13.28200000     -4.55500000     -4.91900000
O      9.72600000     -1.80400000      7.02600000
H     10.67800000     -1.90100000      7.00400000
H      9.57600000     -0.87600000      6.84500000
O      5.43100000      3.50000000      7.94300000
H      5.20700000      4.25600000      8.48600000
H      5.12300000      3.73300000      7.06800000
O     -6.79700000     13.75300000     -6.70300000
H     -6.66500000     14.29000000     -5.92200000
H     -5.94000000     13.73300000     -7.12800000
O     -0.76900000    -13.52800000      2.89900000
H     -0.90500000    -12.89200000      2.19700000
H     -1.53900000    -13.43400000      3.46000000
O      7.82900000     -5.22200000    -14.21900000
H      7.05400000     -5.34600000    -13.67000000
H      7.56500000     -5.54600000    -15.08100000
O     17.87300000     -3.93400000      1.79300000
H     18.65200000     -4.36600000      2.14300000
H     17.15200000     -4.52300000      2.01700000
O     11.95100000      6.05600000     -6.59200000
H     11.86700000      6.88600000     -7.06100000
H     12.18200000      6.30900000     -5.69800000
O     10.31500000     -3.35600000     12.37300000
H      9.68300000     -2.79900000     12.82900000
H     10.27800000     -3.06300000     11.46200000
O     -8.70200000      6.45800000    -14.00700000
H     -8.78600000      7.07700000    -13.28200000
H     -8.29700000      6.96700000    -14.71000000
O     16.75600000      2.99900000      1.01800000
H     17.55800000      3.49100000      1.19700000
H     16.19100000      3.62200000      0.56000000
O      9.71400000     -9.35100000     -1.88600000
H      9.23600000     -8.86900000     -2.56100000
H      9.06800000     -9.49900000     -1.19500000
O     11.91100000     11.53800000      5.52300000
H     11.90500000     10.76500000      6.08800000
H     12.83400000     11.78500000      5.46500000
O     -0.52300000     -2.27100000     -9.47800000
H     -1.40600000     -2.63700000     -9.53000000
H      0.04700000     -3.03400000     -9.38100000
O     -2.94300000    -13.55900000      4.99900000
H     -3.72500000    -13.45000000      5.53900000
H     -2.56300000    -14.38700000      5.29200000
O    -17.41600000     -3.33000000     -1.77300000
H    -18.24800000     -3.23200000     -1.31000000
H    -17.22000000     -4.26500000     -1.71800000
O     -8.81000000    -12.99700000     -2.38100000
H     -8.77600000    -12.50900000     -1.55800000
H     -9.05300000    -12.34400000     -3.03700000
O     -0.27400000     -1.76600000      8.46800000
H      0.10700000     -0.90800000      8.27900000
H     -0.50800000     -2.11800000      7.61000000
O      9.15300000     11.81800000      7.68400000
H      9.11400000     12.77200000      7.74100000
H     10.06200000     11.62900000      7.45300000
O     16.22000000     -1.43700000     -4.55100000
H     17.10800000     -1.71400000     -4.32600000
H     15.77000000     -1.36700000     -3.71000000
O     -3.84800000     -8.86800000      4.61800000
H     -3.50400000     -9.05500000      3.74500000
H     -3.75400000     -9.69400000      5.09400000
O      7.04700000      9.90800000    -10.86300000
H      7.27600000      9.74000000     -9.94900000
H      7.70800000     10.53100000    -11.16500000
O     -4.07800000      5.38200000     11.24900000
H     -4.56600000      4.88100000     10.59500000
H     -4.72200000      5.57700000     11.93000000
O      5.80600000    -13.06900000      3.14500000
H      4.97300000    -12.65800000      3.37500000
H      5.83900000    -13.02600000      2.18900000
O     -8.15000000      8.56300000      6.77300000
H     -9.04300000      8.75900000      7.05800000
H     -8.03900000      7.63000000      6.95600000
O      5.64400000      0.26800000      5.73400000
H      6.09300000     -0.29400000      6.36600000
H      4.97500000     -0.29700000      5.34500000
O      2.49700000     -6.39300000    -15.69400000
H      2.75900000     -7.29700000    -15.51800000
H      2.15500000     -6.07600000    -14.85900000
O     -4.04500000     -3.05200000     14.79100000
H     -4.04000000     -2.67900000     13.90900000
H     -3.14800000     -2.94000000     15.10300000
O    -10.98400000      6.53400000     -9.44700000
H    -10.51100000      6.35800000     -8.63400000
H    -11.24100000      5.66900000     -9.76700000
O      1.24800000     -4.39800000     17.09000000
H      1.50200000     -3.48000000     16.99500000
H      0.83200000     -4.44300000     17.95100000
O      5.32600000     -5.40900000    -13.25000000
H      4.80700000     -5.44900000    -12.44700000
H      4.90500000     -4.72700000    -13.77400000
O     12.59700000     -1.94400000      7.34100000
H     12.66100000     -1.02100000      7.58500000
H     13.50500000     -2.22600000      7.22900000
O    -11.92100000     -2.67900000     -2.86700000
H    -12.71600000     -2.30800000     -3.25100000
H    -11.45500000     -1.92400000     -2.50700000
O      9.22400000     14.41200000      4.53000000
H      9.81900000     15.00800000      4.98500000
H      8.37000000     14.57500000      4.92900000
O      1.44100000     -4.69400000      3.22100000
H      0.67700000     -4.20500000      2.91600000
H      1.07600000     -5.49000000      3.60900000
O     -4.08400000     -5.89900000    -13.84000000
H     -3.31000000     -5.95300000    -14.40100000
H     -4.17900000     -6.77900000    -13.47700000
O     -4.10200000     17.63700000     -1.42100000
H     -4.54300000     18.00700000     -2.18600000
H     -4.48500000     16.76600000     -1.32200000
O      0.00500000    -11.26900000     -6.45300000
H     -0.94100000    -11.35100000     -6.57300000
H      0.38000000    -11.90700000     -7.06000000
O      5.88700000      8.35900000    -13.99500000
H      5.98500000      8.54100000    -14.93000000
H      5.78500000      9.22200000    -13.59200000
O      9.63200000     -4.15700000      2.39100000
H      9.26900000     -4.37700000      3.24900000
H     10.01000000     -3.28600000      2.50600000
O      7.93500000     15.20200000     -2.87000000
H      8.47800000     15.25300000     -2.08400000
H      7.99400000     16.07500000     -3.25900000
O     -5.45200000      6.05600000     -6.31500000
H     -6.37800000      5.99300000     -6.07800000
H     -5.45300000      6.11400000     -7.27000000
O     10.51400000      6.21100000      7.87400000
H     10.76000000      5.35800000      7.51800000
H      9.70000000      6.43400000      7.42200000
O     -7.68100000     -0.10500000     -8.63400000
H     -6.78000000      0.20600000     -8.72200000
H     -8.11100000      0.55500000     -8.09000000
O     -3.00600000     -1.36000000     12.44400000
H     -3.42900000     -0.53000000     12.22000000
H     -2.14000000     -1.10800000     12.76300000
O      9.24900000    -11.87400000      0.91500000
H      8.82600000    -11.23000000      0.34800000
H      9.87500000    -12.32100000      0.34600000
O     10.69000000      9.42900000      6.81900000
H      9.87800000      9.55600000      7.30900000
H     11.35300000      9.27200000      7.49100000
O     11.92400000     -8.29900000     -0.91700000
H     11.11500000     -8.63600000     -1.30100000
H     11.65900000     -7.50100000     -0.46000000
O     -2.45900000     -2.74400000    -15.82200000
H     -2.80500000     -1.89000000    -16.08200000
H     -3.20000000     -3.34300000    -15.92100000
O    -11.17700000     14.44500000     -2.92300000
H    -10.38700000     14.29600000     -3.44400000
H    -11.01600000     13.97400000     -2.10500000
O     -6.76300000    -13.82800000     -4.25200000
H     -7.29600000    -13.88500000     -3.45900000
H     -6.25400000    -13.02500000     -4.14100000
O     -9.22900000     -0.12100000     -4.68900000
H     -8.96100000     -0.80000000     -5.30800000
H     -8.97800000      0.70100000     -5.11000000
O      0.51700000      9.62600000     -9.43100000
H      0.38800000      8.68200000     -9.52200000
H      1.00400000      9.87900000    -10.21500000
O     11.10100000     -4.22500000     -6.88800000
H     11.80200000     -3.66700000     -7.22600000
H     10.80700000     -4.72700000     -7.64800000
O      9.98500000      4.46500000     10.50600000
H      9.22800000      4.30700000     11.07000000
H      9.62100000      4.49800000      9.62100000
O      1.35200000      0.93800000     16.11600000
H      1.53600000      1.43100000     15.31600000
H      1.45700000      1.57800000     16.82000000
O     -0.33900000      9.12800000    -15.47700000
H     -0.85300000      8.47300000    -15.95000000
H     -0.34100000      8.82400000    -14.56900000
O      6.70800000      5.27400000    -15.63700000
H      6.47100000      4.55000000    -16.21700000
H      7.65400000      5.36600000    -15.74300000
O      5.41500000     -7.65800000      3.45200000
H      5.42400000     -7.08700000      4.22100000
H      4.96600000     -8.45000000      3.74700000
O      6.60400000     -2.99300000     11.39200000
H      6.13100000     -3.46400000     12.07900000
H      6.03300000     -2.25700000     11.17000000
O     -5.21100000      7.99400000     -2.43700000
H     -4.54000000      8.67000000     -2.33900000
H     -5.27000000      7.85000000     -3.38200000
O      8.89900000     15.42100000      1.73400000
H      9.32500000     14.78400000      2.30800000
H      8.67200000     16.15000000      2.31100000
O     15.32600000     -2.58300000      7.86300000
H     16.11600000     -3.10300000      7.72000000
H     15.34300000     -2.37400000      8.79700000
O      3.39800000     11.84800000      1.74700000
H      4.19000000     11.59200000      1.27500000
H      2.93900000     11.02400000      1.91000000
O    -10.71800000      8.54700000     -6.82400000
H    -10.40200000      8.58100000     -7.72700000
H    -11.60700000      8.19900000     -6.89400000
O     -0.12300000     -1.79300000    -17.01100000
H     -0.53100000     -1.11700000    -17.55300000
H     -0.85800000     -2.29100000    -16.65500000
O      0.42400000     10.56400000    -12.57300000
H     -0.01400000      9.74000000    -12.78600000
H     -0.19200000     11.02200000    -12.00100000
O     14.68200000      1.66000000     -2.87400000
H     13.96100000      1.95400000     -2.31800000
H     14.32500000      1.68500000     -3.76200000
O     -8.32700000     -2.41000000      1.98000000
H     -8.26000000     -3.17600000      2.55000000
H     -7.43700000     -2.27600000      1.65400000
O     -1.01300000      3.02800000     15.62800000
H     -0.94400000      3.36300000     16.52200000
H     -1.79900000      3.44500000     15.27600000
O      1.98600000     -3.34500000      5.45400000
H      2.08600000     -3.81000000      4.62300000
H      1.07200000     -3.48900000      5.69900000
O      7.58700000    -10.08000000      9.86000000
H      7.58700000    -11.02300000      9.69500000
H      8.41500000     -9.77200000      9.49200000
O     16.08600000      6.79400000     -3.97700000
H     15.58400000      6.09400000     -3.56000000
H     15.76100000      6.81900000     -4.87700000
O    -10.56600000    -13.34100000     -5.46900000
H     -9.80700000    -12.78100000     -5.30700000
H    -10.30500000    -14.20000000     -5.13600000
O     -0.02600000    -16.80400000     -0.64400000
H      0.31600000    -16.50400000     -1.48600000
H      0.75200000    -17.06000000     -0.14700000
O      3.80500000    -15.35700000      5.66700000
H      4.68900000    -15.68500000      5.50300000
H      3.30200000    -15.63200000      4.90100000
O      3.04100000     11.32900000     -7.33500000
H      3.72500000     11.50100000     -7.98200000
H      3.46100000     11.49800000     -6.49200000
O      4.11900000    -15.04800000     -1.12600000
H      3.69700000    -14.19100000     -1.07300000
H      4.94400000    -14.88100000     -1.58200000
O     -7.83600000     -8.71900000     13.95800000
H     -7.06500000     -9.21400000     13.68200000
H     -7.68300000     -7.83300000     13.63000000
O     -7.93200000     12.83200000     11.23300000
H     -7.41500000     12.27500000     10.65100000
H     -8.82900000     12.51500000     11.13400000
O    -15.75100000     -2.55000000      1.29400000
H    -15.74400000     -2.99800000      2.14000000
H    -16.00200000     -3.22700000      0.66600000
O      3.60900000      3.78300000     -8.28400000
H      2.84800000      3.70100000     -8.85900000
H      3.90400000      4.68500000     -8.40300000
O      5.31800000     15.32800000     -4.28200000
H      6.24800000     15.21000000     -4.08700000
H      4.90400000     15.42500000     -3.42400000
O      5.67100000     12.93800000      7.46100000
H      5.49200000     13.83000000      7.75800000
H      5.78100000     13.01800000      6.51400000
O      4.38200000      8.20100000     13.59600000
H      3.83000000      7.64500000     14.14500000
H      4.32800000      9.06700000     14.00000000
O    -14.62300000      6.98900000     -4.14600000
H    -15.51800000      6.65200000     -4.19000000
H    -14.49700000      7.44400000     -4.97900000
O     10.33100000     10.62800000     -2.69200000
H      9.88000000     10.56200000     -1.85000000
H      9.93500000      9.94200000     -3.22900000
O     -0.76700000      4.40400000      8.29200000
H     -0.55700000      4.57800000      9.21000000
H     -1.69200000      4.63700000      8.21000000
O     10.31300000     -1.43300000    -12.27900000
H      9.54100000     -1.57900000    -12.82500000
H     11.02500000     -1.29400000    -12.90400000
O      7.32600000      1.38900000     13.81000000
H      7.51500000      2.32700000     13.80400000
H      7.08800000      1.19900000     14.71700000
O      2.44500000      3.71700000    -13.86700000
H      3.35000000      3.71900000    -13.55500000
H      2.01800000      4.41100000    -13.36500000
O     -7.50600000    -14.06900000     -6.80800000
H     -7.37200000    -14.07800000     -5.86000000
H     -6.89300000    -14.72400000     -7.14200000
O    -10.19900000      5.21200000      5.98400000
H    -10.97900000      5.14100000      5.43400000
H     -9.64300000      5.84600000      5.53100000
O     -3.04200000      3.11900000     -9.63000000
H     -2.79100000      3.70100000    -10.34700000
H     -2.26800000      2.57600000     -9.47900000
O     -5.83300000     -3.38600000     -2.74700000
H     -6.40200000     -3.88800000     -3.33100000
H     -6.39500000     -2.69200000     -2.40300000
O     -5.15200000    -14.12600000     -9.75400000
H     -5.10900000    -14.92700000     -9.23200000
H     -4.34400000    -13.65900000     -9.54300000
O      5.54400000    -10.13200000      7.06000000
H      5.65000000     -9.94800000      7.99300000
H      6.12500000    -10.87500000      6.89500000
O     -6.36300000      3.41900000     11.19300000
H     -6.25100000      3.56800000     10.25500000
H     -7.14300000      2.86800000     11.25700000
O      3.24300000     -7.66100000     -4.52800000
H      2.50400000     -8.09400000     -4.95500000
H      4.01300000     -7.97700000     -5.00200000
O     -0.46200000    -12.16500000     -9.72100000
H     -1.36400000    -12.21300000    -10.03800000
H     -0.36600000    -11.26400000     -9.41000000
O      8.65500000     -8.83100000     -9.18600000
H      8.60800000     -9.78600000     -9.14500000
H      8.25400000     -8.60800000    -10.02600000
O      6.89600000    -13.51800000      5.89800000
H      6.19700000    -13.24800000      5.30300000
H      7.52000000    -13.98300000      5.34100000
O     -8.01800000      0.40400000     14.67500000
H     -7.56400000      0.03800000     13.91600000
H     -8.94700000      0.26900000     14.48700000
O    -14.66800000    -10.46500000      2.06800000
H    -14.78200000    -10.50500000      3.01800000
H    -14.00000000     -9.79300000      1.93600000
O     -1.38500000     10.76700000     11.32200000
H     -0.96400000     11.07900000     10.52100000
H     -2.28600000     11.08400000     11.25900000
O     -3.39800000     -2.69600000     -4.28500000
H     -3.47200000     -1.78400000     -4.56700000
H     -4.09100000     -2.80200000     -3.63300000
O     -8.92100000     10.59800000     -0.89600000
H     -8.68300000      9.95700000     -1.56600000
H     -9.48700000     10.11500000     -0.29400000
O      6.94500000     -0.32300000     -2.49800000
H      5.99900000     -0.26300000     -2.36500000
H      7.29000000     -0.59500000     -1.64800000
O      5.07700000    -10.50900000     -6.67500000
H      4.24000000    -10.62200000     -7.12700000
H      5.34200000     -9.61300000     -6.88200000
O    -14.15800000      0.67800000     -2.88100000
H    -14.65300000      0.68600000     -3.70100000
H    -14.79300000      0.94300000     -2.21500000
O    -10.79400000      9.76100000      5.59000000
H    -10.74600000      9.50000000      6.51000000
H    -10.61000000     10.70100000      5.59800000
O    -14.67800000    -10.64600000      5.02400000
H    -13.92300000    -10.08100000      5.18700000
H    -14.43900000    -11.48500000      5.41900000
O      2.28100000      4.73000000     10.33900000
H      3.00100000      4.97000000      9.75500000
H      2.01900000      5.55400000     10.74800000
O     -5.64200000     13.76700000      6.91300000
H     -5.79800000     14.46400000      7.55100000
H     -6.50500000     13.58600000      6.54100000
O     -5.53200000      0.08600000     -0.91100000
H     -4.68800000      0.32300000     -1.29400000
H     -6.10700000     -0.05300000     -1.66400000
O     -4.60400000     -8.35400000    -12.85900000
H     -3.98500000     -8.85100000    -13.39500000
H     -5.17600000     -9.01800000    -12.47500000
O      3.64600000    -12.44100000      5.29700000
H      3.84200000    -13.33000000      5.59300000
H      2.75000000    -12.49200000      4.96400000
O    -10.70000000     -4.88600000     -5.27800000
H    -11.06600000     -5.41800000     -5.98400000
H    -11.34100000     -4.18800000     -5.14600000
O      6.55200000    -14.77400000     -2.41900000
H      6.74600000    -13.83700000     -2.41500000
H      7.41100000    -15.19700000     -2.44900000
O      9.38600000      2.93300000      1.82300000
H     10.05400000      2.34300000      1.47200000
H      8.58200000      2.68000000      1.36900000
O     -4.50000000     14.99100000     -1.84400000
H     -4.56000000     14.09500000     -1.51400000
H     -4.31200000     14.89100000     -2.77700000
O    -12.62400000     -8.94500000      4.66300000
H    -11.66900000     -8.88900000      4.67400000
H    -12.85600000     -8.91500000      3.73500000
O     -0.28500000      8.07200000    -12.84200000
H     -1.18000000      7.86000000    -12.57700000
H      0.20600000      7.26200000    -12.69800000
O      5.06800000     -5.62400000      0.63300000
H      5.48800000     -5.94800000     -0.16300000
H      4.32800000     -6.21600000      0.77100000
O     11.36500000     -0.23300000     -8.43400000
H     11.10700000      0.15200000     -7.59600000
H     11.71100000     -1.09600000     -8.20500000
O    -14.17400000      7.38000000      6.19400000
H    -14.01200000      8.20600000      6.64900000
H    -14.48900000      6.78800000      6.87700000
O    -13.42800000     10.14800000     -4.85600000
H    -13.20400000     10.69800000     -5.60600000
H    -13.44300000      9.25800000     -5.20700000
O     -0.07900000     -6.48200000     -3.42600000
H      0.15500000     -6.08400000     -2.58700000
H     -0.16300000     -7.41600000     -3.23200000
O     -4.90700000     16.94000000      5.85600000
H     -4.83000000     16.13600000      5.34200000
H     -4.05700000     17.36900000      5.75900000
O      4.26100000     -0.29100000    -10.99500000
H      4.73900000      0.53800000    -11.02500000
H      3.59000000     -0.15600000    -10.32500000
O      4.09800000      8.87100000     -2.01400000
H      3.43800000      9.12800000     -2.65800000
H      3.59900000      8.70200000     -1.21400000
O    -14.41900000     -3.85800000     -1.99800000
H    -13.93400000     -3.07500000     -1.73800000
H    -15.32200000     -3.55600000     -2.10400000
O      5.02100000      5.57700000    -13.53000000
H      5.13900000      6.49100000    -13.27300000
H      5.66100000      5.44000000    -14.22900000
O      2.01200000    -18.00700000     -3.98000000
H      1.46000000    -18.32800000     -4.69300000
H      1.88100000    -17.05900000     -3.98400000
O      6.06400000    -16.02300000      1.99100000
H      5.47700000    -15.93400000      2.74300000
H      6.11800000    -15.14000000      1.62500000
O    -10.88600000      9.66700000      0.69500000
H    -11.70400000      9.91300000      0.26300000
H    -11.05500000      8.79400000      1.05000000
O    -11.13300000      2.74800000     -6.56100000
H    -11.98000000      2.89800000     -6.98200000
H    -11.33900000      2.66500000     -5.63000000
O     -0.85200000      3.98600000    -14.31200000
H     -0.63500000      3.60000000    -15.16000000
H     -0.32900000      4.78700000    -14.27300000
O      8.22600000     -0.81000000      0.07800000
H      8.66100000     -0.76600000      0.93000000
H      7.56400000     -1.49400000      0.18200000
O     11.02900000     -2.68100000      9.59400000
H     11.32700000     -2.14800000      8.85700000
H     11.75200000     -3.28600000      9.75900000
O      7.98800000     -3.24800000     -3.43300000
H      8.59200000     -3.28300000     -2.69100000
H      7.24400000     -3.78500000     -3.16200000
O      8.55500000      5.47400000      1.97600000
H      9.23700000      5.96800000      2.43100000
H      8.78900000      4.55700000      2.11600000
O     -5.89400000     -8.02600000     11.84300000
H     -6.60700000     -8.19800000     11.22800000
H     -5.18500000     -7.68600000     11.29800000
O     -9.36000000      2.48100000     -2.60100000
H    -10.30800000      2.34900000     -2.61000000
H     -9.23500000      3.27900000     -2.08800000
O    -10.66400000      8.56200000      7.97000000
H    -10.54500000      7.72200000      8.41300000
H    -10.76300000      9.19600000      8.68000000
O      8.66000000     -9.74100000      3.26200000
H      7.91400000    -10.29200000      3.02300000
H      8.39500000     -8.85700000      3.00800000
O      0.29700000     -2.58000000     -5.83200000
H     -0.11700000     -1.84300000     -6.28100000
H     -0.42700000     -3.17200000     -5.62600000
O     -7.23100000      5.73900000     -4.05300000
H     -7.80500000      6.29800000     -3.52900000
H     -6.64100000      5.33700000     -3.41600000
O      6.65200000     12.10800000      2.74300000
H      6.83500000     11.91000000      1.82500000
H      7.17800000     11.47800000      3.23500000
O     -2.85300000    -16.45700000     -1.25400000
H     -1.94100000    -16.33000000     -0.99200000
H     -3.27100000    -15.61300000     -1.08300000
O    -12.82100000      5.27900000      4.96500000
H    -13.21800000      4.99900000      4.14000000
H    -13.39100000      5.98100000      5.27900000
O      7.76500000    -10.55800000     12.73400000
H      6.85400000    -10.39100000     12.48900000
H      8.26400000    -10.36800000     11.94000000
O    -13.53400000      4.25300000     -7.19100000
H    -14.47500000      4.42300000     -7.23900000
H    -13.24400000      4.73400000     -6.41500000
O      9.11500000      7.37000000     -1.89700000
H      8.26200000      7.35900000     -1.46200000
H      8.92000000      7.16000000     -2.81000000
O      1.95800000     -5.82900000    -13.04100000
H      2.51000000     -5.20700000    -12.56700000
H      1.09500000     -5.41500000    -13.06100000
O      5.05500000     10.93300000    -12.91800000
H      5.01700000     11.80700000    -13.30700000
H      5.33200000     11.08500000    -12.01400000
O      6.01000000     -4.49200000     -2.00500000
H      5.05800000     -4.50600000     -2.09500000
H      6.16500000     -4.09500000     -1.14800000
O      2.42900000    -13.15000000     -6.89300000
H      3.18500000    -13.58400000     -7.28800000
H      1.67700000    -13.66600000     -7.18500000
O     14.51200000     -0.65200000    -11.06500000
H     15.35700000     -0.47000000    -11.47700000
H     14.36900000      0.08900000    -10.47500000
O     -0.08900000     18.42900000      0.26300000
H     -0.71400000     18.66500000      0.94900000
H     -0.15600000     17.47700000      0.19500000
O      0.83400000     14.77800000      5.60600000
H      1.71300000     14.65500000      5.96400000
H      0.38100000     13.95700000      5.79500000
O      2.29500000      2.02100000     13.79900000
H      3.18000000      1.98700000     13.43700000
H      1.73600000      2.21900000     13.04700000
O     -6.59200000      6.22700000    -10.35900000
H     -5.72400000      6.33700000     -9.97000000
H     -7.01900000      5.57000000     -9.80900000
O    -17.53300000     -4.58000000     -4.55300000
H    -17.37600000     -3.82000000     -5.11300000
H    -16.97600000     -4.43300000     -3.78900000
O     12.50200000      7.99900000      8.61800000
H     13.04500000      7.60100000      9.29900000
H     11.63800000      7.60600000      8.74000000
O     -2.47800000      6.86200000      4.86200000
H     -2.32800000      6.10500000      4.29500000
H     -2.11500000      7.60200000      4.37600000
O     -4.64500000      8.52200000    -15.16200000
H     -5.03000000      9.19700000    -14.60300000
H     -4.10600000      9.00700000    -15.78700000
O     -0.61700000     -0.58500000     -7.18500000
H     -0.72000000     -1.08700000     -7.99400000
H     -1.48600000     -0.21800000     -7.01900000
O      4.50900000    -13.88900000     -8.44400000
H      4.74600000    -13.10300000     -8.93500000
H      4.58400000    -14.60100000     -9.07900000
O     -6.99900000     -7.76300000      1.92000000
H     -6.67300000     -7.27500000      1.16300000
H     -7.22800000     -7.08800000      2.55800000
O     14.12500000      2.29700000     10.28100000
H     14.12100000      1.76200000     11.07500000
H     15.04200000      2.54700000     10.16600000
O     13.05100000      0.40900000      3.03100000
H     13.12500000     -0.39500000      2.51700000
H     12.10900000      0.56500000      3.09700000
O     -8.94600000     -1.28300000    -14.68500000
H     -8.39600000     -1.02900000    -15.42600000
H     -8.98600000     -0.49900000    -14.13600000
O     -4.74000000    -14.42300000      1.68300000
H     -4.62800000    -14.47000000      2.63300000
H     -5.65400000    -14.66900000      1.53800000
O     12.07600000      9.67700000      0.09000000
H     11.46700000      9.12300000     -0.39900000
H     12.15300000      9.25300000      0.94400000
O     14.74400000      5.00400000     -8.88400000
H     15.01400000      4.12900000     -8.60600000
H     15.11200000      5.10100000     -9.76200000
O      2.42700000     -6.56100000      0.39600000
H      1.47500000     -6.52800000      0.30300000
H      2.74600000     -6.76700000     -0.48300000
O      0.36400000    -11.09200000     13.20400000
H      0.74600000    -10.69000000     13.98300000
H      1.11300000    -11.44500000     12.72400000
O    -12.11300000    -10.53200000      8.01600000
H    -11.82100000    -11.40700000      7.76200000
H    -13.05500000    -10.53400000      7.84700000
O      9.15000000      0.89500000      6.30400000
H      9.12900000      1.63000000      6.91700000
H      8.27800000      0.88600000      5.90900000
O      0.58700000     12.15100000      3.65700000
H      0.88900000     11.67600000      4.43100000
H      0.86000000     11.60500000      2.91900000
O     13.91500000     -4.31600000     -2.63500000
H     14.48300000     -4.91800000     -2.15600000
H     13.99700000     -4.58500000     -3.55000000
O     -7.34500000      2.87300000     -4.50200000
H     -8.01800000      2.50400000     -3.93100000
H     -7.42400000      3.82000000     -4.38500000
O     -5.70000000     -7.10000000      5.68000000
H     -6.20600000     -7.73000000      6.19300000
H     -5.01800000     -7.62400000      5.26100000
O     13.14900000      3.92500000      0.97300000
H     13.40400000      4.22000000      1.84700000
H     13.83200000      4.26800000      0.39600000
O     -4.85000000     12.36300000     -0.21900000
H     -4.82600000     13.21600000      0.21300000
H     -5.60100000     11.91700000      0.17200000
O     -2.00400000     -8.58700000     -7.37300000
H     -1.22400000     -8.96600000     -7.77900000
H     -2.71800000     -9.16600000     -7.63800000
O    -15.35200000      0.76900000     -8.73400000
H    -15.78300000      1.43800000     -8.20300000
H    -14.96700000      1.25400000     -9.46400000
O      7.37400000      9.76000000     -8.17700000
H      7.34700000      9.77900000     -7.22100000
H      6.55100000     10.16600000     -8.44900000
O     -1.39700000     -9.18600000     -4.41800000
H     -1.67300000     -8.47700000     -4.99900000
H     -1.81800000     -9.96700000     -4.77700000
O      4.72100000      0.13600000    -17.05500000
H      4.62300000      0.06900000    -18.00400000
H      3.98900000      0.68600000    -16.77700000
O    -12.14400000      2.12800000     11.55100000
H    -12.67500000      2.92100000     11.62200000
H    -12.70100000      1.43400000     11.90300000
O     -2.25500000    -15.63000000     -8.04500000
H     -2.80400000    -15.29400000     -7.33700000
H     -2.12300000    -16.55300000     -7.82900000
O     -1.32400000     -2.88100000     -2.39600000
H     -1.90900000     -2.89200000     -3.15400000
H     -1.14400000     -1.95300000     -2.24700000
O      7.14600000      8.19100000      3.92300000
H      7.95300000      8.58800000      3.59800000
H      6.68900000      7.89600000      3.13500000
O     11.41700000      3.46900000      4.41800000
H     12.14900000      4.07300000      4.29700000
H     10.95600000      3.47900000      3.57800000
O     14.09400000      1.07400000      5.87000000
H     13.29000000      1.37200000      5.44400000
H     13.83800000      0.91300000      6.77800000
O      6.33800000      7.67100000      1.38500000
H      5.44100000      7.84700000      1.10200000
H      6.66900000      7.03500000      0.75100000
O     11.86300000      4.55600000    -10.43600000
H     10.99000000      4.19200000    -10.28700000
H     11.92000000      4.65800000    -11.38600000
O      3.79200000     -1.67100000     -1.01000000
H      3.64300000     -0.93800000     -1.60600000
H      3.40400000     -2.42500000     -1.45500000
O     -6.14300000     15.10700000     -4.58900000
H     -5.64100000     15.87800000     -4.85100000
H     -6.28600000     15.22200000     -3.65000000
O      0.22500000     11.18400000     -3.51100000
H      0.78600000     11.79300000     -3.03000000
H     -0.65400000     11.55300000     -3.43100000
O     -5.99200000    -10.68400000     13.64800000
H     -5.50900000    -10.28300000     12.92600000
H     -6.20200000    -11.56500000     13.33700000
O      8.32900000     -2.10600000     13.91000000
H      7.70800000     -1.49700000     14.31000000
H      7.79900000     -2.86400000     13.66500000
O      5.52300000     -7.54200000     -6.54500000
H      5.04300000     -6.98700000     -7.16000000
H      6.44200000     -7.42500000     -6.78300000
O    -11.59400000     -6.18400000      7.60000000
H    -12.45400000     -6.56200000      7.41600000
H    -11.58200000     -6.06500000      8.54900000
O     14.56500000     -7.23600000      3.95400000
H     14.20400000     -7.87500000      4.56800000
H     15.41700000     -7.59500000      3.70700000
O      0.76800000      5.81400000     -1.10900000
H     -0.16600000      5.81700000     -1.31600000
H      1.19100000      5.50900000     -1.91100000
O     -5.96700000     -4.91200000      0.17300000
H     -5.13900000     -4.91600000      0.65200000
H     -6.29000000     -4.01600000      0.26100000
O     -7.49500000     -3.23900000      4.55100000
H     -7.21200000     -3.12600000      5.45900000
H     -8.44000000     -3.08600000      4.57400000
O     -1.90600000      6.39500000     -2.02900000
H     -2.33800000      5.67200000     -2.48500000
H     -1.87200000      7.10000000     -2.67600000
O     -5.34700000     -1.73600000    -11.72300000
H     -5.16300000     -2.65300000    -11.92900000
H     -6.18700000     -1.75800000    -11.26500000
O      1.35200000     -5.91000000      7.40000000
H      1.72300000     -6.74800000      7.12400000
H      0.62600000     -6.14700000      7.97600000
O     -6.02400000     -5.20100000     12.13400000
H     -5.23900000     -4.67900000     11.96300000
H     -5.98100000     -5.39800000     13.06900000
O     -9.44900000     -6.37500000     -0.02700000
H     -9.39300000     -5.65600000     -0.65600000
H     -9.92600000     -6.00700000      0.71700000
O     -4.40400000      3.76500000      8.79500000
H     -3.80000000      4.31700000      8.29700000
H     -5.17600000      3.68800000      8.23300000
O      3.52100000      6.99200000      6.27900000
H      3.79800000      6.08000000      6.19300000
H      2.89700000      6.98500000      7.00400000
O     -0.50300000      2.98100000     12.46600000
H     -0.73500000      3.35300000     13.31700000
H     -0.76300000      3.65100000     11.83300000
O     14.11000000     -3.00900000      4.73400000
H     13.31600000     -3.25000000      5.21100000
H     13.92000000     -2.14400000      4.37200000
O      5.21800000     -0.71100000     10.80700000
H      4.89000000     -0.37400000      9.97400000
H      4.95300000     -0.05500000     11.45200000
O     -0.71400000      2.02500000     -9.25100000
H     -0.79700000      1.49100000     -8.46100000
H     -0.73700000      1.39400000     -9.97000000
O      3.01400000     15.02900000     -8.08600000
H      3.53400000     15.57900000     -8.67300000
H      3.65900000     14.47800000     -7.64100000
O    -10.83900000     11.19300000     -2.84200000
H    -10.17200000     11.38000000     -2.18100000
H    -10.38100000     11.28600000     -3.67800000
O     12.33300000     -5.02300000      8.78100000
H     11.81100000     -5.81600000      8.90100000
H     12.63600000     -5.07000000      7.87400000
O     13.96400000     -9.43500000      6.30300000
H     13.11300000     -9.16200000      5.96100000
H     14.05200000     -8.96200000      7.13100000
O      6.48300000     -3.35600000     -8.64600000
H      6.88300000     -4.05700000     -8.13100000
H      6.83200000     -2.55000000     -8.26500000
O      6.02400000     -1.80500000    -12.61000000
H      5.54400000     -1.35000000    -11.91700000
H      5.53700000     -1.60400000    -13.40900000
O      2.71400000    -12.21700000     -4.31300000
H      2.46500000    -12.79700000     -5.03300000
H      3.00900000    -11.41400000     -4.74300000
O     -5.57200000      2.15200000    -15.41400000
H     -6.41700000      2.60100000    -15.41800000
H     -5.40600000      1.96200000    -14.49100000
O     -1.07900000      8.22200000     10.18900000
H     -1.38900000      8.22400000      9.28400000
H     -1.14400000      9.13600000     10.46700000
O     -1.69200000      8.99000000      3.45100000
H     -1.90900000      9.90500000      3.62700000
H     -1.07900000      9.02600000      2.71600000
O     -1.21100000     -8.35000000      1.02000000
H     -0.98000000     -8.13500000      1.92400000
H     -2.16700000     -8.37800000      1.01700000
O     10.79000000    -12.78000000      4.57000000
H     11.20000000    -12.71000000      3.70800000
H     10.64400000    -13.71800000      4.69000000
O     10.69700000      8.04300000    -11.77000000
H     11.11900000      7.52500000    -12.45600000
H     11.19800000      7.84500000    -10.97800000
O     -9.16600000     -1.87700000     -0.58700000
H     -9.76100000     -1.14100000     -0.44500000
H     -8.78400000     -2.04600000      0.27400000
O     14.61500000      8.36100000     -0.45000000
H     13.93200000      7.93400000      0.06600000
H     14.32000000      9.26800000     -0.53600000
O      8.57500000     -2.78200000    -13.92000000
H      8.57800000     -3.73900000    -13.88400000
H      7.75100000     -2.56200000    -14.35500000
O    -11.56800000     -6.80600000    -10.37600000
H    -11.61100000     -7.50700000    -11.02700000
H    -12.48100000     -6.56000000    -10.22800000
O     -6.71500000      6.50800000      8.44300000
H     -6.74400000      5.70600000      7.92200000
H     -6.00300000      7.01900000      8.05700000
O     -2.15900000     -5.84900000     13.49400000
H     -2.14300000     -5.16400000     12.82600000
H     -3.03100000     -5.78400000     13.88200000
O     -8.77000000     12.95100000      7.32500000
H     -8.54700000     12.39200000      8.06900000
H     -9.64200000     12.65900000      7.05900000
O     -1.84300000     11.09800000      7.39000000
H     -1.13500000     11.28500000      8.00600000
H     -1.53400000     10.34000000      6.89300000
O      1.60700000     -2.60400000    -14.99500000
H      0.89500000     -2.36800000    -15.58900000
H      1.74800000     -1.81900000    -14.46600000
O      5.06500000     -5.33200000     12.42300000
H      4.38600000     -5.95900000     12.67300000
H      4.97800000     -5.25000000     11.47300000
O     13.07300000      0.97700000      8.25000000
H     12.16600000      1.18400000      8.47500000
H     13.59000000      1.38000000      8.94700000
O     -8.02700000      1.07500000     -0.13200000
H     -8.31900000      1.56400000     -0.90200000
H     -7.13400000      0.80600000     -0.34300000
O     -1.74300000     -6.21900000    -15.66900000
H     -0.93100000     -6.67700000    -15.88700000
H     -2.26700000     -6.26600000    -16.46900000
O    -13.19600000      1.54400000      0.67200000
H    -12.51700000      0.89700000      0.48100000
H    -13.94900000      1.02400000      0.95300000
O     -0.36500000      7.42900000     -5.28300000
H     -0.00900000      8.04300000     -5.92600000
H     -0.86500000      7.97700000     -4.67900000
O     -7.08200000     -5.21000000      9.63900000
H     -7.36200000     -6.11300000      9.79000000
H     -6.70200000     -4.93500000     10.47300000
O     15.44600000      7.18100000      2.39400000
H     14.61500000      7.11700000      1.92300000
H     15.34000000      7.94200000      2.96400000
O     -0.88700000      0.16100000     13.43900000
H     -0.96100000      0.22200000     14.39100000
H     -0.81600000      1.06900000     13.14500000
O    -15.72500000     -6.14800000     -2.41700000
H    -15.17100000     -6.91600000     -2.56000000
H    -15.11500000     -5.41100000     -2.40600000
O     -3.31000000     -6.65300000     11.03600000
H     -2.90700000     -6.48800000     11.88900000
H     -3.52000000     -5.78300000     10.69700000
O      8.42500000    -15.30500000      4.42200000
H      8.82900000    -15.07100000      3.58600000
H      8.95200000    -16.03400000      4.74700000
O      2.31100000     14.85100000     -4.97400000
H      2.13000000     15.04400000     -4.05500000
H      2.16400000     15.68200000     -5.42700000
O     18.25500000     -1.96500000     -0.67500000
H     17.94200000     -1.12500000     -0.33800000
H     17.62700000     -2.60600000     -0.34300000
O     -3.37200000      0.63700000     -2.43900000
H     -3.90200000      1.17100000     -3.03000000
H     -2.47300000      0.92400000     -2.59600000
O      6.61300000     -7.65300000     -2.20600000
H      7.03600000     -6.86100000     -1.87500000
H      7.18800000     -7.95600000     -2.90900000
O     -4.36800000     -1.11700000      3.88700000
H     -4.44500000     -0.21900000      3.56300000
H     -5.12100000     -1.22800000      4.46700000
O     -3.10400000    -13.75900000     -0.58000000
H     -2.34700000    -13.19600000     -0.41700000
H     -3.53100000    -13.84000000      0.27300000
O     -8.81900000      5.83000000     10.14000000
H     -9.48000000      5.67800000      9.46400000
H     -7.98500000      5.80100000      9.67100000
O     10.04800000      0.40200000      3.56000000
H      9.24100000     -0.11100000      3.52300000
H     10.11400000      0.67800000      4.47400000
O      5.43300000      1.81700000     -8.66200000
H      4.98400000      2.63300000     -8.43900000
H      4.73000000      1.17200000     -8.74400000
O     -2.66100000     13.70000000      6.47900000
H     -2.43300000     12.77200000      6.41100000
H     -3.60300000     13.70300000      6.64800000
O     13.31700000     -1.79900000     -1.97900000
H     13.39500000     -2.68900000     -2.32100000
H     14.22100000     -1.52100000     -1.82600000
O     -9.00000000      6.66000000      4.19700000
H     -9.83400000      6.97000000      3.84400000
H     -8.39500000      7.38800000      4.05500000
O    -13.87100000    -10.46200000     -5.48000000
H    -13.71900000     -9.66700000     -5.99000000
H    -13.47600000    -11.16100000     -6.00200000
O      6.10300000     13.81800000     -6.98800000
H      7.01100000     13.95700000     -6.71600000
H      5.65900000     13.51800000     -6.19500000
O      6.94700000     -4.39400000     14.28800000
H      6.69000000     -4.97400000     15.00400000
H      6.88200000     -4.93900000     13.50400000
O     -2.54900000    -11.21400000     12.25300000
H     -2.49000000    -10.56300000     11.55300000
H     -1.64800000    -11.31700000     12.56100000
O      3.61100000      5.31800000      2.46300000
H      4.48600000      5.17200000      2.82200000
H      3.65100000      4.95600000      1.57800000
O      8.81800000      6.62600000     -4.69800000
H      8.88600000      6.73200000     -5.64700000
H      8.02400000      6.10800000     -4.57100000
O     -3.10000000     -6.94900000     -5.54900000
H     -2.74400000     -7.35100000     -6.34100000
H     -3.89700000     -7.44600000     -5.36600000
O     -4.72000000     -4.45900000    -11.54000000
H     -5.42000000     -5.03200000    -11.22900000
H     -4.42900000     -4.85900000    -12.36000000
O      6.58000000      7.24500000      8.30200000
H      7.26800000      7.02500000      7.67400000
H      6.69100000      8.18300000      8.45900000
O     -0.48600000      9.97200000      0.41300000
H     -0.03400000      9.40400000     -0.21100000
H     -1.39900000      9.96300000      0.12700000
O     -1.62300000      0.21200000    -18.26300000
H     -2.12900000      0.83100000    -17.73800000
H     -0.74000000      0.58000000    -18.28500000
O      4.23600000     -4.35500000     10.04000000
H      3.99300000     -4.53800000      9.13200000
H      3.71500000     -3.58800000     10.27700000
O      6.29900000      5.65100000     -4.23700000
H      5.41200000      5.72500000     -3.88300000
H      6.27200000      4.87000000     -4.78900000
O     10.33600000     -6.02900000      6.71400000
H     10.21000000     -5.52500000      7.51800000
H     10.07400000     -5.43200000      6.01300000
O     -8.73500000     13.85400000      2.32400000
H     -9.51400000     14.34000000      2.59600000
H     -9.02100000     12.94100000      2.29600000
O    -12.56100000     -2.91300000      5.94200000
H    -13.45500000     -2.76200000      6.24900000
H    -12.50600000     -2.42600000      5.11900000
O      3.79200000     -5.09800000     -5.52100000
H      3.61100000     -5.87200000     -4.98900000
H      3.14300000     -5.13300000     -6.22300000
O    -12.82800000      0.35400000    -11.23000000
H    -12.18700000      0.61400000    -10.56800000
H    -12.43500000     -0.40500000    -11.65900000
O      5.59100000    -16.13500000     -4.63500000
H      5.72900000    -15.93800000     -3.70800000
H      5.74700000    -15.30400000     -5.08200000
O     -4.99400000    -16.63000000      4.52300000
H     -5.24300000    -17.18300000      5.26400000
H     -4.10000000    -16.90000000      4.31200000
O     -9.58400000      5.18700000     -6.95900000
H    -10.15300000      4.52900000     -6.56000000
H     -9.17300000      5.62900000     -6.21600000
O     12.84200000     -5.53800000      5.50400000
H     12.18000000     -6.12000000      5.87700000
H     13.30500000     -6.07900000      4.86500000
O      8.02600000      2.79400000      9.03700000
H      7.49200000      2.39000000      9.72200000
H      7.46600000      2.78700000      8.26100000
O     -7.51100000     -2.38400000    -10.35300000
H     -7.77800000     -2.58000000     -9.45500000
H     -7.91000000     -1.53500000    -10.54100000
O      2.87000000     13.20300000      6.64700000
H      3.00300000     12.74100000      7.47500000
H      3.25200000     12.62500000      5.98700000
O      2.71700000      9.15300000    -12.34300000
H      1.90500000      9.56900000    -12.63300000
H      3.41100000      9.70700000    -12.70100000
O     10.48300000     -5.42200000     -4.15600000
H     10.99600000     -5.33500000     -4.95900000
H     10.17300000     -4.53600000     -3.97100000
O     -3.52500000     -4.09800000      4.85400000
H     -3.64100000     -3.78400000      3.95700000
H     -4.41000000     -4.30800000      5.15000000
O     -8.87300000    -13.04900000      7.60300000
H     -9.44300000    -12.52800000      7.03700000
H     -8.61100000    -13.79200000      7.05900000
O     -3.27500000     16.08500000      1.36700000
H     -3.12700000     15.34200000      1.95200000
H     -3.50500000     15.68700000      0.52700000
O      1.84200000     -0.49600000     -4.17500000
H      2.51900000     -1.16200000     -4.29600000
H      1.02300000     -0.94700000     -4.37700000
O    -11.05200000     -6.04700000     10.66300000
H    -11.34100000     -6.95400000     10.76200000
H    -10.31200000     -5.96400000     11.26500000
O    -12.35100000      3.02900000     -3.95400000
H    -12.45700000      3.83500000     -4.45900000
H    -12.94800000      3.13000000     -3.21300000
O    -16.10100000      0.44300000     -1.09100000
H    -16.78300000     -0.17500000     -1.35200000
H    -16.57800000      1.17300000     -0.69700000
O      9.84200000    -10.40200000      5.60800000
H      9.50000000    -10.28500000      4.72200000
H     10.44700000    -11.14100000      5.53600000
O     10.89500000      8.98200000     -7.90700000
H     10.80200000      9.54200000     -8.67800000
H     11.42800000      8.24700000     -8.20800000
O      8.41500000    -13.36000000     -6.50900000
H      7.47000000    -13.49300000     -6.58800000
H      8.78900000    -14.23500000     -6.61300000
O      2.15300000     -1.17100000     14.37400000
H      2.09700000     -0.52400000     15.07700000
H      1.56200000     -0.84100000     13.69700000
O      2.70900000      1.60300000    -15.80500000
H      1.88700000      1.12600000    -15.68600000
H      2.74700000      2.20300000    -15.06000000
O     -4.13000000     -5.68800000     -2.39700000
H     -4.86000000     -5.09100000     -2.56000000
H     -3.70600000     -5.78700000     -3.24900000
O      6.03000000     -7.51800000    -14.71300000
H      5.17800000     -7.59900000    -15.14300000
H      5.85300000     -7.00000000    -13.92800000
O      5.76800000      3.15300000     11.23600000
H      6.61500000      3.59300000     11.31800000
H      5.23700000      3.75300000     10.71200000
O    -11.33400000      0.25200000     -2.78000000
H    -11.05400000      0.37500000     -3.68700000
H    -12.23700000      0.56900000     -2.76300000
O      5.19100000     -4.16900000     17.08900000
H      4.86900000     -3.61000000     17.79600000
H      4.85400000     -3.76400000     16.29000000
O     13.13100000     -2.31700000     -7.88600000
H     13.90500000     -2.04500000     -7.39200000
H     13.48200000     -2.68800000     -8.69500000
O     -1.49400000     16.23000000      6.51600000
H     -1.97500000     15.40400000      6.46300000
H     -0.57500000     15.98000000      6.42200000
O     -4.57400000      5.27900000    -13.69400000
H     -5.27600000      4.72100000    -13.35900000
H     -4.70600000      5.28600000    -14.64200000
O     -6.92000000     11.00000000      9.21600000
H     -6.05100000     10.72600000      8.92200000
H     -7.18200000     10.33000000      9.84800000
O     -1.24300000     -4.04600000      9.47600000
H     -0.96700000     -3.15700000      9.25300000
H     -0.44800000     -4.46900000      9.80200000
O      5.40300000    -17.52900000     -1.13900000
H      4.97300000    -16.69400000     -1.32600000
H      6.33100000    -17.30800000     -1.06400000
O     -0.04200000    -16.07700000      2.23800000
H     -0.17100000    -15.18700000      2.56500000
H     -0.04000000    -15.98400000      1.28500000
O     -4.92100000    -18.02700000     -1.72800000
H     -4.98000000    -18.48000000     -0.88600000
H     -4.28100000    -17.33000000     -1.58000000
O     -5.56600000    -14.27900000     -1.37700000
H     -6.15400000    -14.07300000     -0.65000000
H     -4.89400000    -13.59900000     -1.34100000
O    -10.26500000     -8.38000000    -12.35400000
H     -9.56400000     -7.73500000    -12.44700000
H    -10.61100000     -8.48700000    -13.24000000
O     -2.50800000      4.55000000      2.69400000
H     -1.56800000      4.39200000      2.61000000
H     -2.80100000      4.73400000      1.80100000
O      9.10300000     11.45600000     -5.22200000
H      8.93100000     12.34400000     -5.53500000
H      8.60500000     11.38900000     -4.40700000
O      0.26100000    -13.95700000      7.06400000
H      0.36900000    -13.50800000      6.22600000
H     -0.43300000    -14.59700000      6.90500000
O     -1.90400000     -5.27600000     -8.74000000
H     -0.97500000     -5.07200000     -8.85000000
H     -2.07800000     -5.11000000     -7.81400000
O      3.07100000    -14.28300000      8.22200000
H      2.19600000    -14.55700000      7.94700000
H      3.63900000    -14.52400000      7.49000000
O     11.33400000     -8.04900000    -11.57500000
H     10.67400000     -8.58400000    -11.13400000
H     10.83300000     -7.49700000    -12.17600000
O     -7.50200000     -9.73400000     -1.91900000
H     -6.77700000     -9.11600000     -2.00700000
H     -8.07600000     -9.53600000     -2.65900000
O     -5.63000000    -11.50500000     -3.33300000
H     -6.07300000    -11.62200000     -2.49200000
H     -4.71900000    -11.74200000     -3.15900000
O     -2.49500000      7.37800000     16.62200000
H     -2.54400000      8.32200000     16.46900000
H     -1.60300000      7.14000000     16.36900000
O     -4.34300000      5.55700000     -9.01200000
H     -4.27400000      4.61100000     -9.13600000
H     -3.44200000      5.87400000     -9.08500000
O    -16.52900000      2.36200000     -6.79300000
H    -17.44000000      2.54800000     -7.01900000
H    -16.16600000      3.21200000     -6.54200000
O     13.34100000    -10.27300000     -3.06600000
H     13.09300000     -9.84400000     -2.24700000
H     13.13900000     -9.62800000     -3.74400000
O     -6.65700000     -6.76400000     -7.30700000
H     -7.24300000     -7.40900000     -7.70100000
H     -5.78100000     -7.04200000     -7.57200000
O     -6.52400000      1.80400000     16.45100000
H     -7.24800000      1.39000000     15.98200000
H     -6.64500000      1.53800000     17.36300000
O     -3.29200000     -0.01800000    -11.66000000
H     -3.93900000     -0.71700000    -11.75000000
H     -3.61500000      0.68300000    -12.22600000
O      2.13100000      2.01600000     10.42300000
H      2.30200000      2.90400000     10.74000000
H      2.92100000      1.78000000      9.93600000
O    -10.33000000     -3.07100000     -8.32700000
H     -9.81900000     -3.80600000     -7.98600000
H    -10.90500000     -3.46300000     -8.98400000
O     -4.53800000     -8.79500000      8.50600000
H     -4.72200000     -7.89700000      8.22900000
H     -5.28200000     -9.30200000      8.18200000
O     -9.16700000      9.48700000     -8.97400000
H     -8.75700000      9.15000000     -9.77100000
H     -8.67500000     10.28300000     -8.77100000
O     -4.94000000     -5.97800000      8.04700000
H     -5.62000000     -5.40600000      8.40400000
H     -5.17900000     -6.08800000      7.12700000
O     -0.08800000      9.98300000     13.57900000
H     -0.63400000     10.40800000     12.91800000
H      0.26600000     10.70600000     14.09800000
O     15.76400000     -5.40800000      2.00800000
H     15.74700000     -6.12500000      2.64100000
H     14.90800000     -5.44500000      1.58100000
O     11.51600000     -7.99000000     -7.49400000
H     11.31700000     -7.14400000     -7.89500000
H     11.64300000     -8.58200000     -8.23500000
O     11.49000000     13.80900000      3.17700000
H     11.29400000     13.85600000      4.11300000
H     11.06100000     13.00600000      2.88200000
O     12.83500000      2.92500000     -5.50700000
H     12.48100000      3.80400000     -5.64200000
H     12.18200000      2.34200000     -5.89400000
O      1.74700000     -9.21400000     -6.39800000
H      1.06500000     -9.88500000     -6.38700000
H      2.16800000     -9.31300000     -7.25200000
O      3.94500000     -2.11200000     -4.92900000
H      4.85800000     -1.86000000     -5.07000000
H      3.98200000     -3.05100000     -4.74700000
O     -3.96700000     -8.00100000      0.98500000
H     -3.66400000     -8.42400000      0.18200000
H     -4.35800000     -8.70900000      1.49700000
O     -7.64600000    -14.89800000      0.74200000
H     -7.74500000    -15.11000000     -0.18600000
H     -7.53300000    -15.74700000      1.17100000
O     -1.55300000     17.27400000     -2.06500000
H     -2.44300000     17.30300000     -1.71400000
H     -1.07100000     17.92100000     -1.55100000
O     -4.29500000    -15.19900000     -4.45700000
H     -5.20200000    -15.20100000     -4.76500000
H     -4.06000000    -16.12500000     -4.39800000
O     -6.67500000     10.14100000    -13.73600000
H     -6.49500000      9.39300000    -13.16700000
H     -7.35500000      9.83000000    -14.33300000
O     11.32500000    -10.23300000      2.67500000
H     10.37200000    -10.14100000      2.68900000
H     11.65300000     -9.33400000      2.69200000
O    -13.64500000     -6.78800000     -4.55800000
H    -13.77200000     -7.69900000     -4.29200000
H    -14.15300000     -6.70100000     -5.36500000
O     -8.86600000     -5.94000000     12.76000000
H     -7.97700000     -6.09000000     12.43900000
H     -8.86200000     -5.03200000     13.06100000
O     -4.48600000      0.26400000     15.10500000
H     -5.06200000     -0.23500000     14.52600000
H     -5.05100000      0.53300000     15.83000000
O      0.85800000    -16.04700000     -5.64000000
H      0.73800000    -15.25000000     -6.15600000
H      1.44500000    -16.58800000     -6.16900000
O     -6.98600000     10.86200000      5.57900000
H     -7.28500000     10.00600000      5.88700000
H     -7.38800000     11.48700000      6.18100000
O      0.70100000     12.95300000     -6.52000000
H      1.15200000     12.16500000     -6.82200000
H      1.19100000     13.22700000     -5.74500000
O     -9.98100000     -3.92500000      6.25000000
H    -10.47500000     -4.70300000      6.50600000
H    -10.52900000     -3.19000000      6.52600000
O     15.09600000      2.75600000      3.97400000
H     14.75600000      2.45800000      3.13000000
H     14.90500000      2.03600000      4.57600000
O     -8.80800000      4.31800000     -0.51900000
H     -9.38400000      3.84900000      0.08500000
H     -8.76000000      5.20500000     -0.16300000
O      9.64400000     -3.32700000     -1.35700000
H     10.00600000     -2.51200000     -1.00800000
H     10.32500000     -3.98000000     -1.19500000
O     -0.93100000     -3.51800000      3.52000000
H     -1.33500000     -4.05100000      4.20500000
H     -1.52500000     -3.59700000      2.77300000
O     -8.07600000      7.66100000     -2.21300000
H     -8.12700000      7.22300000     -1.36300000
H     -7.16800000      7.95700000     -2.27500000
O     -2.75800000    -13.89200000      9.20900000
H     -2.18900000    -14.17900000      8.49500000
H     -2.20900000    -13.95300000      9.99100000
O     -5.37500000     -0.69600000      9.82200000
H     -4.57700000     -1.18400000      9.61700000
H     -5.69100000     -0.38600000      8.97300000
O     -5.75700000     -4.28100000    -15.40800000
H     -5.30900000     -4.92100000    -14.85400000
H     -6.57500000     -4.71200000    -15.65700000
O     -8.17800000     -6.57200000    -12.92200000
H     -8.15400000     -5.66700000    -13.23200000
H     -7.84900000     -6.52600000    -12.02400000
O      2.79500000     -2.47700000     -8.06100000
H      3.50900000     -2.44400000     -7.42500000
H      2.00400000     -2.56000000     -7.53000000
O     -1.96500000      0.26900000     16.08000000
H     -2.79300000      0.52100000     15.67300000
H     -1.47000000      1.08600000     16.14500000
O     -6.78400000      3.54100000      7.33100000
H     -7.48200000      2.92800000      7.55900000
H     -6.84100000      3.62500000      6.37900000
O      0.29900000     11.35800000      8.96700000
H      0.54400000     12.16300000      9.42200000
H      1.11100000     10.85300000      8.91900000
O    -14.84500000      8.60600000     -1.45800000
H    -13.90000000      8.47300000     -1.38500000
H    -15.00500000      8.68200000     -2.39800000
O      0.74800000     -4.58600000     -9.37800000
H      1.45900000     -4.72600000    -10.00300000
H      1.00100000     -5.09700000     -8.60900000
O     14.17400000     -3.16500000    -10.23700000
H     14.44600000     -2.31300000    -10.57700000
H     14.25500000     -3.75800000    -10.98400000
O      0.51900000     14.00800000     10.03200000
H      1.16900000     13.83300000     10.71200000
H      0.86400000     14.76700000      9.56100000
O    -14.95000000     -5.21800000      7.53200000
H    -14.84300000     -6.16700000      7.46300000
H    -14.54600000     -4.87300000      6.73700000
O     -7.71000000     14.35900000     -1.42100000
H     -8.34200000     13.64100000     -1.46700000
H     -7.43300000     14.37500000     -0.50500000
O    -11.08300000     -0.80500000     -7.24100000
H    -10.77700000     -1.51500000     -7.80500000
H    -10.57100000     -0.89900000     -6.43800000
O      9.06000000      9.99800000     -0.32300000
H      8.77100000      9.08600000     -0.30500000
H      9.04900000     10.27100000      0.59400000
O     -4.26300000      8.16600000      8.02500000
H     -4.50200000      8.84300000      8.65800000
H     -4.24700000      8.62000000      7.18300000
O     -0.43900000    -13.82400000     12.44500000
H      0.07800000    -14.54900000     12.09200000
H      0.00500000    -13.03700000     12.12900000
O     -6.10200000     10.06500000     13.72300000
H     -5.66000000      9.25300000     13.47500000
H     -5.65800000     10.34400000     14.52400000
O      7.90100000     -1.16300000      3.40800000
H      7.20700000     -0.54700000      3.17700000
H      7.50600000     -2.02700000      3.28800000
O      3.57400000    -11.41400000      1.94500000
H      4.29600000    -10.88600000      1.60400000
H      2.80900000    -10.84100000      1.88500000
O     -2.60000000    -11.46800000     -5.61500000
H     -3.46300000    -11.42500000     -6.02800000
H     -2.73700000    -11.99800000     -4.83000000
O     16.63000000      4.65100000      5.73900000
H     15.82400000      4.55500000      6.24600000
H     16.56900000      3.97700000      5.06200000
O      9.47900000     -0.10000000     12.06900000
H      8.89600000      0.60200000     12.35900000
H      9.22500000     -0.85600000     12.59800000
O     -8.63100000     -9.10900000     -7.22300000
H     -8.73500000    -10.05400000     -7.33700000
H     -8.01000000     -9.02200000     -6.49900000
O      8.72200000     14.24700000     -5.75400000
H      9.34400000     14.43300000     -6.45600000
H      8.88000000     14.93200000     -5.10500000
O      4.89700000      1.34300000     12.71300000
H      5.10500000      1.95300000     12.00500000
H      5.70700000      1.27900000     13.21900000
O     -4.24600000     13.84400000     10.29700000
H     -4.79500000     14.52200000      9.90400000
H     -3.40000000     14.27000000     10.43400000
O      8.31400000      4.25300000      5.30400000
H      8.82000000      3.90600000      6.03900000
H      8.31000000      3.54400000      4.66000000
O     10.52300000      1.65800000     -6.20500000
H      9.71800000      1.85100000     -6.68500000
H     10.24500000      1.07800000     -5.49600000
O    -10.85300000      1.82900000      6.10900000
H    -11.50800000      1.39300000      6.65500000
H    -10.33000000      2.34000000      6.72600000
O      5.13700000      1.77600000      1.79100000
H      4.53800000      1.08000000      1.52200000
H      5.71700000      1.89700000      1.03900000
O      6.92900000    -12.50300000      8.35300000
H      7.38300000    -13.05800000      8.98700000
H      7.09500000    -12.92000000      7.50800000
O     -4.52300000     10.05700000      6.00500000
H     -5.37600000     10.44300000      5.80500000
H     -3.92400000     10.80300000      6.04200000
O     -0.23700000     -9.44900000    -12.55000000
H     -0.46400000     -8.63300000    -12.10400000
H     -1.07800000     -9.81200000    -12.82800000
O      6.37400000      3.56100000     -6.58500000
H      7.27400000      3.84800000     -6.74200000
H      5.83300000      4.21800000     -7.02200000
O     13.41200000     11.32700000     -1.93700000
H     13.12800000     12.23300000     -1.81700000
H     12.76600000     10.80800000     -1.45800000
O     -5.74300000      4.74300000     -1.67100000
H     -6.21800000      4.12900000     -1.11100000
H     -5.58600000      5.50400000     -1.11200000
O      0.76300000      8.61400000     -1.56300000
H      0.89000000      7.68200000     -1.74500000
H      1.23300000      9.06200000     -2.26600000
O     -6.33200000     14.63700000      1.09000000
H     -6.01500000     15.49300000      1.37900000
H     -7.03100000     14.41900000      1.70700000
O    -13.81400000     -0.76000000      7.46100000
H    -12.98800000     -1.13300000      7.76900000
H    -13.67500000      0.18600000      7.48900000
O      0.66800000      9.40100000     -6.70400000
H      0.46200000      9.41200000     -7.63800000
H      1.46000000      9.93400000     -6.62600000
O     10.08000000     -6.36400000    -13.11100000
H      9.70700000     -6.03200000    -13.92700000
H     10.28800000     -5.57800000    -12.60500000
O      8.03100000    -12.09100000     -9.11300000
H      8.22900000    -12.52100000     -8.28100000
H      8.53700000    -12.58000000     -9.76100000
O     -6.62400000     10.83800000     -5.63700000
H     -6.29100000     10.84500000     -4.74000000
H     -6.96900000     11.72100000     -5.77100000
O      0.85100000    -12.38200000      4.83800000
H      0.31100000    -12.70300000      4.11600000
H      0.45200000    -11.54600000      5.08200000
O    -11.72200000      6.87200000      0.42400000
H    -12.59800000      6.71900000      0.77700000
H    -11.84700000      6.90100000     -0.52500000
O     -4.36500000     -4.31700000    -17.58600000
H     -4.89800000     -4.19700000    -16.80000000
H     -4.86300000     -3.88600000    -18.28100000
O     -6.30400000     -5.14300000     15.08900000
H     -6.15800000     -4.20600000     14.96000000
H     -6.86900000     -5.19300000     15.86000000
O      9.97500000      9.48700000      2.48200000
H     10.43400000      9.00900000      3.17400000
H      9.67500000     10.29100000      2.90600000
O     -2.62200000     12.31000000    -13.68700000
H     -3.16100000     11.95500000    -12.98100000
H     -2.13100000     13.02300000    -13.27900000
O      5.35900000    -10.94300000     11.72100000
H      5.53800000    -11.82100000     12.05800000
H      5.05700000    -11.08800000     10.82400000
O      9.72600000      0.70700000    -10.31500000
H     10.17600000      0.28600000     -9.58200000
H      9.65100000      0.01900000    -10.97600000
O     -8.14300000     -3.64300000    -12.99200000
H     -7.84500000     -3.08400000    -12.27500000
H     -8.63500000     -3.05600000    -13.56500000
O      7.81900000     11.02900000     11.55400000
H      7.99400000     10.51000000     12.33900000
H      6.98100000     11.45600000     11.73100000
O     -9.02700000    -11.09400000     -4.29900000
H     -8.29200000    -10.82100000     -4.84800000
H     -9.48300000    -10.27900000     -4.08700000
O      3.70200000     -3.65400000      1.83700000
H      4.16500000     -4.25400000      1.25100000
H      2.84300000     -4.05700000      1.96100000
O     -5.65000000      0.57700000      7.12800000
H     -5.91400000      0.58600000      6.20800000
H     -6.36200000      1.02500000      7.58500000
O      1.83000000     -7.90100000    -11.22500000
H      2.00300000     -7.16200000    -11.80800000
H      1.39200000     -8.54700000    -11.78000000
O     -9.42800000     -4.29600000     -1.70800000
H     -9.15400000     -3.50200000     -1.25000000
H    -10.01800000     -3.98500000     -2.39400000
O     -5.21900000      3.88400000      1.96200000
H     -4.61100000      3.95400000      2.69700000
H     -5.25700000      4.76800000      1.59600000
O     11.22100000      6.10200000     12.89400000
H     10.64000000      6.12600000     12.13400000
H     11.75000000      5.31400000     12.76700000
O    -16.18400000      6.17100000     -1.05200000
H    -17.03300000      6.40600000     -1.42700000
H    -15.66000000      6.96900000     -1.12800000
O    -16.75100000      5.75600000      1.96100000
H    -17.16600000      5.59700000      1.11400000
H    -17.24300000      6.48800000      2.33500000
O     -4.57900000      8.47600000      3.59700000
H     -4.15100000      9.26600000      3.92500000
H     -4.32000000      7.79000000      4.21200000
O     -3.37700000      4.28400000     -3.21700000
H     -3.56000000      3.51200000     -3.75200000
H     -4.14200000      4.36800000     -2.64800000
O     -5.69600000      4.95200000     16.39500000
H     -5.39300000      4.04600000     16.46000000
H     -6.22700000      4.97000000     15.59900000
O     13.16800000    -10.38600000      0.38400000
H     12.65200000     -9.76300000     -0.12800000
H     12.69700000    -10.46100000      1.21500000
O     -2.03500000      7.27800000    -16.52400000
H     -2.46700000      6.44400000    -16.33800000
H     -1.90500000      7.27300000    -17.47300000
O     -5.30000000     -1.74200000    -14.67300000
H     -5.57500000     -2.60100000    -14.99500000
H     -5.40100000     -1.79800000    -13.72300000
O     -1.84500000    -17.19100000     -5.18400000
H     -0.95400000    -16.90000000     -5.37900000
H     -1.74000000    -17.81900000     -4.47000000
O      2.66900000      6.62300000     14.89700000
H      1.71200000      6.59700000     14.88300000
H      2.91800000      5.94800000     15.52900000
O     -0.72800000     -6.79300000     15.67300000
H     -1.21000000     -6.66200000     14.85600000
H     -0.74100000     -7.74000000     15.81000000
O      1.24600000     -3.17600000     -3.27000000
H      0.38200000     -3.34000000     -2.89300000
H      1.11500000     -3.26300000     -4.21500000
O     -2.41200000      4.56700000    -11.98300000
H     -3.08800000      4.65100000    -12.65700000
H     -1.60200000      4.42800000    -12.47300000
O      3.54600000      7.62800000      0.55600000
H      3.60700000      7.50100000      1.50300000
H      3.47600000      6.74200000      0.20000000
O     -7.98400000     -4.48800000     -3.99600000
H     -8.42300000     -4.68500000     -3.16900000
H     -8.69700000     -4.34900000     -4.61900000
O     -4.76200000      9.03200000     11.41500000
H     -4.35900000      9.89700000     11.49300000
H     -4.07800000      8.42300000     11.69200000
O    -12.67400000     -8.54500000      1.97400000
H    -13.14500000     -7.71300000      2.02600000
H    -12.06300000     -8.43000000      1.24700000
O     -4.34700000      8.34700000     -5.11400000
H     -4.59600000      9.09700000     -5.65400000
H     -4.71500000      7.59100000     -5.57200000
O    -10.42100000      3.15400000      1.08700000
H    -11.21600000      2.69600000      0.81400000
H    -10.40300000      3.05700000      2.03900000
O     12.77100000      7.40200000      1.70800000
H     12.40900000      7.33900000      2.59100000
H     12.25000000      6.78700000      1.19100000
O     10.10700000      4.10600000     -4.48100000
H     10.08200000      5.06200000     -4.42600000
H      9.92700000      3.91400000     -5.40100000
O     -9.35500000      1.48600000    -13.61200000
H     -8.98500000      2.34900000    -13.42300000
H    -10.20500000      1.67200000    -14.01100000
O     10.41000000      3.44200000      6.90500000
H     10.74900000      3.36700000      6.01300000
H     10.74100000      2.66400000      7.35300000
O     -3.07100000      8.62700000    -10.20900000
H     -2.50300000      7.93000000     -9.87900000
H     -3.37400000      8.30700000    -11.05900000
O     -8.23400000      6.41800000     13.07600000
H     -8.64700000      6.31700000     12.21900000
H     -7.72300000      7.22400000     13.00300000
O      5.11000000      1.34200000     -5.25600000
H      5.49500000      2.01000000     -5.82200000
H      5.82700000      0.72900000     -5.08800000
O     11.27500000     13.17100000     -2.48500000
H     11.46500000     13.49200000     -3.36700000
H     10.84900000     12.32600000     -2.62500000
O     -0.73700000     -0.23600000    -11.23600000
H     -1.60800000     -0.11000000    -11.61300000
H     -0.85000000     -0.94900000    -10.60700000
O     -6.34000000     -6.59500000    -10.35200000
H     -6.29800000     -7.42500000    -10.82700000
H     -5.64400000     -6.65900000     -9.69800000
O     -8.97300000     -0.42000000    -11.58000000
H     -9.76300000     -0.88400000    -11.85500000
H     -8.97600000      0.38600000    -12.09700000
O      3.33800000     -7.14900000      9.61800000
H      3.50800000     -8.04500000      9.32800000
H      3.96300000     -6.61600000      9.12600000
O      2.39800000    -17.85500000      0.93000000
H      3.19400000    -17.77200000      0.40500000
H      2.53300000    -17.25900000      1.66600000
O    -10.11100000    -11.52400000      3.93000000
H     -9.65700000    -12.36500000      3.88300000
H    -10.08100000    -11.18600000      3.03500000
O    -11.76500000    -13.71300000     -2.37400000
H    -12.04000000    -13.05000000     -1.74000000
H    -10.81400000    -13.61700000     -2.42400000
O     -0.83000000     12.91400000     -8.98500000
H     -0.49200000     13.28800000     -8.17100000
H     -1.40700000     12.20500000     -8.70200000
O     -3.20600000     -8.61500000     -1.65500000
H     -3.66400000     -7.80100000     -1.86500000
H     -2.44900000     -8.62200000     -2.24100000
O      6.24600000     13.84900000      4.93400000
H      6.28800000     14.79000000      4.76700000
H      6.31900000     13.44800000      4.06800000
O      6.41900000     -7.74100000      9.55000000
H      6.84800000     -8.54200000      9.85100000
H      6.75200000     -7.05800000     10.13200000
O      4.05000000     -9.77100000      4.78300000
H      4.77000000     -9.70700000      5.41000000
H      3.84500000    -10.70600000      4.74900000
O     -6.23300000     -7.30900000     -4.20900000
H     -6.49300000     -6.51700000     -4.68000000
H     -6.59200000     -7.19300000     -3.32900000
O     10.90500000      0.84500000      0.35600000
H     10.42200000      0.67900000     -0.45400000
H     11.47100000      0.08000000      0.45800000
O     13.55100000      5.02700000      3.62900000
H     14.11800000      4.35900000      4.01400000
H     13.98000000      5.85600000      3.83800000
O      3.50200000      5.01800000     16.98000000
H      3.38100000      4.09400000     17.19800000
H      4.24400000      5.29500000     17.51700000
O     -2.07100000      0.06100000      4.83700000
H     -2.62400000     -0.63000000      4.47300000
H     -2.40700000      0.19700000      5.72300000
O     -2.95700000     11.69900000      3.82100000
H     -2.51100000     12.46800000      3.46500000
H     -3.88500000     11.86200000      3.65300000
O      5.76100000    -13.81600000     -6.00800000
H      5.38400000    -12.99600000     -5.69200000
H      5.28400000    -14.00400000     -6.81600000
O      7.41500000     -7.59200000     14.08000000
H      7.64400000     -8.37700000     14.57600000
H      7.01000000     -7.92400000     13.27800000
O     15.83100000     -0.58200000     -1.99100000
H     16.50900000     -0.24900000     -1.40200000
H     15.47400000      0.19900000     -2.41200000
O      3.93800000      5.90100000     -3.27100000
H      4.19300000      5.16300000     -2.71700000
H      2.98400000      5.84000000     -3.32600000
O     -5.84400000     11.96900000      3.47600000
H     -6.39300000     11.89900000      2.69500000
H     -6.33300000     11.50600000      4.15500000
O     10.07700000     -5.67100000     -8.97400000
H     10.39400000     -5.31400000     -9.80300000
H      9.14200000     -5.81700000     -9.11700000
O      7.94600000      4.67300000     12.79400000
H      8.52600000      4.39000000     13.50100000
H      7.76100000      5.59100000     12.98900000
O     -0.08600000     -6.34500000     -0.32900000
H     -0.59600000     -7.04400000      0.08000000
H     -0.61500000     -5.55700000     -0.20200000
O     -6.56500000    -10.82600000      9.45800000
H     -7.07500000    -10.19200000      9.96000000
H     -6.30000000    -11.48400000     10.10000000
O      6.17800000     -2.60300000      0.15700000
H      5.86800000     -3.05900000      0.94000000
H      5.39100000     -2.20500000     -0.21600000
O     12.18400000      7.25300000     -9.34100000
H     13.09300000      7.47200000     -9.54500000
H     12.17100000      6.29600000     -9.30300000
O     12.50400000      2.72000000     -1.41500000
H     11.78500000      2.12200000     -1.20900000
H     12.60800000      3.25100000     -0.62600000
O      0.96300000      3.21000000      4.81300000
H      1.82200000      2.79200000      4.87700000
H      0.34200000      2.51700000      5.03700000
O    -10.23300000     -3.75500000      3.56100000
H    -10.08500000     -3.85400000      4.50100000
H    -10.58800000     -2.87100000      3.46600000
O     11.05700000     -7.44400000      1.89600000
H     10.84100000     -6.92300000      2.66900000
H     10.27800000     -7.38600000      1.34200000
O     -3.44600000    -12.89300000     -3.37600000
H     -3.61600000    -13.72500000     -3.81900000
H     -3.14500000    -13.14400000     -2.50300000
O      5.47300000     10.85500000      0.06100000
H      5.05300000     10.24800000     -0.54800000
H      5.99700000     11.43000000     -0.49800000
O      3.15000000    -14.89400000     10.77300000
H      2.25200000    -15.22000000     10.83300000
H      3.27200000    -14.69900000      9.84400000
O     -6.85800000     10.88900000      1.19800000
H     -7.03400000     10.08000000      1.68000000
H     -7.61200000     10.99000000      0.61700000
O      6.97300000     12.80100000     -1.43700000
H      6.29500000     13.41500000     -1.71700000
H      7.64300000     13.35100000     -1.03200000
O    -10.72900000      0.37600000      0.03000000
H     -9.91800000      0.87000000      0.15700000
H    -10.92500000      0.47500000     -0.90200000
O     -2.86500000     10.56000000     -1.80800000
H     -2.45400000     11.42000000     -1.88900000
H     -3.37600000     10.61300000     -1.00100000
O     -6.20000000    -11.49400000     -0.21800000
H     -6.51600000    -10.71500000     -0.67500000
H     -5.71600000    -11.15100000      0.53400000
O      5.29200000     -6.33400000     -8.89100000
H      5.84900000     -6.25800000     -9.66600000
H      4.97500000     -5.44400000     -8.73600000
O      7.71800000    -12.32500000     -1.90100000
H      8.64400000    -12.45200000     -2.10900000
H      7.42100000    -11.66600000     -2.52900000
O     15.93800000     -1.59300000     -7.17500000
H     16.32800000     -2.46300000     -7.08700000
H     16.08900000     -1.17600000     -6.32600000
O      6.46700000      7.42300000     -1.53100000
H      6.02300000      6.59600000     -1.71600000
H      5.82900000      8.09700000     -1.76600000
O      3.27200000     11.06100000      4.90000000
H      3.83500000     11.22400000      4.14300000
H      3.72900000     10.38200000      5.39600000
O      7.16100000     -7.50200000    -11.21700000
H      6.20600000     -7.44400000    -11.20100000
H      7.43200000     -6.81400000    -11.82600000
O    -13.90600000     -8.17300000     -1.66800000
H    -13.36200000     -7.41200000     -1.46600000
H    -13.27900000     -8.87400000     -1.84700000
O     -1.68900000     13.06200000     -2.78000000
H     -2.39600000     13.35800000     -3.35300000
H     -1.48500000     13.82500000     -2.23900000
O     -7.51200000     -3.55600000      7.36100000
H     -7.32500000     -4.16400000      8.07600000
H     -8.41000000     -3.76200000      7.10000000
O      0.11900000    -13.07000000      9.75000000
H      0.08000000    -12.11400000      9.71700000
H      0.24500000    -13.33600000      8.83900000
O     -5.88000000     17.09400000      2.86700000
H     -4.95900000     16.85800000      2.75700000
H     -6.15200000     16.63500000      3.66200000
O      2.93200000     -7.35100000     12.38900000
H      2.96100000     -7.40900000     11.43400000
H      2.10100000     -6.91600000     12.57700000
O     13.40700000     -8.93200000     -5.71000000
H     14.15600000     -9.12600000     -6.27400000
H     12.76900000     -8.51900000     -6.29200000
O    -17.86700000     -0.01700000      2.04500000
H    -18.23400000      0.15000000      2.91400000
H    -17.10300000      0.55700000      1.99400000
O      9.33500000      4.29300000     -7.41600000
H      9.78900000      5.13300000     -7.48400000
H      9.60300000      3.81100000     -8.19900000
O     -6.83100000     -9.79400000     -5.24600000
H     -6.44000000     -8.93300000     -5.10200000
H     -6.39400000    -10.36400000     -4.61300000
O      2.18300000     -2.76200000     10.49400000
H      2.31300000     -2.56500000      9.56600000
H      1.69500000     -2.01200000     10.83300000
O     -3.46300000     -0.16600000     -8.15000000
H     -4.19000000      0.35700000     -8.48700000
H     -3.48200000     -0.96800000     -8.67100000
O    -13.19100000      3.02700000      3.12900000
H    -12.35200000      3.11000000      3.58200000
H    -12.98600000      2.53400000      2.33400000
O     -1.46000000     14.01100000      2.77700000
H     -0.73200000     13.54700000      3.19100000
H     -1.12400000     14.26500000      1.91700000
O    -11.03200000      8.25400000      3.22900000
H    -11.93700000      8.00700000      3.03600000
H    -11.10400000      8.88600000      3.94400000
O     -8.38600000     -1.91500000     -6.61500000
H     -8.01900000     -1.48400000     -7.38800000
H     -8.18000000     -2.84200000     -6.73800000
O      9.98600000     -4.10400000    -11.56800000
H     10.20000000     -3.18700000    -11.73900000
H      9.03200000     -4.14400000    -11.63600000
O    -14.29600000      6.86900000     -9.09500000
H    -14.25500000      7.50500000     -9.80900000
H    -13.55700000      6.28300000     -9.25300000
O      4.32000000     12.39100000     -4.79100000
H      3.70400000     12.09600000     -4.12000000
H      4.15600000     13.33000000     -4.87100000
O      0.04700000    -14.16500000     -7.72900000
H     -0.16600000    -13.57600000     -8.45200000
H     -0.69200000    -14.77200000     -7.68800000
O      8.44700000      7.13200000     -7.76700000
H      7.78500000      7.59700000     -8.27800000
H      9.12900000      7.78500000     -7.60800000
O     16.78900000     -1.52500000      2.01800000
H     17.19700000     -1.16000000      2.80400000
H     17.16000000     -2.40400000      1.94300000
O     -8.90800000      7.04700000      0.50700000
H     -8.66100000      7.64600000      1.21100000
H     -9.85300000      6.93600000      0.60800000
O     -3.45200000     -4.24900000     -6.74300000
H     -4.32000000     -4.54800000     -6.47300000
H     -3.27100000     -3.49800000     -6.17800000
O     -5.84000000    -14.12200000      4.45600000
H     -6.76400000    -14.19000000      4.69600000
H     -5.50200000    -15.01200000      4.54900000
O    -14.28300000      8.16500000     -6.60500000
H    -14.15800000      7.66100000     -7.40900000
H    -15.01100000      8.75500000     -6.80100000
O      2.43400000    -12.47200000     12.32900000
H      3.31500000    -12.39500000     11.96400000
H      2.07800000    -13.26700000     11.93200000
O    -14.18000000      3.44300000     -1.79900000
H    -14.02500000      2.80500000     -1.10300000
H    -15.12600000      3.41400000     -1.94400000
O     -3.66300000      3.97000000     -6.26900000
H     -2.76100000      4.28400000     -6.19600000
H     -4.17000000      4.74900000     -6.49700000
O    -10.75400000     -4.35500000    -11.17400000
H     -9.91100000     -4.39000000    -11.62700000
H    -10.90000000     -5.25100000    -10.87000000
O      2.72400000      7.69400000      3.60000000
H      2.69800000      7.87100000      4.54000000
H      3.12400000      6.82700000      3.53100000
O     -6.08800000     10.07100000     -9.91500000
H     -6.57700000     10.83000000     -9.59900000
H     -5.35300000      9.98900000     -9.30700000
O      5.43400000     11.77700000     -8.76200000
H      5.71800000     12.49900000     -8.20100000
H      5.60900000     12.08100000     -9.65200000
O      5.42900000     -7.09200000      6.75800000
H      5.96300000     -7.40600000      7.48800000
H      4.73700000     -7.74600000      6.66800000
O      2.51500000     -4.20200000    -17.40400000
H      2.13500000     -3.62100000    -16.74500000
H      2.52700000     -5.06200000    -16.98500000
O     17.35200000      0.47800000      0.16300000
H     17.06700000      1.38900000      0.23500000
H     17.19100000      0.10700000      1.03100000
O      6.85300000      9.06800000     -5.45100000
H      7.67400000      8.61300000     -5.26100000
H      6.58400000      9.43700000     -4.61100000
O    -11.05700000    -14.20600000      1.03600000
H    -11.98100000    -13.95800000      1.00400000
H    -10.58500000    -13.40100000      0.82300000
O    -15.04900000      0.41500000     -5.60600000
H    -15.63900000      1.01200000     -6.06700000
H    -14.53100000      0.00800000     -6.30000000
O      6.62500000      2.35800000    -16.52200000
H      6.67100000      2.69700000    -15.62800000
H      6.00200000      1.63300000    -16.47100000
O     -4.13600000     -6.95500000     -8.69300000
H     -3.69800000     -7.77700000     -8.47200000
H     -3.42200000     -6.33300000     -8.83400000
O      7.35200000     10.56100000     -2.82600000
H      7.58200000     11.32300000     -2.29400000
H      7.23900000      9.85300000     -2.19200000
O      6.64700000     -0.98300000      7.89800000
H      7.21000000     -0.58000000      8.55900000
H      6.73100000     -1.92300000      8.05300000
O      5.83000000     -4.99400000      5.28300000
H      5.09500000     -4.38300000      5.32700000
H      5.84000000     -5.41900000      6.14000000
O     -1.60900000      6.45200000     -9.05900000
H     -1.48000000      6.08100000     -8.18600000
H     -0.72800000      6.68800000     -9.35200000
O      7.57400000      7.11400000    -11.46100000
H      6.76200000      6.84100000    -11.03400000
H      7.58300000      8.06700000    -11.37300000
O    -13.16200000     10.68100000     -1.03100000
H    -13.88600000     10.54500000     -1.64300000
H    -12.51400000     11.17400000     -1.53300000
O     -3.16200000      7.75000000    -12.79300000
H     -3.38200000      8.07000000    -13.66700000
H     -3.55600000      6.87900000    -12.75000000
O    -10.98600000     12.50000000      5.32400000
H    -11.57400000     12.56400000      4.57200000
H    -11.55300000     12.24400000      6.05100000
O     -0.96300000      8.47900000      6.90100000
H     -1.47000000      7.90400000      6.32800000
H     -0.17700000      7.97500000      7.11100000
O      2.47600000     -7.65400000     15.59800000
H      3.02100000     -7.22200000     16.25600000
H      2.11100000     -6.93600000     15.08000000
O     -9.22900000      4.05200000    -12.40300000
H     -9.16400000      4.94100000    -12.75300000
H     -9.74100000      4.14800000    -11.60000000
O     -4.36200000     10.92600000      8.72600000
H     -4.41800000     11.73900000      9.22800000
H     -3.56000000     11.01600000      8.21200000
O      6.84200000     -1.67700000     -5.23400000
H      7.20900000     -2.25200000     -4.56300000
H      7.42100000     -1.78800000     -5.98800000
O      3.65700000      4.95200000     -0.16800000
H      2.70800000      4.96900000     -0.28700000
H      3.93400000      4.12400000     -0.56100000
O     -5.03800000    -11.48000000      4.54200000
H     -4.58000000    -11.54800000      5.38000000
H     -5.44700000    -12.33700000      4.42100000
O     11.18500000      0.08000000     -2.32100000
H     12.02000000     -0.37100000     -2.19800000
H     11.07600000      0.12900000     -3.27100000
O     -0.08500000      7.10400000      1.19900000
H      0.18500000      6.79900000      0.33300000
H      0.53400000      6.69200000      1.80200000
O      0.81600000      5.33300000    -17.46300000
H      0.05800000      4.84000000    -17.15000000
H      1.18900000      4.78600000    -18.15400000
O     15.47200000      4.31200000     -2.97600000
H     15.04800000      3.47200000     -2.79900000
H     16.21100000      4.09300000     -3.54300000
O     13.64600000     -6.89700000      0.76000000
H     13.37800000     -7.56300000      0.12700000
H     12.86000000     -6.72900000      1.27900000
O    -14.25100000    -11.87200000     -1.90800000
H    -13.51700000    -11.25700000     -1.89600000
H    -14.79200000    -11.58600000     -2.64400000
O      0.83400000    -12.36800000     -1.06100000
H      0.46900000    -12.61000000     -1.91200000
H      1.77600000    -12.51000000     -1.15500000
O     -6.38200000      3.61700000    -12.14200000
H     -6.03900000      3.55200000    -11.25100000
H     -7.33100000      3.68100000    -12.03000000
O      1.17300000     -5.24300000     10.42400000
H      1.35100000     -4.33900000     10.68200000
H      2.00400000     -5.55900000     10.07000000
O     -6.85300000     -9.33500000      6.64500000
H     -7.40000000     -9.57900000      7.39100000
H     -6.87800000    -10.09900000      6.06900000
O     11.47000000    -12.89500000     -2.50800000
H     10.69100000    -12.88400000     -3.06400000
H     11.94600000    -12.10000000     -2.74600000
O     -3.06100000      0.01500000    -14.39600000
H     -3.44300000     -0.86300000    -14.43000000
H     -2.26500000     -0.09100000    -13.87400000
O      4.37500000      3.29200000     -2.09000000
H      5.32300000      3.26300000     -1.95600000
H      4.14100000      2.39900000     -2.34200000
O      2.85600000    -10.03900000      8.89100000
H      3.39500000    -10.82700000      8.96400000
H      1.98500000    -10.31800000      9.17300000
O      4.92600000     14.83300000     -1.21700000
H      5.22400000     14.90300000     -0.31000000
H      4.78300000     15.73800000     -1.49300000
O     -2.90700000      0.59500000      7.37000000
H     -3.85900000      0.49800000      7.34400000
H     -2.73700000      1.07100000      8.18300000
O      6.26300000      5.00200000      3.47400000
H      6.84100000      5.28200000      2.76500000
H      6.85500000      4.79000000      4.19600000
O     -9.67000000      7.77500000    -11.56200000
H     -9.76000000      7.40300000    -10.68500000
H    -10.45300000      7.48000000    -12.02800000
O     -2.52500000    -10.59700000    -13.87800000
H     -1.86800000    -11.15300000    -14.29700000
H     -3.17700000    -10.44000000    -14.56000000
O    -15.78200000     -6.09300000      3.02500000
H    -15.01100000     -5.52600000      3.02600000
H    -16.46100000     -5.57500000      3.45800000
O      2.49900000    -11.60600000    -10.66400000
H      3.04000000    -12.33100000    -10.97500000
H      1.71300000    -12.02500000    -10.31500000
O    -10.55100000     -8.91800000     -0.10400000
H    -10.18500000     -8.03400000     -0.07300000
H    -10.14300000     -9.37300000      0.63200000
O     -4.88600000    -12.47600000     10.65600000
H     -4.58100000    -13.05100000      9.95500000
H     -4.08700000    -12.09800000     11.02200000
O     -2.20300000    -11.16400000      6.15500000
H     -2.97000000    -11.29300000      6.71300000
H     -2.12500000    -11.98100000      5.66200000
O      3.82600000     -4.17400000     14.74000000
H      4.38800000     -4.53800000     14.05600000
H      3.37500000     -3.44400000     14.31600000
O     15.43200000     -6.01900000     -1.34900000
H     15.60500000     -6.89100000     -1.70400000
H     15.14200000     -6.17900000     -0.45100000
O      3.78700000      0.83200000     -3.08200000
H      4.22600000      0.99800000     -3.91600000
H      2.96600000      0.40400000     -3.32500000
O      5.14500000     11.81500000     12.25200000
H      4.44500000     11.73800000     11.60400000
H      4.75300000     11.49900000     13.06600000
O     -2.15700000      8.82600000     -3.87600000
H     -2.98500000      8.49200000     -4.22100000
H     -2.40800000      9.35000000     -3.11600000
O      7.29900000      1.90600000     -0.05600000
H      7.26600000      2.67500000     -0.62400000
H      7.89500000      1.30400000     -0.50200000
O     -3.96800000     -6.55700000     15.09900000
H     -4.75100000     -6.05900000     15.33200000
H     -4.19700000     -7.46700000     15.28800000
O     -7.68600000     -6.00300000      3.97500000
H     -7.49200000     -5.08800000      4.17600000
H     -7.00200000     -6.49800000      4.42800000
O      9.40700000     -0.07400000     -4.24400000
H      8.72000000      0.11700000     -4.88200000
H      8.93600000     -0.24900000     -3.42900000
O     -6.36500000    -10.31000000    -12.12500000
H     -6.28700000    -11.25700000    -12.23900000
H     -7.11100000    -10.20000000    -11.53500000
O     -2.46300000     -5.75200000      7.46000000
H     -3.39200000     -5.86600000      7.66100000
H     -2.10700000     -5.29800000      8.22400000
O      9.51100000      2.43100000     -2.29500000
H      9.71300000      1.63000000     -2.77900000
H      9.99600000      3.11700000     -2.75400000
O     -2.61700000     -9.07100000     10.47100000
H     -2.74600000     -8.23400000     10.91800000
H     -3.22800000     -9.04600000      9.73500000
O      8.63400000     -7.54100000     -3.88200000
H      9.14400000     -6.74500000     -4.03100000
H      8.45900000     -7.88100000     -4.76000000
O      3.44700000     -4.32700000      7.39300000
H      2.95400000     -5.14200000      7.47600000
H      2.95700000     -3.81400000      6.74900000
O      9.29200000      3.39600000    -10.00900000
H      9.22700000      3.78300000    -10.88200000
H      9.45400000      2.46600000    -10.17100000
O      0.95100000      4.63900000      2.49200000
H      0.73200000      4.22100000      3.32500000
H      1.90600000      4.70700000      2.50200000
O     -3.77100000     13.84500000     -4.19000000
H     -3.36500000     14.09300000     -5.02000000
H     -4.71000000     13.84400000     -4.37300000
O     -6.77700000      0.22200000      4.75700000
H     -7.45900000     -0.44100000      4.85700000
H     -6.98100000      0.65300000      3.92800000
O     -9.48000000     -2.35800000     11.25700000
H     -9.30500000     -2.58400000     12.17100000
H    -10.41400000     -2.53400000     11.14200000
O      6.71400000    -10.96900000     -4.41600000
H      7.62200000    -11.10300000     -4.68800000
H      6.27900000    -10.62000000     -5.19400000
O     13.05100000      7.51000000     -4.53300000
H     13.26700000      6.91100000     -3.81900000
H     13.04000000      8.37600000     -4.12500000
O      7.70000000     -7.43000000      1.80900000
H      7.22700000     -7.16100000      2.59600000
H      7.77300000     -6.63000000      1.28800000
O      0.95600000      6.26500000      7.00500000
H      0.39100000      5.68500000      7.51500000
H      1.09200000      5.80100000      6.17900000
O     -4.62400000    -11.95700000      7.21400000
H     -5.19700000    -12.71500000      7.09600000
H     -4.93600000    -11.54400000      8.01900000
O     -6.87900000     -6.98500000     -1.38800000
H     -7.79700000     -6.95600000     -1.11600000
H     -6.42700000     -6.41800000     -0.76300000
O     -0.64700000     -4.88300000    -13.70800000
H     -0.81900000     -3.99300000    -14.01600000
H     -0.97500000     -5.44700000    -14.40900000
O     -8.83400000     -9.56300000      1.89900000
H     -9.25800000     -8.98800000      2.53600000
H     -7.96500000     -9.18100000      1.77300000
O      9.87400000    -11.80900000     -4.50900000
H     10.42600000    -11.51300000     -5.23400000
H      9.14900000    -12.26800000     -4.93300000
O      2.51700000     12.79900000     -2.36300000
H      1.86700000     12.81300000     -1.66000000
H      3.26800000     13.27000000     -2.00300000
O    -13.14700000      6.32700000     -2.03300000
H    -13.83400000      6.56600000     -2.65500000
H    -13.34400000      5.42100000     -1.79500000
O      2.78700000     -3.80700000    -11.55000000
H      2.15500000     -3.12300000    -11.77200000
H      3.44500000     -3.36100000    -11.01700000
O     -3.07500000      1.78900000    -16.43500000
H     -2.98500000      1.24700000    -15.65100000
H     -4.01100000      1.98400000    -16.48500000
O    -10.49800000     -6.76300000     -7.49400000
H     -9.82600000     -7.42800000     -7.34200000
H    -10.85700000     -6.97800000     -8.35500000
O     -9.16700000    -12.34200000      0.36200000
H     -8.56200000    -13.06900000      0.50300000
H     -8.81400000    -11.62900000      0.89400000
O     15.25600000      2.12800000     -6.39800000
H     14.35100000      2.33100000     -6.16100000
H     15.28100000      2.22000000     -7.35000000
O     16.75200000     -3.62500000      4.96700000
H     15.87100000     -3.26100000      4.87500000
H     17.33000000     -2.93900000      4.63100000
O     -9.89600000     -6.76100000     -3.40700000
H    -10.38600000     -6.57000000     -2.60800000
H     -9.92800000     -5.94600000     -3.90900000
O     -4.19300000      2.94200000     14.24200000
H     -5.04400000      3.37900000     14.28100000
H     -4.39200000      2.01800000     14.39500000
O     -5.24200000     -9.89500000      2.30500000
H     -5.86000000     -9.26200000      2.67100000
H     -5.08100000    -10.51200000      3.01900000
O    -10.82500000     -6.06500000      2.70000000
H    -10.64200000     -5.16000000      2.95500000
H    -10.40400000     -6.59500000      3.37700000
O     -5.57500000     -2.20600000      0.69700000
H     -4.77900000     -2.24700000      1.22700000
H     -5.50900000     -1.37400000      0.22900000
O      1.24200000      8.22300000     11.88500000
H      1.07200000      8.88400000     12.55600000
H      0.40000000      8.10200000     11.44700000
O     -1.33600000      5.51100000     11.34300000
H     -1.13000000      6.42600000     11.15000000
H     -2.27300000      5.43300000     11.16400000
O    -12.96500000     -3.63100000     10.80300000
H    -12.93700000     -3.78600000     11.74700000
H    -12.38400000     -4.29700000     10.43400000
O    -10.66800000      3.56700000    -10.13500000
H    -11.59700000      3.65800000    -10.34400000
H    -10.52500000      2.62200000    -10.08300000
O      0.72200000    -15.34900000     -2.92100000
H      0.79800000    -14.41900000     -3.13700000
H      0.28700000    -15.73600000     -3.68100000
O      7.91300000     -9.65000000      0.08200000
H      7.00100000     -9.66100000      0.37300000
H      8.29400000     -8.88600000      0.51600000
O     -1.73200000     16.14400000     -8.52000000
H     -2.31100000     15.60900000     -7.97600000
H     -0.90200000     16.15600000     -8.04400000
O     -0.78600000     -5.14800000     -5.53800000
H     -0.57000000     -5.53100000     -4.68700000
H     -1.52500000     -5.66700000     -5.85400000
O     -6.88400000     -0.75300000     12.38300000
H     -7.44900000     -1.36800000     11.91500000
H     -6.27700000     -0.43000000     11.71700000
O     11.58800000     10.58200000     -5.50500000
H     10.76200000     10.97100000     -5.21900000
H     11.35700000     10.07500000     -6.28400000
O    -10.41900000      0.81200000     -9.58100000
H     -9.72300000      0.31700000    -10.01400000
H    -10.35900000      0.55600000     -8.66100000
O    -11.14600000      5.32600000      8.37100000
H    -11.98200000      4.99600000      8.04000000
H    -10.58800000      5.38700000      7.59600000
O      1.56900000      3.98300000    -10.29500000
H      0.73500000      3.68000000     -9.93600000
H      1.73300000      3.40600000    -11.04100000
O      8.26500000      6.76300000      6.21600000
H      8.55000000      5.91200000      5.88200000
H      7.66000000      7.09000000      5.55000000
O     -3.43200000      1.91300000      3.18000000
H     -3.13100000      2.82200000      3.18800000
H     -2.68800000      1.41200000      3.51400000
O      2.67300000     14.76400000      3.15400000
H      1.83900000     14.70800000      3.62000000
H      2.89700000     13.85500000      2.95400000
O     11.50000000     -5.81000000     12.01100000
H     11.13300000     -4.92900000     12.08400000
H     10.92500000     -6.25800000     11.39000000
O      5.19100000      8.95100000      5.57900000
H      4.64700000      8.18400000      5.75600000
H      5.95900000      8.60100000      5.12700000
O     11.57200000     -8.19900000      5.43100000
H     11.05300000     -8.99500000      5.32300000
H     10.98600000     -7.58900000      5.87900000
O     -9.20900000     -3.32300000     13.95600000
H     -9.23300000     -2.54800000     14.51700000
H     -9.07300000     -4.05300000     14.56000000
O      0.92700000     -6.22600000     -7.21200000
H      0.71000000     -5.94800000     -6.32200000
H      1.07600000     -7.16800000     -7.13900000
O     13.14000000      1.57900000    -10.22100000
H     12.50000000      0.99300000     -9.81700000
H     12.71200000      2.43500000    -10.22400000
O     -1.47300000     -2.53300000     15.48500000
H     -0.55000000     -2.62400000     15.25000000
H     -1.58300000     -1.60000000     15.66900000
O      9.69800000    -14.30500000      2.18400000
H     10.14100000    -14.52600000      1.36400000
H      9.28500000    -13.45900000      2.01200000
O      4.01900000     15.71900000      5.69800000
H      4.35100000     15.01100000      6.25100000
H      3.65900000     15.27400000      4.93100000
O    -10.97000000      0.11700000      2.74700000
H    -10.59000000     -0.25900000      1.95400000
H    -10.72400000      1.04200000      2.71600000
O      9.62700000     11.64300000      3.93300000
H      9.31500000     12.54400000      4.02400000
H     10.34800000     11.57500000      4.55800000
O     -0.16000000     -9.58500000      5.53800000
H     -0.03800000     -8.93400000      6.22900000
H     -0.95000000    -10.06200000      5.79500000
O     -2.56800000      6.07200000      0.40800000
H     -2.27700000      6.03400000     -0.50300000
H     -1.85300000      6.51100000      0.87000000
O    -16.22400000     -9.51000000     -0.13000000
H    -15.47900000     -9.17600000     -0.62900000
H    -15.83200000     -9.90600000      0.64900000
O     -1.37800000     -5.72500000      4.97200000
H     -1.60300000     -5.98000000      5.86700000
H     -2.21400000     -5.48200000      4.57500000
O      4.08700000     -3.54600000    -14.61600000
H      4.62900000     -2.84700000    -14.98100000
H      3.22400000     -3.40900000    -15.00600000
