# Supplementary material for: Integrated Multiscale Multilevel Approach to Open Shell Molecular Systems
Source: J Chem Theory Comput. 2023 Feb 13;19(5):1446–56. doi: 10.1021/acs.jctc.2c00805 (PMC10018740; doi:10.1021/acs.jctc.2c00805)
Supplement: Supplementary file 2 — ct2c00805_si_002.zip [file ct2c00805_si_002.zip › structures/PROXYL/frame175.xyz]

2540

C      0.66100000     -0.07300000      1.78600000
H      0.74900000     -1.12200000      2.06900000
H      0.88000000      0.47000000      2.70500000
C     -0.68200000      0.21000000      1.12900000
C     -1.76700000     -0.82900000      1.49400000
H     -2.18300000     -0.84300000      2.50200000
H     -1.35700000     -1.81900000      1.29500000
H     -2.56600000     -0.74600000      0.75700000
C     -1.14700000      1.65800000      1.21700000
H     -0.33500000      2.35700000      1.01700000
H     -1.94800000      1.79300000      0.49000000
H     -1.63800000      1.83900000      2.17300000
N     -0.31200000      0.10000000     -0.32300000
O     -1.18900000     -0.18700000     -1.27000000
C      1.13200000     -0.19000000     -0.51500000
C      1.44000000     -1.63500000     -0.90200000
H      0.82900000     -1.89700000     -1.76500000
H      2.50000000     -1.68800000     -1.14700000
H      1.15900000     -2.26200000     -0.05500000
C      1.65800000      0.70500000     -1.65900000
H      1.08600000      0.48300000     -2.56000000
H      2.73600000      0.69500000     -1.81600000
H      1.36600000      1.73600000     -1.45800000
C      1.76700000      0.29100000      0.78000000
H      2.73400000     -0.15600000      1.01000000
H      1.79100000      1.38100000      0.80000000
O     -5.80100000     14.38300000      9.92500000
H     -4.98500000     14.01300000      9.58900000
H     -5.59300000     14.64800000     10.82100000
O     -2.71900000     -6.29100000    -16.96900000
H     -3.03800000     -5.47700000    -16.57900000
H     -1.99100000     -6.55600000    -16.40700000
O      4.80300000      8.38100000     -5.15500000
H      5.12700000      9.04800000     -5.76000000
H      4.49100000      8.87500000     -4.39800000
O    -14.25100000     -0.84800000      9.39500000
H    -14.33700000     -0.38800000      8.56100000
H    -13.31900000     -1.06100000      9.45600000
O     14.24900000      6.10400000      5.44900000
H     15.05200000      5.59700000      5.56700000
H     14.22500000      6.69400000      6.20300000
O     10.23500000    -11.86500000     -2.41600000
H     10.23000000    -12.71600000     -2.85300000
H     10.17500000    -11.22900000     -3.12900000
O      2.65000000    -10.43700000      4.59300000
H      2.29900000     -9.93900000      3.85500000
H      2.68200000     -9.80800000      5.31400000
O      8.64300000      9.79500000      1.90900000
H      8.73100000     10.53100000      1.30400000
H      7.71100000      9.57800000      1.88900000
O      3.20400000      2.93400000     -8.89700000
H      2.61500000      3.68800000     -8.86300000
H      3.99900000      3.26900000     -9.31200000
O      4.74400000    -11.90500000    -11.04000000
H      4.70300000    -12.85100000    -10.89400000
H      3.94200000    -11.56600000    -10.64300000
O     -2.79700000     -1.09100000     15.65300000
H     -3.01000000     -1.13300000     14.72100000
H     -3.43700000     -1.66700000     16.07200000
O      3.60800000     -2.45400000    -17.54300000
H      3.09000000     -2.00000000    -18.20800000
H      3.22600000     -2.17600000    -16.71100000
O    -12.93900000      5.48400000     10.40200000
H    -13.48900000      5.69200000      9.64700000
H    -12.04500000      5.64600000     10.09900000
O      7.41100000     -5.89500000      4.35700000
H      7.00700000     -5.50900000      5.13400000
H      7.91500000     -5.17900000      3.96900000
O     17.34900000     -2.66100000     -3.10600000
H     16.71100000     -2.82700000     -2.41300000
H     17.00400000     -1.90000000     -3.57300000
O     13.90000000     -6.15700000      5.30900000
H     13.25100000     -6.85500000      5.21800000
H     14.39300000     -6.38900000      6.09600000
O      1.49100000      7.16700000      8.32200000
H      0.54400000      7.13900000      8.18800000
H      1.70600000      8.10000000      8.31700000
O     -1.68600000      4.36300000     17.79400000
H     -1.22400000      4.80800000     17.08200000
H     -1.93100000      3.51400000     17.42600000
O     -0.08300000      4.56100000      6.47900000
H      0.80900000      4.33200000      6.21900000
H     -0.56300000      3.73300000      6.44400000
O      0.87600000      0.94300000     15.24200000
H      1.68400000      1.20800000     14.80300000
H      0.18400000      1.40800000     14.77200000
O     17.64800000      0.53400000      2.69500000
H     16.75100000      0.45300000      3.01800000
H     18.18200000      0.60700000      3.48700000
O      2.96700000    -12.81700000     -6.05300000
H      2.62500000    -13.70500000     -5.94900000
H      2.18700000    -12.26600000     -6.11500000
O      8.08300000      8.48500000     11.22700000
H      7.70800000      7.74600000     11.70800000
H      8.79500000      8.79800000     11.78500000
O     10.24100000      5.44500000      1.91700000
H     10.82000000      5.11000000      2.60100000
H     10.48100000      4.94800000      1.13500000
O      7.19100000     -7.26100000     -8.46100000
H      7.62300000     -6.53200000     -8.01600000
H      6.45100000     -7.48200000     -7.89500000
O      3.97600000      6.33500000      9.85100000
H      3.61000000      6.58200000      9.00200000
H      3.34900000      6.67300000     10.49000000
O      5.42000000     -1.95300000     15.80700000
H      5.53300000     -1.11100000     15.36700000
H      6.17400000     -2.02000000     16.39300000
O      2.27000000     14.80100000     -1.40200000
H      2.71200000     13.96700000     -1.24400000
H      2.81900000     15.45000000     -0.96200000
O    -11.43100000      0.52100000    -12.61900000
H    -11.34900000      1.31700000    -13.14400000
H    -10.55200000      0.14300000    -12.61800000
O    -11.81800000     -3.09600000    -10.91900000
H    -11.73100000     -3.99100000    -10.59100000
H    -12.76200000     -2.96300000    -11.00500000
O    -10.97400000     11.48500000      3.75200000
H    -10.59400000     10.69000000      4.12500000
H    -11.66700000     11.73000000      4.36500000
O      9.07400000     -0.57600000    -10.74500000
H      8.23900000     -0.64500000    -11.20700000
H      8.97100000     -1.13900000     -9.97800000
O     -4.89200000     -3.90500000      3.46200000
H     -4.12900000     -4.48100000      3.41200000
H     -5.26800000     -3.92700000      2.58200000
O      5.03700000      5.70400000      2.89600000
H      4.09300000      5.83300000      2.99200000
H      5.39200000      5.87400000      3.76900000
O      3.39700000     10.02400000      5.40700000
H      3.20400000     10.63600000      4.69600000
H      3.48400000      9.17500000      4.97500000
O      1.70700000     -3.06100000     -4.29400000
H      1.97200000     -3.97600000     -4.37900000
H      1.29500000     -3.01000000     -3.43100000
O     11.93200000     10.62700000      3.39100000
H     11.75100000     10.04300000      2.65400000
H     12.87600000     10.78300000      3.34500000
O      6.51200000     -9.52800000     -6.29800000
H      6.93300000     -8.92400000     -5.68700000
H      6.51400000    -10.37000000     -5.84300000
O     -8.30500000     16.39000000     -0.09800000
H     -8.44200000     17.30600000      0.14400000
H     -7.48100000     16.15100000      0.32500000
O      1.20900000      7.24700000     -3.41700000
H      1.51000000      7.07100000     -4.30800000
H      0.51400000      6.60600000     -3.26800000
O      3.70300000     17.30000000     -2.58000000
H      3.89800000     18.00200000     -3.20200000
H      2.74700000     17.27700000     -2.53700000
O      6.04300000     14.58900000      2.94800000
H      5.38000000     14.23600000      3.54100000
H      6.04900000     15.52900000      3.12700000
O     -4.13600000     -7.38900000      1.96900000
H     -3.80200000     -6.49200000      1.97500000
H     -4.97800000     -7.32800000      1.51800000
O     -7.60200000     -2.12900000      6.38800000
H     -7.06100000     -1.93300000      5.62300000
H     -7.10700000     -1.77800000      7.12800000
O      3.11300000     -1.39600000    -10.26100000
H      2.30100000     -1.83100000    -10.52100000
H      2.82900000     -0.55900000     -9.89400000
O      6.14200000     -0.60800000      2.90000000
H      6.59300000      0.22600000      3.02500000
H      6.48900000     -0.94600000      2.07400000
O     14.47900000    -11.05000000     -1.87100000
H     14.27800000    -11.53900000     -1.07300000
H     14.36600000    -10.13200000     -1.62400000
O      9.32500000      3.93200000     -2.56800000
H      9.82700000      4.12500000     -3.36000000
H      8.93400000      4.77000000     -2.32200000
O     -0.16100000      0.82500000     -9.25100000
H      0.66400000      0.34400000     -9.19800000
H     -0.22400000      1.28500000     -8.41400000
O     10.04000000     12.98700000      6.18400000
H     10.29100000     13.70500000      5.60300000
H     10.86300000     12.54100000      6.38500000
O     -0.81400000     -9.96200000    -14.23500000
H     -0.20300000     -9.70300000    -13.54500000
H     -0.25400000    -10.23800000    -14.96000000
O     -4.97100000    -14.77200000      6.47900000
H     -5.21900000    -13.91800000      6.83100000
H     -5.04000000    -15.36800000      7.22500000
O    -16.23800000      6.56700000      4.91000000
H    -15.96500000      5.66900000      4.72200000
H    -17.19400000      6.54200000      4.86500000
O      8.60300000     15.30200000      4.80200000
H      7.98700000     15.84800000      4.31500000
H      8.27300000     14.41000000      4.69300000
O     -9.23000000      7.57900000     -2.86200000
H     -9.46900000      7.58700000     -3.78900000
H     -8.63100000      8.31900000     -2.76200000
O      3.47500000     -2.73400000     -7.64000000
H      2.55400000     -2.99100000     -7.59700000
H      3.51400000     -2.10200000     -8.35700000
O     13.54500000      1.44700000     -9.61800000
H     14.35700000      1.06700000     -9.28100000
H     13.60400000      1.33500000    -10.56700000
O     10.81900000      7.60900000      6.29800000
H     10.16300000      8.24600000      6.01700000
H     11.65700000      8.01000000      6.06500000
O    -11.04300000      4.69800000     13.83400000
H    -11.95700000      4.97800000     13.88700000
H    -11.01600000      4.11000000     13.08000000
O     -2.52700000      1.32200000    -17.47800000
H     -3.00400000      1.80600000    -16.80400000
H     -2.46100000      0.43200000    -17.13300000
O      1.68900000      7.42200000     -8.56600000
H      1.60300000      8.37000000     -8.67300000
H      2.44700000      7.31400000     -7.99200000
O      8.69000000      9.06500000    -12.14000000
H      8.62000000      8.44000000    -12.86200000
H      8.76300000      8.52000000    -11.35700000
O     13.21200000      2.99800000     -7.19600000
H     13.94100000      2.55800000     -7.63300000
H     12.83900000      2.33100000     -6.62100000
O    -14.21400000      4.89200000     -6.22900000
H    -14.03500000      5.04500000     -7.15700000
H    -13.95200000      3.98400000     -6.08100000
O    -13.95300000      5.48700000     -9.00900000
H    -13.22500000      5.14400000     -9.52700000
H    -14.16700000      6.32400000     -9.42200000
O     -6.10100000      1.63500000     14.61900000
H     -5.31000000      1.18700000     14.92000000
H     -6.46900000      1.05100000     13.95600000
O     13.18400000      1.89000000      0.89300000
H     12.78000000      1.83900000      1.75900000
H     13.03600000      1.02600000      0.50800000
O    -10.28100000     -9.11700000      0.30300000
H    -10.65100000     -8.30000000     -0.03300000
H    -11.00700000     -9.53700000      0.76400000
O      7.94000000      0.84500000    -14.95700000
H      8.04500000      0.44400000    -15.82000000
H      7.38300000      1.60700000    -15.11300000
O     12.58700000      0.98400000     12.50900000
H     12.77700000      1.34700000     13.37400000
H     12.62100000      1.73800000     11.92000000
O    -12.52500000      0.23900000      6.02600000
H    -11.75200000      0.59200000      6.46700000
H    -12.59200000      0.74600000      5.21700000
O      2.76400000      8.13000000    -13.55200000
H      2.29400000      7.86100000    -12.76300000
H      2.47200000      9.02700000    -13.71200000
O     -1.06900000     11.70900000     12.50200000
H     -0.79200000     11.08900000     11.82700000
H     -2.02600000     11.67500000     12.47900000
O      7.18200000     -4.68100000     11.65100000
H      6.72100000     -5.19700000     10.99000000
H      7.56200000     -3.95100000     11.16200000
O    -10.83400000     -3.26600000     -6.02800000
H    -10.91500000     -4.12700000     -5.61800000
H    -10.13300000     -3.37100000     -6.67100000
O     12.61100000     -9.60000000     -7.99600000
H     12.71200000     -8.93800000     -8.68000000
H     11.66600000     -9.66300000     -7.86200000
O     -0.51900000     -8.35900000     -0.28100000
H     -0.77200000     -8.76700000      0.54700000
H      0.42800000     -8.48800000     -0.33200000
O      4.09700000     -4.32300000     17.05100000
H      4.43300000     -3.55600000     16.58700000
H      3.73700000     -3.97100000     17.86600000
O     -7.29200000      5.53900000     11.38500000
H     -8.13300000      5.99000000     11.46100000
H     -7.29400000      4.90600000     12.10300000
O     -2.43300000      6.91200000     10.76600000
H     -3.33300000      7.23100000     10.83200000
H     -1.89400000      7.66300000     11.01100000
O      4.77500000      0.50200000     -3.42900000
H      4.45400000     -0.16000000     -4.04200000
H      4.88500000      1.28900000     -3.96200000
O     13.47100000     -1.53300000     -4.47400000
H     14.40100000     -1.39000000     -4.30100000
H     13.45000000     -1.96300000     -5.32900000
O      0.34800000     12.31000000     -6.59500000
H      0.67800000     12.94200000     -5.95600000
H     -0.38700000     12.75700000     -7.01500000
O     -3.58700000     10.38900000      9.55600000
H     -3.35000000     11.18300000      9.07700000
H     -2.96700000      9.72800000      9.24600000
O      9.30200000     -8.99500000     -2.81800000
H      8.84300000     -9.19400000     -2.00100000
H      8.62000000     -8.66200000     -3.40100000
O     -2.81200000      8.58500000    -15.91000000
H     -2.42200000      8.07300000    -15.20200000
H     -2.22700000      9.33500000    -16.01400000
O    -13.28900000      5.47000000      7.52200000
H    -14.19400000      5.17800000      7.63000000
H    -12.96200000      4.97000000      6.77500000
O     11.81500000     -7.81000000      4.52800000
H     10.92300000     -7.97700000      4.83300000
H     12.20700000     -8.68000000      4.44900000
O     -8.86500000      4.21900000     -7.40100000
H     -9.50900000      4.17500000     -6.69500000
H     -8.34000000      4.99300000     -7.19900000
O     13.25200000     -1.08200000      2.04000000
H     13.41100000     -1.20900000      1.10500000
H     12.59100000     -1.73800000      2.26200000
O      1.53300000      6.66400000     11.15300000
H      1.11900000      6.23600000     10.40300000
H      0.80300000      6.92600000     11.71200000
O     -1.03000000    -14.16100000     -6.63600000
H     -0.27700000    -14.47600000     -7.13600000
H     -0.65900000    -13.54200000     -6.00800000
O     -4.01600000      7.19300000    -12.02900000
H     -3.06000000      7.18400000    -11.98900000
H     -4.22400000      6.82200000    -12.88600000
O     10.17900000      2.04500000    -11.42800000
H      9.95600000      1.23800000    -11.89200000
H     10.28000000      1.77700000    -10.51500000
O      9.70700000     -0.51800000      3.23200000
H     10.51800000     -0.86200000      2.85800000
H      9.40500000      0.12900000      2.59400000
O      4.38100000     10.10600000     -2.63800000
H      4.36900000     11.06300000     -2.66300000
H      5.27300000      9.88500000     -2.37100000
O      1.84200000     -9.95100000    -12.62000000
H      1.58800000    -10.67600000    -12.04900000
H      2.48800000     -9.46000000    -12.11300000
O     -3.11200000      2.02400000      8.68600000
H     -3.29100000      2.60900000      7.94900000
H     -2.34600000      1.52100000      8.41200000
O      6.10000000     -3.18700000    -15.16300000
H      5.34200000     -3.12900000    -14.58100000
H      6.60700000     -3.92400000    -14.82300000
O      9.62700000     10.41200000     -0.88100000
H     10.46600000      9.95800000     -0.79900000
H      9.86000000     11.29700000     -1.16000000
O      9.40700000     -2.44800000      9.97100000
H      8.66800000     -1.96000000     10.33400000
H     10.17000000     -1.90000000     10.15700000
O      5.32700000      2.68300000     11.76700000
H      4.66500000      2.03100000     11.53800000
H      4.89200000      3.25200000     12.40200000
O     -1.54700000    -15.90700000      5.63500000
H     -1.86900000    -15.34600000      4.92800000
H     -1.31200000    -15.29800000      6.33500000
O     -9.66100000      0.12100000      4.04600000
H     -9.17500000     -0.39800000      3.40400000
H     -9.02100000      0.31300000      4.73200000
O     -5.89400000     -2.62600000     11.64400000
H     -5.40200000     -3.23400000     11.09300000
H     -6.29900000     -3.18100000     12.31100000
O     -8.59800000     10.29800000      4.89400000
H     -8.37400000     11.14500000      5.27900000
H     -7.76000000      9.93900000      4.60300000
O     -4.83300000     10.39000000      4.22400000
H     -4.49700000     10.77000000      3.41200000
H     -4.14100000     10.54600000      4.86600000
O      1.56600000    -14.84200000     -4.74200000
H      1.64100000    -14.19100000     -4.04500000
H      1.10500000    -15.57600000     -4.33600000
O      9.69400000     -9.16400000     -8.59700000
H      8.89500000     -8.66100000     -8.75800000
H     10.27500000     -8.92600000     -9.31900000
O      8.75500000      8.06900000      8.43500000
H      9.53900000      8.18100000      7.89800000
H      9.06700000      8.15800000      9.33500000
O     -5.64900000      2.70400000     -1.27100000
H     -6.56300000      2.95600000     -1.13500000
H     -5.65000000      1.75000000     -1.19700000
O      0.03500000     -7.22400000      3.64900000
H     -0.84900000     -7.54200000      3.46200000
H      0.08000000     -7.18700000      4.60400000
O     13.79000000     -1.76400000     -7.34300000
H     14.72700000     -1.87400000     -7.18300000
H     13.71100000     -0.88700000     -7.71800000
O    -11.48200000      2.57900000     12.03700000
H    -12.42200000      2.54000000     11.86500000
H    -11.10600000      1.91000000     11.46500000
O     14.95600000     -8.67200000     -3.47000000
H     14.49800000     -7.83300000     -3.42000000
H     15.20500000     -8.75300000     -4.39100000
O     14.01800000     -3.15600000      7.14800000
H     14.73800000     -3.59400000      6.69500000
H     14.07600000     -3.47000000      8.05000000
O     17.27100000      3.28200000      2.40500000
H     17.00100000      3.52100000      3.29200000
H     17.70100000      2.43300000      2.50600000
O     -4.89600000     -8.86900000     12.90000000
H     -5.06600000     -9.77800000     12.65400000
H     -5.28700000     -8.77800000     13.76900000
O      1.38100000     11.91700000    -10.91400000
H      0.90100000     12.07400000    -10.10100000
H      1.66900000     11.00700000    -10.85000000
O     -1.89700000     -4.52200000     14.99800000
H     -1.97000000     -4.29200000     15.92400000
H     -2.56400000     -3.98800000     14.56500000
O    -10.34200000      5.75900000    -12.72100000
H    -10.92600000      5.20000000    -12.21000000
H    -10.01400000      6.40200000    -12.09200000
O     -6.33200000     13.99600000     -8.09600000
H     -6.55600000     13.69400000     -8.97600000
H     -5.78300000     13.29900000     -7.73600000
O    -13.93000000     -2.21600000     -0.86200000
H    -14.38000000     -3.06000000     -0.89400000
H    -13.29300000     -2.31100000     -0.15500000
O     -4.05300000     14.70500000      3.46300000
H     -3.48700000     14.31600000      4.12900000
H     -3.46300000     14.91200000      2.73800000
O     11.53500000     -3.18500000      5.50700000
H     12.42500000     -3.51000000      5.64200000
H     11.00400000     -3.66900000      6.14100000
O      3.55800000     11.38400000    -13.02600000
H      2.67800000     11.12200000    -12.75600000
H      3.93700000     11.79100000    -12.24700000
O     15.66800000      1.27400000     -7.47900000
H     16.00500000      1.68500000     -6.68300000
H     16.44900000      1.08200000     -7.99900000
O      7.91300000    -14.17300000      0.55700000
H      8.50400000    -13.45200000      0.34200000
H      7.91800000    -14.21000000      1.51300000
O      1.62200000      3.69400000     -4.02000000
H      2.30400000      4.36400000     -3.98600000
H      0.91600000      4.04200000     -3.47500000
O      2.58200000      4.34400000      4.70800000
H      3.52500000      4.18900000      4.75600000
H      2.34700000      4.11100000      3.80900000
O      7.55400000     -0.23500000     -5.79000000
H      8.12200000     -0.27600000     -6.55900000
H      8.05900000      0.26100000     -5.14500000
O    -10.15400000      0.56500000     -3.48800000
H    -10.14700000     -0.26000000     -3.97500000
H    -10.17100000      1.24200000     -4.16400000
O      0.27700000    -10.80500000     12.38900000
H     -0.08900000    -11.68900000     12.35100000
H     -0.48300000    -10.23700000     12.51800000
O     -3.29900000     14.59800000      0.73400000
H     -2.37900000     14.42900000      0.52800000
H     -3.73800000     14.59800000     -0.11600000
O    -15.43100000      0.51900000      7.31100000
H    -14.67500000      0.61000000      6.73100000
H    -16.18900000      0.59400000      6.73200000
O    -11.27200000     -8.28500000      9.75100000
H    -10.59500000     -8.56700000     10.36600000
H    -11.36900000     -7.34700000      9.91500000
O     -6.04400000     -0.09700000     -5.79800000
H     -6.45200000     -0.41300000     -6.60400000
H     -6.54000000     -0.51900000     -5.09600000
O      3.42100000      0.27800000      8.15700000
H      4.29300000      0.32500000      7.76500000
H      3.04500000      1.14600000      8.01000000
O     -9.23000000      2.26900000    -11.82300000
H     -8.83800000      1.39800000    -11.75900000
H     -9.68800000      2.38800000    -10.99100000
O     -4.86000000     -7.46200000     -7.94900000
H     -4.19400000     -7.62400000     -8.61700000
H     -5.13900000     -8.33400000     -7.67100000
O     -1.95600000      1.08700000    -14.07800000
H     -2.57400000      1.76200000    -13.79600000
H     -1.33200000      1.01700000    -13.35600000
O      4.00600000     11.03600000      9.08100000
H      4.66100000     10.44100000      9.44500000
H      3.45000000     11.26600000      9.82600000
O     -2.11200000     -8.63600000      3.10100000
H     -2.34100000     -9.52300000      2.82400000
H     -2.67000000     -8.06800000      2.57000000
O      9.53400000      1.93400000     12.49300000
H      9.95700000      2.68600000     12.08000000
H     10.05200000      1.18100000     12.20900000
O     -6.14600000     -0.40900000    -12.64000000
H     -5.98600000      0.18200000    -13.37500000
H     -5.63000000     -1.18900000    -12.84300000
O     -9.92400000     13.37000000     -2.62900000
H     -9.76400000     13.60000000     -1.71400000
H    -10.19500000     14.19200000     -3.03900000
O     -5.06700000      0.10600000     -0.98000000
H     -4.16500000      0.34600000     -1.19400000
H     -5.28400000     -0.58800000     -1.60300000
O    -15.29000000      4.85100000      1.36100000
H    -14.77800000      5.62200000      1.11500000
H    -15.08400000      4.20200000      0.68800000
O     -4.99600000     17.00200000     -1.88800000
H     -5.76600000     17.28400000     -1.39500000
H     -4.99900000     16.04800000     -1.81300000
O     -1.12400000      5.64100000    -11.63100000
H     -1.77900000      5.31400000    -11.01500000
H     -0.65100000      4.85900000    -11.91500000
O      9.99700000     12.13600000     -6.44100000
H     10.73100000     12.24400000     -5.83500000
H     10.20300000     12.71900000     -7.17200000
O      5.15900000      3.91600000     14.16200000
H      5.07800000      4.72100000     14.67500000
H      6.05100000      3.61200000     14.33400000
O     -6.91900000      5.15300000    -11.93600000
H     -6.88500000      4.74900000    -11.06900000
H     -6.95400000      4.41500000    -12.54400000
O     10.86300000    -11.09300000      6.83200000
H     10.16300000    -10.51600000      7.13900000
H     11.60300000    -10.89700000      7.40600000
O     -6.36700000     -7.95500000      0.48200000
H     -7.22900000     -7.60100000      0.70200000
H     -6.09300000     -7.45800000     -0.28900000
O    -13.70200000     -0.67700000     -2.99400000
H    -13.80000000     -1.28900000     -2.26500000
H    -13.68900000     -1.23300000     -3.77300000
O      3.95100000     -7.28100000      3.57100000
H      3.34800000     -6.55400000      3.72500000
H      4.40300000     -7.39900000      4.40600000
O      5.50100000     -3.07300000      3.75200000
H      5.77200000     -3.62100000      3.01600000
H      5.78300000     -2.19100000      3.51100000
O      2.97700000    -13.76600000      4.42100000
H      2.83300000    -12.83700000      4.60300000
H      3.92300000    -13.84100000      4.29600000
O      9.36300000     -3.86400000      7.09100000
H      9.31800000     -3.33000000      7.88400000
H      8.44900000     -4.01200000      6.84900000
O     -8.37100000     -4.44500000    -12.19400000
H     -8.39800000     -5.38800000    -12.35600000
H     -9.10500000     -4.09300000    -12.69800000
O      0.14400000     16.79400000     -0.00600000
H     -0.75200000     16.76700000     -0.34200000
H      0.43400000     17.69200000     -0.16600000
O     -1.88500000     12.17300000     -1.64900000
H     -1.28500000     12.58500000     -2.27000000
H     -2.62700000     11.89100000     -2.18400000
O     -1.81900000     -1.43100000     18.32100000
H     -2.06400000     -1.08800000     17.46100000
H     -2.63800000     -1.76300000     18.68800000
O     -5.39400000      4.00100000     -3.84700000
H     -4.81800000      4.65900000     -3.45800000
H     -5.75400000      3.52400000     -3.09900000
O     -0.51200000     -6.29900000     -3.92300000
H     -0.83800000     -6.23300000     -4.82000000
H      0.14600000     -6.99300000     -3.95700000
O     -7.21700000      8.91700000      8.02900000
H     -6.88300000      8.04600000      8.24700000
H     -8.13800000      8.89200000      8.29000000
O     16.54900000     -3.85100000      6.35500000
H     16.67000000     -3.37300000      5.53400000
H     17.20400000     -4.54700000      6.32500000
O      6.89600000      4.11200000    -10.57000000
H      7.00300000      3.26100000    -10.14600000
H      7.62800000      4.16800000    -11.18500000
O     -7.89100000    -10.81600000     -8.06200000
H     -8.78400000    -10.76600000     -7.72100000
H     -7.98400000    -11.24600000     -8.91200000
O     11.21700000      4.84300000     -4.44300000
H     11.95000000      4.23800000     -4.55900000
H     11.61600000      5.71200000     -4.48100000
O     -1.12600000     -5.67000000      0.34800000
H     -1.16300000     -6.56200000      0.00200000
H     -0.30600000     -5.63800000      0.84100000
O      2.75400000    -17.72100000      0.48500000
H      1.98200000    -17.59000000      1.03600000
H      3.07700000    -18.58900000      0.72800000
O     -0.95900000    -17.11400000      0.71100000
H     -1.50300000    -16.50900000      1.21600000
H     -0.76000000    -17.82300000      1.32300000
O     -7.93100000    -10.53100000      0.14800000
H     -8.70100000    -10.08000000      0.49300000
H     -7.41400000     -9.84000000     -0.26600000
O      6.55500000      8.15000000      6.59300000
H      6.80600000      8.99700000      6.22500000
H      7.31800000      7.87600000      7.10300000
O      0.87400000     13.31200000    -13.11800000
H      1.31900000     12.92400000    -12.36400000
H     -0.03800000     13.03900000    -13.02300000
O      9.27300000      2.98900000     -7.50100000
H      8.80400000      2.53000000     -8.19800000
H      8.59200000      3.22400000     -6.86900000
O      2.51800000     -2.32200000      5.02500000
H      3.39900000     -2.22000000      5.38300000
H      2.01900000     -1.60000000      5.40700000
O     -8.01800000    -10.57000000      7.75900000
H     -8.74800000    -11.15300000      7.97000000
H     -8.37300000     -9.68900000      7.87400000
O      8.64500000     15.90700000     -0.51100000
H      8.56600000     15.59400000     -1.41200000
H      8.57900000     15.11600000      0.02400000
O      9.46400000     12.46900000      2.95500000
H      8.64200000     12.06700000      3.23500000
H     10.14200000     11.87100000      3.26900000
O    -11.67600000     -5.11200000      2.22500000
H    -10.85000000     -4.63400000      2.14800000
H    -12.33500000     -4.51000000      1.88000000
O     10.11200000     -0.68100000      5.91200000
H      9.82600000     -0.51300000      5.01400000
H     10.43200000     -1.58300000      5.89700000
O      3.96000000     -9.32400000     13.94100000
H      3.40900000     -8.74500000     13.41400000
H      4.35400000     -8.74800000     14.59600000
O     -9.53500000      6.24900000      1.91200000
H     -8.82900000      6.68900000      2.38600000
H     -9.22400000      6.20500000      1.00800000
O      9.21900000     -8.74100000      4.90000000
H      8.89100000     -9.09600000      4.07400000
H      8.72100000     -7.93400000      5.02900000
O     14.44200000     -4.60200000      9.45400000
H     13.69500000     -4.97100000      8.98200000
H     14.84600000     -5.35400000      9.88600000
O      2.45700000     -2.74300000     10.90800000
H      2.79200000     -3.63700000     10.98200000
H      2.68900000     -2.33100000     11.74000000
O    -12.60000000      7.87000000      6.92100000
H    -12.88600000      7.06000000      7.34300000
H    -11.65000000      7.78000000      6.85100000
O      5.33900000      1.75500000    -12.18500000
H      6.26400000      1.68700000    -11.95200000
H      5.34000000      1.89500000    -13.13200000
O      1.78100000     13.83700000     -4.71500000
H      2.41600000     13.59400000     -4.04100000
H      2.19800000     14.55900000     -5.18700000
O    -10.82500000     10.71800000      8.70300000
H    -11.06800000     10.93500000      9.60400000
H    -10.49300000     11.54000000      8.34100000
O      0.15100000     -6.53000000     10.76000000
H     -0.53100000     -7.12500000     10.44800000
H     -0.20600000     -6.15900000     11.56700000
O     -9.05500000     -0.62600000    -12.28100000
H     -8.14400000     -0.84600000    -12.47800000
H     -9.55500000     -1.37800000    -12.59700000
O      5.73800000      0.45700000     14.12400000
H      6.00100000      0.15500000     13.25400000
H      5.74600000      1.41200000     14.05900000
O      7.89400000      4.61100000      3.16300000
H      8.60100000      4.99500000      2.64400000
H      7.11000000      4.73700000      2.63000000
O     -5.21400000    -10.38100000     -7.77900000
H     -4.82600000    -10.88400000     -7.06300000
H     -6.13100000    -10.65600000     -7.79500000
O     -7.08500000      3.84600000      4.06400000
H     -7.93300000      4.25300000      4.24500000
H     -7.00300000      3.15900000      4.72500000
O     -3.96900000     -5.67600000      7.76700000
H     -3.03600000     -5.73500000      7.97200000
H     -4.03800000     -5.99100000      6.86600000
O      2.69000000     -6.53100000      7.57000000
H      3.09200000     -7.40000000      7.57200000
H      1.77300000     -6.69200000      7.34700000
O      3.75700000      2.34200000    -16.83000000
H      3.90200000      2.14600000    -17.75500000
H      2.95200000      1.87300000    -16.60900000
O     -0.30100000     14.82000000      6.57100000
H      0.16500000     14.29100000      7.21900000
H     -0.87300000     15.38500000      7.09000000
O     -5.96300000    -10.09500000      2.50600000
H     -6.11000000     -9.22500000      2.87800000
H     -5.25300000     -9.96800000      1.87500000
O     -1.74400000      7.14400000    -13.94100000
H     -1.59300000      6.41200000    -13.34300000
H     -1.11700000      7.81200000    -13.66400000
O    -10.85600000    -11.57700000     -7.86300000
H    -10.98400000    -11.55500000     -6.91500000
H    -11.34800000    -12.34600000     -8.15300000
O    -14.18600000     -7.56700000      3.67300000
H    -14.56300000     -6.70000000      3.52400000
H    -13.40100000     -7.40000000      4.19500000
O      5.82400000     -6.28400000    -10.71100000
H      6.33100000     -6.50600000     -9.93000000
H      6.29200000     -6.71100000    -11.42900000
O     -7.03900000      1.89500000     -7.75900000
H     -7.48700000      2.47700000     -7.14500000
H     -6.53600000      1.30100000     -7.20200000
O     -2.20900000     13.67200000      5.03900000
H     -1.84100000     12.79600000      4.91900000
H     -1.62300000     14.09500000      5.66600000
O      4.80200000     14.83200000     -0.01200000
H      4.67700000     15.62700000      0.50600000
H      4.90400000     14.13600000      0.63700000
O     -4.97900000     -4.85400000     13.58000000
H     -5.91500000     -4.84900000     13.78200000
H     -4.60700000     -4.18300000     14.15200000
O     -2.49700000     -1.43300000      9.67200000
H     -1.93800000     -2.07400000     10.11100000
H     -1.97400000     -1.12600000      8.93200000
O     -7.17800000     -8.15000000    -14.38100000
H     -6.30600000     -8.06400000    -14.76600000
H     -7.75300000     -7.67600000    -14.98100000
O    -13.43500000      1.48200000      1.69100000
H    -12.88500000      0.75500000      1.39900000
H    -13.06000000      2.25300000      1.26500000
O      7.72000000      3.73900000     10.31200000
H      7.49600000      4.57300000      9.89900000
H      6.88400000      3.39600000     10.62800000
O     10.77400000     -0.98300000     13.95500000
H     11.06100000     -0.07800000     14.07800000
H     11.50800000     -1.40800000     13.51100000
O     13.23700000     -7.87100000     -0.67300000
H     12.59200000     -8.26200000     -0.08400000
H     14.01200000     -7.74100000     -0.12600000
O      9.28200000     -0.71800000     -7.69100000
H      9.59300000     -1.57000000     -7.99900000
H      9.83100000     -0.08300000     -8.15000000
O      0.79600000    -13.55400000      6.92000000
H      1.61100000    -13.31100000      7.35800000
H      0.12900000    -13.00400000      7.33200000
O     -9.85600000      3.46400000      1.99700000
H     -9.41500000      4.29700000      2.16500000
H    -10.66100000      3.70700000      1.54000000
O     -3.09200000      4.63200000    -10.00600000
H     -3.26800000      3.87500000     -9.44700000
H     -3.40400000      5.38200000     -9.49900000
O      0.23900000    -12.91000000    -11.17300000
H     -0.52800000    -12.33800000    -11.16300000
H      0.56200000    -12.86200000    -12.07200000
O    -12.65700000      8.77100000     -7.88600000
H    -11.85000000      8.35200000     -8.18600000
H    -12.79600000      8.42000000     -7.00700000
O     14.56600000     -0.27800000      7.89500000
H     15.27300000     -0.80900000      7.53100000
H     13.87900000     -0.90900000      8.11000000
O     -9.46900000      4.99800000      5.10200000
H     -9.94200000      4.19800000      4.87300000
H     -9.88800000      5.68100000      4.57800000
O      4.56300000      3.40600000      8.82300000
H      3.60800000      3.43400000      8.87700000
H      4.83600000      4.31500000      8.95000000
O      3.81000000     17.25900000      1.52300000
H      4.39200000     17.73200000      0.92800000
H      3.13000000     17.89300000      1.74800000
O      0.88900000     -7.27100000     -7.44100000
H      0.89700000     -6.40000000     -7.04400000
H      0.40400000     -7.81400000     -6.81900000
O     -9.31500000      5.88800000      7.72600000
H     -9.47300000      5.95700000      6.78400000
H     -9.79600000      6.62300000      8.10400000
O     -0.35800000      1.45100000    -11.86200000
H     -0.28900000      1.13300000    -10.96100000
H      0.18100000      2.24200000    -11.87800000
O      5.23400000    -16.02300000     -3.44700000
H      5.21600000    -15.20700000     -2.94700000
H      5.57500000    -16.67300000     -2.83200000
O     -2.34000000     17.33000000      2.96700000
H     -3.10000000     17.75900000      2.57400000
H     -2.61100000     17.13600000      3.86500000
O      6.62700000      5.99200000      9.39300000
H      6.76700000      6.82500000      8.94300000
H      5.74100000      6.05900000      9.74900000
O     -3.74200000      0.55000000      3.83000000
H     -4.26200000     -0.16600000      4.19600000
H     -4.34900000      1.01700000      3.25600000
O      1.95600000     -9.71800000     -0.03700000
H      1.73600000    -10.56200000      0.35900000
H      2.18900000     -9.16000000      0.70500000
O     11.24100000     -8.75800000    -10.65100000
H     11.43300000     -9.68000000    -10.82100000
H     11.42700000     -8.31700000    -11.48000000
O      1.63600000     -1.44300000    -15.99200000
H      1.86900000     -0.96900000    -15.19400000
H      0.69900000     -1.28000000    -16.10200000
O     -4.18800000      6.35400000     -2.63900000
H     -4.81600000      6.40600000     -1.91900000
H     -3.33100000      6.38800000     -2.21300000
O     -2.94600000     -4.83200000    -14.05000000
H     -2.32700000     -5.15200000    -13.39400000
H     -3.70100000     -4.53500000    -13.54200000
O     -1.93500000      5.73600000     -4.65600000
H     -2.58900000      6.43300000     -4.70400000
H     -1.31900000      5.93600000     -5.36100000
O      4.29600000      6.21800000     -7.84300000
H      5.21000000      6.49600000     -7.90600000
H      4.03300000      6.05500000     -8.74900000
O     -7.78000000     -4.89200000     13.77400000
H     -8.52900000     -4.32400000     13.59500000
H     -7.84200000     -5.58400000     13.11600000
O     -4.42900000     -6.88100000      5.30300000
H     -4.91000000     -6.96600000      4.48000000
H     -3.51500000     -7.03600000      5.06400000
O      0.67100000      6.48000000      4.61700000
H      0.36200000      5.92100000      5.33000000
H      0.91000000      5.87000000      3.92000000
O      1.39700000     13.52600000      2.83900000
H      1.13100000     14.44500000      2.84800000
H      0.71000000     13.08200000      2.34200000
O     10.50300000    -11.97200000     -6.27500000
H     10.18800000    -11.09800000     -6.04500000
H     11.03800000    -12.23800000     -5.52700000
O     15.69400000     -3.08600000     -1.08400000
H     15.33900000     -2.74200000     -0.26400000
H     14.92900000     -3.41100000     -1.55900000
O      2.81000000     -3.10700000      1.92800000
H      3.20200000     -2.40500000      1.40800000
H      3.19700000     -3.00600000      2.79700000
O      6.28800000      9.10900000      0.76000000
H      6.49000000      9.21300000     -0.17000000
H      6.18400000      8.16500000      0.87900000
O     -6.94000000     10.60300000     -8.11800000
H     -6.96000000     11.22800000     -8.84200000
H     -6.24800000      9.98500000     -8.35400000
O    -11.17800000    -12.02300000     -5.23600000
H    -10.72200000    -11.73600000     -4.44500000
H    -11.96000000    -12.46900000     -4.91300000
O     -3.84500000      2.69700000    -12.76900000
H     -4.33100000      2.13000000    -12.17000000
H     -3.57600000      3.44100000    -12.23000000
O      0.38100000     -4.64200000     -1.87400000
H      0.11200000     -5.10100000     -2.66900000
H     -0.37600000     -4.70500000     -1.29200000
O     13.60400000      8.47300000      6.38500000
H     14.06100000      8.70100000      5.57600000
H     14.01700000      9.01800000      7.05500000
O     -0.88700000      8.40400000     -5.59300000
H     -0.21400000      8.93100000     -5.16200000
H     -0.40400000      7.68300000     -5.99700000
O      7.62000000    -12.42900000     -6.35500000
H      8.55600000    -12.62600000     -6.31400000
H      7.47900000    -12.12800000     -7.25300000
O      5.96200000     -7.70400000      1.60900000
H      5.19800000     -8.20200000      1.31800000
H      5.64500000     -7.19300000      2.35400000
O     10.24700000      1.68900000      1.59300000
H     10.75900000      1.81000000      2.39200000
H     10.65400000      2.27700000      0.95600000
O     -7.54900000    -15.58700000     -3.14300000
H     -7.44400000    -16.05800000     -2.31700000
H     -7.84300000    -14.71300000     -2.88500000
O     -9.64300000     10.95600000     -8.42000000
H     -8.85400000     10.71700000     -7.93400000
H     -9.41500000     10.80300000     -9.33700000
O      7.22900000     11.49900000      4.18600000
H      6.78000000     11.39200000      5.02400000
H      6.59000000     11.94200000      3.62700000
O      5.95200000      5.72900000      5.57600000
H      6.05300000      6.66500000      5.74500000
H      6.74500000      5.33300000      5.93600000
O     -6.10800000     -1.35800000      8.81500000
H     -5.56100000     -0.88100000      9.43900000
H     -5.50500000     -1.96100000      8.38000000
O      8.53500000     -3.33100000      3.66200000
H      8.89900000     -2.50300000      3.34900000
H      8.93600000     -3.46000000      4.52100000
O      6.98100000     10.07100000     -1.84900000
H      7.93100000      9.95900000     -1.86900000
H      6.85200000     11.01000000     -1.71400000
O     -2.21900000     -5.45400000      2.98000000
H     -1.39200000     -5.76100000      3.35100000
H     -1.97800000     -5.08500000      2.13100000
O     -4.57700000     -8.10500000    -15.23700000
H     -4.52200000     -9.03400000    -15.01600000
H     -3.98500000     -7.99900000    -15.98200000
O     -0.54300000      5.09800000     10.10200000
H     -0.85500000      4.21500000     10.30100000
H     -1.30400000      5.66000000     10.24600000
O     13.99800000      6.14300000     -8.69600000
H     13.75100000      6.71000000     -9.42600000
H     13.88700000      6.69100000     -7.91900000
O     13.84800000      4.52900000      0.29400000
H     13.75500000      3.59400000      0.47900000
H     14.01500000      4.92700000      1.14800000
O    -11.62300000     -0.14800000    -10.00400000
H    -11.65000000      0.18900000    -10.89900000
H    -11.47200000     -1.08800000    -10.10600000
O      8.76000000    -10.83600000      2.89000000
H      8.97900000    -10.90500000      1.96100000
H      9.42600000    -11.36100000      3.33300000
O     11.41300000     -1.75300000    -12.50600000
H     10.94100000     -1.31600000    -11.79700000
H     11.44400000     -1.10300000    -13.20900000
O      9.10600000      0.60800000     -0.95400000
H      9.43900000      0.74400000     -0.06700000
H      9.31600000     -0.30500000     -1.15200000
O     -8.35800000     12.38500000     11.51000000
H     -7.68900000     12.04100000     10.91900000
H     -7.88200000     12.60300000     12.31100000
O     -2.87300000     -2.35700000    -11.78600000
H     -3.35300000     -2.19000000    -12.59700000
H     -1.97300000     -2.52100000    -12.06900000
O     -7.36200000     -1.79500000     -4.01700000
H     -7.72700000     -2.64000000     -4.28000000
H     -6.77500000     -2.00400000     -3.29100000
O     -8.81900000    -13.53000000      6.15500000
H     -8.36800000    -13.08600000      5.43700000
H     -9.74000000    -13.29700000      6.04100000
O    -13.86500000     -4.60800000      6.97100000
H    -13.75400000     -5.12300000      7.77000000
H    -13.28000000     -5.02200000      6.33600000
O     -6.54900000     -7.10600000      9.10800000
H     -6.23000000     -8.00800000      9.12300000
H     -5.79300000     -6.58900000      8.83100000
O      6.71600000     -9.49400000      3.65900000
H      6.48100000     -8.94500000      2.91100000
H      7.29000000    -10.16600000      3.29200000
O      0.14600000      1.47100000     10.57100000
H      0.35500000      0.87300000     11.28900000
H      0.86100000      2.10700000     10.57300000
O     -3.03400000     -9.80300000     -9.76700000
H     -3.50700000     -9.86700000    -10.59700000
H     -3.68100000    -10.04100000     -9.10400000
O     -4.55600000    -14.21100000     -7.81200000
H     -4.01300000    -14.31100000     -8.59400000
H     -5.44100000    -14.42700000     -8.10600000
O     -8.14600000     10.37300000     -5.63700000
H     -8.86200000      9.73800000     -5.65800000
H     -7.62600000     10.17200000     -6.41500000
O      8.02100000    -10.59100000      7.43600000
H      8.21600000    -10.04100000      6.67700000
H      7.24200000    -10.19400000      7.82500000
O      2.88400000     -8.38500000     11.32400000
H      2.44000000     -9.21300000     11.14200000
H      2.17400000     -7.76300000     11.48300000
O      8.28600000     14.79500000     -3.02900000
H      8.76000000     15.44000000     -3.55300000
H      7.65500000     14.40900000     -3.63700000
O    -15.07800000      3.62900000     -1.04300000
H    -14.65300000      3.90900000     -1.85400000
H    -15.96900000      3.39900000     -1.30800000
O     11.31000000     -7.31200000     -3.58500000
H     10.75300000     -7.82800000     -3.00200000
H     10.75900000     -7.13300000     -4.34600000
O     -4.42700000      0.27000000     10.43100000
H     -3.76000000     -0.40900000     10.32800000
H     -3.99600000      1.07400000     10.13800000
O    -11.24500000    -11.53900000      2.00200000
H    -10.73700000    -11.91900000      1.28400000
H    -12.12500000    -11.89900000      1.89000000
O      9.06000000      7.10900000     -7.27000000
H      9.46900000      6.31800000     -6.91900000
H      8.85600000      7.63700000     -6.49800000
O      3.41200000     -5.24100000     -9.69200000
H      3.51600000     -4.90300000     -8.80300000
H      4.25700000     -5.64000000     -9.89700000
O      2.03000000     13.26100000     10.98600000
H      2.75800000     13.31200000     11.60500000
H      1.39100000     12.69100000     11.41500000
O     12.96800000     -3.31000000     -1.60200000
H     13.09700000     -4.22300000     -1.85700000
H     12.24100000     -3.01000000     -2.14800000
O     10.55500000      5.22000000    -10.22400000
H     10.50100000      5.26400000     -9.27000000
H     11.46100000      4.96600000    -10.40200000
O      5.99100000      2.86100000    -15.21000000
H      5.27000000      2.73700000    -15.82700000
H      5.81500000      3.70900000    -14.80400000
O     13.66200000      7.59700000      1.30700000
H     13.77900000      7.47400000      0.36500000
H     12.74100000      7.83800000      1.40400000
O     10.35300000      0.03900000      8.95900000
H     10.18300000     -0.41600000      8.13400000
H     11.12500000     -0.39800000      9.31900000
O     -4.01300000      1.52800000     -5.43600000
H     -4.61500000      2.22900000     -5.18400000
H     -4.56600000      0.74900000     -5.49700000
O      3.95100000     -9.01300000      8.29200000
H      4.39100000     -8.86600000      7.45500000
H      4.66200000     -9.20000000      8.90600000
O     -6.89800000      6.96600000     14.46800000
H     -6.72700000      6.28000000     13.82300000
H     -7.78500000      6.78700000     14.77900000
O    -10.39500000      0.64000000     10.36600000
H    -10.47800000      0.59400000      9.41300000
H     -9.53300000      0.26700000     10.55000000
O     -4.67900000     -2.50300000    -14.13500000
H     -5.13200000     -3.31100000    -14.37500000
H     -4.08000000     -2.33900000    -14.86300000
O    -13.95300000     -6.18200000     -6.07600000
H    -14.73700000     -6.62000000     -6.40500000
H    -13.81300000     -6.55900000     -5.20800000
O     -1.74200000     -4.93100000     12.04900000
H     -2.41500000     -5.58300000     11.85200000
H     -1.69200000     -4.91800000     13.00400000
O     -4.43900000      2.18700000     17.83700000
H     -4.07200000      2.23300000     16.95400000
H     -3.79100000      1.69300000     18.34000000
O     -8.14100000      1.37900000      7.35500000
H     -7.58700000      2.15200000      7.24400000
H     -7.52700000      0.66900000      7.54400000
O     -3.39000000      2.27900000     -8.54500000
H     -3.55600000      1.47900000     -9.04400000
H     -3.80200000      2.12100000     -7.69500000
O     -0.80600000     -6.96900000    -15.17400000
H     -0.53700000     -6.58000000    -14.34200000
H      0.01000000     -7.27200000    -15.57200000
O    -14.88900000     -8.76200000      6.73600000
H    -15.59100000     -8.33300000      6.24600000
H    -14.09200000     -8.54800000      6.25000000
O      0.10000000      0.05900000      5.16500000
H     -0.20100000     -0.74200000      4.73700000
H     -0.65500000      0.64600000      5.13300000
O      1.67000000     15.88500000      5.00700000
H      1.22600000     16.08000000      4.18200000
H      0.99400000     15.48200000      5.55300000
O      5.20300000     -3.92100000     -2.04300000
H      5.29500000     -4.07200000     -2.98400000
H      5.27500000     -4.79200000     -1.65300000
O     -8.44600000      1.38200000      1.10100000
H     -8.97900000      1.36200000      0.30700000
H     -8.89200000      2.00600000      1.67400000
O      4.22700000      0.06100000      5.18400000
H      4.77700000     -0.09400000      4.41700000
H      4.62600000      0.81700000      5.61600000
O    -10.23300000     13.15200000      7.76600000
H     -9.61100000     13.62100000      8.32300000
H     -9.73200000     12.93200000      6.98000000
O      2.70200000     -4.99600000      4.72200000
H      2.41400000     -5.11600000      5.62700000
H      2.45000000     -4.09800000      4.50700000
O     -5.20400000     -6.51200000     -1.44000000
H     -4.37600000     -6.37800000     -1.90100000
H     -5.87700000     -6.31500000     -2.09200000
O    -10.30000000     -5.29300000     10.75300000
H    -10.69600000     -5.04800000     11.59000000
H     -9.44200000     -5.64600000     10.98900000
O      2.26100000     16.10100000     -6.27000000
H      2.62400000     16.62500000     -6.98400000
H      1.33500000     16.34100000     -6.24300000
O      1.77500000     -7.27400000    -16.30900000
H      1.91700000     -6.34000000    -16.15400000
H      2.33900000     -7.48100000    -17.05500000
O    -10.09000000      7.64800000    -10.66600000
H     -9.26900000      8.13700000    -10.72500000
H    -10.09500000      7.29600000     -9.77600000
O      1.54900000    -11.75400000      1.82300000
H      2.50200000    -11.84700000      1.81700000
H      1.24300000    -12.46100000      2.39100000
O      4.21500000      5.17400000    -10.59200000
H      5.02300000      4.66500000    -10.52300000
H      3.86200000      4.94600000    -11.45200000
O     -9.44600000    -14.25800000     -1.04400000
H    -10.08400000    -14.59500000     -1.67200000
H     -9.05700000    -13.50000000     -1.48100000
O     13.20900000      9.48500000     -2.70800000
H     13.14200000      8.56400000     -2.96300000
H     14.12800000      9.70800000     -2.86100000
O     -7.01800000      3.91400000     13.67000000
H     -6.65300000      3.11800000     14.05600000
H     -7.82500000      4.07000000     14.16100000
O      7.22800000     -7.90500000    -12.85800000
H      6.33600000     -7.96500000    -13.20100000
H      7.51500000     -8.81500000    -12.77700000
O     -0.57300000    -12.01400000      8.71600000
H      0.06800000    -11.58300000      9.28000000
H     -1.23700000    -11.34400000      8.55100000
O     -5.35300000     -2.35300000     -2.19500000
H     -4.66500000     -2.45100000     -1.53600000
H     -4.90500000     -2.48500000     -3.03000000
O      8.55900000      9.04500000     -5.37700000
H      8.31800000      9.97000000     -5.42000000
H      9.46600000      9.04700000     -5.07200000
O    -12.21400000    -13.55000000     -2.21900000
H    -12.25600000    -13.71800000     -1.27800000
H    -12.24500000    -12.59600000     -2.29400000
O    -14.64300000      7.15800000     -2.83100000
H    -14.69700000      6.22700000     -3.04500000
H    -15.51500000      7.37800000     -2.50200000
O      2.56100000     -4.60500000    -16.08000000
H      1.69800000     -4.27900000    -15.82300000
H      2.88400000     -3.95800000    -16.70700000
O      2.97100000      2.33200000     14.16800000
H      3.57000000      2.86600000     14.68900000
H      2.87400000      2.81400000     13.34600000
O    -10.83500000      1.50700000      7.67900000
H    -11.17900000      2.40000000      7.64400000
H     -9.95900000      1.57300000      7.30000000
O      7.16800000     13.67400000     10.25700000
H      7.23800000     13.14300000      9.46300000
H      6.85600000     13.06400000     10.92600000
O      7.94900000     13.88000000      1.00200000
H      8.61100000     13.67200000      1.66000000
H      7.11400000     13.72700000      1.44500000
O     -8.44300000     -4.44300000     -3.82400000
H     -9.14200000     -5.09300000     -3.89400000
H     -7.64200000     -4.93000000     -4.01400000
O      8.71700000     -6.50900000      1.74500000
H      8.23700000     -7.30700000      1.96600000
H      8.03900000     -5.84000000      1.65300000
O    -14.98000000     -3.58400000     -6.97800000
H    -15.71800000     -3.81200000     -7.54400000
H    -14.62300000     -4.42700000     -6.69900000
O     -5.63500000      1.17900000    -14.77300000
H     -5.71800000      0.68300000    -15.58700000
H     -4.99900000      1.86600000    -14.97400000
O     -2.94700000    -13.45800000     -0.95300000
H     -3.77100000    -13.30500000     -1.41600000
H     -3.20900000    -13.85500000     -0.12300000
O      7.00600000     13.99900000     -5.73200000
H      7.52400000     13.54900000     -6.39900000
H      6.16700000     13.54000000     -5.73100000
O     -2.05300000     -9.45300000     13.11700000
H     -2.93500000     -9.79400000     13.27000000
H     -2.08800000     -8.54900000     13.43000000
O      6.48300000    -10.99700000     -8.83500000
H      5.86200000    -10.84400000     -9.54700000
H      6.45400000    -10.19300000     -8.31600000
O     -0.42400000     -3.36200000     -7.59900000
H     -1.20700000     -3.87300000     -7.80200000
H     -0.56000000     -3.06400000     -6.69900000
O     18.02900000     -4.60800000     -0.11100000
H     17.26900000     -4.03000000     -0.05500000
H     17.67900000     -5.43400000     -0.44500000
O     -1.96500000     -6.55700000     -6.33000000
H     -1.74300000     -7.44700000     -6.60600000
H     -2.27300000     -6.12900000     -7.12900000
O     -3.54700000     16.19900000     -7.73600000
H     -4.29000000     15.90500000     -7.21000000
H     -2.87500000     16.43000000     -7.09500000
O     -1.27500000     11.06400000      1.77900000
H     -1.17400000     11.77800000      1.14800000
H     -2.21300000     11.04700000      1.97100000
O     -2.43600000     17.91700000     -0.60300000
H     -2.26700000     18.49700000     -1.34500000
H     -3.29500000     17.53700000     -0.78600000
O     -5.73800000     -5.23400000    -12.91500000
H     -6.25200000     -4.71800000    -12.29400000
H     -5.72600000     -6.11500000    -12.54100000
O     -0.78600000     -7.00500000     14.31100000
H      0.16300000     -7.09700000     14.22000000
H     -0.91000000     -6.10600000     14.61700000
O     -6.11400000      3.35500000     -9.61700000
H     -5.60000000      2.73900000    -10.14000000
H     -6.53300000      2.81100000     -8.95000000
O      6.53600000     -2.50800000     -4.69300000
H      6.96000000     -1.81400000     -5.19700000
H      5.63600000     -2.20300000     -4.57400000
O     -4.05200000     11.41600000      1.86000000
H     -4.00600000     12.36500000      1.73800000
H     -4.31600000     11.07700000      1.00500000
O     -8.31300000     -1.28100000      1.91800000
H     -7.67400000     -1.97100000      1.73700000
H     -8.14100000     -0.61500000      1.25300000
O      4.09400000     -0.18300000     10.67300000
H      3.98400000     -0.14700000      9.72300000
H      4.97400000     -0.53900000     10.79900000
O      1.49200000      0.84700000     -5.38100000
H      1.63600000      0.04400000     -4.88000000
H      1.41300000      1.53200000     -4.71800000
O     -8.84300000     -1.37000000     13.73300000
H     -9.34500000     -0.56200000     13.62500000
H     -8.53200000     -1.57800000     12.85200000
O     -7.69400000      7.19600000     -7.13500000
H     -7.10800000      6.92700000     -6.42700000
H     -7.31600000      6.80300000     -7.92100000
O     -9.17100000     -6.25900000      7.92200000
H     -9.85800000     -5.96200000      8.51900000
H     -8.38500000     -6.30700000      8.46700000
O    -13.70600000     10.43900000     -3.67200000
H    -14.07800000      9.67900000     -3.22500000
H    -14.46500000     10.96500000     -3.92300000
O      6.44200000    -11.51800000     10.84300000
H      7.13400000    -11.71200000     11.47500000
H      6.64100000    -10.63500000     10.53200000
O     -9.61500000      6.61700000     12.10600000
H    -10.30600000      6.11900000     12.54400000
H    -10.02000000      7.46000000     11.90300000
O     13.75400000     -4.12600000      3.65300000
H     12.80600000     -4.04900000      3.54400000
H     13.86800000     -4.87200000      4.24100000
O     -3.06000000     -2.85300000     -1.19700000
H     -2.76000000     -3.56200000     -1.76500000
H     -2.32800000     -2.23600000     -1.17800000
O     -3.63900000    -10.59500000    -14.07100000
H     -3.63100000    -10.71700000    -15.02100000
H     -2.71600000    -10.50000000    -13.83500000
O     -7.57500000    -12.31300000     -1.93700000
H     -7.64700000    -11.74900000     -1.16700000
H     -6.63900000    -12.32600000     -2.13900000
O     -8.82500000     12.61500000      2.13900000
H     -8.07100000     12.93600000      2.63200000
H     -9.23300000     11.97000000      2.71700000
O     -6.86900000     -0.85600000     -8.76700000
H     -7.27000000     -1.43700000     -9.41400000
H     -7.34000000     -0.02900000     -8.86400000
O      3.60600000     10.13700000     -9.80900000
H      3.89500000     10.99600000    -10.11800000
H      4.40800000      9.61700000     -9.76000000
O     -6.27700000      4.47300000      1.40300000
H     -6.88700000      3.94600000      0.88700000
H     -6.59800000      4.40000000      2.30200000
O    -13.29000000      7.52900000     -5.57100000
H    -13.96400000      6.85400000     -5.64700000
H    -13.70500000      8.22500000     -5.06100000
O      5.51800000     10.35800000     -7.09800000
H      6.43200000     10.42800000     -7.37600000
H      5.06800000      9.97500000     -7.85200000
O      2.64700000      7.15600000      1.74700000
H      3.05300000      7.46000000      0.93500000
H      2.00300000      6.50800000      1.46400000
O      8.01800000     11.04700000     -7.88700000
H      8.19300000     11.32100000     -8.78800000
H      8.72100000     11.44700000     -7.37500000
O      5.66800000     11.13200000      6.52700000
H      5.43000000     10.81300000      7.39700000
H      5.19700000     10.55700000      5.92400000
O     -4.87700000     -9.93800000    -11.68400000
H     -5.44300000    -10.69200000    -11.51900000
H     -4.62800000    -10.02200000    -12.60400000
O     10.95100000     -6.75000000     11.14900000
H     10.22900000     -6.21400000     10.82200000
H     10.90600000     -6.65800000     12.10100000
O     12.20900000     -1.41100000     10.35300000
H     12.64200000     -2.26500000     10.35800000
H     12.53400000     -0.97400000     11.14100000
O     -2.55300000     -9.79400000      8.17900000
H     -2.59800000     -9.40000000      7.30800000
H     -2.26000000     -9.08300000      8.74900000
O    -12.60300000     11.94400000      1.46500000
H    -12.38400000     12.87000000      1.36100000
H    -12.02900000     11.64000000      2.16800000
O     -4.95600000    -12.02900000     -2.80000000
H     -5.10400000    -11.09000000     -2.90900000
H     -4.53700000    -12.30200000     -3.61500000
O      1.95900000     -4.22800000    -11.90100000
H      2.72000000     -4.31700000    -12.47500000
H      2.25700000     -4.56300000    -11.05500000
O     13.97900000      3.50100000     -4.39700000
H     13.97800000      2.61300000     -4.04000000
H     13.90100000      3.37900000     -5.34300000
O      6.18900000      5.62000000     -4.62200000
H      6.55000000      5.93000000     -3.79200000
H      5.74100000      6.38300000     -4.98800000
O     14.50800000     -2.93800000    -10.01100000
H     14.69000000     -2.73700000     -9.09400000
H     15.10000000     -2.36900000    -10.50400000
O      5.72400000      1.27600000      7.47500000
H      5.20500000      1.80800000      8.07800000
H      6.39900000      0.87800000      8.02500000
O     -4.98400000      8.49800000     -8.48200000
H     -5.34100000      7.69800000     -8.86800000
H     -4.62200000      8.21700000     -7.64100000
O     -9.92300000     14.08600000      0.31600000
H     -9.67500000     13.69700000      1.15500000
H     -9.25800000     14.75600000      0.15700000
O     -1.29900000     -7.87800000     16.77100000
H     -2.20500000     -7.82700000     16.46600000
H     -0.78100000     -7.53800000     16.04200000
O     -2.20500000      8.24100000      0.33700000
H     -2.18600000      9.12400000     -0.03200000
H     -2.43400000      8.37000000      1.25700000
O      5.12800000     -8.46100000      5.83000000
H      5.83600000     -7.92900000      6.19400000
H      5.50300000     -8.85100000      5.04000000
O     -7.74800000    -12.00400000      3.75100000
H     -7.79400000    -12.79600000      3.21500000
H     -6.84300000    -11.70600000      3.66100000
O     -5.35200000     12.79400000     -5.00000000
H     -4.86900000     12.00300000     -4.76000000
H     -6.26700000     12.57900000     -4.82000000
O      4.91900000      3.26900000      5.61800000
H      5.19600000      3.00500000      6.49500000
H      5.19500000      4.18200000      5.54300000
O     16.24300000      3.19500000      5.14100000
H     16.93900000      2.73800000      5.61400000
H     15.44000000      2.74400000      5.40200000
O      5.06600000     -1.38700000     -1.47900000
H      4.97000000     -2.26100000     -1.85800000
H      5.03000000     -0.79500000     -2.23100000
O     -4.25800000      6.96600000     16.57300000
H     -3.91500000      6.77400000     15.70000000
H     -5.11600000      7.35800000     16.41200000
O      6.30100000     -6.06700000     -0.73900000
H      5.61100000     -6.69900000     -0.53900000
H      6.65100000     -5.81600000      0.11600000
O    -12.15900000      5.45100000      2.92400000
H    -12.88800000      6.03600000      2.72200000
H    -11.41800000      5.81600000      2.44100000
O     -4.33400000     -9.77100000     -0.50100000
H     -4.70100000     -9.54200000     -1.35500000
H     -4.75400000     -9.16700000      0.11000000
O      2.97500000    -11.91800000     13.04200000
H      3.59200000    -11.23000000     13.29200000
H      2.15400000    -11.45400000     12.87500000
O     -9.68400000     -3.03600000     -1.67700000
H     -9.16300000     -3.36500000     -2.41000000
H    -10.36500000     -3.69700000     -1.55100000
O     -6.38000000     -1.55900000     15.01600000
H     -7.13300000     -1.44600000     14.43600000
H     -6.51400000     -0.91400000     15.71100000
O     13.18000000      5.40600000      3.19300000
H     13.49700000      5.63200000      4.06700000
H     13.23900000      6.22200000      2.69700000
O      2.95300000      1.70700000     17.69600000
H      3.20700000      0.78700000     17.61400000
H      2.09000000      1.75400000     17.28600000
O     -9.79000000     -7.79300000     -5.68700000
H    -10.22300000     -6.96800000     -5.47000000
H    -10.34000000     -8.18200000     -6.36700000
O      5.49700000    -13.20400000      3.89300000
H      5.61300000    -12.64000000      4.65800000
H      6.37800000    -13.30100000      3.53100000
O     -5.42900000    -11.33700000     12.31700000
H     -5.79200000    -11.64000000     11.48400000
H     -4.59400000    -11.79800000     12.39600000
O      1.55800000     -0.36000000    -13.42000000
H      2.08600000     -0.07500000    -12.67500000
H      0.68300000     -0.01500000    -13.24100000
O      0.42700000     -4.16600000      2.95400000
H      1.00000000     -4.80800000      3.37300000
H      1.01100000     -3.64700000      2.40100000
O     11.80000000     10.95600000      7.14900000
H     12.24500000     10.66700000      6.35200000
H     12.36200000     11.64500000      7.50100000
O      7.31400000     -7.51800000     -4.64200000
H      8.01600000     -7.16200000     -5.18700000
H      7.29000000     -6.94200000     -3.87800000
O      4.68000000     15.19600000     -3.93400000
H      5.51000000     15.44400000     -4.34000000
H      4.38800000     15.98700000     -3.48100000
O     11.58100000      6.93300000      9.42600000
H     11.61500000      7.13200000      8.49000000
H     11.04100000      6.14500000      9.48400000
O     -8.45100000     -8.57700000     -3.51200000
H     -8.83400000     -8.18800000     -4.29900000
H     -8.69600000     -7.97800000     -2.80600000
O      2.46100000      0.28600000     -8.10400000
H      3.13900000      0.95000000     -8.22900000
H      2.08400000      0.48600000     -7.24800000
O      5.03900000    -10.29100000      0.61700000
H      4.92700000    -10.83000000      1.40000000
H      4.64200000    -10.80500000     -0.08600000
O     -1.65700000      5.99000000     13.58000000
H     -1.59800000      5.65300000     12.68600000
H     -2.47800000      5.63100000     13.91700000
O      4.94200000      7.63500000    -11.96900000
H      4.35700000      7.24800000    -11.31700000
H      4.35500000      8.02200000    -12.61800000
O     16.34100000     -5.78000000     -6.62500000
H     17.14300000     -5.62000000     -6.12800000
H     15.63900000     -5.47300000     -6.05200000
O     -8.98300000      3.72100000      9.42000000
H     -9.30700000      4.47100000      8.92200000
H     -9.29400000      2.95800000      8.93400000
O      1.43500000      7.09700000    -11.26500000
H      0.83200000      6.40200000    -11.52900000
H      1.63000000      6.90800000    -10.34700000
O      2.54700000     -5.44300000     10.35100000
H      2.65500000     -5.41600000      9.40000000
H      1.93400000     -6.16200000     10.50200000
O    -10.08400000      8.18700000      5.58900000
H    -10.69000000      8.31700000      4.86000000
H     -9.69000000      9.04800000      5.72900000
O    -11.92300000     -1.54100000     12.35800000
H    -11.99200000     -1.97800000     11.50900000
H    -12.06900000     -0.61500000     12.16300000
O      3.20900000      5.29200000    -13.49800000
H      2.86500000      6.16100000    -13.70500000
H      4.12100000      5.32100000    -13.78800000
O     -2.52100000      4.37700000      2.76500000
H     -2.98400000      4.29300000      1.93100000
H     -3.18100000      4.71100000      3.37200000
O     17.55200000      5.32100000     -1.82200000
H     16.73800000      5.29200000     -2.32500000
H     18.09200000      4.62600000     -2.19900000
O      1.22800000      1.41000000    -17.23200000
H      0.46900000      1.44900000    -17.81300000
H      1.17400000      0.54500000    -16.82500000
O     -4.29500000     14.24600000     -2.07900000
H     -3.96300000     14.65300000     -2.87900000
H     -4.31700000     13.31000000     -2.27700000
O     -9.61800000      1.57600000     13.96700000
H     -9.02700000      1.55000000     13.21500000
H    -10.46800000      1.81000000     13.59500000
O     -5.21600000     -4.68300000      0.49300000
H     -4.81400000     -3.97900000     -0.01500000
H     -5.12000000     -5.46100000     -0.05700000
O     -6.78000000      0.24400000     12.48600000
H     -7.04100000      0.97500000     11.92600000
H     -6.06100000     -0.17500000     12.01300000
O      7.92300000    -12.97200000      5.96500000
H      7.68300000    -12.04800000      5.90000000
H      7.64800000    -13.23000000      6.84500000
O     -3.88200000     10.78100000     -2.91900000
H     -4.51700000     10.16900000     -3.29100000
H     -3.88300000     10.58600000     -1.98200000
O     -0.70400000     16.88900000     -6.72500000
H     -0.54900000     16.75300000     -5.79100000
H     -1.23300000     17.68600000     -6.76700000
O    -13.19800000     -2.58000000     -4.96500000
H    -12.29200000     -2.68400000     -5.25500000
H    -13.70900000     -2.57100000     -5.77400000
O      3.88700000      2.84900000      2.64700000
H      3.58300000      1.96400000      2.44400000
H      4.52500000      2.72700000      3.35000000
O      0.53300000     -2.18900000    -10.14900000
H      0.50100000     -2.86000000     -9.46800000
H      0.23600000     -2.63800000    -10.94100000
O      3.92200000     -1.60800000     -4.96000000
H      3.96000000     -1.91000000     -5.86800000
H      3.13100000     -2.01400000     -4.60600000
O     -5.67800000     16.24600000      1.02500000
H     -5.00500000     15.56500000      1.00800000
H     -5.33700000     16.90400000      1.63100000
O     -7.95100000     11.80300000     -3.45200000
H     -8.09200000     11.39500000     -4.30600000
H     -8.82100000     12.09600000     -3.18000000
O     -2.65600000     -7.86000000    -12.98000000
H     -3.43800000     -7.93000000    -13.52800000
H     -1.92600000     -7.98200000    -13.58700000
O    -14.23400000    -11.20400000      2.60300000
H    -14.05900000    -10.92000000      1.70600000
H    -15.08000000    -10.81000000      2.81800000
O    -15.45900000      0.59100000     -6.83400000
H    -15.19500000      0.28500000     -7.70100000
H    -16.20400000      0.03600000     -6.60100000
O    -10.34500000     -3.84000000     13.28400000
H    -11.02000000     -3.80700000     13.96100000
H    -10.53500000     -3.09100000     12.72000000
O    -13.93500000      8.41700000      3.43300000
H    -13.01800000      8.25900000      3.65700000
H    -14.42700000      7.84400000      4.02000000
O      4.67000000      2.50200000     -1.08800000
H      5.58700000      2.52900000     -0.81600000
H      4.57700000      1.66000000     -1.53400000
O     -3.60700000     10.60400000     12.36800000
H     -4.36800000     10.18700000     12.77200000
H     -3.72700000     10.46200000     11.42900000
O      9.38200000      9.57300000      4.98900000
H     10.18300000      9.88400000      4.56700000
H      8.74500000     10.27200000      4.83700000
O      2.13300000     -8.53400000      2.27500000
H      2.85200000     -8.04700000      2.67700000
H      1.35500000     -8.25500000      2.75900000
O     12.81500000      3.22900000     11.13300000
H     13.43000000      3.96300000     11.13900000
H     11.96600000      3.62900000     10.94500000
O      1.69900000      3.83100000      9.12500000
H      1.02300000      4.50900000      9.13500000
H      1.69500000      3.50100000      8.22700000
O    -13.96200000     -5.48800000      9.57800000
H    -13.76800000     -5.46100000     10.51500000
H    -14.65900000     -6.14000000      9.49700000
O     -3.29900000      6.16400000     -7.76700000
H     -3.60000000      6.83900000     -7.15800000
H     -2.35100000      6.28600000     -7.81000000
O     -8.45800000      2.60700000     -1.94600000
H     -9.14500000      3.26500000     -2.05300000
H     -8.84500000      1.79900000     -2.28100000
O     -6.39400000      3.36100000      6.85500000
H     -5.44100000      3.35700000      6.77300000
H     -6.57500000      4.02800000      7.51800000
O     -3.26000000     10.22600000    -10.04700000
H     -2.47500000     10.05500000     -9.52500000
H     -3.89900000      9.58500000     -9.73500000
O     -3.74600000      4.24900000      0.15900000
H     -4.51100000      4.77300000      0.39400000
H     -4.10500000      3.49700000     -0.31300000
O      1.72900000      7.38900000    -16.42300000
H      1.99800000      6.48900000    -16.60800000
H      1.74600000      7.45300000    -15.46800000
O    -11.20900000      9.59500000      0.41300000
H    -10.43700000      9.94500000     -0.03100000
H    -11.84400000     10.31100000      0.38900000
O     -4.05500000    -13.12800000     -5.26900000
H     -3.18300000    -13.51100000     -5.18200000
H     -4.38900000    -13.47700000     -6.09500000
O     -4.88600000    -12.38100000      2.24400000
H     -5.12200000    -13.07600000      1.62900000
H     -5.55100000    -11.70600000      2.10900000
O      0.85400000     10.29500000    -14.17000000
H      1.21800000     10.82400000    -14.88000000
H      0.12000000     10.81200000    -13.83700000
O     -6.02700000      7.85500000      5.89400000
H     -6.43900000      8.53400000      6.42900000
H     -5.20100000      7.66700000      6.33900000
O     10.37200000     13.11400000     -1.96400000
H     11.06000000     13.73400000     -1.72200000
H      9.76400000     13.62800000     -2.49600000
O    -10.34500000      2.99400000     -9.71500000
H    -10.88500000      2.42700000     -9.16500000
H     -9.59800000      3.22300000     -9.16200000
O      5.55000000     11.68000000      1.63900000
H      5.76900000     10.77100000      1.43700000
H      4.74700000     11.62300000      2.15800000
O     -6.28400000     13.75300000      7.23600000
H     -5.40100000     13.42500000      7.06200000
H     -6.35800000     13.74500000      8.19000000
O     -5.21600000     -1.59100000      4.87000000
H     -5.17200000     -2.39300000      4.34900000
H     -4.78300000     -1.81600000      5.69300000
O     -3.27700000    -10.58100000     -5.64800000
H     -2.92800000    -10.50200000     -4.76000000
H     -3.63900000    -11.46600000     -5.68600000
O     -9.58300000     -3.65100000      5.03900000
H    -10.47600000     -3.42700000      5.30200000
H     -9.02500000     -3.12900000      5.61500000
O     11.56600000      8.71900000     -6.68100000
H     10.77800000      8.43000000     -7.14100000
H     11.48000000      9.67100000     -6.63400000
O      2.70800000     10.04600000     12.08100000
H      2.77900000     10.63300000     12.83400000
H      3.45400000      9.45300000     12.16800000
O     -2.79200000     -2.24300000     -4.59100000
H     -2.91100000     -1.34900000     -4.27000000
H     -3.40100000     -2.31700000     -5.32500000
O      6.73000000      2.21100000      2.88600000
H      6.86700000      2.29100000      1.94200000
H      7.35900000      2.82100000      3.27100000
O     -6.72300000     11.22600000      9.55500000
H     -5.81500000     11.13600000      9.84500000
H     -6.85900000     10.48800000      8.96200000
O     12.22400000      2.73400000      3.42300000
H     12.81800000      3.47900000      3.51500000
H     11.89300000      2.58000000      4.30700000
O     -0.69500000     13.80900000      0.49800000
H     -0.90800000     13.60700000     -0.41300000
H     -0.03600000     14.50100000      0.44300000
O     -0.82000000     -2.87300000      7.28500000
H     -0.14300000     -2.52100000      7.86200000
H     -0.63900000     -2.47500000      6.43300000
O      6.41800000     -0.74000000     11.63300000
H      7.04300000     -0.99300000     12.31200000
H      6.93000000     -0.21000000     11.02100000
O     -6.56600000     -7.27400000      3.49800000
H     -7.41000000     -7.56900000      3.15700000
H     -6.78800000     -6.57500000      4.11300000
O    -13.18200000      6.59500000      0.52500000
H    -12.67200000      6.78900000     -0.26200000
H    -13.73100000      7.36900000      0.65100000
O    -10.54000000      3.84300000     -5.31100000
H    -11.47400000      3.69600000     -5.16400000
H    -10.26200000      4.38100000     -4.56900000
O     15.10100000      0.46400000      3.66700000
H     14.44900000      0.71900000      4.32000000
H     14.64200000     -0.15700000      3.10100000
O      3.84500000    -10.61800000     -3.27500000
H      4.27200000    -11.00800000     -4.03800000
H      4.15700000     -9.71300000     -3.26300000
O    -14.63800000      0.95100000      3.93200000
H    -14.59600000      0.01200000      3.75000000
H    -14.21700000      1.36000000      3.17600000
O     12.47000000     -4.76500000     -7.07700000
H     12.57100000     -3.83500000     -7.28000000
H     12.27200000     -5.17400000     -7.91900000
O     -2.32300000    -13.38900000      6.94900000
H     -2.00100000    -12.71500000      7.54800000
H     -2.75500000    -12.90000000      6.24900000
O    -12.05700000      6.56400000     -1.91700000
H    -11.38800000      7.09000000     -2.35700000
H    -12.83000000      6.64500000     -2.47500000
O      3.73500000    -15.14500000      0.37800000
H      2.80500000    -15.08400000      0.59600000
H      3.93500000    -16.07900000      0.43600000
O     -5.87500000      6.62300000     -0.20000000
H     -6.22900000      5.83400000      0.21000000
H     -5.88400000      7.28000000      0.49600000
O      7.57400000      0.79700000      9.73100000
H      7.50100000      1.69800000     10.04500000
H      8.51300000      0.66500000      9.59900000
O     16.11500000     -0.60300000     -4.69300000
H     16.19900000     -1.19300000     -5.44300000
H     16.55700000      0.20000000     -4.97000000
O      5.34100000    -12.26200000     -4.94500000
H      4.60200000    -12.62700000     -5.43200000
H      6.11100000    -12.50900000     -5.45700000
O    -17.33800000      4.03200000      5.81700000
H    -16.81700000      3.64700000      5.11200000
H    -17.87100000      3.30700000      6.14400000
O    -14.93000000     -1.92100000      3.01900000
H    -15.51800000     -2.08600000      3.75600000
H    -15.51200000     -1.82100000      2.26600000
O      1.96300000    -10.97500000      9.23900000
H      2.38200000    -11.62200000      9.80700000
H      2.60100000    -10.26500000      9.17400000
O     12.92500000     10.69200000      0.01300000
H     12.82400000     11.56100000     -0.37600000
H     12.95500000     10.09700000     -0.73600000
O     -2.83100000    -16.59900000      2.53800000
H     -3.52500000    -17.23000000      2.34900000
H     -3.23400000    -15.97000000      3.13600000
O     -5.69100000    -15.14700000      0.45200000
H     -5.44300000    -16.07100000      0.43900000
H     -6.38300000    -15.09300000      1.11100000
O     -4.12500000     -3.71900000     -9.66800000
H     -4.83500000     -3.12600000     -9.91200000
H     -3.44100000     -3.55300000    -10.31600000
O      2.38300000    -16.71000000     -2.46300000
H      2.99100000    -16.07400000     -2.83900000
H      2.57900000    -16.70300000     -1.52600000
O      3.03500000     -8.69700000     -8.22900000
H      2.26100000     -8.32800000     -7.80500000
H      2.84700000     -9.63300000     -8.29800000
O     13.06500000     -5.78200000     -2.41400000
H     13.11400000     -6.42200000     -1.70300000
H     12.50100000     -6.19400000     -3.06800000
O      4.25100000     12.75400000     -2.56100000
H      4.95500000     12.97800000     -1.95100000
H      4.21100000     13.49700000     -3.16300000
O      1.97300000      9.88600000      7.66900000
H      2.37600000     10.03200000      6.81300000
H      2.62700000     10.19000000      8.29800000
O      2.59100000      4.05000000      0.44300000
H      2.91800000      3.62800000     -0.35200000
H      3.12000000      3.67600000      1.14700000
O      5.00800000      9.05800000     12.96000000
H      5.34400000      8.22900000     12.62000000
H      5.66100000      9.33500000     13.60300000
O     -8.83700000     -7.32700000    -12.45200000
H     -8.44800000     -7.37500000    -11.57900000
H     -8.13000000     -7.58200000    -13.04400000
O     -1.68100000     13.11100000      9.23200000
H     -0.75100000     12.99600000      9.03800000
H     -1.69600000     13.56100000     10.07600000
O      6.33600000     -9.00600000      9.73900000
H      5.95300000     -8.46000000     10.42500000
H      7.13000000     -8.54000000      9.47800000
O     -5.76300000      6.23600000     -9.46500000
H     -5.14100000      6.30700000    -10.18900000
H     -5.97800000      5.30400000     -9.42500000
O     -6.68700000     12.36900000    -10.30600000
H     -7.10800000     12.89000000    -10.99000000
H     -5.76000000     12.60100000    -10.36400000
O     16.13800000      2.02200000     -0.74900000
H     15.40300000      2.24200000     -0.17800000
H     16.65400000      1.39300000     -0.24400000
O     -9.07500000      5.54500000     -0.66400000
H     -9.02000000      6.39100000     -1.11000000
H     -9.23600000      4.91500000     -1.36600000
O     -2.09400000     14.66400000     -9.77700000
H     -2.06500000     15.26100000    -10.52400000
H     -2.54700000     15.15800000     -9.09300000
O     -0.88400000     -2.25100000      4.36000000
H     -1.78000000     -2.53000000      4.17300000
H     -0.33600000     -2.94500000      3.99300000
O    -16.81500000     -1.76500000     -6.46800000
H    -16.98900000     -2.02800000     -5.56400000
H    -16.12100000     -2.35600000     -6.76000000
O     -1.83300000      2.12400000      4.82900000
H     -1.83600000      2.82200000      4.17400000
H     -2.41200000      1.45300000      4.46700000
O     -4.02400000      4.72200000     14.58800000
H     -3.57200000      3.92300000     14.85800000
H     -4.89400000      4.42600000     14.32000000
O     -0.19200000    -12.65400000     -0.83200000
H     -1.10000000    -12.93600000     -0.71600000
H     -0.15600000    -11.79000000     -0.42300000
O    -17.11300000      0.94400000      5.04900000
H    -16.37100000      1.08100000      4.46100000
H    -17.76900000      0.50300000      4.50900000
O    -10.32200000     -0.52900000     -0.93200000
H    -10.21700000     -0.07400000     -1.76800000
H    -10.13900000     -1.44600000     -1.13400000
O     -4.77900000      9.98900000     -0.34300000
H     -5.31300000      9.56700000     -1.01600000
H     -5.00400000      9.52700000      0.46500000
O     -9.87900000     -2.06400000      8.05600000
H    -10.61100000     -2.24600000      7.46700000
H     -9.11800000     -2.00000000      7.47900000
O      5.33100000     -7.07300000     11.18400000
H      5.85300000     -6.96000000     11.97800000
H      4.47000000     -7.34700000     11.50100000
O     -7.82900000      2.30700000     11.33600000
H     -8.11600000      2.96000000     10.69800000
H     -7.49800000      2.82100000     12.07300000
O      5.68300000     -5.48600000     -4.30000000
H      6.08500000     -6.18700000     -4.81300000
H      6.06200000     -4.68200000     -4.65500000
O     12.13400000      3.79000000    -12.62700000
H     12.76300000      3.75300000    -11.90700000
H     11.50700000      3.09200000    -12.43300000
O     -2.69900000      3.47600000     10.92200000
H     -3.26500000      4.23500000     11.06400000
H     -3.07200000      3.03900000     10.15600000
O      9.13000000      4.42600000    -12.31600000
H      9.56800000      5.13700000    -11.84800000
H      9.62400000      3.64100000    -12.07600000
O    -11.12700000      8.44500000      3.01100000
H    -10.33800000      7.90300000      3.03800000
H    -11.03600000      8.95900000      2.20800000
O      7.94400000     -5.64700000    -14.28100000
H      8.79900000     -5.88600000    -14.63900000
H      7.70900000     -6.38000000    -13.71200000
O     11.02000000      8.42900000      1.70000000
H     10.19100000      8.88200000      1.54500000
H     10.77100000      7.51700000      1.84800000
O     13.55300000     -0.68400000     -0.68900000
H     13.43100000     -1.45000000     -1.25000000
H     13.84700000      0.00500000     -1.28500000
O     -1.59300000    -13.84700000      1.79400000
H     -0.83500000    -13.60700000      2.32600000
H     -1.86400000    -14.70000000      2.13200000
O      7.38300000     -7.17100000      7.20900000
H      7.90300000     -7.48500000      7.94900000
H      7.41100000     -6.21700000      7.28500000
O     -0.75300000     16.89100000     -4.09500000
H     -0.06900000     17.32200000     -3.58200000
H     -1.56200000     17.32900000     -3.83000000
O     -1.20000000      9.39700000     -8.47000000
H     -0.30100000      9.71900000     -8.39400000
H     -1.44400000      9.15600000     -7.57600000
O      4.36200000    -15.84100000     -6.73500000
H      4.56100000    -14.91000000     -6.63500000
H      4.36800000    -16.18500000     -5.84200000
O     -6.86100000      0.83200000      4.68500000
H     -6.51100000     -0.05900000      4.72100000
H     -6.40800000      1.23800000      3.94600000
O      2.66800000     -5.54900000     -4.61200000
H      3.60200000     -5.39600000     -4.75600000
H      2.55900000     -6.49200000     -4.73400000
O      1.25200000     10.24900000     -7.95800000
H      2.03800000     10.44100000     -8.46900000
H      1.22200000     10.93900000     -7.29500000
O     -0.39000000      5.48000000     15.86200000
H     -0.81900000      5.56100000     15.01100000
H      0.52900000      5.68400000     15.68800000
O    -14.27000000     -0.53600000     -9.14700000
H    -13.52100000     -0.12500000     -9.57900000
H    -13.92300000     -1.35700000     -8.79700000
O     -0.53700000     -2.89400000     10.78600000
H     -0.87100000     -3.57400000     11.37200000
H      0.39600000     -3.09100000     10.69800000
O     -6.74600000     14.26700000      3.10000000
H     -5.89200000     14.22400000      3.53100000
H     -6.99400000     15.19000000      3.15200000
O    -14.18900000     -4.70900000     -3.23100000
H    -14.22200000     -4.00000000     -3.87400000
H    -15.10400000     -4.96000000     -3.10500000
O    -12.96300000     -7.13500000      0.96300000
H    -12.45000000     -6.33600000      1.08500000
H    -13.29100000     -7.34400000      1.83800000
O    -14.04100000     10.10100000      6.46500000
H    -13.52700000      9.30000000      6.56500000
H    -13.49200000     10.67300000      5.92800000
O      9.10800000      1.67900000     -4.26000000
H      8.75400000      2.46200000     -4.68200000
H      9.15200000      1.90700000     -3.33100000
O      6.64200000     -4.47100000      1.63900000
H      6.52600000     -3.80900000      0.95800000
H      7.37700000     -4.15100000      2.16200000
O     -8.77700000     -6.35800000      1.00200000
H     -9.20900000     -6.99800000      1.56700000
H     -8.80500000     -5.54100000      1.49900000
O    -12.32000000     -6.65700000    -11.62900000
H    -12.06600000     -6.67700000    -12.55100000
H    -11.73400000     -7.28600000    -11.20600000
O      7.60600000      2.85000000     14.32600000
H      8.19600000      2.53900000     13.64000000
H      8.08400000      3.56500000     14.74600000
O      6.03600000      8.77100000     -9.49100000
H      6.60300000      8.38300000     -8.82400000
H      6.23200000      8.27800000    -10.28800000
O      6.17600000     -6.71800000     13.85600000
H      5.89100000     -6.83700000     14.76100000
H      6.42500000     -5.79500000     13.80300000
O      8.32400000     -5.04500000     -7.29800000
H      8.64900000     -4.49200000     -8.00900000
H      7.95200000     -4.42900000     -6.66700000
O      4.94500000     12.28600000    -10.57800000
H      5.72500000     12.06200000    -11.08500000
H      5.20900000     13.04000000    -10.05200000
O     -4.33600000      3.58600000    -15.38800000
H     -4.72700000      4.32500000    -14.92200000
H     -3.40800000      3.81100000    -15.45900000
O      9.48300000      7.76500000     -9.84800000
H      9.28400000      7.54900000     -8.93700000
H      9.72200000      6.92900000    -10.24600000
O     15.83500000     -2.21000000      3.88200000
H     15.48200000     -1.32000000      3.85900000
H     15.06500000     -2.77400000      3.80900000
O      6.50400000      6.48000000     12.43800000
H      6.63500000      5.62500000     12.84800000
H      5.98100000      6.29300000     11.65800000
O     -0.55100000     -2.79500000    -13.04800000
H     -0.80400000     -2.80500000    -13.97100000
H      0.39600000     -2.93200000    -13.05800000
O      6.41600000     -3.99900000     14.39400000
H      6.38600000     -3.79400000     13.46000000
H      6.06100000     -3.22000000     14.82200000
O      1.48200000     -1.55400000      8.33200000
H      2.06900000     -0.79900000      8.27900000
H      1.91300000     -2.14900000      8.94500000
O      1.75200000      9.57000000      2.06800000
H      1.05800000      9.52700000      1.40900000
H      2.27800000      8.78600000      1.91200000
O     -6.65500000      6.02000000      8.70800000
H     -6.75200000      5.69700000      9.60400000
H     -7.53500000      5.96200000      8.33700000
O      7.53500000     -3.37500000    -10.06800000
H      7.56600000     -3.25800000    -11.01700000
H      6.83500000     -2.79000000     -9.77700000
O      8.67100000     -3.59900000    -12.77600000
H      8.68700000     -4.21000000    -13.51200000
H      9.27300000     -2.90000000    -13.03200000
O      6.92600000    -10.69700000    -12.57200000
H      7.17900000    -11.48700000    -13.04800000
H      6.06800000    -10.90500000    -12.20200000
O     10.90200000    -12.09500000      4.23000000
H     10.75000000    -11.67200000      5.07500000
H     11.31900000    -12.92700000      4.45000000
O     -6.71500000    -12.94600000      7.65300000
H     -6.94700000    -12.02200000      7.56000000
H     -7.50900000    -13.41900000      7.40400000
O     -3.60900000      8.39300000     -6.07100000
H     -2.67600000      8.47400000     -5.87100000
H     -4.04900000      8.59000000     -5.24400000
O      1.99100000     -4.09500000     14.75100000
H      2.73100000     -4.04900000     15.35600000
H      1.49800000     -3.29100000     14.91400000
O      7.61800000     -9.19700000     -0.39100000
H      7.69600000     -8.25600000     -0.23000000
H      6.77000000     -9.43400000     -0.01600000
O      6.60400000     -4.21000000      6.41700000
H      6.24000000     -3.69200000      5.69800000
H      5.83900000     -4.50600000      6.91000000
O      9.37100000     -9.61800000     -5.86000000
H      9.35000000     -9.44100000     -6.80000000
H      9.49600000     -8.75900000     -5.45700000
O     15.39800000      5.45300000     -3.36900000
H     14.79300000      4.75000000     -3.60700000
H     16.00700000      5.50500000     -4.10600000
O      2.61200000      6.82700000     -5.77100000
H      3.28300000      7.47600000     -5.56000000
H      3.05100000      6.21200000     -6.36000000
O      0.07200000     -6.65700000      6.27900000
H     -0.10900000     -6.02100000      6.97100000
H     -0.68100000     -7.24800000      6.29400000
O    -12.65900000      4.06000000    -11.10700000
H    -13.04100000      3.85000000    -11.95900000
H    -12.02900000      3.35700000    -10.94700000
O      8.07500000     -5.86100000     -2.80100000
H      7.37400000     -5.83500000     -2.14900000
H      8.85300000     -5.56700000     -2.32800000
O     -5.85900000      3.04300000    -17.41000000
H     -5.54900000      3.13700000    -16.51000000
H     -6.08500000      3.93400000    -17.68000000
O     11.00300000      1.18000000     -8.96500000
H     11.89000000      1.21300000     -9.32600000
H     10.87200000      2.04200000     -8.57100000
O      2.88500000      4.87000000    -17.07300000
H      3.21400000      4.01900000    -16.78300000
H      3.21900000      4.96500000    -17.96500000
O     13.85300000      1.70600000      5.87600000
H     12.91100000      1.55000000      5.93000000
H     14.23300000      1.09700000      6.51000000
O     -3.34400000     -1.29300000     12.80800000
H     -4.25200000     -1.51300000     12.60100000
H     -2.92900000     -1.16100000     11.95600000
O      8.01400000    -14.47700000      3.42600000
H      7.74700000    -15.35600000      3.69300000
H      8.54800000    -14.15700000      4.15400000
O      0.69900000      3.72300000    -15.70300000
H      0.76400000      2.95800000    -16.27500000
H      1.46900000      4.24900000    -15.91900000
O    -12.58100000     -2.41100000      1.79700000
H    -12.01800000     -1.63800000      1.76000000
H    -13.34200000     -2.12900000      2.30500000
O     -8.99900000     10.91300000     -0.44300000
H     -9.31400000     11.66200000     -0.94900000
H     -8.58000000     11.30100000      0.32500000
O     12.67300000     -6.17700000      7.76400000
H     12.75300000     -6.26400000      6.81400000
H     12.34600000     -7.02800000      8.05600000
O     -0.28200000      8.20100000     12.51200000
H      0.39500000      8.75400000     12.90200000
H     -0.69400000      7.76500000     13.25700000
O      6.27900000    -14.39700000      9.50300000
H      5.90000000    -13.55600000      9.24700000
H      6.91100000    -14.17700000     10.18700000
O    -14.06100000      4.47700000     -3.41900000
H    -13.94300000      4.65200000     -4.35300000
H    -13.78500000      3.56700000     -3.30900000
O     10.11100000     -6.75500000     -6.11700000
H      9.38400000     -6.43100000     -6.64800000
H     10.84800000     -6.19100000     -6.35000000
O      7.47900000      2.69700000     -0.32900000
H      7.64700000      3.15900000     -1.15100000
H      8.00500000      1.90000000     -0.39000000
O     -0.50800000      8.78200000      4.33500000
H     -0.11700000      7.90800000      4.35700000
H     -0.01400000      9.24900000      3.66100000
O      3.77500000    -12.53800000     10.54300000
H      3.28300000    -12.64600000     11.35700000
H      4.62000000    -12.18300000     10.81900000
O     -0.33500000     10.46000000     10.19900000
H     -0.58500000     10.60900000      9.28700000
H      0.19100000      9.66000000     10.17500000
O     -3.78700000    -16.19000000     -3.12600000
H     -3.39000000    -16.02100000     -3.98000000
H     -3.90400000    -15.32100000     -2.74000000
O     -5.51600000     -9.31800000     -3.35600000
H     -6.43700000     -9.08400000     -3.47200000
H     -5.10500000     -9.09300000     -4.19100000
O     -0.84400000      0.58200000      8.04100000
H     -0.28000000      0.81700000      8.77800000
H     -0.27200000      0.09300000      7.44900000
O    -14.91700000     -4.68500000      3.27600000
H    -15.61300000     -4.66400000      3.93300000
H    -14.36300000     -3.93400000      3.48900000
O    -12.41500000     -5.68400000     -1.36600000
H    -12.96600000     -6.28700000     -0.86700000
H    -13.00700000     -5.29400000     -2.00900000
O    -12.24000000     -5.98500000      4.73500000
H    -12.10900000     -5.78000000      3.80900000
H    -11.56200000     -6.63000000      4.93700000
O     10.11900000     -4.92500000     -0.55800000
H     10.92900000     -5.35700000     -0.83000000
H      9.88900000     -5.34600000      0.27000000
O     15.53400000     -8.45600000      3.60900000
H     14.68300000     -8.82200000      3.85100000
H     16.10700000     -9.21800000      3.52100000
O     -2.02700000    -11.07800000      0.82500000
H     -1.86300000    -11.93000000      1.23000000
H     -2.86600000    -11.18400000      0.37600000
O     -7.21100000      9.66200000     -1.96600000
H     -7.18700000     10.29900000     -2.67900000
H     -7.88900000      9.99000000     -1.37500000
O     -5.25400000      8.40500000      1.98500000
H     -4.46100000      7.96100000      2.28500000
H     -5.33900000      9.16200000      2.56500000
O    -11.19600000     11.13600000     -4.41100000
H    -12.14600000     11.04100000     -4.34400000
H    -10.99600000     11.91000000     -3.88400000
O     -1.59000000     11.57100000    -12.56000000
H     -2.04700000     12.37400000    -12.81100000
H     -2.09400000     11.22900000    -11.82200000
O    -11.73600000     11.81600000     -7.13200000
H    -11.64500000     11.41000000     -6.27100000
H    -11.00600000     11.46500000     -7.64200000
O      4.05400000      4.61100000     -2.78400000
H      4.85300000      4.77200000     -3.28500000
H      4.30700000      3.95400000     -2.13500000
O      0.15200000     -0.45400000     12.50100000
H      0.93900000     -0.68600000     12.99400000
H     -0.08400000     -1.25600000     12.03500000
O     -9.99800000    -10.37300000      4.59600000
H     -9.08500000    -10.60400000      4.42100000
H    -10.48600000    -10.75900000      3.87000000
O    -15.99300000      3.50500000      3.58600000
H    -15.72400000      4.01000000      2.81800000
H    -15.64500000      2.62700000      3.42800000
O     13.08300000    -10.23900000      3.97400000
H     13.88600000    -10.32100000      4.48700000
H     12.54300000    -10.97900000      4.25400000
O     -4.32100000     -2.97100000      7.28000000
H     -3.64800000     -2.67500000      7.89300000
H     -4.24900000     -3.92600000      7.28700000
O     -5.60400000     -9.96900000      5.66200000
H     -5.56000000     -9.03500000      5.86600000
H     -6.48100000    -10.23300000      5.94200000
O      4.93500000     -7.28300000     -6.89200000
H      5.14100000     -8.19100000     -6.67300000
H      4.09700000     -7.33100000     -7.35200000
O     10.56300000      4.06100000      9.92400000
H     10.80300000      3.70100000      9.07000000
H      9.61100000      3.97000000      9.96300000
O      7.36400000      5.67800000     -1.88400000
H      7.97800000      6.40600000     -1.79300000
H      6.87900000      5.66900000     -1.05900000
O      4.32800000      2.63300000     -5.00600000
H      4.11700000      3.35200000     -4.41100000
H      3.64900000      2.67300000     -5.68000000
O     -4.06400000     12.74300000    -10.25800000
H     -3.28200000     13.23000000     -9.99900000
H     -3.86000000     11.83200000    -10.04700000
O      4.55100000     12.67800000     -6.35500000
H      4.86900000     11.93800000     -6.87200000
H      3.79200000     12.33200000     -5.88500000
O      9.17300000      4.11200000    -14.96000000
H      8.31600000      3.68900000    -15.00500000
H      9.14600000      4.62500000    -14.15300000
O     -6.48400000     16.06800000      5.41800000
H     -6.27500000     15.33600000      5.99800000
H     -7.43400000     16.02200000      5.30700000
O     -5.46500000     -7.33700000    -11.25800000
H     -5.49900000     -8.26700000    -11.48200000
H     -5.23800000     -7.32200000    -10.32900000
O     -7.24900000      7.61400000    -13.00100000
H     -7.14800000      6.83400000    -12.45500000
H     -6.79800000      8.30500000    -12.51600000
O     -5.38800000     -9.48900000      8.92300000
H     -6.21200000     -9.91000000      8.67800000
H     -4.72700000     -9.92500000      8.38400000
O     -2.39700000    -15.13700000      9.23300000
H     -2.72500000    -14.64000000      8.48300000
H     -1.52300000    -15.42300000      8.96700000
O     10.02300000     -2.83600000     -9.13100000
H      9.21900000     -3.23500000     -9.46300000
H     10.70900000     -3.15300000     -9.71900000
O    -13.01700000      1.91500000     -3.03900000
H    -13.44500000      1.06200000     -2.95900000
H    -12.09100000      1.73300000     -2.88100000
O    -17.07000000      3.05900000     -2.69000000
H    -17.35200000      3.50000000     -3.49100000
H    -17.58800000      2.25500000     -2.66400000
O      0.62600000     -9.54500000      6.61800000
H      1.04400000     -9.46300000      7.47500000
H      0.78000000    -10.45500000      6.36300000
O     -0.81600000      9.69900000      7.53600000
H      0.12100000      9.88700000      7.48300000
H     -0.88300000      8.76100000      7.36000000
O      5.02200000     14.79200000     -8.30800000
H      4.32200000     15.30100000     -8.71600000
H      4.68300000     14.57000000     -7.44100000
O     -9.00100000     -8.18400000      3.06900000
H     -9.09000000     -7.78500000      3.93400000
H     -9.49100000     -9.00400000      3.13300000
O      3.24500000    -13.49800000      7.91900000
H      3.11300000    -14.42800000      7.73600000
H      3.29300000    -13.44700000      8.87400000
O     -4.50200000      5.70700000      4.24800000
H     -4.54100000      6.47100000      4.82400000
H     -5.36700000      5.67200000      3.83800000
O      1.01400000    -14.99200000      0.68200000
H      0.72000000    -14.27500000      0.12000000
H      0.46400000    -15.73300000      0.43200000
O      0.29500000    -13.87900000      3.74200000
H     -0.03700000    -13.72000000      4.62600000
H      1.23400000    -14.02400000      3.86100000
O     -2.94900000      1.53600000     15.63100000
H     -2.41700000      1.63500000     14.84100000
H     -2.89700000      0.60300000     15.83800000
O     14.33100000      0.93600000     -2.90800000
H     14.85400000      0.27000000     -3.35500000
H     14.97700000      1.51700000     -2.50700000
O     -4.82300000     -4.34100000     10.01400000
H     -4.62800000     -5.10100000     10.56200000
H     -4.49300000     -4.58000000      9.14800000
O     -7.93300000    -14.16000000      1.86300000
H     -8.34500000    -13.84400000      1.05900000
H     -8.44200000    -14.93400000      2.10400000
O     -9.56100000     -9.24800000     11.52500000
H     -9.34400000    -10.13800000     11.25000000
H     -9.53100000     -9.27800000     12.48100000
O     10.99000000      1.97300000      5.88000000
H     10.34300000      2.36200000      6.46800000
H     10.72300000      1.05700000      5.80300000
O     -1.24600000     -5.16800000      8.57500000
H     -1.29400000     -4.24600000      8.32500000
H     -0.75800000     -5.16900000      9.39800000
O     -0.43800000     -4.02100000    -16.46900000
H     -1.14500000     -4.47000000    -16.00600000
H     -0.43400000     -4.41400000    -17.34100000
O    -13.42100000     -8.33700000     -4.63300000
H    -13.00000000     -8.31600000     -3.77400000
H    -13.25500000     -9.22200000     -4.95900000
O     -7.69000000      3.35200000    -13.81800000
H     -8.30800000      3.03600000    -13.15900000
H     -7.03400000      2.65800000    -13.88400000
O     -0.23700000      4.82900000     -2.71900000
H     -0.78600000      5.20500000     -2.03100000
H     -0.77400000      4.88100000     -3.51000000
O     12.67000000      7.02900000     -4.80500000
H     12.51300000      7.71200000     -5.45800000
H     13.57700000      6.76100000     -4.95200000
O     -3.64400000     12.93100000      7.58500000
H     -2.84200000     13.11200000      8.07700000
H     -3.34400000     12.47900000      6.79700000
O    -10.05800000      8.28100000      8.97700000
H    -10.32400000      9.20100000      8.98000000
H     -9.71300000      8.12800000      9.85600000
O     -1.24900000      6.84200000      7.30200000
H     -0.97700000      5.95300000      7.07500000
H     -2.11700000      6.93500000      6.90900000
O     -4.80500000      0.99800000    -10.84400000
H     -5.39200000      0.33200000    -11.20100000
H     -4.13100000      0.50000000    -10.38100000
O      8.80300000    -11.56000000    -10.69100000
H      8.47700000    -11.02800000     -9.96500000
H      8.35400000    -11.21400000    -11.46200000
O    -14.08900000     -9.68100000     -0.29900000
H    -14.21300000     -8.76700000     -0.04400000
H    -14.93300000    -10.09600000     -0.12000000
O      3.90200000    -16.51400000      4.20200000
H      3.70600000    -15.61400000      4.46200000
H      3.14700000    -16.78300000      3.67900000
O     -4.01000000      6.60500000      7.46100000
H     -3.61500000      6.90400000      8.28000000
H     -4.86800000      6.26700000      7.71800000
O      9.20700000     -2.44900000     -1.25600000
H      9.73500000     -3.18100000     -0.93700000
H      8.72600000     -2.80800000     -2.00200000
O      5.78900000     -0.70700000     -9.20000000
H      4.89200000     -0.84300000     -9.50400000
H      5.78900000     -1.03800000     -8.30100000
O     -1.24500000      1.54800000     13.45400000
H     -1.30000000      2.09800000     12.67300000
H     -1.05400000      0.67200000     13.11800000
O     -3.34500000     -1.68900000    -16.88200000
H     -3.99800000     -1.04000000    -17.14500000
H     -3.49200000     -2.42900000    -17.47100000
O      4.77500000    -11.91200000      6.10800000
H      4.09200000    -11.33300000      5.76900000
H      4.33500000    -12.43600000      6.77700000
O     14.80900000      4.16100000      7.96500000
H     14.30500000      4.04800000      7.15900000
H     15.01600000      5.09500000      7.98900000
O    -10.93500000      2.40500000      4.35100000
H    -10.61200000      1.50400000      4.37100000
H    -11.03200000      2.60400000      3.41900000
O     -9.53600000     -6.60900000      5.29400000
H     -9.31900000     -6.55600000      6.22500000
H     -9.42500000     -5.71500000      4.97100000
O      5.90100000    -14.89900000     -0.98400000
H      5.12800000    -14.72700000     -0.44600000
H      6.63300000    -14.56500000     -0.46600000
O     -0.91700000     -0.71000000    -16.04500000
H     -1.69400000     -1.24400000    -16.20900000
H     -1.14600000     -0.18400000    -15.27900000
O     14.09700000      6.92800000     -1.33400000
H     14.55900000      6.66300000     -2.13000000
H     13.88500000      6.10400000     -0.89500000
O    -11.01300000     -3.14100000    -13.56100000
H    -11.28000000     -3.07600000    -12.64400000
H    -11.79400000     -3.45700000    -14.01600000
O      7.14900000     -0.52800000    -12.48500000
H      7.28800000     -0.54500000    -13.43200000
H      6.29700000     -0.94600000    -12.36000000
O      9.02000000      2.93500000      7.40700000
H      8.35400000      2.24800000      7.38000000
H      8.71100000      3.59300000      6.78500000
O    -12.23500000     -9.01500000      5.60900000
H    -11.50900000     -9.54400000      5.27800000
H    -12.05600000     -8.92200000      6.54400000
O     -7.23800000     -5.49400000     -8.30800000
H     -6.61700000     -5.87700000     -7.68800000
H     -7.60500000     -6.24500000     -8.77400000
O     12.68900000    -10.13400000      1.04900000
H     12.27600000    -10.94700000      0.75600000
H     12.43300000    -10.05300000      1.96800000
O     -3.72500000    -11.81600000      5.19600000
H     -4.32500000    -11.11700000      5.45900000
H     -3.99600000    -12.04200000      4.30600000
O      2.88500000     11.48900000      3.28800000
H      2.48600000     10.83800000      2.71000000
H      2.40100000     12.29500000      3.11100000
O     11.93900000     -8.40000000      9.16900000
H     11.74100000     -8.03200000     10.03000000
H     12.19700000     -9.30400000      9.34800000
O      1.37500000     13.28400000      8.42700000
H      1.86800000     12.58100000      8.00500000
H      1.70400000     13.30200000      9.32500000
O      4.15100000    -12.62900000      1.57400000
H      4.33400000    -13.05700000      2.41000000
H      4.05300000    -13.35000000      0.95200000
O    -15.46000000     -4.37000000      0.19700000
H    -14.98900000     -5.17200000      0.42400000
H    -16.24700000     -4.39200000      0.74200000
O     -5.81200000      5.34700000     -6.04900000
H     -4.97600000      5.45700000     -6.50300000
H     -5.59400000      4.84300000     -5.26500000
O     -2.22100000    -10.02800000     -2.93900000
H     -1.83100000     -9.23100000     -2.58100000
H     -2.84700000    -10.30900000     -2.27200000
O    -12.12600000     -2.87100000     10.10600000
H    -12.41000000     -3.77600000      9.98000000
H    -11.26200000     -2.83200000      9.69600000
O      9.24800000     -4.30000000     14.86900000
H      8.77600000     -4.24600000     14.03800000
H      8.60700000     -4.02700000     15.52600000
O     11.36100000     -2.82700000      2.54900000
H     11.26200000     -3.00400000      3.48500000
H     11.12600000     -3.65100000      2.12400000
O    -11.28200000    -10.99600000      8.41600000
H    -12.23800000    -11.03000000      8.38400000
H    -11.08900000    -10.25700000      8.99300000
O      3.02100000      7.60600000     -1.05100000
H      2.92200000      8.39100000     -1.58900000
H      2.89300000      6.88000000     -1.66100000
O     -6.13900000      9.23800000     12.89800000
H     -6.11100000     10.09200000     13.33000000
H     -6.44300000      8.63500000     13.57600000
O      6.04300000      5.32900000    -13.72400000
H      6.26200000      5.71300000    -12.87500000
H      6.54000000      5.84700000    -14.35700000
O      0.72400000      4.66700000      2.36500000
H     -0.09700000      4.17700000      2.39900000
H      1.15900000      4.35000000      1.57300000
O    -16.76700000     -2.47300000     -3.48400000
H    -17.44300000     -2.10500000     -2.91600000
H    -15.96300000     -2.02600000     -3.22200000
O    -16.71900000     -1.70900000      0.77100000
H    -16.90000000     -0.91100000      0.27400000
H    -16.23800000     -2.26700000      0.16000000
O      1.68100000     -0.94900000     18.27900000
H      1.36900000     -0.14300000     18.69000000
H      0.94200000     -1.24900000     17.75000000
O     -6.71700000     -5.38700000    -15.81800000
H     -5.96600000     -5.43800000    -15.22600000
H     -6.59800000     -6.12300000    -16.41900000
O    -10.61200000     -0.26900000     -6.25300000
H    -11.11900000      0.23600000     -6.88900000
H    -10.86700000     -1.17800000     -6.41300000
O     11.17400000     -5.75400000      3.04200000
H     10.31500000     -5.95200000      2.66800000
H     11.52800000     -6.60700000      3.29200000
O     17.74000000     -0.12600000      0.12000000
H     17.71700000     -1.07200000     -0.02600000
H     17.75700000     -0.03100000      1.07200000
O      2.32300000     -5.50700000     -0.05000000
H      1.70200000     -5.16500000     -0.69300000
H      2.63300000     -4.73300000      0.41900000
O     11.13600000      4.78600000     -7.52700000
H     12.04900000      4.53400000     -7.39000000
H     10.63300000      4.15500000     -7.01200000
O    -17.24300000     -3.77100000      4.81400000
H    -16.69600000     -3.17700000      5.32800000
H    -18.00500000     -3.93700000      5.37000000
O      0.75900000      9.92700000     -3.90900000
H      1.06200000      9.09000000     -3.55700000
H      1.16400000     10.58500000     -3.34400000
O     -7.97900000     -6.65900000     11.40300000
H     -7.21000000     -7.00500000     10.94900000
H     -8.46400000     -7.43700000     11.68000000
O     -9.54000000     -6.78400000     -1.68600000
H     -9.19000000     -6.52500000     -0.83400000
H    -10.41500000     -6.39700000     -1.71400000
O      0.73200000     -7.40900000    -10.50400000
H      0.98000000     -7.39600000     -9.58000000
H      1.55900000     -7.30200000    -10.97500000
O     10.49300000      0.62100000    -13.78400000
H      9.67300000      0.97300000    -14.13100000
H     11.02400000      0.44200000    -14.56000000
O      6.15700000      9.23700000      9.35600000
H      7.02100000      9.20400000      9.76600000
H      6.31000000      8.96300000      8.45100000
O     -2.27500000     -5.17300000     -8.63900000
H     -2.44100000     -5.80500000     -9.33800000
H     -3.03500000     -4.59100000     -8.65700000
O     -7.14500000     -3.18100000     -9.91700000
H     -7.12100000     -3.93500000     -9.32800000
H     -7.54800000     -3.51500000    -10.71800000
O      6.80000000      6.23500000     -8.91800000
H      6.95400000      5.65300000     -9.66200000
H      7.52800000      6.06000000     -8.32200000
O     -0.83400000     -9.10900000     -5.92600000
H     -0.47400000     -9.13000000     -5.04000000
H     -1.47300000     -9.82200000     -5.94100000
O      2.98800000      8.64900000     14.96200000
H      2.54000000      7.81000000     15.06400000
H      3.58400000      8.51500000     14.22500000
O     -2.60900000      7.54500000      2.85400000
H     -1.81400000      7.77600000      3.33500000
H     -2.73300000      6.61200000      3.03200000
O     -1.89200000      6.03300000     -1.01600000
H     -2.43900000      5.43800000     -0.50400000
H     -1.78200000      6.80100000     -0.45500000
O      9.11500000     -8.14100000      9.35400000
H      9.36300000     -9.02400000      9.62900000
H      9.94500000     -7.71600000      9.13700000
O      1.62400000     -8.53600000     -3.43800000
H      2.57400000     -8.42200000     -3.46200000
H      1.47300000     -9.13800000     -2.70900000
O      3.97100000     -7.42100000     -0.65400000
H      3.42500000     -6.65900000     -0.45900000
H      3.43200000     -8.17200000     -0.40400000
O    -17.20500000      7.04100000      0.81000000
H    -16.82600000      6.16300000      0.84800000
H    -16.45000000      7.62800000      0.77500000
O     -8.55600000     12.83900000      5.88300000
H     -7.75500000     13.21400000      6.24900000
H     -9.00200000     13.58100000      5.47400000
O      2.24700000      2.43800000      6.49800000
H      3.02600000      2.61800000      5.97200000
H      1.73800000      1.82200000      5.97000000
O     -0.60400000    -12.08400000     -4.49000000
H     -1.04400000    -11.53200000     -3.84300000
H      0.23600000    -12.30100000     -4.08700000
O     -5.44900000     -5.32700000     -3.98500000
H     -4.63200000     -4.86300000     -3.79800000
H     -5.17100000     -6.14400000     -4.39800000
O    -11.23500000     -0.08300000      1.56800000
H    -10.76000000     -0.24500000      0.75300000
H    -10.68200000     -0.46700000      2.24800000
O      2.33100000    -11.67800000     -8.86100000
H      2.51400000    -12.61700000     -8.86500000
H      1.43400000    -11.60800000     -9.18700000
O      4.89900000     -7.73100000    -14.79600000
H      4.79900000     -8.62900000    -15.11100000
H      5.29300000     -7.26200000    -15.53200000
O     -0.44900000    -10.04400000    -10.81800000
H     -0.03000000     -9.22800000    -10.54400000
H     -1.38700000     -9.86200000    -10.76500000
O     -0.81000000      3.72900000     -6.18100000
H     -1.68300000      3.53800000     -5.83800000
H     -0.21300000      3.29000000     -5.57500000
O      0.33600000     16.25900000      2.63900000
H     -0.46500000     16.69100000      2.93700000
H      0.46600000     16.58400000      1.74800000
O      3.36100000     -8.05400000    -10.88700000
H      4.14100000     -7.50400000    -10.95600000
H      3.28700000     -8.24900000     -9.95200000
O     -9.14700000     -3.83600000      2.28100000
H     -9.23100000     -2.91100000      2.05000000
H     -9.17400000     -3.84800000      3.23800000
O     11.91000000     -5.80400000     -9.45600000
H     11.49800000     -6.45200000    -10.02800000
H     11.92400000     -5.00000000     -9.97600000
O     -2.71700000     -0.25300000     -9.80700000
H     -1.83100000     -0.06900000     -9.49400000
H     -2.58800000     -0.78300000    -10.59300000
O     -2.75400000     -7.04800000    -10.38600000
H     -2.80000000     -6.97600000    -11.34000000
H     -2.53800000     -7.96600000    -10.22500000
O     -2.61400000     -4.76600000     -3.05300000
H     -2.10500000     -5.49600000     -3.40500000
H     -2.52400000     -4.07300000     -3.70800000
O    -11.23500000     -5.59600000     -5.01300000
H    -11.98600000     -5.58300000     -5.60700000
H    -11.62000000     -5.68600000     -4.14200000
O      6.97500000     -1.88700000      0.46000000
H      6.27700000     -1.55200000     -0.10200000
H      7.76500000     -1.82700000     -0.07700000
O      1.70300000    -17.80800000     -5.14000000
H      1.78200000    -17.15900000     -5.83900000
H      1.71800000    -17.29400000     -4.33300000
O     10.88700000     10.12700000     -4.14600000
H     11.17000000     10.96300000     -4.51800000
H     11.57800000      9.89600000     -3.52500000
O      5.98800000      6.37200000      0.42900000
H      5.23900000      6.46200000     -0.16100000
H      5.60500000      6.08900000      1.25900000
O      5.02900000     -2.30700000    -12.17100000
H      4.88500000     -3.24700000    -12.28100000
H      4.39400000     -2.04300000    -11.50500000
O     -8.36100000     -7.99600000     -9.38900000
H     -9.20100000     -8.40400000     -9.59700000
H     -7.79700000     -8.72600000     -9.13300000
O     -4.01400000     -6.47000000     11.74600000
H     -4.33800000     -7.32700000     12.02200000
H     -4.30000000     -5.87100000     12.43600000
O      3.85300000     14.01600000      4.30400000
H      3.08300000     13.90500000      3.74600000
H      3.49600000     14.16200000      5.18000000
O     14.28700000     -4.98500000     -4.96200000
H     13.65800000     -5.17000000     -4.26400000
H     13.74700000     -4.72900000     -5.70900000
O     -9.16300000      5.06300000    -14.88800000
H     -8.69300000      4.27400000    -14.61700000
H     -9.49000000      5.43900000    -14.07100000
O     -1.56800000    -18.09200000     -1.77100000
H     -1.28400000    -17.83100000     -0.89400000
H     -1.74100000    -17.26700000     -2.22300000
O     -5.01500000      7.64100000     10.81900000
H     -5.42400000      8.31700000     11.36000000
H     -5.55500000      6.86300000     10.95900000
O     -3.16300000      0.26300000     -3.14000000
H     -3.29300000      0.91500000     -3.82900000
H     -2.22000000      0.27500000     -2.97600000
O      1.39500000    -16.70900000      2.81600000
H      1.29300000    -15.79400000      2.55200000
H      0.51900000    -16.97700000      3.09400000
O      1.42400000    -14.50400000     -8.44600000
H      0.90500000    -14.31200000     -9.22700000
H      2.08200000    -15.13100000     -8.74500000
O      7.32700000      3.44900000     -5.66200000
H      6.47200000      3.06200000     -5.47300000
H      7.32300000      4.28000000     -5.18700000
O     -9.90400000    -11.15000000     -2.85700000
H     -9.84400000    -10.22300000     -3.08700000
H     -9.00200000    -11.41000000     -2.67000000
O     -8.61600000      9.99900000    -11.11800000
H     -8.84100000      9.78900000    -12.02400000
H     -7.93400000     10.66700000    -11.18900000
O     15.67700000     -4.10500000      1.90600000
H     16.20000000     -3.59100000      2.52200000
H     14.79300000     -4.09000000      2.27200000
O    -10.47300000      8.50800000     -5.14900000
H    -10.77600000      9.33100000     -4.76500000
H    -11.23500000      7.93000000     -5.10700000
O      2.29900000      4.00200000     11.87100000
H      1.97300000      4.90200000     11.84200000
H      2.53600000      3.80400000     10.96500000
O      0.15900000    -15.77600000      8.06600000
H      0.30500000    -15.01200000      7.50900000
H      1.03800000    -16.08300000      8.28700000
O      9.72300000     -6.13200000    -11.63200000
H      9.06500000     -6.80300000    -11.45200000
H      9.22200000     -5.32100000    -11.71400000
O     -8.50000000     -1.34400000     10.49000000
H     -8.86200000     -1.66200000      9.66300000
H     -7.58200000     -1.61600000     10.47000000
O     -2.65700000    -16.19700000     -5.79700000
H     -2.56500000    -15.44100000     -6.37700000
H     -2.21100000    -16.90700000     -6.25700000
O      7.03200000    -13.70800000     -9.19000000
H      7.15100000    -12.84700000     -9.59100000
H      6.26900000    -14.07700000     -9.63700000
O    -15.52700000     -2.28700000      6.25900000
H    -15.63400000     -1.51000000      6.80800000
H    -15.13400000     -2.93900000      6.84100000
O    -10.37000000      6.91000000     -8.14500000
H    -10.34900000      5.95300000     -8.16000000
H     -9.56900000      7.16000000     -7.68500000
O     -0.41100000      6.25800000     -7.22700000
H      0.19500000      6.51400000     -7.92200000
H     -0.24200000      5.32500000     -7.09300000
O      2.26600000      6.01800000     15.37500000
H      2.30700000      5.44000000     14.61300000
H      2.94800000      5.68800000     15.96200000
O     15.04200000      1.21700000     10.15600000
H     15.04100000      1.96300000      9.55500000
H     14.47900000      0.56900000      9.73400000
O     -7.52300000      7.20600000      3.34000000
H     -6.69400000      7.36100000      2.88600000
H     -7.34000000      7.42500000      4.25400000
O      7.51300000      1.44300000     -9.55000000
H      8.18400000      0.84700000     -9.88200000
H      6.72600000      0.90200000     -9.48000000
O     -5.46700000     15.68500000     -5.38600000
H     -5.28000000     14.96800000     -4.78100000
H     -6.35500000     15.51000000     -5.69800000
O      2.96700000      1.46800000    -11.49000000
H      2.94800000      1.92500000    -10.64900000
H      3.86300000      1.58300000    -11.80500000
O     -3.89500000    -14.64200000      3.90500000
H     -4.30600000    -14.58700000      4.76800000
H     -4.24100000    -13.88800000      3.42700000
O     -4.36700000     -2.36900000     -6.88800000
H     -3.87600000     -2.64200000     -7.66300000
H     -5.22700000     -2.11900000     -7.22600000
O    -12.73400000      4.05800000      5.35100000
H    -12.75500000      4.68100000      4.62400000
H    -12.22100000      3.32100000      5.02100000
O     -2.06800000     -7.99600000     10.44600000
H     -2.94400000     -7.61100000     10.47100000
H     -1.97200000     -8.42700000     11.29500000
O     -1.99600000      4.88100000    -16.42800000
H     -1.94300000      5.48800000    -15.69000000
H     -1.28300000      4.26100000    -16.28100000
O      8.18200000    -15.32600000     -5.07500000
H      8.27900000    -16.18800000     -4.67100000
H      7.45200000    -14.92200000     -4.60500000
O    -11.49600000     -8.89800000     -7.77300000
H    -11.92600000     -8.68900000     -8.60300000
H    -11.15600000     -9.78400000     -7.89500000
O      0.35500000     -1.68400000     15.80100000
H      0.61100000     -0.81600000     15.48900000
H     -0.59900000     -1.64200000     15.87000000
O     -6.46500000    -13.30500000     10.43300000
H     -6.43700000    -14.22300000     10.70400000
H     -6.51500000    -13.33900000      9.47700000
O     -3.50200000      3.74900000      6.55100000
H     -3.20200000      4.65000000      6.67000000
H     -2.92900000      3.39300000      5.87200000
O      8.57800000      5.15100000      5.75100000
H      9.17000000      5.89900000      5.82500000
H      8.46900000      5.02300000      4.80800000
O     13.84700000      4.14600000    -10.54000000
H     14.06500000      3.28600000    -10.18000000
H     13.91200000      4.74200000     -9.79400000
O     15.00500000     10.20000000      1.88900000
H     14.41300000     10.73500000      1.36200000
H     14.60600000      9.33000000      1.88900000
O      4.42400000     -7.73200000     -3.35200000
H      4.20200000     -7.56400000     -2.43600000
H      4.82900000     -6.91900000     -3.65400000
O      9.15000000    -11.49500000      0.05100000
H      8.83300000    -10.59800000     -0.05700000
H      9.64800000    -11.67100000     -0.74800000
O      2.78600000     -0.62900000     13.04300000
H      3.19300000     -0.42900000     12.20000000
H      3.42100000     -0.32800000     13.69300000
O     -5.43700000      8.58800000     -4.02700000
H     -5.25200000      7.65300000     -4.10800000
H     -6.17800000      8.63500000     -3.42400000
O      6.84600000     12.76700000     -1.41100000
H      7.18800000     13.54700000     -1.84800000
H      7.08200000     12.88600000     -0.49100000
O     11.11200000      6.92000000     12.53000000
H     11.24700000      6.63300000     11.62700000
H     11.63700000      7.71700000     12.60900000
O      5.02500000     -5.46100000      8.32800000
H      5.14600000     -5.73200000      9.23800000
H      4.23400000     -5.91800000      8.04400000
O     -0.39700000     14.51700000     -2.33000000
H      0.53300000     14.58600000     -2.11500000
H     -0.55300000     15.22900000     -2.95100000
O      7.68200000     13.30700000      7.65500000
H      7.05100000     12.83000000      7.11600000
H      8.50900000     13.23300000      7.17900000
O      5.79000000      8.96800000    -14.28100000
H      5.80300000      9.24500000    -13.36500000
H      5.26200000      9.63200000    -14.72500000
O      2.34500000     -6.62100000     13.93600000
H      2.36400000     -5.66500000     13.88500000
H      2.60900000     -6.81700000     14.83500000
O    -12.57000000      3.91800000      0.26600000
H    -12.46800000      4.86400000      0.37500000
H    -13.41800000      3.81700000     -0.16700000
O     14.67600000     -8.27400000     -6.22900000
H     15.17400000     -7.50400000     -6.50200000
H     13.84200000     -8.19700000     -6.69400000
O     -1.84300000     -8.50100000      5.87400000
H     -2.32400000     -8.84000000      5.12000000
H     -1.15100000     -9.14500000      6.02700000
O    -12.65100000    -10.63900000     -2.57400000
H    -12.65400000    -10.26000000     -1.69500000
H    -11.73000000    -10.63300000     -2.83400000
O    -11.91900000     -2.52500000      6.31200000
H    -12.67800000     -3.09400000      6.18700000
H    -12.25600000     -1.64100000      6.16300000
O    -13.74000000      2.14000000     -5.58000000
H    -14.36100000      1.60700000     -6.07700000
H    -13.63600000      1.67600000     -4.75000000
O     -5.15400000     10.03700000    -12.84200000
H     -4.99800000      9.14300000    -12.53800000
H     -4.38800000     10.52800000    -12.54600000
O     11.40000000      9.48200000    -10.68900000
H     10.50000000      9.32200000    -10.40700000
H     11.32700000      9.67900000    -11.62300000
O     -5.81600000      0.95300000      1.70600000
H     -6.71400000      1.19100000      1.47600000
H     -5.49100000      0.47600000      0.94200000
O      7.96500000     -1.26900000     13.76100000
H      8.89800000     -1.06900000     13.83800000
H      7.60800000     -1.08600000     14.63000000
O      5.23900000      6.31000000     15.48000000
H      6.19100000      6.28900000     15.37800000
H      5.09200000      6.86800000     16.24400000
O     12.13900000     -3.53300000    -10.76700000
H     11.88500000     -2.86600000    -11.40600000
H     13.03100000     -3.29500000    -10.51400000
O     -4.64300000     -3.49600000     15.91200000
H     -5.43200000     -2.96400000     16.01400000
H     -4.68500000     -4.12800000     16.62900000
O      1.62200000    -12.43500000     -3.14400000
H      2.18100000    -11.66300000     -3.05500000
H      1.30000000    -12.60200000     -2.25900000
O      3.99000000     -4.99200000    -13.79600000
H      3.61800000     -4.91900000    -14.67500000
H      4.25400000     -5.90900000    -13.72300000
O     -5.19100000      6.12000000    -14.30900000
H     -5.35700000      6.83700000    -14.92200000
H     -6.01300000      6.02000000    -13.82900000
O    -14.98300000      8.56700000      0.96300000
H    -14.57500000      8.59300000      1.82800000
H    -14.86500000      9.45200000      0.61600000
O     12.15400000      0.94900000     -5.61500000
H     11.27700000      1.24800000     -5.37300000
H     12.28900000      0.15600000     -5.09500000
O      4.50600000     14.27900000      7.50600000
H      3.62100000     14.21400000      7.14700000
H      4.67900000     13.41200000      7.87300000
O    -10.76600000      3.97600000     -2.17800000
H    -11.31500000      4.76100000     -2.18500000
H    -10.96300000      3.55300000     -1.34200000
O     -2.57700000     10.30600000      5.57300000
H     -1.98600000     10.19000000      6.31700000
H     -2.28300000      9.66100000      4.93100000
O     10.98700000      4.04300000     -0.10300000
H     10.53700000      3.85200000     -0.92600000
H     11.85600000      4.34300000     -0.37000000
O     -4.41200000     -7.30300000     -5.31500000
H     -4.89800000     -7.46100000     -6.12400000
H     -3.62400000     -6.83900000     -5.59600000
O      0.83900000      3.91700000    -12.74400000
H      0.53800000      3.94000000    -13.65200000
H      1.79100000      3.83200000    -12.81000000
O     15.27900000     -6.60200000      1.00900000
H     15.06600000     -7.07900000      1.81100000
H     15.39500000     -5.69500000      1.29300000
O     12.30500000     12.08800000     -5.27900000
H     12.90100000     12.36500000     -4.58400000
H     12.70600000     11.29700000     -5.63800000
O    -10.54600000     -9.62700000    -10.57500000
H    -10.02900000    -10.04300000    -11.26400000
H    -11.08200000    -10.33400000    -10.21700000
O      9.82900000    -10.65200000     10.49100000
H      9.90400000    -10.69500000     11.44500000
H      9.45400000    -11.49700000     10.24200000
O     -0.07400000     -6.02000000    -12.73000000
H     -0.27400000     -6.44100000    -11.89400000
H      0.73500000     -5.53500000    -12.56700000
