# Supplementary material for: Integrated Multiscale Multilevel Approach to Open Shell Molecular Systems
Source: J Chem Theory Comput. 2023 Feb 13;19(5):1446–56. doi: 10.1021/acs.jctc.2c00805 (PMC10018740; doi:10.1021/acs.jctc.2c00805)
Supplement: Supplementary file 2 — ct2c00805_si_002.zip [file ct2c00805_si_002.zip › structures/PROXYL/frame77.xyz]

2573

C      1.01400000     -1.59000000     -0.24900000
H      1.27000000     -2.52900000      0.24300000
H      1.86000000     -1.44700000     -0.92200000
C      1.13200000     -0.41900000      0.65900000
C      0.96200000     -0.77900000      2.15300000
H      0.01600000     -1.25900000      2.40100000
H      1.12900000      0.08800000      2.79300000
H      1.78000000     -1.46300000      2.38200000
C      2.41700000      0.36800000      0.38700000
H      2.38100000      1.23100000      1.05200000
H      3.30800000     -0.17600000      0.70000000
H      2.47300000      0.74100000     -0.63600000
N     -0.04000000      0.30300000      0.09900000
O     -0.37000000      1.37400000      0.71300000
C     -0.97200000     -0.35000000     -0.98600000
C     -2.47100000     -0.12700000     -0.65200000
H     -2.66000000      0.94600000     -0.64800000
H     -3.16900000     -0.56300000     -1.36800000
H     -2.65500000     -0.52400000      0.34600000
C     -0.50900000      0.16100000     -2.28600000
H     -0.54700000      1.25000000     -2.24200000
H     -1.18700000     -0.08100000     -3.10400000
H      0.55000000     -0.04000000     -2.44700000
C     -0.43200000     -1.76300000     -0.87800000
H     -1.09100000     -2.33300000     -0.22300000
H     -0.29100000     -2.26600000     -1.83400000
O     11.39100000     12.90100000     -1.68300000
H     11.78600000     13.49500000     -1.04400000
H     11.45900000     13.36700000     -2.51700000
O      3.65200000     10.92100000     -2.68800000
H      3.79000000     10.96800000     -1.74200000
H      2.79300000     11.32100000     -2.82500000
O     -2.09300000      8.54500000     12.41700000
H     -1.83800000      9.41200000     12.10000000
H     -2.38800000      8.69600000     13.31500000
O     -3.89500000      5.41500000     -8.84700000
H     -3.63500000      4.62300000     -8.37600000
H     -3.19400000      5.55600000     -9.48300000
O     -0.76000000    -14.39900000     -6.76600000
H     -1.37500000    -13.70700000     -6.52100000
H     -0.01100000    -14.27100000     -6.18300000
O     -6.09300000     12.91000000     10.02500000
H     -6.93800000     12.46600000      9.95500000
H     -5.55300000     12.31900000     10.54900000
O     -7.15500000      8.63900000     -4.56800000
H     -6.38900000      8.90100000     -5.07900000
H     -7.04300000      7.69800000     -4.43500000
O      4.31300000     -8.15100000     -3.79100000
H      3.77500000     -8.59600000     -3.13700000
H      4.93200000     -8.81900000     -4.08600000
O      0.34300000     -6.49300000     15.51600000
H      1.13400000     -7.02500000     15.43100000
H      0.61700000     -5.73700000     16.03400000
O      9.82300000     14.88200000      1.01500000
H     10.09600000     14.83500000      1.93100000
H      9.55000000     13.99000000      0.80100000
O      7.90100000      1.76500000     13.52900000
H      8.84200000      1.59300000     13.50200000
H      7.55400000      1.10400000     14.12700000
O      7.42900000    -11.84500000      6.99000000
H      6.69500000    -11.46800000      6.50500000
H      8.07300000    -12.06600000      6.31600000
O      5.20200000     10.49100000     12.43000000
H      4.40400000     11.01100000     12.52400000
H      4.90200000      9.58300000     12.46000000
O      5.18900000      2.51500000     -0.99800000
H      5.65300000      3.07200000     -0.37300000
H      5.83300000      1.85300000     -1.25300000
O     -5.16500000     13.65000000     -9.47200000
H     -4.84600000     13.90800000    -10.33700000
H     -4.80600000     14.30900000     -8.87800000
O      9.75400000     -2.25700000      6.29000000
H      9.50800000     -2.23300000      5.36600000
H      9.22500000     -1.57100000      6.69700000
O     -5.70800000    -12.05900000     -8.09700000
H     -5.36900000    -12.19400000     -8.98200000
H     -6.25800000    -11.27900000     -8.16800000
O    -12.87700000     -0.92900000     10.17400000
H    -13.21800000     -1.35700000      9.38900000
H    -12.14100000     -1.47700000     10.44500000
O    -12.74500000    -10.74600000     -2.00300000
H    -12.43900000    -10.76200000     -1.09600000
H    -12.58800000     -9.84700000     -2.29200000
O      1.35500000      6.04800000    -10.30600000
H      1.81200000      6.83100000     -9.99800000
H      1.52900000      5.39000000     -9.63200000
O     -2.46000000     11.50300000     -7.87200000
H     -3.40000000     11.36800000     -7.75900000
H     -2.18400000     10.79600000     -8.45500000
O     -1.87400000     13.85300000      5.70100000
H     -2.60900000     14.45700000      5.59400000
H     -2.27300000     13.04300000      6.01700000
O    -10.19300000     -1.45400000     -0.88300000
H     -9.46200000     -0.97900000     -0.48900000
H     -9.78700000     -2.20600000     -1.31400000
O     -1.84900000     -5.23800000      2.67300000
H     -1.94000000     -6.15900000      2.91600000
H     -2.15400000     -4.75600000      3.44100000
O     -1.51100000     -2.92200000     11.40900000
H     -0.93100000     -2.40700000     11.97000000
H     -1.01600000     -3.04200000     10.59900000
O     10.62000000      8.60700000    -10.13600000
H     10.61700000      9.33400000    -10.75900000
H      9.70500000      8.33100000    -10.08500000
O     -0.00000000     -5.36700000     -0.24900000
H      0.60100000     -5.78300000      0.36900000
H     -0.76200000     -5.13200000      0.28100000
O     14.77100000     -2.25000000      9.04500000
H     15.38000000     -1.55200000      8.80400000
H     14.05000000     -1.79800000      9.48400000
O     -5.67600000      8.57700000      9.18900000
H     -4.90100000      8.03700000      9.34500000
H     -5.98100000      8.31400000      8.32000000
O     -8.16800000     -3.40600000    -11.51800000
H     -8.17400000     -2.70700000    -12.17100000
H     -9.08600000     -3.66400000    -11.43500000
O     10.80000000      2.82200000     10.87400000
H     10.49300000      2.12000000     10.30000000
H     10.89200000      2.40600000     11.73100000
O      2.22900000     -7.60300000     -0.25600000
H      1.90200000     -7.13200000      0.51100000
H      3.15900000     -7.38200000     -0.29400000
O     -9.97900000    -10.60100000     -4.05400000
H     -9.65500000    -10.52200000     -3.15700000
H    -10.56600000    -11.35700000     -4.03100000
O      5.11100000      1.48100000     17.07200000
H      5.81500000      2.11600000     16.93800000
H      5.56200000      0.66300000     17.28200000
O    -11.04100000      1.61500000    -14.47100000
H    -10.31400000      1.00400000    -14.35400000
H    -11.51900000      1.58100000    -13.64200000
O      2.11300000    -11.11000000     14.10700000
H      2.05700000    -10.15800000     14.19400000
H      1.35500000    -11.43900000     14.59100000
O      6.86500000     14.54000000     -6.17100000
H      7.27200000     14.52300000     -7.03700000
H      7.33500000     15.22700000     -5.69900000
O     -5.41600000     -7.99200000      2.58500000
H     -6.24600000     -7.71700000      2.97300000
H     -5.58900000     -8.02200000      1.64400000
O     -2.72200000    -11.08300000      7.17900000
H     -3.42900000    -11.47700000      6.66900000
H     -2.39300000    -11.79900000      7.72400000
O     11.65200000      0.39600000      5.62200000
H     12.38600000     -0.20200000      5.47800000
H     10.95300000      0.05700000      5.06400000
O     -5.63200000      7.06100000     -2.25100000
H     -5.40000000      7.02900000     -3.17900000
H     -4.99800000      7.66700000     -1.86700000
O     -0.51200000      8.11400000     -8.34700000
H      0.37400000      7.80000000     -8.16500000
H     -0.38400000      8.87400000     -8.91400000
O     -6.70100000      0.03700000      3.92400000
H     -7.43100000      0.56100000      4.25100000
H     -6.49200000      0.42200000      3.07200000
O     -3.32700000      1.86300000     14.64700000
H     -2.53000000      1.83800000     14.11700000
H     -4.04000000      1.84300000     14.00800000
O      7.32000000    -14.17500000     -1.32300000
H      7.08000000    -14.95200000     -1.82900000
H      7.36200000    -14.48200000     -0.41700000
O     -1.93000000     14.10600000     -7.77900000
H     -2.25000000     13.20800000     -7.68900000
H     -1.41600000     14.09800000     -8.58600000
O     -7.27900000     12.13400000     -6.64600000
H     -6.46300000     11.72700000     -6.93800000
H     -7.84200000     12.12500000     -7.42000000
O    -12.82600000      2.14300000      1.41100000
H    -12.40500000      2.99800000      1.31900000
H    -13.21500000      2.16100000      2.28500000
O     -1.80900000     -6.95700000     -2.17200000
H     -2.02000000     -6.76200000     -1.25900000
H     -1.04100000     -7.52600000     -2.12400000
O     -7.74200000     -6.40300000      2.74900000
H     -7.50800000     -5.60600000      2.27300000
H     -8.50300000     -6.15300000      3.27400000
O      5.78600000      2.52700000     -8.59400000
H      5.75700000      1.67000000     -9.02100000
H      6.47200000      3.00400000     -9.06200000
O     -8.73000000      9.09000000      8.73000000
H     -8.32400000      9.91100000      9.00900000
H     -9.46500000      8.97000000      9.33200000
O      7.35000000      9.06700000     -7.38700000
H      7.23100000     10.00600000     -7.24000000
H      7.17500000      8.66700000     -6.53500000
O     -9.34600000      2.12000000      1.00800000
H     -9.82900000      1.50400000      1.56000000
H     -9.52300000      1.82900000      0.11400000
O     12.37900000     10.23700000      5.50500000
H     11.48200000      9.91400000      5.58500000
H     12.61100000     10.07600000      4.59100000
O     -3.29000000      4.27200000     -5.87500000
H     -3.98500000      4.12100000     -6.51600000
H     -3.05800000      3.39800000     -5.56300000
O     -0.72700000    -13.82100000      2.52500000
H     -1.06200000    -13.04900000      2.98100000
H     -0.11400000    -14.21700000      3.14300000
O      5.89900000      1.23500000    -13.70600000
H      6.19400000      0.61800000    -13.03700000
H      6.64500000      1.31900000    -14.30000000
O     -1.58400000     -5.04700000    -10.10900000
H     -2.25800000     -5.41200000     -9.53600000
H     -1.02300000     -5.79300000    -10.32400000
O     -7.99400000      3.01800000    -10.08300000
H     -8.30100000      3.08500000    -10.98700000
H     -7.33800000      3.71000000    -10.00000000
O     -7.09300000     -7.73800000      9.20400000
H     -6.99100000     -6.96000000      9.75200000
H     -7.36700000     -8.42400000      9.81200000
O     -3.57900000     -1.75900000     -8.57100000
H     -2.74900000     -1.91600000     -9.02100000
H     -4.17400000     -1.46700000     -9.26200000
O     -3.90800000     -3.75600000     -1.99300000
H     -3.46500000     -4.31700000     -2.62900000
H     -3.30600000     -3.02400000     -1.85800000
O      7.68400000     -0.35200000      7.61000000
H      7.09100000     -1.02900000      7.28500000
H      7.12700000      0.41800000      7.72700000
O    -13.48300000     -6.74700000      0.33800000
H    -12.93100000     -6.14800000      0.84000000
H    -13.15400000     -7.61800000      0.55800000
O     12.07200000     -0.50000000     -8.29900000
H     12.11400000      0.45400000     -8.23100000
H     12.93000000     -0.75300000     -8.64000000
O     -3.91000000     -9.10000000    -10.60800000
H     -4.03400000    -10.03600000    -10.76600000
H     -4.54300000     -8.88700000     -9.92300000
O      9.15900000     11.50800000      7.77800000
H      9.96700000     11.28900000      8.24400000
H      8.93600000     12.38600000      8.08600000
O    -11.62500000      3.10100000      8.56100000
H    -12.36500000      3.68000000      8.74200000
H    -11.65100000      2.96800000      7.61300000
O      2.90200000      8.55900000    -11.68900000
H      2.47900000      7.70100000    -11.74000000
H      2.57700000      9.03100000    -12.45600000
O     -2.52100000      9.07700000      7.94800000
H     -1.94800000      8.56400000      7.37800000
H     -2.58400000      8.56100000      8.75200000
O     -2.71600000    -13.68400000     -9.33300000
H     -1.91200000    -13.74300000     -9.85000000
H     -2.41300000    -13.57400000     -8.43200000
O    -13.99500000     -1.10100000     -2.54900000
H    -13.31400000     -0.47800000     -2.29500000
H    -14.79100000     -0.57400000     -2.61300000
O     12.03400000     -9.81100000      5.25900000
H     12.88400000     -9.39900000      5.41400000
H     11.43300000     -9.34600000      5.84000000
O     12.17200000      7.41900000      1.39900000
H     13.10400000      7.56500000      1.56100000
H     11.83900000      8.27400000      1.12800000
O     -9.21400000     -0.86100000      6.73100000
H    -10.00500000     -1.38600000      6.60300000
H     -9.30400000     -0.13800000      6.11000000
O      8.92800000      0.00100000     -8.88300000
H      9.79900000     -0.24100000     -8.56900000
H      9.06700000      0.27500000     -9.78900000
O      9.53700000      0.80800000    -11.56900000
H     10.44400000      0.50300000    -11.54300000
H      9.57000000      1.61500000    -12.08200000
O      8.77400000     -7.82700000     -5.23900000
H      8.22700000     -8.33000000     -5.84200000
H      9.66800000     -7.97500000     -5.54700000
O    -11.07800000      1.00900000     10.53100000
H    -11.20400000      1.75100000      9.93900000
H    -11.80700000      0.42100000     10.33600000
O      6.22200000      6.62700000     -7.60300000
H      6.60600000      6.83800000     -6.75200000
H      6.22200000      7.45900000     -8.07800000
O     -3.68000000      6.88400000     -3.95500000
H     -2.88800000      6.93400000     -4.49000000
H     -4.14000000      6.10900000     -4.27900000
O      6.97500000    -14.82700000      8.39400000
H      6.35100000    -14.78800000      7.66800000
H      6.51700000    -14.41300000      9.12500000
O      6.25700000    -13.76200000      4.12600000
H      6.90400000    -14.46800000      4.11400000
H      6.77800000    -12.96000000      4.10000000
O      8.74600000      1.74300000      3.74600000
H      7.87600000      2.11700000      3.61100000
H      9.32900000      2.50100000      3.79000000
O     -4.36700000    -12.96800000     -3.43600000
H     -4.64100000    -12.66000000     -2.57200000
H     -3.96000000    -13.81800000     -3.26900000
O     -2.56700000      0.47900000    -18.16900000
H     -3.29500000      0.77400000    -17.62200000
H     -1.92700000      0.12900000    -17.54900000
O     17.26700000     -0.72100000     -1.67300000
H     17.32200000     -0.11400000     -2.41100000
H     16.44500000     -0.49500000     -1.23800000
O     -5.80200000     -2.93800000     15.67800000
H     -5.65800000     -3.83400000     15.37500000
H     -6.72000000     -2.92000000     15.94600000
O      7.11200000     -5.41600000      7.94300000
H      6.67200000     -5.95700000      8.59900000
H      7.96100000     -5.20900000      8.33400000
O     13.21200000     10.85000000      2.93200000
H     13.23200000     10.72700000      1.98300000
H     12.73100000     11.66800000      3.05800000
O     -3.37200000    -15.31900000     -2.38000000
H     -4.14300000    -15.71300000     -2.78900000
H     -3.07000000    -15.97900000     -1.75500000
O    -10.20900000      1.71800000     -1.51000000
H    -10.57100000      2.56500000     -1.77100000
H    -10.50100000      1.11300000     -2.19200000
O     -8.77700000     10.73500000     -4.18700000
H     -8.24800000      9.97700000     -4.43600000
H     -9.26200000     10.96000000     -4.98000000
O      8.85100000    -13.72000000      2.35200000
H      9.49000000    -13.88900000      3.04500000
H      8.23000000    -13.10600000      2.74400000
O    -13.75000000     -3.86600000      8.43700000
H    -13.11000000     -4.32300000      8.98300000
H    -14.59200000     -4.04100000      8.85800000
O     -1.51000000    -13.53600000     11.21200000
H     -0.58800000    -13.71200000     11.40300000
H     -1.93200000    -13.51300000     12.07100000
O     -9.60200000      3.98100000      9.74700000
H    -10.36600000      3.81400000      9.19600000
H     -9.49300000      4.93100000      9.72400000
O     -0.96100000     -2.01800000     -9.41900000
H     -0.80100000     -2.78900000     -9.96300000
H     -0.71600000     -2.29300000     -8.53600000
O      3.85200000     -2.28400000      9.85500000
H      3.98200000     -1.37400000     10.12300000
H      4.16900000     -2.80000000     10.59600000
O      1.59700000      8.86800000      1.32300000
H      0.93900000      9.55500000      1.43600000
H      1.19600000      8.25200000      0.71100000
O    -12.10600000     12.71800000      3.06000000
H    -12.77900000     13.36800000      3.26400000
H    -12.17300000     12.59400000      2.11400000
O      7.14800000     -1.94600000     -8.65000000
H      7.66600000     -1.14200000     -8.60900000
H      6.88100000     -2.10500000     -7.74500000
O      8.13100000    -11.21700000     12.11700000
H      7.69500000    -10.87300000     11.33700000
H      8.48200000    -12.06300000     11.84100000
O      3.41500000     -5.71700000     11.74400000
H      3.06700000     -5.85300000     10.86300000
H      2.79400000     -5.11700000     12.15700000
O    -16.66200000     -4.88900000      1.93700000
H    -16.46200000     -5.35400000      1.12500000
H    -16.46800000     -5.52100000      2.62900000
O      7.86200000     -3.00200000     -3.28300000
H      7.03200000     -3.04000000     -2.80900000
H      8.53000000     -3.12500000     -2.60800000
O      8.11400000     -3.34800000      4.10800000
H      7.53700000     -3.96900000      3.66300000
H      8.97200000     -3.77100000      4.10200000
O      8.84300000     -6.97400000     -2.57400000
H      8.31400000     -7.05400000     -3.36800000
H      9.02200000     -6.03700000     -2.49800000
O      6.29400000     11.18600000     -4.15600000
H      6.79100000     11.88200000     -3.72700000
H      5.41700000     11.24700000     -3.77500000
O     -1.47900000      8.18700000      3.12300000
H     -1.48100000      8.30300000      2.17300000
H     -1.45600000      7.23900000      3.24900000
O     -4.92600000     -8.32700000      7.78000000
H     -4.53400000     -8.98300000      8.35600000
H     -5.74700000     -8.09000000      8.21000000
O     10.98900000      5.92900000     -3.67000000
H     11.48100000      6.34200000     -2.96000000
H     11.37500000      6.28700000     -4.46900000
O     -0.53100000     12.12500000    -12.46800000
H     -0.40400000     11.39800000    -13.07900000
H      0.28300000     12.62500000    -12.51900000
O     12.99900000     -7.87200000     -3.52000000
H     13.39400000     -7.06100000     -3.20000000
H     13.28600000     -7.93500000     -4.43100000
O      1.32500000    -15.11200000      4.39500000
H      2.23800000    -14.82300000      4.38600000
H      0.84800000    -14.38900000      4.80200000
O    -11.45800000     -2.81100000     14.00600000
H    -10.86700000     -2.28800000     13.46500000
H    -12.29100000     -2.34000000     13.97700000
O      8.95500000      9.34600000      2.56300000
H      8.36100000      9.63500000      1.87000000
H      8.43300000      8.74200000      3.09000000
O      7.18400000    -12.20700000     -8.37700000
H      7.97200000    -12.36700000     -8.89800000
H      6.46000000    -12.41600000     -8.96700000
O     -0.72400000     -6.23300000    -13.18200000
H      0.06800000     -5.74200000    -13.40300000
H     -1.02000000     -5.85000000    -12.35600000
O     16.69700000      5.37700000     -2.68200000
H     16.93000000      5.52000000     -3.59900000
H     16.69800000      4.42500000     -2.58100000
O      0.71900000      9.22200000     13.86700000
H      1.29800000      8.49300000     14.09100000
H      0.63900000      9.18000000     12.91400000
O      1.05900000      5.97100000     15.92000000
H      0.63600000      6.19000000     16.75000000
H      0.54100000      6.43000000     15.25900000
O      6.24100000      9.12700000      8.45000000
H      7.17700000      8.92300000      8.43500000
H      5.83100000      8.34000000      8.81000000
O      0.80200000     -8.16800000     -6.24200000
H     -0.12800000     -7.98300000     -6.10800000
H      1.25200000     -7.40200000     -5.88600000
O     -4.72100000    -10.39700000      9.66800000
H     -4.73100000    -11.34500000      9.53500000
H     -4.85600000    -10.28500000     10.60900000
O     -2.85300000     -5.52000000     -4.09700000
H     -2.52600000     -6.15300000     -3.45700000
H     -3.71800000     -5.85000000     -4.34000000
O     14.98800000      7.67500000     -1.71200000
H     15.58000000      6.95500000     -1.93000000
H     15.55000000      8.32900000     -1.29600000
O      0.51100000     -8.45000000     -2.41300000
H      1.07100000     -8.99700000     -2.96400000
H      1.11900000     -8.00100000     -1.82500000
O     -1.31200000      5.96300000     -9.96000000
H     -0.44400000      5.67900000    -10.24600000
H     -1.14500000      6.73000000     -9.41300000
O      3.69500000     13.40200000     -8.39700000
H      3.64300000     13.98700000     -7.64100000
H      3.96300000     13.97000000     -9.12000000
O      5.00500000     15.45700000     -3.72800000
H      5.09600000     14.58400000     -4.10800000
H      4.08600000     15.51000000     -3.46400000
O      4.72500000      0.39500000    -10.14000000
H      4.18000000      0.11200000     -9.40600000
H      4.93300000     -0.41300000    -10.61000000
O     16.37300000      0.99600000     -3.63600000
H     17.14900000      1.44400000     -3.97300000
H     16.02900000      1.58600000     -2.96500000
O    -15.41900000      5.85100000      2.65800000
H    -15.07700000      5.13300000      3.19100000
H    -15.57700000      5.45800000      1.79900000
O      0.00900000     11.52600000      5.33200000
H     -0.49400000     11.98000000      6.00900000
H     -0.33800000     11.86600000      4.50700000
O     -5.70900000      4.08400000     -0.38300000
H     -4.80400000      4.28800000     -0.62100000
H     -6.09400000      4.93000000     -0.15500000
O     -1.34300000      6.49300000     14.66300000
H     -2.13800000      6.19900000     14.21800000
H     -1.65500000      6.87100000     15.48500000
O     -5.31800000    -14.63400000     -9.25100000
H     -4.43900000    -14.25300000     -9.24700000
H     -5.85100000    -14.01000000     -8.75800000
O     -4.89400000      9.67800000     -5.94600000
H     -5.15700000     10.09200000     -6.76800000
H     -4.23600000      9.03200000     -6.20400000
O     15.73900000      2.69500000     -6.73700000
H     15.06600000      2.20400000     -6.26600000
H     15.60800000      2.45900000     -7.65600000
O    -11.32900000      7.41400000     -3.75600000
H    -10.71300000      8.06400000     -4.09500000
H    -10.92400000      6.57100000     -3.95900000
O      3.16800000     -4.15500000      2.92600000
H      3.71800000     -3.81300000      3.63000000
H      3.74900000     -4.19900000      2.16700000
O     -0.65300000     14.82400000      7.90500000
H     -0.88000000     14.27800000      7.15200000
H     -1.49500000     15.05200000      8.29900000
O    -13.24800000     -0.58100000    -12.27300000
H    -12.70300000     -0.39400000    -11.50900000
H    -13.28900000     -1.53700000    -12.31000000
O     11.32300000    -13.93700000     -4.02600000
H     12.03200000    -14.07700000     -4.65400000
H     11.38400000    -13.00900000     -3.80000000
O     -3.34300000      3.77200000      9.65200000
H     -3.34800000      2.99000000      9.10000000
H     -2.41500000      3.93800000      9.82300000
O      1.53000000      4.62600000      6.33800000
H      1.70000000      4.93300000      7.22900000
H      1.63400000      5.40500000      5.79200000
O     -4.34400000    -10.69600000     -5.20700000
H     -3.74300000    -10.16400000     -4.68500000
H     -4.53900000    -11.45100000     -4.65200000
O     -1.10400000     -0.26500000     -6.15300000
H     -0.81400000      0.61700000     -6.38600000
H     -2.05400000     -0.18900000     -6.06300000
O    -13.47100000      0.05200000      7.44100000
H    -14.35500000      0.40500000      7.54500000
H    -12.98900000      0.74300000      6.98700000
O      4.85600000     -6.76200000     -7.61600000
H      5.25400000     -7.52800000     -7.20200000
H      4.76400000     -6.12600000     -6.90700000
O      4.12500000     10.82500000      0.06100000
H      4.00200000     11.54200000      0.68300000
H      3.99300000     10.03200000      0.58100000
O     -0.47300000    -13.07900000      5.70800000
H     -1.27500000    -12.71000000      5.33800000
H     -0.60700000    -13.04300000      6.65500000
O     12.20900000     -0.42100000      9.92500000
H     11.43300000     -0.23100000      9.39700000
H     12.75300000      0.36200000      9.84200000
O     -4.60000000      6.18300000     14.01200000
H     -5.41700000      6.67200000     14.11900000
H     -4.67100000      5.78400000     13.14600000
O     -0.84900000      4.65200000     10.66600000
H     -0.04300000      4.19500000     10.42900000
H     -0.55800000      5.51700000     10.95700000
O     -7.19200000      9.23500000    -13.15600000
H     -7.47100000      9.25000000    -14.07200000
H     -6.66100000      8.44300000    -13.08000000
O     -1.05000000     -9.92500000      2.48600000
H     -1.19000000     -9.59500000      1.59900000
H     -0.12600000    -10.17100000      2.50800000
O     -0.17200000     12.96200000     -0.27600000
H      0.06000000     12.18200000      0.22900000
H     -1.04800000     13.19500000      0.03300000
O     -1.29700000     -1.64500000     16.07500000
H     -1.31100000     -0.68900000     16.02500000
H     -2.21800000     -1.89400000     16.15900000
O     -6.39500000     -9.49000000    -13.54900000
H     -6.93000000    -10.28400000    -13.55200000
H     -5.53400000     -9.78000000    -13.85200000
O     11.21100000     10.00900000      8.96200000
H     12.13700000      9.79800000      9.08200000
H     10.78800000      9.69700000      9.76100000
O     -7.37700000    -10.32600000     -4.73500000
H     -6.95000000    -11.12900000     -5.03500000
H     -8.29300000    -10.57500000     -4.60800000
O     14.64400000      9.76300000      0.14200000
H     14.31600000      9.86800000     -0.75100000
H     14.76400000     10.65800000      0.46000000
O     -5.32300000      2.66400000      7.17900000
H     -5.02600000      1.75400000      7.17700000
H     -6.27700000      2.60500000      7.13900000
O    -10.48800000      0.18100000     13.16600000
H    -10.72700000      0.63600000     12.35800000
H     -9.54600000      0.03200000     13.08700000
O      9.68600000      9.51100000      5.77000000
H      9.06100000      8.79500000      5.66000000
H      9.38000000      9.97900000      6.54700000
O    -11.82500000     -8.15300000     -2.44800000
H    -11.66000000     -7.27500000     -2.10400000
H    -12.24200000     -8.00400000     -3.29600000
O     13.42100000     -1.45500000      4.54100000
H     13.55700000     -2.37100000      4.78200000
H     13.63100000     -1.41900000      3.60800000
O    -12.30500000     -9.72400000      6.95200000
H    -12.72500000    -10.30500000      6.31700000
H    -11.42600000     -9.58000000      6.60000000
O      0.68400000     17.06100000     -5.97900000
H      0.60400000     16.10800000     -5.92400000
H     -0.18800000     17.35900000     -6.23800000
O      0.20200000      6.46700000     12.49300000
H     -0.38500000      6.50200000     13.24800000
H      0.19000000      7.35600000     12.13900000
O      1.56600000     -5.99200000      1.82600000
H      2.11300000     -5.32900000      2.24800000
H      1.24600000     -6.53300000      2.54800000
O    -13.88800000     -5.30100000    -10.05100000
H    -14.43500000     -4.64300000    -10.48000000
H    -13.35900000     -5.67100000    -10.75800000
O      3.12600000     -2.72600000     17.04200000
H      4.03800000     -3.01000000     16.98300000
H      3.17900000     -1.80100000     17.28300000
O     13.36200000     -5.84200000     -8.72200000
H     14.00000000     -5.95700000     -8.01800000
H     12.51200000     -5.94000000     -8.29300000
O      0.97500000     -4.13700000      4.60200000
H      1.78300000     -4.30900000      4.11700000
H      0.51900000     -3.47700000      4.08000000
O      9.77500000      1.53600000     -4.27000000
H      9.61400000      0.81900000     -4.88400000
H     10.21400000      2.20600000     -4.79500000
O      3.72300000     -9.84500000      8.33700000
H      4.24700000    -10.57200000      8.00200000
H      3.01700000     -9.74400000      7.69900000
O     -9.72600000      9.79600000      4.47600000
H     -8.77700000      9.87200000      4.57900000
H     -9.85500000      9.65300000      3.53800000
O      0.79300000      1.01100000     13.63500000
H      0.86300000      1.96600000     13.64700000
H      1.58700000      0.71900000     13.18600000
O      0.65600000      7.71300000      8.25800000
H     -0.01200000      7.50700000      7.60400000
H      1.02000000      6.86300000      8.50500000
O      1.31100000    -12.70200000     -4.25300000
H      1.76700000    -13.44600000     -4.64500000
H      0.72900000    -13.09400000     -3.60200000
O      6.59600000     -3.93300000    -11.82300000
H      6.64700000     -3.99100000    -10.86900000
H      7.50400000     -3.81800000    -12.10400000
O    -16.04600000     -2.40700000      2.05100000
H    -16.21200000     -3.34500000      1.96300000
H    -15.10000000     -2.31900000      1.93400000
O      4.44000000    -15.02900000      6.79700000
H      3.77400000    -15.38800000      7.38300000
H      4.46100000    -15.63800000      6.05800000
O     -4.79700000      1.51200000    -16.58100000
H     -5.11000000      2.39300000    -16.37700000
H     -5.42500000      1.17700000    -17.22200000
O     -8.03000000      0.69200000     15.71700000
H     -7.88600000      0.29300000     14.85900000
H     -8.78100000      1.27100000     15.58900000
O      3.43700000    -13.62800000     -6.47400000
H      3.17500000    -14.52000000     -6.24700000
H      4.38100000    -13.60700000     -6.31500000
O      9.41700000     -4.13500000    -12.39600000
H      9.42000000     -5.06200000    -12.15900000
H      9.81700000     -3.69500000    -11.64600000
O      0.42700000     15.60800000      3.37800000
H      0.23100000     16.29600000      4.01400000
H      1.33800000     15.76600000      3.12900000
O      7.13400000     -9.49000000    -10.84700000
H      6.32700000     -9.38000000    -11.35000000
H      7.23300000    -10.43800000    -10.75700000
O     -7.50700000      0.11100000     12.97700000
H     -6.83700000     -0.57000000     13.04000000
H     -7.02100000      0.93200000     13.04700000
O     -5.67000000     14.62900000      5.00300000
H     -6.10300000     13.98100000      5.55900000
H     -6.32700000     14.85500000      4.34400000
O     14.40600000     -0.74900000     -9.74600000
H     15.19800000     -1.20900000     -9.46900000
H     13.97700000     -1.35400000    -10.35100000
O      9.59900000     -4.84300000      8.81900000
H     10.23300000     -5.32300000      8.28700000
H      9.91400000     -3.93800000      8.80900000
O      5.34800000     -1.14700000      1.92200000
H      4.77400000     -1.58900000      2.54700000
H      5.60400000     -0.33700000      2.36300000
O     -6.40000000    -13.02800000     -5.28900000
H     -6.30000000    -12.78100000     -6.20800000
H     -5.51100000    -13.23000000     -4.99700000
O      0.77500000      4.18600000      2.90200000
H      0.57700000      3.65800000      3.67500000
H      1.51900000      4.72700000      3.16500000
O      1.85900000     16.61900000      8.59600000
H      2.12800000     16.96200000      7.74400000
H      1.39900000     15.80500000      8.39100000
O     -9.28900000     13.93900000     -1.43900000
H     -8.50100000     14.47700000     -1.36200000
H     -9.77400000     14.11000000     -0.63100000
O      8.90500000     -1.82800000    -14.09100000
H      8.35000000     -1.45900000    -13.40400000
H      9.27700000     -2.61800000    -13.70000000
O      2.51100000     17.60600000      5.89000000
H      2.74800000     16.75300000      5.52600000
H      2.98000000     18.23800000      5.34600000
O      0.29400000     -3.26000000    -18.34900000
H      0.37700000     -3.52000000    -17.43200000
H     -0.62100000     -2.99300000    -18.44000000
O     -9.81100000      4.46300000     -7.17100000
H    -10.33200000      3.87400000     -6.62600000
H     -8.90600000      4.28900000     -6.91400000
O    -10.89200000      2.67200000     -4.99900000
H    -11.03500000      1.74700000     -5.19800000
H    -10.81500000      2.70200000     -4.04500000
O     -2.93100000    -16.32000000     -6.01500000
H     -2.44200000    -17.13800000     -5.92900000
H     -2.35800000    -15.65600000     -5.63100000
O      2.47400000     -2.72400000     -6.82900000
H      1.59000000     -3.08200000     -6.90800000
H      2.47600000     -2.27500000     -5.98500000
O     -1.07900000      4.04500000      7.73300000
H     -0.42100000      4.61100000      7.32900000
H     -1.84900000      4.60500000      7.83200000
O      9.59500000     -0.87900000      3.96600000
H      9.25600000     -0.00300000      3.78400000
H      8.86700000     -1.46500000      3.75900000
O     -1.38700000     -1.84200000      4.49000000
H     -0.85400000     -1.56300000      5.23500000
H     -1.78500000     -2.66500000      4.77500000
O      2.05000000     17.61200000     -0.35500000
H      2.03300000     16.65500000     -0.37400000
H      1.18200000     17.87300000     -0.66100000
O     -5.32300000     11.19900000     -8.20700000
H     -5.25800000     12.03700000     -8.66500000
H     -5.37200000     10.54700000     -8.90600000
O     13.65000000      3.04300000      8.83200000
H     13.31600000      3.91000000      9.06300000
H     13.84500000      2.63000000      9.67300000
O     -9.18000000      3.07900000     15.12000000
H     -9.55000000      3.89200000     15.46300000
H     -9.23300000      3.17300000     14.16900000
O     10.77200000     -0.68100000     -0.90500000
H      9.98500000     -1.16900000     -1.14400000
H     11.38100000     -0.84000000     -1.62600000
O     16.98000000     -1.24600000      2.04900000
H     16.65700000     -0.36200000      1.87500000
H     16.20500000     -1.80300000      1.97600000
O     -1.78700000     -7.64300000     -5.88100000
H     -2.43400000     -8.32000000     -5.67900000
H     -2.13100000     -6.85200000     -5.46600000
O      4.08000000     -3.84100000     -9.06100000
H      3.70400000     -4.52000000     -9.62100000
H      3.46300000     -3.76200000     -8.33400000
O      4.26300000      1.62300000     -6.42100000
H      3.96100000      0.92500000     -7.00200000
H      4.93600000      2.08000000     -6.92500000
O      9.37000000      3.54600000      7.74800000
H      8.81600000      2.86900000      8.13600000
H      9.62000000      4.10300000      8.48600000
O      0.15000000    -12.07000000     -8.24400000
H      0.82600000    -11.50500000     -7.86900000
H     -0.61200000    -11.93800000     -7.68000000
O      2.04700000     -9.44200000     -8.17400000
H      2.52500000    -10.01300000     -7.57200000
H      1.59300000     -8.82100000     -7.60500000
O     -4.00400000     13.47500000      2.83800000
H     -4.07800000     12.64300000      3.30600000
H     -4.76600000     13.97900000      3.12300000
O      2.12000000      3.04300000     -5.65200000
H      2.96300000      2.73100000     -5.98300000
H      2.04200000      2.64400000     -4.78500000
O     -1.69600000    -13.17900000      8.54000000
H     -1.69300000    -13.32600000      9.48600000
H     -1.56700000    -14.04900000      8.16300000
O      1.85900000      9.57900000      4.40800000
H      1.65600000      9.41500000      3.48700000
H      1.28100000     10.30000000      4.65700000
O     -8.36100000     11.75100000     10.05100000
H     -8.83800000     11.54700000     10.85500000
H     -9.04200000     11.84000000      9.38400000
O     -5.68200000     15.28200000     -5.01900000
H     -5.65300000     14.93300000     -5.91000000
H     -6.59300000     15.16800000     -4.74700000
O      1.96600000    -15.94000000     -5.15600000
H      1.35800000    -16.43300000     -4.60500000
H      2.77400000    -15.89900000     -4.64500000
O     -2.55100000      2.92900000    -10.18800000
H     -2.42400000      2.27500000    -10.87500000
H     -1.69800000      3.35400000    -10.10100000
O      3.40300000      0.54800000     13.12700000
H      3.25600000      0.20700000     14.00900000
H      4.03300000     -0.05700000     12.73800000
O     -0.68500000      7.89300000    -15.97200000
H     -0.14500000      8.59100000    -16.34100000
H     -0.10000000      7.13600000    -15.92600000
O     16.75600000     -3.82900000      4.56700000
H     16.86700000     -2.97800000      4.99100000
H     15.80800000     -3.93700000      4.49100000
O      5.25400000     -7.55700000      3.44800000
H      4.42200000     -8.00900000      3.58800000
H      5.26900000     -6.87100000      4.11500000
O     15.07700000      1.70100000     -9.18200000
H     15.95800000      1.73100000     -9.55500000
H     14.76500000      0.81700000     -9.37400000
O    -12.61500000     -7.65400000     -5.08300000
H    -12.69000000     -6.74600000     -5.37600000
H    -12.85100000     -8.17400000     -5.85100000
O     -9.04700000     -2.98800000    -14.95900000
H     -9.43800000     -3.84400000    -15.13400000
H     -8.10300000     -3.14900000    -14.97400000
O     -5.85400000     -0.82600000      9.69100000
H     -6.67800000     -0.34600000      9.61800000
H     -6.09600000     -1.65700000     10.10100000
O      4.54800000     -2.39800000    -11.33200000
H      4.40800000     -2.83900000    -10.49400000
H      5.23200000     -2.91200000    -11.76100000
O     -7.07500000     -9.59600000     -8.35100000
H     -7.15600000     -8.99800000     -9.09400000
H     -6.43400000     -9.17800000     -7.77600000
O      2.27800000     -1.85000000      7.58400000
H      2.90900000     -1.41300000      7.01200000
H      2.80900000     -2.20900000      8.29500000
O     -1.35000000     16.74800000     -3.64000000
H     -1.53500000     15.86000000     -3.33600000
H     -1.38700000     16.68700000     -4.59500000
O     -4.84200000      1.55500000     -2.99800000
H     -4.99300000      0.97400000     -2.25300000
H     -5.30900000      2.36000000     -2.77300000
O     -5.99300000     -2.26600000     13.00500000
H     -6.45000000     -3.02800000     12.64800000
H     -5.57100000     -2.59200000     13.80000000
O     -4.77200000      5.51800000      7.11400000
H     -4.64900000      4.64500000      7.48500000
H     -4.99300000      6.06900000      7.86500000
O     -5.55300000      7.72100000      3.59500000
H     -5.08500000      6.88800000      3.54400000
H     -5.27900000      8.09900000      4.43000000
O     11.93800000     -6.16600000      7.81900000
H     11.88300000     -6.21700000      8.77300000
H     12.82200000     -5.84200000      7.64700000
O     11.07200000      7.83200000      4.01700000
H     11.14900000      7.32000000      3.21200000
H     10.42200000      8.50500000      3.81100000
O     -5.81200000      4.43100000     10.33500000
H     -6.41200000      3.70000000     10.48700000
H     -4.97800000      4.01500000     10.11700000
O    -11.63800000    -11.48100000      0.39700000
H    -12.34400000    -12.11800000      0.51000000
H    -11.07200000    -11.61200000      1.15800000
O      8.65300000      7.53500000      7.83600000
H      9.39900000      8.10600000      8.01800000
H      9.04000000      6.75400000      7.43900000
O     -2.08700000     16.70300000     -6.21000000
H     -2.22500000     15.99900000     -6.84400000
H     -2.91200000     17.18800000     -6.20800000
O     12.63400000      6.39700000      8.60400000
H     12.68300000      6.55200000      7.66100000
H     11.69600000      6.34400000      8.78900000
O     -2.93600000     -8.30400000    -13.44800000
H     -2.96100000     -7.74900000    -12.66800000
H     -2.79500000     -7.69300000    -14.17100000
O      2.38900000      9.49100000      7.05100000
H      2.15100000      9.37300000      6.13200000
H      1.63800000      9.15200000      7.53800000
O     14.76700000      7.49700000      1.52500000
H     14.79800000      8.21100000      0.88800000
H     15.46400000      7.70200000      2.14800000
O     -0.85300000     17.78300000     -1.15000000
H     -0.83200000     17.53500000     -2.07400000
H     -1.41300000     17.12500000     -0.73800000
O     -6.87900000     15.30800000     -0.63200000
H     -6.52100000     14.42900000     -0.50700000
H     -6.36600000     15.67600000     -1.35100000
O      7.52200000     11.46200000     11.19800000
H      6.70400000     11.02500000     11.43600000
H      7.24500000     12.26700000     10.76000000
O     12.01600000     -9.72700000     -6.14000000
H     11.97400000     -8.85400000     -6.53100000
H     12.08400000    -10.32100000     -6.88700000
O     -3.31600000     -0.72100000     11.98500000
H     -4.19300000     -1.10300000     12.01700000
H     -2.78800000     -1.37000000     11.52100000
O      5.43100000      4.37600000     16.29000000
H      6.24400000      4.11700000     16.72300000
H      4.82700000      4.56600000     17.00800000
O      8.61700000     -7.01800000     13.86700000
H      8.21900000     -7.39300000     13.08200000
H      9.54200000     -6.91500000     13.64000000
O     10.71500000     -7.83700000      0.80800000
H     10.09300000     -8.33300000      0.27600000
H     11.02100000     -8.46300000      1.46400000
O    -16.13700000     -6.61200000      3.91500000
H    -16.73500000     -7.33300000      4.11600000
H    -15.37000000     -6.77800000      4.46200000
O     -6.73100000     -7.71900000    -10.12400000
H     -6.42800000     -7.78600000    -11.03000000
H     -7.24000000     -6.90800000    -10.10200000
O     -5.26600000     -3.79000000      8.58500000
H     -4.41000000     -4.02200000      8.22400000
H     -5.78900000     -3.54400000      7.82300000
O     -5.13600000     -8.56500000     -6.57800000
H     -5.40600000     -7.83400000     -6.02300000
H     -5.01400000     -9.29500000     -5.97100000
O      4.07600000    -11.69500000     12.00300000
H      3.88700000    -11.69200000     12.94100000
H      3.90900000    -10.79600000     11.72200000
O     -2.58700000     -9.12900000     -3.53900000
H     -2.76300000     -8.74900000     -2.67900000
H     -1.63200000     -9.12000000     -3.61400000
O      1.08100000     -4.65100000    -15.95700000
H      1.46800000     -4.94500000    -15.13200000
H      0.60000000     -5.41300000    -16.28000000
O      9.89600000     -5.07500000     -7.31400000
H      9.93400000     -4.12100000     -7.38200000
H      9.06400000     -5.31200000     -7.72600000
O     -0.65000000      2.56300000     -7.30000000
H     -0.32400000      3.32600000     -6.82300000
H     -1.49700000      2.84200000     -7.64800000
O     -1.89800000      3.69400000     16.29100000
H     -1.53500000      4.55800000     16.09600000
H     -1.69900000      3.17000000     15.51400000
O      3.01100000     15.94400000      2.73900000
H      3.82900000     16.36400000      3.00400000
H      2.81900000     16.31600000      1.87800000
O     -3.24500000     -6.42600000     -0.07200000
H     -4.15300000     -6.48900000      0.22300000
H     -2.88900000     -5.67500000      0.40300000
O     -1.39900000     11.87500000     -3.95100000
H     -0.99300000     11.18400000     -4.47400000
H     -2.20700000     11.48200000     -3.62100000
O     10.36700000     11.14400000     -5.01800000
H      9.58500000     11.59200000     -4.69500000
H     10.05200000     10.28600000     -5.30100000
O      9.06900000     -3.65000000     14.77900000
H      9.65300000     -3.84300000     14.04600000
H      8.27200000     -4.14400000     14.58600000
O      7.23100000      0.78700000      0.66000000
H      6.99300000      1.26600000      1.45400000
H      6.72400000     -0.02300000      0.70800000
O     12.18500000      7.48200000     -1.89600000
H     11.81200000      8.35500000     -1.77100000
H     13.13100000      7.62700000     -1.92300000
O     13.74100000      6.49300000      5.86600000
H     13.28300000      7.31300000      5.68100000
H     13.87300000      6.09300000      5.00700000
O      6.68100000    -14.94400000      1.26400000
H      7.40600000    -14.67300000      1.82600000
H      6.22900000    -15.62200000      1.76600000
O      4.46700000     10.98100000     -8.96800000
H      4.32700000     11.86500000     -8.62800000
H      4.75600000     11.11400000     -9.87000000
O    -10.61600000     -2.75800000      9.48400000
H    -10.28000000     -3.61800000      9.23300000
H    -10.96900000     -2.39300000      8.67200000
O     13.90800000      5.66500000     10.94800000
H     13.38000000      6.12600000     11.60000000
H     13.57900000      5.98200000     10.10600000
O    -13.18600000      5.21100000      8.69100000
H    -13.52000000      5.74600000      9.41100000
H    -12.31600000      5.56700000      8.51200000
O     -2.93500000     -9.91500000      0.03600000
H     -3.26500000     -9.02600000      0.16900000
H     -3.53300000    -10.47000000      0.53700000
O      0.83300000     -6.93600000      4.37400000
H      0.01500000     -7.35500000      4.64100000
H      0.70900000     -6.01100000      4.58600000
O    -12.63600000     -2.47600000      0.32200000
H    -12.73000000     -1.70200000      0.87700000
H    -11.86500000     -2.29300000     -0.21500000
O     -6.61700000      8.11100000     14.05000000
H     -6.36600000      8.69000000     13.33000000
H     -7.34000000      7.59100000     13.69700000
O     -2.63700000     -1.31400000    -13.50500000
H     -2.67400000     -1.95200000    -12.79300000
H     -2.08500000     -1.72700000    -14.16900000
O     -3.19500000     -4.43500000    -14.92900000
H     -3.02700000     -4.62400000    -14.00500000
H     -2.99700000     -5.25500000    -15.38100000
O      4.67700000     -4.86800000     -5.45300000
H      4.92300000     -4.15400000     -4.86500000
H      4.21400000     -5.49100000     -4.89300000
O     17.72500000      3.45900000      1.51800000
H     17.94100000      3.73200000      2.41000000
H     16.87000000      3.85400000      1.34700000
O     -3.82100000      3.00600000    -14.28900000
H     -4.43800000      3.46100000    -14.86200000
H     -3.03300000      2.90100000    -14.82100000
O      4.00700000    -12.26500000      6.82400000
H      4.38700000    -13.13500000      6.94200000
H      3.24700000    -12.25400000      7.40700000
O      3.07400000     10.88900000     -6.56900000
H      3.22300000     10.09700000     -6.05200000
H      3.61200000     10.76900000     -7.35200000
O     12.13200000      1.98200000    -11.83200000
H     12.95400000      2.29000000    -12.21200000
H     11.56300000      2.75100000    -11.83600000
O      0.83400000    -11.61800000    -11.04800000
H      1.24800000    -10.75500000    -11.03800000
H      0.60700000    -11.78500000    -10.13400000
O      0.64400000     -1.58400000     -4.76500000
H      1.14800000     -0.77900000     -4.64700000
H     -0.18700000     -1.29300000     -5.14000000
O      8.42400000      5.48500000     -4.43600000
H      9.34100000      5.58700000     -4.18000000
H      7.98200000      6.24000000     -4.04800000
O     13.98500000      1.37900000     -5.18800000
H     14.81400000      1.18200000     -4.75200000
H     13.45600000      0.59100000     -5.06500000
O      5.47900000     -7.51700000      9.34400000
H      5.11600000     -8.39800000      9.25100000
H      4.73900000     -6.98200000      9.62900000
O      2.82800000      7.72400000     14.60200000
H      3.14900000      8.07600000     15.43200000
H      2.34600000      6.93500000     14.84700000
O      5.58300000      9.58200000      5.73300000
H      5.78500000      9.59900000      6.66800000
H      4.63400000      9.70000000      5.69000000
O      2.18900000     -3.32800000     -3.48300000
H      1.56100000     -2.76900000     -3.94100000
H      1.67600000     -3.74900000     -2.79300000
O      7.74000000     -4.79300000     10.91100000
H      8.59800000     -4.63600000     10.51700000
H      7.67900000     -5.74600000     10.98100000
O     -2.51600000    -12.11000000      3.88300000
H     -3.46500000    -11.99100000      3.85200000
H     -2.16200000    -11.32100000      3.47400000
O      6.73400000     14.05400000      4.01300000
H      7.65900000     14.22500000      4.18800000
H      6.28600000     14.85200000      4.29400000
O    -15.25100000     -7.32200000     -3.92100000
H    -14.55400000     -7.65400000     -4.48600000
H    -14.79200000     -6.95200000     -3.16700000
O     13.50600000     -3.67900000    -10.72700000
H     13.90800000     -4.42100000    -10.27400000
H     12.61000000     -3.96500000    -10.90600000
O     11.63900000     -9.69200000      2.47600000
H     11.79400000    -10.61900000      2.65600000
H     11.66600000     -9.27300000      3.33700000
O     -7.53900000      5.98200000    -13.59400000
H     -8.37700000      5.53600000    -13.47400000
H     -7.02400000      5.73400000    -12.82600000
O     -3.15900000     -0.01200000      3.73800000
H     -2.42300000     -0.59500000      3.92100000
H     -3.66000000      0.00500000      4.55300000
O     -6.32100000     -6.66000000    -12.80100000
H     -6.09100000     -7.54200000    -13.09200000
H     -6.69700000     -6.24200000    -13.57500000
O     -7.93500000     13.52500000      6.13300000
H     -8.54600000     14.06200000      6.63800000
H     -8.36800000     13.40000000      5.28800000
O     -2.22700000      2.33500000      2.59900000
H     -2.93800000      1.71400000      2.75600000
H     -1.71800000      1.94300000      1.89000000
O      9.73400000      8.26700000     -5.24000000
H     10.28900000      8.00200000     -4.50700000
H      8.90300000      7.81800000     -5.08600000
O    -14.06100000     -9.07600000      3.67100000
H    -14.10900000     -8.16300000      3.95400000
H    -14.72700000     -9.15100000      2.98800000
O    -10.20500000     11.80400000      8.04000000
H    -10.72500000     11.01000000      8.16700000
H     -9.70700000     11.63800000      7.23900000
O     10.47600000     -8.01800000      6.66300000
H     11.05100000     -7.31900000      6.97200000
H      9.80800000     -7.56700000      6.14600000
O     -1.20700000      3.45100000    -15.69500000
H     -0.60200000      3.10800000    -16.35300000
H     -1.56100000      4.24900000    -16.08700000
O     -9.51700000      7.11400000    -10.08100000
H     -8.67300000      6.66300000    -10.04800000
H     -9.69800000      7.21400000    -11.01600000
O    -17.96700000     -0.82600000      1.68400000
H    -18.63300000     -1.16300000      1.08500000
H    -17.35400000     -1.55300000      1.79500000
O     -3.98300000      4.93900000    -12.09800000
H     -4.18600000      4.37100000    -12.84100000
H     -3.22800000      4.52500000    -11.67900000
O     13.66300000      2.06400000      2.23800000
H     13.24600000      1.50900000      1.57900000
H     13.10300000      2.84000000      2.28600000
O    -11.90700000     11.22500000     -4.14200000
H    -12.62400000     11.50200000     -4.71300000
H    -11.12400000     11.29900000     -4.68800000
O      1.50600000     -5.40100000     -5.58900000
H      1.11500000     -5.19600000     -4.73900000
H      2.37100000     -4.99200000     -5.55900000
O     15.58700000     -4.39700000     -4.52500000
H     15.51400000     -5.35100000     -4.54600000
H     16.23900000     -4.22100000     -3.84600000
O     -0.86900000     14.03500000    -10.34100000
H      0.03400000     14.29500000    -10.15500000
H     -0.78800000     13.34100000    -10.99600000
O      7.96200000      7.93600000     -9.69400000
H      7.07800000      7.93100000    -10.06200000
H      7.88400000      8.45100000     -8.89100000
O     -9.51800000     -7.91800000     12.35500000
H     -9.15600000     -7.04200000     12.49100000
H     -8.78600000     -8.42900000     12.01100000
O    -10.78100000      7.38300000      6.01000000
H    -10.53400000      8.22800000      5.63600000
H    -11.69600000      7.26600000      5.75400000
O     -0.81800000      1.76100000      9.46000000
H      0.01200000      1.30200000      9.33000000
H     -0.78900000      2.49000000      8.84100000
O    -11.89200000     -8.41800000      2.15300000
H    -12.52200000     -8.76100000      2.78700000
H    -11.23400000     -9.10900000      2.07200000
O     -3.11800000     16.25000000     -0.23100000
H     -3.69500000     16.51200000      0.48600000
H     -3.44900000     15.39500000     -0.50400000
O     -7.82500000      0.67100000     -4.98200000
H     -7.80800000     -0.26000000     -4.76000000
H     -7.64900000      1.11800000     -4.15400000
O     -0.70200000      3.85900000     -3.59900000
H     -0.34000000      4.48200000     -2.96900000
H     -0.29800000      4.10000000     -4.43300000
O    -10.68900000     -6.52800000      6.09600000
H    -10.39700000     -6.56400000      5.18500000
H    -10.15800000     -7.18700000      6.54400000
O    -10.12300000      1.73500000     -8.74800000
H     -9.86700000      1.31100000     -7.92800000
H     -9.36600000      2.27000000     -8.98700000
O    -12.56500000      9.64000000     -2.26700000
H    -13.45800000      9.95900000     -2.12900000
H    -12.31700000      9.98900000     -3.12300000
O     12.94000000     11.83500000     -4.90400000
H     12.04200000     11.52700000     -5.02700000
H     13.35900000     11.69500000     -5.75300000
O     -0.24700000      9.33100000    -13.70500000
H     -0.44200000      8.56200000    -13.17000000
H     -0.56000000      9.10000000    -14.58000000
O     12.00300000     -5.00600000     -5.47500000
H     12.71600000     -5.62900000     -5.61100000
H     11.39500000     -5.17600000     -6.19500000
O     -5.78400000    -15.55200000      2.29200000
H     -5.41400000    -15.38700000      3.15900000
H     -5.09100000    -15.29400000      1.68300000
O     -5.73200000     12.81000000     -0.33800000
H     -6.47800000     12.32000000      0.00800000
H     -5.65800000     12.52200000     -1.24800000
O     14.44700000     -0.69700000     -0.70300000
H     14.25300000     -1.19400000     -1.49800000
H     14.17800000      0.19800000     -0.90800000
O     -7.04300000      0.53500000     -8.51200000
H     -7.93700000      0.72900000     -8.79400000
H     -6.49200000      0.86200000     -9.22300000
O     -2.56100000    -15.79000000      6.34400000
H     -1.70800000    -15.65100000      6.75800000
H     -2.51900000    -16.68400000      6.00400000
O      7.86100000      3.92000000     -6.63100000
H      8.03300000      4.63400000     -6.01800000
H      7.65500000      3.16900000     -6.07300000
O     -0.16300000      4.10900000    -13.14900000
H     -0.02100000      3.30200000    -12.65400000
H     -0.55000000      3.81900000    -13.97500000
O     -1.10300000     13.01200000      3.07500000
H     -0.78700000     13.85300000      2.74400000
H     -1.97700000     13.20200000      3.41600000
O      5.34400000     12.41700000      9.17400000
H      4.81400000     11.62700000      9.06700000
H      5.79700000     12.51600000      8.33700000
O    -13.96800000      7.24200000     -4.15900000
H    -14.19400000      8.00800000     -4.68700000
H    -13.02500000      7.13400000     -4.28600000
O    -17.20000000      4.28400000     -2.96000000
H    -17.42300000      5.06900000     -3.46100000
H    -16.44200000      3.91800000     -3.41500000
O      6.64500000     -0.02300000     -2.50600000
H      6.74200000     -0.25600000     -1.58300000
H      7.24900000      0.70800000     -2.63400000
O    -14.37500000      4.49500000      4.78500000
H    -14.78200000      4.34800000      5.63900000
H    -14.05500000      3.63200000      4.52000000
O     -2.83800000     -5.18900000     11.37400000
H     -2.42500000     -4.33200000     11.27300000
H     -2.11600000     -5.81300000     11.30500000
O     -5.46600000     -1.68500000      5.66200000
H     -5.44600000     -2.46500000      5.10700000
H     -5.72100000     -0.97700000      5.07000000
O     -8.81100000    -11.68600000      0.80500000
H     -8.05100000    -12.11900000      1.19300000
H     -9.51800000    -11.83300000      1.43400000
O    -17.06000000      6.52100000     -4.25100000
H    -16.14500000      6.43000000     -4.51800000
H    -17.54900000      6.53300000     -5.07300000
O    -14.72100000      6.65900000     -1.65300000
H    -14.37300000      6.78600000     -2.53600000
H    -15.34900000      5.94200000     -1.74400000
O      4.91500000     -2.83500000     -2.97500000
H      4.03900000     -3.18100000     -3.14900000
H      4.91600000     -1.96900000     -3.38300000
O      3.31400000     10.35800000      9.52300000
H      3.21300000     10.15800000      8.59300000
H      3.07600000      9.54600000      9.97000000
O    -10.87100000      6.35000000      8.65100000
H    -10.65300000      7.00000000      9.31900000
H    -10.60300000      6.75400000      7.82600000
O     -4.69500000      2.53000000     -7.36200000
H     -4.54100000      1.65800000     -6.99900000
H     -4.85100000      2.37800000     -8.29400000
O      7.08400000     14.82600000     -1.83700000
H      6.37400000     15.15000000     -2.39200000
H      6.64500000     14.50900000     -1.04800000
O      2.45600000     12.99800000     10.17000000
H      2.78700000     12.10600000     10.06900000
H      3.21700000     13.50500000     10.45200000
O      4.54700000      0.21500000     10.28900000
H      4.36800000      1.14900000     10.40000000
H      5.47600000      0.12200000     10.49800000
O     10.81700000     -2.97100000    -10.49600000
H     10.72900000     -2.66500000     -9.59400000
H     11.27300000     -2.26100000    -10.94700000
O     11.40700000     -7.39500000     -7.40200000
H     10.76500000     -6.68800000     -7.33200000
H     11.31700000     -7.71300000     -8.30000000
O     -5.95600000      4.07400000    -16.06000000
H     -6.85700000      3.85900000    -16.30000000
H     -5.92600000      5.03100000    -16.07300000
O    -13.26800000     13.27500000     -1.92900000
H    -12.50800000     12.80500000     -2.27300000
H    -13.22300000     13.14400000     -0.98200000
O     -5.40500000     -4.99700000      4.36000000
H     -5.82500000     -5.78400000      4.01200000
H     -5.90100000     -4.27300000      3.97900000
O     -9.29000000      3.49300000    -12.59100000
H     -9.71800000      4.29200000    -12.89800000
H     -9.15500000      2.97300000    -13.38300000
O      5.86700000     -6.71900000    -12.13400000
H      6.32000000     -5.89600000    -11.95100000
H      6.40300000     -7.14300000    -12.80400000
O      1.68300000      2.86900000    -15.52000000
H      1.77400000      2.02700000    -15.07500000
H      2.05300000      3.50500000    -14.90700000
O      5.92100000     14.00500000      0.44200000
H      5.19500000     13.49100000      0.79700000
H      5.97600000     14.76900000      1.01500000
O     -5.60500000     -5.71500000     10.63900000
H     -5.81900000     -5.10600000      9.93200000
H     -4.69600000     -5.51500000     10.86000000
O    -10.36600000    -11.91000000      3.15900000
H     -9.85500000    -11.31100000      3.70500000
H    -11.01400000    -12.28300000      3.75600000
O     -6.84800000    -10.06400000     -2.07500000
H     -7.52000000    -10.61800000     -1.67800000
H     -6.89800000    -10.26000000     -3.01000000
O      4.93700000      3.86600000     10.05900000
H      5.52300000      4.60400000      9.89600000
H      4.75700000      3.90500000     10.99800000
O     11.79500000     -0.79900000    -11.74400000
H     12.11900000      0.09800000    -11.65600000
H     12.22900000     -1.13400000    -12.52800000
O     -6.99000000     10.26100000      4.86500000
H     -6.60600000     10.07100000      5.72100000
H     -6.29700000     10.05000000      4.24000000
O    -12.38700000      3.21300000     -9.65100000
H    -11.66000000      2.76600000     -9.21800000
H    -12.19400000      4.14400000     -9.54200000
O    -12.42000000     10.51300000      4.47700000
H    -12.48100000     11.30900000      3.94900000
H    -11.50500000     10.24200000      4.39700000
O      0.91300000      5.32000000     -1.64800000
H      0.90700000      4.80200000     -0.84300000
H      1.83000000      5.32500000     -1.92300000
O     -2.22100000     -6.88400000     16.09600000
H     -2.04900000     -6.39200000     16.89800000
H     -1.41300000     -6.80700000     15.59000000
O      1.08100000      8.67300000     11.01000000
H      1.15800000      8.33200000     10.11900000
H      0.46200000      9.39900000     10.93600000
O    -11.26500000    -10.65200000     -8.26500000
H    -10.47300000    -10.83500000     -8.76900000
H    -11.43900000    -11.46400000     -7.79000000
O      1.64800000      6.13900000     -5.74000000
H      1.86900000      5.21000000     -5.67200000
H      0.69500000      6.15300000     -5.82300000
O    -16.38900000     -4.85800000     -7.08500000
H    -15.46100000     -4.68900000     -6.92500000
H    -16.66700000     -5.39100000     -6.34000000
O     -9.66300000     -9.98400000     -1.45800000
H    -10.20500000     -9.29900000     -1.85000000
H    -10.23700000    -10.40800000     -0.82000000
O      9.61900000      4.03100000      1.85000000
H     10.39600000      4.04400000      2.40700000
H      9.64000000      3.17100000      1.43000000
O     -2.39800000    -12.15100000     -6.77700000
H     -3.12300000    -11.52500000     -6.79600000
H     -1.72500000    -11.72100000     -6.24900000
O      9.94000000      6.16400000     12.36000000
H      9.26600000      6.76400000     12.68200000
H      9.68000000      5.30800000     12.70100000
O     10.46500000     -9.77600000      8.97200000
H     10.35400000     -9.28500000      8.15800000
H     11.34900000     -9.55800000      9.26500000
O      2.26900000     14.97500000     -2.98800000
H      2.41800000     14.04400000     -2.82000000
H      1.75100000     14.99300000     -3.79300000
O     -2.96100000     12.90800000      0.40400000
H     -3.82600000     12.82300000      0.00400000
H     -3.12600000     12.84900000      1.34500000
O     -9.55800000     -7.14000000     -4.94500000
H     -9.31400000     -7.16800000     -5.87000000
H    -10.36000000     -7.66000000     -4.89300000
O     -8.40700000     -5.45800000     15.03600000
H     -8.34600000     -5.16400000     14.12700000
H     -8.65200000     -6.38200000     14.97200000
O    -10.18800000     11.21300000     -6.34800000
H    -10.19900000     12.09400000     -6.72100000
H    -10.14600000     10.63200000     -7.10700000
O     11.66200000     -8.21100000     -9.97200000
H     11.30900000     -8.54300000    -10.79800000
H     12.55000000     -7.92500000    -10.18900000
O    -11.64000000     -1.46800000    -10.25400000
H    -11.14800000     -2.26900000    -10.07200000
H    -10.97900000     -0.84500000    -10.55600000
O      0.05200000    -10.19200000     11.81300000
H     -0.09600000     -9.81200000     12.67900000
H     -0.36400000    -11.05300000     11.85500000
O      4.04900000      3.20800000     12.39500000
H      3.71300000      3.49500000     13.24400000
H      4.19600000      2.26800000     12.50000000
O    -13.82100000      1.52500000     -7.95200000
H    -13.39500000      2.01900000     -8.65200000
H    -14.75400000      1.56300000     -8.16500000
O     14.35600000      5.43600000      3.31300000
H     15.26200000      5.13600000      3.23400000
H     14.23900000      6.04000000      2.58000000
O     12.33600000      3.47900000     -3.23700000
H     13.09000000      3.31700000     -3.80400000
H     11.66800000      3.83600000     -3.82300000
O     -3.36500000      7.74900000    -15.23800000
H     -2.41300000      7.84000000    -15.28700000
H     -3.70100000      8.46900000    -15.77100000
O      3.79600000     12.85200000      1.91600000
H      2.90800000     13.16900000      2.08100000
H      3.98800000     12.27900000      2.65800000
O     -6.98900000     15.13400000      2.49600000
H     -7.25900000     15.53300000      1.66800000
H     -7.80400000     14.81900000      2.88600000
O    -11.53600000      5.86700000     -8.68000000
H    -10.97400000      5.48500000     -8.00400000
H    -10.93800000      6.37400000     -9.22900000
O    -12.70400000      4.10200000     -6.32200000
H    -12.07900000      3.85900000     -5.64000000
H    -12.70100000      3.35900000     -6.92600000
O     -9.44400000     -0.21100000    -11.07600000
H     -8.57100000     -0.51500000    -11.32300000
H     -9.31700000      0.70200000    -10.82000000
O    -14.09300000     -5.64700000     -2.32300000
H    -13.75600000     -5.61500000     -1.42700000
H    -14.45700000     -4.77400000     -2.47200000
O    -12.57700000      0.38800000     -0.67100000
H    -11.79600000     -0.15900000     -0.58800000
H    -12.45800000      1.07600000     -0.01600000
O      4.07400000    -14.13200000      0.30600000
H      4.96200000    -14.24300000      0.64700000
H      3.74900000    -13.34200000      0.73700000
O     -8.66000000      5.27000000      5.90500000
H     -8.52800000      4.89800000      5.03300000
H     -9.56200000      5.59200000      5.89300000
O     -2.61900000     -7.69200000      3.35800000
H     -2.09600000     -8.48500000      3.24100000
H     -3.52000000     -7.97400000      3.20100000
O     -0.57100000    -15.73200000      7.99800000
H     -0.48300000    -15.89800000      8.93700000
H     -0.15200000    -16.48500000      7.58100000
O      0.98500000      3.53500000      0.23200000
H      1.15700000      3.92800000      1.08700000
H      0.41300000      2.79100000      0.42100000
O    -14.83500000     -3.18800000     -1.07600000
H    -14.70300000     -2.56900000     -1.79400000
H    -14.05000000     -3.09900000     -0.53500000
O     -4.04100000     11.21500000      4.28100000
H     -3.66800000     10.34200000      4.40100000
H     -4.15700000     11.55000000      5.17000000
O     -8.74800000    -11.11000000    -10.04300000
H     -8.36800000    -11.23700000    -10.91200000
H     -8.04800000    -10.70400000     -9.53200000
O      0.36400000      8.08800000     -2.33000000
H     -0.01900000      8.39800000     -1.50900000
H      0.63700000      7.18900000     -2.14200000
O     -4.37300000      7.49200000    -12.51300000
H     -3.88800000      7.69700000    -13.31200000
H     -4.22600000      6.55600000    -12.37600000
O      4.00400000      7.24100000     10.37800000
H      3.87600000      7.33000000     11.32300000
H      4.88800000      6.88400000     10.28900000
O      1.85400000      3.79900000     -8.53900000
H      1.46500000      3.05400000     -8.08100000
H      2.62500000      4.02400000     -8.01800000
O    -10.59600000      9.56900000      1.99000000
H    -10.32000000      9.22800000      1.14000000
H    -11.27800000     10.20700000      1.78200000
O    -13.18200000     -9.12600000     -7.21400000
H    -13.97400000     -9.66200000     -7.24400000
H    -12.46700000     -9.74700000     -7.35600000
O      3.13100000      1.76400000     -3.18300000
H      3.36600000      1.76900000     -2.25500000
H      3.83200000      2.25600000     -3.61000000
O      5.61500000     16.82000000      3.31000000
H      6.21600000     16.41100000      2.68800000
H      6.18500000     17.25400000      3.94500000
O     -7.44100000      3.13300000     -2.56500000
H     -8.34300000      2.94000000     -2.30800000
H     -7.15100000      3.79600000     -1.93800000
O    -14.16700000     -3.26800000      5.94800000
H    -15.10500000     -3.45800000      5.92500000
H    -13.92600000     -3.36200000      6.86900000
O     12.29200000      7.27200000     -5.70200000
H     11.80100000      8.04100000     -5.99200000
H     12.23600000      6.66100000     -6.43700000
O     -0.76000000     -0.02400000    -15.80300000
H     -0.36300000     -0.89400000    -15.85000000
H     -0.64400000      0.24400000    -14.89100000
O     -1.33400000      8.02700000      0.47800000
H     -1.37900000      7.07500000      0.56600000
H     -2.02100000      8.24200000     -0.15200000
O    -10.99300000      8.79800000     10.26200000
H    -11.83100000      9.23900000     10.12000000
H    -10.95100000      8.66500000     11.20900000
O    -10.31500000     -6.38600000      3.33800000
H    -10.36000000     -7.32800000      3.17500000
H    -10.71800000     -5.99000000      2.56600000
O      9.46700000     -8.55900000     11.18200000
H      9.53000000     -9.26400000     10.53700000
H      8.53000000     -8.48700000     11.36700000
O      8.63400000     -9.09500000     -0.16000000
H      8.50200000     -8.44300000     -0.84900000
H      8.32100000     -9.91400000     -0.54300000
O      3.61800000      7.65900000    -15.22700000
H      3.19000000      8.45800000    -14.91900000
H      2.98000000      6.96600000    -15.05800000
O     -9.02400000      1.52400000      5.34100000
H     -8.70700000      2.12800000      6.01300000
H     -9.04700000      2.04700000      4.54000000
O     -4.66100000    -11.45300000      1.08300000
H     -4.93800000    -11.56400000      1.99300000
H     -5.32200000    -11.92000000      0.57300000
O     -2.55900000      2.05100000     -4.52500000
H     -3.31200000      2.03000000     -3.93600000
H     -1.88200000      2.51600000     -4.03300000
O     -5.40000000    -12.79600000      6.88700000
H     -4.72900000    -12.86400000      7.56500000
H     -6.19200000    -13.14400000      7.29700000
O      5.07600000    -16.60300000      2.53200000
H      5.41300000    -16.38600000      3.40100000
H      4.15900000    -16.83400000      2.68000000
O      0.06000000    -13.71900000      0.07500000
H     -0.07900000    -13.70600000      1.02200000
H      0.30200000    -12.81900000     -0.14400000
O      9.76800000     14.30000000      3.72500000
H      9.95600000     14.62300000      4.60700000
H     10.11300000     13.40700000      3.71900000
O      5.21200000     -6.65600000      6.24500000
H      5.74500000     -6.09800000      6.81100000
H      4.66200000     -7.15400000      6.85000000
O    -11.42500000      4.28600000     -1.92300000
H    -11.28800000      5.15200000     -1.54000000
H    -12.37700000      4.18900000     -1.96100000
O     16.70800000     -1.18600000      5.65800000
H     17.16600000     -0.35000000      5.74700000
H     15.80000000     -0.94400000      5.48000000
O      4.76400000     -2.64300000      4.41500000
H      4.37000000     -1.93300000      4.92100000
H      5.47800000     -2.96300000      4.96600000
O    -13.02800000     -3.55100000     -7.95100000
H    -13.20600000     -4.29400000     -8.52900000
H    -13.38000000     -2.79400000     -8.41900000
O     -7.32900000     -4.48000000      0.89100000
H     -8.04800000     -4.07900000      0.40300000
H     -6.91800000     -5.07700000      0.26400000
O      1.46900000    -10.11100000      0.14800000
H      1.51000000     -9.18000000     -0.06900000
H      0.72500000    -10.44200000     -0.35500000
O      3.86400000     -6.23400000    -10.36300000
H      4.23400000     -6.50300000     -9.52200000
H      4.53400000     -6.46800000    -11.00500000
O    -10.08700000     -3.51300000      3.14100000
H    -10.27700000     -4.19500000      2.49700000
H    -10.66900000     -3.70900000      3.87600000
O      6.50900000      6.32300000     14.64700000
H      6.04800000      5.56400000     15.00300000
H      6.81600000      6.80100000     15.41800000
O      0.86600000     -3.75500000     16.31300000
H      1.71800000     -3.48000000     16.65200000
H      0.60200000     -3.04700000     15.72700000
O     -1.97600000     -6.59000000      6.78700000
H     -1.76500000     -7.43000000      6.37900000
H     -2.36600000     -6.82400000      7.62900000
O      3.46800000      7.18600000      5.68200000
H      4.30800000      6.73600000      5.77300000
H      3.29500000      7.54800000      6.55100000
O     -6.22500000     -2.20500000     -1.88000000
H     -5.39900000     -2.62800000     -1.64700000
H     -6.05600000     -1.80100000     -2.73100000
O     -1.31500000    -16.63200000      0.85500000
H     -0.67300000    -15.99200000      1.16200000
H     -2.10800000    -16.11900000      0.69700000
O     10.62500000     -9.21400000     -2.99900000
H     10.07400000     -8.44400000     -3.14100000
H     11.50500000     -8.92700000     -3.24300000
O      3.55100000    -13.29200000      4.25500000
H      4.32900000    -13.44800000      3.71900000
H      3.89300000    -13.15200000      5.13800000
O     -5.50300000     -1.60200000    -10.66600000
H     -5.54800000     -2.42300000    -11.15600000
H     -6.08300000     -1.00700000    -11.14200000
O      7.44400000    -11.26300000      3.05300000
H      6.77800000    -10.70800000      3.45900000
H      7.43800000    -11.00900000      2.13100000
O      3.86300000      3.04700000      2.48000000
H      3.17300000      3.65100000      2.20400000
H      4.67500000      3.46600000      2.19400000
O      2.83800000    -17.87100000     -2.01500000
H      3.33500000    -17.96800000     -1.20300000
H      2.13600000    -17.25800000     -1.79500000
O    -10.12600000    -10.11400000     10.37100000
H     -9.33100000    -10.20000000      9.84500000
H     -9.92100000     -9.42500000     11.00300000
O     -7.12700000     -2.94800000     -6.19000000
H     -6.60000000     -3.55300000     -6.71300000
H     -6.48500000     -2.40100000     -5.73800000
O     10.32200000      4.17700000    -10.29100000
H      9.74900000      3.83700000    -10.97900000
H      9.72200000      4.50400000     -9.62100000
O     -5.19800000      8.88300000    -10.53900000
H     -4.86900000      8.45100000    -11.32700000
H     -5.39200000      8.16600000     -9.93500000
O     -7.90600000     12.35800000      3.32400000
H     -7.69800000     11.99900000      2.46200000
H     -7.41400000     11.81200000      3.93700000
O     16.06900000     -7.66000000     -1.61000000
H     15.52100000     -8.33900000     -1.21800000
H     15.55500000     -6.85700000     -1.52300000
O     11.26800000     -4.33600000     12.63500000
H     11.31200000     -5.28900000     12.56000000
H     12.18200000     -4.05700000     12.68100000
O      1.07700000     -9.95400000      7.42200000
H      0.67000000     -9.49300000      8.15600000
H      1.31300000    -10.81000000      7.77900000
O      7.59400000     -5.50300000      1.75500000
H      8.30500000     -4.95500000      1.42300000
H      8.03000000     -6.29400000      2.07400000
O     -5.11300000    -10.81500000     12.40000000
H     -5.14300000    -10.31100000     13.21300000
H     -5.13700000    -11.72900000     12.68400000
O      1.68400000     -4.67700000    -13.06700000
H      1.53400000     -4.14600000    -12.28500000
H      2.61600000     -4.56700000    -13.25600000
O     -9.56700000     -1.71900000     -4.08900000
H     -8.86100000     -2.35700000     -3.98900000
H    -10.36900000     -2.24000000     -4.05100000
O      6.82700000     -0.31600000     15.13600000
H      6.32500000     -0.67800000     14.40500000
H      6.30100000     -0.51800000     15.91000000
O      3.30900000    -14.23900000      9.62500000
H      4.14300000    -13.83900000      9.86900000
H      3.44000000    -15.17600000      9.77000000
O     -9.57200000      0.02100000     -6.69300000
H     -9.57500000     -0.89700000     -6.42200000
H     -8.86300000      0.41700000     -6.18600000
O      9.95000000     -4.71800000     -3.69600000
H     10.68900000     -4.70500000     -4.30400000
H      9.17700000     -4.71800000     -4.26000000
O      8.89200000     -6.59200000    -11.75300000
H      8.87300000     -7.54500000    -11.84300000
H      8.45700000     -6.42200000    -10.91800000
O      4.37100000      4.58500000     -7.48900000
H      4.81300000      3.92100000     -8.01900000
H      5.05500000      5.22300000     -7.28700000
O      9.91000000      1.56200000      0.46800000
H     10.19700000      1.06000000     -0.29500000
H      9.03500000      1.22500000      0.66200000
O      7.39700000     16.16600000      1.49500000
H      8.16100000     15.59500000      1.57100000
H      7.70000000     16.90300000      0.96600000
O      8.77400000    -12.27200000     -5.90900000
H      8.31600000    -12.05700000     -6.72200000
H      9.08300000    -13.16900000     -6.03800000
O     -3.34500000      8.70000000     -1.91100000
H     -3.46300000      9.46700000     -2.47100000
H     -3.21300000      7.97600000     -2.52300000
O     -7.78300000      7.03900000     10.80500000
H     -7.56200000      7.78500000     10.24800000
H     -7.31500000      6.30100000     10.41400000
O    -11.98400000     -6.58100000    -12.01800000
H    -11.89100000     -7.09400000    -11.21500000
H    -11.31600000     -6.93400000    -12.60600000
O     -5.69000000    -13.41900000     -0.89000000
H     -5.84300000    -14.32200000     -0.61100000
H     -6.50400000    -13.16100000     -1.32300000
O     -2.61400000     16.51400000      4.46800000
H     -2.31100000     17.22300000      5.03500000
H     -1.81200000     16.08200000      4.17500000
O      2.32300000      9.73600000    -14.21000000
H      2.65700000     10.62700000    -14.10100000
H      1.40600000      9.79000000    -13.94000000
O     15.94000000     -4.34200000     -7.15700000
H     15.65600000     -4.36700000     -6.24400000
H     16.36100000     -5.19000000     -7.30000000
O      3.30700000    -10.98800000     -6.41100000
H      3.25300000    -11.93400000     -6.54500000
H      3.95800000    -10.88100000     -5.71800000
O    -10.19700000     -0.09400000      2.33900000
H     -9.52800000     -0.77100000      2.24000000
H    -10.96900000     -0.56300000      2.65600000
O      3.78500000     -8.58700000    -12.20900000
H      4.06600000     -8.89200000    -13.07200000
H      4.42900000     -7.92100000    -11.96900000
O     -5.49100000     10.61500000     11.52300000
H     -5.74800000     10.18200000     10.70900000
H     -4.58600000     10.88900000     11.37300000
O     -8.03200000    -14.99500000     -4.16300000
H     -7.66300000    -14.13600000     -4.37000000
H     -8.85600000    -15.02500000     -4.64900000
O     -7.55300000     -5.09500000     -9.70400000
H     -7.83600000     -4.42000000    -10.32100000
H     -6.71000000     -4.78300000     -9.37700000
O     -3.28700000      7.01100000     10.34900000
H     -2.92700000      7.46700000     11.11000000
H     -3.03200000      6.09700000     10.47500000
O    -12.31100000     -5.15800000     10.43000000
H    -11.87600000     -5.13100000     11.28200000
H    -12.59400000     -6.06700000     10.33300000
O     -9.77800000    -14.46900000      0.37800000
H     -9.68600000    -14.23700000      1.30200000
H     -8.89700000    -14.72600000      0.10700000
O     -7.12700000     -7.44800000     -3.48000000
H     -6.89600000     -8.36800000     -3.35100000
H     -8.03400000     -7.46900000     -3.78500000
O     -1.34000000     -0.09700000      7.35600000
H     -1.15000000     -0.01700000      8.29000000
H     -2.29500000     -0.11400000      7.30600000
O     -7.10900000     -8.82700000     11.82500000
H     -6.59500000     -8.24100000     12.38100000
H     -6.62900000     -9.65500000     11.84200000
O      1.66000000      1.07700000    -13.33800000
H      2.42700000      0.50400000    -13.34200000
H      1.57800000      1.36100000    -12.42800000
O      7.50600000    -11.37000000     -0.87200000
H      7.21700000    -12.27400000     -0.75100000
H      7.72800000    -11.31200000     -1.80100000
O      4.98100000    -12.99200000     -2.36300000
H      4.14800000    -13.10800000     -1.90500000
H      5.52500000    -13.71900000     -2.05900000
O      5.39800000     -0.30100000    -16.17900000
H      4.88100000     -1.08500000    -16.36700000
H      5.00800000      0.05700000    -15.38200000
O      3.03300000      3.84900000     14.99700000
H      3.74300000      3.91100000     15.63600000
H      2.41500000      4.53200000     15.25800000
O      2.96200000      0.68200000     15.80700000
H      3.65000000      0.99400000     16.39400000
H      2.72800000      1.44900000     15.28400000
O      8.64800000      1.33700000    -15.20900000
H      9.55800000      1.13800000    -14.98800000
H      8.69600000      1.75500000    -16.06800000
O      6.40100000      2.09200000      8.54500000
H      5.81600000      2.81100000      8.78300000
H      6.68800000      1.73000000      9.38300000
O      4.40000000     13.25300000     -5.56400000
H      5.30600000     13.16000000     -5.85700000
H      3.99000000     12.41600000     -5.78500000
O      2.14200000      8.46000000     -4.84600000
H      1.62800000      8.36600000     -4.04300000
H      2.03500000      7.62400000     -5.29900000
O      2.43300000     11.25500000     13.18700000
H      2.08100000     12.09500000     13.48200000
H      1.95600000     10.60200000     13.70000000
O     11.22900000     -2.76000000      8.64300000
H     11.18700000     -2.66100000      7.69100000
H     12.00600000     -2.26400000      8.90100000
O     12.42800000      2.08300000     -8.77700000
H     11.97900000      2.37800000     -9.56900000
H     13.33000000      2.38400000     -8.88800000
O      0.45500000     -1.26400000     18.31900000
H      0.14200000     -1.95800000     17.74000000
H      0.05000000     -0.46600000     17.97800000
O      6.75700000     -2.01100000     -5.67600000
H      7.17500000     -2.45800000     -4.94000000
H      6.02800000     -1.53300000     -5.28200000
O      5.83100000     -3.69500000     16.95500000
H      5.67400000     -4.53100000     17.39400000
H      5.90800000     -3.92200000     16.02900000
O     -3.03500000      4.15800000     -1.07300000
H     -2.37300000      4.21800000     -0.38400000
H     -2.53200000      4.15300000     -1.88800000
O     -7.51900000      6.54700000     -0.45100000
H     -6.99600000      6.87800000     -1.18100000
H     -8.34000000      7.03500000     -0.50400000
O     -0.95400000      7.86500000     -4.74600000
H     -0.53900000      8.03500000     -3.90000000
H     -0.89100000      8.69800000     -5.21500000
O      8.81200000    -14.99000000     -4.28600000
H      9.69400000    -14.63200000     -4.38500000
H      8.75900000    -15.24300000     -3.36400000
O      8.32400000     -7.99300000     -8.60500000
H      8.03600000     -8.33700000     -7.75900000
H      8.08700000     -8.67500000     -9.23400000
O     -6.68100000      1.88900000      0.71500000
H     -7.53800000      2.26600000      0.91600000
H     -6.17400000      2.62100000      0.36500000
O    -16.22500000     -6.78800000     -0.13900000
H    -15.28500000     -6.66100000     -0.26300000
H    -16.44700000     -7.51600000     -0.72000000
O    -12.50000000     10.36200000      7.26300000
H    -12.79200000     11.26400000      7.39500000
H    -12.36400000     10.29000000      6.31800000
O    -14.13500000      1.83300000      3.93400000
H    -13.92100000      1.04800000      4.43900000
H    -15.07600000      1.76500000      3.77200000
O     -6.49100000      6.83600000     -9.15200000
H     -5.84400000      6.34900000     -8.64200000
H     -7.17600000      7.05700000     -8.52200000
O     11.13900000      3.32500000     -5.88000000
H     11.23600000      4.10000000     -6.43300000
H     12.03200000      2.99800000     -5.76700000
O      2.10200000      3.22700000    -17.93700000
H      1.97800000      3.07100000    -17.00100000
H      1.21600000      3.33700000    -18.28200000
O      5.79400000     10.39900000    -11.78300000
H      5.79200000     10.41800000    -12.74000000
H      5.45600000      9.53200000    -11.55900000
O     -9.93300000     14.14500000      3.42300000
H     -9.39700000     13.37500000      3.23500000
H    -10.83100000     13.85900000      3.25500000
O     10.94500000     -1.66600000     11.86200000
H     11.16100000     -2.59200000     11.75700000
H     11.25600000     -1.25400000     11.05500000
O     -3.12700000     -3.37000000    -11.62700000
H     -2.71900000     -3.95300000    -10.98700000
H     -4.01800000     -3.70700000    -11.72300000
O      0.32100000     -8.15800000      9.65700000
H     -0.53400000     -7.84800000      9.36100000
H      0.12700000     -8.70900000     10.41500000
O     -7.06700000    -13.25500000      2.08100000
H     -6.87400000    -14.19200000      2.12700000
H     -6.53600000    -12.86700000      2.77600000
O     -0.39700000     10.78900000      1.69700000
H     -0.60100000     11.63900000      2.08700000
H     -1.04000000     10.19000000      2.07800000
O     -1.22800000     -7.73700000    -10.59800000
H     -0.50600000     -8.34600000    -10.75400000
H     -1.97800000     -8.30000000    -10.40600000
O      4.73600000     -4.58600000    -13.97000000
H      5.11900000     -5.21800000    -14.57900000
H      5.47500000     -4.28600000    -13.44100000
O      1.29200000     12.28400000     -2.86000000
H      0.92600000     12.48300000     -1.99900000
H      0.53000000     12.22900000     -3.43700000
O      2.23300000      5.58500000    -13.66600000
H      2.79000000      4.81800000    -13.53200000
H      1.34600000      5.27100000    -13.48700000
O    -12.66500000     11.34200000      0.77100000
H    -13.61500000     11.22700000      0.79200000
H    -12.39200000     10.93100000     -0.04900000
O     -0.67600000      2.47700000      4.84800000
H     -1.05400000      1.86100000      5.47500000
H     -1.13200000      2.29400000      4.02700000
O     -6.01100000    -16.24200000     -2.85000000
H     -5.91800000    -17.10400000     -3.25700000
H     -6.70100000    -15.81200000     -3.35600000
O     -3.96600000     -8.63700000     15.18300000
H     -3.46700000     -7.91300000     15.56200000
H     -4.14200000     -8.36200000     14.28300000
O      8.49300000      5.11400000      5.55500000
H      8.62900000      4.50200000      6.27800000
H      9.11500000      5.82300000      5.72100000
O      6.45100000      7.33300000    -14.22600000
H      6.87600000      8.18300000    -14.11100000
H      5.65600000      7.52700000    -14.72200000
O      8.21800000      4.80000000     -9.16200000
H      7.80200000      5.65100000     -9.29900000
H      7.95600000      4.54600000     -8.27700000
O     -1.41600000      5.35700000      4.76100000
H     -1.00800000      4.49600000      4.85200000
H     -2.34900000      5.17000000      4.65400000
O     -6.55400000      5.35500000    -11.20300000
H     -6.41300000      6.09100000    -10.60700000
H     -5.68000000      5.14200000    -11.53100000
O      0.62000000     -8.49400000    -14.00200000
H      0.06800000     -7.71700000    -13.91200000
H      1.23100000     -8.44100000    -13.26700000
O      6.28400000      2.32400000      5.77900000
H      6.42200000      2.12900000      6.70600000
H      5.33300000      2.36900000      5.68300000
O     -2.95900000     -2.75800000     -5.59500000
H     -2.77400000     -3.57500000     -5.13200000
H     -2.10600000     -2.46900000     -5.92100000
O      3.68400000     -2.59700000    -15.55300000
H      3.55900000     -3.13100000    -16.33700000
H      4.18200000     -3.15800000    -14.95800000
O     -6.59400000     -3.04800000      3.13900000
H     -7.17100000     -2.33000000      2.87900000
H     -6.48900000     -3.57000000      2.34400000
O     -8.95100000     -6.74300000     -8.29500000
H     -8.78000000     -5.94100000     -8.79000000
H     -8.14600000     -7.25200000     -8.37900000
O      6.48100000      3.62900000     -3.60800000
H      6.88000000      2.98300000     -3.02400000
H      7.18700000      4.24600000     -3.80100000
O     18.62100000      2.45100000     -0.82700000
H     18.80100000      2.87900000      0.01000000
H     17.66600000      2.42700000     -0.88300000
O      8.25800000      2.14800000     -2.05300000
H      8.92900000      2.05800000     -2.72900000
H      8.72600000      2.49900000     -1.29600000
O      6.49700000     -2.33000000     -0.64100000
H      5.67600000     -2.74400000     -0.90800000
H      6.51000000     -2.41800000      0.31200000
O     11.14400000      9.81100000      0.77500000
H     10.97400000     10.43700000      0.07200000
H     10.31700000      9.75800000      1.25400000
O      5.03200000     -6.99300000     -1.09600000
H      5.27600000     -7.18900000     -2.00100000
H      5.13700000     -7.82500000     -0.63400000
O      9.27500000     -1.19000000     -4.88300000
H      8.40800000     -0.90300000     -5.17200000
H      9.10100000     -1.93700000     -4.31000000
O      0.97100000     -1.74100000    -12.15400000
H      0.85400000     -1.77500000    -11.20500000
H      1.15300000     -0.82000000    -12.34000000
O     14.02000000     -4.18900000      4.51300000
H     14.22600000     -4.76000000      5.25200000
H     13.86500000     -4.78800000      3.78300000
O     -2.43800000     14.19600000     -2.47700000
H     -2.40800000     13.86000000     -1.58100000
H     -2.19700000     13.44700000     -3.02200000
O      3.03800000      5.45800000      3.52400000
H      3.26400000      5.97300000      2.74900000
H      3.32200000      5.99800000      4.26200000
O     -4.11000000      3.08400000     17.74000000
H     -3.53200000      3.39100000     17.04200000
H     -4.64800000      2.40900000     17.32600000
O     10.66200000     -4.36000000      4.20200000
H     10.67700000     -4.92100000      4.97800000
H     11.55800000     -4.03300000      4.12500000
O      8.77000000     -6.82900000      5.01300000
H      7.92300000     -6.47000000      5.27900000
H      8.58800000     -7.28600000      4.19200000
O      7.11900000      0.89000000     11.07200000
H      7.51400000      0.02000000     11.02700000
H      7.35000000      1.21400000     11.94200000
O     -6.15200000     -5.53700000     -1.59300000
H     -6.20900000     -6.04300000     -2.40300000
H     -5.42100000     -4.93600000     -1.73800000
O      8.50400000     12.43000000     -2.71600000
H      9.39400000     12.73900000     -2.54900000
H      7.97700000     12.83300000     -2.02600000
O      9.99400000     12.21600000     -9.29000000
H      9.05400000     12.16600000     -9.46600000
H     10.25000000     11.31400000     -9.10200000
O     -3.91200000     10.62400000     -3.59400000
H     -4.64100000     11.19700000     -3.35400000
H     -4.21100000     10.17500000     -4.38500000
O      5.92000000      5.48800000      6.61200000
H      6.78800000      5.50700000      6.20800000
H      5.55500000      4.64200000      6.35300000
O    -11.70000000      1.66100000      6.25800000
H    -11.60100000      2.12300000      5.42600000
H    -10.82900000      1.31000000      6.44300000
O     -4.81400000    -15.00000000      4.70800000
H     -5.07100000    -14.57800000      5.52800000
H     -4.00000000    -15.45600000      4.91800000
O     -8.28800000     10.57300000    -10.88600000
H     -8.43700000      9.96100000    -11.60800000
H     -7.39100000     10.39700000    -10.60400000
O      5.69800000    -13.58200000     10.59800000
H      6.53900000    -13.67000000     11.04800000
H      5.25600000    -12.86600000     11.05500000
O     -8.26100000      5.88000000     13.36300000
H     -8.39000000      6.26300000     12.49500000
H     -8.57700000      4.98100000     13.27800000
O      1.06900000     -5.85400000    -10.07700000
H      0.80100000     -6.67400000    -10.49000000
H      2.02400000     -5.85600000    -10.13800000
O      1.75100000     -8.90000000    -10.71800000
H      2.59600000     -8.66400000    -11.10100000
H      1.93500000     -9.01900000     -9.78600000
O      7.31100000     -0.77700000    -11.91500000
H      7.11800000     -1.21900000    -11.08800000
H      8.17200000     -0.38300000    -11.78100000
O     -7.97300000      6.62200000     -6.97500000
H     -8.70200000      6.08400000     -7.28500000
H     -7.78300000      6.28600000     -6.09900000
O      5.72200000     -1.37000000     12.87900000
H      5.50600000     -2.25600000     12.58900000
H      6.67200000     -1.31100000     12.78100000
O      7.00000000      8.09200000      4.11200000
H      6.35200000      8.56800000      4.63100000
H      6.53100000      7.32100000      3.79200000
O     10.31600000      5.35200000      9.64300000
H     10.35600000      5.95500000     10.38500000
H     10.82800000      4.59300000      9.92300000
O     13.19600000      4.51000000     -0.88200000
H     12.63400000      5.28500000     -0.84300000
H     13.01900000      4.13000000     -1.74200000
O     -0.07800000      3.52700000     13.46700000
H     -0.77400000      3.31900000     12.84400000
H      0.28700000      4.35400000     13.15200000
O    -14.17300000      6.52100000     -7.55000000
H    -13.82400000      6.51600000     -8.44200000
H    -13.81600000      5.72900000     -7.14900000
O      2.68700000    -17.40500000      1.71300000
H      2.30400000    -16.72500000      1.16000000
H      2.48600000    -18.22400000      1.26000000
O     -3.01200000     11.74000000      6.93400000
H     -3.18500000     12.35300000      7.64900000
H     -2.70000000     10.94700000      7.36900000
O      8.08500000     -1.94400000     11.38700000
H      9.02400000     -1.94100000     11.57200000
H      7.94200000     -2.74700000     10.88600000
O      8.74500000      7.33300000     -2.10200000
H      8.92800000      8.27100000     -2.04800000
H      9.25500000      6.94900000     -1.38900000
O      9.64500000      9.14400000     11.10700000
H      9.54500000      8.84500000     12.01000000
H      8.84700000      9.64300000     10.93000000
O      7.72700000     10.00400000      0.01100000
H      7.03900000      9.36600000      0.20300000
H      7.89500000      9.90000000     -0.92600000
O     -0.15000000     -1.62900000     13.58600000
H      0.01400000     -0.70200000     13.41100000
H     -0.69600000     -1.63200000     14.37200000
O      9.12400000      6.49500000    -12.50800000
H      8.73600000      6.69900000    -13.35800000
H      8.81900000      7.19500000    -11.93100000
O     10.48200000      0.99400000     13.26300000
H     10.91600000      0.28500000     12.78700000
H     10.49900000      0.71400000     14.17800000
O    -11.23900000      4.35700000      4.84600000
H    -11.44800000      4.21700000      3.92200000
H    -11.97700000      4.86400000      5.18500000
O      6.04200000      4.53400000      0.64900000
H      5.81900000      5.07600000     -0.10800000
H      6.44300000      5.14300000      1.26900000
O     -0.53200000     10.40300000     -9.84700000
H      0.05200000     10.97200000     -9.34500000
H     -0.57900000     10.81100000    -10.71100000
O     11.46700000     -1.42300000      1.90100000
H     10.96500000     -1.24400000      1.10600000
H     10.97700000     -0.98500000      2.59700000
O     -2.17500000     -6.72800000    -16.18400000
H     -2.78000000     -7.16100000    -16.78600000
H     -1.30500000     -6.96000000    -16.51000000
O      3.33400000      2.46900000      5.07000000
H      2.62200000      2.86600000      5.57300000
H      3.14700000      2.70700000      4.16200000
O    -14.33500000      8.93400000     -6.28500000
H    -14.31600000      8.11200000     -6.77600000
H    -14.95300000      9.48500000     -6.76500000
O     -5.21300000     -9.73200000      5.42100000
H     -5.28700000     -9.39400000      6.31400000
H     -4.93200000     -8.97800000      4.90200000
O      9.09300000     -3.17200000     -0.79400000
H      8.17400000     -2.94100000     -0.65400000
H      9.34000000     -3.65800000     -0.00800000
O     14.28200000      8.66300000     -4.61400000
H     14.39600000      8.32600000     -3.72600000
H     13.63400000      8.08100000     -5.01000000
O      1.95800000      5.57900000      8.97900000
H      2.78100000      5.96500000      9.27800000
H      1.94400000      4.70700000      9.37200000
O     -0.48900000    -10.88200000     -5.36700000
H     -0.00200000    -10.13600000     -5.71600000
H      0.17600000    -11.42700000     -4.94600000
O      2.74400000     16.25700000     -7.52500000
H      1.98000000     16.33600000     -6.95400000
H      2.40300000     15.86500000     -8.32900000
O     -5.10200000     -1.21600000     -4.19400000
H     -5.13300000     -0.29700000     -4.46100000
H     -4.55000000     -1.63800000     -4.85300000
O     -3.03600000     11.58200000     11.47600000
H     -2.78000000     12.22200000     10.81100000
H     -2.68100000     11.93100000     12.29300000
O      8.60800000      4.50600000     14.17200000
H      8.22500000      3.68800000     13.85500000
H      7.86100000      5.09300000     14.28600000
O     -4.09900000    -10.75100000    -14.57000000
H     -3.31200000    -11.13800000    -14.95400000
H     -3.82300000     -9.88000000    -14.28500000
O     -9.94400000      9.57000000     -8.72800000
H     -9.45400000     10.05800000     -9.38900000
H    -10.01100000      8.68400000     -9.08500000
O      2.41200000     -6.36300000      9.29300000
H      1.61500000     -6.87500000      9.43300000
H      2.15100000     -5.67800000      8.67700000
O      3.36300000      6.58900000      0.22700000
H      3.17800000      5.94300000     -0.45600000
H      3.78700000      7.31200000     -0.23500000
O      9.67600000     15.69500000     -1.84200000
H      9.86500000     15.18800000     -1.05300000
H      8.75800000     15.50200000     -2.03600000
O     -5.23400000    -12.16300000      3.82700000
H     -5.26900000    -11.47600000      4.49300000
H     -5.13000000    -12.97400000      4.32500000
O      4.90100000      7.62100000     12.78900000
H      4.21800000      7.81200000     13.43200000
H      5.51500000      7.05200000     13.25400000
O      6.09100000    -14.23800000     -5.88200000
H      6.64800000    -14.30100000     -5.10600000
H      6.67100000    -14.45900000     -6.61100000
O      5.40000000    -12.77900000    -10.47300000
H      5.48800000    -12.20300000    -11.23300000
H      4.50300000    -13.10900000    -10.52500000
O     -7.14400000     -0.97300000    -12.85300000
H     -7.83800000     -0.57500000    -13.37800000
H     -6.42900000     -1.12000000    -13.47300000
O     -8.64900000     -2.40200000     15.34000000
H     -8.87600000     -2.00800000     14.49700000
H     -9.17200000     -3.20300000     15.37800000
O     14.61200000     -5.89900000      6.70600000
H     15.35900000     -6.43900000      6.44900000
H     14.83000000     -5.59100000      7.58600000
O     -5.11200000     -0.73300000    -14.87700000
H     -4.30600000     -1.09400000    -14.50900000
H     -4.85900000      0.12600000    -15.21400000
O     -9.38600000     -9.65500000      4.40100000
H     -9.12900000     -9.35600000      3.52900000
H     -8.90100000     -9.08900000      5.00100000
O    -11.16700000     -4.75700000      0.96500000
H    -11.55600000     -3.88800000      0.86700000
H    -11.12500000     -5.10200000      0.07300000
O     -3.07300000      7.63500000     -6.89600000
H     -2.19800000      7.88700000     -7.19100000
H     -3.29500000      6.87200000     -7.42800000
O      2.37000000    -13.10200000    -13.08400000
H      2.07100000    -12.51300000    -12.39100000
H      1.69100000    -13.04500000    -13.75600000
O      3.08600000     -0.32500000     -8.02200000
H      2.37600000     -0.12700000     -8.63400000
H      2.83800000     -1.16300000     -7.63200000
O     -3.81300000     -1.48500000     16.68200000
H     -4.60700000     -1.95300000     16.42400000
H     -4.00500000     -0.56600000     16.49400000
O     -1.18400000      6.75200000    -12.67100000
H     -1.19500000      5.87200000    -13.05000000
H     -1.58100000      6.64500000    -11.80700000
O     -4.85700000     -0.18900000     -6.94700000
H     -5.66300000      0.02100000     -7.42000000
H     -4.47300000     -0.91500000     -7.43900000
O     12.17900000    -11.32600000     -3.78600000
H     12.12600000    -10.83400000     -4.60500000
H     11.59400000    -10.86100000     -3.18800000
O     12.49200000      4.89300000     -7.43400000
H     12.54700000      4.07000000     -7.92000000
H     11.82400000      5.39900000     -7.89600000
O      9.76700000      6.44200000      0.23400000
H     10.61700000      6.75600000      0.54400000
H      9.66200000      5.58600000      0.65000000
O     -0.33300000     10.40900000     -6.01600000
H     -0.83900000     11.03100000     -6.53900000
H      0.54700000     10.44100000     -6.39000000
O     15.36700000      4.67700000      0.73900000
H     14.53200000      4.67900000      0.27100000
H     15.56100000      5.60300000      0.88600000
O     -3.37200000     13.20600000      9.11800000
H     -4.31100000     13.13100000      9.28400000
H     -3.18800000     14.14200000      9.20100000
O    -13.15200000     -0.78500000      2.39800000
H    -13.27600000     -0.00900000      1.85100000
H    -13.87100000     -0.75100000      3.02800000
O      3.53600000      4.97400000     -2.15500000
H      3.90900000      5.12300000     -3.02400000
H      3.96400000      4.17600000     -1.84600000
O     -7.75600000     11.21100000      0.92000000
H     -7.15300000     10.47000000      0.96700000
H     -8.49700000     10.88500000      0.40900000
O    -14.19500000     -1.33700000     -9.11500000
H    -14.18300000     -0.42300000     -8.83000000
H    -13.38700000     -1.44100000     -9.61700000
O     -0.89400000      5.30100000     -6.15400000
H     -1.13600000      6.22600000     -6.12700000
H     -1.72300000      4.84000000     -6.29000000
O     -5.40800000     11.26400000    -13.36000000
H     -4.69600000     10.85800000    -12.86500000
H     -6.13600000     10.64700000    -13.28300000
O    -14.61200000      8.65700000      7.09800000
H    -14.06800000      8.16300000      6.48400000
H    -13.98600000      9.08600000      7.68100000
O     14.56200000     -4.42900000      1.18400000
H     14.44600000     -3.48000000      1.12900000
H     14.71100000     -4.70400000      0.27900000
O     -7.39900000      6.11100000      2.17400000
H     -7.47000000      6.39100000      1.26200000
H     -7.11300000      6.89500000      2.64300000
O    -13.29000000      7.25200000      5.02800000
H    -13.80200000      6.45500000      4.89000000
H    -13.20800000      7.63800000      4.15600000
O      5.64000000     -9.68400000      0.17400000
H      6.34300000    -10.22400000     -0.18900000
H      5.09500000    -10.29900000      0.66500000
O      0.14600000      0.34600000     -9.22400000
H     -0.28800000     -0.50400000     -9.14700000
H     -0.10600000      0.81600000     -8.42900000
O     -6.39300000     11.84300000     -2.86300000
H     -6.83000000     12.65100000     -3.13100000
H     -7.03500000     11.15500000     -3.03700000
O    -13.34200000     -7.00400000      5.52700000
H    -13.45700000     -7.90900000      5.81800000
H    -12.44400000     -6.78500000      5.77600000
O    -15.44600000     -3.18200000     -4.51400000
H    -16.23200000     -3.51700000     -4.08300000
H    -15.73300000     -2.37800000     -4.94600000
O     16.38900000      3.83800000      4.29900000
H     17.17800000      3.37000000      4.57100000
H     15.79400000      3.75900000      5.04500000
O     12.72700000    -12.32400000      4.29100000
H     13.34600000    -12.18200000      3.57500000
H     12.57900000    -11.45100000      4.65600000
O    -14.72500000     -0.72400000      4.67100000
H    -14.38900000     -1.61000000      4.80600000
H    -15.67600000     -0.83100000      4.63400000
O     13.54000000     10.37400000     -2.46600000
H     13.79800000     10.05500000     -3.33100000
H     13.69300000     11.31900000     -2.50400000
O    -10.88900000     -5.24800000     -1.95900000
H    -11.25400000     -5.05800000     -2.82300000
H    -10.38200000     -4.46800000     -1.73500000
O    -11.71800000     -4.12900000      5.05000000
H    -12.67400000     -4.12300000      5.08900000
H    -11.46700000     -4.96200000      5.45000000
O      6.15400000      6.47800000     -1.76300000
H      5.64300000      7.01900000     -2.36600000
H      7.06200000      6.73300000     -1.92400000
O      6.54800000     -5.10600000     14.59000000
H      7.19800000     -5.80700000     14.62900000
H      5.73700000     -5.54500000     14.33300000
O    -10.94500000     -4.14800000    -11.70600000
H    -11.22000000     -5.05500000    -11.83900000
H    -11.67000000     -3.62500000    -12.04900000
O      6.73000000     -4.55100000     -9.18700000
H      6.22000000     -5.09800000     -8.58800000
H      6.69800000     -3.67700000     -8.79800000
O      3.00700000     -9.28300000     11.04200000
H      2.05200000     -9.22900000     11.09300000
H      3.20300000     -9.18100000     10.11000000
O      1.43100000    -11.47300000      4.21300000
H      0.90500000    -11.95500000      4.85200000
H      2.18300000    -12.04000000      4.04600000
O      0.32300000     -4.30000000     -7.66400000
H      0.47600000     -4.80500000     -8.46200000
H      0.57200000     -4.89300000     -6.95400000
O    -16.31100000      0.60400000     -2.19600000
H    -17.14100000      0.16400000     -2.01100000
H    -16.39600000      1.46100000     -1.77800000
O     14.99700000      4.23100000      6.62100000
H     14.81100000      3.75800000      7.43100000
H     14.41000000      4.98700000      6.64400000
O    -12.97100000      8.19600000      2.37000000
H    -13.47500000      8.52600000      1.62600000
H    -12.09700000      8.56700000      2.25100000
O     -5.86700000      9.28200000      1.22200000
H     -5.72000000      8.83000000      2.05300000
H     -4.98800000      9.46300000      0.88900000
O     -9.84300000      7.94700000     -0.26800000
H     -9.65700000      8.65000000     -0.89100000
H    -10.78200000      7.78500000     -0.36400000
O     16.23700000     -1.27800000     -5.86100000
H     16.40700000     -0.95500000     -4.97600000
H     15.46200000     -1.83300000     -5.76900000
O     -4.59800000     -1.96400000    -17.87300000
H     -5.03800000     -2.81300000    -17.92800000
H     -4.84200000     -1.62300000    -17.01300000
O    -11.52900000      5.31100000      1.11300000
H    -12.02800000      6.10900000      1.29200000
H    -10.65500000      5.62300000      0.87900000
O     -9.39000000     10.56800000     -1.53600000
H     -9.93300000     11.34700000     -1.65700000
H     -9.00700000     10.40700000     -2.39900000
O     -6.89500000      6.07000000     16.43800000
H     -7.29500000      6.87600000     16.11500000
H     -6.66600000      5.58200000     15.64700000
O     -8.67000000     -5.22500000     12.17000000
H     -8.19600000     -4.68800000     11.53600000
H     -9.57900000     -4.93200000     12.10000000
O     -0.36200000      0.80300000     16.36900000
H     -0.13700000      1.62300000     16.80800000
H      0.07100000      0.86000000     15.51800000
O      2.00300000    -15.73100000     -0.20000000
H      2.67000000    -15.05400000     -0.08900000
H      1.17200000    -15.26700000     -0.10400000
O      5.45800000      4.79800000    -15.31300000
H      5.52400000      5.51000000    -14.67600000
H      4.92700000      4.13300000    -14.87500000
O      7.89100000    -10.61500000      9.45100000
H      7.56900000    -11.02100000      8.64700000
H      8.79800000    -10.38100000      9.25500000
O    -12.35500000      0.31600000     -6.13400000
H    -11.50600000      0.26800000     -6.57300000
H    -12.96500000      0.58900000     -6.82000000
O      0.25500000     -4.71800000      7.15300000
H     -0.63000000     -5.04800000      7.00000000
H      0.63900000     -4.64800000      6.27800000
O     -0.79400000     -9.05200000      5.66600000
H      0.09400000     -9.30600000      5.91800000
H     -1.36300000     -9.62000000      6.18600000
O     10.44700000     10.13800000     -2.12300000
H     11.39100000     10.29700000     -2.09900000
H     10.06600000     10.99400000     -2.32100000
O    -11.92900000    -12.93500000     -3.99300000
H    -12.56300000    -12.23400000     -3.84500000
H    -11.62000000    -13.16700000     -3.11800000
O     14.13800000     -5.97100000     -1.22400000
H     13.63900000     -6.62000000     -0.72600000
H     13.47200000     -5.39900000     -1.60400000
O     13.92200000     -7.26900000     -6.01500000
H     13.72100000     -7.60900000     -6.88700000
H     14.86100000     -7.42000000     -5.90900000
O     -0.06300000     13.76100000     10.84800000
H     -0.38500000     14.37400000     10.18800000
H      0.81400000     13.52400000     10.54700000
O      4.96400000     11.94500000      4.13400000
H      5.55700000     12.69600000      4.15700000
H      5.49200000     11.21400000      4.45400000
O     -2.00800000     -2.37400000    -17.02600000
H     -2.84300000     -2.02200000    -17.33600000
H     -2.24500000     -2.94600000    -16.29600000
O     14.17000000     -1.72900000      1.62700000
H     13.22900000     -1.89200000      1.68600000
H     14.28500000     -1.29900000      0.78000000
O     15.18700000      5.39700000     -6.24800000
H     14.36900000      5.39500000     -6.74500000
H     15.41000000      4.47100000     -6.15000000
O     -7.78400000     -3.86400000      9.95700000
H     -7.16500000     -3.56800000      9.28900000
H     -8.41600000     -4.39900000      9.47700000
O     10.26000000     -2.50600000     -7.32200000
H     10.11600000     -2.15400000     -6.44400000
H     10.88300000     -1.90000000     -7.72300000
O     15.63000000      2.83200000     -1.60500000
H     14.72900000      2.53100000     -1.48400000
H     15.81600000      3.34900000     -0.82100000
O      8.64100000     -5.39700000    -14.70700000
H      8.53900000     -4.88800000    -15.51100000
H      8.62400000     -4.74500000    -14.00600000
O     -7.56300000    -10.95800000      8.80300000
H     -7.94400000    -11.82800000      8.67700000
H     -6.67700000    -11.03100000      8.44900000
O    -11.70800000     -2.02100000      7.06000000
H    -11.96800000     -2.53100000      6.29300000
H    -12.34800000     -1.31000000      7.10300000
O      4.74400000     -0.63500000     -4.44400000
H      4.39600000      0.07500000     -4.98300000
H      5.28100000     -0.19500000     -3.78500000
O     -0.76000000     -4.86000000     18.06200000
H     -0.41800000     -4.32800000     17.34300000
H     -1.50000000     -4.35700000     18.40100000
O     -8.63500000      0.26900000      9.50100000
H     -8.73500000     -0.08100000      8.61500000
H     -9.52000000      0.25600000      9.86500000
O     -7.06400000      7.37100000      6.99600000
H     -7.77100000      7.82000000      7.46000000
H     -7.49500000      6.63900000      6.55500000
O      4.98800000      8.29900000     -9.52700000
H      4.38900000      8.31200000    -10.27400000
H      4.90000000      9.16800000     -9.13500000
O      5.31500000    -10.69700000     -4.00400000
H      6.23900000    -10.71400000     -3.75600000
H      4.90400000    -11.35300000     -3.44100000
O      3.66200000    -11.60800000      1.45500000
H      3.56500000    -11.10700000      2.26600000
H      2.91000000    -11.34900000      0.92300000
O      5.45700000    -11.07200000    -12.86100000
H      6.37500000    -11.14700000    -13.12300000
H      5.05100000    -10.55400000    -13.55600000
O     -5.63200000     -4.13600000    -11.60300000
H     -5.89900000     -4.97100000    -11.98800000
H     -6.45500000     -3.70900000    -11.36400000
O      6.67800000     -2.79700000      6.62800000
H      6.55300000     -3.48400000      7.28300000
H      7.40800000     -3.10700000      6.09200000
O     10.41900000     -5.11200000      1.11900000
H     10.98300000     -5.01500000      1.88600000
H     10.56900000     -6.01000000      0.82300000
O      8.37700000     12.85700000      0.15700000
H      8.37100000     11.94400000      0.44200000
H      7.46200000     13.13300000      0.21500000
O     -0.12400000    -14.35800000     -2.63300000
H     -0.59300000    -15.01500000     -3.14700000
H     -0.42100000    -14.49800000     -1.73400000
O     14.71500000      1.36200000      4.79100000
H     14.04300000      0.79200000      4.41600000
H     14.61400000      2.19100000      4.32300000
O      1.90400000     -9.87100000     -4.02500000
H      2.10000000     -9.32600000     -4.78700000
H      1.84600000    -10.76000000     -4.37600000
O     12.48600000     -0.77900000     -4.31700000
H     11.58600000     -0.98000000     -4.57300000
H     12.82000000     -1.60000000     -3.95400000
O    -10.50200000      5.57300000    -13.55100000
H    -11.40000000      5.49900000    -13.87500000
H    -10.52400000      6.32200000    -12.95600000
O      6.70200000     12.49400000      6.87000000
H      7.38500000     11.82600000      6.92100000
H      6.38700000     12.44600000      5.96700000
O     11.96200000      4.11700000      3.35800000
H     12.80100000      4.55000000      3.20000000
H     12.01600000      3.81500000      4.26500000
O     -5.25800000     -4.17600000     -7.80000000
H     -4.46700000     -4.70400000     -7.69500000
H     -4.93800000     -3.31600000     -8.07300000
O     -5.90200000      6.84900000    -15.57800000
H     -4.99000000      7.03400000    -15.35300000
H     -6.33600000      6.72200000    -14.73400000
O      3.29400000     -0.38000000      5.25400000
H      2.33700000     -0.37000000      5.24000000
H      3.54000000      0.52500000      5.44500000
O     -3.63700000      1.12800000    -12.16900000
H     -3.46500000      0.36600000    -12.72200000
H     -3.84600000      1.82900000    -12.78600000
O      0.04400000     -3.03600000      9.30800000
H      0.07700000     -3.49200000      8.46700000
H      0.85700000     -2.53200000      9.33900000
O      6.97500000     -7.75500000     11.62100000
H      6.34000000     -7.60100000     12.32000000
H      6.44600000     -7.81700000     10.82500000
O     -4.22000000      5.36300000      4.41300000
H     -4.67900000      4.66700000      3.94400000
H     -4.40300000      5.18900000      5.33700000
O     11.34500000      3.27100000      5.99500000
H     11.55000000      2.34800000      5.85200000
H     10.64800000      3.26200000      6.65200000
O    -13.92900000      2.51600000     -2.05800000
H    -14.44000000      3.10300000     -1.50200000
H    -13.49200000      1.92500000     -1.44400000
O     -9.03000000     -0.22800000    -14.72000000
H     -9.16800000     -1.17300000    -14.64800000
H     -8.81400000     -0.08700000    -15.64200000
O    -15.00800000      8.64200000      0.63500000
H    -15.22400000      7.95100000      0.00900000
H    -15.78800000      8.72000000      1.18400000
O     -2.30300000     -8.85000000      8.94400000
H     -2.92900000     -9.39000000      9.42600000
H     -2.01800000     -9.40500000      8.21800000
O     -3.13100000     -6.48500000     -8.16800000
H     -2.43100000     -6.40800000     -7.52000000
H     -3.77000000     -7.07100000     -7.76200000
O      7.56400000      5.75600000      2.80200000
H      8.11900000      6.21600000      3.43100000
H      8.11200000      5.04100000      2.47800000
O      2.24800000      7.48400000     -8.21000000
H      3.16800000      7.65500000     -8.41500000
H      2.27600000      6.84300000     -7.50000000
O     10.50300000      6.56500000     -7.97800000
H      9.62600000      6.62500000     -7.60100000
H     10.47000000      7.12700000     -8.75200000
O      3.05700000      5.04300000     17.74500000
H      2.39100000      5.21800000     17.08000000
H      3.27500000      5.90600000     18.09900000
O      1.21700000     12.00900000     -8.37100000
H      1.73700000     11.67400000     -7.64000000
H      1.77800000     12.66400000     -8.78500000
O     -5.18500000      1.58700000     12.38300000
H     -5.49800000      1.93400000     11.54700000
H     -4.39600000      1.09500000     12.15800000
O    -10.11900000      3.81300000     12.74400000
H    -10.02800000      3.54000000     11.83100000
H    -11.05400000      3.99000000     12.84900000
O    -15.79000000      3.65100000      0.08100000
H    -16.67600000      3.93900000     -0.13700000
H    -15.88800000      3.17100000      0.90300000
O      3.91100000      3.16300000    -13.50400000
H      4.43600000      2.37500000    -13.64500000
H      3.69500000      3.14300000    -12.57200000
O      5.85200000      1.37500000      3.18300000
H      5.09500000      1.93200000      3.00100000
H      6.04500000      1.52800000      4.10800000
O     10.02100000     11.65800000      3.85100000
H      9.57600000     10.93400000      3.41000000
H     10.20600000     11.32700000      4.73000000
O    -16.61700000      2.20100000      2.43500000
H    -16.88800000      1.28400000      2.40100000
H    -17.17000000      2.58900000      3.11400000
O     -1.09100000     -9.87300000     14.32700000
H     -0.57900000     -9.50600000     15.04700000
H     -1.97400000     -9.52900000     14.46100000
O      4.21800000      7.91500000      2.69300000
H      3.48700000      7.97300000      2.07900000
H      3.83400000      8.12700000      3.54400000
O      5.28100000     -3.82100000     11.82500000
H      6.19700000     -4.09400000     11.75900000
H      4.78100000     -4.59400000     11.56300000
O      5.96000000      7.88200000      0.63300000
H      5.87500000      6.97500000      0.33700000
H      5.52100000      7.89800000      1.48300000
O     11.97300000     -4.34500000     -1.78800000
H     11.17500000     -4.54300000     -2.27700000
H     11.67000000     -4.15600000     -0.90000000
O      5.41500000    -17.61300000      0.02600000
H      4.84700000    -17.09200000      0.59400000
H      6.29200000    -17.49100000      0.38800000
O     -7.90200000     -3.41800000      6.63900000
H     -8.29500000     -2.59900000      6.94200000
H     -7.89800000     -3.34200000      5.68400000
O      5.20500000     -4.50300000      0.90500000
H      4.99700000     -5.11100000      0.19600000
H      6.03800000     -4.81800000      1.25400000
O     -5.74100000     -7.93900000     -0.06600000
H     -6.02500000     -7.32000000     -0.74000000
H     -5.93900000     -8.80000000     -0.43400000
O    -17.61800000      1.37400000     -6.00500000
H    -16.69900000      1.51700000     -5.78200000
H    -17.91500000      2.21600000     -6.35000000
O     -2.25100000      1.57000000     12.37800000
H     -1.89600000      1.74900000     11.50700000
H     -2.48900000      0.64300000     12.35300000
O      3.27400000     14.94900000      5.51700000
H      3.19000000     14.43800000      4.71100000
H      3.77700000     14.38600000      6.10600000
O    -17.47600000     -2.24800000     -1.46800000
H    -16.53900000     -2.37300000     -1.31600000
H    -17.71700000     -2.95400000     -2.06900000
O      2.77300000     -8.85800000      4.18500000
H      2.17100000     -8.12500000      4.31400000
H      2.20200000     -9.61800000      4.07100000
O    -15.52800000      4.75800000      7.44100000
H    -16.15200000      5.18100000      8.03000000
H    -14.67000000      4.95400000      7.81900000
O      8.18500000    -10.66000000     -3.61600000
H      8.43000000    -11.29500000     -4.28900000
H      8.97700000    -10.13900000     -3.47900000
O     -0.33000000    -16.78800000     -3.93600000
H     -0.22800000    -17.40900000     -4.65700000
H     -0.49800000    -17.33500000     -3.17000000
O      4.99000000     -6.94200000     13.36100000
H      4.39200000     -7.53500000     13.81600000
H      4.41800000     -6.38400000     12.83400000
O     -8.93000000     -8.43000000      7.15500000
H     -8.66400000     -9.26200000      7.54800000
H     -8.25900000     -7.80700000      7.43400000
O     10.78200000      6.32900000      6.35200000
H     11.38100000      5.62000000      6.11600000
H     10.77600000      6.90200000      5.58500000
O      6.42900000      6.30700000      9.21200000
H      7.30700000      6.66200000      9.07700000
H      6.23100000      5.84100000      8.40000000
O     -5.51000000     -5.76900000     15.67100000
H     -5.45900000     -6.72100000     15.57700000
H     -6.22800000     -5.62800000     16.28800000
O     -3.52700000    -14.53500000      1.08700000
H     -2.89300000    -14.02100000      1.58800000
H     -3.92000000    -13.90600000      0.48200000
O     16.21000000      1.25700000      1.31500000
H     16.71900000      1.98500000      1.67200000
H     15.30300000      1.46500000      1.54300000
O    -12.38900000      7.61200000     -0.48200000
H    -13.18800000      7.08500000     -0.49600000
H    -12.42000000      8.11600000     -1.29500000
O     -1.63700000    -11.22200000    -12.12300000
H     -1.61000000    -10.27000000    -12.03200000
H     -0.79400000    -11.52000000    -11.78300000
O     -0.12700000     14.21200000     -5.78200000
H     -0.70400000     14.37200000     -6.53000000
H     -0.52900000     13.47400000     -5.32400000
O     -4.35300000      8.78400000      5.86000000
H     -3.63100000      9.08400000      6.41200000
H     -4.61400000      7.94500000      6.24000000
O     -0.71800000    -11.06300000     -0.90800000
H     -1.42200000    -10.57300000     -0.48200000
H     -1.06300000    -11.27400000     -1.77500000
O     -9.05800000     -8.95100000      1.69600000
H     -8.55800000     -9.49500000      1.08800000
H     -8.82100000     -8.05300000      1.46400000
O     13.92100000     -6.44700000      3.12700000
H     14.34900000     -7.29800000      3.03900000
H     13.66200000     -6.21500000      2.23500000
O     -2.89700000     -4.44000000      5.29000000
H     -2.65700000     -5.07600000      5.96400000
H     -3.75500000     -4.73200000      4.98000000
O      7.10700000     -9.53400000     -6.68900000
H      6.86500000     -9.73700000     -5.78500000
H      6.97400000    -10.35600000     -7.16200000
O     -9.90100000     -5.44400000      8.59400000
H     -9.40200000     -5.29600000      7.79100000
H    -10.61700000     -6.02100000      8.32800000
O      1.50700000      0.49700000      9.06900000
H      2.28700000      0.09900000      9.45500000
H      1.31000000     -0.05000000      8.30900000
O    -13.81900000     -4.82400000     -5.76200000
H    -14.29800000     -4.08300000     -5.39000000
H    -13.44500000     -4.48300000     -6.57500000
O     10.13600000      0.54000000      8.37700000
H      9.33300000      0.01900000      8.34400000
H     10.28300000      0.81100000      7.47100000
O     -4.43500000     17.16300000      2.44800000
H     -3.84900000     16.98100000      3.18200000
H     -5.20800000     16.62500000      2.61900000
O     13.91200000     -2.82400000     -2.96800000
H     13.24300000     -3.36400000     -2.54700000
H     14.32300000     -3.40700000     -3.60700000
O      3.53200000     -0.73300000    -13.39900000
H      3.33400000     -1.34500000    -14.10900000
H      3.89600000     -1.28200000    -12.70500000
O     -8.53100000      3.62600000      3.26500000
H     -8.86700000      3.19700000      2.47700000
H     -7.98000000      4.33600000      2.93500000
O     -4.47600000     -7.77100000     12.71600000
H     -4.69500000     -6.84500000     12.81600000
H     -3.72800000     -7.77800000     12.11800000
O     -4.24100000    -11.79500000    -10.35100000
H     -3.57000000    -12.33800000     -9.93700000
H     -4.28600000    -12.11500000    -11.25200000
O     -8.51800000      3.02300000      7.44000000
H     -9.00100000      3.18700000      8.24900000
H     -8.51300000      3.86700000      6.98800000
O     -7.49300000    -15.65700000     -0.61600000
H     -7.35900000    -16.46700000     -0.12500000
H     -6.98400000    -15.77500000     -1.41800000
O     -0.14400000     11.08200000     11.37400000
H     -0.39900000     12.00300000     11.42800000
H      0.68700000     11.03600000     11.84700000
O     -7.57200000      2.54100000     11.01000000
H     -8.12600000      3.25500000     10.69300000
H     -7.94900000      1.75400000     10.61800000
O    -15.01700000      2.89700000     -4.53600000
H    -14.32700000      2.83100000     -5.19500000
H    -14.58700000      2.65800000     -3.71500000
O    -11.23000000     -8.14500000     -9.86700000
H    -10.66400000     -7.40500000     -9.64800000
H    -11.22100000     -8.69400000     -9.08300000
O     -8.54900000     -4.37500000     -4.38100000
H     -8.38500000     -4.01300000     -5.25200000
H     -9.16700000     -5.09100000     -4.53200000
O     -7.58300000      3.12600000     -6.12600000
H     -7.79900000      2.22800000     -5.87500000
H     -6.66500000      3.08400000     -6.39600000
O     -9.50300000     -2.17100000     11.98400000
H     -9.70700000     -2.31600000     11.06000000
H     -8.69700000     -1.65500000     11.97400000
O     -7.76500000     -0.90600000      0.23200000
H     -7.12200000     -1.50200000     -0.15300000
H     -7.25800000     -0.12900000      0.46900000
O     11.73900000      5.98200000    -11.86400000
H     10.99700000      6.09500000    -12.45800000
H     11.36200000      5.57700000    -11.08300000
O     13.21700000      1.73500000     -1.11500000
H     13.06900000      2.60900000     -0.75300000
H     12.49200000      1.60200000     -1.72500000
O    -12.21100000     -3.04600000     -3.22600000
H    -12.82300000     -2.34000000     -3.01900000
H    -12.64200000     -3.53900000     -3.92400000
O      2.06000000      3.14100000     10.22800000
H      2.79400000      3.55600000     10.68100000
H      1.75600000      2.46500000     10.83400000
O      3.26500000      2.61600000    -10.90800000
H      3.89700000      1.92900000    -10.69400000
H      3.23600000      3.16700000    -10.12600000
O     -5.65800000      0.94300000     17.08300000
H     -5.56400000      0.18400000     17.65900000
H     -6.31300000      0.67500000     16.43900000
O      1.64900000     -3.67000000     12.79600000
H      1.07600000     -2.90900000     12.70500000
H      1.27400000     -4.16600000     13.52300000
O      8.00100000     11.63300000     -6.47300000
H      8.82500000     12.11900000     -6.49100000
H      7.49500000     12.04500000     -5.77300000
O     -0.13000000     -4.83800000     -2.92100000
H     -0.87100000     -5.35300000     -3.24100000
H      0.08400000     -5.22700000     -2.07300000
O     -1.50300000      5.54500000      1.65600000
H     -0.65300000      5.24100000      1.97600000
H     -2.13900000      4.97300000      2.08600000
O     -7.69000000      5.62900000     -4.42300000
H     -8.01300000      5.75600000     -3.53100000
H     -7.69700000      4.68000000     -4.54700000
O     -4.21700000     -0.04200000      7.50300000
H     -4.43700000     -0.47400000      8.32800000
H     -4.40100000     -0.69900000      6.83100000
O     -4.75600000     15.47000000     -2.50000000
H     -3.86100000     15.14400000     -2.59700000
H     -5.19700000     15.20100000     -3.30600000
O     -7.84700000     13.68000000     -4.37300000
H     -7.63200000     13.11400000     -5.11400000
H     -8.75300000     13.46000000     -4.15800000
O      7.57300000     12.19900000    -10.40000000
H      7.55100000     13.02500000    -10.88300000
H      7.01000000     11.61100000    -10.90400000
O      9.37700000      3.76800000    -12.72800000
H      8.77500000      3.63600000    -13.46000000
H      9.52400000      4.71400000    -12.70600000
O     -8.45100000     -3.58600000     -1.85300000
H     -7.66800000     -3.04100000     -1.77200000
H     -8.28700000     -4.12600000     -2.62600000
O      5.59500000    -10.04300000      4.66600000
H      4.74400000    -10.18400000      5.08200000
H      5.63600000     -9.09800000      4.52000000
O     -5.31300000      1.71400000    -10.03200000
H     -4.46500000      1.55100000    -10.44500000
H     -5.76600000      2.30000000    -10.63900000
O      4.28900000      8.11000000     -3.05800000
H      4.19200000      9.03300000     -2.82100000
H      3.56100000      7.93900000     -3.65600000
O     -5.41800000     -5.85800000     -4.72400000
H     -5.81700000     -5.09900000     -5.14800000
H     -6.15600000     -6.33600000     -4.34400000
O      7.87200000     -8.09700000      2.80900000
H      6.95300000     -8.31600000      2.96100000
H      8.07400000     -8.48600000      1.95800000
O     -1.35400000      7.78900000      6.02700000
H     -1.28500000      8.30800000      5.22600000
H     -1.22500000      6.88500000      5.73900000
O    -11.35000000      0.34100000     -3.50800000
H    -10.59900000     -0.20000000     -3.75200000
H    -11.95900000      0.24800000     -4.24100000
O      6.72200000      8.46900000     -4.83400000
H      5.85300000      8.27100000     -4.48600000
H      6.81800000      9.41400000     -4.71300000
O      1.63100000     15.08700000     -0.34800000
H      0.87800000     14.50200000     -0.26900000
H      1.84800000     15.07400000     -1.28000000
O     -8.49000000    -12.73900000     -1.92600000
H     -9.08800000    -12.50800000     -1.21500000
H     -8.68600000    -13.65700000     -2.11400000
O     -4.69600000    -13.05800000      9.65900000
H     -4.53700000    -14.00200000      9.68400000
H     -4.73200000    -12.79600000     10.57900000
O     11.87800000    -14.17400000      0.71700000
H     12.15300000    -14.97300000      1.16500000
H     11.29700000    -13.73700000      1.34000000
O     -6.17200000     -3.61300000    -14.63300000
H     -5.56500000     -3.71100000    -13.89900000
H     -5.60700000     -3.55100000    -15.40400000
O     14.98900000      0.86800000      7.41000000
H     14.48500000      1.59600000      7.77100000
H     14.87800000      0.94600000      6.46200000
O      1.54200000    -12.26600000      8.72700000
H      0.90300000    -12.03700000      9.40200000
H      1.99800000    -13.03000000      9.07900000
O     14.13900000     -9.52100000     -0.65100000
H     13.42000000     -9.35200000     -0.04200000
H     14.11200000    -10.46700000     -0.79800000
O    -15.13800000      9.76800000      4.60600000
H    -14.25100000     10.02700000      4.35700000
H    -15.11000000      9.70100000      5.56000000
O     -0.23900000     -2.49000000    -14.45600000
H      0.14200000     -3.35900000    -14.58300000
H      0.26300000     -2.11200000    -13.73500000
O      0.16200000      2.06400000    -11.26200000
H      0.00700000      1.39600000    -10.59400000
H      0.87100000      2.59900000    -10.90700000
