# Supplementary material for: Integrated Multiscale Multilevel Approach to Open Shell Molecular Systems
Source: J Chem Theory Comput. 2023 Feb 13;19(5):1446–56. doi: 10.1021/acs.jctc.2c00805 (PMC10018740; doi:10.1021/acs.jctc.2c00805)
Supplement: Supplementary file 2 — ct2c00805_si_002.zip [file ct2c00805_si_002.zip › structures/PROXYL/frame63.xyz]

2558

C      0.02700000      1.72500000     -0.85300000
H      0.91400000      2.19200000     -0.42600000
H     -0.57900000      2.52800000     -1.27300000
C     -0.80200000      1.14600000      0.31200000
C     -0.42400000      1.88100000      1.61500000
H     -1.27000000      1.79200000      2.29600000
H     -0.25800000      2.94200000      1.43000000
H      0.42500000      1.38200000      2.08300000
C     -2.28500000      1.27300000      0.07500000
H     -2.79900000      0.97900000      0.99000000
H     -2.59400000      2.27700000     -0.21800000
H     -2.60000000      0.53400000     -0.66200000
N     -0.25800000     -0.25200000      0.33200000
O     -0.33300000     -1.03600000      1.36900000
C      0.52200000     -0.62600000     -0.84000000
C      2.02400000     -0.60600000     -0.47500000
H      2.26400000      0.31600000      0.05500000
H      2.20000000     -1.48400000      0.14700000
H      2.62700000     -0.75900000     -1.37000000
C      0.17300000     -1.99700000     -1.40800000
H      0.23300000     -2.73300000     -0.60700000
H      0.80600000     -2.31700000     -2.23600000
H     -0.87700000     -2.00200000     -1.70300000
C      0.16300000      0.55600000     -1.76100000
H      0.98000000      0.68800000     -2.47000000
H     -0.82500000      0.32900000     -2.16000000
O     15.28200000      8.23800000     -4.81400000
H     15.78600000      8.82800000     -4.25300000
H     14.42700000      8.17500000     -4.38900000
O     -8.27400000     -7.13200000      1.39400000
H     -8.18300000     -6.33100000      1.91000000
H     -7.57400000     -7.70200000      1.71200000
O     -4.68900000     16.06100000      6.73300000
H     -4.34800000     16.73300000      6.14200000
H     -4.12400000     15.30300000      6.58300000
O     -7.74800000      7.17900000    -11.23800000
H     -7.33000000      6.41800000    -11.64100000
H     -7.15700000      7.42800000    -10.52700000
O      0.90100000    -15.06100000     -6.15500000
H      1.69500000    -15.47300000     -6.49600000
H      0.46100000    -15.75800000     -5.66600000
O     -6.67700000      4.24700000      8.47000000
H     -7.21800000      5.03100000      8.56600000
H     -7.30500000      3.52600000      8.42700000
O     -3.71700000     15.29600000      3.83100000
H     -2.97000000     15.06300000      3.28000000
H     -3.67400000     14.68200000      4.56400000
O      3.29200000    -16.26500000     -7.10100000
H      2.82900000    -17.01800000     -7.47000000
H      4.18300000    -16.34200000     -7.44200000
O    -16.92200000     -2.80500000     -2.74700000
H    -16.02600000     -2.65500000     -2.44400000
H    -16.82000000     -3.16300000     -3.62900000
O     14.18000000      1.61700000     -7.77600000
H     13.85900000      2.48100000     -7.52000000
H     15.12700000      1.66400000     -7.64500000
O    -13.19500000      7.50900000     -6.44800000
H    -12.53400000      7.72100000     -5.78900000
H    -13.11200000      6.56300000     -6.57500000
O    -11.43700000      0.66900000      7.13100000
H    -11.68100000      1.58900000      7.23200000
H    -12.17100000      0.18400000      7.50700000
O     -3.22100000      7.54200000    -10.28700000
H     -3.01700000      6.66200000     -9.97300000
H     -3.00600000      7.52000000    -11.22000000
O    -16.35000000     -5.97700000     -1.45400000
H    -15.78500000     -5.20900000     -1.37500000
H    -16.83500000     -6.00300000     -0.62900000
O     -8.86300000     13.54400000      2.30500000
H     -9.16800000     12.63800000      2.34800000
H     -8.08000000     13.56000000      2.85600000
O     -6.22900000      9.16700000     -6.45500000
H     -5.81200000      8.90200000     -7.27500000
H     -6.25300000     10.12300000     -6.49700000
O     16.41100000     -6.92700000     -3.02500000
H     16.96200000     -6.21600000     -3.34900000
H     16.94300000     -7.71500000     -3.14000000
O      8.32700000    -15.52400000     -6.28600000
H      8.11900000    -16.04800000     -5.51200000
H      8.57100000    -14.66700000     -5.93600000
O     -1.99100000    -15.81200000     -2.22200000
H     -1.48500000    -16.04500000     -1.44300000
H     -2.38600000    -14.96700000     -2.00700000
O     13.55200000     -7.33600000     -3.66700000
H     14.47400000     -7.19500000     -3.45200000
H     13.09600000     -6.59700000     -3.26600000
O     -3.60300000    -11.21600000    -13.96300000
H     -2.84700000    -11.77500000    -13.78300000
H     -3.62000000    -10.59500000    -13.23500000
O     -2.87100000      5.72800000    -14.79100000
H     -3.74900000      6.10200000    -14.72000000
H     -2.55000000      5.69800000    -13.89000000
O      3.67300000      0.80800000     13.84800000
H      4.32500000      0.93400000     13.15900000
H      2.83300000      0.95400000     13.41300000
O     -8.25800000      1.01500000     10.18900000
H     -8.53800000      1.92500000     10.28800000
H     -8.35100000      0.64000000     11.06500000
O    -10.32200000      7.95000000      6.46900000
H    -10.72100000      7.13800000      6.15600000
H    -10.95100000      8.63200000      6.23200000
O     -1.97900000    -17.28800000      0.98500000
H     -2.27800000    -17.76600000      1.75900000
H     -2.23400000    -17.84200000      0.24800000
O      6.00600000     16.69400000     -5.28100000
H      6.23800000     17.09100000     -4.44200000
H      6.29900000     15.78600000     -5.20600000
O     -4.19800000     -6.33900000     -9.34100000
H     -3.56700000     -5.91000000     -9.92000000
H     -3.66700000     -6.68900000     -8.62500000
O    -16.25800000      5.18000000     -4.52800000
H    -16.27200000      6.03000000     -4.08800000
H    -15.34200000      5.05300000     -4.77600000
O     17.08100000     -1.47900000     -3.69700000
H     16.71800000     -1.90300000     -2.92000000
H     17.96200000     -1.21100000     -3.43500000
O      3.23800000      8.20800000      2.00200000
H      3.21800000      9.15800000      1.88500000
H      3.30700000      7.85900000      1.11400000
O      9.50200000    -12.75200000     -1.79900000
H     10.26100000    -13.32900000     -1.72200000
H      9.79600000    -11.91900000     -1.43000000
O     -4.28700000      9.18700000     -8.27900000
H     -4.53300000      8.62100000     -9.01100000
H     -3.35200000      9.02400000     -8.15400000
O    -14.30600000      3.00100000    -10.89800000
H    -14.28600000      3.93200000    -10.67300000
H    -14.09000000      2.55300000    -10.08000000
O     12.88800000      3.44800000     -5.14900000
H     13.44600000      3.77100000     -5.85700000
H     13.45800000      3.43500000     -4.38100000
O     -6.90800000      1.19100000      3.26600000
H     -6.73700000      0.25000000      3.29400000
H     -7.69600000      1.30700000      3.79700000
O     12.35700000      0.79800000    -10.10500000
H     12.26600000      1.74900000    -10.04500000
H     12.99600000      0.57600000     -9.42700000
O     -0.79800000     -3.48000000    -10.03600000
H     -0.09800000     -3.22800000     -9.43400000
H     -0.95400000     -2.69600000    -10.56400000
O     -7.87100000    -11.11000000     -8.97300000
H     -8.31900000    -11.51200000     -8.22900000
H     -8.44800000    -10.39600000     -9.24300000
O     -5.89800000     -0.87700000     -0.40500000
H     -6.10300000     -1.74300000     -0.75800000
H     -5.45600000     -1.05400000      0.42500000
O     14.89400000     -8.67100000      5.39400000
H     14.49800000     -8.84000000      4.53900000
H     15.46200000     -9.42600000      5.54800000
O     -0.42600000      8.20700000      9.88700000
H      0.30500000      8.37600000      9.29400000
H     -0.85700000      7.43400000      9.52300000
O     -5.33500000     14.06200000     -1.37600000
H     -5.82300000     14.60800000     -1.99200000
H     -5.47900000     13.16700000     -1.68200000
O     -5.23300000     -9.22400000      1.15100000
H     -4.81100000     -9.50300000      0.33900000
H     -4.87600000     -9.80900000      1.82000000
O     -1.55900000    -16.61100000      6.18800000
H     -1.92100000    -15.73600000      6.04400000
H     -0.64100000    -16.45600000      6.41000000
O      6.59700000     -2.41000000     10.13000000
H      5.66500000     -2.45300000     10.34700000
H      7.02200000     -2.96100000     10.78800000
O     -1.70600000     -1.72900000     -3.84200000
H     -1.22500000     -0.90400000     -3.77800000
H     -1.56700000     -2.01800000     -4.74400000
O     -4.50200000      3.14900000     14.70800000
H     -4.69300000      2.27000000     14.38000000
H     -3.86600000      3.50300000     14.08600000
O     -8.63600000     -3.66500000     -7.15700000
H     -7.81200000     -3.91400000     -7.57600000
H     -9.30300000     -4.16600000     -7.62600000
O      4.44000000     -8.67100000      1.38400000
H      5.30200000     -9.08400000      1.43300000
H      3.96200000     -9.19100000      0.73800000
O      3.93700000      1.91700000     -1.87500000
H      3.52600000      2.77300000     -1.75300000
H      4.07900000      1.59000000     -0.98600000
O    -10.16500000      7.87700000     10.42600000
H     -9.90700000      7.34700000     11.18000000
H     -9.84000000      8.75500000     10.62700000
O    -15.53200000      1.24900000      9.72400000
H    -14.96500000      0.57400000      9.35200000
H    -15.16200000      1.42200000     10.59000000
O     10.21900000      4.39800000     12.47900000
H      9.26200000      4.38900000     12.45400000
H     10.43400000      4.48100000     13.40800000
O     -8.51400000      6.39300000    -13.99600000
H     -8.73500000      7.23000000    -13.58700000
H     -9.33900000      5.90700000    -14.00900000
O      4.34200000     12.77500000     -3.54600000
H      3.86000000     12.91300000     -4.36100000
H      3.82700000     12.12200000     -3.07100000
O     -3.83000000     -0.85400000    -11.18600000
H     -3.80600000     -1.09900000    -10.26100000
H     -4.39100000     -1.51400000    -11.59400000
O     -2.50300000     10.58700000      0.99900000
H     -3.22800000     10.62400000      1.62300000
H     -2.92400000     10.43700000      0.15200000
O     -2.66300000     14.90000000     -5.29300000
H     -2.37400000     14.04300000     -5.60400000
H     -2.85800000     15.39200000     -6.09100000
O     -2.12900000    -12.28700000      8.79600000
H     -2.45900000    -11.41700000      8.57500000
H     -1.37500000    -12.12100000      9.36300000
O      2.48000000      5.03700000      9.68600000
H      2.45200000      4.27500000     10.26500000
H      2.27500000      5.77800000     10.25600000
O     -3.80300000     -1.58700000     -8.39300000
H     -2.93600000     -1.44600000     -8.01300000
H     -4.31200000     -1.98800000     -7.68900000
O     12.69700000     -4.83200000     -3.06300000
H     11.87100000     -5.30700000     -2.96600000
H     12.56800000     -4.02300000     -2.56900000
O    -13.65400000      2.36600000     11.60200000
H    -13.40000000      2.52700000     12.51100000
H    -13.35900000      3.14400000     11.12900000
O    -11.21300000     14.59700000      3.18900000
H    -11.70700000     14.75600000      2.38400000
H    -10.41400000     14.15800000      2.89700000
O     13.81800000      7.88000000      1.21700000
H     14.67900000      8.08000000      1.58500000
H     13.19900000      8.17800000      1.88400000
O      0.87400000    -13.29600000     -1.05000000
H      0.97600000    -12.76400000     -1.83800000
H      1.68800000    -13.16400000     -0.56400000
O      0.26900000    -13.78100000      4.83600000
H     -0.65600000    -13.88300000      5.05900000
H      0.48400000    -12.88900000      5.10900000
O     -6.46100000    -16.72400000      2.47000000
H     -5.58600000    -16.37400000      2.63600000
H     -6.54600000    -16.71400000      1.51600000
O     -5.99900000      6.59600000     -8.74500000
H     -5.27700000      6.48000000     -8.12700000
H     -6.78600000      6.56200000     -8.20100000
O     11.31000000      4.98500000     -0.35400000
H     11.49700000      5.89000000     -0.60200000
H     10.37200000      4.97700000     -0.16300000
O      7.53400000      0.79200000      0.67600000
H      7.88200000      1.56600000      0.23300000
H      8.29400000      0.22400000      0.79800000
O      0.66300000     -1.39800000      4.95700000
H     -0.08100000     -1.03600000      5.43800000
H      0.58100000     -2.34500000      5.06500000
O    -10.66700000     -5.37300000     -8.35900000
H    -11.47600000     -5.48400000     -7.86000000
H    -10.29400000     -6.25300000     -8.40900000
O      8.36000000      4.15100000      4.81200000
H      9.14600000      4.39100000      5.30300000
H      7.69800000      4.78100000      5.09500000
O      7.26400000      6.76600000     -9.76200000
H      7.85900000      6.03100000     -9.61500000
H      7.14800000      6.79400000    -10.71200000
O     -6.92200000      6.39200000     -5.19900000
H     -7.71900000      6.37000000     -5.72900000
H     -6.44700000      7.16200000     -5.51200000
O     -1.48900000     10.94000000      3.38300000
H     -1.58000000     10.46300000      2.55800000
H     -2.27300000     10.71000000      3.88100000
O     -6.06900000      9.19200000      7.99700000
H     -5.33300000      9.36200000      8.58500000
H     -6.80100000      8.99100000      8.58100000
O      6.55500000     -2.10400000      6.66800000
H      5.86900000     -1.62700000      6.20200000
H      6.99600000     -2.61400000      5.98800000
O      3.86300000     -4.05400000      3.84400000
H      3.56700000     -4.95000000      3.68500000
H      4.60200000     -4.14800000      4.44400000
O      6.15500000     17.28800000      0.43600000
H      6.43500000     17.65100000      1.27600000
H      6.20800000     16.33900000      0.55600000
O     -7.26400000    -15.75500000     -3.14800000
H     -7.82000000    -15.06400000     -3.50600000
H     -6.48500000    -15.29700000     -2.83300000
O     10.52000000      2.45800000    -14.04900000
H     11.04000000      3.21900000    -13.79000000
H     10.87000000      1.73900000    -13.52200000
O      4.04800000     -9.09300000     11.13500000
H      4.46500000     -8.25000000     10.95700000
H      4.26900000     -9.28200000     12.04700000
O     12.35700000     11.56100000     -0.54600000
H     11.43200000     11.32900000     -0.46600000
H     12.48200000     12.26800000      0.08700000
O     -9.44100000    -11.99800000      5.71800000
H     -9.14100000    -11.11600000      5.93500000
H    -10.08000000    -11.86800000      5.01800000
O      1.68900000      5.85500000      7.11900000
H      2.41300000      5.49700000      7.63300000
H      1.45700000      6.66900000      7.56700000
O     -8.58000000     -7.11500000     -1.15500000
H     -8.50400000     -7.33300000     -0.22600000
H     -8.63300000     -6.15900000     -1.17300000
O     13.18000000     -7.87700000      7.61000000
H     13.86500000     -7.85800000      6.94200000
H     13.54900000     -7.38600000      8.34500000
O      9.54700000      6.10100000    -13.74000000
H      9.76900000      5.97700000    -14.66300000
H      9.81600000      5.28500000    -13.31700000
O     -6.93900000      6.89200000      3.08600000
H     -6.13000000      6.87300000      3.59700000
H     -6.87400000      7.69200000      2.56400000
O     11.00800000      3.19700000     10.28000000
H     10.66400000      3.43300000     11.14200000
H     10.23000000      3.01400000      9.75400000
O      2.75600000    -12.76300000      0.97400000
H      2.48200000    -11.86200000      1.14400000
H      2.41400000    -13.26100000      1.71700000
O      5.82800000     -1.96800000    -11.15300000
H      5.12500000     -2.52400000    -10.81500000
H      5.51800000     -1.07500000    -11.00700000
O      2.35800000     15.54900000     -7.94800000
H      2.44900000     16.17700000     -8.66400000
H      1.45300000     15.24300000     -8.01100000
O    -13.96300000    -10.09700000      4.10500000
H    -13.56300000     -9.25600000      4.32400000
H    -14.89700000     -9.90200000      4.01700000
O    -12.62100000      7.55000000      9.01100000
H    -13.02500000      8.38900000      8.78700000
H    -11.91700000      7.77700000      9.61800000
O      8.77600000     -3.76800000      8.15100000
H      8.66200000     -4.41600000      8.84600000
H      8.07200000     -3.13600000      8.29400000
O    -13.71900000      4.89600000     -5.33400000
H    -12.98900000      4.32800000     -5.08600000
H    -13.80100000      4.78100000     -6.28100000
O      0.35800000     11.66400000     -2.60600000
H      0.67200000     12.56800000     -2.61800000
H     -0.51700000     11.70800000     -2.99200000
O     10.28200000     -0.04000000      1.08500000
H     10.52700000     -0.68200000      1.75000000
H     10.90000000     -0.18800000      0.36900000
O      6.66900000     -6.42200000      1.47600000
H      5.92500000     -6.73900000      1.98700000
H      7.38400000     -7.02000000      1.69600000
O    -14.94200000      2.21800000      5.08500000
H    -15.53500000      2.05700000      4.35100000
H    -15.52100000      2.34800000      5.83600000
O      7.19100000      4.32200000    -12.13500000
H      6.98500000      3.90800000    -12.97300000
H      6.52800000      3.98600000    -11.53300000
O      6.12900000    -11.52900000     -8.94200000
H      6.44300000    -12.05200000     -8.20400000
H      6.87900000    -11.47700000     -9.53500000
O     -1.99200000     -4.68500000     -3.58500000
H     -1.96900000     -3.84000000     -3.13600000
H     -2.85600000     -5.04200000     -3.37900000
O    -10.77500000     -5.59600000      7.90900000
H    -10.34500000     -5.32600000      8.72000000
H    -11.69500000     -5.36400000      8.03700000
O     -9.05200000     -2.62900000     14.76500000
H     -8.91100000     -3.56400000     14.62300000
H     -8.53700000     -2.42400000     15.54600000
O     -9.73700000     -7.84500000      3.94800000
H     -9.52200000     -8.56200000      4.54500000
H     -9.03200000     -7.85300000      3.30000000
O      3.03100000    -10.19600000     -0.38100000
H      3.52900000    -10.93400000     -0.73100000
H      2.80700000     -9.67200000     -1.14900000
O     -6.28100000    -12.45800000     -6.24100000
H     -6.36200000    -13.38000000     -6.48600000
H     -5.50700000    -12.15200000     -6.71200000
O      2.80600000    -10.37100000     -6.60100000
H      2.85800000     -9.53200000     -6.14300000
H      2.60500000    -11.00600000     -5.91500000
O      4.12600000     -3.12900000    -14.04000000
H      3.60400000     -3.62300000    -13.40800000
H      4.76500000     -3.76100000    -14.37000000
O      7.26700000     -5.50800000     -6.30900000
H      7.23200000     -4.84000000     -6.99400000
H      7.70600000     -5.07700000     -5.57600000
O    -11.66500000      2.78400000      4.95900000
H    -12.60000000      2.65500000      4.80000000
H    -11.56100000      3.73400000      5.02000000
O      4.09800000      9.29300000      7.32300000
H      4.88700000      8.85100000      7.00900000
H      3.91300000      9.95500000      6.65700000
O      3.29100000    -10.59600000      3.53300000
H      4.21800000    -10.77600000      3.69100000
H      3.28700000     -9.99900000      2.78500000
O     -4.59400000     -9.82300000     -1.32600000
H     -5.25900000     -9.26800000     -1.73300000
H     -3.89100000     -9.87000000     -1.97400000
O    -11.18500000     -3.03800000     -9.51500000
H    -12.03400000     -3.01800000     -9.07200000
H    -10.82400000     -3.89800000     -9.30200000
O      2.03200000      7.95800000     -3.23300000
H      2.17300000      7.27900000     -2.57300000
H      1.59200000      7.50500000     -3.95200000
O     -2.83100000      4.16900000      6.27600000
H     -3.32500000      3.49800000      5.80600000
H     -2.22300000      3.67700000      6.82800000
O     -9.80200000     -2.66600000      1.06300000
H     -9.68700000     -2.37000000      1.96600000
H     -9.82100000     -1.86100000      0.54700000
O     -1.72500000     13.29500000      0.95000000
H     -1.63600000     12.35900000      1.13100000
H     -1.30600000     13.72400000      1.69700000
O     -1.17100000    -12.89500000    -13.13600000
H     -1.62000000    -13.08500000    -12.31300000
H     -0.37200000    -12.43800000    -12.87400000
O     -4.38700000     -1.94700000      1.99800000
H     -3.65300000     -1.91200000      2.61200000
H     -5.16500000     -1.89800000      2.55200000
O     12.11800000      7.76500000      3.52100000
H     11.37400000      7.30200000      3.13600000
H     11.99000000      7.67900000      4.46600000
O     10.54200000     -7.73000000     -0.36400000
H      9.98300000     -7.17600000     -0.90900000
H     11.26000000     -7.15500000     -0.09600000
O    -14.45800000      6.96700000      3.71900000
H    -14.26100000      6.42200000      4.48100000
H    -14.66900000      7.82500000      4.08700000
O      5.20300000      5.05000000      8.61600000
H      4.52900000      4.75900000      9.23100000
H      5.59400000      5.81700000      9.03400000
O      9.61000000     -0.02600000      6.41100000
H     10.10100000      0.76100000      6.64900000
H     10.20600000     -0.74800000      6.61000000
O      9.24200000    -12.29600000      6.98800000
H      9.59500000    -12.74300000      7.75800000
H      8.29200000    -12.35400000      7.09100000
O      3.64700000     10.10300000     -0.81700000
H      4.27000000     10.44000000     -0.17300000
H      2.79800000     10.15100000     -0.37700000
O      1.58300000      4.48900000     -7.26300000
H      2.35200000      3.99000000     -6.98800000
H      1.12100000      3.90600000     -7.86500000
O    -14.72300000      4.21000000      0.18200000
H    -15.30600000      4.83900000     -0.24400000
H    -14.02000000      4.74500000      0.54900000
O      3.88100000     -0.93800000    -15.76100000
H      4.75500000     -0.94700000    -16.15000000
H      3.88600000     -1.67100000    -15.14500000
O      4.50900000     -0.57300000      9.99400000
H      5.10200000     -0.97600000      9.36000000
H      3.63400000     -0.73600000      9.64100000
O      0.90600000     10.80400000    -14.29600000
H      1.54100000     11.29500000    -14.81700000
H      0.33500000     10.38800000    -14.94200000
O    -14.44300000      5.65000000      6.25400000
H    -14.77600000      4.78700000      6.00800000
H    -15.12700000      6.01900000      6.81300000
O     10.51700000      8.48900000      6.49100000
H     10.11100000      8.43400000      7.35600000
H     11.45600000      8.41900000      6.66300000
O     -2.74700000     -5.22900000    -14.35100000
H     -1.88900000     -5.63600000    -14.47100000
H     -2.85900000     -5.18200000    -13.40200000
O     13.67900000     -0.55500000     12.05400000
H     14.40400000     -0.04200000     12.41000000
H     13.20100000      0.06000000     11.49700000
O    -10.67200000     -8.01400000     -2.80900000
H    -10.00300000     -7.44300000     -2.43200000
H    -10.46500000     -8.04100000     -3.74300000
O      8.66400000      5.47800000     -0.44000000
H      8.01600000      5.80500000     -1.06400000
H      8.14700000      5.02800000      0.22800000
O      0.78500000     -2.81700000     -5.07800000
H      1.61300000     -2.75300000     -4.60200000
H      0.12100000     -2.89000000     -4.39200000
O      7.55900000     -1.85800000    -15.26300000
H      7.00500000     -1.36800000    -15.87000000
H      7.54500000     -1.34300000    -14.45600000
O      3.06000000     -8.12100000     -2.22200000
H      3.30700000     -7.82600000     -3.09900000
H      2.43100000     -7.46800000     -1.91800000
O      1.77600000    -15.67600000      6.30900000
H      1.17500000    -15.11200000      5.82300000
H      2.46300000    -15.08500000      6.61700000
O     -4.38300000     -8.70400000    -10.98100000
H     -3.58200000     -8.75300000    -11.50300000
H     -4.17800000     -8.07900000    -10.28600000
O     -7.91700000     -2.63600000    -10.42800000
H     -8.78600000     -2.24400000    -10.51300000
H     -7.40100000     -1.97600000     -9.96400000
O      7.38900000    -13.46700000      3.83300000
H      6.44800000    -13.61600000      3.74200000
H      7.65000000    -14.02400000      4.56700000
O      6.51100000     10.51800000     11.98300000
H      6.87100000     10.75500000     11.12800000
H      6.11600000     11.32700000     12.30900000
O     -2.40700000      8.98300000      6.69100000
H     -1.93700000      8.19100000      6.42700000
H     -2.54600000      8.87600000      7.63200000
O      6.83300000     -4.57900000    -10.44300000
H      7.43700000     -5.22700000    -10.80600000
H      6.55500000     -4.06200000    -11.19900000
O      1.83700000      8.34300000     11.65700000
H      1.07800000      7.76600000     11.56600000
H      2.30400000      8.25700000     10.82600000
O     11.56900000      6.01000000     -8.02200000
H     11.66600000      6.96200000     -7.98600000
H     10.77200000      5.86900000     -8.53300000
O     -4.31900000      6.21900000      4.77000000
H     -3.50300000      6.67700000      4.97100000
H     -4.07100000      5.56100000      4.12000000
O     -6.63700000      3.98600000     -9.48900000
H     -6.52300000      4.90600000     -9.25100000
H     -7.38900000      3.98300000    -10.08000000
O     -8.58800000     12.80000000     -2.43300000
H     -7.66800000     12.53800000     -2.44200000
H     -9.02600000     12.12400000     -1.91600000
O     -1.05900000      6.03400000      1.76800000
H     -1.85000000      5.53900000      1.98300000
H     -1.29800000      6.54200000      0.99300000
O      6.59100000    -10.44700000      1.06900000
H      7.25100000    -10.38300000      1.76000000
H      6.73100000    -11.31300000      0.68500000
O     14.94500000    -10.39700000     -3.90800000
H     15.83000000    -10.06600000     -3.75400000
H     14.42200000    -10.01900000     -3.20100000
O      7.44300000      0.00400000      8.44800000
H      8.08700000     -0.35000000      7.83400000
H      7.09800000     -0.76400000      8.90300000
O      4.01500000      6.40200000     -0.02500000
H      4.13900000      6.44100000     -0.97300000
H      4.05500000      5.46900000      0.18400000
O    -11.42300000      0.79000000     -9.50400000
H    -11.17800000      1.59400000     -9.96200000
H    -12.37400000      0.84500000     -9.41500000
O     -2.26700000    -12.04500000     -7.67800000
H     -3.07600000    -12.55500000     -7.64100000
H     -1.83100000    -12.22700000     -6.84600000
O    -13.57500000      5.04500000     10.61400000
H    -13.38900000      5.86000000     10.14700000
H    -14.10300000      4.53300000     10.00200000
O     -8.69300000     -0.84400000     -6.35500000
H     -8.97900000     -1.72700000     -6.59000000
H     -8.29700000     -0.94400000     -5.48900000
O      8.36600000      2.69000000     -4.86800000
H      9.01000000      2.86700000     -5.55400000
H      8.82000000      2.90400000     -4.05300000
O      4.94300000    -11.08700000    -12.75300000
H      5.09500000    -11.77000000    -13.40700000
H      5.76400000    -11.03800000    -12.26300000
O      6.03500000     12.44900000     -9.44200000
H      5.26400000     12.99900000     -9.58000000
H      6.02600000     12.25500000     -8.50500000
O    -13.78400000     -1.37000000      7.66100000
H    -14.07500000     -1.97700000      6.98100000
H    -14.24900000     -1.65200000      8.44900000
O     10.83100000    -12.82400000      1.27200000
H     11.36600000    -13.16500000      0.55600000
H     11.45100000    -12.36500000      1.83700000
O     -6.46000000     -5.00200000     -9.10900000
H     -5.61100000     -5.44400000     -9.11200000
H     -6.95200000     -5.42400000     -9.81300000
O    -12.56700000      7.83000000     -0.60800000
H    -13.39100000      8.00300000     -1.06400000
H    -12.77900000      7.13200000      0.01200000
O     -4.08800000     -6.30100000      5.64300000
H     -5.01700000     -6.08000000      5.70900000
H     -3.91800000     -6.34000000      4.70200000
O      3.49200000     -1.34700000      4.45700000
H      2.55300000     -1.29200000      4.63400000
H      3.62500000     -2.24100000      4.14300000
O     -5.93300000     11.88000000     -2.92800000
H     -5.73600000     12.26700000     -3.78100000
H     -5.92300000     10.93600000     -3.08500000
O     15.29000000     -0.55200000     -9.57200000
H     16.16700000     -0.17600000     -9.49700000
H     15.37400000     -1.22100000    -10.25300000
O      4.05600000      3.62900000      0.39700000
H      4.35800000      2.72100000      0.42300000
H      3.30800000      3.65100000      0.99300000
O     -1.20800000      1.15900000    -13.00100000
H     -0.59200000      0.80000000    -12.36300000
H     -2.02600000      1.26100000    -12.51500000
O     -0.84400000     10.49200000     11.28000000
H     -0.15000000     10.43500000     11.93800000
H     -0.64000000      9.79600000     10.65500000
O     -6.83200000      8.47700000      0.73600000
H     -7.57900000      9.06300000      0.61300000
H     -6.92500000      7.82200000      0.04500000
O    -15.06000000     -4.87100000      3.59300000
H    -14.83200000     -5.73700000      3.25400000
H    -14.30900000     -4.32200000      3.37000000
O     15.82300000      8.24400000     -0.89600000
H     15.57100000      7.32600000     -0.99400000
H     15.18600000      8.60200000     -0.27800000
O     17.10300000      2.98700000     -4.63100000
H     16.54100000      2.21300000     -4.67200000
H     17.87300000      2.75100000     -5.14700000
O     -1.59000000     -4.02800000      0.79700000
H     -1.43300000     -3.27200000      1.36400000
H     -2.33900000     -3.77100000      0.25900000
O     11.05200000     -3.87100000      0.72000000
H     11.16400000     -3.66000000      1.64700000
H     10.11400000     -4.03600000      0.62400000
O      1.31800000      6.64000000     -9.07400000
H      1.16000000      6.00700000     -8.37400000
H      0.74900000      6.35400000     -9.78900000
O    -12.51900000     -7.62400000      4.01900000
H    -12.76600000     -7.18900000      3.20300000
H    -11.56200000     -7.62500000      4.01000000
O      6.27900000     -6.14400000     14.21600000
H      6.60500000     -7.02800000     14.04700000
H      6.30900000     -6.05500000     15.16900000
O      5.62200000     -3.28900000     -8.04700000
H      4.85900000     -3.86000000     -8.13400000
H      6.21000000     -3.56600000     -8.75000000
O     -6.89900000      5.79300000     12.45000000
H     -6.82000000      5.99600000     13.38200000
H     -7.75300000      6.14500000     12.19900000
O      7.85400000      8.98800000      1.70600000
H      7.28600000      9.68400000      1.37400000
H      7.25200000      8.29200000      1.96900000
O      5.20300000     12.87200000      7.74700000
H      5.64000000     13.69200000      7.97600000
H      5.65900000     12.56900000      6.96200000
O     13.29800000      8.83000000      6.84400000
H     14.00100000      9.47400000      6.93300000
H     13.75000000      7.98900000      6.78200000
O    -11.89300000      3.05100000      7.98700000
H    -11.96300000      3.90600000      7.56300000
H    -11.49600000      3.23700000      8.83800000
O     12.08900000     -4.14600000     10.94600000
H     12.99200000     -3.96300000     11.20400000
H     11.56600000     -3.51600000     11.44300000
O      1.48300000     11.70500000      7.11800000
H      1.51000000     10.97600000      6.49900000
H      0.71900000     12.21700000      6.85300000
O     -8.31100000     -2.85900000      5.54000000
H     -8.75400000     -3.70600000      5.48400000
H     -8.23200000     -2.69100000      6.47900000
O     -1.14000000     16.14100000      9.59700000
H     -1.82000000     15.88000000     10.21700000
H     -0.77500000     15.31500000      9.27900000
O     -4.03700000     -6.37800000     -2.83400000
H     -4.14800000     -6.44900000     -1.88600000
H     -4.85300000     -6.72000000     -3.19800000
O    -16.93300000      0.18900000     -0.22500000
H    -16.09100000      0.61000000     -0.39800000
H    -16.88300000     -0.07800000      0.69300000
O      3.37700000     -4.91600000     -7.73300000
H      2.72900000     -5.19900000     -7.08700000
H      3.80800000     -5.72400000     -8.00900000
O     10.11800000      4.15800000     -2.98800000
H     10.80400000      4.65800000     -2.54700000
H     10.19300000      4.40900000     -3.90900000
O      2.90600000    -15.90800000     -1.46100000
H      3.47200000    -15.26100000     -1.03900000
H      2.13100000    -15.41200000     -1.72600000
O     -5.99600000      1.02500000     13.56500000
H     -5.52500000      0.24300000     13.27700000
H     -6.65300000      1.17300000     12.88500000
O      6.90700000      7.62400000     -7.20100000
H      7.40700000      7.26300000     -7.93400000
H      6.00200000      7.37200000     -7.38100000
O    -10.50500000     11.25400000     -8.55600000
H    -10.21500000     10.95400000     -7.69500000
H    -10.82800000     10.46300000     -8.98900000
O     11.71300000     -3.64900000      3.66400000
H     10.98900000     -3.06700000      3.89400000
H     12.30800000     -3.59900000      4.41300000
O      1.29100000      1.84800000      8.87300000
H      1.36500000      1.40000000      8.03100000
H      2.19600000      2.02300000      9.13200000
O     -1.47700000      2.56000000     -3.65000000
H     -0.56500000      2.78800000     -3.47000000
H     -1.43000000      1.93400000     -4.37200000
O     -1.49300000     -4.21900000     -6.33400000
H     -1.54300000     -4.29200000     -5.38100000
H     -2.06000000     -4.91900000     -6.65800000
O    -10.50700000      9.69500000     -4.57500000
H    -10.59600000      8.80000000     -4.90000000
H     -9.83200000     10.08600000     -5.13100000
O      0.05800000    -15.53700000      1.42000000
H     -0.65600000    -16.16900000      1.33600000
H     -0.36800000    -14.68300000      1.34700000
O      1.72600000      4.63000000     -1.44500000
H      2.61500000      4.96500000     -1.32300000
H      1.34000000      4.65300000     -0.57000000
O      7.17100000     12.99300000      2.58800000
H      7.61100000     12.98200000      1.73900000
H      6.76300000     13.85800000      2.63500000
O    -14.42400000     -1.99800000     -2.38600000
H    -13.99700000     -1.84100000     -3.22800000
H    -13.76000000     -1.76900000     -1.73500000
O      7.16400000      5.94400000      6.27100000
H      6.64700000      5.62000000      7.00800000
H      6.95500000      6.87700000      6.22400000
O      8.25000000     -4.21200000      1.19500000
H      7.65500000     -3.46400000      1.23400000
H      7.67900000     -4.97700000      1.27100000
O    -11.18500000      4.33500000     -8.56000000
H    -10.61500000      3.71800000     -8.10000000
H    -12.07200000      4.07200000     -8.31200000
O      4.43100000    -13.72500000     -9.95800000
H      5.09600000    -13.03600000     -9.95000000
H      4.88200000    -14.49000000    -10.31400000
O    -14.22500000     -9.87900000     -1.37100000
H    -14.27100000    -10.07000000     -0.43400000
H    -14.19500000    -10.73900000     -1.79000000
O     -5.20900000     -1.73700000     13.14000000
H     -4.69200000     -1.98500000     13.90700000
H     -4.73000000     -2.10500000     12.39800000
O     -4.02300000     -9.29500000     10.35900000
H     -4.01000000     -8.79200000     11.17300000
H     -4.23300000    -10.18800000     10.63100000
O      6.27100000     -8.97900000     -4.68800000
H      5.56000000     -8.37800000     -4.91200000
H      6.20700000     -9.08200000     -3.73900000
O     -1.84400000     -2.26600000      3.17000000
H     -1.27100000     -2.62100000      3.85000000
H     -1.25900000     -1.76500000      2.60100000
O     -4.85800000     11.96800000     -8.08200000
H     -4.97400000     12.32200000     -8.96400000
H     -4.47100000     11.10400000     -8.22000000
O     -2.67600000    -11.13200000      2.32100000
H     -3.21300000    -11.51400000      3.01600000
H     -1.85500000    -11.62400000      2.35500000
O     -8.82900000     -9.42300000      6.31500000
H     -7.96200000     -9.74300000      6.56500000
H     -9.00900000     -8.71300000      6.93200000
O      4.47400000      9.10200000     10.27200000
H      4.70700000      9.59300000     11.06000000
H      4.38800000      9.76800000      9.59100000
O    -13.29900000     -7.04900000      9.34500000
H    -12.81800000     -6.90200000      8.53000000
H    -12.70500000     -7.57100000      9.88300000
O      2.39300000    -14.49200000      3.34500000
H      2.49100000    -15.44300000      3.29100000
H      1.47200000    -14.35800000      3.56700000
O      0.06800000     -0.13300000    -11.06500000
H      0.75700000     -0.40600000    -11.67100000
H      0.44500000     -0.26800000    -10.19600000
O     11.40400000      1.65700000      2.88200000
H     11.34200000      1.15000000      3.69100000
H     10.86800000      1.17300000      2.25400000
O      6.94500000     -3.71700000      4.46100000
H      7.70400000     -4.29800000      4.50900000
H      7.13700000     -3.13100000      3.72900000
O      1.22200000     -2.92800000     -7.82300000
H      1.83900000     -3.64300000     -7.97700000
H      1.00800000     -2.99300000     -6.89200000
O      6.33400000     13.14800000      5.21300000
H      6.77000000     12.73000000      4.47100000
H      5.84700000     13.87600000      4.82700000
O    -10.83600000     14.91900000     -2.01700000
H    -11.49000000     14.50500000     -2.58000000
H    -10.02400000     14.44700000     -2.20500000
O     -9.84700000     11.16600000      2.93800000
H     -9.73300000     10.40900000      3.51200000
H    -10.75200000     11.44200000      3.08300000
O     -1.50300000    -15.29500000     -7.40800000
H     -2.05600000    -15.22000000     -6.63000000
H     -0.60900000    -15.31600000     -7.06700000
O     10.84400000     -5.81700000    -10.71800000
H     10.62300000     -5.23100000     -9.99500000
H     10.12100000     -5.71700000    -11.33700000
O    -13.08200000     -7.73800000     -6.10400000
H    -12.96100000     -6.82900000     -5.82900000
H    -12.22300000     -8.14200000     -5.98300000
O      7.29800000     -1.40900000     -4.61300000
H      7.67200000     -1.32900000     -5.49000000
H      7.80300000     -2.10900000     -4.19900000
O      3.65300000      1.55400000    -14.62300000
H      3.70600000      0.61900000    -14.82000000
H      2.90100000      1.86400000    -15.12800000
O     10.17600000     -0.11200000     14.91400000
H      9.65100000     -0.87900000     15.14100000
H     10.07900000     -0.02800000     13.96500000
O    -14.70900000      1.60700000     -0.35300000
H    -14.70000000      2.50600000     -0.02600000
H    -14.50500000      1.68900000     -1.28500000
O     -8.96700000     -0.20600000    -13.68700000
H     -9.24900000     -0.05000000    -12.78600000
H     -8.53600000     -1.06000000    -13.65900000
O     12.32500000     -0.23900000     -6.89700000
H     12.94000000      0.37400000     -7.29900000
H     11.59400000     -0.28300000     -7.51400000
O    -15.12200000      0.45900000     -5.66200000
H    -15.96400000      0.88600000     -5.50800000
H    -15.33700000     -0.46900000     -5.75800000
O    -10.96100000    -11.65800000      3.62000000
H    -11.26200000    -11.11300000      2.89300000
H    -11.09900000    -12.55600000      3.31900000
O     -2.76600000     -9.76200000      7.94700000
H     -3.06700000     -9.54300000      8.82900000
H     -2.46600000     -8.93000000      7.58200000
O     -7.92600000      5.70300000      0.74600000
H     -8.73800000      5.34700000      0.38600000
H     -8.19300000      6.13500000      1.55800000
O    -11.46600000      0.95500000      0.94700000
H    -11.80600000      0.92000000      0.05300000
H    -11.99800000      0.32300000      1.43100000
O      4.69700000    -11.24600000      9.25200000
H      4.59200000    -10.49800000      9.84100000
H      5.15700000    -11.90100000      9.77800000
O      1.75100000     -2.10500000     13.13300000
H      1.46000000     -1.72800000     12.30200000
H      1.60500000     -3.04600000     13.03300000
O     -6.93600000     -7.91500000      3.77100000
H     -6.21700000     -8.50800000      3.55200000
H     -6.62100000     -7.42700000      4.53100000
O    -16.82700000      3.10700000     -2.74100000
H    -16.56800000      3.77400000     -3.37700000
H    -16.33500000      3.32700000     -1.95000000
O      3.06900000     -4.43100000     -1.49200000
H      3.56200000     -3.77200000     -1.00300000
H      3.47300000     -4.43700000     -2.36000000
O     -6.98100000      2.40200000     15.74400000
H     -6.68600000      1.91000000     14.97700000
H     -6.25900000      3.00000000     15.93600000
O     11.63100000     -9.68500000     -3.55300000
H     12.34400000     -9.06800000     -3.38600000
H     11.34500000     -9.96100000     -2.68200000
O      3.43300000     11.45000000      4.77600000
H      4.17100000     11.11300000      4.26900000
H      2.68400000     11.38100000      4.18500000
O      1.13700000    -11.60500000     -2.98600000
H      0.75800000    -10.75900000     -3.22100000
H      1.82400000    -11.74900000     -3.63800000
O      3.14800000     -5.48900000    -11.73200000
H      3.79000000     -6.07500000    -12.13200000
H      2.56300000     -5.24800000    -12.45000000
O      1.06300000      3.76800000     -3.86800000
H      0.98300000      4.02300000     -2.94800000
H      0.65500000      4.48700000     -4.35100000
O      2.73800000     -8.30100000    -13.43700000
H      2.73900000     -7.99000000    -14.34300000
H      3.66500000     -8.38500000    -13.21200000
O      5.10500000     -6.70200000     10.39900000
H      5.19300000     -6.14700000     11.17400000
H      5.03300000     -6.08600000      9.67000000
O    -17.14100000      0.47800000     -3.11800000
H    -16.94200000      1.37800000     -2.86100000
H    -17.03500000     -0.03000000     -2.31400000
O     10.08500000     -9.02700000     -8.78400000
H      9.25500000     -8.78000000     -8.37800000
H     10.61300000     -9.36800000     -8.06200000
O      7.66400000      2.71000000     -8.25900000
H      8.47400000      2.54500000     -7.77500000
H      7.84200000      2.38600000     -9.14200000
O      7.84400000    -10.10500000     10.88900000
H      7.54800000     -9.26700000     10.53300000
H      8.54200000    -10.38300000     10.29600000
O     17.10400000      5.45000000     -0.90100000
H     17.34100000      4.62100000     -1.31600000
H     16.30700000      5.25200000     -0.40900000
O      8.49200000     -5.55700000     10.08300000
H      7.97100000     -6.32600000      9.85200000
H      9.35200000     -5.91100000     10.31100000
O     -2.19300000     12.85400000     -7.67200000
H     -3.13100000     12.67600000     -7.74400000
H     -1.77600000     12.12600000     -8.13200000
O     10.25500000      2.65900000     -7.46300000
H     10.69700000      3.44800000     -7.15000000
H     10.71800000      2.42800000     -8.26800000
O     -0.58800000      7.21700000     14.07300000
H     -1.24100000      6.54400000     14.26200000
H      0.08100000      6.76500000     13.55900000
O    -12.47500000     -1.84200000     -0.55900000
H    -11.85500000     -2.56500000     -0.46100000
H    -12.63400000     -1.54000000      0.33500000
O     16.27100000      0.65800000     -5.70600000
H     17.17900000      0.48500000     -5.95400000
H     15.90000000     -0.20800000     -5.53300000
O     -4.97300000    -16.26200000     -0.51000000
H     -4.10200000    -16.52700000     -0.80300000
H     -5.52700000    -17.02300000     -0.68700000
O      6.53000000     14.07500000     -5.27400000
H      6.53300000     13.37300000     -5.92500000
H      6.25500000     13.64800000     -4.46200000
O     -4.66800000     -5.22500000     17.40200000
H     -4.48300000     -4.79000000     16.56900000
H     -3.97300000     -4.92500000     17.98800000
O      6.67000000      7.84500000     12.68900000
H      6.94800000      7.76700000     13.60200000
H      6.76800000      8.77600000     12.48900000
O      8.39900000     -1.77500000     -7.23900000
H      7.82800000     -1.46300000     -7.94000000
H      8.92800000     -2.46100000     -7.64800000
O     -9.39700000      6.83700000     13.04500000
H     -9.99300000      6.56700000     13.74300000
H     -9.09800000      7.70700000     13.30900000
O     -2.84700000      0.42500000    -17.93000000
H     -2.34700000      0.37500000    -17.11500000
H     -2.98300000      1.36200000    -18.07100000
O     -6.15700000      0.66400000    -17.14000000
H     -6.35700000      0.78900000    -18.06800000
H     -5.79000000      1.50300000    -16.85900000
O      5.55200000     -9.28200000     -1.96400000
H      4.67900000     -9.05500000     -1.64300000
H      5.99200000     -9.66900000     -1.20800000
O      3.79500000     10.03000000     -5.96800000
H      3.75400000      9.08800000     -5.80400000
H      3.25900000     10.41800000     -5.27600000
O     11.72800000      7.55600000     -1.05000000
H     12.33500000      7.64600000     -0.31500000
H     10.96900000      8.08300000     -0.80000000
O     -6.54700000     -7.03900000      8.39600000
H     -5.88800000     -7.63900000      8.04600000
H     -7.28200000     -7.60500000      8.63600000
O      7.93000000      4.23600000      2.11400000
H      7.15100000      3.68600000      2.02900000
H      8.32900000      3.95900000      2.93800000
O    -15.80400000     -2.41000000      2.14100000
H    -16.54300000     -1.81400000      2.26400000
H    -15.91300000     -3.07100000      2.82500000
O     14.78100000     -8.44500000     -6.01800000
H     14.57900000     -9.03800000     -5.29400000
H     14.21100000     -7.68900000     -5.87400000
O    -13.00500000     -7.75400000      6.71900000
H    -12.84900000     -7.50800000      5.80700000
H    -12.57800000     -8.60500000      6.81400000
O      9.78300000      6.29900000      2.72100000
H      9.80900000      6.76000000      1.88300000
H      8.97800000      5.78200000      2.68600000
O     13.04400000      1.60100000     10.00100000
H     12.42100000      2.30900000      9.83700000
H     13.85900000      1.90100000      9.59700000
O     -4.57000000     15.34300000     -7.68100000
H     -4.19500000     14.63900000     -8.21100000
H     -4.02300000     16.10400000     -7.87100000
O     15.35900000      1.74000000      5.06300000
H     15.70400000      1.44800000      4.21900000
H     15.96400000      2.42500000      5.34600000
O     -0.38200000     -7.83500000    -15.53600000
H     -0.40800000     -6.99900000    -16.00200000
H     -0.03500000     -7.61600000    -14.67100000
O      5.62900000     -5.47300000    -14.38300000
H      5.50800000     -6.23000000    -13.81000000
H      5.64500000     -5.84200000    -15.26600000
O     -4.69000000      4.40500000     16.97900000
H     -4.32300000      5.28100000     16.85900000
H     -4.46200000      3.93800000     16.17500000
O     -1.40800000      0.83100000     -5.81500000
H     -0.55800000      0.65900000     -5.40900000
H     -1.70500000     -0.02600000     -6.12100000
O     10.34200000     -8.36300000      7.85800000
H     11.23500000     -8.19300000      7.55800000
H     10.44900000     -8.93900000      8.61500000
O      2.44800000     10.93100000      1.71900000
H      1.57500000     10.68100000      1.41700000
H      2.43300000     11.88800000      1.72700000
O      5.46200000     -4.59100000     -3.49100000
H      5.68600000     -5.20100000     -2.78800000
H      6.19900000     -3.98100000     -3.52300000
O    -11.50000000     -0.61000000     -6.90200000
H    -10.61600000     -0.80600000     -6.59100000
H    -11.36600000     -0.08900000     -7.69300000
O      0.47900000     13.43900000    -11.35400000
H      0.34700000     13.52300000    -12.29800000
H      0.37300000     12.50400000    -11.18000000
O      1.31700000     -0.86000000    -17.02300000
H      2.19300000     -0.70900000    -16.66700000
H      0.93700000      0.01500000    -17.10300000
O     10.73900000    -10.50000000     -0.81600000
H     10.70500000     -9.61000000     -0.46500000
H     11.25400000    -10.99100000     -0.17500000
O     -4.17700000      6.39900000     -6.70700000
H     -3.50100000      5.72200000     -6.68100000
H     -3.69800000      7.22000000     -6.59500000
O     10.41400000      0.30900000    -12.21700000
H     11.14500000      0.20900000    -11.60700000
H     10.46800000     -0.46000000    -12.78400000
O      3.11000000     16.45600000      2.83700000
H      3.81100000     16.46600000      3.48800000
H      2.33400000     16.74800000      3.31600000
O     11.41300000      0.85000000     -4.49100000
H     11.87000000      1.68800000     -4.41700000
H     11.49600000      0.61300000     -5.41500000
O    -12.26500000      8.73100000     -8.48700000
H    -12.88000000      8.36800000     -7.85000000
H    -11.50200000      8.15300000     -8.44000000
O      3.99700000     -7.19900000     -4.86500000
H      3.54000000     -6.71000000     -5.55000000
H      4.50000000     -6.53600000     -4.39200000
O      0.70800000     -7.07300000      4.96600000
H      1.33400000     -6.95900000      4.25100000
H      0.27500000     -7.90500000      4.77600000
O    -10.24600000     -7.64500000     -5.79500000
H     -9.86600000     -7.82500000     -6.65500000
H    -10.32200000     -6.69100000     -5.76200000
O     -0.50500000    -15.19700000      9.52900000
H     -0.49700000    -14.24700000      9.64600000
H      0.14400000    -15.36000000      8.84500000
O      4.89200000     -4.15100000      7.81900000
H      5.38000000     -3.36400000      7.57800000
H      4.18000000     -3.83100000      8.37300000
O     -1.75300000     -7.47200000      6.70700000
H     -2.46900000     -6.83700000      6.67800000
H     -1.17900000     -7.21900000      5.98500000
O     11.96600000     -2.24900000    -10.50100000
H     11.83800000     -2.44100000    -11.43000000
H     12.09800000     -1.30100000    -10.46900000
O     -0.51400000      4.32100000     10.67000000
H     -0.87500000      4.89000000      9.99000000
H      0.01700000      3.68400000     10.19200000
O     -8.20100000     13.89300000     -8.97800000
H     -8.05800000     12.95300000     -9.08400000
H     -8.81500000     13.96200000     -8.24700000
O      7.11100000    -12.92400000     -0.15700000
H      7.63400000    -12.77800000     -0.94600000
H      7.55300000    -13.64500000      0.29200000
O     -9.10000000      8.86200000      4.28000000
H     -9.51400000      8.60200000      5.10300000
H     -8.21900000      9.13700000      4.53100000
O     10.51300000      5.55600000      6.10400000
H     10.20500000      5.95200000      6.91900000
H     11.25300000      6.10200000      5.83700000
O    -13.44600000     -7.60200000     -2.49500000
H    -13.69000000     -8.26500000     -1.85000000
H    -12.49300000     -7.66400000     -2.55400000
O      6.83300000     -1.73600000     14.53800000
H      6.94900000     -2.39500000     15.22200000
H      6.37900000     -1.01500000     14.97400000
O     -6.87300000      1.62000000     -6.84200000
H     -7.12600000      0.93300000     -6.22400000
H     -6.29300000      2.19200000     -6.34000000
O     -7.30400000     -2.19600000      8.08300000
H     -7.27700000     -1.67300000      8.88400000
H     -6.71600000     -2.93100000      8.25700000
O      8.38600000      8.70300000      8.65800000
H      8.71900000      9.48100000      9.10600000
H      7.56900000      8.49700000      9.11200000
O      5.49100000      0.49600000    -10.46000000
H      5.00900000      0.88600000     -9.73200000
H      6.17700000      1.13300000    -10.66200000
O     -3.98300000     -3.68800000     11.58800000
H     -4.42200000     -4.24500000     10.94500000
H     -3.47100000     -4.29500000     12.12100000
O     -5.65900000      0.30000000     10.01200000
H     -5.94700000      0.06200000     10.89300000
H     -6.37800000      0.82400000      9.65900000
O    -14.80400000     -2.71800000     -5.99700000
H    -14.02500000     -2.21000000     -5.77100000
H    -14.52000000     -3.28700000     -6.71200000
O      3.36300000     -3.15900000    -10.31300000
H      3.38500000     -4.02400000    -10.72000000
H      2.97500000     -3.30900000     -9.45100000
O     -4.81900000     17.40800000     -0.31400000
H     -4.63200000     18.33700000     -0.17800000
H     -4.04400000     17.07100000     -0.76300000
O     -2.17400000    -13.85400000      6.29000000
H     -2.08700000    -13.20000000      6.98300000
H     -2.89900000    -13.53700000      5.75200000
O      6.42600000    -10.89300000     13.22600000
H      6.90500000    -11.68200000     13.47900000
H      6.81500000    -10.63300000     12.39100000
O     -6.57000000     13.80000000      3.63400000
H     -5.89800000     14.20100000      3.08300000
H     -6.48700000     14.24700000      4.47600000
O     14.33000000      0.06700000      0.02100000
H     14.28800000     -0.61500000      0.69200000
H     13.92700000      0.83200000      0.43300000
O      1.11900000     16.38300000      0.38800000
H      1.31600000     16.99200000      1.10000000
H      0.28700000     16.69400000      0.03100000
O     -7.35100000      2.22800000    -14.66000000
H     -7.97000000      1.50200000    -14.58400000
H     -6.49800000      1.83600000    -14.47300000
O      8.40000000     14.22000000      7.52300000
H      8.74100000     13.32600000      7.48500000
H      7.75900000     14.26200000      6.81300000
O     -2.69900000      4.36400000     -9.50500000
H     -3.40000000      4.09100000     -8.91300000
H     -1.89400000      4.09100000     -9.06500000
O     -6.22400000     -0.01900000     -9.24600000
H     -6.40400000      0.68100000     -8.61900000
H     -5.66400000     -0.63100000     -8.76900000
O     15.72300000     -5.86100000      5.51300000
H     15.47500000     -6.72500000      5.84100000
H     16.41400000     -6.03700000      4.87400000
O    -17.11100000     -5.36800000      1.15200000
H    -17.90600000     -5.05400000      0.72300000
H    -16.94800000     -4.73400000      1.85000000
O      7.85700000     -8.17000000     -6.86300000
H      7.74200000     -7.24200000     -6.65500000
H      7.64800000     -8.62500000     -6.04700000
O     -5.41400000      9.32800000     11.68200000
H     -4.85700000      8.57800000     11.88900000
H     -6.30300000      9.02300000     11.86200000
O     13.59900000     -7.49200000      2.20200000
H     13.21500000     -7.00700000      1.47100000
H     13.23800000     -7.07200000      2.98300000
O     -5.85100000      3.58400000     -5.14800000
H     -6.30300000      4.42700000     -5.19800000
H     -5.39500000      3.60700000     -4.30700000
O     10.69600000      2.68000000      6.68800000
H     10.74800000      3.62100000      6.51800000
H     11.60600000      2.38300000      6.67400000
O     14.09100000     -1.02200000     -2.52900000
H     13.46700000     -1.60600000     -2.09800000
H     14.32100000     -0.37900000     -1.85700000
O     -1.96600000     -7.49700000     11.47100000
H     -1.67700000     -8.06900000     12.18100000
H     -1.71000000     -7.95900000     10.67200000
O     -2.95500000     -9.08300000     -4.95300000
H     -3.03600000     -9.81200000     -4.33800000
H     -2.09700000     -8.70300000     -4.76200000
O      1.37600000      5.05000000      1.12100000
H      0.58600000      5.59000000      1.09800000
H      1.46500000      4.79500000      2.03900000
O     17.43500000      3.00500000     -1.75600000
H     17.64200000      2.70500000     -2.64100000
H     17.34200000      2.20100000     -1.24600000
O      8.85300000     -8.07400000      1.89400000
H      8.66700000     -9.01200000      1.94500000
H      9.51900000     -7.99900000      1.21100000
O      6.43100000     15.46600000      2.81400000
H      5.87400000     15.54700000      3.58900000
H      7.25800000     15.87400000      3.07000000
O     -6.77600000     -4.84800000    -15.19800000
H     -6.15400000     -4.90700000    -15.92400000
H     -6.71700000     -5.69900000    -14.76400000
O      9.84400000      9.12200000      0.07300000
H      9.37900000      9.77200000     -0.45300000
H      9.18500000      8.79000000      0.68200000
O     15.26500000     -3.99100000     -3.84100000
H     15.14800000     -3.11100000     -4.19800000
H     14.37800000     -4.29000000     -3.64300000
O    -11.21400000     -2.80000000     13.29100000
H    -11.44200000     -3.47900000     13.92700000
H    -10.50000000     -2.31500000     13.70500000
O     12.08500000      2.21400000     -0.09400000
H     11.80900000      3.13100000     -0.09700000
H     11.26900000      1.71800000     -0.15000000
O     14.03300000      4.91500000    -10.34000000
H     14.58200000      4.19300000    -10.64600000
H     14.47300000      5.70200000    -10.66200000
O     -8.23300000     -4.33600000     -0.40200000
H     -9.04100000     -3.96500000     -0.04800000
H     -7.68500000     -4.49200000      0.36800000
O     -5.00200000     -1.74000000    -15.68300000
H     -5.62900000     -1.94500000    -14.99000000
H     -5.27700000     -0.88300000    -16.00900000
O    -11.29400000     -1.44800000      8.95700000
H    -10.78300000     -0.92400000      8.34100000
H    -12.16300000     -1.50600000      8.55900000
O     -8.17600000     12.27300000      6.86400000
H     -7.80900000     11.95900000      7.69000000
H     -7.80400000     13.14800000      6.75400000
O      4.01800000      7.57600000     14.57800000
H      3.41500000      7.96600000     13.94500000
H      4.76100000      7.28300000     14.05000000
O      4.89600000      1.04500000      0.46300000
H      5.79200000      1.01100000      0.12900000
H      4.99700000      1.16700000      1.40700000
O     -2.08800000      8.04200000    -13.22900000
H     -2.84300000      8.44900000    -13.65400000
H     -1.51800000      7.78100000    -13.95200000
O     -8.90800000    -12.09600000     -5.71200000
H     -9.36600000    -11.90000000     -6.52900000
H     -7.98000000    -12.08000000     -5.94700000
O    -11.57700000    -10.02300000      7.04600000
H    -10.65700000     -9.76300000      7.01700000
H    -11.55400000    -10.97000000      7.18900000
O      0.83200000    -11.03600000     13.80200000
H      1.08400000    -10.53700000     13.02600000
H      1.43700000    -11.77700000     13.81800000
O    -12.88300000      5.96900000      1.47900000
H    -11.94000000      6.08200000      1.59900000
H    -13.27600000      6.46500000      2.19700000
O     14.80700000      4.20100000     -3.22600000
H     15.66200000      3.79600000     -3.37100000
H     14.63200000      4.06500000     -2.29500000
O     -6.99000000    -11.51300000    -11.39800000
H     -7.62200000    -11.99500000    -11.93100000
H     -7.42800000    -11.39500000    -10.55500000
O     15.21100000     -2.36900000     -7.71800000
H     14.86300000     -2.02900000     -6.89300000
H     14.88200000     -1.76600000     -8.38400000
O     -3.52900000     10.98600000      5.37600000
H     -3.09400000     10.23700000      5.78400000
H     -4.46200000     10.78300000      5.43700000
O     -2.51200000      4.45100000     -6.52500000
H     -1.87900000      4.25800000     -5.83400000
H     -2.88800000      3.60000000     -6.75000000
O      5.20700000      2.23400000     12.09000000
H      5.59100000      2.94100000     12.60700000
H      5.93700000      1.88900000     11.57600000
O      0.38600000     13.85200000     -5.87200000
H      0.11800000     14.62400000     -6.36900000
H     -0.20100000     13.15800000     -6.17300000
O      1.31300000      0.24100000     -5.59700000
H      1.31300000     -0.68500000     -5.84200000
H      2.12800000      0.36000000     -5.11000000
O     12.92100000    -12.25900000      2.94300000
H     12.65100000    -11.73600000      3.69800000
H     13.32300000    -13.04000000      3.32500000
O     -2.25000000     -2.60100000    -15.28300000
H     -3.10400000     -2.20400000    -15.45300000
H     -2.45200000     -3.49500000    -15.00800000
O     -1.46200000      1.35200000      4.96400000
H     -0.92900000      2.12800000      4.79100000
H     -2.21600000      1.44400000      4.38300000
O    -16.55300000      5.67800000     -1.36000000
H    -17.38200000      5.31100000     -1.66500000
H    -16.76100000      6.06300000     -0.50800000
O     -3.40400000     -7.67100000     -7.04900000
H     -3.67400000     -8.39300000     -7.61600000
H     -3.41800000     -8.04200000     -6.16700000
O      9.53900000      4.62000000    -10.77800000
H      8.72100000      4.34000000    -11.18800000
H      9.55400000      5.57000000    -10.89500000
O    -10.43800000    -12.31600000     -3.40500000
H    -11.24700000    -12.17300000     -3.89500000
H     -9.75000000    -12.30300000     -4.07000000
O     11.02400000     -6.70000000     10.98600000
H     11.34800000     -5.80600000     11.10100000
H     11.66000000     -7.24700000     11.44600000
O     -8.82700000      6.26800000      8.52700000
H     -8.66100000      6.69800000      7.68800000
H     -9.50800000      6.80100000      8.93800000
O      4.74600000    -13.50900000      4.51900000
H      3.94600000    -13.93400000      4.21100000
H      4.72200000    -13.61100000      5.47000000
O      1.18000000      5.45200000     12.37200000
H      0.53200000      5.30200000     11.68300000
H      1.69300000      4.64500000     12.39700000
O     -3.48400000      4.90500000      2.23500000
H     -3.26300000      4.09100000      2.68700000
H     -4.15700000      4.65200000      1.60200000
O     14.57800000      4.36700000      8.16100000
H     15.15900000      3.63100000      8.35400000
H     15.05300000      5.13600000      8.47600000
O    -10.49000000     10.68700000     -2.00300000
H    -10.47000000      9.97200000     -1.36700000
H    -10.35200000     10.25900000     -2.84900000
O      5.53700000      6.58800000    -13.66100000
H      5.38100000      6.40500000    -12.73400000
H      5.40800000      5.74500000    -14.09500000
O      8.39500000    -14.71800000      1.54700000
H      8.23200000    -14.08900000      2.25000000
H      9.34700000    -14.72200000      1.44600000
O     -0.15400000      7.53700000    -15.22000000
H      0.48800000      7.79700000    -14.55900000
H     -0.35500000      8.34700000    -15.68900000
O     -5.77100000      4.93500000    -12.27500000
H     -6.03000000      4.36500000    -11.55100000
H     -6.12200000      4.50700000    -13.05500000
O      7.88300000    -12.99300000     -7.55300000
H      7.73600000    -13.92300000     -7.38300000
H      8.82100000    -12.86800000     -7.40900000
O      0.62800000     -9.04600000    -11.77200000
H      0.54400000     -8.45400000    -11.02400000
H      1.30600000     -8.64700000    -12.31800000
O     12.84200000     -9.92300000      1.35400000
H     13.27800000     -9.10500000      1.59200000
H     13.14300000    -10.55400000      2.00800000
O      2.80700000      9.64600000    -11.22900000
H      3.52700000     10.07900000    -11.68700000
H      2.83700000     10.00400000    -10.34200000
O      9.03200000      2.13700000     -1.43400000
H      9.63700000      2.72800000     -1.88300000
H      8.16800000      2.51800000     -1.58800000
O     -8.33100000     -5.41500000    -11.19200000
H     -9.26100000     -5.23400000    -11.32400000
H     -7.96800000     -4.58700000    -10.87700000
O     -4.12600000      4.99000000     -2.25100000
H     -4.13400000      5.16700000     -1.31100000
H     -4.09200000      4.03500000     -2.31400000
O     -1.59400000     -2.29500000    -12.48900000
H     -1.73600000     -1.45700000    -12.05000000
H     -2.01800000     -2.19400000    -13.34100000
O     -5.50600000      2.58000000      5.85800000
H     -6.38200000      2.19600000      5.82200000
H     -5.56600000      3.24900000      6.54000000
O    -14.90900000     -3.81600000     -0.35500000
H    -14.79800000     -3.03700000     -0.89900000
H    -15.31600000     -3.49200000      0.44800000
O     -6.74800000     12.30600000      9.73400000
H     -5.84700000     12.02100000      9.88500000
H     -7.24600000     11.91500000     10.45200000
O    -10.32800000    -11.76600000     -8.32000000
H     -9.90300000    -12.52000000     -8.72700000
H    -11.17000000    -11.69400000     -8.77000000
O     -3.56700000      9.58900000     -1.65100000
H     -4.46300000      9.87000000     -1.46500000
H     -3.64600000      9.03700000     -2.42900000
O      4.39500000    -14.28500000     -0.12200000
H      5.19900000    -13.83200000     -0.37700000
H      3.97000000    -13.68800000      0.49500000
O      1.50100000    -11.22700000      5.37200000
H      1.66400000    -10.77300000      6.19900000
H      2.28000000    -11.05000000      4.84500000
O     -6.43000000      6.43600000      6.46200000
H     -5.76600000      6.21100000      5.81100000
H     -6.15700000      7.28900000      6.79900000
O      9.39200000     -7.26500000      4.40200000
H      9.16300000     -7.39800000      3.48200000
H      9.23000000     -8.11400000      4.81400000
O     11.63600000      4.43000000      3.69100000
H     11.35700000      3.53800000      3.48700000
H     10.97300000      4.98800000      3.28500000
O     -1.97600000      8.36300000     -6.82200000
H     -1.64500000      8.53500000     -5.94100000
H     -1.19000000      8.31200000     -7.36700000
O    -12.41100000     -3.69600000      2.61000000
H    -12.21600000     -4.29700000      1.89000000
H    -12.28900000     -2.82500000      2.23300000
O     13.93400000      4.60000000     -7.36500000
H     13.17200000      4.83400000     -7.89500000
H     14.64300000      5.14200000     -7.71100000
O     -1.63200000    -13.54700000      0.32500000
H     -2.18800000    -13.23700000     -0.39000000
H     -0.74800000    -13.54800000     -0.04300000
O    -10.23700000     -3.72900000     10.02100000
H     -9.50000000     -3.55200000     10.60600000
H    -10.47900000     -2.87000000      9.67500000
O     -1.02100000     12.93400000      9.76900000
H     -0.97500000     12.20700000     10.38900000
H     -0.12700000     13.27300000      9.73000000
O    -12.13000000      9.83700000      5.44600000
H    -11.71000000     10.68300000      5.60300000
H    -12.50300000      9.91300000      4.56800000
O    -12.54000000     -4.97200000     -0.31600000
H    -13.40100000     -4.68800000     -0.01000000
H    -12.72900000     -5.55800000     -1.04900000
O     14.29300000     -1.52800000     -5.12900000
H     13.69500000     -0.90400000     -5.53900000
H     14.17600000     -1.39000000     -4.18900000
O      0.46700000     -0.03100000     -8.29500000
H      0.78700000      0.54000000     -7.59600000
H      1.11200000     -0.73700000     -8.34000000
O      3.23000000     17.52500000     -1.81100000
H      3.39600000     16.69200000     -1.37000000
H      2.82000000     18.07300000     -1.14200000
O    -12.97800000     -0.42200000    -13.02300000
H    -12.29400000     -0.67800000    -12.40400000
H    -13.79600000     -0.66700000    -12.59100000
O      7.99200000      1.68600000    -11.07000000
H      7.65600000      1.63300000    -11.96500000
H      8.93800000      1.79000000    -11.17600000
O     -8.37100000      2.14000000      7.78800000
H     -9.15900000      1.89700000      7.30200000
H     -8.36500000      1.55100000      8.54300000
O     -5.82100000    -12.23600000      1.52700000
H     -5.44500000    -13.11000000      1.41900000
H     -6.35900000    -12.10900000      0.74600000
O     -5.77500000      9.31000000     -3.75100000
H     -5.86600000      9.46400000     -4.69100000
H     -6.27500000      8.51000000     -3.59000000
O      9.01100000     10.84700000     -7.45200000
H      9.46600000     10.09500000     -7.83200000
H      8.28800000     10.46400000     -6.95600000
O     -9.97200000      4.04200000     -0.52000000
H    -10.73500000      3.71100000     -0.99300000
H    -10.08300000      3.71600000      0.37300000
O      2.04400000      5.16200000    -14.95400000
H      1.92900000      4.71600000    -14.11500000
H      1.38200000      5.85400000    -14.95000000
O     15.62200000      7.86500000      4.51200000
H     15.68200000      7.68700000      3.57300000
H     14.97800000      7.23500000      4.83400000
O    -10.23600000      4.08800000      9.74500000
H     -9.82600000      4.87900000      9.39500000
H     -9.69400000      3.85000000     10.49700000
O     -0.02900000     -6.16800000      1.39900000
H     -0.62700000     -5.45000000      1.18900000
H     -0.46900000     -6.64900000      2.10000000
O     -4.54200000     -9.85600000     -8.22400000
H     -3.94600000    -10.59000000     -8.36800000
H     -4.90900000     -9.67200000     -9.08900000
O      0.66300000     -0.53200000     10.95000000
H      1.23500000     -0.54200000     10.18200000
H     -0.22000000     -0.62400000     10.59200000
O     13.01900000     -4.40200000      6.25200000
H     13.16700000     -5.27700000      5.89400000
H     13.40600000     -4.43300000      7.12700000
O     -1.43500000     10.63900000     -9.03000000
H     -1.29700000     10.34400000     -9.93000000
H     -0.78200000     10.16100000     -8.51900000
O     12.65000000     -7.64900000     -9.40200000
H     11.74800000     -7.47900000     -9.67200000
H     12.65600000     -7.47300000     -8.46100000
O      5.10100000     15.34200000     -8.00000000
H      4.14700000     15.38500000     -7.94500000
H      5.37300000     14.95600000     -7.16700000
O      3.64200000      6.06900000      3.57300000
H      2.88900000      5.48100000      3.61800000
H      3.38000000      6.74700000      2.95000000
O      0.19600000     -4.01300000      5.15300000
H      0.61300000     -4.86700000      5.26400000
H     -0.56200000     -4.03900000      5.73800000
O     -4.12200000      5.63500000      8.09700000
H     -3.74100000      5.05200000      7.44100000
H     -5.04100000      5.37100000      8.14800000
O    -10.82900000     -2.84300000    -14.62100000
H    -10.50000000     -3.45600000    -15.27900000
H    -10.06700000     -2.64300000    -14.07700000
O      8.59800000    -11.01400000    -10.43600000
H      8.98600000    -10.15300000    -10.28000000
H      9.32700000    -11.62700000    -10.33900000
O     -3.96200000     -2.91900000     15.34800000
H     -3.03000000     -2.85100000     15.14000000
H     -4.15000000     -2.13600000     15.86500000
O      1.97200000     15.39400000      8.35400000
H      2.16800000     14.76100000      7.66300000
H      2.11000000     16.24700000      7.94300000
O      8.10000000     -4.55200000     12.86300000
H      7.36300000     -4.77300000     13.43100000
H      8.20800000     -5.31800000     12.30000000
O     -3.70000000     -3.13400000     -0.81800000
H     -3.79500000     -2.32700000     -0.31200000
H     -4.55000000     -3.25400000     -1.24000000
O     15.86800000     -4.81600000      7.91800000
H     15.80400000     -3.86400000      7.99400000
H     15.94600000     -4.97700000      6.97800000
O    -13.84400000     -4.65100000     -8.09500000
H    -14.59000000     -5.18200000     -7.81300000
H    -13.75400000     -4.84400000     -9.02800000
O     -0.25800000      6.22100000    -11.49000000
H     -0.77800000      6.90300000    -11.91500000
H     -0.83700000      5.45900000    -11.46500000
O      0.45000000    -11.30300000      2.45900000
H      1.06800000    -10.62100000      2.72300000
H      0.50700000    -11.96000000      3.15200000
O     -4.38800000      5.34300000     11.19000000
H     -4.46800000      5.46300000     10.24300000
H     -5.27800000      5.45900000     11.52200000
O      8.89400000     11.05700000    -10.47700000
H      8.74200000     11.85700000    -10.98100000
H      8.49400000     11.23100000     -9.62500000
O      6.26000000      7.15700000      9.98500000
H      6.45500000      7.21200000     10.92000000
H      5.53200000      7.76600000      9.85600000
O     -9.80800000    -11.59700000      0.77600000
H    -10.56300000    -12.13200000      0.52800000
H     -9.64300000    -11.04600000      0.01100000
O     -1.39600000      7.59500000     -0.58000000
H     -0.84300000      7.57100000     -1.36100000
H     -2.08800000      8.22000000     -0.79500000
O     10.80100000    -12.30300000     -6.83400000
H     10.45500000    -12.62000000     -6.00000000
H     10.56100000    -11.37700000     -6.85700000
O     10.42200000     -2.70800000     12.58400000
H      9.69500000     -3.32700000     12.65100000
H     10.00200000     -1.84800000     12.55600000
O     -5.29600000      6.72900000    -14.41400000
H     -5.69300000      7.57200000    -14.63200000
H     -5.72300000      6.46800000    -13.59800000
O     -1.76200000     -8.31000000      2.53300000
H     -2.02900000     -8.94100000      1.86400000
H     -1.37600000     -8.84600000      3.22700000
O      5.08600000     -2.38000000     12.59300000
H      5.86200000     -2.20500000     13.12500000
H      4.49100000     -1.65800000     12.79200000
O    -10.30800000     -3.40800000     -5.09300000
H     -9.70200000     -3.41500000     -5.83400000
H     -9.82000000     -2.98200000     -4.38900000
O      1.61100000     -8.01800000     13.66400000
H      1.51100000     -7.42400000     12.92000000
H      0.71400000     -8.23500000     13.91900000
O     -6.69300000     -9.72100000     -6.50900000
H     -5.82300000     -9.48200000     -6.83000000
H     -6.56600000    -10.56700000     -6.08000000
O      0.27200000      8.64400000      3.03600000
H      0.97500000      8.00400000      2.92500000
H     -0.41000000      8.35900000      2.42700000
O     12.80700000    -10.90100000      7.85900000
H     12.72700000     -9.97100000      7.64600000
H     13.69100000    -10.99000000      8.21600000
O    -14.20300000      1.20900000     -8.54900000
H    -15.04600000      1.61600000     -8.35200000
H    -14.15200000      0.46200000     -7.95300000
O     11.48500000    -11.51800000      5.25600000
H     11.78800000    -11.24500000      6.12200000
H     10.53600000    -11.59600000      5.34800000
O      4.11400000      3.51400000     15.52600000
H      4.24700000      2.68700000     15.06300000
H      4.07400000      3.26800000     16.45100000
O     -0.18200000      3.20400000     -9.04400000
H     -0.62500000      2.41300000     -9.35200000
H      0.74100000      3.05800000     -9.25200000
O     13.46500000      2.66900000      6.68500000
H     14.23600000      2.36800000      6.20500000
H     13.78200000      3.40100000      7.21400000
O      8.67100000     11.41400000     -1.00500000
H      8.20900000     11.57400000     -1.82800000
H      8.77400000     12.28300000     -0.61600000
O    -11.76300000      2.64200000    -11.41200000
H    -12.67800000      2.90300000    -11.31300000
H    -11.66200000      2.47400000    -12.34900000
O      6.11400000    -10.91400000      4.06800000
H      6.32600000    -11.84400000      3.99100000
H      6.73600000    -10.58000000      4.71400000
O     -2.83300000     -4.71700000    -11.80500000
H     -2.44700000     -3.85500000    -11.96200000
H     -2.28100000     -5.10700000    -11.12700000
O     12.84700000      8.52800000     -3.34900000
H     12.38200000      8.09700000     -2.63300000
H     12.17500000      8.68700000     -4.01100000
O     -1.08000000      2.04200000     14.20900000
H     -1.41700000      2.33400000     15.05600000
H     -1.53400000      2.58900000     13.56800000
O     -3.06400000      5.26000000    -12.04700000
H     -4.01200000      5.27000000    -12.17800000
H     -2.92300000      4.59100000    -11.37700000
O      0.41400000     -2.84800000    -15.37300000
H     -0.54300000     -2.83000000    -15.38900000
H      0.67700000     -2.12400000    -15.94100000
O     -9.79500000      6.74600000     -9.06400000
H     -9.61800000      7.05200000     -9.95400000
H    -10.44400000      6.05200000     -9.17400000
O      8.04500000      1.11100000      4.46300000
H      8.23500000      2.03800000      4.60700000
H      8.47600000      0.66200000      5.19100000
O      4.99700000     16.16200000      5.04100000
H      4.66500000     15.44100000      5.57600000
H      5.11900000     16.88200000      5.65900000
O    -13.59700000      1.72800000     -3.37800000
H    -13.64100000      2.12200000     -4.25000000
H    -14.13300000      0.93800000     -3.44500000
O      4.93300000      1.66500000     -8.00300000
H      5.06400000      0.99000000     -7.33700000
H      5.79300000      2.07600000     -8.10000000
O     -5.79500000     12.84000000     -5.50800000
H     -5.59600000     13.77400000     -5.58000000
H     -5.39200000     12.44900000     -6.28300000
O    -16.17500000      6.94000000      1.07500000
H    -16.38400000      6.06500000      1.40300000
H    -15.71600000      7.36400000      1.80000000
O     -5.22900000     -0.52000000     16.30900000
H     -5.06900000      0.05600000     17.05700000
H     -6.10200000     -0.27600000     16.00100000
O      3.18300000     11.61200000      9.30500000
H      3.97800000     11.97500000      8.91400000
H      2.53000000     11.65800000      8.60700000
O     -8.66000000      2.43300000      4.89600000
H     -8.50800000      3.37800000      4.90700000
H     -9.55700000      2.33100000      5.21100000
O      7.45200000      4.49800000     12.17100000
H      7.62000000      5.42700000     12.33100000
H      7.64600000      4.37600000     11.24100000
O     12.42800000     -6.23900000     -6.75000000
H     12.21700000     -5.95300000     -5.86100000
H     12.26600000     -5.46800000     -7.29400000
O     -9.10000000     -6.96000000     11.03400000
H     -8.97400000     -6.01200000     11.07800000
H     -8.41900000     -7.31800000     11.60400000
O      6.66300000     -6.05400000      7.05900000
H      6.16200000     -5.24600000      7.17200000
H      7.48400000     -5.77200000      6.65600000
O      1.29300000     -5.25200000     12.19600000
H      1.24400000     -5.82900000     11.43400000
H      2.23100000     -5.15600000     12.36300000
O      1.66100000      8.52300000      8.05000000
H      1.30600000      8.88000000      7.23600000
H      2.61000000      8.60300000      7.95400000
O      0.28400000     10.76900000      0.14300000
H     -0.65900000     10.69500000      0.28600000
H      0.36500000     11.14200000     -0.73500000
O      4.25300000    -14.09000000      7.13000000
H      4.00400000    -13.51900000      7.85700000
H      4.39900000    -14.94500000      7.53500000
O      3.55300000      6.49900000    -10.62900000
H      3.98700000      7.29700000    -10.32600000
H      2.64900000      6.76600000    -10.79500000
O      0.28800000      3.94400000      5.88000000
H      0.87400000      4.64700000      6.15900000
H     -0.09600000      3.61600000      6.69300000
O      1.94800000     -6.15800000      7.30600000
H      1.51800000     -6.66800000      6.62000000
H      2.88300000     -6.30500000      7.16400000
O     -1.10700000      1.46500000    -15.99200000
H     -1.10600000      1.46200000    -15.03500000
H     -0.24500000      1.80400000    -16.23200000
O     -0.49700000     -2.41800000      8.27400000
H     -1.10300000     -3.02800000      7.85200000
H     -0.80600000     -1.55200000      8.00800000
O      2.17400000    -14.70200000    -11.16100000
H      1.37000000    -14.19700000    -11.04000000
H      2.86100000    -14.15300000    -10.78100000
O     -2.67300000     13.07100000     12.91400000
H     -2.58400000     12.17500000     12.58900000
H     -2.98500000     12.96900000     13.81400000
O     14.15300000     10.95800000     -2.40000000
H     13.89800000     10.07000000     -2.65200000
H     13.55700000     11.18400000     -1.68600000
O     -9.62900000      3.11800000    -13.85400000
H     -8.73600000      2.78700000    -13.94300000
H    -10.16600000      2.49000000    -14.33800000
O     -1.50800000    -10.27400000     -0.41000000
H     -0.78700000    -10.35000000      0.21500000
H     -2.20400000    -10.81700000     -0.04100000
O     -7.19600000    -11.30200000     -0.66500000
H     -6.43900000    -10.74400000     -0.49000000
H     -7.84900000    -10.71100000     -1.04100000
O     13.89800000      5.32200000      2.39500000
H     13.97200000      6.03700000      1.76300000
H     12.97200000      5.31100000      2.63600000
O     -6.66800000     -1.82500000      3.48600000
H     -7.60300000     -1.95500000      3.32700000
H     -6.48800000     -2.32600000      4.28100000
O     -1.23300000     -8.84800000     13.75200000
H     -0.84100000     -9.71800000     13.83200000
H     -1.51400000     -8.63000000     14.64100000
O     -8.81600000    -14.99300000      3.33300000
H     -7.96400000    -15.42000000      3.42800000
H     -8.77200000    -14.55800000      2.48200000
O     11.92400000      3.36200000     -9.94000000
H     11.22900000      3.87600000    -10.35100000
H     12.71100000      3.89800000    -10.04300000
O     -8.68700000      5.42000000      4.61800000
H     -7.97600000      5.82700000      4.12300000
H     -8.44900000      5.55800000      5.53500000
O     -0.09900000    -12.38700000     10.64300000
H     -0.24800000    -12.71400000     11.53000000
H      0.43100000    -11.59900000     10.76400000
O     16.69300000      5.82700000     -5.45800000
H     16.37600000      5.01100000     -5.07100000
H     16.05800000      6.48700000     -5.17900000
O     -2.83800000    -15.42500000     -5.00400000
H     -3.44300000    -15.97100000     -5.50700000
H     -2.88500000    -15.77500000     -4.11400000
O      7.61700000     -8.03200000    -13.72000000
H      8.04500000     -8.88600000    -13.65700000
H      8.02800000     -7.61300000    -14.47600000
O      5.11300000      3.88800000    -10.41700000
H      4.51400000      4.63300000    -10.47700000
H      5.58000000      4.02200000     -9.59300000
O      9.84100000     -3.32400000     -9.48600000
H     10.61200000     -2.98900000     -9.94400000
H      9.13200000     -3.24800000    -10.12400000
O     10.25900000     13.61100000     -7.58100000
H      9.50900000     14.01500000     -8.01800000
H     10.00500000     12.69500000     -7.46900000
O     -4.63000000      3.26600000     -7.60100000
H     -5.30200000      3.20600000     -8.27900000
H     -5.11100000      3.50200000     -6.80700000
O    -13.30400000     -4.45700000      7.43800000
H    -14.14200000     -4.67900000      7.03100000
H    -12.90300000     -3.83200000      6.83300000
O      2.75800000      3.45700000     12.33700000
H      2.13100000      2.78100000     12.59600000
H      3.57700000      2.98200000     12.19600000
O     -7.83000000    -13.96000000      7.12000000
H     -8.00700000    -13.57700000      7.97900000
H     -8.08900000    -13.28100000      6.49700000
O     11.87700000     -6.28100000      4.11900000
H     11.02900000     -6.72200000      4.16000000
H     11.66100000     -5.35100000      4.04500000
O    -10.41100000     -1.10900000    -11.26800000
H    -10.43500000     -0.38000000    -10.64800000
H    -10.80200000     -1.84200000    -10.79300000
O      3.04100000    -17.25900000      3.86200000
H      2.31500000    -17.33700000      4.48100000
H      3.25500000    -18.16200000      3.62800000
O     -1.86900000     -4.28800000      7.02800000
H     -1.53200000     -4.65700000      7.84500000
H     -2.74700000     -4.66000000      6.94100000
O     -9.05500000      4.25900000    -11.12400000
H     -9.84300000      4.03900000    -10.62800000
H     -9.34500000      4.28300000    -12.03600000
O    -13.58000000     -6.91700000      1.80200000
H    -12.93100000     -6.62100000      1.16300000
H    -14.07700000     -7.59400000      1.34200000
O     -8.44400000      5.58700000     -7.19300000
H     -8.91900000      5.95200000     -7.94000000
H     -8.53900000      4.63900000     -7.28900000
O      2.18200000     -3.92400000      8.66800000
H      2.14700000     -4.71000000      8.12300000
H      1.26700000     -3.65700000      8.76300000
O      9.18500000     10.84700000      9.72400000
H      9.74800000     11.15500000      9.01400000
H      9.78700000     10.66400000     10.44600000
O     -6.59900000    -15.04700000     -6.94000000
H     -6.19300000    -15.19300000     -7.79500000
H     -7.08600000    -15.85300000     -6.76600000
O      0.97400000     -9.23700000     -4.72600000
H      0.76900000     -8.35800000     -4.40800000
H      0.61200000     -9.26300000     -5.61100000
O     -8.84100000    -14.30700000      0.43900000
H     -8.94100000    -13.36100000      0.54900000
H     -9.54700000    -14.55500000     -0.15800000
O     -2.22600000     -9.04100000    -12.79300000
H     -2.03700000     -8.23200000    -13.27000000
H     -1.47100000     -9.16100000    -12.21700000
O      6.28300000      1.15600000     -4.72200000
H      6.78700000      0.34200000     -4.71400000
H      6.94200000      1.84400000     -4.81400000
O      2.63800000      1.54200000    -11.78900000
H      2.87600000      0.62600000    -11.93500000
H      3.47300000      1.98700000    -11.64900000
O    -12.56500000     -5.18500000     -5.33700000
H    -11.89300000     -4.54700000     -5.09700000
H    -13.20400000     -5.13800000     -4.62600000
O      9.57600000     -5.48300000     -1.92700000
H      9.74300000     -4.58000000     -1.65700000
H      8.63000000     -5.59100000     -1.83100000
O     -0.19700000     14.44500000     -8.81100000
H      0.09100000     14.14500000     -9.67300000
H     -0.66800000     13.69800000     -8.44200000
O     13.23700000     -5.72000000      0.26800000
H     12.65400000     -4.97100000      0.39100000
H     14.09000000     -5.33000000      0.07500000
O      5.29900000     11.70800000      0.77200000
H      5.55700000     11.41100000      1.64400000
H      5.11800000     12.64200000      0.88100000
O     16.31900000      1.47600000      2.65100000
H     16.76500000      2.32300000      2.66400000
H     15.50200000      1.64400000      2.18100000
O      3.07200000     13.37800000     -6.21000000
H      3.08800000     14.22300000     -6.66000000
H      2.14700000     13.22700000     -6.01800000
O     -9.86200000    -10.90900000      9.26100000
H     -9.97500000     -9.95900000      9.26600000
H     -9.17400000    -11.07100000      9.90700000
O      0.22100000    -17.55500000     -1.52300000
H      0.72200000    -17.52400000     -0.70800000
H      0.78500000    -18.02800000     -2.13400000
O      8.53500000     -0.75300000     12.60800000
H      8.04400000     -0.32200000     11.90800000
H      7.86300000     -1.08900000     13.20000000
O      1.74500000     -4.67900000    -13.97100000
H      1.40500000     -3.86200000    -14.33600000
H      2.07700000     -5.16100000    -14.72800000
O      2.06000000     13.97000000     -0.57500000
H      1.66500000     14.81500000     -0.36000000
H      1.88700000     13.85600000     -1.51000000
O     -4.30300000     -4.89700000    -16.60800000
H     -3.64300000     -4.37900000    -17.06800000
H     -3.91000000     -5.08000000    -15.75400000
O      4.56300000      7.11600000     -5.08300000
H      3.94000000      6.92800000     -5.78500000
H      5.26500000      6.47800000     -5.20900000
O     -6.48600000     -4.07500000     -4.25400000
H     -7.20000000     -3.48600000     -4.50000000
H     -6.36600000     -4.63700000     -5.02000000
O      3.84900000     14.01700000      1.63100000
H      3.11500000     13.95400000      1.02000000
H      3.63300000     14.76400000      2.18800000
O     -7.22700000     16.54400000     -2.33400000
H     -6.29000000     16.51800000     -2.14300000
H     -7.59500000     17.10800000     -1.65300000
O      4.38200000    -14.58900000     -4.81500000
H      4.58500000    -14.25800000     -5.69000000
H      4.04500000    -15.47300000     -4.96500000
O      2.30100000    -12.81800000     -5.22500000
H      3.09700000    -13.33800000     -5.11200000
H      1.67000000    -13.42700000     -5.60800000
O      5.31900000     -7.50000000    -12.58600000
H      5.46800000     -7.56300000    -11.64300000
H      6.10300000     -7.88400000    -12.97900000
O     -1.12800000    -10.09900000     -9.21700000
H     -1.31400000    -10.83500000     -8.63400000
H     -0.71200000    -10.49900000     -9.98100000
O     -4.80200000     -7.97200000     13.22900000
H     -5.04200000     -8.03000000     14.15300000
H     -3.86500000     -7.77500000     13.23600000
O     11.44100000     -1.94800000    -13.38100000
H     10.90600000     -1.91500000    -14.17400000
H     12.33500000     -2.07800000    -13.70000000
O    -11.18600000    -14.29700000     -1.44700000
H    -11.84700000    -14.81100000     -1.91100000
H    -10.96700000    -13.58800000     -2.05200000
O     -9.50400000     -5.22600000      5.22700000
H    -10.11200000     -5.14000000      5.96100000
H     -9.90800000     -5.87900000      4.65700000
O    -12.28600000     -3.00700000      5.14700000
H    -12.70300000     -2.18000000      4.90600000
H    -12.21100000     -3.48600000      4.32200000
O      9.84800000      7.90300000    -11.00800000
H     10.75700000      7.67600000    -11.20300000
H      9.44500000      8.03800000    -11.86600000
O     -8.57900000      7.58300000     -2.75800000
H     -7.81400000      7.02900000     -2.60000000
H     -8.32800000      8.13000000     -3.50300000
O      3.79900000      6.82400000     -7.75600000
H      4.17900000      5.97700000     -7.99000000
H      3.03100000      6.90600000     -8.32100000
O      2.00100000    -11.74900000     -8.85000000
H      2.56900000    -11.26900000     -9.45300000
H      2.34900000    -11.54600000     -7.98200000
O     -8.55300000    -10.30000000      2.73300000
H     -9.27000000    -10.04900000      3.31600000
H     -8.97800000    -10.78200000      2.02400000
O     -2.32100000    -11.24300000     -3.38300000
H     -1.74700000    -11.75600000     -3.95100000
H     -1.72800000    -10.67200000     -2.89400000
O     -9.40500000      1.08200000     -3.70500000
H     -9.64700000      0.35400000     -3.13300000
H     -8.75900000      1.57800000     -3.20100000
O     13.24600000     -0.51300000      8.09400000
H     13.16100000      0.08800000      8.83400000
H     12.68300000     -1.25400000      8.32200000
O     -6.37700000     -9.29800000    -13.05200000
H     -6.37300000     -9.95300000    -12.35400000
H     -5.60600000     -8.75800000    -12.87800000
O      9.14000000     -4.79600000      5.53300000
H      9.41200000     -5.65900000      5.22300000
H      9.62100000     -4.67300000      6.35200000
O     -4.88900000     -1.20600000      6.43600000
H     -5.23900000     -1.95800000      6.91300000
H     -5.55000000     -0.52200000      6.54800000
O     10.32200000     -9.80000000     -5.83900000
H     10.76500000    -10.01500000     -5.01800000
H     10.05500000     -8.88700000     -5.73500000
O    -11.95200000     -5.30400000     11.84900000
H    -11.36900000     -4.67700000     11.42000000
H    -12.58000000     -5.55000000     11.17000000
O     -0.64100000     -9.33300000      4.75000000
H     -0.06700000    -10.07100000      4.95700000
H     -1.45500000     -9.52500000      5.21500000
O     -3.92700000     17.90700000      4.16700000
H     -3.89800000     16.95200000      4.21300000
H     -4.85800000     18.11600000      4.09400000
O      9.93500000     -1.16700000      3.57700000
H      9.04400000     -1.34000000      3.27200000
H      9.83600000     -0.97900000      4.51100000
O     10.81500000      4.92500000     -5.67300000
H     11.07400000      5.36800000     -6.48100000
H     11.57300000      4.39000000     -5.43900000
O     -3.57000000    -15.07800000      3.99400000
H     -3.52000000    -16.02300000      3.85200000
H     -3.53300000    -14.70100000      3.11500000
O     -6.27600000     10.06900000      5.09700000
H     -7.03100000     10.62900000      4.91500000
H     -6.37400000      9.82600000      6.01700000
O    -13.42100000      9.24600000     -3.65700000
H    -13.98500000      9.80500000     -4.19200000
H    -12.62300000      9.75900000     -3.53400000
O     -1.90800000      2.60200000     16.58400000
H     -2.57800000      2.19800000     17.13600000
H     -1.24500000      2.91100000     17.20100000
O     -4.82100000    -12.84700000      5.50500000
H     -4.65500000    -13.61900000      4.96300000
H     -5.34100000    -12.27000000      4.94600000
O     -3.01700000      1.50000000      9.76800000
H     -3.81700000      1.06400000      9.47700000
H     -2.61500000      0.88100000     10.37800000
O     -4.32400000     16.00200000     -3.15700000
H     -3.54100000     15.53300000     -3.44300000
H     -4.26500000     16.85400000     -3.58900000
O      7.73600000      7.86500000    -12.96300000
H      7.00100000      7.35000000    -13.29500000
H      8.50700000      7.32900000    -13.14900000
O      1.39700000     14.10900000     -3.24100000
H      1.02800000     14.06200000     -4.12300000
H      1.96600000     14.87800000     -3.26000000
O      8.96000000     13.95200000     -0.67100000
H      9.52500000     14.44300000     -0.07400000
H      9.06700000     14.38900000     -1.51500000
O      8.51800000     -6.09800000    -11.95600000
H      8.39000000     -5.25900000    -12.40000000
H      8.26400000     -6.75400000    -12.60500000
O     -3.62600000     13.63100000      6.09200000
H     -3.61400000     13.32300000      6.99800000
H     -3.58500000     12.83100000      5.56700000
O      0.75100000      6.69400000     -5.25000000
H     -0.09300000      7.05200000     -5.52500000
H      0.97000000      6.05200000     -5.92600000
O     -5.16100000      0.97000000    -13.44500000
H     -5.82500000      0.84600000    -12.76600000
H     -4.33600000      1.03700000    -12.96400000
O      8.31600000     -4.04600000     -4.49100000
H      8.55400000     -4.14200000     -3.56900000
H      9.12600000     -3.77500000     -4.92100000
O     -2.07800000     -1.42800000     10.64500000
H     -2.63500000     -1.61300000      9.88900000
H     -2.30700000     -2.10500000     11.28200000
O    -12.93600000     10.90100000      3.12000000
H    -13.51500000     10.42100000      2.52800000
H    -13.04500000     11.81900000      2.87100000
O      7.81100000     -0.79400000    -12.78300000
H      7.21500000     -1.02300000    -12.07100000
H      8.61000000     -0.50300000    -12.34300000
O     -2.05400000     -8.43500000     -2.21400000
H     -2.59300000     -7.79800000     -1.74400000
H     -1.89400000     -9.13000000     -1.57600000
O     -8.62200000     -8.84700000    -10.71400000
H     -9.34000000     -9.05800000    -11.31100000
H     -7.84300000     -8.84000000    -11.27000000
O      3.73500000     -1.28600000     15.45200000
H      3.37600000     -2.10300000     15.10700000
H      3.42600000     -0.61300000     14.84500000
O      9.15500000    -12.99800000     -4.80800000
H      8.25400000    -12.67800000     -4.85900000
H      9.41300000    -12.84400000     -3.89900000
O      3.67600000      0.52600000     -4.25200000
H      3.45100000      1.14200000     -3.55600000
H      4.57200000      0.75600000     -4.49600000
O     12.98000000     12.45400000      5.56300000
H     12.41100000     11.73200000      5.29600000
H     13.75800000     12.36200000      5.01200000
O     -0.20100000     -6.25900000    -13.23400000
H      0.42500000     -5.57400000    -13.46900000
H     -0.45600000     -6.05300000    -12.33500000
O     -1.24300000    -13.11100000     -5.14900000
H     -0.34700000    -13.43800000     -5.07100000
H     -1.79300000    -13.87200000     -4.96300000
O    -15.84000000      7.84000000     -3.60800000
H    -14.97700000      8.18300000     -3.37700000
H    -16.38100000      8.01600000     -2.83900000
O    -12.75000000     -0.34800000      4.81500000
H    -12.06900000     -0.16300000      5.46100000
H    -13.46400000      0.24900000      5.04000000
O    -14.15300000      9.88900000      0.97100000
H    -13.34600000      9.53600000      0.59700000
H    -14.83700000      9.63000000      0.35400000
O     15.77500000     -1.97500000      7.57100000
H     16.34400000     -1.79000000      6.82300000
H     14.91700000     -1.64100000      7.30700000
O      6.64400000      2.60200000      7.97700000
H      6.94300000      2.82500000      7.09500000
H      7.07300000      1.76900000      8.17200000
O     -2.16400000      4.31900000    -16.86200000
H     -1.74800000      3.58000000    -16.41700000
H     -2.40100000      4.92100000    -16.15700000
O     -3.40200000     -5.91900000      3.08400000
H     -2.83500000     -6.64700000      2.83100000
H     -3.01400000     -5.15400000      2.65900000
O    -11.19100000      0.17900000     11.33200000
H    -11.02100000     -0.51700000     10.69700000
H    -12.05300000      0.51800000     11.09000000
O      6.19400000      1.97400000    -13.39500000
H      6.74500000      1.81500000    -14.16100000
H      5.30200000      1.82100000    -13.70600000
O      0.62000000      9.40700000      5.74700000
H      0.58300000      9.17100000      4.82000000
H     -0.29600000      9.47500000      6.01400000
O      1.64300000      7.80000000    -12.85900000
H      1.95500000      8.43500000    -12.21500000
H      1.35700000      7.05000000    -12.33700000
O      4.16100000     -5.04800000     12.42000000
H      4.65100000     -5.47300000     13.12400000
H      4.35200000     -4.11600000     12.52400000
O      6.11600000      7.34800000      3.54900000
H      5.16800000      7.24000000      3.46700000
H      6.45100000      6.45700000      3.64900000
O      6.40500000      4.59500000     -4.21700000
H      6.74300000      3.72800000     -4.44100000
H      7.08800000      5.20000000     -4.50400000
O      4.00000000     -7.98000000     -8.21400000
H      3.83700000     -8.79200000     -7.73400000
H      4.56200000     -8.24200000     -8.94300000
O     -7.63000000     -7.95300000     -4.87700000
H     -7.32100000     -8.61000000     -5.50200000
H     -8.49300000     -7.70000000     -5.20300000
O     -0.80000000     -6.11200000    -10.51500000
H     -0.77500000     -5.25600000    -10.08700000
H     -0.00700000     -6.55500000    -10.21100000
O     -1.32100000     16.03500000     -3.36000000
H     -1.68700000     15.63600000     -2.57000000
H     -1.85400000     15.68500000     -4.07400000
O      9.16200000     15.18100000     -5.37800000
H      8.33800000     14.69600000     -5.42300000
H      9.81900000     14.56600000     -5.70700000
O     -0.95700000     12.47500000      5.76100000
H     -1.86200000     12.57000000      6.05900000
H     -1.03300000     12.13100000      4.87000000
O      8.74000000     -9.54300000      5.83000000
H      9.58100000     -9.38300000      6.25900000
H      8.42600000    -10.36100000      6.21700000
O     -7.30600000      2.47800000      0.95400000
H     -7.15900000      2.13700000      1.83600000
H     -8.23400000      2.71000000      0.93700000
O     11.80700000     -2.62700000     -1.71300000
H     11.31200000     -1.82300000     -1.87400000
H     11.53900000     -2.90100000     -0.83500000
O     -3.06200000    -13.87100000    -11.22000000
H     -3.35700000    -13.85600000    -10.31000000
H     -3.86700000    -13.80600000    -11.73400000
O     -5.04000000     -2.04300000     -6.00300000
H     -5.16900000     -2.86100000     -5.52300000
H     -4.88100000     -1.38900000     -5.32200000
O     10.44400000      8.71000000     -8.43300000
H     10.11600000      8.48100000     -9.30200000
H     11.38300000      8.84900000     -8.55900000
O      3.86400000     -3.38800000      1.20800000
H      2.93000000     -3.59400000      1.17400000
H      4.09500000     -3.47400000      2.13300000
O      4.11500000      2.19500000      8.90800000
H      4.50000000      1.50000000      9.44100000
H      4.86700000      2.68600000      8.57500000
O      1.18900000      3.43100000    -12.93100000
H      0.47200000      2.84100000    -13.16500000
H      1.73100000      2.92100000    -12.32800000
O    -11.39100000      3.83200000     -5.09500000
H    -11.08500000      4.21400000     -4.27200000
H    -10.61600000      3.40900000     -5.46400000
O      1.12500000     -8.80900000      1.29200000
H      1.03900000     -9.56600000      0.71300000
H      1.27600000     -8.07100000      0.70000000
O      4.83300000      3.73700000      4.94800000
H      4.46900000      4.60900000      4.79000000
H      4.97900000      3.70600000      5.89400000
O    -10.28900000      7.49500000      2.14300000
H    -10.01800000      8.21900000      1.57800000
H     -9.86800000      7.67700000      2.98300000
O     -5.23700000     15.20300000      1.08500000
H     -5.38700000     14.63900000      0.32600000
H     -5.15000000     16.08200000      0.71600000
O    -12.11800000      3.16900000     -1.68400000
H    -12.66400000      3.88000000     -2.01800000
H    -12.36700000      2.40900000     -2.21100000
O     -5.62400000     -4.99000000     14.01900000
H     -5.07900000     -4.44000000     14.58000000
H     -5.01700000     -5.34500000     13.36900000
O     16.39500000     -8.07700000      2.23700000
H     16.23300000     -9.02000000      2.28000000
H     15.62600000     -7.72200000      1.79100000
O     17.48700000      0.44800000     -0.05400000
H     16.57700000      0.32100000      0.21300000
H     17.91800000     -0.37800000      0.16400000
O      7.02200000      9.41100000     -5.02700000
H      6.75200000      8.86800000     -5.76700000
H      6.61400000      8.99900000     -4.26600000
O     16.70600000     -1.23000000      2.14700000
H     16.94100000     -0.32200000      2.33800000
H     16.19400000     -1.50900000      2.90500000
O     17.41900000      3.69300000      3.28500000
H     17.83800000      4.27000000      2.64800000
H     17.13500000      4.27800000      3.98800000
O     -4.66200000    -12.86900000     -9.10000000
H     -5.23300000    -12.39200000     -9.70200000
H     -4.91400000    -13.78600000     -9.20700000
O      4.38500000     -7.54400000      6.44800000
H      4.70000000     -8.39300000      6.13900000
H      5.17800000     -7.01900000      6.55700000
O     -7.14400000     -2.49600000    -13.52600000
H     -6.76500000     -2.79500000    -12.69900000
H     -7.16000000     -3.27700000    -14.07900000
O     -3.96300000      2.55200000      3.64200000
H     -4.64100000      2.59500000      4.31700000
H     -4.19700000      1.78600000      3.11700000
O      3.79500000     -0.36300000     18.21800000
H      2.92400000      0.02900000     18.29300000
H      3.91900000     -0.49100000     17.27700000
O      5.53300000     -1.23900000     -2.47000000
H      6.07600000     -1.26600000     -3.25800000
H      5.15500000     -0.36000000     -2.47000000
O    -15.30000000     -8.02200000     -4.57200000
H    -14.98900000     -7.61700000     -3.76300000
H    -14.58600000     -7.88700000     -5.19600000
O     -3.46800000      6.70700000     15.04800000
H     -3.83400000      7.35700000     15.64800000
H     -3.61400000      7.07500000     14.17700000
O      1.53500000     -6.38400000     -0.88800000
H      1.00600000     -6.04800000     -0.16400000
H      2.12000000     -5.66000000     -1.11200000
O     -3.40700000    -13.51900000     -1.57800000
H     -3.31000000    -12.60200000     -1.83800000
H     -4.33500000    -13.60900000     -1.36200000
O     -4.24100000    -14.52600000      1.43700000
H     -4.73700000    -15.08800000      0.84100000
H     -3.51300000    -14.20000000      0.90900000
O     -5.78300000      0.53000000     -2.83000000
H     -6.37000000      1.21500000     -2.51100000
H     -5.72300000     -0.09100000     -2.10400000
O     -5.27500000     -3.46100000    -11.53300000
H     -5.55200000     -3.77600000    -10.67300000
H     -4.64600000     -4.11600000    -11.83700000
O      7.38400000     -8.05100000      8.80000000
H      8.26300000     -8.21400000      8.46000000
H      6.90800000     -7.67100000      8.06200000
O     -5.53900000      4.52200000      0.60600000
H     -6.26900000      5.09300000      0.84500000
H     -5.90200000      3.63800000      0.64900000
O      6.46300000    -11.72900000      6.84300000
H      6.22500000    -11.46000000      7.73000000
H      5.62400000    -11.85300000      6.39800000
O     -1.06800000      8.98400000     -4.44700000
H     -0.85600000      9.70600000     -3.85500000
H     -1.87900000      8.61700000     -4.09700000
O      5.48300000      4.59700000     -7.59100000
H      6.20600000      3.97300000     -7.66200000
H      4.82200000      4.14000000     -7.07000000
O      5.25700000      9.20400000     -2.97000000
H      4.56200000      9.54300000     -2.40600000
H      4.80100000      8.65700000     -3.60900000
O      8.73300000     -2.84500000     -1.79400000
H      9.01300000     -1.93000000     -1.75600000
H      8.26500000     -2.98600000     -0.97100000
O      0.00400000     -8.60400000      8.73200000
H      0.35800000     -9.38100000      8.30000000
H     -0.46200000     -8.13600000      8.03900000
O      1.06100000     -6.13000000     -6.75200000
H      0.40200000     -5.68600000     -6.21700000
H      0.78100000     -7.04500000     -6.76600000
O    -12.38900000     -7.66200000     -9.11100000
H    -12.54200000     -8.60300000     -9.19700000
H    -12.01100000     -7.40200000     -9.95100000
O      1.75400000    -17.53300000      0.95600000
H      2.30700000    -17.02300000      0.36500000
H      1.24400000    -16.87800000      1.43200000
O     -8.59700000     15.87900000      0.75100000
H     -9.19700000     15.61200000      0.05400000
H     -8.52200000     15.10600000      1.31100000
O     -3.39000000      7.68100000     -3.67500000
H     -3.48100000      6.81500000     -3.27700000
H     -4.22900000      7.83400000     -4.11000000
O     10.58600000     -0.20000000     -2.00200000
H     10.72100000     -0.02000000     -2.93300000
H     10.20600000      0.60800000     -1.65500000
O      2.80600000     16.20100000     -4.21700000
H      3.52200000     16.45900000     -4.79600000
H      2.89000000     16.77900000     -3.45900000
O      1.52700000    -10.15600000     11.28600000
H      2.46200000     -9.97100000     11.19400000
H      1.09400000     -9.41100000     10.87000000
O      2.31200000      2.35900000     -9.20500000
H      2.26400000      2.05300000    -10.11100000
H      3.10900000      1.95800000     -8.85900000
O      1.16000000      1.47900000     12.95200000
H      0.35300000      1.75900000     13.38300000
H      0.89800000      0.73200000     12.41400000
O     -3.96400000      2.54700000     -2.51900000
H     -4.33600000      1.66600000     -2.50600000
H     -3.10400000      2.43800000     -2.92400000
O     -4.88900000    -11.93500000     11.56000000
H     -4.31800000    -12.63200000     11.88200000
H     -5.20400000    -11.49800000     12.35100000
O      3.35200000     13.20200000     -9.89000000
H      3.81900000     14.03000000     -9.77500000
H      2.55300000     13.44100000    -10.36100000
O     -3.59200000      9.66400000      9.70400000
H     -4.11700000      9.63900000     10.50400000
H     -2.80300000      9.16800000      9.91800000
O    -10.35200000     -0.86200000     -1.91300000
H     -9.91700000     -0.23200000     -1.33700000
H    -11.18200000     -1.05300000     -1.47500000
O     -6.14200000    -10.77800000      3.81800000
H     -7.08300000    -10.61900000      3.75800000
H     -5.88400000    -11.02900000      2.93100000
O     -8.47600000     -2.06200000     -3.68400000
H     -9.08600000     -1.59000000     -3.11600000
H     -7.84900000     -2.46300000     -3.08100000
O     -8.66900000     11.30300000     -5.56100000
H     -7.93800000     11.89000000     -5.75700000
H     -9.29900000     11.85300000     -5.09500000
O     -6.72300000      6.01300000     -1.79300000
H     -5.90100000      5.54100000     -1.66400000
H     -7.17100000      5.94800000     -0.94900000
O      3.50900000     14.08400000      6.09600000
H      4.05500000     13.69400000      6.77900000
H      3.21800000     13.34000000      5.56800000
O      1.51300000     -6.92100000     10.11100000
H      2.09000000     -6.46700000      9.49600000
H      0.83000000     -7.30400000      9.56100000
O      2.39100000     -6.32400000    -15.82300000
H      1.71800000     -6.66800000    -16.41000000
H      3.21600000     -6.50000000    -16.27500000
O      7.60100000      1.08700000     10.79300000
H      7.47200000      0.62400000      9.96500000
H      8.17500000      1.82000000     10.57100000
O     14.68800000     -5.89700000     -9.72100000
H     13.89100000     -6.42600000     -9.70500000
H     15.32700000     -6.40900000     -9.22500000
O      2.43500000      1.44000000      3.43700000
H      2.20600000      0.57400000      3.10000000
H      3.14500000      1.27500000      4.05800000
O     -2.12500000     12.23300000     -3.47300000
H     -2.66200000     12.12500000     -2.68800000
H     -2.19200000     13.16400000     -3.68200000
O     -7.75300000      2.52400000     -1.90700000
H     -7.65400000      2.40200000     -0.96300000
H     -7.70500000      3.47200000     -2.03200000
O     -4.80000000     10.19500000      2.35600000
H     -5.55100000      9.92500000      1.82700000
H     -5.09600000     10.09300000      3.26100000
O     -0.98300000     14.51800000      3.88700000
H     -0.36300000     15.23800000      3.77500000
H     -0.50700000     13.87000000      4.40600000
O      5.89400000     10.38400000      3.88500000
H      5.95600000      9.43800000      4.02200000
H      6.79800000     10.69300000      3.94000000
O     -2.47200000     -6.60600000     15.68800000
H     -1.85700000     -6.80400000     16.39300000
H     -3.31400000     -6.93000000     16.00700000
O     -6.15600000     -3.17100000     -1.80300000
H     -6.96700000     -3.46400000     -1.38800000
H     -6.16900000     -3.57900000     -2.66900000
O      6.61000000    -11.61400000     -4.90100000
H      6.69600000    -10.66300000     -4.96600000
H      6.40400000    -11.89700000     -5.79200000
O     -4.11200000     -7.18000000     -0.25300000
H     -4.56900000     -6.96700000      0.56100000
H     -4.43000000     -8.05300000     -0.48300000
O     11.86500000      7.99600000      9.15500000
H     12.42600000      8.43500000      8.51600000
H     12.41700000      7.30600000      9.52400000
O      7.45100000     -3.77600000    -13.08000000
H      7.37900000     -2.93600000    -13.53400000
H      6.78400000     -4.32700000    -13.48800000
O     -1.63300000      6.35300000      8.62000000
H     -2.55400000      6.26100000      8.37800000
H     -1.15400000      5.95000000      7.89500000
O      2.41500000     -1.21400000      8.50300000
H      1.97300000     -0.74700000      7.79400000
H      2.21800000     -2.13700000      8.34100000
O     -5.69800000    -12.32200000      8.82900000
H     -5.25800000    -12.43000000      9.67200000
H     -5.80800000    -13.21400000      8.50000000
O      7.04600000     11.72200000     -3.28100000
H      7.22700000     10.99000000     -3.87100000
H      6.12500000     11.61700000     -3.04500000
O     -8.65000000     -0.16900000      0.12500000
H     -8.75200000     -0.05500000      1.07000000
H     -7.70500000     -0.12500000     -0.02100000
O      1.70100000     13.73400000     10.49200000
H      2.35900000     13.03900000     10.49700000
H      1.92000000     14.26700000      9.72800000
O     -5.17400000    -15.26500000      7.39200000
H     -4.98200000    -14.48400000      6.87400000
H     -6.13000000    -15.29200000      7.43800000
O     -1.59100000     -1.63900000     -6.81800000
H     -0.86400000     -1.51300000     -7.42800000
H     -1.55900000     -2.57000000     -6.59700000
O      2.69200000     10.71400000     -3.61100000
H      2.76900000      9.83500000     -3.24100000
H      1.78000000     10.95900000     -3.45900000
O      3.87000000      5.77300000     -2.73400000
H      4.05100000      5.00000000     -3.26900000
H      3.96400000      6.50900000     -3.33800000
O      6.22500000    -13.76000000     -3.02200000
H      5.35100000    -14.06000000     -3.27300000
H      6.33700000    -12.93200000     -3.48800000
O      6.91300000      8.76600000      6.31000000
H      7.14600000      9.16500000      7.14800000
H      7.57100000      9.09400000      5.69800000
O     10.77600000    -10.10800000     10.20000000
H     11.39800000    -10.83600000     10.22200000
H     10.83300000     -9.71800000     11.07200000
O     14.74000000      4.14600000     -0.34800000
H     14.26800000      4.56800000      0.37000000
H     14.89000000      3.25100000     -0.04200000
O     -0.04200000     -6.63400000     -3.87100000
H     -0.52500000     -7.21000000     -3.27800000
H     -0.47700000     -5.78500000     -3.78600000
O      9.85800000     13.07400000      3.08300000
H     10.03500000     13.73800000      2.41700000
H      8.91900000     12.90500000      3.01000000
O     13.61700000      5.95900000      5.98200000
H     13.42000000      5.26600000      5.35000000
H     14.37300000      5.63100000      6.46900000
O    -14.12900000      4.34900000     -8.20500000
H    -14.85000000      4.80900000     -8.63500000
H    -14.53000000      3.55600000     -7.84900000
O      1.61000000      3.81100000      3.42200000
H      1.97600000      2.97800000      3.12500000
H      1.19100000      3.60500000      4.25800000
O      8.88100000    -10.85600000      2.55100000
H      9.36300000    -11.52400000      2.06400000
H      8.44300000    -11.34000000      3.25200000
O      2.68800000     -7.06300000      2.91200000
H      3.30900000     -7.66800000      2.50600000
H      1.95000000     -7.03400000      2.30400000
O      1.71600000     10.49400000     13.37800000
H      2.05000000      9.94000000     12.67300000
H      2.50000000     10.87500000     13.77600000
O     13.55500000     -1.73400000      2.85900000
H     13.40100000     -1.18500000      3.62800000
H     12.92400000     -2.44900000      2.94400000
O     15.82600000     -4.67800000     -0.02700000
H     16.68100000     -4.53300000     -0.43100000
H     15.66300000     -3.88300000      0.48100000
O      4.75400000     -0.73600000     -6.82000000
H      5.02900000     -1.58800000     -7.15800000
H      4.97400000     -0.76500000     -5.88900000
O      4.47000000     15.09800000     -1.25500000
H      3.68800000     14.68500000     -0.88900000
H      4.84900000     14.43100000     -1.82600000
O     -1.15000000     -5.33700000      9.55000000
H     -1.76200000     -5.82400000     10.10100000
H     -0.38800000     -5.19000000     10.11000000
O     -1.99500000     -0.77000000      6.55600000
H     -2.85200000     -1.16400000      6.39100000
H     -1.98900000      0.02300000      6.01900000
O     -6.35200000     -4.52600000      2.09400000
H     -5.83400000     -5.04900000      2.70600000
H     -5.90200000     -3.68200000      2.06000000
O     -6.07000000    -13.28900000     -2.21000000
H     -6.53300000    -12.85200000     -1.49500000
H     -6.30100000    -12.78400000     -2.98900000
O      7.46800000     -1.47000000      2.72400000
H      7.33600000     -0.68600000      3.25800000
H      7.11100000     -1.23800000      1.86700000
O      5.89700000      2.34900000      2.98800000
H      6.41600000      1.72500000      3.49500000
H      5.53000000      2.94300000      3.64400000
O     -1.02900000      2.90000000      8.12500000
H     -0.20600000      2.53200000      8.44700000
H     -1.70600000      2.44400000      8.62500000
O     -6.59300000      1.62400000    -11.23300000
H     -6.49100000      0.85300000    -10.67500000
H     -7.13500000      2.22200000    -10.71900000
O     -9.71700000    -10.09200000     -1.52800000
H    -10.04700000    -10.83500000     -2.03400000
H    -10.37000000     -9.40400000     -1.66000000
O     -2.68900000      3.58100000     12.49400000
H     -1.86300000      3.92000000     12.14900000
H     -3.35300000      3.90400000     11.88600000
O      4.83000000      4.43500000    -15.21800000
H      3.88500000      4.57800000    -15.16600000
H      4.92100000      3.50000000    -15.40000000
O      5.93900000     11.67000000     -6.80700000
H      5.06900000     11.93800000     -6.51100000
H      6.11000000     10.85200000     -6.34100000
O      2.64000000     10.74300000     -8.45400000
H      2.93300000     11.64500000     -8.57800000
H      2.98900000     10.49300000     -7.59800000
O     -9.99300000      3.07900000     14.25900000
H     -9.59900000      2.71300000     15.05100000
H    -10.93400000      3.06200000     14.42900000
O     10.58600000     -8.47600000    -12.22400000
H     10.59500000     -7.68600000    -12.76500000
H     10.42600000     -8.15600000    -11.33600000
O     -9.75400000     -8.01500000      8.58300000
H    -10.11800000     -7.20600000      8.22300000
H     -9.56400000     -7.80600000      9.49800000
O     -0.07700000      9.94600000     15.23700000
H      0.44000000     10.48000000     14.63300000
H      0.03200000      9.05000000     14.91700000
O     -9.93400000      3.03100000      1.95300000
H    -10.27400000      3.35400000      2.78700000
H    -10.48300000      2.27500000      1.74600000
O     -2.30100000     14.82400000     -1.14700000
H     -2.04100000     14.39600000     -0.33100000
H     -3.19800000     14.52700000     -1.29900000
O      4.20500000      8.86800000    -14.30800000
H      3.35300000      8.68600000    -13.91100000
H      4.75000000      8.12200000    -14.05900000
O      2.29400000     -1.47300000    -12.04500000
H      2.75100000     -2.10300000    -11.48800000
H      2.56800000     -1.69600000    -12.93400000
O    -10.52800000      7.05100000     -5.72300000
H     -9.82600000      6.73700000     -6.29400000
H    -11.03900000      6.26800000     -5.51900000
O      6.52700000      4.78900000     14.89500000
H      5.70900000      4.34800000     15.12700000
H      6.75600000      4.43100000     14.03700000
O      6.32500000     -2.15200000      0.02700000
H      5.52300000     -2.31800000      0.52100000
H      6.05100000     -1.58000000     -0.69000000
O    -10.31400000      8.10700000    -11.47400000
H    -10.51500000      8.98700000    -11.79200000
H     -9.36100000      8.09600000    -11.38500000
O     -3.10700000      7.66300000     12.04400000
H     -2.17800000      7.64100000     12.27400000
H     -3.29500000      6.78200000     11.72100000
O     12.78800000     -3.67400000     -8.25200000
H     12.53500000     -3.34600000     -9.11500000
H     13.72100000     -3.47100000     -8.18300000
O      8.19600000      1.65700000    -15.52400000
H      8.27300000      0.95600000    -16.17100000
H      9.09800000      1.83500000    -15.25600000
O    -10.04000000      5.22400000     -3.30600000
H    -10.16000000      4.91900000     -2.40700000
H     -9.55100000      6.04200000     -3.21800000
O    -10.48700000     12.92500000     -4.71800000
H    -11.31200000     13.37900000     -4.54800000
H    -10.12700000     12.74900000     -3.84900000
O      5.24900000     11.84300000    -11.89500000
H      5.68200000     11.90900000    -11.04400000
H      4.41200000     12.29100000    -11.77300000
O     13.96300000      2.40500000      1.96000000
H     14.03200000      3.33100000      2.19400000
H     13.11200000      2.13400000      2.30300000
O      6.36800000     -7.91600000     -9.81900000
H      7.16800000     -7.68700000    -10.29200000
H      6.64200000     -8.59300000     -9.19900000
O    -10.81800000     12.18800000      5.83800000
H    -10.61600000     12.95200000      5.29900000
H    -10.09200000     12.13500000      6.46000000
O      2.15900000      5.83100000     15.65600000
H      2.61100000      6.54600000     15.20900000
H      2.66500000      5.05000000     15.43100000
O     -1.09800000      6.50700000      5.52300000
H     -1.54600000      5.67100000      5.39300000
H     -0.47800000      6.56200000      4.79500000
O      2.27800000    -10.25000000      8.03700000
H      2.74800000    -10.91800000      8.53500000
H      2.77700000     -9.44600000      8.18500000
O      8.38400000      6.42700000     -4.65100000
H      9.01500000      7.02200000     -4.24500000
H      8.27800000      6.76200000     -5.54100000
O      5.07200000    -13.87800000     -7.22900000
H      4.50500000    -13.62900000     -7.95900000
H      5.51500000    -14.67200000     -7.53000000
O     -8.74700000     -7.79700000     -8.29900000
H     -8.72900000     -7.79500000     -9.25600000
H     -8.45000000     -8.67400000     -8.05600000
O     -9.17000000      0.57400000     12.85500000
H     -9.43000000      1.37200000     13.31600000
H     -9.89800000      0.39300000     12.26100000
O     -3.73900000     12.63400000      8.61400000
H     -3.05800000     13.12800000      9.07100000
H     -3.54100000     11.71800000      8.80800000
O      3.25100000     -2.91700000     -3.85400000
H      4.05000000     -3.43700000     -3.77200000
H      3.46200000     -2.08600000     -3.42900000
O      7.05300000    -16.38000000     -3.43200000
H      6.34500000    -16.62600000     -2.83700000
H      6.97200000    -15.43100000     -3.52100000
O     -1.49500000     -2.06500000     18.25900000
H     -1.19000000     -1.78200000     17.39700000
H     -1.50200000     -1.26500000     18.78500000
O      4.19200000     -8.79100000     13.92600000
H      4.29900000     -8.13800000     14.61700000
H      3.25800000     -8.77100000     13.71800000
O    -13.29700000     -1.25200000      1.81100000
H    -14.25100000     -1.33100000      1.84000000
H    -13.08200000     -0.68200000      2.55000000
O     -7.88500000     -4.33700000     11.65100000
H     -8.08200000     -4.54300000     12.56400000
H     -7.74400000     -3.39000000     11.64400000
O     -8.24800000      9.44800000     12.00900000
H     -7.98300000      9.35500000     12.92500000
H     -8.61200000     10.33100000     11.95400000
O     11.35300000     10.45900000      4.59800000
H     10.79400000      9.77800000      4.97100000
H     12.22300000     10.06100000      4.55900000
O     -5.70900000     -9.82400000      7.92200000
H     -4.85100000     -9.65100000      8.30800000
H     -5.90400000    -10.72900000      8.16700000
O     -7.85400000     -7.07500000    -13.63900000
H     -8.00300000     -6.59400000    -12.82500000
H     -7.60200000     -7.95400000    -13.35600000
O     14.33400000     -9.55400000     -1.48100000
H     14.93000000     -8.90900000     -1.10000000
H     13.67700000     -9.70300000     -0.80100000
O      6.40000000    -16.40000000      1.69900000
H      7.09600000    -15.76400000      1.53500000
H      5.59000000    -15.90600000      1.57400000
O    -11.96700000      5.91200000      6.93100000
H    -12.03300000      6.42400000      7.73800000
H    -12.81900000      6.02100000      6.50800000
O      3.12800000    -13.91500000      9.85900000
H      4.00800000    -14.14400000     10.15800000
H      2.56600000    -14.08800000     10.61500000
O      9.58900000     11.57000000      6.90100000
H      9.42000000     11.79700000      5.98700000
H     10.43900000     11.13000000      6.88600000
O    -14.17300000    -10.43500000      1.31800000
H    -13.52500000    -10.31000000      2.01100000
H    -14.52800000    -11.31000000      1.47700000
O     -6.01600000     -5.58000000     -6.57600000
H     -5.98700000     -6.53600000     -6.59800000
H     -6.38900000     -5.33200000     -7.42200000
O     -9.87100000      8.47300000     -0.41400000
H     -9.27000000      8.24900000     -1.12400000
H    -10.69800000      8.05900000     -0.66100000
O     -6.34500000     -8.36900000     -2.51900000
H     -7.10700000     -8.01400000     -2.06100000
H     -6.59300000     -8.35800000     -3.44300000
O      0.34400000      8.96400000     -8.03100000
H      1.07200000      9.57100000     -7.90300000
H      0.76200000      8.12200000     -8.20800000
O      0.97000000    -11.45300000    -12.54100000
H      1.74500000    -11.57400000    -11.99200000
H      0.76300000    -10.52200000    -12.46100000
O      1.81100000     -6.99600000     -9.93900000
H      2.30000000     -6.40600000    -10.51200000
H      2.47300000     -7.36600000     -9.35500000
O      8.63400000     10.48500000      3.69800000
H      8.35000000      9.98800000      2.93100000
H      9.49900000     10.82000000      3.46000000
O     -0.14200000     -5.33200000    -16.58000000
H     -0.75800000     -5.08800000    -17.27000000
H      0.42700000     -4.56800000    -16.48600000
O      0.08000000    -17.34600000     -4.77500000
H      0.46200000    -18.17700000     -4.49300000
H     -0.54600000    -17.12400000     -4.08600000
O      1.49500000     -3.26200000     17.32500000
H      2.08000000     -2.52400000     17.49900000
H      0.71500000     -3.07700000     17.84700000
O     -8.22900000     -5.07600000     14.38100000
H     -7.28100000     -4.96200000     14.46000000
H     -8.37200000     -6.00800000     14.54900000
O     -7.36300000     -7.91300000     12.75000000
H     -6.41300000     -8.02500000     12.76900000
H     -7.64500000     -8.10400000     13.64500000
O     15.67800000     -7.50400000     -0.50500000
H     15.47200000     -6.63600000     -0.16000000
H     15.88100000     -7.35300000     -1.42800000
O    -15.77200000     -4.51900000      6.20600000
H    -16.36500000     -5.04800000      6.73900000
H    -15.74600000     -4.96700000      5.36000000
O     13.06400000      2.91700000     12.91600000
H     12.67700000      3.16700000     12.07600000
H     13.03500000      3.71700000     13.44100000
O     10.97000000     -3.47900000     -5.81700000
H     11.23500000     -3.47700000     -6.73700000
H     11.54500000     -2.83600000     -5.40200000
O     11.02700000     -2.37100000      7.00300000
H     10.20000000     -2.69000000      7.36300000
H     11.59200000     -3.14400000      6.98200000
O      0.18100000    -13.23400000     -9.77600000
H      0.95800000    -12.68100000     -9.69900000
H     -0.26000000    -13.14700000     -8.93000000
O     10.76300000      8.93400000     -5.14900000
H     10.85500000      8.90800000     -6.10100000
H     10.13600000      9.63900000     -4.98700000
O     -2.37400000     -5.42400000     13.15000000
H     -1.91400000     -6.11800000     12.67900000
H     -2.37000000     -5.71100000     14.06300000
O     -9.90500000     -1.37700000      3.34900000
H    -10.67100000     -0.80700000      3.42900000
H     -9.60000000     -1.49600000      4.24800000
O      3.75200000      3.44300000     -5.67400000
H      2.97600000      3.27200000     -5.14000000
H      3.88100000      2.63700000     -6.17400000
O      0.36100000     10.49300000    -11.36600000
H      0.09800000     10.28500000    -12.26300000
H      1.29000000     10.26300000    -11.33000000
O     -0.37400000     -8.44800000     -7.06800000
H     -1.18600000     -7.97200000     -6.89400000
H     -0.46900000     -8.76100000     -7.96800000
O    -12.27600000    -11.71300000     -5.36600000
H    -11.91300000    -11.41000000     -6.19800000
H    -12.83300000    -10.99300000     -5.07100000
O      1.49900000      2.46000000    -15.94800000
H      1.53900000      3.34900000    -15.59500000
H      1.44800000      2.58100000    -16.89600000
O     13.01300000      0.04500000      4.93900000
H     13.13800000      0.01600000      5.88700000
H     13.38500000      0.88600000      4.67400000
O      6.66000000     -5.71900000     -1.24200000
H      6.30600000     -5.16100000     -0.55000000
H      6.28100000     -6.58100000     -1.07200000
O      8.27800000      4.14200000      9.61400000
H      8.81300000      4.84000000      9.23700000
H      7.64200000      3.93200000      8.93000000
O     -9.44300000      2.57300000     -7.04500000
H     -9.96400000      1.86200000     -6.67100000
H     -8.53700000      2.27600000     -6.96100000
O     -6.11800000     -4.68900000      9.51900000
H     -6.35400000     -5.54200000      9.15300000
H     -6.58500000     -4.65100000     10.35500000
O     12.56500000      5.39900000      9.82500000
H     11.82700000      4.79100000      9.77300000
H     13.23600000      5.01000000      9.26300000
O      6.42300000      3.44600000     -1.65400000
H      5.52600000      3.32100000     -1.34300000
H      6.32400000      3.86800000     -2.50800000
O     -4.51200000     13.22400000    -10.31300000
H     -3.79500000     13.39300000    -10.92400000
H     -5.30500000     13.37500000    -10.82600000
O      9.88900000      6.33300000      9.11900000
H      9.16000000      6.94000000      8.99300000
H     10.62300000      6.89100000      9.37700000
O     -7.40100000     -1.25200000     11.93800000
H     -8.07500000     -0.78600000     12.43400000
H     -6.70700000     -1.41800000     12.57600000
O     -7.84500000    -12.21800000     11.14800000
H     -8.24800000    -11.54300000     11.69400000
H     -6.95900000    -11.89400000     10.98200000
O     -6.68900000     -5.72300000      5.59100000
H     -6.73400000     -5.93300000      6.52400000
H     -7.59100000     -5.51300000      5.34900000
O    -12.50500000     -1.55200000     -4.45500000
H    -11.95800000     -2.29000000     -4.72400000
H    -12.19300000     -0.81700000     -4.98400000
O     -0.63600000     -1.05300000     15.69300000
H      0.09700000     -1.45900000     15.23100000
H     -0.47600000     -0.11200000     15.61600000
O      4.01200000    -10.36300000    -10.23100000
H      4.75200000    -10.78200000     -9.79000000
H      4.20600000    -10.45600000    -11.16400000
O     -8.51500000      3.62500000     11.96600000
H     -7.69900000      3.93500000     12.35800000
H     -9.10600000      3.50100000     12.70900000
