# Supplementary material for: Integrated Multiscale Multilevel Approach to Open Shell Molecular Systems
Source: J Chem Theory Comput. 2023 Feb 13;19(5):1446–56. doi: 10.1021/acs.jctc.2c00805 (PMC10018740; doi:10.1021/acs.jctc.2c00805)
Supplement: Supplementary file 2 — ct2c00805_si_002.zip [file ct2c00805_si_002.zip › structures/PROXYL/frame149.xyz]

2546

C     -1.26700000     -1.44000000      0.59500000
H     -1.81000000     -2.28000000      0.16300000
H     -1.54600000     -1.24300000      1.63000000
C     -1.32200000     -0.18800000     -0.30800000
C     -1.72400000     -0.55900000     -1.72300000
H     -2.02200000      0.29900000     -2.32500000
H     -2.59800000     -1.21000000     -1.74600000
H     -0.87200000     -1.05400000     -2.18900000
C     -2.11600000      0.86600000      0.39900000
H     -2.10100000      1.67600000     -0.33000000
H     -3.19100000      0.68800000      0.42200000
H     -1.65800000      1.10500000      1.35900000
N      0.13800000      0.28900000     -0.25500000
O      0.48000000      1.40700000     -0.70400000
C      1.06300000     -0.62900000      0.47500000
C      2.48500000     -0.86700000     -0.11700000
H      2.91100000     -1.64600000      0.51500000
H      2.35600000     -1.15900000     -1.16000000
H      3.03700000      0.06900000     -0.19600000
C      1.33000000     -0.04700000      1.92400000
H      1.86600000     -0.74900000      2.56300000
H      0.38600000      0.16200000      2.42800000
H      1.89200000      0.87300000      1.76900000
C      0.20700000     -1.91200000      0.54400000
H      0.42900000     -2.55500000     -0.30900000
H      0.37100000     -2.61000000      1.36500000
O     -2.32100000      8.07600000     12.49000000
H     -3.27400000      8.09400000     12.40000000
H     -2.05300000      7.27200000     12.04600000
O    -12.42300000      7.65400000     -1.95600000
H    -13.14300000      7.03800000     -1.82100000
H    -12.83200000      8.51700000     -1.89000000
O      0.78400000     15.10800000     -7.45200000
H      1.41000000     14.38700000     -7.38600000
H      0.89400000     15.44000000     -8.34300000
O     12.69800000      6.40700000     -3.64100000
H     12.99400000      5.50500000     -3.52100000
H     11.98500000      6.51100000     -3.01000000
O      5.03100000      7.58800000     -3.53300000
H      4.87600000      7.51100000     -4.47500000
H      5.90500000      7.22000000     -3.40400000
O     -0.49800000      6.34400000     -6.24600000
H      0.27000000      6.41300000     -5.67900000
H     -0.93800000      7.19000000     -6.15800000
O      2.34300000      2.39300000     -7.41300000
H      2.57700000      1.49800000     -7.65800000
H      2.00300000      2.31600000     -6.52200000
O     17.27900000     -0.45500000     -2.57100000
H     17.76800000     -0.12700000     -1.81600000
H     17.53800000     -1.37400000     -2.64400000
O     16.82900000      7.30700000      2.24500000
H     16.78800000      8.16700000      2.66300000
H     16.04200000      7.26700000      1.70200000
O     -1.42800000      1.82600000      5.72600000
H     -0.67300000      1.37000000      5.35400000
H     -1.77700000      2.34300000      5.00000000
O      7.84500000     -4.41800000    -11.67000000
H      7.35100000     -4.67100000    -12.45000000
H      8.75100000     -4.65000000    -11.87500000
O      8.28800000      1.01400000     -5.49400000
H      8.17700000      1.20700000     -4.56300000
H      8.33500000      1.87400000     -5.91300000
O      6.41300000     -9.80600000     13.00000000
H      6.92900000    -10.59300000     12.82300000
H      5.82100000     -9.73400000     12.25200000
O    -14.05600000      7.21900000     -5.27300000
H    -13.29500000      6.64000000     -5.24700000
H    -13.78200000      7.99700000     -4.78800000
O     -4.58300000      1.37800000    -10.49600000
H     -4.53500000      2.09800000    -11.12500000
H     -3.76600000      1.43700000    -10.00100000
O     -7.79900000     -0.74700000      6.92900000
H     -6.90600000     -0.68300000      7.26700000
H     -8.13500000      0.14900000      6.96800000
O     -2.81400000      3.32900000      9.96100000
H     -2.64500000      2.66100000      9.29700000
H     -3.76400000      3.31300000     10.08000000
O     -8.70000000    -15.25400000     -1.53800000
H     -9.45200000    -15.83200000     -1.66100000
H     -8.84600000    -14.53700000     -2.15500000
O      2.43200000    -11.39300000    -10.94400000
H      2.09400000    -10.87600000    -11.67500000
H      2.67000000    -10.74400000    -10.28200000
O    -16.86400000     -5.19500000     -1.94900000
H    -16.86600000     -5.67700000     -1.12200000
H    -16.68200000     -4.28900000     -1.69700000
O      2.92300000     -9.95400000     -2.14200000
H      2.78700000     -9.08300000     -1.76800000
H      3.85100000    -10.13600000     -1.99600000
O     10.72900000      0.70600000    -10.31600000
H      9.77500000      0.70900000    -10.39700000
H     10.98200000     -0.19900000    -10.49800000
O      4.26000000    -12.79700000    -12.48700000
H      3.69700000    -12.19300000    -12.00200000
H      5.09800000    -12.76700000    -12.02400000
O      3.30600000     17.48600000     -0.39200000
H      3.09600000     17.32000000     -1.31100000
H      2.59800000     17.06500000      0.09500000
O     -2.40100000      5.77000000      6.10800000
H     -2.06400000      5.16200000      6.76600000
H     -3.28200000      5.98800000      6.41300000
O     12.96400000    -10.09800000      2.92100000
H     13.88600000     -9.87300000      2.79700000
H     12.67900000    -10.42000000      2.06600000
O      2.17300000      8.26000000     11.13200000
H      2.11900000      7.45300000     11.64400000
H      1.54900000      8.85200000     11.55300000
O      8.14900000     -4.43100000     -8.67200000
H      9.00300000     -3.99800000     -8.68500000
H      7.97200000     -4.64100000     -9.58800000
O    -13.68800000      5.59300000      5.21700000
H    -13.38000000      5.22600000      6.04500000
H    -13.34700000      4.99800000      4.54900000
O    -12.59900000     -9.10300000     -0.18700000
H    -11.85700000     -8.62800000     -0.56000000
H    -13.03500000     -8.46300000      0.37600000
O     12.53300000     -9.09400000     -2.48000000
H     12.49400000     -8.35000000     -3.08200000
H     11.61700000     -9.29300000     -2.28700000
O     -7.70500000    -11.41800000      0.30300000
H     -7.27100000    -11.71500000      1.10300000
H     -7.34700000    -11.97800000     -0.38600000
O      6.43300000     11.37900000      1.90300000
H      6.68100000     11.96300000      1.18600000
H      6.74400000     10.51600000      1.62800000
O      5.80600000      9.02800000      6.98600000
H      5.38500000      9.39300000      6.20800000
H      6.11000000      9.79200000      7.47500000
O      8.23700000     -1.68500000     13.20800000
H      8.93400000     -2.33900000     13.16100000
H      7.44000000     -2.19400000     13.35100000
O      4.51600000      5.51800000      1.35100000
H      3.90200000      4.81000000      1.15800000
H      4.26000000      5.82800000      2.21900000
O     -7.82900000     -9.82900000      9.21900000
H     -7.66500000     -9.72600000     10.15700000
H     -7.19000000    -10.48300000      8.93500000
O      0.28200000     14.70700000     11.46400000
H     -0.34600000     14.05100000     11.16000000
H     -0.25600000     15.36900000     11.89800000
O    -13.58300000      4.86800000     -7.43000000
H    -12.86500000      4.27100000     -7.64300000
H    -13.23200000      5.42700000     -6.73700000
O     -9.00800000      7.83100000     -6.12700000
H     -9.22500000      7.36300000     -5.32100000
H     -8.13600000      8.19000000     -5.96900000
O      1.59700000    -11.95800000      3.35100000
H      2.51100000    -12.23900000      3.30200000
H      1.41000000    -11.91500000      4.28900000
O      3.93800000      4.81100000     10.35600000
H      4.24700000      4.15700000     10.98400000
H      4.23100000      5.64700000     10.71700000
O    -13.25700000     -3.06600000     -0.61800000
H    -13.62700000     -3.93600000     -0.46300000
H    -12.74700000     -3.16300000     -1.42200000
O     10.39600000      0.60600000      1.58200000
H     11.00000000      1.02100000      0.96700000
H      9.67500000      1.23000000      1.66800000
O      3.26500000      1.34400000    -12.34000000
H      3.41100000      1.46000000    -13.27900000
H      3.27500000      2.23200000    -11.98400000
O     -7.75900000    -11.05600000      5.38000000
H     -8.36900000    -10.91100000      4.65800000
H     -6.95500000    -10.61500000      5.10700000
O    -14.65200000      0.24200000      1.78200000
H    -14.68700000     -0.44700000      1.11800000
H    -14.21600000      0.97300000      1.34600000
O     -4.95400000     -0.17900000      7.82400000
H     -5.31500000      0.62400000      8.20100000
H     -4.11500000     -0.29600000      8.27000000
O      4.43800000      2.15600000    -15.10000000
H      5.30400000      2.55200000    -15.20000000
H      3.86500000      2.69100000    -15.64800000
O     -4.68300000      4.58700000     -9.35800000
H     -4.50700000      5.47000000     -9.68200000
H     -3.82500000      4.16400000     -9.33700000
O      2.00400000     16.35300000      3.69200000
H      2.70400000     15.73400000      3.90200000
H      1.34100000     16.20300000      4.36600000
O      0.89600000      4.00600000     -5.58300000
H      1.52700000      4.70800000     -5.42100000
H      0.60200000      4.15100000     -6.48200000
O      6.50900000     -0.35100000      4.05900000
H      6.13100000     -0.80500000      4.81200000
H      6.99500000     -1.02900000      3.58900000
O     -0.90800000     -0.48500000     12.92200000
H     -1.02500000     -1.42800000     12.80500000
H     -1.01100000     -0.34500000     13.86300000
O     -2.33500000      0.94000000      8.49700000
H     -2.06400000      0.05900000      8.75800000
H     -2.20600000      0.95900000      7.54900000
O     13.88300000     -3.39300000      6.30800000
H     14.60000000     -3.73700000      6.84100000
H     14.12200000     -3.62100000      5.41000000
O      1.08500000    -10.10300000     -6.95100000
H      0.99400000     -9.99100000     -6.00500000
H      0.99100000    -11.04500000     -7.09100000
O     -7.36400000     -4.70100000      7.67300000
H     -7.92900000     -5.01100000      8.38100000
H     -6.87400000     -5.47700000      7.40100000
O     -3.13300000      7.82400000     -3.76300000
H     -3.69800000      7.18200000     -4.19200000
H     -2.50000000      7.29800000     -3.27400000
O      1.75600000     15.26200000      0.98500000
H      1.96100000     14.40300000      0.61800000
H      1.80600000     15.13700000      1.93200000
O     -2.57900000      2.81400000      3.50500000
H     -3.35100000      2.25000000      3.53700000
H     -2.91400000      3.69000000      3.69600000
O     11.59300000      7.49500000      6.80400000
H     10.69900000      7.15300000      6.81700000
H     11.94100000      7.29100000      7.67200000
O     -4.26600000     -7.96400000     -6.86900000
H     -3.44900000     -8.44500000     -6.73800000
H     -4.81500000     -8.21600000     -6.12700000
O      3.37100000    -11.82800000      0.53500000
H      2.54200000    -12.21300000      0.25000000
H      3.24900000    -10.88600000      0.42000000
O     -5.91700000     -2.96200000     -4.78300000
H     -5.42300000     -2.16600000     -4.97700000
H     -5.40800000     -3.66500000     -5.18600000
O     -5.50000000     -0.32900000    -12.30500000
H     -6.44000000     -0.28500000    -12.47900000
H     -5.39800000      0.06600000    -11.43900000
O      2.56800000     -0.82500000     17.75400000
H      2.58200000     -0.63100000     16.81700000
H      3.06800000     -1.63700000     17.83800000
O     -1.19800000      8.13100000      5.86200000
H     -1.53200000      7.23600000      5.92200000
H     -0.47400000      8.15900000      6.48700000
O      7.96600000    -10.86700000      5.23500000
H      7.89600000    -11.78800000      5.48600000
H      7.26200000    -10.73900000      4.59900000
O    -10.14500000     -4.84700000      4.10200000
H     -9.49300000     -4.24500000      3.74200000
H    -10.59400000     -4.33800000      4.77800000
O      3.07000000     -7.60900000     -6.39500000
H      3.59700000     -8.40200000     -6.29700000
H      3.17900000     -7.36100000     -7.31300000
O     10.12400000      9.72500000     -9.27800000
H     11.02200000     10.03300000     -9.40400000
H      9.73300000      9.76600000    -10.15000000
O      3.90400000     -7.32100000     -8.96700000
H      3.91700000     -7.69000000     -9.85000000
H      4.82500000     -7.16600000     -8.75900000
O    -11.43200000    -13.48500000     -4.63400000
H    -10.69300000    -13.22800000     -4.08200000
H    -12.20400000    -13.17600000     -4.15900000
O     11.51600000    -13.02300000     -1.97900000
H     10.89400000    -13.23200000     -2.67500000
H     12.18300000    -13.70700000     -2.04100000
O    -11.54600000     11.34600000     -2.18500000
H    -11.28200000     10.82700000     -2.94500000
H    -12.39100000     10.97900000     -1.92700000
O    -17.01300000     -1.23500000     -5.87900000
H    -17.27300000     -0.83400000     -6.70800000
H    -16.08500000     -1.44200000     -5.99300000
O     -1.82000000      9.00700000     -5.91600000
H     -2.25200000      8.86200000     -5.07400000
H     -2.40500000      8.60500000     -6.55800000
O     -0.91700000      0.89100000     15.44200000
H     -0.24400000      0.96200000     16.11900000
H     -1.44700000      1.68000000     15.54800000
O      8.67300000      2.76500000      1.21800000
H      8.11800000      2.73100000      1.99800000
H      8.07600000      2.59200000      0.49100000
O      1.55100000      5.51500000    -15.03400000
H      0.63800000      5.25600000    -15.16100000
H      1.56200000      5.94100000    -14.17700000
O     -0.31900000    -13.24300000     -5.26000000
H     -0.66800000    -13.10500000     -6.14100000
H     -0.51100000    -14.16100000     -5.06800000
O      9.85700000     -3.90400000     13.71000000
H      9.16100000     -4.56000000     13.70400000
H     10.62600000     -4.36700000     13.38000000
O      4.50000000      5.27000000     -7.25200000
H      4.73100000      4.46100000     -7.70900000
H      4.77200000      5.11900000     -6.34600000
O    -16.39800000     -3.59700000      6.29800000
H    -15.70800000     -4.24500000      6.15700000
H    -16.36400000     -3.41200000      7.23700000
O     -5.96100000      7.01500000      5.22700000
H     -5.88200000      7.95300000      5.05600000
H     -6.75200000      6.75200000      4.75600000
O     -7.37900000      1.47100000      8.62600000
H     -7.41900000      0.69300000      9.18300000
H     -8.29500000      1.71300000      8.48600000
O     -1.31800000      8.85700000      0.09300000
H     -1.94000000      9.48700000      0.45900000
H     -1.82100000      8.04700000      0.00700000
O     15.65200000      5.27700000      6.92000000
H     15.60900000      5.05600000      5.99000000
H     14.81200000      4.98500000      7.27500000
O     -4.93000000      8.50200000     12.11700000
H     -5.68500000      7.97100000     12.36900000
H     -4.92400000      9.22400000     12.74500000
O     -0.17000000     16.96800000     -0.42200000
H      0.34500000     16.30800000      0.04200000
H     -1.00700000     16.53900000     -0.59800000
O      1.55600000     -2.30600000     14.07500000
H      2.37400000     -2.09900000     13.62300000
H      0.89300000     -2.30300000     13.38400000
O     -3.01300000      1.36600000     12.03200000
H     -2.64700000      1.90500000     11.33000000
H     -2.28300000      0.81600000     12.31600000
O     -5.68700000      7.71100000      0.16600000
H     -4.92400000      7.56100000      0.72400000
H     -5.69100000      6.96800000     -0.43800000
O      7.25100000      9.48200000     -0.19400000
H      8.06200000      8.97500000     -0.19700000
H      7.20500000      9.86600000     -1.07000000
O      8.21500000     -0.40100000     -7.91400000
H      8.97300000     -0.64900000     -8.44400000
H      8.58900000     -0.11300000     -7.08100000
O     10.84200000      2.82600000      8.11000000
H     10.78400000      1.88200000      8.25700000
H     10.40800000      2.96400000      7.26800000
O      8.82300000      2.01100000     -2.90200000
H      9.66700000      1.63500000     -2.65100000
H      9.04100000      2.87500000     -3.25200000
O      4.12500000      9.96900000    -14.82900000
H      5.00000000     10.25000000    -14.56100000
H      3.78100000      9.50000000    -14.06800000
O    -11.03100000      9.62900000      2.84600000
H    -11.81400000      9.89600000      2.36400000
H    -10.54300000     10.44200000      2.97800000
O    -10.00500000    -11.77700000      7.23800000
H    -10.60100000    -12.28000000      6.68300000
H     -9.25200000    -11.59300000      6.67700000
O      3.28300000     13.62900000      4.46100000
H      4.09900000     14.11700000      4.35400000
H      3.23200000     13.07400000      3.68300000
O      8.11000000      9.60700000    -10.96900000
H      7.55600000     10.19300000    -11.48400000
H      8.43900000      8.97000000    -11.60300000
O      6.49000000      7.47900000      9.40100000
H      5.84900000      8.03300000      8.95600000
H      6.09700000      7.29500000     10.25400000
O     -8.13000000      7.32400000      1.12500000
H     -7.26000000      7.62300000      0.86100000
H     -8.29500000      7.77200000      1.95500000
O     -0.56500000    -15.76500000      7.02200000
H     -0.24200000    -15.17600000      7.70400000
H     -0.07700000    -16.57700000      7.15600000
O    -16.34400000      6.71700000      5.43000000
H    -15.48100000      6.30300000      5.41300000
H    -16.48000000      6.94900000      6.34900000
O      1.84300000     -6.18600000     -4.36700000
H      2.22500000     -6.76700000     -5.02400000
H      1.21800000     -5.65000000     -4.85500000
O     -8.83700000     -2.59300000     11.20900000
H     -9.01700000     -2.72800000     10.27900000
H     -9.70200000     -2.51300000     11.61100000
O      5.26000000      6.42900000      6.79900000
H      4.95200000      6.26200000      7.69000000
H      5.64600000      7.30400000      6.83900000
O      4.89700000     -1.13100000      6.22500000
H      4.08400000     -1.34700000      5.76700000
H      5.17500000     -1.95700000      6.62100000
O     -2.40500000     11.04200000      1.29000000
H     -2.72800000     11.92700000      1.12200000
H     -3.04000000     10.66700000      1.90100000
O      9.17700000     -9.43100000      6.91700000
H      8.41000000     -9.01200000      7.30700000
H      8.83300000     -9.90200000      6.15800000
O      2.87500000     -0.56000000    -10.31000000
H      2.78500000     -0.13400000    -11.16300000
H      2.25800000     -0.09600000     -9.74400000
O    -12.58800000      4.97900000      0.84000000
H    -13.42100000      5.23800000      0.44700000
H    -12.05500000      5.77300000      0.81800000
O     -7.87800000     -7.07600000    -10.56500000
H     -7.23200000     -7.59200000    -10.08200000
H     -7.84600000     -6.21000000    -10.15800000
O     -5.90400000      2.03700000     -8.17600000
H     -5.35700000      2.81600000     -8.07100000
H     -5.63100000      1.66400000     -9.01400000
O    -12.90500000      1.33400000     11.53900000
H    -12.85900000      2.23700000     11.22400000
H    -12.87300000      0.80100000     10.74400000
O     -4.42000000     -1.13400000     -6.91800000
H     -5.08300000     -0.53600000     -6.57300000
H     -4.86200000     -1.60100000     -7.62600000
O      1.48000000      2.91900000      6.14900000
H      0.92000000      2.14700000      6.07100000
H      1.49200000      3.11300000      7.08600000
O      5.47100000     16.62500000      1.29200000
H      4.67700000     16.82400000      0.79500000
H      5.67400000     15.71700000      1.06500000
O      5.04700000     16.15600000      6.70900000
H      5.09200000     15.75700000      5.84000000
H      5.23100000     17.08300000      6.55800000
O    -10.77300000     -5.52300000     -5.44000000
H    -10.26900000     -6.33600000     -5.47700000
H    -10.17200000     -4.85300000     -5.76600000
O     -7.88500000     13.95000000     -2.93800000
H     -8.59900000     13.52700000     -2.46200000
H     -7.16300000     13.32300000     -2.89600000
O    -16.23200000     -2.14200000      2.85300000
H    -17.10000000     -2.16400000      3.25600000
H    -15.71600000     -1.57500000      3.42500000
O     -2.89900000     13.34100000     -1.93400000
H     -3.03000000     13.77300000     -1.09000000
H     -2.24900000     12.66100000     -1.75600000
O      5.77300000     -7.24100000      5.62400000
H      6.34100000     -6.75600000      5.02500000
H      6.28700000     -7.32300000      6.42800000
O     15.59600000      2.97700000     -5.64300000
H     16.17000000      2.22200000     -5.51200000
H     14.86300000      2.82700000     -5.04600000
O      2.25300000      4.14600000     17.69200000
H      1.83000000      4.81200000     17.15000000
H      3.17700000      4.18700000     17.44400000
O      6.07900000      7.23600000     -6.28400000
H      6.39700000      7.69100000     -7.06400000
H      5.45500000      6.59200000     -6.62100000
O      3.53200000     -9.40700000      5.52000000
H      3.22900000     -9.45200000      4.61300000
H      4.14200000     -8.66900000      5.53200000
O      2.40500000     -3.84800000    -10.71900000
H      2.09600000     -3.00900000    -11.06000000
H      2.46800000     -3.71400000     -9.77400000
O      2.53000000     12.80700000     -7.63700000
H      3.46400000     12.71900000     -7.83000000
H      2.42200000     12.39700000     -6.77900000
O    -14.17500000    -10.66700000     -2.13100000
H    -13.75100000    -10.62600000     -1.27400000
H    -14.04100000    -11.56900000     -2.42100000
O      4.93700000      8.87500000      3.86000000
H      5.39600000      8.41400000      3.15800000
H      4.66500000      9.70300000      3.46400000
O      1.55700000     -4.40200000     -2.23300000
H      1.34600000     -5.23700000     -2.65100000
H      1.11900000     -3.74500000     -2.77300000
O      2.49000000      6.39000000     -9.18800000
H      1.86700000      5.66300000     -9.17400000
H      3.22900000      6.08300000     -8.66400000
O     -8.79800000      8.51500000      6.15600000
H     -8.40700000      8.65700000      7.01800000
H     -9.74000000      8.48800000      6.32200000
O      7.03900000     -5.00100000     -3.63700000
H      6.13200000     -5.30500000     -3.61700000
H      7.12300000     -4.55200000     -4.47800000
O     -9.29100000    -11.96300000     -7.65300000
H     -9.16000000    -12.88600000     -7.86900000
H     -8.40500000    -11.61200000     -7.55500000
O     -1.46900000     15.37900000     -3.54300000
H     -1.97300000     14.66300000     -3.15700000
H     -0.55800000     15.09300000     -3.47700000
O      8.72300000     12.63000000     -5.05000000
H      7.92000000     13.06700000     -5.33200000
H      8.49700000     11.70000000     -5.03500000
O      3.80400000      4.33900000    -11.47100000
H      3.20200000      5.03600000    -11.21000000
H      4.33700000      4.73000000    -12.16400000
O     -6.96900000     -0.77200000     10.29000000
H     -6.15000000     -0.66700000     10.77500000
H     -7.50900000     -1.33000000     10.85000000
O     -4.03300000      0.11400000    -14.64400000
H     -4.88800000     -0.11600000    -14.28100000
H     -3.41500000     -0.06500000    -13.93500000
O     -9.24100000      0.59700000     -8.20000000
H     -8.55900000      1.22500000     -7.96100000
H     -8.82100000     -0.25800000     -8.11200000
O     10.35400000     -6.16100000     -5.81500000
H      9.64200000     -6.79800000     -5.75500000
H      9.91400000     -5.31200000     -5.84700000
O      5.07100000     12.65600000     -8.53900000
H      5.14700000     12.17100000     -9.36100000
H      5.60000000     13.44200000     -8.67400000
O      9.80300000     14.38900000     -2.65300000
H      9.77500000     13.63900000     -2.05800000
H      9.18000000     14.16800000     -3.34500000
O      7.33100000     -7.04500000      7.82200000
H      6.91100000     -6.32700000      8.29600000
H      8.26200000     -6.82300000      7.82900000
O      4.58000000      9.33800000     10.04200000
H      3.82300000      8.78900000     10.24400000
H      4.22600000     10.04600000      9.50400000
O    -15.03800000     -4.97600000     -3.98200000
H    -15.30200000     -5.31700000     -3.12700000
H    -15.83600000     -4.58900000     -4.34300000
O     -3.08200000    -13.49800000      8.50200000
H     -3.62800000    -14.20900000      8.16500000
H     -3.56500000    -12.70100000      8.28200000
O      7.49500000      5.01100000    -10.09900000
H      8.45100000      4.98100000    -10.04700000
H      7.27200000      5.91600000     -9.88500000
O     16.11100000     -4.91900000      2.53100000
H     16.21500000     -5.57800000      1.84400000
H     16.98500000     -4.82700000      2.91000000
O      7.21100000      9.87700000     -5.62900000
H      7.43700000     10.40400000     -6.39500000
H      6.95000000      9.03000000     -5.99000000
O      5.01100000      1.56900000     -5.22600000
H      5.20300000      1.55300000     -6.16400000
H      5.29500000      2.43700000     -4.93900000
O      3.89400000     -1.68300000    -12.67900000
H      3.84400000     -1.69200000    -11.72400000
H      3.35800000     -2.42700000    -12.95400000
O     -5.88200000      3.26400000     10.01700000
H     -6.46100000      4.01400000     10.15100000
H     -6.40000000      2.65000000      9.49700000
O     12.88000000     -6.71100000      4.88000000
H     11.92800000     -6.66400000      4.97400000
H     13.16100000     -7.29900000      5.58100000
O      8.10800000     -4.39600000      0.95200000
H      8.68300000     -5.01000000      1.40800000
H      8.69600000     -3.88400000      0.39700000
O    -11.63400000     -3.23000000      5.60900000
H    -11.86800000     -3.50300000      6.49600000
H    -12.44500000     -2.87100000      5.24700000
O      6.36000000     -5.49500000    -13.80700000
H      6.11800000     -6.02800000    -14.56400000
H      5.59400000     -5.53200000    -13.23300000
O     13.48000000      9.14600000     -3.03400000
H     13.40200000      8.27900000     -3.43300000
H     14.42000000      9.26400000     -2.89800000
O      6.59800000     13.91600000     -6.23400000
H      6.56300000     14.86200000     -6.37500000
H      6.42400000     13.53900000     -7.09700000
O     10.61100000     -1.28400000     -6.69900000
H     10.76900000     -2.14600000     -7.08400000
H     11.47300000     -0.99500000     -6.39900000
O      8.54400000     -3.86000000    -15.26700000
H      7.66600000     -4.20200000    -15.10100000
H      8.76700000     -3.37600000    -14.47200000
O     -3.08800000      9.14300000      8.67000000
H     -3.04700000      9.13100000      7.71400000
H     -4.02200000      9.08000000      8.87000000
O     11.55000000     10.25400000      6.43100000
H     12.44700000     10.50300000      6.21000000
H     11.62200000      9.35400000      6.74900000
O     -2.41000000     -6.71500000      1.78400000
H     -1.96200000     -6.03000000      2.27900000
H     -1.95500000     -6.74100000      0.94300000
O    -12.71200000      3.47100000      3.53600000
H    -12.73400000      3.70100000      2.60700000
H    -13.53600000      3.00700000      3.68700000
O     -3.52400000      4.57100000     14.07100000
H     -3.43400000      5.24200000     14.74800000
H     -4.39100000      4.19500000     14.22000000
O     17.59100000     -1.00500000      0.33200000
H     17.75000000     -1.94400000      0.23400000
H     16.66100000     -0.94000000      0.55000000
O     -1.76900000      1.89700000    -13.46700000
H     -2.67300000      2.16200000    -13.63600000
H     -1.60700000      1.18800000    -14.08900000
O      2.44900000     11.88900000     -5.10700000
H      2.12900000     11.90400000     -4.20500000
H      2.71600000     10.98200000     -5.25200000
O      4.44300000    -10.83900000     11.07200000
H      3.55700000    -10.48200000     11.00700000
H      4.99900000    -10.17600000     10.66200000
O    -11.08900000      5.56800000      3.47900000
H    -11.23500000      4.62600000      3.56900000
H    -10.76300000      5.67500000      2.58500000
O     11.50100000     -9.21200000      8.43100000
H     10.85500000     -9.23000000      7.72500000
H     12.34200000     -9.11500000      7.98300000
O      5.09600000     -2.94200000     -6.61400000
H      5.82900000     -2.57100000     -6.12300000
H      4.36500000     -2.93400000     -5.99500000
O      0.20400000     -3.56700000      6.50400000
H     -0.67300000     -3.20300000      6.37800000
H      0.05200000     -4.48500000      6.72700000
O     -0.73000000     -1.80200000    -10.31200000
H     -0.78700000     -2.75700000    -10.27600000
H     -0.29400000     -1.61900000    -11.14500000
O     -5.78000000     15.97000000     -6.14400000
H     -5.54800000     15.04300000     -6.10400000
H     -5.22000000     16.38600000     -5.48800000
O     14.20200000      6.51100000     -6.90700000
H     13.47600000      6.20500000     -6.36300000
H     14.98700000      6.21300000     -6.44900000
O     -6.65500000     10.76200000     -6.47400000
H     -6.05900000     10.87100000     -5.73300000
H     -6.66800000      9.81900000     -6.63500000
O     -5.03200000     -3.41900000    -12.17300000
H     -4.35600000     -2.76000000    -12.32900000
H     -5.84100000     -3.00900000    -12.48000000
O     -6.57200000     -6.34800000     11.37500000
H     -6.02700000     -6.90700000     11.92900000
H     -6.00600000     -5.61000000     11.14900000
O     -6.09800000      6.51500000      9.81500000
H     -6.86400000      6.28100000     10.33900000
H     -5.40100000      6.64900000     10.45700000
O      6.28700000     -9.60800000     -9.15700000
H      5.44400000     -9.68300000     -8.71100000
H      6.71900000     -8.86700000     -8.73300000
O    -10.12300000      1.39600000      8.47500000
H    -10.62200000      0.73200000      8.95100000
H    -10.46400000      1.35600000      7.58100000
O     -5.82400000     14.05600000      2.62200000
H     -6.54800000     14.12200000      3.24500000
H     -6.11400000     13.39900000      1.98800000
O    -11.59000000      8.14200000      5.27900000
H    -11.75000000      7.21000000      5.13100000
H    -11.38800000      8.49100000      4.41100000
O     11.58300000     -0.47900000      3.67200000
H     10.88100000     -0.79300000      4.24300000
H     11.13000000     -0.00400000      2.97500000
O     -3.25800000    -14.72600000     11.01900000
H     -2.30800000    -14.83100000     11.06100000
H     -3.41300000    -14.27300000     10.19000000
O      9.78800000     -2.46900000     -1.78300000
H      9.92500000     -3.28900000     -2.25600000
H      9.11700000     -2.01000000     -2.28800000
O     -5.75100000      9.09700000      9.43300000
H     -6.12700000      8.21700000      9.40600000
H     -5.42800000      9.19200000     10.32900000
O     -3.39200000     14.98600000     -9.05700000
H     -2.83500000     14.66900000     -8.34600000
H     -3.48900000     15.92300000     -8.88500000
O      9.86700000      4.57400000      9.99300000
H     10.38800000      4.05700000      9.37800000
H     10.51500000      5.02600000     10.53400000
O     -6.22600000     13.00500000      0.11800000
H     -6.02100000     13.10100000     -0.81200000
H     -6.22100000     12.06000000      0.26900000
O     17.78500000     -3.70300000      0.13700000
H     16.89000000     -3.82600000     -0.17900000
H     18.28300000     -4.41000000     -0.27300000
O      3.26400000      1.49200000      4.37400000
H      2.60000000      2.18100000      4.40000000
H      3.73000000      1.64000000      3.55100000
O      2.09600000     -9.20000000    -12.85900000
H      1.38000000     -9.07100000    -13.48100000
H      1.97800000     -8.50500000    -12.21100000
O      3.01900000     -5.95900000      5.34200000
H      3.73900000     -6.58700000      5.40700000
H      2.96100000     -5.57100000      6.21500000
O     13.74000000      1.69000000      3.04100000
H     13.77400000      2.10900000      3.90100000
H     13.11400000      0.97300000      3.14900000
O     14.97300000      0.46000000     -7.86100000
H     15.16200000      1.38700000     -8.00800000
H     14.46900000      0.19400000     -8.63000000
O     -8.55100000     -3.73400000     -5.82600000
H     -8.42800000     -3.48400000     -6.74200000
H     -7.68500000     -3.63300000     -5.43200000
O    -13.96500000      7.96400000      3.31500000
H    -13.86100000      8.30200000      4.20400000
H    -13.80500000      7.02400000      3.39600000
O      5.62200000     -5.98500000     11.26100000
H      6.40600000     -5.64100000     11.68900000
H      4.97700000     -6.05900000     11.96400000
O     -5.07100000     -3.62000000      5.33700000
H     -5.92100000     -3.18200000      5.36800000
H     -5.27400000     -4.51900000      5.07700000
O     -5.65000000      1.11300000     -1.08900000
H     -5.18200000      1.78600000     -0.59300000
H     -5.52500000      0.31200000     -0.58000000
O     -6.44300000     13.68100000      8.19100000
H     -7.16900000     13.29500000      8.68000000
H     -6.66300000     14.61000000      8.12900000
O      7.36200000     13.62800000     10.16800000
H      6.82400000     14.32700000     10.53800000
H      7.08800000     13.57300000      9.25300000
O      6.90700000      3.12000000    -11.80700000
H      6.97300000      3.90500000    -11.26500000
H      6.45800000      2.48200000    -11.25300000
O     -9.89100000     13.31100000     -1.41100000
H    -10.15800000     13.73200000     -0.59400000
H    -10.16800000     12.40000000     -1.31300000
O     16.01700000     -6.45000000     -5.45100000
H     15.70700000     -6.45100000     -4.54600000
H     15.85200000     -5.55900000     -5.76000000
O      6.30300000      9.38400000     12.85700000
H      6.34000000     10.25800000     12.46700000
H      7.17900000      9.02300000     12.71600000
O     -8.45300000     15.58100000     -5.27700000
H     -7.57300000     15.62900000     -5.65000000
H     -8.31800000     15.25800000     -4.38600000
O      7.73000000      2.77700000     -7.45900000
H      8.04200000      3.65200000     -7.22800000
H      7.18500000      2.91300000     -8.23400000
O     -9.55900000     11.61900000      7.50300000
H    -10.13300000     12.35000000      7.73400000
H     -9.66300000     11.52300000      6.55600000
O     13.14600000      5.13700000      7.95700000
H     13.29300000      4.28000000      8.35600000
H     12.51500000      4.97000000      7.25600000
O     12.38600000     -1.64300000     -1.75800000
H     12.93200000     -1.58300000     -0.97400000
H     11.56000000     -2.01200000     -1.44600000
O      3.95800000     12.29100000      9.21100000
H      3.42600000     11.77500000      8.60500000
H      3.42800000     13.06700000      9.39400000
O     -3.79200000     12.90000000      5.25300000
H     -3.58200000     12.01400000      5.54900000
H     -4.73400000     12.98400000      5.40000000
O      3.92500000     -5.26000000    -16.00700000
H      4.59200000     -5.94400000    -15.94800000
H      4.41600000     -4.44100000    -15.93900000
O     -4.87100000      5.73500000     -2.00900000
H     -5.78600000      5.73400000     -2.29000000
H     -4.42900000      5.15300000     -2.62800000
O      0.36600000     13.75500000    -11.65300000
H     -0.32400000     13.25600000    -12.08900000
H     -0.05900000     14.12500000    -10.87900000
O      6.48100000      7.60900000      1.92300000
H      6.58400000      7.96200000      1.04000000
H      6.02600000      6.77600000      1.79700000
O    -12.29800000     -4.60900000      7.85700000
H    -12.76300000     -4.78400000      8.67500000
H    -12.69700000     -5.20400000      7.22200000
O      1.72000000     10.78600000     -2.18000000
H      2.01100000      9.87500000     -2.20600000
H      0.76400000     10.73400000     -2.21100000
O      5.92500000     -9.20100000      1.76400000
H      5.92000000     -8.25100000      1.88200000
H      5.06000000     -9.48300000      2.06100000
O     -0.01600000     -9.60500000    -15.05900000
H      0.07300000    -10.34200000    -15.66300000
H     -0.74500000     -9.84900000    -14.48800000
O     13.80500000     -0.73400000      6.61000000
H     12.90000000     -0.52600000      6.37700000
H     13.82700000     -1.69000000      6.65300000
O      7.02800000      2.27700000      3.07600000
H      6.65600000      1.46400000      3.41900000
H      6.60000000      2.96700000      3.58300000
O     16.63600000      5.56700000     -5.53400000
H     17.44900000      5.49500000     -5.03400000
H     16.21300000      4.71500000     -5.42700000
O     -2.31800000     -8.19900000      7.11000000
H     -3.11300000     -7.83700000      7.50100000
H     -1.92200000     -7.46100000      6.64700000
O     14.72300000     -1.22900000     -3.64500000
H     15.52800000     -1.13500000     -3.13600000
H     14.02300000     -1.02500000     -3.02600000
O      5.93500000     -0.14000000     10.59100000
H      6.37900000     -0.62700000      9.89700000
H      5.37200000      0.47900000     10.12700000
O    -12.62200000      3.77600000      7.89800000
H    -12.87500000      3.63200000      8.81000000
H    -12.25300000      2.93800000      7.61800000
O     11.38100000      0.18300000      7.82800000
H     11.30200000     -0.15100000      8.72100000
H     10.85700000     -0.41900000      7.30000000
O     -5.47600000     -5.12800000     16.06900000
H     -5.61600000     -5.96900000     16.50400000
H     -4.71200000     -5.27100000     15.51200000
O     11.00700000     -7.29700000     -0.35100000
H     10.44900000     -7.06100000      0.38900000
H     10.57500000     -8.05600000     -0.74500000
O      5.04100000     -4.89700000      8.74100000
H      4.12100000     -4.89500000      8.47700000
H      5.05300000     -5.38100000      9.56600000
O     15.96200000     -1.83100000      4.82000000
H     15.33600000     -1.69300000      4.10900000
H     15.51700000     -1.49500000      5.59800000
O      0.55500000     -1.04400000    -12.67300000
H      0.38800000     -0.23600000    -13.15700000
H      0.81500000     -1.67600000    -13.34400000
O     -3.66400000    -10.62500000      8.15500000
H     -3.38600000     -9.80200000      8.55800000
H     -3.55400000    -10.48100000      7.21500000
O    -13.48700000      0.74200000      4.24200000
H    -14.04800000      0.09000000      4.66200000
H    -13.73100000      0.70800000      3.31700000
O     -0.12800000     -9.95400000     13.58600000
H     -0.66200000    -10.39600000     12.92600000
H      0.09900000    -10.64300000     14.21100000
O      7.10000000     -9.79600000     -5.30500000
H      6.93400000    -10.55800000     -5.86000000
H      7.65500000    -10.12900000     -4.60000000
O      1.18000000     -1.57500000      8.37700000
H      0.70700000     -2.10700000      7.73700000
H      1.95600000     -1.26900000      7.90600000
O    -13.38200000     10.40300000      1.14900000
H    -14.10800000      9.82800000      1.39300000
H    -13.54300000     11.21100000      1.63500000
O     -0.85900000     11.15500000     -1.55200000
H     -0.24600000     11.58900000     -0.95800000
H     -1.04600000     10.31600000     -1.13100000
O     -9.30300000     11.92100000      4.47300000
H     -9.41200000     12.85500000      4.65100000
H     -9.24800000     11.86400000      3.51900000
O     16.29500000     -6.63600000      0.58500000
H     16.90600000     -6.18900000     -0.00100000
H     15.58900000     -6.93600000      0.01200000
O     15.10100000     -3.87500000     -6.23000000
H     14.52000000     -3.99100000     -6.98100000
H     15.48400000     -3.00700000     -6.35600000
O     -9.06700000     11.30300000     -4.46100000
H     -9.28100000     10.37700000     -4.35200000
H     -8.23100000     11.30300000     -4.92800000
O      5.68800000      4.15400000     -4.57000000
H      6.58600000      4.47400000     -4.48000000
H      5.27300000      4.36600000     -3.73400000
O     -3.42600000     13.60400000      0.67100000
H     -4.29900000     13.37200000      0.35400000
H     -3.58800000     14.18700000      1.41300000
O     -1.21800000     -0.94500000    -17.95800000
H     -2.12400000     -0.74900000    -17.71900000
H     -1.27700000     -1.74000000    -18.48900000
O      4.53700000      1.59900000      1.27300000
H      4.81000000      0.75100000      0.92300000
H      5.31000000      2.15600000      1.17800000
O     -3.65900000     -0.26200000    -17.49700000
H     -4.40600000     -0.86000000    -17.50300000
H     -3.55900000     -0.01200000    -16.57800000
O     -9.01900000     -3.02400000     -8.38800000
H     -8.85100000     -2.73200000     -9.28400000
H     -9.97200000     -3.10000000     -8.33500000
O      7.76900000    -13.25800000     -1.45000000
H      6.95800000    -13.12200000     -0.96000000
H      8.21100000    -13.97200000     -0.99000000
O    -13.72600000     -6.51200000      6.16500000
H    -14.00800000     -6.82600000      7.02400000
H    -14.34700000     -6.90500000      5.55100000
O     -2.47000000      2.45600000     -9.23100000
H     -2.45600000      2.87200000     -8.36900000
H     -1.56800000      2.52200000     -9.54500000
O     -3.54800000      3.33700000     -3.82100000
H     -3.01200000      2.93700000     -3.13600000
H     -4.11000000      2.62600000     -4.13100000
O      0.44600000      0.62500000     -9.30900000
H      0.19900000      0.65300000     -8.38500000
H      0.12100000     -0.22000000     -9.61900000
O     13.50500000      2.52500000     -3.74900000
H     13.52200000      1.57700000     -3.61500000
H     12.59800000      2.77500000     -3.57300000
O     -3.11800000      7.71600000    -14.98800000
H     -3.78900000      7.38500000    -14.39100000
H     -3.53500000      7.70200000    -15.84900000
O     -4.77700000     -5.15500000     -9.83600000
H     -5.16500000     -4.75200000    -10.61300000
H     -4.19600000     -5.83200000    -10.18100000
O     -3.38300000     -9.59100000     -9.87900000
H     -2.50900000     -9.21900000     -9.99100000
H     -3.23900000    -10.53700000     -9.84900000
O      5.33300000     -0.55800000     -3.63300000
H      5.37100000      0.14600000     -4.28100000
H      4.57400000     -0.34300000     -3.09000000
O     -2.71300000      5.61800000     11.62400000
H     -3.08100000      5.37100000     12.47300000
H     -2.73100000      4.81000000     11.11100000
O      9.25800000     -1.87600000    -13.38200000
H      9.01300000     -1.02100000    -13.73700000
H      8.93100000     -1.86400000    -12.48300000
O      6.43800000      4.49400000      4.66300000
H      7.29100000      4.85900000      4.42900000
H      6.00000000      5.19800000      5.14200000
O      5.89500000    -12.30700000     -3.74200000
H      6.37500000    -11.65500000     -3.23200000
H      5.28100000    -11.79400000     -4.26800000
O      7.97800000     -8.59100000    -11.76700000
H      7.04000000     -8.70400000    -11.92200000
H      8.02700000     -8.02900000    -10.99300000
O     -6.12200000     15.73000000      0.33500000
H     -5.91300000     16.16700000      1.16100000
H     -6.41700000     14.85700000      0.59500000
O    -11.66100000      1.40600000      2.12200000
H    -12.16900000      0.60000000      2.21300000
H    -11.68600000      1.80500000      2.99200000
O      8.95600000     -0.00400000     11.29600000
H      8.38700000      0.73100000     11.07000000
H      8.53300000     -0.41100000     12.05200000
O     10.88500000     -4.15200000      3.01100000
H     10.74600000     -3.33200000      2.53700000
H     11.82800000     -4.18000000      3.17100000
O     -7.50400000      5.61500000     -1.59600000
H     -7.42900000      6.02900000     -0.73600000
H     -7.77500000      4.71700000     -1.40600000
O     -7.87300000      5.53200000      4.13200000
H     -8.82500000      5.57000000      4.23200000
H     -7.66000000      4.60300000      4.21600000
O     10.29700000     10.21600000      8.79400000
H     10.38200000     11.11900000      9.10000000
H     10.68600000     10.22100000      7.92000000
O      0.37500000     -6.71600000      4.72600000
H      1.21600000     -6.44900000      5.09700000
H      0.58100000     -7.49000000      4.20100000
O     -8.46400000     12.28000000     -9.08200000
H     -9.29800000     12.72400000     -9.23700000
H     -8.65800000     11.35200000     -9.21300000
O      1.50900000     -2.70100000     10.92100000
H      1.31100000     -2.14500000     10.16700000
H      2.26600000     -2.28600000     11.33300000
O     -7.82700000      2.71500000     -1.10500000
H     -8.53800000      2.25800000     -0.65500000
H     -7.09000000      2.10500000     -1.06900000
O     11.68600000      6.28900000     11.87600000
H     11.12200000      6.81300000     11.30600000
H     12.24400000      6.93100000     12.31500000
O    -10.36000000      1.64900000    -14.44600000
H    -10.28100000      0.91400000    -15.05300000
H     -9.45700000      1.89800000    -14.25200000
O     10.75900000     10.87700000     -6.04200000
H     10.16300000     11.62000000     -5.95000000
H     11.21300000     11.03600000     -6.87000000
O     -9.38300000     -1.75800000     -3.82700000
H     -9.71200000     -1.11200000     -4.45200000
H     -9.26100000     -2.55300000     -4.34700000
O     -4.08100000    -16.03900000      2.72200000
H     -4.18600000    -16.66200000      2.00300000
H     -3.58400000    -16.52000000      3.38400000
O     -9.21000000      3.37500000     13.18400000
H     -9.32300000      3.46000000     12.23700000
H     -9.67600000      2.56900000     13.41000000
O     -4.17100000     -7.98900000     11.01100000
H     -4.10200000     -7.98000000     10.05600000
H     -3.52100000     -8.63300000     11.29200000
O      6.28200000    -12.03100000    -10.78900000
H      7.21800000    -12.15400000    -10.63000000
H      6.11200000    -11.12500000    -10.53200000
O     -7.37100000      3.51100000    -10.42600000
H     -7.57600000      4.10800000     -9.70600000
H     -6.41600000      3.52700000    -10.48500000
O     -4.42500000     12.99900000    -10.98200000
H     -4.23800000     13.74500000    -10.41300000
H     -3.99400000     13.21500000    -11.80900000
O      6.35800000     -8.55700000     10.17600000
H      5.98000000     -7.74900000     10.52400000
H      6.93400000     -8.26600000      9.46900000
O     13.15600000     -3.62400000     -3.89600000
H     12.94300000     -2.95700000     -3.24300000
H     13.89300000     -3.25600000     -4.38300000
O    -10.40000000     -0.56200000      4.21500000
H    -10.05400000     -1.18200000      4.85700000
H    -10.89200000     -1.10500000      3.59900000
O     -6.48900000     -8.78300000      0.62300000
H     -7.15100000     -9.42300000      0.36300000
H     -6.87200000     -8.33500000      1.37700000
O    -10.48100000      9.06800000     -3.84200000
H    -10.41100000      8.14800000     -3.58600000
H    -11.34000000      9.13600000     -4.25700000
O    -12.81500000      1.26000000     -4.20400000
H    -13.63500000      0.78400000     -4.33300000
H    -12.14200000      0.67600000     -4.55500000
O     17.59100000      3.24100000      3.08000000
H     16.96700000      3.90400000      3.37500000
H     17.43400000      2.49200000      3.65600000
O     12.82300000     -7.31300000     -5.84800000
H     12.00700000     -6.81300000     -5.80800000
H     13.41700000     -6.84900000     -5.25900000
O      0.20200000     14.75500000      6.48700000
H     -0.72700000     14.97500000      6.55400000
H      0.63100000     15.33500000      7.11700000
O      9.30600000      7.58900000     -0.06100000
H     10.20900000      7.88700000      0.04800000
H      9.21500000      6.86700000      0.56000000
O     -4.17800000     -4.78600000     10.69300000
H     -4.47100000     -4.23300000     11.41800000
H     -4.48500000     -4.33500000      9.90700000
O      0.63000000     -5.51700000      0.54700000
H      1.26700000     -4.98000000      0.07500000
H      0.34800000     -4.96700000      1.27800000
O      3.24200000     15.72700000     -3.66500000
H      3.87600000     16.44100000     -3.60300000
H      3.77700000     14.93800000     -3.74800000
O     -7.16000000     11.69800000      6.05600000
H     -7.46200000     12.07000000      6.88400000
H     -7.96200000     11.54800000      5.55400000
O     -1.84800000     12.06000000    -12.40500000
H     -1.90700000     11.10800000    -12.32300000
H     -1.60700000     12.20700000    -13.31900000
O      5.59300000     11.64700000     11.52200000
H      5.21200000     11.02500000     10.90200000
H      5.53700000     12.49300000     11.07800000
O     -9.09200000     -1.88300000      0.41900000
H     -8.70700000     -2.31100000      1.18300000
H     -9.54400000     -2.58600000     -0.04700000
O     -0.05900000      8.41700000      3.57900000
H      0.47600000      9.21100000      3.59300000
H     -0.32500000      8.29000000      4.48900000
O      5.74300000     -8.26700000     -2.96400000
H      6.12300000     -8.73000000     -2.21700000
H      5.93100000     -8.82900000     -3.71500000
O     -1.97300000     15.00000000     -6.68300000
H     -2.11200000     14.65200000     -5.80300000
H     -1.02300000     15.09800000     -6.75500000
O      8.28000000      0.43900000     15.25100000
H      7.86100000     -0.31500000     14.83600000
H      8.14100000      1.15900000     14.63600000
O     -5.81800000     10.27400000     -9.07000000
H     -6.55200000      9.81600000     -9.48100000
H     -6.20700000     10.73100000     -8.32500000
O     -2.39300000    -13.60100000     -7.31500000
H     -3.28700000    -13.49500000     -6.99000000
H     -2.41000000    -13.22000000     -8.19300000
O      2.65700000      0.97200000     12.36200000
H      2.92500000      0.13000000     11.99500000
H      1.82900000      1.17100000     11.92500000
O      9.76700000     -6.39400000      1.71900000
H     10.28300000     -5.82300000      2.28800000
H      9.95000000     -7.27800000      2.03700000
O    -14.70700000     -0.87100000     -1.00500000
H    -14.29700000     -1.73200000     -1.08600000
H    -15.21600000     -0.77200000     -1.80900000
O     -6.36800000      7.47600000     14.23500000
H     -6.52200000      6.54700000     14.40400000
H     -5.95800000      7.80000000     15.03700000
O     -4.37300000    -15.90800000     -3.67400000
H     -5.28100000    -16.20900000     -3.68000000
H     -4.43800000    -14.95300000     -3.66700000
O      0.48900000      3.69500000     11.66100000
H      0.84600000      3.37500000     12.48900000
H     -0.33500000      4.11800000     11.90300000
O     -1.65500000     -1.52600000      9.79500000
H     -0.99300000     -1.74600000     10.45000000
H     -1.83200000     -2.35300000      9.34600000
O     16.00200000      5.28000000      4.04400000
H     15.24500000      5.51700000      3.50900000
H     16.60600000      6.01600000      3.94400000
O     10.75500000    -11.18500000     -5.19900000
H     11.27900000    -11.96600000     -5.02200000
H     11.39600000    -10.51600000     -5.43900000
O     11.35200000      1.36800000     -2.52300000
H     11.77700000      1.81100000     -1.78900000
H     11.49000000      0.43700000     -2.35400000
O     -7.42900000     -9.56900000     11.90300000
H     -7.00000000     -8.75200000     12.15700000
H     -8.15400000     -9.66100000     12.52200000
O      5.61300000      6.14000000    -13.25400000
H      6.55900000      6.11000000    -13.40000000
H      5.23200000      5.90200000    -14.09900000
O      1.13100000      7.84100000      7.55200000
H      0.48200000      7.57500000      8.20300000
H      1.61600000      7.04000000      7.35600000
O      0.47300000     -2.66600000     16.57900000
H      1.06500000     -2.23000000     17.19200000
H      0.93400000     -2.63800000     15.74000000
O     -4.14800000      5.12400000      3.33200000
H     -3.54900000      5.86500000      3.24700000
H     -4.39300000      5.11800000      4.25800000
O      9.11300000      8.19900000     10.08800000
H      9.43700000      8.95100000      9.59200000
H      8.41500000      7.83500000      9.54400000
O    -15.48400000      3.23500000      6.83900000
H    -14.61100000      3.13900000      7.21800000
H    -15.35400000      3.09800000      5.90000000
O      0.70300000      0.53500000     10.01100000
H     -0.22000000      0.77800000      9.93900000
H      0.76100000     -0.31400000      9.57400000
O     -0.28300000     -6.85900000    -16.09400000
H     -1.05800000     -6.32800000    -15.90900000
H     -0.50700000     -7.73100000    -15.77000000
O    -11.15100000     -6.14700000     -2.94600000
H    -10.91000000     -6.13600000     -3.87200000
H    -11.40400000     -7.05400000     -2.77500000
O      2.37500000     -7.20700000     -0.59400000
H      1.60300000     -6.76300000     -0.24300000
H      3.06600000     -7.02300000      0.04100000
O     14.87700000      1.36700000      0.40500000
H     15.72600000      1.69100000      0.10500000
H     14.83700000      1.61700000      1.32800000
O     -3.79700000     16.88600000     -4.34500000
H     -3.48100000     17.73900000     -4.64200000
H     -3.02000000     16.45100000     -3.99500000
O     -4.69800000      0.84200000     -3.95000000
H     -5.34900000      0.51800000     -4.57300000
H     -5.15200000      0.84000000     -3.10700000
O     -6.75400000     -4.13700000     -1.76100000
H     -6.38900000     -3.99100000     -2.63400000
H     -6.97600000     -3.26100000     -1.44500000
O     10.96100000      5.80500000    -13.29300000
H     10.46900000      5.06000000    -13.64100000
H     11.66300000      5.40900000    -12.77800000
O     10.32700000    -14.47600000      1.15100000
H      9.75200000    -15.11500000      0.73000000
H     10.60100000    -13.89500000      0.44100000
O     13.40800000     -7.33000000     -8.61800000
H     13.27700000     -7.21200000     -7.67700000
H     12.69900000     -7.91400000     -8.88700000
O      2.56200000    -13.06200000     -5.61800000
H      1.61400000    -13.19400000     -5.59800000
H      2.84700000    -13.49800000     -6.42100000
O      1.07300000      4.76800000      3.93300000
H      1.87800000      5.28300000      3.87700000
H      1.17900000      4.24200000      4.72500000
O    -14.84400000      3.36100000     -2.91000000
H    -14.53900000      3.25200000     -3.81100000
H    -15.04500000      2.47300000     -2.61600000
O      7.29200000     10.27500000     -2.90900000
H      7.02500000     11.18200000     -3.05400000
H      7.11900000      9.83700000     -3.74200000
O     13.53200000      6.49200000      2.39200000
H     13.91800000      7.02900000      1.70100000
H     13.53200000      7.05800000      3.16400000
O    -15.79300000      0.81100000     -3.30600000
H    -15.93400000      1.27200000     -4.13300000
H    -16.65800000      0.47500000     -3.07000000
O     10.11700000     -6.17300000      8.23000000
H     10.41900000     -5.26600000      8.18400000
H     10.91300000     -6.68400000      8.37200000
O      1.02300000     10.84600000      4.16000000
H      0.96400000     11.20700000      5.04400000
H      0.81400000     11.58400000      3.58600000
O     -8.34900000    -13.02100000     -3.34500000
H     -8.66200000    -12.13900000     -3.54200000
H     -7.43700000    -13.02300000     -3.63500000
O     -8.16700000     -5.42000000     13.51300000
H     -7.65300000     -5.97300000     12.92500000
H     -7.52100000     -5.03000000     14.10100000
O    -11.64700000      5.70100000     -5.63700000
H    -11.60800000      4.75600000     -5.78200000
H    -10.78100000      5.92800000     -5.29700000
O    -11.62800000     -1.29700000    -13.80700000
H    -10.69000000     -1.47900000    -13.87100000
H    -11.90500000     -1.14800000    -14.71100000
O     -6.79200000      2.16800000      1.96900000
H     -7.62400000      1.84500000      1.62200000
H     -6.65200000      3.00100000      1.51800000
O      5.46900000    -15.87700000      6.85900000
H      5.66900000    -15.16700000      7.47000000
H      4.62900000    -16.22200000      7.16100000
O     12.49900000     -2.02500000     12.90900000
H     11.79600000     -2.66200000     12.78800000
H     12.17600000     -1.43800000     13.59300000
O      4.73100000      8.63400000    -12.02400000
H      5.00900000      7.72200000    -12.11400000
H      3.93000000      8.59000000    -11.50200000
O     -9.34300000    -11.10000000     -4.85000000
H     -8.58900000    -10.54600000     -4.65000000
H     -9.51500000    -10.94400000     -5.77900000
O     -5.30800000    -13.55400000      6.11000000
H     -6.14300000    -13.86300000      5.76000000
H     -4.68200000    -14.24000000      5.87600000
O     -5.59600000      2.85400000     12.87400000
H     -6.16500000      3.06600000     12.13300000
H     -4.79300000      2.52300000     12.47200000
O      6.72200000     -7.30100000     -5.77400000
H      6.85400000     -8.20600000     -5.49300000
H      6.27200000     -6.88500000     -5.03900000
O      3.75100000     -7.37400000     15.34700000
H      3.33400000     -7.13200000     14.52000000
H      3.04500000     -7.33300000     15.99200000
O     -6.96200000     11.90400000    -11.51200000
H     -7.39600000     12.26200000    -10.73700000
H     -6.05800000     12.21200000    -11.44400000
O     -2.37000000     -0.24000000     -5.05500000
H     -2.94700000     -0.80700000     -5.56700000
H     -2.95200000      0.19600000     -4.43300000
O     -2.87100000    -12.42500000     -9.99600000
H     -3.65300000    -12.97500000    -10.02900000
H     -2.25500000    -12.84900000    -10.59400000
O     -0.58900000     -4.97100000    -11.79000000
H     -1.34000000     -5.55400000    -11.67900000
H     -0.49000000     -4.54400000    -10.93900000
O     -4.33300000    -10.63700000     -2.56500000
H     -4.08800000     -9.90300000     -3.12900000
H     -4.13800000    -10.33300000     -1.67900000
O     -0.29500000      2.77700000    -11.18600000
H     -0.72200000      2.51100000    -12.00000000
H      0.21200000      2.01000000    -10.92000000
O     -4.48500000      9.48600000      2.61300000
H     -5.02700000      9.63200000      3.38900000
H     -4.00200000      8.68200000      2.80500000
O     10.53300000     14.10300000      4.77800000
H     10.41200000     13.16200000      4.64800000
H      9.77100000     14.37400000      5.29000000
O      8.91600000      5.43700000      4.39300000
H      9.85500000      5.36900000      4.22000000
H      8.79000000      6.34200000      4.67600000
O    -15.46800000     -0.89000000      5.42300000
H    -15.96800000     -0.28800000      5.97400000
H    -15.51000000     -1.72800000      5.88300000
O     17.49600000      2.57900000      0.31300000
H     18.36800000      2.61300000     -0.08000000
H     17.65200000      2.68200000      1.25200000
O      1.75300000     -9.06700000     10.63300000
H      0.87800000     -9.36800000     10.38500000
H      2.15200000     -8.78700000      9.80900000
O     -2.72800000     10.40700000      6.12800000
H     -2.41400000      9.51800000      5.96500000
H     -1.94100000     10.95100000      6.08500000
O     -9.69400000      4.15500000    -11.80700000
H     -8.82600000      4.05800000    -11.41700000
H    -10.12100000      3.31200000    -11.65500000
O     -0.40000000    -13.09300000      1.63100000
H      0.27400000    -12.71000000      2.19300000
H     -1.08900000    -13.36600000      2.23600000
O      2.38900000     16.59200000     -6.10700000
H      1.77100000     15.92600000     -6.40900000
H      2.74200000     16.23800000     -5.29100000
O      5.86200000     -2.83200000     -2.14900000
H      6.27800000     -3.49600000     -2.69700000
H      5.56900000     -2.16100000     -2.76600000
O      0.28400000     -8.76600000     -9.46900000
H      0.99700000     -8.13600000     -9.37000000
H      0.50700000     -9.47800000     -8.86800000
O     -9.57900000      2.77000000      5.17800000
H     -8.71600000      2.41200000      5.38900000
H     -9.61200000      3.60600000      5.64200000
O      3.80300000     -4.34900000     -0.75600000
H      2.98700000     -4.19800000     -1.23400000
H      4.48600000     -4.01300000     -1.33500000
O      4.25000000     -6.61600000    -12.10900000
H      4.41500000     -5.89400000    -11.50300000
H      3.35100000     -6.47800000    -12.40700000
O     -1.98200000     -2.30100000     -7.19000000
H     -1.30200000     -1.64100000     -7.05400000
H     -2.79300000     -1.79700000     -7.26500000
O     -6.04600000    -11.85500000      8.20800000
H     -5.15600000    -11.50400000      8.17700000
H     -6.00100000    -12.66700000      7.70200000
O     -1.10400000     -8.52900000    -11.60600000
H     -0.56700000     -8.60300000    -10.81700000
H     -1.14500000     -9.41900000    -11.95300000
O     -2.52300000    -17.72900000     -2.16000000
H     -3.19500000    -17.79800000     -1.48100000
H     -2.96800000    -17.30600000     -2.89400000
O     11.18900000     -3.65100000      7.56100000
H     10.41100000     -3.76300000      7.01500000
H     11.88400000     -3.42000000      6.94500000
O     13.63700000     12.47800000      2.28200000
H     14.50800000     12.25800000      2.61400000
H     13.28300000     11.64500000      1.96900000
O      2.46800000     -5.55600000      8.30100000
H      2.42400000     -6.51100000      8.23900000
H      1.77800000     -5.32400000      8.92100000
O      3.59700000      8.53300000     -1.41000000
H      4.30300000      8.33100000     -2.02400000
H      3.15800000      7.69500000     -1.26600000
O      4.61000000    -13.04700000      9.40400000
H      4.69800000    -12.29400000      9.98800000
H      3.68000000    -13.07000000      9.18100000
O      2.96700000     -3.37000000     -4.82600000
H      2.46800000     -3.96100000     -5.39000000
H      3.24000000     -3.91600000     -4.08900000
O    -11.44700000     -2.21500000     12.02700000
H    -11.31000000     -3.11100000     11.71900000
H    -12.39100000     -2.15300000     12.17400000
O      6.54100000      0.84900000    -16.49700000
H      6.99900000      0.08700000    -16.14200000
H      5.73200000      0.49300000    -16.86400000
O      1.90900000    -15.92400000      1.32500000
H      2.54400000    -16.40900000      0.79800000
H      1.65300000    -15.18600000      0.77200000
O      9.89100000      2.85300000      5.56500000
H     10.15700000      3.29900000      4.76100000
H      9.00500000      3.17200000      5.73500000
O      6.79400000      2.10900000     -0.75600000
H      7.18200000      2.05400000     -1.62900000
H      6.33400000      1.27700000     -0.64500000
O      8.92900000      0.66600000    -14.39400000
H      8.79700000      0.56400000    -15.33600000
H      9.02100000      1.61000000    -14.26500000
O    -11.68300000     -4.20300000     -8.50000000
H    -12.39000000     -3.76100000     -8.97100000
H    -12.08300000     -5.00700000     -8.16700000
O     -9.65900000      3.86400000     10.38000000
H     -9.68800000      3.22400000      9.66900000
H    -10.10700000      4.63400000     10.02800000
O     -1.11700000      4.33900000     -0.63700000
H     -0.81600000      3.44400000     -0.79400000
H     -1.11900000      4.42800000      0.31600000
O     -1.83100000      9.27000000    -13.16300000
H     -2.55900000      9.31600000    -12.54300000
H     -2.14100000      8.68100000    -13.85100000
O     15.19900000      1.24400000      8.09000000
H     16.15100000      1.28500000      7.99900000
H     14.95300000      0.42300000      7.66400000
O     -5.78900000    -12.80800000    -11.32000000
H     -6.16500000    -11.93200000    -11.23500000
H     -6.54700000    -13.39100000    -11.36400000
O      1.15100000     -4.61600000     -6.57900000
H      0.47300000     -5.07600000     -7.07300000
H      1.64400000     -4.13200000     -7.24100000
O     -1.17400000     -8.79100000     -0.36100000
H     -2.11500000     -8.79400000     -0.19000000
H     -0.94800000     -9.71300000     -0.47900000
O      2.33700000      8.28200000     15.38900000
H      2.18700000      9.04100000     15.95200000
H      1.59900000      7.70000000     15.57100000
O      0.78600000      3.29000000     14.22600000
H      0.89200000      2.40000000     14.56300000
H      0.50700000      3.80200000     14.98400000
O     -5.77300000     -6.25700000      4.62500000
H     -6.59000000     -6.75100000      4.69300000
H     -5.83400000     -5.80700000      3.78200000
O     -0.34500000    -11.65600000     -0.91600000
H     -0.70500000    -12.32500000     -1.49800000
H     -0.42300000    -12.03300000     -0.04000000
O      3.24600000      9.51800000     -4.96600000
H      2.75000000      8.70000000     -4.92300000
H      3.85000000      9.47000000     -4.22400000
O      9.81700000     -7.28800000    -10.06900000
H     10.13900000     -6.68600000    -10.74000000
H      9.84300000     -6.77900000     -9.25900000
O    -17.14600000      2.05000000      1.19800000
H    -17.30700000      2.26700000      0.28000000
H    -16.46500000      1.37900000      1.17000000
O     11.49400000      1.82200000     -6.24800000
H     12.34200000      1.55000000     -5.89700000
H     10.91200000      1.08400000     -6.06500000
O     -3.81000000      5.12600000    -16.77600000
H     -3.60900000      4.56900000    -17.52800000
H     -3.95100000      5.99500000    -17.15200000
O     -8.60100000     -7.84400000      5.27700000
H     -8.86200000     -8.55000000      5.86800000
H     -9.16400000     -7.10900000      5.52000000
O     17.15700000      1.07600000     -4.65400000
H     17.08100000      0.53800000     -3.86500000
H     17.72900000      0.57200000     -5.23300000
O      3.00600000      9.31300000      1.13800000
H      2.52100000      8.50900000      1.32200000
H      3.41500000      9.15700000      0.28700000
O     -9.07100000     12.24800000      1.82400000
H     -8.31700000     11.96100000      1.30900000
H     -9.52500000     12.87100000      1.25700000
O      4.06800000     -3.01900000     17.48700000
H      3.44300000     -3.70700000     17.71500000
H      4.67200000     -3.43800000     16.87300000
O     -6.22700000      5.25600000     -6.91400000
H     -5.76300000      5.18300000     -7.74800000
H     -6.92700000      4.60700000     -6.97200000
O      8.35400000     -1.86300000    -10.82800000
H      7.52500000     -1.62200000    -10.41400000
H      8.28400000     -2.80600000    -10.97300000
O     -9.46700000     -7.94300000     -5.03900000
H    -10.01900000     -8.59000000     -4.60000000
H     -8.99200000     -8.44400000     -5.70200000
O     12.40500000      8.52200000      9.48400000
H     12.72000000      9.20100000     10.08100000
H     11.47600000      8.71800000      9.36800000
O      1.66100000    -14.27600000     -0.74700000
H      0.75500000    -14.18100000     -1.04300000
H      2.18700000    -13.98500000     -1.49200000
O      5.79700000    -10.34600000     -0.75400000
H      6.16600000     -9.96300000      0.04200000
H      5.79800000    -11.28900000     -0.58800000
O      1.21300000     -5.42700000     11.03300000
H      0.38200000     -5.81300000     11.31200000
H      1.10200000     -4.48800000     11.18200000
O     12.25800000      2.33500000     -0.03500000
H     12.21300000      3.17400000      0.42400000
H     13.17600000      2.07400000      0.03100000
O      7.69900000      5.30400000      8.34000000
H      8.37900000      5.03800000      8.95800000
H      7.20600000      5.98200000      8.80300000
O      5.85600000    -13.12500000      0.30500000
H      4.91100000    -12.97300000      0.32500000
H      6.07700000    -13.37300000      1.20300000
O      7.03000000    -15.07900000     -3.47800000
H      6.45800000    -14.56900000     -4.05100000
H      7.24200000    -14.48400000     -2.75900000
O      6.15500000     13.95400000      7.67700000
H      5.59800000     13.21500000      7.92100000
H      5.55000000     14.69100000      7.58900000
O     -9.29100000      5.20100000      7.06600000
H     -8.70600000      5.81700000      6.62500000
H     -9.59000000      5.67000000      7.84500000
O      7.30600000     -0.32100000      7.82500000
H      7.40300000      0.62200000      7.95800000
H      6.62500000     -0.40100000      7.15700000
O      2.35800000      3.90600000      0.75800000
H      2.30700000      2.95100000      0.72900000
H      1.62900000      4.16800000      1.32000000
O    -15.99700000      6.14700000     -3.65800000
H    -15.36300000      5.85500000     -3.00300000
H    -15.46200000      6.47400000     -4.38100000
O     -0.44100000    -16.21900000     -4.79700000
H      0.21200000    -16.69900000     -5.30600000
H     -1.21100000    -16.78700000     -4.79800000
O      7.03500000      8.32300000     -8.68900000
H      6.76700000      9.05300000     -9.24800000
H      7.99200000      8.34700000     -8.70700000
O     -8.45600000    -12.84100000      9.88000000
H     -9.35600000    -12.81200000     10.20600000
H     -8.49500000    -12.40700000      9.02800000
O     10.97400000     10.01100000     -2.83200000
H     11.88300000      9.71400000     -2.80400000
H     10.88100000     10.41800000     -3.69400000
O    -13.27700000     -5.27900000     -6.14500000
H    -13.75500000     -5.53600000     -5.35600000
H    -12.35700000     -5.28900000     -5.88100000
O     -2.94700000    -15.08000000      5.71000000
H     -3.13100000    -16.00300000      5.53500000
H     -2.15300000    -15.09100000      6.24400000
O    -10.80400000     -4.95000000     12.31100000
H    -10.00000000     -5.34900000     12.64200000
H    -11.32400000     -5.68800000     11.99200000
O     -2.42900000      4.52700000     -7.07900000
H     -1.64000000      5.05200000     -6.94600000
H     -3.13100000      5.04700000     -6.68900000
O     -9.11100000     -0.81300000     13.49700000
H     -9.55200000     -1.36800000     12.85400000
H     -9.72200000     -0.09200000     13.64900000
O     13.83700000     -8.42800000      6.87500000
H     14.43200000     -8.87700000      6.27400000
H     14.40000000     -7.82900000      7.36600000
O     -8.54200000     -2.13000000    -10.96600000
H     -8.28200000     -2.47600000    -11.81900000
H     -8.15800000     -1.25400000    -10.93500000
O     14.56700000     -5.85900000     -3.29200000
H     14.47500000     -5.63900000     -2.36500000
H     14.16300000     -5.12400000     -3.75400000
O      2.54600000     -2.94600000     -8.13700000
H      3.40500000     -3.04600000     -7.72600000
H      2.40600000     -2.00000000     -8.17200000
O      9.05800000      8.17000000     12.74600000
H      9.05500000      8.08100000     11.79300000
H      9.54100000      8.97900000     12.91000000
O      7.59800000     -4.27500000     11.80700000
H      8.41300000     -4.64800000     11.47100000
H      7.49400000     -3.45400000     11.32600000
O      1.19900000    -12.55500000      7.83800000
H      1.93200000    -12.10600000      7.41700000
H      0.73200000    -12.97900000      7.11900000
O    -11.67000000      1.76000000      6.29500000
H    -10.89200000      2.05900000      5.82300000
H    -12.31500000      1.58900000      5.60900000
O      3.04400000     -0.25700000     -7.40000000
H      2.83300000     -0.00100000     -6.50200000
H      3.99600000     -0.16900000     -7.45700000
O    -14.51300000      5.59500000     -1.37600000
H    -14.52800000      4.75700000     -1.83800000
H    -15.28400000      5.56900000     -0.80900000
O    -11.20000000      3.14100000     -6.80400000
H    -11.24000000      2.40100000     -6.19800000
H    -11.31100000      2.74800000     -7.66900000
O     -2.78000000     -3.06900000      6.65700000
H     -2.46700000     -3.62000000      7.37500000
H     -3.50800000     -3.56000000      6.27700000
O     -4.65100000     -4.61700000      2.46000000
H     -4.83000000     -3.69300000      2.28700000
H     -5.14200000     -5.08700000      1.78700000
O     -1.67100000     13.26400000     10.46500000
H     -1.34800000     12.39000000     10.68300000
H     -2.10800000     13.15400000      9.62000000
O     -1.87900000     -4.63100000    -17.09100000
H     -1.98400000     -4.16400000    -16.26200000
H     -2.67800000     -5.15300000    -17.17500000
O    -13.17500000     -0.59300000    -10.59600000
H    -12.79000000     -0.41200000    -11.45300000
H    -13.63900000      0.21200000    -10.36600000
O     10.47700000     -9.00200000      2.71200000
H     11.30400000     -9.46500000      2.84400000
H      9.92700000     -9.62300000      2.23500000
O      3.60800000    -17.09900000     -3.27900000
H      3.55200000    -16.30000000     -2.75500000
H      2.70000000    -17.39200000     -3.36500000
O     -3.17200000     15.16400000      3.27800000
H     -2.99000000     14.65400000      4.06800000
H     -4.09800000     15.00400000      3.09800000
O     14.03600000      3.76300000     -9.85400000
H     14.23500000      4.14800000     -9.00000000
H     13.11400000      3.51000000     -9.79300000
O    -13.73500000     -2.67600000      3.96300000
H    -13.17200000     -2.53500000      3.20200000
H    -14.62600000     -2.60400000      3.61900000
O      9.02000000    -11.50300000     -9.91000000
H      9.57100000    -11.08500000    -10.57200000
H      9.28200000    -11.09400000     -9.08600000
O    -15.58500000      3.08200000      4.01700000
H    -15.83900000      2.29600000      3.53400000
H    -16.03300000      3.79700000      3.56600000
O     -7.68000000     -2.64400000    -13.53700000
H     -7.64500000     -3.52600000    -13.90700000
H     -8.22600000     -2.14900000    -14.14900000
O     11.60100000      4.82300000      4.20900000
H     12.14100000      4.29600000      4.79800000
H     12.23200000      5.28800000      3.65900000
O     -3.44800000    -15.36400000     -0.80700000
H     -3.74800000    -16.25900000     -0.64900000
H     -4.17900000    -14.81300000     -0.52500000
O     12.86300000     -5.49200000     -0.86100000
H     12.33600000     -4.92100000     -1.42000000
H     12.27400000     -6.20900000     -0.62700000
O      1.45200000    -14.34700000      9.94400000
H      1.70200000    -13.97800000     10.79100000
H      1.56200000    -13.62500000      9.32500000
O    -16.76900000      5.13400000      0.29300000
H    -16.41800000      5.05700000      1.18000000
H    -16.86000000      4.23000000     -0.00800000
O     -0.05100000      3.08300000     -3.27100000
H      0.46900000      3.42400000     -3.99900000
H      0.41300000      2.29300000     -2.99400000
O     -8.32100000      0.83700000    -11.42200000
H     -9.08700000      1.09900000    -10.91100000
H     -7.73600000      1.59400000    -11.38200000
O     -4.33800000     -0.81900000     11.12700000
H     -4.04200000     -1.60300000     11.58900000
H     -3.89500000     -0.09700000     11.57200000
O      6.40400000     -3.15000000      7.02200000
H      6.85300000     -2.59600000      7.66000000
H      6.11700000     -3.91200000      7.52600000
O      2.41700000    -15.36100000      4.06300000
H      2.95700000    -16.14200000      4.18800000
H      2.14000000    -15.40600000      3.14800000
O    -11.33500000      5.26400000     -1.99600000
H    -11.32800000      4.86200000     -1.12800000
H    -11.48900000      6.19400000     -1.82800000
O    -14.71200000     -2.53000000     -7.09500000
H    -14.86200000     -3.47500000     -7.05600000
H    -14.72700000     -2.32300000     -8.02900000
O      1.76700000      0.22300000     -3.00400000
H      1.32400000      0.34500000     -2.16500000
H      2.44000000      0.90300000     -3.02200000
O      7.23700000     -3.12900000      4.52400000
H      7.73300000     -3.93500000      4.67200000
H      6.67100000     -3.05300000      5.29200000
O     -0.40400000     -3.45100000     -4.13700000
H     -0.54000000     -2.51600000     -3.98800000
H     -0.35100000     -3.53700000     -5.08900000
O      1.11600000      9.51500000    -12.53200000
H      1.41700000     10.35700000    -12.87300000
H      0.16800000      9.52600000    -12.66700000
O     -3.98800000      3.24800000    -12.16500000
H     -4.08100000      3.35700000    -13.11200000
H     -3.17200000      3.69800000    -11.95000000
O     -3.01700000     11.35900000     -6.57700000
H     -2.32000000     10.83600000     -6.18200000
H     -2.80800000     11.37100000     -7.51100000
O      3.75400000      1.02900000      9.49500000
H      2.80800000      0.88700000      9.53400000
H      3.91900000      1.30100000      8.59300000
O     -7.97700000      5.73300000     11.63000000
H     -8.87900000      5.54400000     11.37000000
H     -7.94400000      5.50700000     12.55900000
O      1.63000000     -6.71700000    -10.71700000
H      0.92200000     -6.48900000    -11.31900000
H      2.10700000     -5.89800000    -10.58600000
O      9.11800000    -12.20800000      9.82200000
H      9.98100000    -11.89100000     10.08700000
H      9.24500000    -12.52800000      8.92900000
O    -10.21900000     -7.36500000     -0.53800000
H     -9.61600000     -7.06700000      0.14300000
H     -9.67600000     -7.43900000     -1.32300000
O     -9.87000000     -8.91700000      7.54700000
H    -10.47200000     -9.65300000      7.43800000
H     -9.29800000     -9.18100000      8.26700000
O     -0.34000000    -11.06700000      5.64500000
H     -0.75600000    -11.92900000      5.67800000
H     -0.73400000    -10.64100000      4.88400000
O     -7.49400000     -0.09800000      3.64700000
H     -7.68800000      0.80400000      3.90100000
H     -8.30400000     -0.41300000      3.24500000
O     -0.88000000    -12.31600000      9.90600000
H     -0.20000000    -12.35600000      9.23300000
H     -1.55400000    -12.92400000      9.60300000
O      2.95000000     -3.74800000      2.55300000
H      3.03400000     -3.86100000      1.60700000
H      2.07300000     -4.07400000      2.75600000
O     -5.36900000     -0.57200000     14.95300000
H     -5.22000000     -0.42300000     14.01900000
H     -6.04000000     -1.25400000     14.98200000
O    -15.12600000     -5.33100000      3.59900000
H    -14.47600000     -5.59200000      2.94700000
H    -14.83400000     -4.47000000      3.89800000
O      5.86500000     -0.44900000     -0.14200000
H      5.98600000     -1.04700000      0.59600000
H      5.81700000     -1.02000000     -0.90800000
O      0.92500000      6.04300000     12.32300000
H      0.88100000      5.33800000     11.67700000
H      1.80900000      5.97900000     12.68600000
O      4.05900000      2.88400000     15.47000000
H      4.14300000      2.14100000     16.06900000
H      4.85400000      3.39800000     15.61300000
O     -6.52000000      6.50600000    -11.62800000
H     -6.69000000      6.97700000    -10.81200000
H     -5.78600000      5.92600000    -11.42200000
O     14.78200000     -8.62400000     -0.94400000
H     15.08300000     -8.61600000     -1.85300000
H     13.83500000     -8.49300000     -1.00500000
O      2.32600000     -8.39900000      7.68300000
H      2.71100000     -8.84900000      6.93100000
H      1.45900000     -8.79200000      7.77900000
O      6.77700000      2.46300000      7.90200000
H      7.12800000      3.25800000      7.50200000
H      5.97400000      2.28200000      7.41200000
O      1.52900000     -9.75500000      0.72100000
H      1.04500000    -10.49400000      0.35100000
H      1.56100000     -9.11200000      0.01300000
O      7.82300000     -3.38800000     -5.95600000
H      8.69500000     -2.99900000     -5.88400000
H      7.64800000     -3.41100000     -6.89600000
O      4.85900000      8.27300000     15.02400000
H      3.93700000      8.48300000     14.87700000
H      5.28400000      8.46100000     14.18700000
O     15.32300000     -3.46500000     -0.75100000
H     14.73100000     -4.03900000     -0.26600000
H     15.01600000     -2.58100000     -0.55300000
O     -7.93600000     14.57600000      4.18500000
H     -8.83800000     14.54400000      3.86800000
H     -8.01700000     14.78600000      5.11600000
O     -0.30100000     -7.21000000     -2.29400000
H     -0.46900000     -7.99600000     -1.77500000
H      0.25500000     -7.51100000     -3.01200000
O     -0.16400000      0.39600000     -6.58500000
H     -0.93100000      0.58500000     -6.04500000
H      0.29600000     -0.29800000     -6.11300000
O     13.96100000      3.08500000      9.44700000
H     14.36900000      2.32100000      9.04100000
H     14.66600000      3.49600000      9.94800000
O     -4.49200000     -0.90100000      5.13900000
H     -4.27700000     -1.82100000      5.29000000
H     -4.55400000     -0.52200000      6.01500000
O      5.76000000     -2.94400000     13.98600000
H      5.71900000     -3.52000000     14.75000000
H      6.00100000     -3.52300000     13.26300000
O     -1.78600000    -10.84200000    -12.71500000
H     -2.70700000    -10.99500000    -12.50500000
H     -1.50100000    -11.64800000    -13.14600000
O     -3.10700000    -11.13100000      1.76200000
H     -2.69300000    -10.59800000      2.44100000
H     -2.91500000    -12.03400000      2.01600000
O      0.04800000     -8.42000000      2.63300000
H     -0.38700000     -8.06000000      1.86100000
H      0.78300000     -8.92200000      2.28100000
O      3.12300000     -6.93900000     12.37800000
H      2.49900000     -6.30200000     12.03000000
H      2.94800000     -7.74000000     11.88400000
O     -3.71100000    -11.54700000      5.51300000
H     -4.39000000    -12.22100000      5.53900000
H     -2.98300000    -11.95800000      5.04600000
O     -1.46200000    -16.55300000     -7.62900000
H     -1.66900000    -15.65400000     -7.37500000
H     -1.95600000    -17.09500000     -7.01400000
O      7.92700000      2.69700000     10.54000000
H      7.52100000      2.76200000      9.67600000
H      8.66800000      3.30300000     10.50300000
O      1.22800000     11.25100000     -9.67200000
H      1.69400000     11.75400000     -9.00500000
H      1.75000000     10.45600000     -9.78100000
O      4.69100000      2.63700000     12.13300000
H      3.91300000      2.10500000     12.30200000
H      4.94600000      2.41100000     11.23800000
O    -12.98500000      4.02600000     10.63700000
H    -12.47000000      4.62900000     11.17300000
H    -13.88900000      4.16800000     10.91600000
O      1.15800000      0.20500000    -17.69800000
H      1.51600000     -0.57800000    -17.27900000
H      0.24900000     -0.02300000    -17.89300000
O      3.43500000    -11.90500000      6.61700000
H      3.73200000    -11.03300000      6.35700000
H      3.67500000    -12.46900000      5.88200000
O     13.58400000     -4.58300000      3.45400000
H     14.49400000     -4.66700000      3.17000000
H     13.40000000     -5.40200000      3.91500000
O     -1.66500000     -5.88800000     11.18200000
H     -1.68800000     -6.68100000     11.71800000
H     -2.58500000     -5.68700000     11.01200000
O     -2.41400000      7.09200000      2.49300000
H     -2.10200000      6.47500000      1.83100000
H     -1.62500000      7.54800000      2.78600000
O      5.35500000      3.48200000     -9.25200000
H      5.95700000      4.17300000     -9.53000000
H      4.73300000      3.40200000     -9.97500000
O     -5.87800000     -8.53800000     -9.21100000
H     -5.58700000     -8.13300000     -8.39300000
H     -5.12800000     -9.05600000     -9.50100000
O      5.52400000     -2.22800000     -9.31300000
H      5.58300000     -1.31200000     -9.04300000
H      5.47100000     -2.71800000     -8.49300000
O     -1.37000000      5.55200000     -3.43300000
H     -1.86500000      5.13800000     -4.14000000
H     -0.91100000      4.82900000     -3.00600000
O     -7.59200000     -1.38100000     -1.70400000
H     -8.19700000     -1.38700000     -2.44600000
H     -8.15600000     -1.29000000     -0.93600000
O     -9.96400000    -11.17200000      3.84500000
H    -10.24900000    -11.98900000      4.25500000
H    -10.26400000    -11.24200000      2.93900000
O     -7.32200000      7.59100000     -9.25500000
H     -7.07300000      7.66800000     -8.33400000
H     -7.91700000      8.32600000     -9.40500000
O      8.20900000     -2.25700000     10.13900000
H      8.57700000     -2.35500000      9.26100000
H      8.65600000     -1.49200000     10.50200000
O      4.32600000      1.41000000      6.93900000
H      4.52700000      0.52100000      6.64600000
H      3.69600000      1.73700000      6.29700000
O     -8.10900000     -3.03300000      5.60300000
H     -7.97500000     -3.72000000      6.25600000
H     -8.22700000     -2.23400000      6.11600000
O      9.83500000     -7.49400000    -13.76200000
H      9.12400000     -7.73900000    -13.17000000
H      9.51900000     -7.74100000    -14.63100000
O     -1.97700000     -7.86100000     13.22200000
H     -1.22300000     -8.41300000     13.43200000
H     -2.72300000     -8.31600000     13.61400000
O      3.18100000    -14.10500000     -2.99800000
H      3.99700000    -13.65300000     -2.78500000
H      2.87900000    -13.68700000     -3.80400000
O      6.65000000     -6.34900000      3.13200000
H      7.56400000     -6.27700000      2.85800000
H      6.16100000     -6.44900000      2.31500000
O    -11.84400000     -8.68400000     -3.53300000
H    -12.61100000     -8.12600000     -3.40100000
H    -12.06900000     -9.50600000     -3.09700000
O     -6.35600000      4.81300000     14.71000000
H     -6.33800000      4.09100000     14.08200000
H     -6.89800000      4.49100000     15.43000000
O    -10.30200000     13.57000000     -5.14100000
H     -9.66100000     14.23400000     -5.39800000
H     -9.77400000     12.83900000     -4.82000000
O      3.38600000     -9.42100000      2.78800000
H      2.71700000     -9.91900000      2.31800000
H      3.16000000     -8.50500000      2.62500000
O     -2.84300000     -6.81100000    -15.44200000
H     -3.41100000     -7.44600000    -15.87800000
H     -3.41400000     -6.37200000    -14.81200000
O     -8.82100000      6.82400000    -13.29400000
H     -9.64600000      6.72200000    -12.81900000
H     -8.16400000      6.42700000    -12.72200000
O    -10.78000000      0.14600000     -6.00500000
H    -11.19100000     -0.71900000     -6.00600000
H    -10.34800000      0.20700000     -6.85700000
O     -2.13300000     17.47700000      2.30500000
H     -1.89300000     17.08200000      1.46600000
H     -2.34500000     16.73200000      2.86800000
O      3.34100000     10.32400000     12.91100000
H      4.29100000     10.21700000     12.86600000
H      2.99900000      9.70400000     12.26600000
O    -12.13700000     10.00200000     -7.21700000
H    -11.71400000      9.19400000     -7.50800000
H    -12.46900000     10.40200000     -8.02100000
O    -13.38200000      8.31800000     -9.61200000
H    -12.43600000      8.27800000     -9.47300000
H    -13.49400000      8.16500000    -10.55000000
O      6.85100000     -7.71200000     14.60900000
H      5.94800000     -7.56400000     14.89000000
H      6.77000000     -8.25300000     13.82300000
O     -3.79500000     -9.37200000     -0.03200000
H     -4.60500000     -9.11900000      0.41000000
H     -3.42800000    -10.06400000      0.51900000
O     -8.12800000      2.41200000     -4.27500000
H     -9.07600000      2.54200000     -4.28900000
H     -7.87500000      2.58700000     -3.36800000
O     -4.84000000      1.37100000      3.79900000
H     -5.53000000      1.52500000      3.15400000
H     -5.04500000      0.51200000      4.16800000
O      7.67000000     13.34800000      0.46700000
H      8.25100000     13.85300000      1.03700000
H      8.25800000     12.79100000     -0.04200000
O      2.27700000      5.95800000     -1.32600000
H      1.93600000      6.18700000     -0.46100000
H      2.46400000      5.02100000     -1.26900000
O     -1.22800000      7.44500000      9.50100000
H     -1.68300000      7.02300000     10.23000000
H     -1.89200000      8.00600000      9.09800000
O    -14.06300000     -9.60900000      5.30600000
H    -14.80100000     -9.27800000      4.79400000
H    -14.10700000    -10.55900000      5.20200000
O      7.09700000      5.87400000     -2.91700000
H      6.69000000      5.50200000     -2.13400000
H      7.88800000      5.35000000     -3.04800000
O     10.40700000     -3.94500000     10.37800000
H     10.92200000     -3.89300000      9.57300000
H     10.84400000     -4.61900000     10.89800000
O     -8.71600000      9.58900000      8.68300000
H     -9.18200000     10.40400000      8.49800000
H     -7.86500000      9.87000000      9.01900000
O     -3.81200000      8.06300000     -8.15400000
H     -3.57100000      7.47700000     -8.87100000
H     -3.93600000      8.91500000     -8.57200000
O     -5.45700000     -9.88300000      4.14900000
H     -4.85600000    -10.37200000      4.71100000
H     -4.90200000     -9.23900000      3.70900000
O      1.20000000     12.01600000     13.67500000
H      1.98500000     11.56500000     13.36500000
H      0.53900000     11.32800000     13.74200000
O     -9.86700000      6.76000000      9.36300000
H     -9.40300000      7.58300000      9.20600000
H    -10.32500000      6.89800000     10.19200000
O     -3.46200000      9.69100000    -10.56600000
H     -2.73700000     10.25800000    -10.30200000
H     -4.24400000     10.13100000    -10.23200000
O      3.52100000      6.39400000      3.87000000
H      3.62300000      7.34500000      3.82600000
H      3.68100000      6.17800000      4.78800000
O     -8.41100000     -2.70200000      3.04800000
H     -7.48400000     -2.67900000      2.81400000
H     -8.41800000     -2.67000000      4.00500000
O      4.67600000     -5.94500000     -3.59100000
H      4.96500000     -6.77900000     -3.22200000
H      3.84700000     -6.15000000     -4.02500000
O      9.83000000     12.13200000     -1.00700000
H     10.72300000     12.10400000     -0.66100000
H      9.76000000     11.34800000     -1.55200000
O     -5.68200000     -2.00500000    -16.75000000
H     -5.41700000     -2.88300000    -16.47400000
H     -6.35900000     -2.15600000    -17.41000000
O      4.02500000    -13.04300000      4.32300000
H      3.53700000    -13.86400000      4.38000000
H      4.82300000    -13.27200000      3.84800000
O      2.25100000     12.88000000     -0.71500000
H      1.56000000     12.66600000     -0.08800000
H      2.30500000     12.11300000     -1.28400000
O     11.73700000      4.79000000      1.21000000
H     11.00800000      5.26700000      1.60600000
H     12.51600000      5.28200000      1.47100000
O      3.49000000     -6.61400000      2.17300000
H      4.21100000     -6.32100000      1.61700000
H      3.36600000     -5.90100000      2.80000000
O     -5.52600000     13.22200000     -7.19800000
H     -5.38600000     13.29800000     -8.14200000
H     -5.24100000     12.33300000     -6.98500000
O      4.82900000     13.39700000     -4.21200000
H      4.21400000     12.93600000     -4.78300000
H      5.49100000     13.74800000     -4.80800000
O      4.28600000    -17.22300000      0.11100000
H      4.49000000    -17.22800000     -0.82500000
H      4.81200000    -16.50700000      0.46700000
O     -2.52000000      6.48300000     -0.63300000
H     -1.94400000      5.72400000     -0.72900000
H     -3.26500000      6.29000000     -1.20200000
O    -10.75100000    -11.08300000      1.11300000
H    -10.83500000    -10.22500000      0.69900000
H    -10.07400000    -11.53000000      0.60600000
O      1.06500000     14.90400000     -2.58400000
H      1.57500000     14.39700000     -1.95200000
H      1.71900000     15.40400000     -3.07300000
O      0.38900000    -17.35200000     -2.32200000
H      0.74100000    -16.69000000     -2.91700000
H     -0.56100000    -17.25900000     -2.39400000
O      2.60900000     -2.46300000      5.10400000
H      2.60600000     -2.83300000      4.22100000
H      2.29500000     -3.17400000      5.66200000
O      7.29800000     12.61700000      4.26900000
H      8.14000000     12.21000000      4.47300000
H      7.07000000     12.27400000      3.40500000
O     -6.54200000    -11.58300000     -7.65100000
H     -6.18200000    -11.78300000     -8.51600000
H     -6.00000000    -12.08600000     -7.04400000
O     -0.77200000     -0.05200000    -15.03100000
H     -0.85500000     -0.91600000    -15.43400000
H     -0.28500000      0.46600000    -15.67200000
O      4.12500000      6.92300000    -15.99700000
H      3.31100000      7.42800000    -15.99700000
H      3.84500000      6.01900000    -16.14000000
O     -1.97100000     -3.29800000    -14.71300000
H     -1.85200000     -3.77300000    -13.89100000
H     -2.28200000     -2.43300000    -14.44800000
O      5.22400000     -4.11600000    -11.39600000
H      6.15900000     -3.92900000    -11.30800000
H      4.79800000     -3.48100000    -10.82100000
O     -6.50000000     -7.70000000      7.47700000
H     -7.11300000     -7.73800000      6.74300000
H     -6.89100000     -8.26200000      8.14600000
O    -16.77300000     -3.14000000     -0.02200000
H    -15.87100000     -2.84900000     -0.15500000
H    -16.92800000     -3.01800000      0.91500000
O      8.90700000      7.24200000      6.92800000
H      8.46300000      6.45400000      7.24200000
H      8.33900000      7.57600000      6.23300000
O      1.14100000      3.94700000     -9.36600000
H      0.81600000      3.41400000    -10.09100000
H      1.60500000      3.32800000     -8.80200000
O      3.83000000      1.79800000     -2.33100000
H      4.58100000      2.00400000     -2.88800000
H      3.82300000      2.49100000     -1.67200000
O      0.97500000     -1.29900000     -4.89100000
H      1.51400000     -2.06900000     -4.71300000
H      1.19100000     -0.68700000     -4.18700000
O      9.50900000     -7.04500000      4.92700000
H      9.82400000     -7.72000000      4.32600000
H      9.37900000     -7.50600000      5.75600000
O    -13.64200000     -3.13500000     -9.80800000
H    -13.42200000     -2.23100000    -10.03600000
H    -14.51800000     -3.26600000    -10.17000000
O     -5.00000000     -6.24700000    -13.62200000
H     -5.88300000     -6.61800000    -13.63400000
H     -5.12200000     -5.35100000    -13.30700000
O    -15.86000000      8.75700000      1.20500000
H    -15.39700000      8.34200000      1.93300000
H    -16.76500000      8.45800000      1.29600000
O      6.34100000     -1.86100000    -14.27300000
H      7.07300000     -1.31000000    -13.99700000
H      5.62900000     -1.63200000    -13.67500000
O      1.42500000     -3.35500000    -13.85100000
H      2.13500000     -3.89700000    -14.19500000
H      0.65500000     -3.92300000    -13.87900000
O     -9.10900000     -4.64700000      0.29200000
H     -9.83500000     -5.26400000      0.38100000
H     -8.82100000     -4.74400000     -0.61600000
O     -1.90400000     -9.40000000     -6.46300000
H     -1.15600000     -9.76000000     -6.93900000
H     -1.68400000     -9.52700000     -5.54000000
O     -5.37200000     12.52200000     -2.85000000
H     -5.10900000     11.61100000     -2.98300000
H     -4.55000000     13.01200000     -2.86300000
O     10.54700000     -4.95400000     -3.22600000
H      9.87800000     -5.62700000     -3.09900000
H     10.90400000     -5.13200000     -4.09600000
O     -3.26800000     -3.48700000     15.23300000
H     -2.76200000     -4.04600000     15.82300000
H     -3.24100000     -2.62200000     15.64100000
O     -2.84000000     -1.58000000    -12.26600000
H     -3.54600000     -0.95100000    -12.11700000
H     -2.34700000     -1.58700000    -11.44600000
O      0.67300000    -13.85000000      5.39800000
H      1.37600000    -14.32000000      4.95000000
H     -0.09200000    -14.41800000      5.30600000
O      3.97200000    -10.82000000     -4.68800000
H      3.68100000    -10.40100000     -3.87800000
H      3.28200000    -11.45200000     -4.89200000
O     -0.89900000      7.32400000     14.80000000
H     -1.52100000      7.82800000     14.27500000
H     -0.38700000      6.83200000     14.15800000
O     -4.77200000      6.14700000      7.52900000
H     -5.38500000      6.06200000      8.25900000
H     -5.32900000      6.27600000      6.76200000
O    -12.18400000      1.97200000    -12.17500000
H    -12.76500000      2.70000000    -12.39800000
H    -11.71100000      1.78700000    -12.98600000
O     -9.85700000     -6.23500000      8.43800000
H     -9.93300000     -7.15500000      8.18300000
H    -10.68500000     -5.84100000      8.16400000
O     -5.50100000     -5.89000000     -0.04700000
H     -5.95400000     -6.73100000     -0.09500000
H     -6.10200000     -5.27000000     -0.46100000
O    -12.98700000      9.54900000     -4.65900000
H    -12.94000000      9.65800000     -5.60900000
H    -13.78100000     10.01800000     -4.40300000
O    -11.26900000     -3.53300000     -2.34400000
H    -10.88300000     -2.94400000     -2.99300000
H    -11.15400000     -4.40700000     -2.71600000
O      8.88300000    -13.19500000      3.04000000
H      9.38300000    -13.55700000      2.30900000
H      9.53100000    -12.72700000      3.56600000
O      9.66100000     -4.55900000      5.59600000
H     10.14200000     -4.26000000      4.82400000
H      9.43300000     -5.46800000      5.39900000
O     -0.76400000     -4.99500000     15.95200000
H     -0.31600000     -5.46100000     16.65800000
H     -0.47600000     -4.08700000     16.04500000
O     -4.15900000      5.74300000     -5.07400000
H     -3.88400000      4.83600000     -4.93600000
H     -4.98600000      5.67300000     -5.55000000
O     12.66800000     -9.80300000     -6.47400000
H     12.82600000     -8.91100000     -6.16500000
H     13.46500000    -10.03600000     -6.95100000
O     -6.02400000    -12.07800000      2.39900000
H     -6.26800000    -11.53000000      3.14600000
H     -5.15600000    -11.76400000      2.14600000
O     11.76500000    -11.36500000      0.44500000
H     12.66200000    -11.69800000      0.41800000
H     11.42300000    -11.52500000     -0.43400000
O     -3.76000000      6.94500000    -10.87700000
H     -3.38700000      7.81200000    -11.03800000
H     -3.12500000      6.33700000    -11.25700000
O     -1.81000000     -5.66400000      5.95400000
H     -1.26400000     -6.14700000      5.33300000
H     -2.60800000     -5.46200000      5.46600000
O     -1.55200000      2.87300000    -16.76900000
H     -2.35700000      2.54700000    -16.36700000
H     -1.35100000      3.67500000    -16.28600000
O     -7.77800000     16.62600000     -1.63200000
H     -7.07000000     16.25100000     -1.10800000
H     -8.29400000     15.87000000     -1.91300000
O      9.49900000     11.23900000      4.87500000
H     10.22100000     11.12100000      5.49300000
H      9.33000000     10.36100000      4.53500000
O    -11.65900000    -10.69600000     -8.67200000
H    -10.82800000    -11.12800000     -8.47400000
H    -11.41100000     -9.91400000     -9.16400000
O      5.55300000      0.39100000    -10.89500000
H      5.27800000      0.68000000    -11.76500000
H      4.77600000     -0.02500000    -10.52300000
O    -10.73700000      6.99000000      0.69500000
H    -10.71400000      7.94600000      0.64700000
H     -9.81700000      6.72900000      0.71000000
O     14.30700000    -11.31500000     -2.57700000
H     14.03300000    -11.84500000     -1.82800000
H     13.81900000    -10.49700000     -2.48200000
O     -0.91900000     10.30700000     12.98400000
H     -1.44100000      9.51100000     13.08400000
H     -0.87400000     10.44700000     12.03800000
O      0.30900000     11.75700000      1.07500000
H     -0.56900000     11.39500000      1.18700000
H      0.86200000     11.22900000      1.65100000
O    -11.34700000     -0.64200000      9.46000000
H    -10.76900000     -1.37400000      9.24500000
H    -11.85700000     -0.95100000     10.20800000
O     -5.39900000    -13.16100000     -3.43600000
H     -5.56700000    -13.32300000     -2.50800000
H     -4.83700000    -12.38600000     -3.44500000
O     -1.74900000      5.03900000    -12.22400000
H     -1.35100000      5.06200000    -13.09500000
H     -1.16200000      4.48700000    -11.70800000
O     -5.71100000     -2.09700000      2.40300000
H     -5.52200000     -1.87100000      1.49300000
H     -6.08200000     -1.29700000      2.77600000
O      3.58800000     -0.35800000    -15.41900000
H      3.51600000     -0.49800000    -14.47500000
H      3.91100000      0.53900000    -15.50500000
O    -13.81600000      1.84300000     -0.02300000
H    -13.89100000      1.12700000     -0.65400000
H    -12.88300000      2.05900000     -0.01600000
O     -7.52900000    -15.06900000      5.10400000
H     -8.30700000    -14.91400000      5.63900000
H     -7.39700000    -16.01600000      5.14300000
O     -8.54000000      8.61900000      3.45300000
H     -9.41100000      8.88100000      3.15300000
H     -8.61900000      8.57600000      4.40600000
O     11.57800000      2.99400000     -8.97400000
H     11.26000000      2.24000000     -9.47100000
H     11.24700000      2.85300000     -8.08700000
O    -12.37900000     -2.04900000      1.85800000
H    -11.48700000     -2.28000000      1.60000000
H    -12.90400000     -2.21100000      1.07400000
O      1.82200000      3.72600000      8.84300000
H      1.23000000      3.42100000      9.53000000
H      2.51800000      4.18400000      9.31300000
O    -13.77400000    -11.27100000      1.56600000
H    -13.76200000    -10.32800000      1.40000000
H    -13.00300000    -11.60500000      1.10700000
O      1.05800000      0.13900000      5.34300000
H      0.93100000     -0.80700000      5.27800000
H      1.80000000      0.32200000      4.76600000
O      6.30700000    -14.09000000      3.23200000
H      7.22600000    -13.82700000      3.28000000
H      6.31300000    -15.02300000      3.44600000
O     10.52800000     -5.20200000    -12.06900000
H     11.20800000     -4.62600000    -12.42000000
H     10.47000000     -5.91700000    -12.70300000
O     11.44400000     -0.64900000     10.54500000
H     11.75500000     -1.21000000     11.25500000
H     10.52500000     -0.48400000     10.75400000
O      2.74800000      0.50100000     15.16000000
H      3.51400000      0.79000000     14.66400000
H      2.12600000      0.21100000     14.49300000
O     -1.92300000     -9.75600000     10.37100000
H     -1.39700000     -9.36000000      9.67700000
H     -1.82400000    -10.69900000     10.23800000
O      8.22200000      5.51300000     -6.47300000
H      7.33900000      5.84900000     -6.32300000
H      8.70700000      6.26100000     -6.82200000
O     -5.93700000     16.89200000      4.56600000
H     -6.50900000     16.12600000      4.61400000
H     -6.07100000     17.34300000      5.40000000
O      7.46900000     11.41100000     -7.83100000
H      6.63000000     11.74900000     -8.14500000
H      8.05200000     11.47900000     -8.58700000
O      7.95600000    -15.73600000      0.38500000
H      7.82900000    -16.49100000     -0.19000000
H      8.23900000    -16.11400000      1.21700000
O      7.45500000      2.46400000     13.42100000
H      7.83500000      2.54300000     12.54600000
H      6.50900000      2.49900000     13.27600000
O      5.40000000      0.55300000     -8.05200000
H      6.28600000      0.19400000     -8.01300000
H      5.45900000      1.27000000     -8.68300000
O      5.59500000     14.88500000      4.26400000
H      5.98400000     14.03500000      4.05700000
H      6.00600000     15.49300000      3.64900000
O     -1.29000000     -3.24100000     12.92000000
H     -1.25700000     -4.15000000     12.62300000
H     -1.85800000     -3.26100000     13.69000000
O     -2.99600000    -13.54300000      3.26700000
H     -3.47700000    -14.10400000      2.65900000
H     -3.07900000    -13.98000000      4.11400000
O     -1.81500000     -9.74700000      3.75400000
H     -0.97200000     -9.39600000      3.46700000
H     -2.31200000     -8.97800000      4.03200000
O    -10.46100000     -6.93600000      2.51600000
H    -10.97600000     -7.43700000      3.14900000
H    -10.27700000     -6.10800000      2.96000000
O     17.17900000     -3.59100000     -4.12600000
H     16.77700000     -2.84900000     -4.57900000
H     16.47400000     -3.95700000     -3.59300000
O     14.25600000     -0.10100000    -10.48400000
H     15.03900000     -0.64000000    -10.59600000
H     14.53000000      0.77800000    -10.74800000
O    -13.95600000     -6.93400000     -8.51700000
H    -14.03700000     -6.45200000     -7.69400000
H    -14.66400000     -6.59400000     -9.06500000
O      0.56700000     -4.59900000      3.13400000
H     -0.20400000     -4.18800000      3.52400000
H      0.56400000     -5.49200000      3.47800000
O     -0.83600000      4.23700000      2.01300000
H     -1.35000000      3.61100000      2.52300000
H     -0.19300000      4.58100000      2.63300000
O      5.44800000     -5.55900000      0.72000000
H      6.26700000     -5.07400000      0.61600000
H      4.85500000     -5.16700000      0.07900000
O      4.78900000     -2.53000000    -16.50600000
H      4.14300000     -1.82600000    -16.44200000
H      5.23800000     -2.52000000    -15.66100000
O     -4.99700000    -13.58500000     -6.08600000
H     -5.36800000    -13.36200000     -5.23200000
H     -5.50400000    -14.34200000     -6.37700000
O     -7.79700000     -7.21800000     -2.74500000
H     -7.12200000     -6.77200000     -3.25700000
H     -8.57200000     -7.20400000     -3.30700000
O     -2.09100000     -5.02600000     -2.96800000
H     -1.45300000     -5.58100000     -2.51900000
H     -1.56000000     -4.41300000     -3.47600000
O     -5.34800000      9.72000000      5.15900000
H     -4.70400000      9.91300000      5.84100000
H     -6.03300000     10.37800000      5.28300000
O     13.27600000      1.17600000     11.23000000
H     12.63200000      0.53700000     10.92600000
H     13.09900000      1.96100000     10.71300000
O      6.59500000      4.29200000     15.24800000
H      6.87200000      5.17400000     14.99900000
H      6.72600000      3.76900000     14.45700000
O      8.46600000    -10.24200000      1.02100000
H      7.62300000     -9.85400000      1.25400000
H      8.50400000    -11.05500000      1.52600000
O      7.98600000      8.22900000      4.47500000
H      7.58600000      9.08400000      4.63400000
H      7.72600000      8.00600000      3.58100000
O    -12.70300000      6.70100000      8.30700000
H    -13.01300000      5.81100000      8.47500000
H    -11.79100000      6.69600000      8.59500000
O     -1.53200000     -4.13800000     -9.03800000
H     -1.63800000     -4.96700000     -8.57100000
H     -1.72700000     -3.46700000     -8.38400000
O     -6.76900000    -10.06000000    -11.91800000
H     -7.71100000    -10.04200000    -12.08700000
H     -6.61800000     -9.32600000    -11.32200000
O     16.58100000     -1.52200000     -6.84300000
H     16.17100000     -0.71400000     -7.15400000
H     17.31100000     -1.22600000     -6.30000000
O     -1.81400000     -6.60600000     -8.25500000
H     -2.65400000     -7.03900000     -8.10600000
H     -1.27700000     -7.26800000     -8.69000000
O    -13.99900000      9.11500000      6.26200000
H    -14.48000000      8.55000000      6.86600000
H    -13.10000000      8.78900000      6.29400000
O     -1.22500000     10.44400000     10.23600000
H     -1.94000000     10.38600000      9.60300000
H     -0.80800000      9.58200000     10.20600000
O    -10.77700000      1.26800000     13.66800000
H    -11.46700000      1.12900000     13.01900000
H    -11.23800000      1.59200000     14.44200000
O     -6.69300000      0.12100000     -5.85300000
H     -6.59900000      0.72100000     -6.59200000
H     -7.22600000      0.60200000     -5.21900000
O     -4.82000000     -5.15600000     -6.82000000
H     -4.60800000     -6.06100000     -7.04700000
H     -4.76600000     -4.68100000     -7.64900000
O     -0.97200000    -14.28300000     -1.81700000
H     -1.56400000    -14.68700000     -1.18300000
H     -1.23900000    -14.65000000     -2.66100000
O     -6.21200000      2.19100000     16.31200000
H     -6.27400000      1.47000000     16.93800000
H     -6.25100000      1.76800000     15.45400000
O    -13.41300000     -5.72400000     -1.16100000
H    -12.58100000     -5.73700000     -1.63300000
H    -13.95900000     -6.36100000     -1.62100000
O     -1.95400000     -4.60200000      8.77600000
H     -1.83800000     -4.77400000      9.71000000
H     -2.05100000     -5.47000000      8.38300000
O      0.66500000     -7.16800000     14.95700000
H      0.00400000     -6.48200000     14.86900000
H      0.27100000     -7.93600000     14.54400000
O      6.92400000     -6.91800000     -8.36000000
H      6.65800000     -7.17100000     -7.47600000
H      7.15800000     -5.99200000     -8.28300000
O     -8.22500000     -5.35200000    -14.34400000
H     -9.08600000     -5.31800000    -13.92700000
H     -7.89600000     -6.22700000    -14.14100000
O      8.90700000      7.14800000    -12.17600000
H      9.59800000      7.21700000    -12.83500000
H      9.25100000      6.52700000    -11.53300000
O     -8.56500000      3.83700000     -6.87000000
H     -9.51900000      3.81100000     -6.94200000
H     -8.39300000      3.74800000     -5.93300000
O      9.75900000      7.65900000     -7.62900000
H     10.48300000      7.61300000     -7.00500000
H      9.97500000      8.40300000     -8.19200000
O     -4.73400000     -3.38600000     12.85400000
H     -5.56700000     -3.00200000     13.12700000
H     -4.25900000     -3.53600000     13.67100000
O    -10.12400000     -6.63000000    -12.44400000
H     -9.44200000     -7.02500000    -11.90100000
H    -10.87800000     -6.54900000    -11.86000000
O     -2.87800000     -1.10500000     16.57700000
H     -2.26500000     -0.48100000     16.18800000
H     -3.74300000     -0.74100000     16.38800000
O      2.02300000     14.37900000      9.37200000
H      1.41400000     14.68800000     10.04300000
H      1.83200000     14.92100000      8.60700000
O      4.18700000    -10.05500000     -7.67300000
H      4.50000000    -10.53600000     -6.90700000
H      3.23600000    -10.02900000     -7.56600000
O     -0.30700000     17.80700000     -3.32700000
H      0.06500000     17.66000000     -2.45700000
H     -0.84400000     17.03200000     -3.49100000
O    -12.18700000     -7.87100000      4.49600000
H    -12.66700000     -8.63600000      4.81200000
H    -12.74700000     -7.12700000      4.71800000
O     14.44700000     10.11500000      0.37000000
H     14.82700000      9.31200000      0.01200000
H     15.19500000     10.69700000      0.50000000
O      4.92900000     14.07000000      0.44600000
H      5.75100000     13.77500000      0.05400000
H      4.31000000     14.09200000     -0.28400000
O     -3.55800000     -8.19100000     -3.28300000
H     -3.06700000     -7.79400000     -2.56400000
H     -4.19700000     -7.52300000     -3.53400000
O     -4.26000000      3.47800000    -14.80500000
H     -4.15100000      4.26200000    -15.34300000
H     -4.87400000      2.93300000    -15.29700000
O      0.31100000     12.20600000      6.35900000
H      0.11200000     13.14200000      6.33000000
H      0.98700000     12.12600000      7.03100000
O     -6.02400000     10.43100000      0.36300000
H     -6.11000000      9.52800000      0.05900000
H     -5.27700000     10.41100000      0.96300000
O    -11.64200000      1.88600000     -9.13900000
H    -11.76400000      1.64300000    -10.05700000
H    -11.00400000      1.25500000     -8.80700000
O     -0.11200000     -9.39300000      7.98600000
H     -0.00400000    -10.15800000      7.42200000
H     -0.94800000     -9.01200000      7.71500000
O    -10.95200000      7.81900000     -8.24400000
H    -10.25500000      7.88000000     -7.59100000
H    -10.72800000      7.04700000     -8.76400000
O     -5.45400000     -7.99900000     13.30300000
H     -4.98200000     -7.92000000     12.47500000
H     -4.96200000     -8.65400000     13.79900000
O     -1.64500000     -1.35800000      4.99000000
H     -2.20000000     -0.59600000      4.82800000
H     -2.12100000     -1.86800000      5.64500000
O     -9.73400000     -2.89500000      8.48500000
H     -9.52600000     -2.36100000      7.71900000
H     -9.92200000     -3.76400000      8.12900000
O     15.05200000      7.29200000      0.26600000
H     15.79100000      7.54100000     -0.29000000
H     14.81100000      6.41600000     -0.03500000
O     -6.29600000    -14.09300000     -0.29300000
H     -6.52400000    -13.86200000      0.60700000
H     -7.02900000    -14.63000000     -0.59600000
O     11.92400000      8.01800000     -5.72500000
H     12.18500000      7.63000000     -4.89000000
H     11.77200000      8.94100000     -5.52300000
O    -10.98100000      4.76200000    -14.56400000
H    -10.73400000      4.07400000    -15.18200000
H    -10.57000000      4.50100000    -13.74000000
O    -15.18400000      2.56100000     -5.90900000
H    -14.53400000      3.11900000     -6.33600000
H    -15.99700000      2.73400000     -6.38300000
O     -2.98600000     -6.42600000    -11.70900000
H     -3.76500000     -6.49100000    -12.26200000
H     -2.56700000     -7.28300000    -11.78300000
O    -10.22900000     -8.56700000     -9.67100000
H    -10.95500000     -8.02100000     -9.97400000
H     -9.82400000     -8.89400000    -10.47400000
O      0.39100000    -10.64600000     -4.00600000
H      0.00900000    -11.52300000     -4.02300000
H      0.94100000    -10.64100000     -3.22200000
O    -14.00700000     10.13700000     -1.60400000
H    -14.16100000     10.40000000     -0.69600000
H    -14.87400000      9.91100000     -1.93900000
O      1.87400000     -6.16800000    -14.36700000
H      1.18300000     -6.41000000    -14.98400000
H      2.52600000     -5.71500000    -14.90100000
O     -5.58500000      7.92500000    -13.56600000
H     -6.14700000      8.69800000    -13.51600000
H     -5.83500000      7.39700000    -12.80700000
O     -7.43500000     -7.98600000    -14.14000000
H     -6.89700000     -8.46900000    -13.51300000
H     -8.21200000     -8.53100000    -14.26100000
O     -5.13800000     -1.49300000     -0.26000000
H     -4.56200000     -2.17400000     -0.60800000
H     -5.93200000     -1.55500000     -0.79100000
O      3.04000000      3.82400000    -16.63200000
H      2.46700000      4.45800000    -16.20000000
H      2.65000000      3.69800000    -17.49700000
O      5.09900000     11.37700000    -11.72800000
H      4.68900000     11.77900000    -12.49400000
H      4.94600000     10.43900000    -11.83800000
O      7.27900000      6.87800000     14.76700000
H      6.50500000      7.40200000     14.97100000
H      7.96500000      7.52200000     14.59200000
O     -3.55100000     -7.51000000      4.12000000
H     -4.26700000     -6.95000000      4.42100000
H     -3.40300000     -7.24400000      3.21300000
O     -5.45900000     -2.52700000     -8.83800000
H     -5.00100000     -3.33500000     -9.06900000
H     -6.38700000     -2.73900000     -8.94300000
O     -7.42900000    -15.56700000      2.19800000
H     -6.54600000    -15.92400000      2.28200000
H     -7.64600000    -15.25500000      3.07600000
O     -7.08900000     -2.47700000     13.37400000
H     -7.75600000     -1.82900000     13.60000000
H     -7.41900000     -2.89100000     12.57600000
O     -1.13800000      5.50000000    -15.27400000
H     -2.05100000      5.74000000    -15.12000000
H     -0.85900000      6.06600000    -15.99400000
O     -4.33200000      3.13600000      0.01600000
H     -4.86300000      3.92600000      0.11800000
H     -3.47100000      3.38200000      0.35500000
O    -14.72600000      1.65000000     -9.56500000
H    -13.98500000      1.94600000     -9.03600000
H    -15.35100000      2.37300000     -9.52600000
O     -1.46100000     11.38700000     -9.37400000
H     -1.56000000     12.10800000     -9.99500000
H     -0.51500000     11.25100000     -9.31300000
O     13.36800000      2.72800000      6.06000000
H     12.62000000      2.28200000      6.45500000
H     14.12600000      2.39700000      6.54200000
O      8.81700000     -7.34300000     -2.70200000
H      8.82500000     -7.92900000     -1.94500000
H      8.10000000     -6.73400000     -2.52500000
O     12.55200000     11.95500000     -0.26600000
H     13.12500000     11.18800000     -0.24800000
H     13.01100000     12.61000000      0.26000000
O      5.45400000     -4.60400000     15.84200000
H      5.03000000     -5.38600000     15.48900000
H      6.17600000     -4.94200000     16.37200000
O     14.84300000      4.89900000     -1.39600000
H     14.17200000      4.22000000     -1.47800000
H     15.65500000      4.46500000     -1.65500000
O    -10.87400000      3.25600000     -3.77600000
H    -11.09800000      4.02700000     -3.25600000
H    -11.63400000      2.68100000     -3.69200000
O      8.90700000      5.53600000      1.56600000
H      9.00400000      4.58400000      1.54300000
H      8.14700000      5.68600000      2.12800000
O     -8.06700000     -8.09600000      2.68500000
H     -8.90100000     -7.68700000      2.45400000
H     -8.19100000     -8.40200000      3.58300000
O      9.79000000     -9.52600000     -1.17100000
H      9.28000000     -9.99200000     -0.50800000
H      9.62400000    -10.00600000     -1.98200000
O     10.97800000     -3.36200000     -8.71400000
H     11.80900000     -3.80900000     -8.55300000
H     11.19300000     -2.68000000     -9.35000000
O      9.56600000    -10.15000000     -7.39900000
H      9.98200000    -10.65200000     -6.69800000
H      8.79500000     -9.75900000     -6.98800000
O     -3.43200000     15.61200000      9.32400000
H     -3.38400000     14.75500000      8.90000000
H     -3.53400000     16.23100000      8.60100000
O    -13.42300000     -6.84700000      1.48600000
H    -12.61300000     -6.57200000      1.91500000
H    -13.37500000     -6.46000000      0.61200000
O     13.61600000      7.65400000      4.82700000
H     14.28200000      8.26700000      5.13900000
H     13.00400000      7.57300000      5.55800000
O     -3.79300000     -3.68300000     -1.14700000
H     -3.15400000     -4.05300000     -1.75700000
H     -4.37400000     -4.41400000     -0.93600000
O     12.03800000     -1.59900000    -10.81600000
H     12.44900000     -1.95100000    -11.60600000
H     12.76800000     -1.26900000    -10.29300000
O    -14.61600000     -7.83300000     -2.37900000
H    -15.50400000     -7.91200000     -2.72700000
H    -14.33900000     -8.73600000     -2.22200000
O     13.68000000      0.11200000     -5.60600000
H     14.28600000      0.12900000     -6.34700000
H     14.10900000     -0.44800000     -4.95900000
O      6.48100000     -2.34100000      1.88800000
H      7.05200000     -3.01000000      1.51000000
H      6.34600000     -2.62500000      2.79200000
O      3.53300000      4.82600000     13.50900000
H      3.94400000      4.15900000     12.95900000
H      3.30800000      4.36500000     14.31700000
O     -6.50400000      3.16000000      5.23800000
H     -6.24100000      3.83700000      5.86200000
H     -5.69000000      2.70800000      5.01800000
O     -9.50300000      6.54700000     -3.51500000
H    -10.14900000      6.01600000     -3.05000000
H     -8.68400000      6.39700000     -3.04200000
O      5.63000000      4.55000000     -1.07300000
H      6.20700000      3.81800000     -0.85800000
H      5.36900000      4.90800000     -0.22500000
O      9.69900000     -0.96100000      5.78000000
H      9.20300000     -1.44600000      5.12000000
H      9.09200000     -0.28900000      6.09000000
O      8.74500000    -10.82500000     -3.33900000
H      9.27800000    -11.18500000     -4.04800000
H      8.56800000    -11.57200000     -2.76800000
O     11.59900000      4.59700000     -2.04600000
H     11.52100000      4.46300000     -1.10100000
H     10.90500000      5.22200000     -2.25700000
O    -14.84000000     -0.38400000      9.78400000
H    -14.47700000      0.00300000      8.98700000
H    -15.50600000      0.24000000     10.07200000
O     11.39700000     -9.34600000     -9.35300000
H     10.71200000     -8.80600000     -9.74800000
H     10.96500000     -9.78100000     -8.61800000
O      8.12000000     14.46400000      5.90500000
H      7.75300000     13.92100000      5.20700000
H      7.45800000     14.44500000      6.59600000
O      3.69700000     11.79300000      2.47600000
H      3.32300000     10.94100000      2.25300000
H      4.56600000     11.78500000      2.07700000
O    -11.45500000      6.59600000     11.64400000
H    -12.32100000      6.86500000     11.94900000
H    -10.88500000      6.71500000     12.40300000
O     -8.35500000      9.24900000     13.25000000
H     -8.75900000      9.58200000     14.05200000
H     -7.76600000      8.55700000     13.54800000
O      8.85000000      3.36000000    -13.75800000
H      8.14500000      3.06700000    -13.18000000
H      8.43900000      4.01200000    -14.32600000
O      0.71000000      6.19300000     16.75000000
H      0.82500000      6.58200000     17.61700000
H     -0.06900000      6.62300000     16.39600000
O     -5.20500000     -3.15200000      8.80900000
H     -5.22100000     -2.24500000      9.11400000
H     -6.02100000     -3.25400000      8.31900000
O      5.44600000     -9.22500000    -12.55400000
H      5.20200000     -8.30000000    -12.58200000
H      4.61600000     -9.69500000    -12.63100000
O      1.11000000      6.35300000     -3.81100000
H      0.21100000      6.08800000     -3.61600000
H      1.55600000      6.32900000     -2.96400000
O      1.32900000    -12.44200000     -8.31300000
H      1.52600000    -13.31000000     -7.96100000
H      1.74200000    -12.43300000     -9.17600000
O      4.87100000      6.72800000     11.82700000
H      5.52200000      7.31800000     12.20800000
H      4.54300000      6.22200000     12.57000000
O      8.90500000     -6.58900000     13.35200000
H      8.28300000     -7.22500000     13.70700000
H      9.76500000     -6.96200000     13.54600000
O     -9.73600000      5.49600000     14.76700000
H     -9.52800000      5.18200000     15.64700000
H     -9.59900000      4.73500000     14.20300000
O      2.39200000     10.56900000      7.48100000
H      3.07100000     10.55000000      6.80600000
H      1.99900000      9.69600000      7.45100000
O      7.35600000     11.21400000      8.44200000
H      7.44500000     10.54700000      9.12300000
H      8.24600000     11.34100000      8.11300000
O     -6.00600000      4.89300000      1.23700000
H     -5.30700000      4.85400000      1.89000000
H     -6.75000000      5.27400000      1.70400000
O     10.18300000      6.81500000     -2.46100000
H      9.87700000      7.05300000     -1.58600000
H      9.80200000      7.47800000     -3.03600000
O      2.70300000      5.55900000      6.91300000
H      2.45600000      4.67600000      7.18700000
H      3.64000000      5.61400000      7.10100000
O     15.39200000     -8.95900000      2.25700000
H     16.26300000     -9.09500000      1.88400000
H     14.93100000     -8.43200000      1.60400000
O     10.18700000      2.56700000     14.58200000
H      9.57200000      2.51900000     13.85000000
H     10.42800000      3.49200000     14.63300000
O     14.29300000     -1.28500000      0.16200000
H     14.27400000     -1.63300000      1.05300000
H     14.33000000     -0.33500000      0.27600000
O      1.33000000      8.74700000    -15.69300000
H      1.42000000      8.88000000    -14.75000000
H      1.38700000      9.62700000    -16.06600000
O     11.13400000    -11.97200000      4.55700000
H     11.64700000    -12.74800000      4.33400000
H     11.77000000    -11.25700000      4.56400000
O      3.98300000     -1.57600000     12.55900000
H      4.64800000     -1.10700000     12.05400000
H      4.45900000     -1.93100000     13.31000000
O     -5.39400000     -4.77900000    -16.15100000
H     -4.94700000     -5.31400000    -16.80700000
H     -5.88300000     -5.40900000    -15.62100000
O      2.10000000     12.26200000    -13.16800000
H      1.89500000     12.71500000    -12.35000000
H      2.84600000     12.74100000    -13.52700000
O    -11.26200000      6.27900000    -11.17900000
H    -12.10400000      5.94100000    -11.48400000
H    -10.68400000      5.51600000    -11.17900000
O     -9.19000000     -1.70400000     16.29900000
H     -8.54800000     -2.39300000     16.46700000
H     -9.12400000     -1.53800000     15.35900000
O     -3.07000000      2.94800000     16.20800000
H     -3.97900000      2.76700000     16.44800000
H     -3.13100000      3.42500000     15.38100000
O      0.10700000      2.52600000     17.76800000
H     -0.51900000      3.21500000     17.99100000
H      0.91700000      2.99500000     17.56600000
O     -7.06400000      0.21400000    -15.61900000
H     -6.47000000     -0.31800000    -16.14800000
H     -6.66900000      1.08600000    -15.61900000
O    -12.01300000     -2.23600000     -6.60300000
H    -11.94900000     -3.14000000     -6.91000000
H    -12.95100000     -2.09200000     -6.47500000
O      8.27500000     -1.28700000     -3.70800000
H      7.32800000     -1.16100000     -3.64600000
H      8.54800000     -0.70600000     -4.41700000
O     -9.21300000      1.18600000      0.90100000
H     -9.31700000      0.31900000      0.51000000
H    -10.06500000      1.37500000      1.29600000
O     -3.70600000     13.06200000      8.25700000
H     -4.64400000     13.24100000      8.32600000
H     -3.61900000     12.54300000      7.45700000
O     10.28500000    -12.17500000      7.29500000
H     10.33500000    -11.93800000      6.36900000
H     10.10800000    -11.34900000      7.74400000
O     -0.70400000    -16.51800000      0.86200000
H      0.03600000    -16.15200000      1.34600000
H     -0.68500000    -16.06800000      0.01800000
O     -7.35100000     -9.75600000     -3.49300000
H     -6.54000000     -9.96100000     -3.03000000
H     -7.48000000     -8.81800000     -3.34700000
O     -4.55100000     10.06400000     -4.61600000
H     -4.07900000      9.29500000     -4.29500000
H     -3.99800000     10.40800000     -5.31800000
O      2.26900000      6.94800000    -11.88200000
H      2.16700000      6.86700000    -10.93300000
H      1.76600000      7.72900000    -12.11100000
O     11.76800000      8.70200000     -0.15200000
H     12.63100000      8.99000000      0.14300000
H     11.52300000      9.33200000     -0.82900000
O     13.87700000     -4.29600000     -8.59600000
H     14.47300000     -3.72700000     -9.08300000
H     14.05600000     -5.17400000     -8.93300000
O     -2.22100000     -3.96500000      3.47100000
H     -3.06700000     -4.23500000      3.11400000
H     -2.34200000     -3.04500000      3.70400000
O     10.65900000     -2.10900000      0.97300000
H     10.50400000     -1.18700000      1.18100000
H     10.32100000     -2.21300000      0.08400000
O      9.22900000      4.31300000     -4.10000000
H      9.05200000      4.73300000     -4.94100000
H     10.09100000      4.64200000     -3.84500000
O     -9.08400000      9.64600000     -9.90200000
H     -9.82500000      9.82200000     -9.32200000
H     -9.46300000      9.63800000    -10.78000000
O      9.91500000      5.76000000     -9.66600000
H      9.84000000      6.36200000     -8.92600000
H     10.67300000      5.21500000     -9.45600000
O     -6.29800000      7.87700000     -6.69300000
H     -5.44100000      8.05100000     -7.08200000
H     -6.36800000      6.92200000     -6.68500000
O     -3.07900000     16.42900000     -0.56700000
H     -3.38500000     17.04700000     -1.23000000
H     -3.84100000     15.88000000     -0.38100000
O     -6.23600000     11.78100000     12.38100000
H     -6.80200000     11.02500000     12.22800000
H     -5.72300000     11.54500000     13.15400000
O      1.11600000      7.24700000      1.12100000
H      0.74800000      7.17400000      2.00200000
H      0.35600000      7.38100000      0.55500000
O     -8.42900000     -8.53200000     -7.60100000
H     -9.02000000     -8.45500000     -8.34900000
H     -7.56400000     -8.65700000     -7.99100000
O     -4.94000000     -6.12800000     -4.16200000
H     -5.05200000     -5.92700000     -5.09100000
H     -4.07300000     -5.78500000     -3.94500000
O      6.70100000    -12.07900000     -6.70400000
H      6.74900000    -11.97800000     -7.65500000
H      7.28800000    -12.81100000     -6.51100000
O     13.80800000     -1.84800000      3.10000000
H     13.47600000     -2.74500000      3.06200000
H     13.04800000     -1.32100000      3.34600000
O      2.92900000    -14.76200000     -7.94900000
H      3.37400000    -15.02200000     -8.75600000
H      2.74200000    -15.58800000     -7.50200000
O      4.80700000     11.52900000      5.72600000
H      4.07900000     12.10900000      5.50200000
H      5.58500000     11.98900000      5.41200000
O     -4.17300000     -6.95300000      8.49000000
H     -4.31500000     -6.10300000      8.90700000
H     -5.03100000     -7.19700000      8.14300000
