# Supplementary material for: Integrated Multiscale Multilevel Approach to Open Shell Molecular Systems
Source: J Chem Theory Comput. 2023 Feb 13;19(5):1446–56. doi: 10.1021/acs.jctc.2c00805 (PMC10018740; doi:10.1021/acs.jctc.2c00805)
Supplement: Supplementary file 2 — ct2c00805_si_002.zip [file ct2c00805_si_002.zip › structures/PROXYL/frame62.xyz]

2543

C      0.33500000      1.69100000     -0.84500000
H      0.41100000      2.50500000     -0.12400000
H      0.37000000      2.13800000     -1.83900000
C     -0.82400000      0.73400000     -0.58500000
C     -1.90700000      1.43000000      0.25600000
H     -2.79200000      0.81900000      0.43500000
H     -2.32300000      2.20200000     -0.39000000
H     -1.54100000      1.93100000      1.15200000
C     -1.32600000      0.18500000     -1.98500000
H     -2.32800000     -0.24300000     -1.93900000
H     -1.56900000      1.01600000     -2.64700000
H     -0.52200000     -0.41700000     -2.41000000
N     -0.10200000     -0.40300000      0.01700000
O     -0.72200000     -1.28500000      0.67600000
C      1.26200000     -0.13100000      0.39900000
C      1.25800000      0.40200000      1.85700000
H      0.71300000      1.34100000      1.95200000
H      0.98000000     -0.33900000      2.60700000
H      2.30400000      0.65000000      2.03600000
C      2.05100000     -1.48000000      0.37100000
H      2.25900000     -1.78900000     -0.65300000
H      1.63300000     -2.37400000      0.83200000
H      3.02800000     -1.26700000      0.80500000
C      1.66700000      0.86600000     -0.67000000
H      2.54800000      1.47500000     -0.46900000
H      1.93900000      0.29200000     -1.55700000
O      9.12400000     10.96600000     -5.62100000
H      8.54000000     10.43700000     -6.16500000
H      9.62900000     11.48500000     -6.24600000
O      0.48300000     14.55000000     -3.38700000
H      0.90700000     13.70400000     -3.23900000
H      0.29600000     14.88100000     -2.50800000
O     11.53500000     11.46900000     -2.35900000
H     12.22300000     11.59600000     -1.70600000
H     10.87500000     12.12700000     -2.14200000
O     12.91200000     11.47100000     -4.91800000
H     12.33600000     11.56900000     -4.16000000
H     12.93300000     12.34100000     -5.31700000
O    -13.08100000    -10.41400000      4.60200000
H    -12.69100000    -10.77900000      5.39700000
H    -12.35300000     -9.98500000      4.15300000
O     -6.85400000     -7.67500000      5.90800000
H     -7.20100000     -8.08400000      6.70100000
H     -7.61400000     -7.25500000      5.50400000
O      0.45200000      6.08400000     -0.76700000
H      0.34000000      5.35700000     -1.38000000
H     -0.29200000      6.01100000     -0.17000000
O     13.25300000     -7.89000000      1.35900000
H     13.93300000     -8.55400000      1.24500000
H     12.52500000     -8.19800000      0.81900000
O     -0.76600000     11.30100000      4.17600000
H     -0.28200000     10.98600000      3.41300000
H     -1.51200000     11.77500000      3.80700000
O     -1.75000000      9.09600000      2.35700000
H     -0.84800000      8.92200000      2.09000000
H     -1.80000000      8.77700000      3.25800000
O     -9.02400000     -2.27300000      3.62100000
H     -9.19000000     -1.49800000      4.15800000
H     -8.10200000     -2.48000000      3.77800000
O     -4.44200000      8.50200000     -2.51100000
H     -3.98400000      8.40700000     -1.67600000
H     -3.82600000      8.97400000     -3.07000000
O     -3.25500000     -4.32700000     -6.99000000
H     -3.46700000     -4.15700000     -7.90700000
H     -4.06600000     -4.67400000     -6.61700000
O    -14.14100000      6.65100000      2.82600000
H    -13.77200000      7.51900000      2.66300000
H    -13.94500000      6.15500000      2.03200000
O      4.04100000     -5.70000000     14.43400000
H      3.98900000     -4.96600000     13.82300000
H      3.91700000     -5.30400000     15.29700000
O    -16.80000000      2.35600000      6.64400000
H    -15.95400000      1.99800000      6.37200000
H    -16.85100000      3.20700000      6.20800000
O     13.94100000     -5.36900000     10.05700000
H     13.08800000     -5.25000000      9.63800000
H     14.04600000     -4.59500000     10.61000000
O     -0.55800000      9.78400000     -6.85000000
H      0.10800000     10.07100000     -7.47500000
H     -0.12200000      9.82400000     -5.99900000
O     10.85600000      7.20400000    -10.34600000
H     11.27300000      7.20300000     -9.48500000
H     11.54600000      7.48400000    -10.94700000
O      6.71400000     -4.01000000      1.97300000
H      6.55800000     -3.14800000      2.35900000
H      7.65200000     -4.02100000      1.78300000
O    -14.05200000     -4.40500000     -8.21500000
H    -14.82300000     -4.81500000     -8.60700000
H    -14.34800000     -3.53100000     -7.96100000
O     -4.97800000     10.07200000    -13.99600000
H     -5.14000000     11.00100000    -14.15800000
H     -4.86800000     10.01000000    -13.04800000
O      4.96900000     11.65700000     -2.03500000
H      5.91600000     11.59800000     -2.16000000
H      4.60000000     11.42100000     -2.88600000
O     -8.65700000    -11.60900000     -6.52400000
H     -8.96500000    -12.50900000     -6.41700000
H     -9.45400000    -11.07800000     -6.49500000
O      8.44500000     -2.23400000     11.05400000
H      8.84300000     -1.36900000     10.96200000
H      8.81700000     -2.74700000     10.33700000
O      0.47300000     -4.33500000    -15.62100000
H      0.86200000     -4.29600000    -14.74700000
H      1.06000000     -3.81300000    -16.16800000
O     -1.63900000      6.19800000      1.04700000
H     -1.82600000      5.73300000      1.86300000
H     -1.23500000      7.01900000      1.32500000
O    -11.48300000     -0.78300000    -10.66100000
H    -10.92200000     -0.07400000    -10.97600000
H    -11.19900000     -1.55100000    -11.15600000
O      7.45100000     15.70600000      4.84600000
H      6.65700000     15.17200000      4.87300000
H      7.57300000     15.90600000      3.91800000
O     13.23700000      7.69700000      8.63100000
H     12.66100000      6.93500000      8.57500000
H     13.17200000      8.11100000      7.77000000
O     -5.70800000     -7.64400000     11.26900000
H     -6.44100000     -8.26000000     11.27000000
H     -4.99900000     -8.11500000     11.70800000
O    -12.87700000     -7.00400000      1.55100000
H    -11.94200000     -7.20600000      1.56300000
H    -12.99200000     -6.44700000      0.78100000
O     -2.70900000     -4.02600000     11.50700000
H     -2.86400000     -4.87800000     11.10000000
H     -2.34700000     -4.23500000     12.36800000
O     -1.05000000      4.43300000    -17.24800000
H     -0.24300000      4.38900000    -16.73600000
H     -1.34400000      5.33900000    -17.15700000
O      5.59200000     11.40700000     -7.26200000
H      5.12700000     11.83100000     -7.98300000
H      5.65000000     12.08200000     -6.58500000
O     14.63600000     10.20400000     -2.27700000
H     14.87300000      9.60500000     -1.56900000
H     13.90200000      9.77500000     -2.71700000
O    -12.66800000     -6.51500000     -9.54300000
H    -13.00200000     -7.21000000     -8.97600000
H    -12.91300000     -5.70400000     -9.09700000
O    -15.61100000      1.94400000     -6.83800000
H    -15.56200000      2.28200000     -5.94300000
H    -16.51100000      1.62900000     -6.92500000
O     -7.34200000      3.77200000      5.24200000
H     -8.03600000      3.48600000      4.64700000
H     -7.10300000      4.64400000      4.92900000
O     -7.57800000      6.64000000      2.41800000
H     -7.14800000      6.34600000      1.61500000
H     -6.91400000      6.53300000      3.09900000
O      3.09500000    -16.29900000      3.08800000
H      2.48100000    -17.01000000      3.27100000
H      2.67400000    -15.79100000      2.39500000
O      1.51600000      9.82700000     12.49300000
H      0.72500000      9.30100000     12.36800000
H      2.22100000      9.28600000     12.13700000
O     -0.12500000      0.99800000     -7.80000000
H     -0.30800000      0.14100000     -7.41600000
H      0.81600000      0.98500000     -7.97600000
O      2.22700000      7.35800000     -6.48800000
H      1.97000000      6.65100000     -7.08000000
H      2.92200000      7.82000000     -6.95700000
O     16.06100000      7.41500000     -1.10100000
H     15.56600000      7.40500000     -0.28100000
H     16.80800000      7.98700000     -0.92300000
O     -2.62000000     -9.98400000     -0.22300000
H     -2.33800000     -9.07800000     -0.09700000
H     -3.57400000     -9.93300000     -0.28200000
O      6.57400000      6.30500000    -10.39000000
H      7.17500000      7.05000000    -10.40200000
H      7.03600000      5.63300000     -9.88900000
O     -0.51600000     12.39900000      6.92100000
H      0.31200000     12.13400000      7.32200000
H     -0.31500000     12.47800000      5.98800000
O     -8.06100000      0.44700000      8.61500000
H     -8.69900000      0.32300000      9.31800000
H     -7.51600000     -0.33800000      8.64600000
O    -11.79300000      2.98900000     -9.90200000
H    -11.48500000      3.56000000     -9.19800000
H    -12.48100000      2.46000000     -9.49800000
O     -7.15700000     10.73100000     -8.71100000
H     -7.75100000     11.28100000     -8.20100000
H     -6.28600000     11.08000000     -8.52300000
O     13.89900000      2.49200000      6.79800000
H     13.44300000      2.29600000      5.97900000
H     14.80700000      2.23800000      6.63300000
O     14.97600000     -0.10200000      1.03000000
H     15.85300000     -0.00600000      1.40100000
H     15.11400000     -0.08200000      0.08300000
O      2.39800000    -12.73000000      7.51400000
H      2.64000000    -11.87700000      7.87500000
H      2.24000000    -13.27900000      8.28100000
O     10.45700000      8.63800000     10.84100000
H     11.23600000      8.61200000     11.39700000
H     10.47900000      7.81100000     10.36000000
O     -2.67800000     14.27100000      7.02700000
H     -2.57700000     14.62100000      7.91200000
H     -1.91800000     13.70200000      6.90600000
O     -0.64000000     -0.89600000     12.77500000
H     -1.43100000     -1.13400000     13.25900000
H     -0.85200000     -1.08900000     11.86100000
O      5.97000000      2.36800000     -7.90500000
H      5.62000000      2.07000000     -7.06600000
H      5.80700000      3.31100000     -7.91100000
O      3.06600000     -6.84800000      2.79800000
H      2.20400000     -6.67500000      3.17600000
H      3.62300000     -6.15000000      3.14100000
O    -15.16600000      3.22000000    -10.21200000
H    -14.70500000      2.78000000     -9.49800000
H    -15.89600000      3.66900000     -9.78600000
O      6.14900000     -4.34300000     10.18800000
H      5.52600000     -3.62800000     10.31800000
H      6.35600000     -4.64400000     11.07300000
O      1.44600000      4.94600000     13.91500000
H      0.62000000      4.69500000     13.50100000
H      1.32400000      4.73600000     14.84100000
O     -5.93700000     -8.51100000      1.56600000
H     -6.16600000     -8.99100000      0.77000000
H     -5.94000000     -9.17600000      2.25500000
O     -2.11300000     -6.90100000     -7.65700000
H     -1.58900000     -6.66400000     -8.42200000
H     -2.75500000     -6.19600000     -7.57800000
O     11.24900000     10.39600000     -9.00500000
H     11.53100000     10.86900000     -9.78800000
H     10.55100000     10.93700000     -8.63600000
O    -10.03000000     -6.03700000    -12.59800000
H    -10.46300000     -6.34500000    -13.39400000
H     -9.10100000     -6.21400000    -12.74800000
O      0.60600000     -4.33300000     10.60100000
H      1.09600000     -4.19800000      9.79100000
H     -0.12600000     -3.71900000     10.54400000
O     -0.13800000     -9.70100000    -10.56200000
H      0.51800000    -10.39700000    -10.51300000
H     -0.37200000     -9.52900000     -9.64900000
O      0.16700000     -2.12800000     -4.09900000
H      1.03300000     -2.15800000     -4.50500000
H     -0.34600000     -1.55800000     -4.67200000
O     -3.87700000     -5.88400000      4.90500000
H     -4.70600000     -6.06600000      4.46100000
H     -3.98600000     -6.25800000      5.77900000
O      6.74400000      4.14000000    -16.67000000
H      6.27700000      3.40900000    -16.26600000
H      7.26500000      4.51300000    -15.95900000
O     13.49600000      6.90800000      0.49700000
H     12.88400000      7.58300000      0.20300000
H     13.18600000      6.10500000      0.07900000
O      8.36900000      5.35700000    -14.91300000
H      8.04500000      6.04800000    -14.33600000
H      9.26700000      5.61800000    -15.11800000
O     -9.10900000      7.95800000     -9.83000000
H     -9.50100000      8.83100000     -9.82700000
H     -9.44800000      7.54500000    -10.62400000
O    -10.00800000     -2.66400000      7.96900000
H    -10.65500000     -3.11900000      8.50900000
H     -9.16400000     -2.99600000      8.27500000
O      1.96700000     -0.75700000     10.59200000
H      1.73500000      0.14200000     10.82600000
H      1.12700000     -1.21400000     10.53700000
O     -9.69700000     -1.20000000     -8.07100000
H     -9.08500000     -1.63000000     -8.66900000
H    -10.48800000     -1.73700000     -8.11300000
O      7.44200000      5.41200000     -0.21400000
H      6.64200000      4.96600000     -0.49000000
H      7.15200000      6.03100000      0.45600000
O     -7.96700000      1.62200000      3.27600000
H     -8.15000000      2.51100000      2.97300000
H     -8.74100000      1.11800000      3.02300000
O      1.00800000      8.79500000     -4.65200000
H      1.54100000      8.20800000     -5.18700000
H      0.46800000      8.21000000     -4.12000000
O      1.74900000     -4.21000000    -12.50000000
H      2.59000000     -3.88200000    -12.81700000
H      1.97800000     -4.94000000    -11.92500000
O     -4.21100000     -3.76200000     -9.48100000
H     -3.75800000     -3.98200000    -10.29500000
H     -4.80600000     -3.05200000     -9.72200000
O     -2.72000000     -8.52700000      6.08900000
H     -2.40400000     -8.12400000      5.28100000
H     -2.76600000     -9.46200000      5.88900000
O      1.40900000    -11.08000000     11.57100000
H      0.78800000    -11.76500000     11.82000000
H      2.21200000    -11.30200000     12.04200000
O     -1.16600000    -15.20900000     -2.29800000
H     -1.23800000    -14.31300000     -1.96800000
H     -0.24400000    -15.30400000     -2.53400000
O      8.34600000    -11.72300000     -5.38800000
H      8.25800000    -12.64000000     -5.64700000
H      8.53000000    -11.26000000     -6.20500000
O     10.16200000     -4.49600000     -7.25000000
H     10.82600000     -4.24000000     -7.89100000
H     10.63400000     -5.04200000     -6.62100000
O      0.47400000     17.79600000      1.31400000
H     -0.09900000     18.56300000      1.31700000
H      1.35500000     18.15500000      1.21100000
O     -6.94300000     14.19100000     -9.96300000
H     -7.51100000     13.97700000     -9.22200000
H     -6.10000000     13.79600000     -9.74000000
O      3.24500000     -6.40200000     -8.24100000
H      4.07300000     -6.29900000     -7.77300000
H      2.57300000     -6.27400000     -7.57100000
O      8.65300000     10.79100000      8.53100000
H      9.46500000     10.34500000      8.28800000
H      8.93800000     11.53700000      9.05800000
O      4.43800000      0.41900000      9.39900000
H      4.51800000      1.15600000     10.00500000
H      3.65300000     -0.04600000      9.69100000
O      3.48500000     -4.66900000     16.70800000
H      2.78800000     -5.01700000     17.26400000
H      3.10900000     -3.87800000     16.31900000
O      7.14600000     -6.69000000     12.04800000
H      7.34300000     -6.25000000     12.87400000
H      8.00100000     -6.94500000     11.70200000
O     -2.97400000    -17.29500000      0.64900000
H     -2.56700000    -17.73000000     -0.10100000
H     -3.01600000    -16.37300000      0.39700000
O      3.88500000     -2.82500000     10.72900000
H      3.61700000     -3.43000000     11.42000000
H      3.22200000     -2.13500000     10.74400000
O     -4.29400000    -12.95900000      8.65500000
H     -5.08200000    -13.04600000      8.11700000
H     -4.56200000    -12.39700000      9.38200000
O     10.53200000    -10.00000000      5.58400000
H     10.86600000    -10.67700000      4.99600000
H      9.58600000    -10.00600000      5.44300000
O    -15.89600000     -2.04400000     -4.72200000
H    -15.75900000     -2.31900000     -3.81600000
H    -16.11000000     -2.85200000     -5.18900000
O     -9.14100000    -12.64700000      6.66800000
H     -8.32700000    -12.99400000      7.03500000
H     -9.68300000    -12.44900000      7.43200000
O     -2.36400000      5.35300000     14.30500000
H     -2.57200000      5.09700000     15.20400000
H     -2.16700000      4.52800000     13.86100000
O      9.31800000      7.84800000      8.11600000
H      9.16100000      6.98100000      7.74100000
H      8.64900000      7.93900000      8.79500000
O     11.90400000     -0.22200000      5.05700000
H     12.69200000     -0.37200000      4.53300000
H     11.18800000     -0.54300000      4.50800000
O      4.17200000    -10.61000000      4.46400000
H      4.46800000     -9.96300000      5.10500000
H      4.82800000    -11.30600000      4.50600000
O     13.00400000      4.50700000     -0.76900000
H     13.18400000      4.33100000     -1.69200000
H     12.12500000      4.15600000     -0.62500000
O    -14.78400000      3.72300000     -1.54900000
H    -14.57000000      3.20700000     -0.77200000
H    -14.28800000      3.31100000     -2.25600000
O      4.40400000     -3.74900000    -11.12300000
H      3.85500000     -4.50700000    -10.92300000
H      4.51800000     -3.30700000    -10.28100000
O      6.83800000      5.10100000     15.90500000
H      7.45400000      5.62700000     16.41600000
H      7.02800000      5.32600000     14.99500000
O     -3.20000000      9.30700000     -0.14500000
H     -3.27500000      9.67600000      0.73500000
H     -2.84800000      8.42800000     -0.00800000
O      0.20500000    -13.54700000     -5.84000000
H      0.61000000    -12.70100000     -6.02800000
H     -0.40800000    -13.36600000     -5.12700000
O      1.98900000     11.66700000      8.50900000
H      1.95300000     11.76500000      9.46000000
H      2.00000000     12.56500000      8.17600000
O     -5.99100000     -3.94600000      6.02800000
H     -6.91800000     -4.17000000      5.94000000
H     -5.69300000     -4.45300000      6.78300000
O     -5.66600000     -1.12700000    -15.13400000
H     -6.46000000     -1.03400000    -14.60700000
H     -5.64000000     -0.33400000    -15.67000000
O     -2.59300000     -3.65100000    -11.95400000
H     -1.82400000     -3.09500000    -12.08100000
H     -3.23000000     -3.32700000    -12.59200000
O      1.46700000     -8.78500000     -2.99700000
H      0.70000000     -8.21500000     -2.93600000
H      1.40900000     -9.17200000     -3.87000000
O      2.87000000     -7.98900000     13.85900000
H      3.29600000     -7.14700000     14.02100000
H      3.52600000     -8.64100000     14.10400000
O    -13.67500000     -5.46600000     -0.56800000
H    -13.87900000     -4.54300000     -0.72200000
H    -14.41300000     -5.94100000     -0.95000000
O     -2.24000000     -9.41700000     -3.02500000
H     -2.15600000     -9.12900000     -2.11600000
H     -2.51900000     -8.63400000     -3.50000000
O     -6.29100000     13.96700000     -6.76800000
H     -7.06300000     13.69000000     -7.26200000
H     -6.52100000     13.80400000     -5.85400000
O    -15.87200000      7.33300000      4.91800000
H    -15.89800000      8.26700000      5.12500000
H    -15.16700000      7.25000000      4.27500000
O      4.42300000      3.04000000     15.44800000
H      5.01700000      3.17000000     16.18800000
H      4.75700000      3.62500000     14.76800000
O    -10.83100000      1.78300000     -0.57900000
H    -10.01500000      2.27600000     -0.49300000
H    -10.58100000      0.98600000     -1.04800000
O     -0.68800000     -0.42300000    -17.51000000
H     -1.36500000     -0.50200000    -16.83800000
H     -0.74600000     -1.24000000    -18.00600000
O     -1.48700000     -4.80100000      2.40800000
H     -2.21400000     -4.18800000      2.29500000
H     -1.38700000     -4.88100000      3.35700000
O      7.70100000      8.02000000     -2.98600000
H      7.07900000      8.21500000     -2.28500000
H      8.54100000      7.91800000     -2.54000000
O    -10.19900000     -6.29200000     11.81600000
H     -9.64900000     -5.81700000     12.43900000
H    -10.38200000     -7.12700000     12.24700000
O      9.49200000    -12.94700000      5.51200000
H      9.84300000    -12.78200000      4.63600000
H      9.38800000    -13.89800000      5.55200000
O      1.12200000    -11.87400000    -10.23300000
H      0.42000000    -12.50300000    -10.40100000
H      1.92700000    -12.36500000    -10.39700000
O      6.81900000     -2.62100000    -14.16400000
H      6.57300000     -3.08900000    -14.96200000
H      5.98400000     -2.38400000    -13.75900000
O      7.78700000     11.09300000     -2.85500000
H      8.38800000     11.48200000     -3.49000000
H      7.69400000     10.18300000     -3.13900000
O      0.09100000      7.76800000      9.67700000
H     -0.46500000      7.51900000      8.93900000
H     -0.51600000      8.12700000     10.32500000
O      1.73800000      3.64100000     16.46500000
H      2.46500000      3.45500000     15.87200000
H      2.08100000      3.44100000     17.33600000
O    -10.40300000      0.81500000     12.50700000
H    -10.52100000     -0.05200000     12.12000000
H    -10.95700000      0.80700000     13.28700000
O    -11.81400000    -12.80900000      6.00200000
H    -11.77900000    -13.48600000      5.32600000
H    -10.91900000    -12.47200000      6.05000000
O     -2.42800000      2.08900000      9.50200000
H     -3.00700000      2.37700000      8.79600000
H     -2.90300000      1.37300000      9.92500000
O     -1.82400000     10.54100000    -12.77400000
H     -2.26800000     10.00500000    -13.43100000
H     -0.89400000     10.44900000    -12.97700000
O      2.33600000     -4.10700000     12.51500000
H      1.81400000     -3.96700000     13.30500000
H      1.69000000     -4.22700000     11.81900000
O      0.96800000      4.71500000    -15.68300000
H      1.71000000      5.31800000    -15.64600000
H      0.72300000      4.57900000    -14.76800000
O     13.69500000     -2.84200000     11.67300000
H     14.21500000     -2.18400000     12.13400000
H     13.32600000     -2.37500000     10.92300000
O    -11.46400000     -5.48200000      7.17000000
H    -11.99200000     -5.99900000      6.56200000
H    -11.04400000     -6.13200000      7.73400000
O     -0.64200000     -8.27900000    -12.77300000
H     -1.12200000     -7.53100000    -12.41900000
H     -0.56600000     -8.88500000    -12.03600000
O    -10.55500000      0.66900000      2.38100000
H    -10.92800000     -0.18600000      2.59800000
H    -10.68000000      0.75100000      1.43500000
O     13.66200000      9.93800000      3.95000000
H     13.18800000     10.49200000      4.56900000
H     14.58200000     10.17300000      4.07300000
O      7.54900000     14.77700000     -3.37900000
H      7.00500000     14.84200000     -2.59400000
H      7.91200000     15.65600000     -3.49300000
O     -0.41300000     -4.23800000     -7.25400000
H     -1.37000000     -4.26600000     -7.23000000
H     -0.16500000     -3.83800000     -6.42100000
O      9.85300000      0.22000000     10.20600000
H     10.57700000      0.64800000      9.75000000
H     10.27100000     -0.27000000     10.91300000
O     -3.13000000      5.08600000     -6.47400000
H     -3.79900000      5.64200000     -6.07600000
H     -2.34100000      5.62800000     -6.48200000
O     -0.71600000     15.32700000     -0.82100000
H     -0.79700000     14.64100000     -0.15900000
H     -1.35500000     15.99000000     -0.55900000
O     -5.21900000    -12.13400000     -9.99700000
H     -5.89700000    -12.38200000     -9.36900000
H     -4.42600000    -12.04000000     -9.46800000
O     -7.56800000      2.14700000     -5.51500000
H     -8.30800000      1.65200000     -5.16500000
H     -7.76600000      2.24800000     -6.44600000
O     -6.33100000    -10.18500000      9.17100000
H     -5.75200000    -10.21100000      8.41000000
H     -7.15200000     -9.82500000      8.83500000
O      0.39600000    -13.82600000      5.13000000
H      0.29700000    -13.10300000      5.75000000
H      0.34700000    -13.41200000      4.26900000
O     -1.72100000     -6.54300000     10.18400000
H     -1.08200000     -6.29300000     10.85100000
H     -1.89900000     -7.46700000     10.35800000
O    -17.02100000     -4.76300000     -0.10200000
H    -17.07600000     -3.92900000      0.36400000
H    -16.49700000     -5.32400000      0.47100000
O    -10.17600000      5.48200000      0.51600000
H    -10.14400000      6.42200000      0.34100000
H    -11.09700000      5.24800000      0.40400000
O     -2.33100000     -1.54500000     -8.25800000
H     -3.11600000     -1.98800000     -8.58000000
H     -1.91200000     -1.19800000     -9.04500000
O     -1.45400000    -15.17800000     -7.87300000
H     -2.38100000    -15.35900000     -7.72200000
H     -1.13000000    -14.86500000     -7.02800000
O      6.70400000    -12.04600000     -3.37200000
H      6.43200000    -11.15000000     -3.17400000
H      7.20500000    -11.97000000     -4.18500000
O     13.71100000      4.31900000      2.34300000
H     12.94500000      4.65800000      1.87900000
H     14.20800000      5.09900000      2.58600000
O      0.46500000      4.51000000    -12.95800000
H      0.63200000      5.28700000    -12.42600000
H      0.70300000      3.77600000    -12.39200000
O      6.90500000     -1.17900000     12.92500000
H      7.08700000     -1.61300000     12.09100000
H      7.46100000     -1.63300000     13.55800000
O      5.02300000    -11.26200000     10.84000000
H      4.73500000    -11.21400000      9.92900000
H      5.28400000    -10.36700000     11.05600000
O      9.03500000     12.12200000     -8.33000000
H      8.90300000     12.06700000     -9.27700000
H      8.74800000     13.00600000     -8.10000000
O     -7.97400000     10.27000000     -3.32500000
H     -7.55800000      9.85800000     -4.08200000
H     -7.34700000     10.14900000     -2.61200000
O     11.23200000     12.60300000      1.01700000
H     11.57400000     13.23200000      1.65200000
H     11.83500000     12.65800000      0.27600000
O     12.21800000      1.54300000      9.18500000
H     12.22700000      1.78500000      8.25900000
H     13.00500000      1.01200000      9.30100000
O      3.23200000      0.76300000     14.43700000
H      2.88700000      0.24200000     15.16200000
H      3.68800000      1.49000000     14.86100000
O      4.93300000      1.66900000     -5.44000000
H      4.86900000      2.15400000     -4.61700000
H      4.91100000      0.74900000     -5.17700000
O     -8.93900000      3.98700000     15.29900000
H     -9.72100000      4.42700000     14.96400000
H     -8.71600000      3.34800000     14.62300000
O     -9.92900000      1.33600000    -11.60700000
H     -9.80000000      1.92500000    -10.86400000
H    -10.61100000      1.75600000    -12.13000000
O    -11.82700000     13.01400000     -5.07300000
H    -11.31500000     12.94600000     -5.87900000
H    -11.51100000     12.29500000     -4.52700000
O     -3.33900000      7.39700000     12.73900000
H     -4.15900000      7.66200000     13.15500000
H     -3.05200000      6.63300000     13.23900000
O     -2.42200000    -16.17500000      6.94600000
H     -2.06800000    -15.33400000      7.23400000
H     -2.85600000    -15.98000000      6.11500000
O    -16.12400000      2.87000000     -4.44000000
H    -16.32400000      3.62300000     -3.88400000
H    -16.92300000      2.34300000     -4.42600000
O     -9.17300000     -5.93600000      9.11900000
H     -8.48400000     -5.27200000      9.13800000
H     -9.27200000     -6.20500000     10.03200000
O    -16.67000000      5.01700000      0.14200000
H    -16.03600000      4.77400000     -0.53300000
H    -17.34500000      5.50600000     -0.32800000
O     -2.37500000     -1.10700000     14.96200000
H     -3.21200000     -1.53200000     15.15200000
H     -2.00300000     -0.91600000     15.82300000
O     -2.15700000      3.90100000      2.55600000
H     -2.84500000      3.96300000      3.21900000
H     -1.69900000      3.08600000      2.76200000
O      4.49100000      2.03500000     -2.69600000
H      4.40300000      2.98800000     -2.66000000
H      4.92500000      1.80400000     -1.87500000
O    -13.72100000      1.50100000     -8.64300000
H    -13.79200000      0.63600000     -9.04600000
H    -14.42200000      1.51900000     -7.99100000
O     10.10100000      3.81000000     -0.92500000
H     10.15000000      3.99700000      0.01200000
H      9.18400000      3.96100000     -1.15200000
O      0.92100000      2.97200000      3.92500000
H      0.44200000      2.57100000      3.20000000
H      1.60800000      3.48800000      3.50200000
O     17.73700000      1.44100000     -1.26500000
H     16.78800000      1.33500000     -1.33100000
H     18.07400000      1.10600000     -2.09600000
O     -4.14400000     15.72400000      0.57300000
H     -4.39200000     14.83000000      0.80700000
H     -4.27300000     15.76700000     -0.37500000
O     -9.02400000      8.21700000      5.13400000
H     -8.52600000      7.42500000      4.93500000
H     -8.96900000      8.30200000      6.08600000
O      7.01600000      5.82200000      4.12500000
H      7.76700000      5.66600000      4.69700000
H      6.77800000      6.73500000      4.28500000
O      3.76700000     -1.43800000    -15.30900000
H      4.68200000     -1.45000000    -15.59000000
H      3.28100000     -1.77600000    -16.06200000
O     15.52200000      1.76800000     -5.57700000
H     15.05600000      1.35700000     -4.84800000
H     15.11300000      1.40000000     -6.36000000
O     -2.83300000    -11.12000000      5.34200000
H     -2.48000000    -11.41300000      4.50200000
H     -2.18700000    -11.40800000      5.98700000
O     10.95100000      9.17700000     -3.97000000
H     10.88800000      9.87800000     -3.32000000
H     10.28900000      9.39700000     -4.62500000
O      2.93800000     -1.74000000     15.65600000
H      2.14900000     -2.11100000     15.26100000
H      3.60500000     -1.81200000     14.97200000
O     -9.15500000     -7.08500000      4.51400000
H     -9.60900000     -7.91000000      4.34300000
H     -9.53900000     -6.46700000      3.89200000
O    -12.23100000     -3.20600000      5.24100000
H    -11.95300000     -3.78500000      5.95100000
H    -11.46600000     -3.14400000      4.66900000
O    -11.13700000     -6.42100000     -2.13800000
H    -10.28600000     -6.10300000     -1.83700000
H    -11.74600000     -5.71500000     -1.92200000
O     -9.61300000     -2.35200000     12.26900000
H     -9.96800000     -1.92200000     11.49100000
H    -10.36700000     -2.45700000     12.85000000
O     -4.67400000      8.31700000     10.65100000
H     -4.01800000      7.90800000     11.21600000
H     -4.17300000      8.91600000     10.09800000
O      6.10300000      8.34400000      4.57000000
H      6.59600000      9.03800000      5.00800000
H      5.29000000      8.27500000      5.07000000
O      3.66000000      5.39400000     10.64300000
H      2.92100000      5.26200000     10.04900000
H      4.42900000      5.16200000     10.12300000
O      1.00300000     -9.63600000    -15.20500000
H      0.35300000     -9.75000000    -14.51200000
H      0.80400000    -10.32700000    -15.83700000
O     -6.23200000    -15.47300000     -6.62200000
H     -5.89200000    -14.78400000     -6.05100000
H     -6.46200000    -16.18600000     -6.02600000
O     -5.29400000     -7.84000000     -7.76500000
H     -5.79300000     -7.24300000     -7.20700000
H     -5.62300000     -7.67400000     -8.64800000
O     15.52400000      6.74500000      2.14500000
H     16.03900000      7.55100000      2.16300000
H     14.69500000      6.99900000      1.74100000
O      6.27700000     10.96800000      0.87200000
H      6.97800000     11.47400000      0.46100000
H      5.47100000     11.37000000      0.54800000
O     -9.85400000     12.15200000      8.45300000
H    -10.48600000     12.45600000      9.10500000
H     -9.00000000     12.35500000      8.83400000
O     -8.96700000    -13.79200000     -1.94300000
H     -9.13500000    -14.72900000     -1.83900000
H     -9.35400000    -13.39100000     -1.16400000
O     10.02800000      1.25400000      6.54300000
H     10.73500000      0.87100000      6.02400000
H      9.56000000      0.50000000      6.90300000
O     -5.99900000     14.31900000      2.71800000
H     -6.09100000     15.22600000      3.01100000
H     -6.89300000     13.97700000      2.71400000
O    -10.09400000     -9.16900000     -1.42000000
H    -10.35800000     -8.25000000     -1.47200000
H    -10.67900000     -9.62100000     -2.02800000
O     -2.57100000    -11.95800000     -7.59100000
H     -2.22600000    -12.60600000     -8.20500000
H     -2.90000000    -12.47500000     -6.85600000
O      2.26900000     15.55300000     -0.05100000
H      2.37100000     14.77700000      0.50000000
H      1.34200000     15.78100000      0.02700000
O     -6.81900000     -9.95200000     -5.39700000
H     -6.03800000    -10.09200000     -5.93300000
H     -7.31900000    -10.76300000     -5.48600000
O      5.53300000     -6.63700000     -1.78800000
H      5.31000000     -5.95900000     -1.15000000
H      4.68900000     -6.95600000     -2.10500000
O     10.59600000    -12.68500000      8.39400000
H      9.99700000    -12.74600000      9.13800000
H     10.02500000    -12.56600000      7.63500000
O     -0.33800000      4.09100000     10.35900000
H      0.33800000      4.45900000      9.79000000
H     -0.93200000      3.63700000      9.76100000
O    -13.65200000     -1.90300000     -3.05500000
H    -13.54800000     -2.50000000     -3.79600000
H    -13.83100000     -1.05300000     -3.45500000
O      0.70300000     10.85400000      0.49600000
H      0.20700000     10.86700000     -0.32200000
H      1.23700000     10.06200000      0.44000000
O     11.86300000     -1.45400000     -4.33200000
H     11.55200000     -1.09500000     -5.16200000
H     11.06900000     -1.58300000     -3.81300000
O     -2.74800000     -1.08900000    -15.79500000
H     -3.59500000     -1.53500000    -15.81800000
H     -2.84800000     -0.42000000    -15.11800000
O      3.48700000     12.49900000     -8.75900000
H      2.71300000     12.79800000     -8.28200000
H      3.80000000     13.27800000     -9.21900000
O      4.30500000     -1.66000000     13.45800000
H      5.22100000     -1.57100000     13.19500000
H      4.00900000     -0.76100000     13.60400000
O     -8.72600000     -9.78300000     11.63200000
H     -9.15600000     -9.77300000     10.77700000
H     -9.27500000    -10.35500000     12.16900000
O      2.38800000     -7.49800000    -14.07000000
H      1.77400000     -6.90000000    -14.49600000
H      2.11900000     -8.36800000    -14.36500000
O     12.46100000     -3.28200000      2.86800000
H     12.52100000     -3.91000000      2.14800000
H     12.95600000     -3.68700000      3.58100000
O     -5.67500000      1.13400000    -16.97300000
H     -4.88200000      0.89300000    -17.45100000
H     -5.40500000      1.85700000    -16.40800000
O     17.32900000     -3.26700000      2.99900000
H     17.93400000     -3.46500000      2.28400000
H     16.46000000     -3.32800000      2.60100000
O      8.83300000    -14.23400000      1.51500000
H      7.96000000    -13.87100000      1.66700000
H      9.06900000    -13.93000000      0.63900000
O     13.07200000     -3.15300000    -12.57900000
H     13.39700000     -2.36300000    -13.00900000
H     12.15500000     -3.21300000    -12.84900000
O     -2.73000000      4.81500000    -13.98300000
H     -1.88800000      4.72500000    -13.53800000
H     -3.26600000      5.33100000    -13.38100000
O     -9.61600000     -4.13100000    -15.14800000
H     -8.82600000     -4.07500000    -14.61100000
H     -9.72000000     -5.06600000    -15.32500000
O     -5.24800000    -10.17600000     -0.85000000
H     -5.50100000     -9.59900000     -1.57000000
H     -6.02100000    -10.71800000     -0.69400000
O      1.81400000    -14.36700000     -2.94200000
H      2.19900000    -14.57800000     -3.79300000
H      2.22100000    -14.98600000     -2.33500000
O     -5.66600000      1.27900000     -2.44300000
H     -6.19800000      2.03800000     -2.68200000
H     -5.91200000      0.60400000     -3.07600000
O     -5.25100000     10.02800000    -11.20500000
H     -4.46600000      9.95300000    -10.66300000
H     -5.78200000     10.69400000    -10.76700000
O     12.80100000     -9.83600000     -7.02400000
H     12.14700000     -9.16900000     -6.81500000
H     13.37600000     -9.85600000     -6.25900000
O     14.21500000     -0.37900000      8.63400000
H     14.82700000     -0.63900000      7.94600000
H     13.52600000     -1.04200000      8.60400000
O    -13.35800000      4.19500000    -12.18900000
H    -14.21500000      4.14400000    -11.76600000
H    -12.89100000      3.42000000    -11.87800000
O      3.25400000     17.40500000     -2.22300000
H      3.70000000     16.77700000     -2.79100000
H      2.81100000     16.86500000     -1.56900000
O     -9.27900000      4.25400000      3.22300000
H    -10.21800000      4.16500000      3.06400000
H     -9.02000000      5.01900000      2.71000000
O    -17.80700000      2.19500000     -1.67400000
H    -18.02600000      1.91900000     -2.56400000
H    -17.04300000      2.76200000     -1.78000000
O    -10.95000000     11.16100000     -3.26900000
H    -11.47900000     10.37900000     -3.11300000
H    -10.08600000     10.93800000     -2.92400000
O     -6.43400000     -1.96100000     -9.47700000
H     -6.10000000     -1.19800000     -9.94900000
H     -7.06500000     -2.35700000    -10.07800000
O     -3.57600000     -9.32500000     11.79700000
H     -2.97700000     -9.30400000     11.05100000
H     -4.07800000    -10.13100000     11.67900000
O     -7.01700000     -4.46300000      2.35300000
H     -7.81000000     -4.87100000      2.00400000
H     -6.54000000     -5.18300000      2.76500000
O     13.87600000      4.61600000    -10.46700000
H     14.10200000      4.66300000    -11.39600000
H     14.70600000      4.75400000    -10.01100000
O    -10.26400000     10.79100000      3.78900000
H    -10.31800000      9.88500000      4.09500000
H     -9.46100000     11.13000000      4.18500000
O      3.50700000     12.02800000      0.21000000
H      4.09700000     11.90500000     -0.53400000
H      2.68700000     11.61700000     -0.06300000
O     -5.76600000    -13.11700000      4.45400000
H     -5.93300000    -14.02700000      4.20800000
H     -5.78100000    -13.12100000      5.41100000
O      6.99300000     -7.01500000      8.97500000
H      6.04800000     -6.87400000      9.01900000
H      7.37200000     -6.22800000      9.36500000
O     -0.79200000     -1.47000000      9.96400000
H     -0.52600000     -0.85200000      9.28300000
H     -1.61100000     -1.84500000      9.64000000
O     -1.02200000     11.73900000     12.94100000
H     -1.36800000     12.42500000     13.51200000
H     -0.08700000     11.70900000     13.14400000
O     -6.49300000     13.60200000     -2.43700000
H     -5.80100000     13.06200000     -2.05700000
H     -7.23800000     13.48800000     -1.84600000
O      5.95600000     -6.24500000     -7.47900000
H      6.63400000     -6.87500000     -7.72300000
H      6.19800000     -5.44100000     -7.93700000
O    -12.85300000     -1.59900000      1.57400000
H    -13.41400000     -1.94100000      0.87900000
H    -12.09400000     -2.18200000      1.57800000
O     -4.20200000    -13.42100000     -2.74200000
H     -3.54100000    -13.76800000     -2.14200000
H     -4.14600000    -12.47100000     -2.63500000
O    -14.48800000     -8.24100000      6.74500000
H    -14.57200000     -9.19000000      6.64700000
H    -15.11000000     -8.01600000      7.43600000
O     -0.88600000    -13.76300000    -10.06800000
H     -1.64100000    -13.58800000    -10.63000000
H     -1.20000000    -14.41400000     -9.44000000
O     11.81400000      1.23200000     -8.68700000
H     11.64600000      2.03700000     -9.17700000
H     12.38300000      0.71800000     -9.25900000
O      0.41700000      9.44000000     -9.85600000
H      1.19300000      9.86200000     -9.48600000
H      0.38500000      8.58300000     -9.43100000
O     -2.04000000     -6.23600000    -11.62600000
H     -2.17000000     -5.36900000    -12.00900000
H     -1.55300000     -6.07200000    -10.81900000
O      3.69700000     -1.51100000     -4.38400000
H      3.62700000     -2.08900000     -5.14300000
H      4.02400000     -2.07500000     -3.68300000
O    -11.07900000     14.03100000     -2.33400000
H    -11.36700000     13.56700000     -3.12000000
H    -10.79700000     14.88800000     -2.65200000
O      3.29900000     -2.06800000      7.74100000
H      3.62800000     -2.41900000      8.56800000
H      2.37300000     -1.89000000      7.90800000
O     -2.35800000     -8.14500000     16.62700000
H     -2.08700000     -8.33000000     15.72700000
H     -2.17000000     -8.95300000     17.10400000
O      5.87300000     -9.76300000     -6.58300000
H      5.39900000     -9.95600000     -7.39200000
H      6.67200000    -10.28700000     -6.64200000
O     -3.30500000     -7.69800000      1.12700000
H     -4.20800000     -7.99200000      1.25000000
H     -3.38700000     -6.79400000      0.82600000
O     11.19300000     -7.29000000      9.07200000
H     10.88700000     -6.82100000      9.84900000
H     11.45500000     -8.15100000      9.40000000
O      4.00900000     -7.78600000      9.73800000
H      4.27400000     -7.92000000     10.64800000
H      3.10600000     -7.47300000      9.79500000
O    -11.43500000      4.94000000     -7.79700000
H    -10.81000000      5.33200000     -7.18700000
H    -12.26200000      5.38500000     -7.61100000
O      6.79700000      4.76500000     -4.20900000
H      7.55800000      4.21900000     -4.40400000
H      6.72300000      5.35100000     -4.96100000
O     13.34300000      4.33900000     -4.06400000
H     13.38300000      4.26700000     -5.01800000
H     13.98900000      5.01100000     -3.84700000
O     -8.02000000     14.00400000     -4.67600000
H     -8.57700000     14.72600000     -4.38500000
H     -7.49000000     13.78600000     -3.90900000
O     -0.80900000     -9.58200000     -7.81500000
H     -1.56100000     -8.99000000     -7.80900000
H     -1.19400000    -10.45700000     -7.87100000
O     10.32600000     -2.98600000    -12.95400000
H      9.68200000     -3.45200000    -12.42000000
H      9.93300000     -2.12700000    -13.10700000
O      5.21700000      3.31500000      0.93800000
H      5.27900000      3.85000000      1.72900000
H      4.57100000      3.76600000      0.39400000
O     -5.11900000     -0.30400000      2.23800000
H     -5.31100000     -1.20200000      2.50800000
H     -5.17600000      0.20700000      3.04500000
O    -11.85100000      3.13600000      3.04500000
H    -12.69500000      2.69800000      2.93700000
H    -11.20400000      2.43700000      2.94400000
O    -15.05700000     -6.47200000     -5.30300000
H    -15.59900000     -5.69400000     -5.43400000
H    -14.15700000     -6.15100000     -5.37000000
O     12.66700000     -5.02000000      5.19800000
H     13.12700000     -5.69800000      5.69300000
H     12.07700000     -5.50400000      4.62000000
O    -12.37100000      7.64200000      5.69800000
H    -12.14100000      6.72300000      5.83300000
H    -12.11700000      8.07500000      6.51300000
O     -7.71600000     -0.75300000    -13.15400000
H     -7.99700000     -1.04200000    -12.28600000
H     -7.59500000      0.19200000    -13.06400000
O      4.95100000     -8.70400000      6.32800000
H      5.68300000     -8.14400000      6.58600000
H      4.55200000     -8.25100000      5.58500000
O     13.98300000     -6.46400000     -1.27600000
H     13.25500000     -6.50200000     -1.89700000
H     14.08300000     -7.36500000     -0.96900000
O      4.96000000      3.11800000      8.01900000
H      5.03100000      3.75300000      7.30700000
H      5.76900000      2.61000000      7.96900000
O    -13.74500000     -9.51700000      2.02700000
H    -13.57900000     -9.93400000      2.87200000
H    -13.57200000     -8.58800000      2.18000000
O    -16.13200000     -2.53700000      6.56200000
H    -16.49900000     -2.81600000      5.72300000
H    -15.20200000     -2.40200000      6.38300000
O     -3.28900000     13.67800000     -1.61700000
H     -2.43200000     13.47900000     -1.24100000
H     -3.80300000     12.88300000     -1.47500000
O    -14.71600000      9.79000000     -1.46800000
H    -14.47200000     10.25200000     -0.66600000
H    -15.24300000     10.42200000     -1.95700000
O     11.92000000      0.51900000     -0.79500000
H     11.20000000      1.15100000     -0.79200000
H     12.25700000      0.53600000      0.10000000
O    -12.80700000     -6.82400000      5.38400000
H    -13.49800000     -7.16700000      5.95100000
H    -12.63400000     -7.53100000      4.76300000
O    -12.13400000     -8.02700000     -4.24300000
H    -12.05700000     -7.42400000     -3.50300000
H    -12.87900000     -8.58500000     -4.02000000
O      0.49100000      6.57900000     -9.18800000
H      0.52000000      5.63000000     -9.30700000
H      0.69800000      6.93500000    -10.05200000
O      3.27300000      1.89400000    -14.30100000
H      2.36300000      1.66300000    -14.11200000
H      3.77300000      1.50700000    -13.58200000
O     -1.65600000      1.76500000      4.02500000
H     -1.69100000      0.84100000      4.27100000
H     -1.86100000      2.23700000      4.83200000
O     -9.67400000    -12.48900000      0.44800000
H    -10.44700000    -12.09200000      0.84900000
H     -9.35800000    -13.11100000      1.10300000
O      5.09800000      5.75000000      6.61100000
H      5.35800000      5.89900000      7.52100000
H      5.91900000      5.77800000      6.12000000
O      7.34200000     -0.75200000    -10.02300000
H      7.93700000     -0.96300000    -10.74300000
H      7.88200000     -0.26800000     -9.39900000
O      9.91300000     -0.36300000    -14.34500000
H      9.20700000     -0.31900000    -14.98900000
H     10.08000000      0.55000000    -14.10900000
O      9.26500000     -1.70200000     -2.92200000
H      8.60700000     -1.23900000     -3.44000000
H      9.22600000     -1.28800000     -2.05900000
O     -1.09600000      7.15800000     -3.64300000
H     -1.09200000      7.43900000     -2.72800000
H     -0.91000000      6.22000000     -3.60600000
O     -8.68900000     -2.22200000    -11.08200000
H     -9.37900000     -2.75700000    -10.69000000
H     -8.28200000     -2.79400000    -11.73200000
O     -3.54400000     15.25300000     -8.31600000
H     -3.22600000     16.09500000     -8.64000000
H     -3.81600000     15.42900000     -7.41600000
O     -9.16800000     10.81200000    -10.78700000
H     -8.43800000     10.76300000    -10.17000000
H     -9.94900000     10.72200000    -10.24100000
O     -9.32200000      8.44700000     -6.36600000
H     -8.54000000      8.88300000     -6.02800000
H     -9.34500000      8.68200000     -7.29400000
O     -4.71300000     -2.62300000    -13.05200000
H     -4.47000000     -1.98400000    -12.38200000
H     -5.10300000     -2.09900000    -13.75200000
O     -4.39100000     -5.01400000     15.77600000
H     -3.43400000     -4.97400000     15.79200000
H     -4.59000000     -5.94400000     15.66500000
O    -14.31000000     -2.51900000     -0.51900000
H    -13.85700000     -2.16100000     -1.28300000
H    -15.22400000     -2.26000000     -0.64000000
O     12.24800000      0.79400000    -12.12400000
H     11.59500000      1.27400000    -12.63500000
H     12.56300000      0.11200000    -12.71800000
O     12.16000000     -8.00500000     -3.79300000
H     12.81800000     -8.57500000     -3.39400000
H     11.32700000     -8.44400000     -3.62300000
O     16.54000000      4.81800000     -2.36200000
H     16.38400000      4.47900000     -1.48100000
H     15.82900000      5.44100000     -2.50900000
O      8.76800000     -0.72700000      7.66000000
H      7.93700000     -0.26200000      7.75200000
H      9.09900000     -0.80600000      8.55500000
O     -0.07700000     -6.41600000      0.71400000
H     -0.73200000     -5.84600000      1.11800000
H     -0.27000000     -6.37500000     -0.22300000
O      3.51600000     -8.52300000     -1.21900000
H      3.12200000     -8.60200000     -0.35000000
H      2.77500000     -8.57300000     -1.82300000
O      2.86100000     -4.70800000     -1.58600000
H      3.05900000     -5.35500000     -2.26400000
H      3.44200000     -4.93600000     -0.86100000
O      9.37300000     -4.55300000     -2.52600000
H      9.50800000     -3.61700000     -2.67800000
H      8.74400000     -4.81600000     -3.19800000
O     14.54500000     -6.86200000      7.18100000
H     14.08300000     -7.70000000      7.17700000
H     14.38300000     -6.50300000      8.05400000
O     16.98000000      1.76200000      2.24000000
H     17.38800000      0.91500000      2.41800000
H     17.03400000      2.23400000      3.07100000
O     -6.27700000      9.33500000     -5.50400000
H     -5.70700000     10.05900000     -5.76600000
H     -5.70700000      8.56700000     -5.51000000
O      7.87400000     -7.71500000     -0.75800000
H      7.02800000     -7.29100000     -0.90400000
H      7.66500000     -8.49400000     -0.24200000
O      1.32700000     -6.48400000     -6.33200000
H      0.98800000     -7.33800000     -6.06100000
H      0.57700000     -5.89400000     -6.25600000
O      9.65400000     -1.14500000     -8.65300000
H      9.73300000     -0.46600000     -7.98400000
H     10.55800000     -1.37900000     -8.86500000
O    -13.21500000     -1.29300000     -8.67900000
H    -13.93200000     -1.52500000     -9.27000000
H    -12.48700000     -1.07400000     -9.26100000
O    -13.70900000     -2.67700000      9.34300000
H    -13.38500000     -2.08700000      8.66200000
H    -12.98400000     -3.28200000      9.50000000
O    -14.27400000      4.80500000      5.53400000
H    -13.80100000      5.14400000      4.77400000
H    -15.15900000      4.63800000      5.21000000
O     -0.65900000    -10.35000000      2.74800000
H     -0.10500000    -10.08000000      2.01600000
H     -0.47800000     -9.70800000      3.43500000
O      7.45800000     15.90200000      2.11500000
H      7.45900000     14.95400000      1.98000000
H      7.67100000     16.26600000      1.25500000
O     -8.37000000     -5.01600000      6.05800000
H     -8.76000000     -5.68000000      5.49000000
H     -9.11600000     -4.52100000      6.39600000
O     16.37100000     -7.58300000      2.42500000
H     16.05800000     -7.28700000      3.28000000
H     15.58800000     -7.91400000      1.98500000
O      5.08900000     -1.63000000      5.78000000
H      4.41900000     -1.72500000      6.45800000
H      4.61400000     -1.74600000      4.95700000
O     -4.69200000     11.75700000     -6.35500000
H     -5.09200000     12.50500000     -6.79700000
H     -4.33400000     12.12000000     -5.54500000
O      2.01900000    -11.75000000      2.70000000
H      2.75100000    -11.38700000      3.20000000
H      1.30800000    -11.12200000      2.82600000
O     -5.00100000     -1.73700000     13.44400000
H     -4.20000000     -1.23600000     13.59500000
H     -5.54600000     -1.16100000     12.90800000
O    -12.65200000      6.22300000      8.65800000
H    -12.91400000      6.99400000      9.15900000
H    -11.74700000      6.06000000      8.92500000
O      2.20000000    -14.68400000      9.59800000
H      2.57600000    -14.05400000     10.21400000
H      2.91600000    -15.29000000      9.40900000
O      0.49800000      7.70100000      2.71100000
H      0.65800000      7.84900000      3.64300000
H      0.89500000      6.84800000      2.53200000
O      3.02000000      5.02600000     -0.08800000
H      2.22200000      5.50500000      0.13700000
H      3.54500000      5.65500000     -0.58200000
O     13.55200000     -4.13500000     -6.28400000
H     13.18100000     -4.74300000     -5.64400000
H     14.27800000     -4.61700000     -6.67900000
O      0.36700000    -12.32900000    -13.45000000
H      0.94500000    -12.15100000    -12.70800000
H     -0.15200000    -11.53000000    -13.54600000
O      1.41700000     14.63400000      7.64000000
H      1.66000000     14.25500000      6.79600000
H      0.46000000     14.61000000      7.64700000
O      9.31000000     -4.04100000      1.67700000
H      9.73700000     -4.74000000      1.18100000
H      9.48000000     -4.25800000      2.59300000
O     -5.80200000      6.61200000      7.06300000
H     -6.04700000      6.07500000      7.81600000
H     -6.56500000      7.16800000      6.90600000
O     -2.30000000     10.71200000    -10.19600000
H     -2.07300000     10.53500000    -11.10800000
H     -1.88000000     10.00800000     -9.70300000
O      2.62500000      1.27400000     -8.14400000
H      3.14300000      1.03300000     -7.37600000
H      3.12300000      1.97800000     -8.55900000
O      9.69200000     12.17800000      3.69100000
H      9.87700000     11.76600000      2.84700000
H     10.51900000     12.12100000      4.17100000
O     -9.03400000    -11.03200000      4.30400000
H     -9.18200000    -11.89100000      3.90800000
H     -8.88900000    -11.21800000      5.23200000
O     -7.42800000    -15.99800000     -0.76600000
H     -6.91400000    -15.23400000     -0.50300000
H     -6.79600000    -16.71600000     -0.78800000
O      0.19600000     -3.91200000     -1.66400000
H      0.38800000     -3.52700000     -2.51900000
H      1.05200000     -4.00700000     -1.24600000
O      3.31800000     -4.36600000      5.12700000
H      2.66900000     -3.79700000      4.71300000
H      4.15400000     -3.92500000      4.97700000
O     -4.84600000     -2.92300000     -0.96800000
H     -3.89300000     -2.95700000     -0.87900000
H     -5.02800000     -2.02900000     -1.25700000
O     -8.72700000     13.84200000      3.37100000
H     -9.16500000     14.33200000      4.06700000
H     -8.76800000     12.93000000      3.65800000
O      0.47200000     -6.06000000      4.61700000
H      0.62800000     -5.23900000      4.14900000
H     -0.15500000     -6.53200000      4.07000000
O     -2.81400000     12.55300000      2.94000000
H     -3.32200000     11.81100000      2.61200000
H     -3.47200000     13.16900000      3.26300000
O     -0.22400000    -14.57100000      7.67100000
H      0.04500000    -14.44500000      6.76100000
H      0.53700000    -14.30000000      8.18500000
O     14.71700000     -7.02200000     -6.25000000
H     14.81000000     -7.34200000     -7.14700000
H     13.94800000     -7.48100000     -5.91000000
O    -13.20800000     -4.99500000     12.27600000
H    -12.70900000     -5.34600000     11.53800000
H    -14.12000000     -5.03400000     11.99000000
O     -0.85800000      2.76300000     15.67100000
H     -0.05100000      2.93700000     16.15500000
H     -0.59000000      2.17700000     14.96200000
O     10.60100000      6.72200000     -5.36100000
H     11.12000000      7.52600000     -5.37300000
H     10.27200000      6.66300000     -4.46400000
O     12.96600000     -5.08200000      0.88700000
H     13.19000000     -5.90600000      1.32000000
H     13.10000000     -5.25700000     -0.04400000
O      2.28900000     10.07900000    -12.62800000
H      2.09600000     11.00000000    -12.80500000
H      1.99300000      9.94100000    -11.72800000
O      5.86000000    -14.72600000     -3.42200000
H      6.79200000    -14.91200000     -3.53000000
H      5.82600000    -13.80100000     -3.17900000
O      6.45000000      7.09900000      1.87600000
H      5.65800000      7.57500000      2.12600000
H      6.72000000      6.64700000      2.67500000
O     -5.37500000      1.00600000     17.01800000
H     -6.13800000      1.50900000     17.30200000
H     -5.71400000      0.12400000     16.86400000
O      7.32500000     -1.21900000     15.81800000
H      7.03500000     -1.59300000     16.65000000
H      7.48100000     -0.29500000     16.01200000
O     13.40900000      8.36300000     -4.54600000
H     13.80700000      9.04700000     -5.08500000
H     12.52200000      8.67900000     -4.37400000
O     15.10300000      0.54600000     -8.71800000
H     14.90300000      0.71600000     -9.63800000
H     16.03700000      0.73900000     -8.63600000
O      0.93600000    -11.72200000     -1.84800000
H      1.16500000    -12.63200000     -2.03900000
H      1.60100000    -11.20700000     -2.30600000
O     -5.33400000    -11.81100000     11.05700000
H     -5.66500000    -11.07200000     10.54700000
H     -6.11800000    -12.21400000     11.43100000
O     -8.29800000     11.81900000      5.08800000
H     -8.43800000     12.30200000      5.90300000
H     -7.67800000     11.12800000      5.32200000
O     -1.96800000     17.03600000     -3.72100000
H     -1.49500000     16.30700000     -4.12300000
H     -1.28200000     17.59400000     -3.35600000
O      6.33000000     13.00100000     -5.47300000
H      7.03400000     13.35500000     -6.01500000
H      6.69900000     12.96900000     -4.59100000
O      7.86200000     -3.11300000     -7.88900000
H      8.41000000     -2.33300000     -7.98100000
H      8.37500000     -3.70300000     -7.33700000
O     -6.74300000    -13.89500000      7.88000000
H     -6.89800000    -14.80400000      7.62400000
H     -6.90900000    -13.88000000      8.82200000
O     -3.10100000    -16.34100000     -4.06100000
H     -2.52800000    -15.83700000     -3.48300000
H     -3.81500000    -16.63400000     -3.49400000
O    -16.49600000     -5.87200000      4.96500000
H    -15.65600000     -5.46600000      4.75100000
H    -16.71000000     -5.53700000      5.83600000
O     -4.39100000     17.74600000      2.31800000
H     -4.38300000     17.19100000      1.53800000
H     -5.27500000     18.11000000      2.34400000
O    -12.86400000      3.32400000     -3.57100000
H    -12.71400000      4.09400000     -3.02200000
H    -11.98700000      2.99800000     -3.77200000
O      6.30400000      6.47000000      9.00300000
H      6.38200000      7.42300000      9.03900000
H      6.70600000      6.16700000      9.81700000
O      2.40400000      8.35200000     -0.20200000
H      3.16400000      8.15700000     -0.75100000
H      1.75100000      7.70100000     -0.45700000
O     -3.99800000     16.31300000     -5.33900000
H     -3.18300000     16.65400000     -4.97000000
H     -4.35100000     17.04100000     -5.85200000
O      8.20000000      0.45300000     -0.87700000
H      8.78600000     -0.13500000     -0.40100000
H      7.36600000      0.38800000     -0.41100000
O     15.64000000     -6.28100000      4.68300000
H     16.58500000     -6.15400000      4.76900000
H     15.39100000     -6.76600000      5.46900000
O     -2.84400000    -10.16500000    -10.83400000
H     -1.90900000     -9.97100000    -10.76800000
H     -3.23700000     -9.34600000    -11.13600000
O      3.70900000      2.98700000    -10.82900000
H      3.42100000      3.83400000    -10.48900000
H      4.62800000      3.12200000    -11.06100000
O      5.06100000      4.08500000      3.84800000
H      5.74800000      4.74400000      3.95100000
H      5.48900000      3.25700000      4.06600000
O     12.06200000      6.53200000      3.48700000
H     12.49400000      7.36400000      3.29400000
H     12.07600000      6.47100000      4.44300000
O     -4.84700000     11.69300000     -0.83300000
H     -5.51300000     11.86700000     -0.16800000
H     -4.63500000     10.76600000     -0.72400000
O     -5.49100000      7.23100000     15.95000000
H     -5.56700000      7.68700000     15.11200000
H     -6.35700000      6.85000000     16.09500000
O    -11.76900000     -4.58300000      9.74600000
H    -11.80300000     -4.77700000      8.80900000
H    -11.09000000     -5.16600000     10.08700000
O     -3.09500000      1.16200000     -7.42400000
H     -2.14600000      1.28700000     -7.45000000
H     -3.25100000      0.40100000     -7.98300000
O      3.15800000     11.68500000     -4.66200000
H      3.26500000     11.02900000     -5.35000000
H      2.23500000     11.62500000     -4.41400000
O     -3.13800000      3.20400000     -9.42300000
H     -3.23800000      3.05500000     -8.48300000
H     -3.44000000      4.10200000     -9.55800000
O     -3.33700000      6.23300000     -9.39600000
H     -2.80700000      6.12100000     -8.60700000
H     -4.13500000      6.66500000     -9.08900000
O     -1.35000000     -4.86500000     16.28000000
H     -1.07600000     -4.10900000     16.80000000
H     -1.35300000     -5.59400000     16.89900000
O    -10.67800000    -10.09500000      9.48100000
H    -10.39500000    -10.96900000      9.21000000
H    -11.31100000    -10.25500000     10.18100000
O      6.70300000     -9.35700000      1.12000000
H      6.86600000     -9.02400000      2.00200000
H      5.76100000     -9.24500000      0.99200000
O      4.13100000      6.15600000    -11.68200000
H      5.08700000      6.19500000    -11.64500000
H      3.94300000      5.55900000    -12.40600000
O     -4.70700000      3.56200000      3.37500000
H     -4.85600000      2.83900000      3.98300000
H     -5.20700000      3.32500000      2.59400000
O      4.95900000    -14.37800000      6.81900000
H      4.31600000    -13.75300000      6.48600000
H      4.43800000    -15.03400000      7.28300000
O      3.25600000      4.37500000     -5.47700000
H      3.78300000      4.99200000     -4.97000000
H      3.64900000      3.52100000     -5.29700000
O    -11.99600000      8.84500000     -2.02300000
H    -12.89600000      8.94900000     -1.71300000
H    -11.45600000      9.15600000     -1.29600000
O      4.21300000      8.25100000      6.52000000
H      4.37100000      7.33100000      6.73300000
H      3.72500000      8.59000000      7.27000000
O      5.59000000     -5.93900000      3.25300000
H      6.11000000     -5.40200000      2.65500000
H      6.17700000     -6.11300000      3.98900000
O      8.41800000      3.59700000    -12.33000000
H      7.73700000      3.70000000    -11.66500000
H      8.02900000      3.95500000    -13.12800000
O     -5.97300000     -4.17200000     13.66300000
H     -5.32400000     -4.67400000     14.15700000
H     -5.58800000     -3.30000000     13.57800000
O    -11.62500000    -12.03100000     -7.61600000
H    -11.27100000    -11.17900000     -7.36200000
H    -11.42700000    -12.10500000     -8.54900000
O      7.15600000     -5.47100000     -4.08900000
H      6.74000000     -5.95300000     -3.37400000
H      7.63700000     -6.13800000     -4.57900000
O      0.81500000     -3.29900000      3.36800000
H      1.10100000     -2.47700000      3.76600000
H      0.53400000     -3.05400000      2.48600000
O      6.69000000      5.12400000     -7.87100000
H      7.54700000      5.44000000     -7.58700000
H      6.10800000      5.87500000     -7.75600000
O      7.99500000    -13.97400000     -7.03700000
H      7.76500000    -13.78100000     -7.94600000
H      7.47400000    -14.74600000     -6.81700000
O    -13.36900000     -8.53600000     -7.78400000
H    -13.94000000     -9.09000000     -8.31700000
H    -13.48000000     -8.86600000     -6.89200000
O     16.54000000     -1.61100000     -1.16600000
H     16.33000000     -2.12300000     -1.94700000
H     16.60500000     -0.71000000     -1.48100000
O      2.32100000     -6.15800000    -10.70200000
H      2.48400000     -7.00000000    -11.12600000
H      2.57700000     -6.29500000     -9.79000000
O     12.08700000      9.03500000     -0.35100000
H     11.63300000      8.81500000     -1.16500000
H     11.45500000      9.56000000      0.14000000
O     -0.42400000      2.85000000      6.40100000
H      0.20100000      2.71800000      5.68700000
H     -0.53000000      3.80000000      6.45300000
O     -4.24800000     16.32100000     -2.05300000
H     -3.32400000     16.49700000     -2.22800000
H     -4.41500000     15.47600000     -2.47000000
O     -8.85900000      6.60400000    -12.44000000
H     -9.46400000      6.15000000    -11.85400000
H     -8.29700000      5.91100000    -12.78800000
O      0.93300000     -8.77700000      1.04400000
H      0.42400000     -8.01000000      0.78500000
H      1.82200000     -8.44300000      1.17000000
O      8.30700000     -6.21700000     14.40400000
H      8.23100000     -6.24600000     15.35800000
H      9.23800000     -6.06500000     14.24200000
O    -13.08400000     -3.89700000     -4.73000000
H    -12.89900000     -4.35800000     -5.54800000
H    -12.22900000     -3.79900000     -4.31200000
O      8.21500000     -9.38100000      9.23300000
H      7.77000000     -8.54900000      9.07400000
H      8.79700000     -9.20500000      9.97200000
O      8.71800000      2.77900000     10.79600000
H      8.19800000      2.42800000     11.51900000
H      9.27800000      2.05100000     10.52800000
O    -12.89900000      0.42000000      9.59100000
H    -13.75600000      0.21600000      9.21600000
H    -13.03800000      1.23200000     10.07800000
O    -13.29100000      2.33800000      0.64200000
H    -13.63900000      1.62200000      0.11100000
H    -12.35600000      2.35300000      0.44200000
O     -1.05700000    -15.94700000      2.40000000
H     -1.63900000    -15.65700000      3.10200000
H     -1.62500000    -16.02200000      1.63400000
O      9.45300000     -3.27100000      6.50100000
H     10.39600000     -3.10300000      6.50900000
H      9.05500000     -2.40100000      6.53500000
O     -7.05400000      9.25000000      9.43700000
H     -6.78200000     10.15100000      9.26400000
H     -6.33700000      8.87800000      9.95000000
O     -5.12800000      2.08900000      0.78600000
H     -4.30200000      2.55000000      0.93400000
H     -5.03400000      1.26700000      1.26600000
O      2.19100000     -7.08800000      6.72600000
H      2.92600000     -6.89400000      7.30800000
H      2.08600000     -6.29400000      6.20200000
O     -3.73900000      3.83000000     -2.64700000
H     -3.92100000      2.89700000     -2.53200000
H     -4.50300000      4.16600000     -3.11600000
O      8.18600000      1.91800000      1.61500000
H      7.82100000      2.77500000      1.39500000
H      8.39500000      1.52200000      0.76900000
O      2.30800000     10.32600000      4.57300000
H      2.90500000     10.12900000      3.85100000
H      2.63600000     11.14800000      4.93800000
O     11.35300000      5.45400000     11.54300000
H     12.04000000      4.81300000     11.72400000
H     11.14600000      5.83100000     12.39800000
O      2.52000000     13.44900000      2.11100000
H      2.93100000     12.86500000      1.47400000
H      3.25200000     13.92200000      2.50900000
O     -0.96800000      7.04000000      7.00000000
H     -1.54800000      6.32500000      7.26200000
H     -0.31200000      6.62300000      6.44100000
O     -5.21800000     -5.09400000      8.31300000
H     -4.49200000     -5.71500000      8.25100000
H     -5.29400000     -4.90700000      9.24900000
O     15.83900000      3.76400000      0.63900000
H     16.18000000      2.91900000      0.92900000
H     15.03500000      3.88500000      1.14400000
O      4.72300000     10.07100000      3.10900000
H      5.42100000      9.98700000      3.75800000
H      5.18200000     10.21200000      2.28000000
O      5.56100000     -8.94700000     12.06100000
H      6.15800000     -8.20600000     11.95100000
H      5.25300000     -8.87400000     12.96400000
O     -4.39900000      0.69300000     11.45300000
H     -4.79000000      1.56300000     11.36900000
H     -3.68800000      0.81000000     12.08400000
O      2.54300000    -16.88900000     -1.83100000
H      3.49900000    -16.92300000     -1.84800000
H      2.30900000    -17.17000000     -0.94700000
O      2.12400000     -0.42400000    -17.55100000
H      1.18600000     -0.58300000    -17.65700000
H      2.17400000      0.30800000    -16.93600000
O     -5.94600000     -1.00000000      6.68500000
H     -6.23100000     -1.82000000      6.28000000
H     -6.05800000     -1.14500000      7.62400000
O     -6.28000000     -1.19700000      9.51800000
H     -5.35200000     -1.42900000      9.54800000
H     -6.50900000     -1.00500000     10.42700000
O      0.37600000     -7.00700000     12.39300000
H      0.50200000     -7.95200000     12.46900000
H      1.25400000     -6.63900000     12.49000000
O    -10.32000000     -0.09100000    -14.63300000
H     -9.70200000     -0.41600000    -13.97800000
H     -9.88300000      0.66800000    -15.01900000
O     -3.80400000      6.52300000    -12.06200000
H     -3.46300000      6.25500000    -11.20800000
H     -4.56100000      7.07200000    -11.85600000
O     -0.46400000      6.50600000     15.96400000
H     -0.77500000      6.23200000     16.82700000
H     -1.13800000      6.20000000     15.35800000
O     13.40800000     -9.18100000      6.24400000
H     13.26900000    -10.12900000      6.25300000
H     12.62300000     -8.82900000      5.82300000
O      5.97200000    -10.48100000    -10.45300000
H      5.68400000     -9.89400000     -9.75400000
H      6.48400000     -9.92300000    -11.03900000
O     -8.61800000     -8.47900000      8.60100000
H     -8.71600000     -7.62200000      9.01700000
H     -9.48500000     -8.87900000      8.66900000
O     -7.07300000      0.10700000      0.23300000
H     -6.40700000     -0.10300000      0.88700000
H     -6.67300000      0.78900000     -0.30700000
O     -6.83100000      7.27200000     -2.48500000
H     -7.18500000      7.68300000     -1.69600000
H     -5.91800000      7.55800000     -2.51500000
O      0.92800000    -17.90600000      3.16300000
H      0.20100000    -18.48300000      3.39800000
H      0.51400000    -17.06400000      2.97500000
O     -4.21700000      3.43500000     12.33900000
H     -4.44200000      3.26300000     13.25300000
H     -3.31100000      3.74400000     12.36900000
O    -11.01500000     -0.62400000     -2.31300000
H    -11.56400000     -1.39800000     -2.43700000
H    -10.63600000     -0.45800000     -3.17600000
O     16.26700000     -1.19500000      7.19000000
H     16.18900000     -1.83600000      6.48300000
H     17.12700000     -0.79700000      7.05900000
O      4.79400000     14.73700000      3.00000000
H      5.56700000     14.17300000      3.04100000
H      5.11100000     15.59700000      3.27500000
O     -8.74000000     -8.66900000    -12.33000000
H     -8.16100000     -8.02200000    -12.73300000
H     -9.11100000     -9.15100000    -13.06900000
O     -9.25500000     11.77300000     -5.61100000
H     -9.47200000     11.19300000     -4.88100000
H     -8.74500000     12.47800000     -5.21200000
O     -0.20600000     15.56300000      2.84600000
H      0.41100000     14.89000000      2.56100000
H     -0.05300000     16.29600000      2.25000000
O      6.39300000    -12.32800000      4.72600000
H      6.82900000    -11.89700000      5.46100000
H      6.70900000    -13.23100000      4.75600000
O     -8.46800000     -1.99800000     -0.49300000
H     -7.96000000     -1.28900000     -0.09900000
H     -8.80300000     -1.62800000     -1.31000000
O      5.75700000      9.70300000    -10.08500000
H      5.47100000      9.66400000    -10.99800000
H      6.65500000      9.37300000    -10.10100000
O     -1.40300000     -0.18300000    -10.55900000
H     -0.70800000     -0.60900000    -11.06100000
H     -1.19400000      0.75000000    -10.60500000
O      7.61400000     10.77100000      5.83400000
H      7.75600000     10.65500000      6.77400000
H      8.38300000     11.25600000      5.53400000
O      2.75200000    -15.52900000      5.97300000
H      3.04600000    -15.58700000      5.06400000
H      1.89500000    -15.10600000      5.92100000
O     -4.68600000      2.89500000     14.91800000
H     -4.90300000      2.33800000     15.66600000
H     -4.67900000      3.78300000     15.27400000
O    -10.79300000     -1.17700000     10.07200000
H    -10.71600000     -1.40200000      9.14500000
H    -11.53600000     -0.57400000     10.11100000
O      7.26200000     -8.92600000      3.79300000
H      7.08400000     -9.82700000      4.06000000
H      7.62900000     -8.51200000      4.57400000
O      6.50800000      2.01400000    -10.51600000
H      6.32500000      2.17200000     -9.59000000
H      7.27100000      1.43700000    -10.51500000
O     11.94800000     11.46800000      5.44000000
H     12.32300000     12.34800000      5.42200000
H     11.39400000     11.45900000      6.22000000
O     10.16700000    -14.13000000     -1.06500000
H     10.47900000    -13.94100000     -1.95000000
H      9.84200000    -15.02900000     -1.11300000
O    -10.96300000     -6.91800000     -6.37400000
H    -11.43700000     -7.43100000     -5.72000000
H    -11.49000000     -6.99800000     -7.16900000
O      4.18000000     14.21600000      8.74400000
H      3.25700000     14.47200000      8.72600000
H      4.60000000     14.78900000      8.10300000
O      7.55600000    -13.28400000      8.02700000
H      6.76000000    -13.57400000      7.58100000
H      7.58700000    -13.80900000      8.82700000
O     12.48200000     -3.94100000     -8.93200000
H     12.16800000     -3.12100000     -9.31300000
H     13.07600000     -3.66800000     -8.23300000
O      0.57600000     -7.97800000     15.77200000
H     -0.11600000     -8.03100000     15.11300000
H      1.38000000     -8.17700000     15.29100000
O      6.51600000     -9.52200000    -13.78700000
H      5.67100000     -9.82100000    -14.12500000
H      6.36000000     -8.61600000    -13.52000000
O      1.75000000      2.13900000     10.49000000
H      2.22100000      2.29500000      9.67200000
H      1.09600000      2.83700000     10.52800000
O     -1.76300000     -3.72600000      7.74400000
H     -1.93200000     -4.63800000      7.98000000
H     -2.60800000     -3.29000000      7.85500000
O      0.88500000     -9.18800000     -5.85700000
H      1.35900000    -10.00800000     -5.99200000
H      0.18200000     -9.20700000     -6.50700000
O     -9.37700000     -0.50500000      5.91800000
H     -9.68100000     -1.26000000      6.42200000
H     -8.59600000     -0.20600000      6.38300000
O     -8.21800000      8.74200000     12.04900000
H     -8.44500000      7.81400000     12.11700000
H     -8.00000000      8.86700000     11.12500000
O     10.58400000    -10.52100000      0.82400000
H      9.72200000    -10.65000000      0.43000000
H     11.12300000    -10.17100000      0.11500000
O      9.52100000      5.95500000     -7.90100000
H      9.65500000      6.10200000     -6.96500000
H     10.40100000      5.98800000     -8.27600000
O     -7.67500000     -5.63700000     -7.77400000
H     -7.42600000     -4.88500000     -7.23700000
H     -7.88500000     -6.32400000     -7.14200000
O     -7.26100000      4.69200000    -13.70800000
H     -6.34700000      4.96900000    -13.77000000
H     -7.66300000      5.01000000    -14.51600000
O     -4.43100000    -10.68600000     -6.07200000
H     -3.83200000    -10.88200000     -6.79200000
H     -4.72900000    -11.54400000     -5.76900000
O     -4.30800000      8.11500000    -16.10500000
H     -4.81500000      7.37800000    -15.76300000
H     -4.37900000      8.78900000    -15.42900000
O    -14.22500000      0.69500000     -3.93100000
H    -13.78900000      0.48300000     -4.75600000
H    -14.28900000      1.65000000     -3.93100000
O    -10.50600000      0.12800000     -4.94200000
H    -10.69900000     -0.45800000     -5.67400000
H    -10.63300000      1.00700000     -5.29900000
O     -2.81900000     10.83500000      8.38700000
H     -3.74100000     10.80400000      8.13200000
H     -2.35700000     11.07500000      7.58400000
O     -5.62600000     -8.77000000     -3.12800000
H     -4.91800000     -8.35500000     -3.62100000
H     -6.07100000     -9.32400000     -3.76900000
O      8.42600000     12.27900000     -0.06400000
H      9.31600000     12.54300000      0.16900000
H      8.32800000     12.54900000     -0.97700000
O     12.11400000     -1.54900000     -9.82300000
H     12.94300000     -1.50900000     -9.34700000
H     12.36200000     -1.46800000    -10.74400000
O    -14.47700000      4.27200000      8.27000000
H    -13.84700000      4.91900000      8.58800000
H    -14.16400000      4.04400000      7.39500000
O      0.74600000    -18.34800000      0.12600000
H     -0.01900000    -18.78100000     -0.25300000
H      0.38600000    -17.78500000      0.81200000
O      4.43200000     -8.55000000     -4.52700000
H      3.63200000     -9.07300000     -4.47300000
H      4.93900000     -8.95900000     -5.22800000
O     -6.77100000     -7.42900000     -1.19800000
H     -6.48000000     -6.55900000     -1.47100000
H     -6.44300000     -8.01500000     -1.87900000
O      5.22200000      1.85700000    -16.62300000
H      4.86900000      1.24600000    -17.27000000
H      4.65200000      1.75300000    -15.86100000
O      0.29300000     18.26200000     -3.55500000
H      0.63000000     18.90900000     -2.93500000
H      0.80900000     17.47400000     -3.38200000
O      3.02800000     10.06400000     -9.77500000
H      3.96000000      9.85800000     -9.84800000
H      3.00600000     10.99400000     -9.54700000
O      4.30100000      6.51200000     -4.32400000
H      3.63100000      7.02000000     -4.78200000
H      5.13000000      6.83700000     -4.67600000
O     -2.22100000      7.96800000    -13.94800000
H     -2.79600000      7.63400000    -13.26000000
H     -2.51500000      7.52300000    -14.74300000
O      3.97500000      4.68800000    -13.90000000
H      3.57400000      3.84500000    -14.11300000
H      3.80500000      5.23500000    -14.66700000
O    -10.57900000      3.25000000     10.27900000
H    -10.68500000      3.41700000     11.21500000
H    -11.40200000      2.83900000     10.01400000
O     -0.95200000     -4.92600000    -17.88200000
H     -0.85600000     -5.84400000    -18.13200000
H     -0.68700000     -4.89900000    -16.96200000
O    -13.59600000      9.32300000      3.99300000
H    -13.12000000      8.59500000      4.39200000
H    -13.61700000      9.99700000      4.67200000
O     -6.24600000     -6.72900000      3.46900000
H     -6.31800000     -7.28700000      4.24300000
H     -6.23600000     -7.34000000      2.73300000
O    -17.23200000     -3.37700000      3.93900000
H    -17.58500000     -3.20200000      3.06700000
H    -17.63000000     -4.20900000      4.19600000
O      4.23100000      1.82500000     12.11100000
H      3.93300000      1.18300000     12.75600000
H      3.47700000      2.39900000     11.97900000
O      5.73000000      0.75800000      0.17600000
H      5.61100000      1.67400000      0.42900000
H      6.00700000      0.32100000      0.98100000
O    -10.33200000     -2.87500000      1.29700000
H     -9.90800000     -2.91200000      2.15500000
H     -9.64600000     -2.57000000      0.70400000
O     10.50900000     -4.71700000      8.85600000
H     10.86600000     -5.59800000      8.75100000
H      9.93400000     -4.60000000      8.09900000
O    -10.40300000     -5.18700000      3.11000000
H    -11.27400000     -5.03300000      2.74400000
H     -9.84800000     -4.52900000      2.69100000
O     -5.94200000     11.94000000      8.85600000
H     -6.54100000     12.61900000      9.16500000
H     -5.70300000     12.21500000      7.97200000
O     -3.77300000      6.26900000     -0.71900000
H     -3.08700000      6.03400000     -0.09300000
H     -3.61900000      5.69700000     -1.47000000
O      6.13800000      1.53600000      4.93500000
H      7.03100000      1.68600000      4.62400000
H      6.24100000      1.31000000      5.85900000
O     -1.63600000     -7.55500000      3.47700000
H     -2.36100000     -6.94200000      3.59500000
H     -1.63200000     -7.74300000      2.53800000
O    -11.82200000     11.70000000      6.17900000
H    -11.25200000     12.21100000      6.75400000
H    -11.22000000     11.23500000      5.59700000
O     -8.79200000      2.73600000     12.90300000
H     -9.39600000      2.09300000     12.53200000
H     -7.98300000      2.24700000     13.05300000
O    -15.00700000      8.93300000     -5.15700000
H    -15.22000000      9.78600000     -5.53400000
H    -14.10800000      9.02700000     -4.84200000
O     11.31400000     10.28600000      8.34000000
H     11.31900000      9.55100000      8.95300000
H     12.18100000     10.68100000      8.43300000
O      4.31500000     14.70500000     -4.28400000
H      5.10800000     14.36000000     -4.69300000
H      3.65200000     14.03200000     -4.44300000
O     -3.60200000     -2.07200000      9.78200000
H     -3.14900000     -2.80800000     10.19300000
H     -3.63000000     -1.39800000     10.46100000
O     10.92900000     -7.88000000     -7.09800000
H     10.24100000     -7.62400000     -7.71200000
H     10.87700000     -7.23200000     -6.39600000
O     -6.02100000     10.52600000      5.37300000
H     -5.44700000     11.20600000      5.72500000
H     -5.42200000      9.87200000      5.01100000
O      6.27800000     -1.19000000      2.96000000
H      6.12800000     -1.32300000      3.89600000
H      6.76200000     -0.36600000      2.91000000
O     -9.88300000     -3.93300000     -9.60100000
H    -10.49200000     -4.63300000     -9.83600000
H     -9.21000000     -4.36600000     -9.07600000
O     -5.42500000      5.42500000    -15.99800000
H     -4.65700000      5.00200000    -16.38100000
H     -5.95600000      5.68500000    -16.75000000
O     13.29800000      3.63000000     -6.95300000
H     14.14400000      3.18100000     -6.95200000
H     12.74000000      3.08700000     -7.51000000
O     -3.35100000    -15.48600000      4.29600000
H     -4.11200000    -15.85700000      3.85000000
H     -3.39100000    -14.55000000      4.10100000
O     10.72900000      2.32000000    -13.54300000
H     11.31600000      2.90900000    -14.01700000
H     10.13100000      2.90300000    -13.07500000
O     -7.25800000     12.74000000      0.15300000
H     -8.07400000     12.24200000      0.09900000
H     -7.45300000     13.45200000      0.76400000
O     -3.03600000    -12.83600000     12.67700000
H     -2.73400000    -13.69000000     12.36700000
H     -3.73900000    -12.59800000     12.07400000
O      9.73200000     -4.74000000      4.24700000
H      9.52600000     -4.22500000      5.02700000
H      9.86200000     -5.63000000      4.57400000
O     -8.59700000      5.27000000     -9.22000000
H     -9.18400000      5.52100000     -9.93400000
H     -8.44400000      6.08400000     -8.73900000
O      4.85500000     12.59400000     12.35100000
H      5.46600000     13.05000000     12.92900000
H      5.38400000     12.33500000     11.59700000
O      0.62500000     -8.80500000      5.47200000
H      0.18100000     -8.04600000      5.09300000
H      1.22000000     -8.43400000      6.12300000
O      3.38000000    -11.32200000    -11.60500000
H      3.29000000    -12.24600000    -11.84000000
H      4.27600000    -11.24500000    -11.27700000
O      9.93800000     -5.96700000     -0.30900000
H      9.19000000     -6.56300000     -0.34100000
H      9.71800000     -5.27300000     -0.93100000
O    -13.97500000      6.74200000     -0.31800000
H    -14.14200000      7.56900000     -0.76900000
H    -13.43500000      6.24000000     -0.92900000
O      3.88600000      7.00300000     -8.99200000
H      4.33600000      6.73400000     -9.79200000
H      4.07200000      7.93900000     -8.91500000
O     -4.17500000     -0.46600000    -11.41400000
H     -4.38000000      0.45900000    -11.28200000
H     -3.26500000     -0.47000000    -11.71200000
O      0.73100000     11.21200000     -3.64600000
H      0.81700000     10.33000000     -4.00800000
H     -0.05900000     11.17400000     -3.10700000
O      8.98100000      5.71000000      5.97400000
H      8.71300000      4.97000000      6.51900000
H      9.90500000      5.54600000      5.78500000
O      5.42000000      4.41500000     -1.87900000
H      5.97800000      4.46000000     -2.65500000
H      5.09000000      5.30700000     -1.76900000
O     13.52300000      0.85500000     11.96100000
H     13.07400000      0.14000000     11.50800000
H     14.09600000      0.41800000     12.59000000
O      7.73600000    -15.43700000      4.24800000
H      6.94600000    -15.89900000      3.96700000
H      8.18600000    -15.21500000      3.43300000
O     -8.74900000     -4.60500000     -1.61100000
H     -7.82700000     -4.60900000     -1.86700000
H     -8.86100000     -3.78500000     -1.13100000
O     17.20700000     -2.88900000     -3.72800000
H     17.78600000     -3.55400000     -4.10200000
H     16.54300000     -2.74400000     -4.40200000
O     -8.40000000     -6.06900000      0.58100000
H     -8.43700000     -5.36800000     -0.06900000
H     -7.78400000     -6.70300000      0.21500000
O      2.99900000     -6.23100000     -4.00900000
H      3.56400000     -6.92000000     -4.35900000
H      2.29600000     -6.14900000     -4.65300000
O      3.87400000      9.00600000     11.02300000
H      4.16300000      8.14400000     11.32200000
H      4.61200000      9.34300000     10.51600000
O     -1.93900000    -18.10400000     -1.68800000
H     -1.62400000    -18.65900000     -2.40300000
H     -1.46000000    -17.28200000     -1.79500000
O     -0.42900000     -2.32800000    -12.56100000
H     -0.11800000     -1.87700000    -13.34600000
H      0.36000000     -2.70600000    -12.17400000
O     -4.31300000     -5.09700000      0.75900000
H     -4.35600000     -4.35000000      0.16200000
H     -4.86000000     -4.84100000      1.50200000
O      9.49800000      4.02000000     -4.43400000
H     10.25200000      3.59900000     -4.02100000
H      9.87600000      4.57500000     -5.11500000
O     -8.47400000      1.89800000     -8.08900000
H     -9.09200000      1.16800000     -8.10700000
H     -8.86900000      2.56000000     -8.65800000
O     12.38300000      6.64000000     -8.13200000
H     12.89900000      7.31900000     -8.56600000
H     13.03100000      6.09400000     -7.68700000
O     -2.90400000    -14.67600000      0.24300000
H     -3.62800000    -14.15800000      0.59500000
H     -2.21900000    -14.03300000      0.05600000
O      8.26400000      5.48900000     11.08200000
H      9.08300000      5.92300000     10.84300000
H      8.43800000      4.55700000     10.94500000
O     -2.09200000      8.85100000      5.16100000
H     -1.63900000      8.28800000      5.78900000
H     -1.51700000      9.61100000      5.06300000
O    -17.70200000     -3.41600000     -2.47500000
H    -17.70800000     -2.52000000     -2.13600000
H    -17.70700000     -3.96800000     -1.69300000
O     -4.52300000      8.64500000      4.15300000
H     -3.57400000      8.57300000      4.25200000
H     -4.83000000      7.73900000      4.11200000
O     -5.98200000     -4.90400000     11.04900000
H     -6.00500000     -4.52400000     11.92700000
H     -5.94300000     -5.84900000     11.19800000
O     10.51200000    -12.32400000      3.11300000
H     10.54300000    -11.66800000      2.41700000
H     10.28300000    -13.13800000      2.66500000
O     12.29100000      5.01200000      8.54700000
H     12.61200000      4.11200000      8.48700000
H     11.87900000      5.06200000      9.40900000
O      7.71300000      1.43600000     15.48700000
H      7.42200000      1.66100000     14.60400000
H      8.33500000      2.12600000     15.71800000
O     -2.93800000     -6.33100000     -1.55800000
H     -3.54000000     -5.92900000     -0.93200000
H     -3.02100000     -5.79500000     -2.34700000
O    -13.86200000      5.88100000     -6.70300000
H    -13.06600000      6.07100000     -6.20700000
H    -14.29900000      5.19300000     -6.20000000
O     -5.47200000    -10.50200000      6.44900000
H     -4.62400000    -10.77200000      6.09700000
H     -5.79400000     -9.85100000      5.82500000
O     11.94900000    -10.28300000      9.21500000
H     12.14200000    -10.05900000      8.30400000
H     11.29900000    -10.98300000      9.15600000
O     -2.25500000     -3.32300000     -0.58800000
H     -1.50300000     -3.85100000     -0.85400000
H     -1.92500000     -2.77900000      0.12700000
O      6.88200000     -0.34600000     -3.65100000
H      5.93500000     -0.25500000     -3.75800000
H      7.06200000      0.02000000     -2.78500000
O    -11.56400000      9.50100000      7.66200000
H    -10.70900000      9.34000000      8.06100000
H    -11.48500000     10.37300000      7.27300000
O     -5.85800000     -5.14900000     -1.92700000
H     -5.10400000     -5.16100000     -2.51700000
H     -5.68900000     -4.41300000     -1.33800000
O      5.08000000     -6.47600000    -14.70000000
H      4.19300000     -6.81600000    -14.81800000
H      4.95200000     -5.57200000    -14.41000000
O      7.24800000     -6.80900000      5.97600000
H      6.87700000     -6.04200000      6.41200000
H      8.19400000     -6.67200000      6.01500000
O      1.69400000     13.18000000      5.04400000
H      1.12500000     12.54500000      4.60800000
H      2.30700000     13.45900000      4.36400000
O     11.30200000      0.33900000     -6.18000000
H     11.51100000      0.70000000     -7.04200000
H     10.35000000      0.41600000     -6.11200000
O      9.74000000     -8.03300000      2.80700000
H      9.82600000     -8.07400000      1.85500000
H      8.95700000     -8.55000000      2.99900000
O     -1.47000000      7.02800000     -7.20000000
H     -0.82000000      6.47900000     -7.63800000
H     -1.12300000      7.91600000     -7.27600000
O    -13.48200000     -1.08100000     12.24500000
H    -13.00700000     -0.73500000     11.49000000
H    -14.27200000     -0.54400000     12.29900000
O      7.93800000     -4.99700000     -9.97500000
H      8.08000000     -4.10000000     -9.67200000
H      8.01900000     -4.94500000    -10.92700000
O      8.28800000     -7.82700000     -5.51100000
H      7.46100000     -7.86700000     -5.99200000
H      8.93100000     -8.20900000     -6.10900000
O      5.81900000     -9.74600000     -2.39000000
H      5.05300000     -9.47500000     -1.88300000
H      5.81600000     -9.16900000     -3.15500000
O      0.62200000      5.48300000      5.34100000
H      0.89900000      4.77800000      4.75600000
H      1.18600000      6.22200000      5.10900000
O      8.52400000    -10.92200000     -8.30700000
H      8.10000000    -11.70900000     -8.64900000
H      8.70000000    -10.38800000     -9.08200000
O     -2.16200000     -9.32800000      9.27300000
H     -1.26300000     -9.61700000      9.12100000
H     -2.59600000     -9.44100000      8.42800000
O      4.26100000     -3.80900000    -14.04800000
H      4.30400000     -3.49000000    -13.14600000
H      4.18000000     -3.01700000    -14.57900000
O     13.75400000     -0.94600000      3.23200000
H     14.30500000     -0.73800000      2.47700000
H     13.33300000     -1.77400000      2.99900000
O      8.07600000     -4.75100000    -12.58100000
H      8.30800000     -5.13100000    -13.42800000
H      7.44900000     -4.05900000    -12.79300000
O      7.44600000    -12.99100000     -9.50500000
H      7.40200000    -13.80800000    -10.00100000
H      6.80100000    -12.42200000     -9.92500000
O     -2.79600000     16.40300000      5.28200000
H     -3.12600000     16.25000000      4.39700000
H     -2.81700000     15.54200000      5.69800000
O    -11.99900000      5.80600000     -2.32700000
H    -12.12700000      6.70500000     -2.63000000
H    -11.11100000      5.79900000     -1.97000000
O      8.78900000     -8.25900000    -10.96500000
H      8.04400000     -7.99000000    -11.50300000
H      9.26700000     -8.88300000    -11.51200000
O     -5.98600000      4.44700000    -10.06100000
H     -6.85900000      4.37300000     -9.67700000
H     -5.94100000      5.34800000    -10.38300000
O    -11.62800000    -10.95500000      1.27400000
H    -12.50400000    -10.61800000      1.45800000
H    -11.20200000    -10.25600000      0.77600000
O      3.42800000    -13.77100000     -7.32800000
H      4.32600000    -14.08600000     -7.42800000
H      2.95700000    -14.15200000     -8.06900000
O     -3.07500000    -12.69700000    -11.48500000
H     -3.98000000    -12.72600000    -11.17500000
H     -2.86400000    -11.76400000    -11.52100000
O     -7.37400000     -9.53900000     -8.59100000
H     -6.51000000     -9.29100000     -8.26300000
H     -7.79500000     -9.97600000     -7.85000000
O      3.88900000     -9.10900000      1.58400000
H      3.54900000     -9.71100000      2.24600000
H      3.96300000     -8.27000000      2.04000000
O      3.65500000    -10.31400000      8.60700000
H      3.85100000     -9.48200000      9.03900000
H      3.73800000    -10.12400000      7.67300000
O     -7.24400000     -0.82000000     12.12400000
H     -8.08100000     -1.25200000     12.29200000
H     -7.20300000     -0.11600000     12.77000000
O     -7.08100000     -7.01600000    -13.52300000
H     -6.60700000     -7.44500000    -14.23500000
H     -6.86200000     -6.08900000    -13.61400000
O      2.23700000     -1.47100000      4.70100000
H      2.54400000     -0.56500000      4.66400000
H      1.74800000     -1.52500000      5.52200000
O     14.96200000     -2.23100000     -5.08300000
H     14.47900000     -1.48100000     -4.73600000
H     14.32200000     -2.94300000     -5.09200000
O     -9.00100000      6.05700000     12.16400000
H     -9.04500000      5.84200000     11.23200000
H     -9.26400000      5.25200000     12.60800000
O     -1.60000000    -12.16300000     -3.77300000
H     -2.07300000    -11.33200000     -3.73400000
H     -1.19200000    -12.24700000     -2.91100000
O     11.80200000      0.85400000      1.98500000
H     12.16900000      0.60900000      2.83400000
H     10.87700000      1.02200000      2.16300000
O     -5.47200000     -5.66900000     -5.60500000
H     -6.40300000     -5.77500000     -5.40900000
H     -5.05300000     -6.42600000     -5.19600000
O     -6.36700000    -15.75800000      3.39400000
H     -5.73200000    -16.41700000      3.11200000
H     -7.21900000    -16.14200000      3.18600000
O    -11.27100000      2.44600000     -6.63800000
H    -11.22700000      3.39200000     -6.77400000
H    -11.83400000      2.12800000     -7.34300000
O    -11.40100000     -9.55000000      6.79600000
H    -12.02000000     -8.82000000      6.78600000
H    -11.21600000     -9.69300000      7.72500000
O     -6.61300000     15.00800000      6.54200000
H     -6.12400000     15.83000000      6.49500000
H     -7.10700000     15.06900000      7.35900000
O     -2.04400000    -12.47400000      3.09000000
H     -2.81600000    -12.17700000      2.60900000
H     -1.33700000    -11.90700000      2.78300000
O    -10.50200000     -3.76000000     -3.66000000
H     -9.82900000     -4.14500000     -3.09900000
H    -10.04300000     -3.07900000     -4.15200000
O    -13.58000000      2.73200000     10.85900000
H    -14.26600000      3.07600000     10.28700000
H    -13.44200000      3.42200000     11.50800000
O     -6.83700000    -13.16500000     -8.14000000
H     -7.47000000    -12.74600000     -7.55700000
H     -6.53500000    -13.93200000     -7.65300000
O     11.49200000     -8.36900000     -0.71200000
H     10.94600000     -8.51100000     -1.48400000
H     11.12600000     -7.58600000     -0.30100000
O      3.33500000     -8.71200000    -11.25100000
H      3.03800000     -8.38200000    -12.10000000
H      3.09700000     -9.63900000    -11.25900000
O      6.45600000    -13.01400000      1.74600000
H      5.90800000    -12.58600000      1.08800000
H      6.44800000    -12.41400000      2.49200000
O     -9.08400000     -2.40000000     -5.53300000
H     -8.24500000     -2.79900000     -5.76300000
H     -9.43800000     -2.09000000     -6.36600000
O    -10.27300000     -7.94900000      1.12400000
H     -9.65200000     -7.23100000      1.00400000
H    -10.07700000     -8.55600000      0.41000000
O     -2.73600000     -2.36000000     -3.16900000
H     -2.02700000     -2.40600000     -2.52700000
H     -2.37200000     -1.84700000     -3.89000000
O    -14.17800000     -9.24100000     -2.91300000
H    -13.97700000     -9.65000000     -2.07100000
H    -14.55500000     -9.94700000     -3.43800000
O      3.03500000      6.93500000    -15.47400000
H      2.45800000      7.24800000    -14.77700000
H      3.83000000      7.45900000    -15.38000000
O     -8.88400000     -4.94800000     13.60700000
H     -7.93900000     -5.09700000     13.59500000
H     -9.00800000     -4.15600000     13.08400000
O      0.73300000     12.55600000     -7.24700000
H     -0.11800000     12.65500000     -7.67400000
H      0.68200000     13.12000000     -6.47600000
O     -6.21300000    -10.54800000      3.36100000
H     -5.81000000    -11.35000000      3.69400000
H     -7.14000000    -10.63600000      3.58300000
O      9.96200000     -1.30300000      0.33700000
H      9.61400000     -1.90500000      0.99500000
H     10.89600000     -1.24200000      0.53900000
O      1.50900000     -6.61700000      9.59100000
H      1.38900000     -6.07700000      8.81000000
H      1.08600000     -6.12100000     10.29200000
O     -0.25900000     -6.11500000     -9.53500000
H     -0.18500000     -5.36300000     -8.94700000
H      0.54900000     -6.10000000    -10.04800000
O     -1.13100000     10.35900000     -1.69200000
H     -1.79900000      9.99100000     -1.11400000
H     -1.55400000     10.40500000     -2.54900000
O    -10.82900000      6.60700000     -4.97000000
H    -10.34100000      7.26900000     -5.46000000
H    -10.17000000      6.18000000     -4.42300000
O    -10.20900000      9.73800000      0.74600000
H    -10.09700000     10.68700000      0.79800000
H    -10.53200000      9.48800000      1.61200000
O      0.73000000     -2.83400000     14.82000000
H      0.12600000     -3.06600000     15.52500000
H      0.21800000     -2.26800000     14.24200000
O      9.04500000      1.27000000     -7.35800000
H      9.44100000      1.56100000     -8.18000000
H      8.12200000      1.50700000     -7.44000000
O     10.21000000     -1.59800000      3.31400000
H      9.51000000     -2.23600000      3.45100000
H     10.96300000     -2.12300000      3.04400000
O      4.22300000     -9.09900000     -8.66300000
H      4.04000000     -8.19700000     -8.40100000
H      3.61900000     -9.26500000     -9.38700000
O      4.79500000     -4.12900000     -4.18300000
H      5.62200000     -4.58800000     -4.03500000
H      4.12600000     -4.73100000     -3.85800000
O     13.50400000     -1.70300000     -2.14500000
H     13.31700000     -1.21300000     -1.34400000
H     12.76200000     -1.51500000     -2.72000000
O     11.48300000     -5.80900000     -4.94000000
H     11.73900000     -6.61900000     -4.49900000
H     10.88500000     -5.38100000     -4.32600000
O      1.59900000    -14.31100000      1.69900000
H      0.69900000    -14.22300000      1.38500000
H      1.80200000    -13.46000000      2.08600000
O      6.22100000      8.71000000     -0.84300000
H      6.12800000      8.36300000      0.04500000
H      6.47500000      9.62400000     -0.71700000
O      0.01600000      2.76500000     -5.56500000
H      0.93600000      2.67000000     -5.32100000
H     -0.09800000      2.17100000     -6.30700000
O    -16.55000000      7.67300000      1.37700000
H    -15.98500000      7.76700000      2.14400000
H    -16.33400000      6.81000000      1.02400000
O     -4.31000000     -2.29500000     16.30700000
H     -5.12100000     -1.97200000     16.70100000
H     -4.48800000     -3.21600000     16.11400000
O     -1.40500000      3.39500000     12.71400000
H     -0.86300000      3.82800000     12.05500000
H     -0.90800000      2.61400000     12.95700000
O     16.13200000     -6.41000000     -2.89000000
H     16.52900000     -5.53900000     -2.90400000
H     15.56400000     -6.40200000     -2.11900000
O      3.81100000     -3.08600000     -6.91100000
H      4.32100000     -3.61600000     -6.29800000
H      4.43000000     -2.86400000     -7.60700000
O     -7.79500000      1.90000000    -13.24800000
H     -7.67800000      2.79300000    -13.57300000
H     -8.67600000      1.89400000    -12.87600000
O     -9.22000000      5.05700000     -2.81400000
H     -8.33500000      5.37300000     -2.63100000
H     -9.24000000      4.17400000     -2.44600000
O      2.18800000     12.40500000     11.68000000
H      3.10000000     12.59200000     11.90500000
H      2.13100000     11.44900000     11.68700000
O     -6.78500000     -3.09600000     -6.77900000
H     -6.05900000     -2.83600000     -6.21200000
H     -6.63600000     -2.61600000     -7.59400000
O    -16.67600000     -0.12200000     -0.92900000
H    -17.33900000      0.56800000     -0.94300000
H    -15.86000000      0.32600000     -1.15500000
O      0.81700000      2.60700000    -11.12900000
H      1.72000000      2.40000000    -10.88800000
H      0.40100000      2.85700000    -10.30500000
O     -5.45500000      6.02500000      4.34300000
H     -5.46200000      6.03600000      5.30000000
H     -5.12300000      5.15600000      4.11500000
O      6.39800000      7.85000000     -5.43900000
H      6.99100000      8.23300000     -6.08600000
H      6.91000000      7.82200000     -4.63100000
O     -6.20400000      4.27300000     -4.24600000
H     -6.34900000      3.54900000     -4.85500000
H     -6.71400000      4.99700000     -4.60900000
O     -7.82100000     -7.14700000     -5.62400000
H     -7.35400000     -7.97100000     -5.48800000
H     -8.70600000     -7.31700000     -5.30200000
O     -3.39900000      0.27100000      6.86100000
H     -4.04800000     -0.36200000      7.16600000
H     -3.11800000     -0.06400000      6.00900000
O     -5.07100000     12.92800000      6.37500000
H     -4.25800000     13.42000000      6.48800000
H     -5.75600000     13.59600000      6.36700000
O      9.67500000     -8.60700000     -2.79600000
H      9.11900000     -8.20300000     -2.13000000
H      9.08500000     -8.77900000     -3.53000000
O     -8.77100000    -14.39900000     -6.21400000
H     -8.31500000    -14.88000000     -5.52400000
H     -9.32800000    -15.05500000     -6.63400000
O    -11.08000000      2.94600000    -13.66200000
H    -11.77500000      2.36900000    -13.97900000
H    -11.39900000      3.83000000    -13.84800000
O     -2.77100000    -13.94000000     -5.67500000
H     -2.82200000    -14.84700000     -5.37300000
H     -2.45200000    -13.45300000     -4.91600000
O      8.80000000    -11.84800000     10.26800000
H      8.65600000    -10.93000000     10.04000000
H      8.11100000    -12.32100000      9.80200000
O    -13.56300000     10.78400000      0.77300000
H    -12.81200000     10.53100000      1.31000000
H    -13.18700000     11.31400000      0.07000000
O      9.89500000      7.14600000     -1.64100000
H     10.38900000      6.51600000     -2.16600000
H      9.31500000      6.60700000     -1.10400000
O     -0.58300000      0.22700000      7.68500000
H     -0.11700000      1.02900000      7.92400000
H     -1.45900000      0.52300000      7.44000000
O      0.01700000    -13.39300000     12.42800000
H     -0.62400000    -13.05000000     11.80600000
H      0.13200000    -14.30900000     12.17200000
O     -0.34100000      4.40800000     -2.96900000
H     -0.02000000      3.91000000     -3.72100000
H     -1.22400000      4.07000000     -2.81700000
O      6.22700000     -4.69300000      7.42700000
H      6.63500000     -3.82800000      7.43100000
H      5.81600000     -4.76900000      8.28800000
O     -3.87600000      1.15300000    -14.13900000
H     -3.68700000      1.92600000    -14.67100000
H     -4.35700000      1.49300000    -13.38500000
O      1.97700000    -11.33800000     -6.83600000
H      2.69500000    -11.96700000     -6.90000000
H      2.00700000    -10.85400000     -7.66200000
O      1.08600000     16.38400000     -6.26200000
H      1.86400000     16.93100000     -6.15200000
H      1.13900000     15.74600000     -5.55100000
O     11.96400000     -2.50500000      6.31900000
H     12.37700000     -3.25100000      5.88400000
H     12.13200000     -1.76500000      5.73500000
O      1.83000000      0.38300000     -5.10000000
H      2.46100000      0.04000000     -4.46800000
H      1.62300000     -0.36400000     -5.66200000
O     -3.42600000      3.16800000    -16.13400000
H     -2.60500000      3.35300000    -16.58900000
H     -3.44500000      3.79300000    -15.40900000
O     -4.26500000     10.45500000      2.30700000
H     -4.47100000      9.87300000      3.03900000
H     -5.08100000     10.92600000      2.13800000
O     -1.84800000    -10.40000000    -14.24500000
H     -1.76800000     -9.74700000    -13.55000000
H     -2.40000000     -9.98200000    -14.90600000
O     -8.68800000     13.09800000     -7.89200000
H     -9.51500000     13.33800000     -8.30900000
H     -8.94400000     12.72400000     -7.04900000
O     -3.88000000     -4.71300000     -3.75200000
H     -3.45400000     -3.86400000     -3.87000000
H     -4.36900000     -4.85000000     -4.56400000
O     -0.04700000     15.99300000      5.71300000
H      0.35800000     15.89200000      4.85200000
H     -0.98100000     16.09000000      5.52900000
O    -10.13700000     12.56700000     -0.13300000
H    -10.02000000     13.37900000      0.36000000
H    -10.50700000     12.84700000     -0.97100000
O      3.57100000      1.47000000      4.54000000
H      4.49100000      1.22100000      4.62800000
H      3.57400000      2.42500000      4.60500000
O    -13.33500000     -0.77600000     -5.88800000
H    -14.21700000     -1.12900000     -5.76800000
H    -13.13100000     -0.95000000     -6.80700000
O     -0.51100000      3.75000000     -8.83800000
H     -1.34400000      3.37700000     -9.12600000
H     -0.52100000      3.65100000     -7.88600000
O      1.60300000     -0.77100000     -9.83400000
H      1.79000000     -0.14000000     -9.13900000
H      2.16200000     -0.49800000    -10.56200000
O      5.47400000     -2.49800000     -9.01300000
H      6.28800000     -2.85700000     -8.65900000
H      5.74100000     -1.69200000     -9.45500000
O     -6.04100000      5.03000000      0.62400000
H     -5.72900000      4.12700000      0.68200000
H     -5.40700000      5.46600000      0.05500000
O     12.94300000      2.58000000      4.17100000
H     13.16700000      3.26900000      3.54600000
H     13.54000000      1.86300000      3.96100000
O     -5.48700000      0.95800000      4.72800000
H     -5.60000000      0.27200000      5.38600000
H     -6.37700000      1.17100000      4.44900000
O      1.83500000      7.85400000      5.44400000
H      1.89600000      8.76200000      5.14700000
H      2.68600000      7.67500000      5.84400000
O     10.29000000     -6.83800000      6.17700000
H     10.55300000     -7.36100000      6.93500000
H     10.64300000     -7.31400000      5.42500000
O      6.96200000      1.63100000     12.41800000
H      6.95300000      0.67500000     12.46600000
H      6.07900000      1.86500000     12.13200000
O     -0.40000000     -2.57400000     17.45200000
H     -1.08600000     -2.00100000     17.79400000
H      0.12100000     -2.80900000     18.22000000
O     17.08200000      4.19600000     -5.05300000
H     16.61300000      3.36600000     -4.97000000
H     16.83600000      4.69000000     -4.27100000
O     -5.97700000      9.03700000     13.50200000
H     -5.82700000      9.98200000     13.47600000
H     -6.71200000      8.89500000     12.90600000
O      6.32800000      0.06600000      7.49700000
H      5.69100000      0.17900000      8.20200000
H      5.89000000     -0.50700000      6.86700000
O      4.62700000    -11.55400000      0.14000000
H      5.02400000    -11.32300000     -0.70000000
H      4.15800000    -10.76400000      0.40900000
O     -7.76500000    -10.47400000     -0.38500000
H     -8.18400000    -11.20100000      0.07400000
H     -8.47600000    -10.05300000     -0.86700000
O     -6.41200000      7.48900000    -11.78000000
H     -7.27100000      7.39000000    -12.19100000
H     -6.31200000      8.43300000    -11.65800000
O    -13.94300000      1.65900000      5.80200000
H    -14.07700000      1.81900000      4.86800000
H    -13.04100000      1.93200000      5.96500000
O      3.98600000    -14.56500000      0.02900000
H      3.33900000    -14.64300000      0.73000000
H      4.15600000    -13.62600000     -0.03700000
O     13.17500000      1.45900000     -3.78700000
H     12.38100000      1.14000000     -4.21600000
H     13.27600000      2.35600000     -4.10400000
O      8.34200000      8.46900000    -10.23100000
H      9.18100000      8.01400000    -10.16600000
H      8.54400000      9.27700000    -10.70300000
O    -11.01400000     -3.26900000    -12.40800000
H    -10.60800000     -4.11300000    -12.20800000
H    -11.05300000     -3.24400000    -13.36400000
O      9.80000000     13.46700000     -2.35400000
H     10.06200000     14.21600000     -1.81700000
H      9.04200000     13.77900000     -2.84700000
O      5.71300000    -17.56900000      3.13300000
H      5.80900000    -17.93600000      2.25400000
H      5.12100000    -16.82600000      3.01800000
O      2.37000000      8.68300000      8.55100000
H      1.78400000      8.17600000      9.11300000
H      2.18900000      9.59500000      8.77600000
O     -6.79300000     -4.91200000    -10.30300000
H     -6.20500000     -5.65900000    -10.41600000
H     -7.02800000     -4.92900000     -9.37600000
O     12.86900000      8.45900000      6.01700000
H     11.92700000      8.53300000      5.87000000
H     13.26300000      8.98200000      5.31800000
O      3.10200000      4.46000000     -8.17900000
H      3.36700000      5.35900000     -8.37400000
H      2.99900000      4.44100000     -7.22800000
O     -7.83300000      8.44400000     -0.25300000
H     -7.20300000      8.51400000      0.46500000
H     -8.55400000      9.01800000      0.00500000
O     11.76300000      4.98100000      5.97000000
H     11.92500000      4.99400000      6.91400000
H     11.88300000      4.06600000      5.71900000
O     14.22500000     -1.67700000     -7.97100000
H     14.17700000     -1.83900000     -7.02900000
H     14.46500000     -0.75300000     -8.04300000
O      7.10200000     12.90800000      2.67500000
H      6.92100000     12.21800000      2.03700000
H      7.98800000     12.71900000      2.98600000
O     15.13200000      1.08500000     -1.69100000
H     14.51800000      1.06900000     -2.42500000
H     14.67400000      1.57200000     -1.00600000
O     11.11000000     -6.46400000    -13.31700000
H     11.09800000     -6.40300000    -12.36200000
H     10.28900000     -6.05600000    -13.59400000
O      9.96000000     -6.89100000     11.47500000
H     10.17800000     -6.18200000     12.08100000
H     10.08300000     -7.69000000     11.98800000
O     16.11300000     -3.38500000      5.27800000
H     15.61800000     -4.19900000      5.18400000
H     16.40400000     -3.17900000      4.38900000
O     -7.81000000     -3.91300000     16.06700000
H     -7.85500000     -4.82400000     16.35600000
H     -7.25600000     -3.93600000     15.28600000
O     -4.73500000     12.38000000     -9.33200000
H     -3.95000000     11.83400000     -9.28900000
H     -4.42300000     13.26400000     -9.13700000
O      9.82200000     -2.46100000     14.61400000
H     10.45400000     -1.86400000     15.01300000
H      8.97300000     -2.16600000     14.94300000
O      5.01000000    -16.51000000     -1.41600000
H      4.71400000    -15.83200000     -0.80900000
H      5.61200000    -16.05600000     -2.00600000
O     -8.53900000    -10.90200000    -10.91300000
H     -8.57200000    -10.12500000    -11.47000000
H     -8.11900000    -10.60200000    -10.10700000
O      8.54100000     -7.31000000     -8.53700000
H      8.42700000     -6.39200000     -8.78100000
H      8.57100000     -7.77700000     -9.37200000
O    -14.14400000      0.65800000     -1.37000000
H    -13.19400000      0.55400000     -1.32600000
H    -14.35100000      0.58000000     -2.30100000
O    -10.42300000     -9.78500000     -7.34100000
H    -10.39700000     -9.20400000     -6.58100000
H    -10.31600000     -9.20200000     -8.09200000
O     12.55200000     -2.64600000      8.90200000
H     12.48600000     -2.79600000      7.95900000
H     11.72400000     -2.97200000      9.25600000
O      8.01500000    -11.04100000     -0.74800000
H      7.37000000    -10.47300000     -0.32800000
H      7.58000000    -11.35100000     -1.54200000
O     15.07400000      6.45900000     -3.69600000
H     15.56600000      6.95000000     -3.03800000
H     14.57800000      7.12500000     -4.17100000
O      8.08400000      7.58400000    -13.39900000
H      7.87400000      8.28900000    -14.01200000
H      7.73500000      7.88300000    -12.56000000
O    -14.17900000     -4.87400000      4.18700000
H    -13.62900000     -4.16400000      4.51900000
H    -13.68200000     -5.67000000      4.37700000
O     -1.51500000     -5.08500000     13.62400000
H     -1.06900000     -5.84900000     13.25900000
H     -1.45300000     -5.20200000     14.57200000
O    -10.86200000      7.93600000      2.77700000
H    -11.03800000      7.80400000      3.70900000
H     -9.91100000      7.86100000      2.70100000
O     -1.29700000      9.00600000     11.78100000
H     -1.83200000      8.43000000     12.32900000
H     -1.40600000      9.87400000     12.16900000
O     11.30000000      3.59800000    -10.06500000
H     12.07500000      4.03500000    -10.41600000
H     10.70400000      4.31200000     -9.83900000
O     -6.84700000      1.05600000     13.83100000
H     -7.38300000      1.02900000     14.62400000
H     -6.11900000      1.63500000     14.05400000
O     -3.70000000      8.63100000     -6.51600000
H     -2.88300000      8.15800000     -6.67400000
H     -4.06500000      8.77600000     -7.38900000
O      6.08600000     -7.58300000    -12.01300000
H      5.89000000     -6.90800000    -12.66300000
H      5.78800000     -7.21000000    -11.18300000
O     13.96300000     -9.74600000     -2.45400000
H     14.72800000     -9.81400000     -3.02500000
H     13.93700000    -10.58200000     -1.98800000
O    -15.42600000     -5.62400000      1.94600000
H    -15.02500000     -5.34700000      2.77000000
H    -14.68900000     -5.89200000      1.39800000
O     -2.49500000      1.07100000     17.61400000
H     -2.07500000      1.31200000     16.78800000
H     -3.43000000      1.20100000     17.45400000
O     -1.33700000    -12.57400000     -0.88100000
H     -0.46900000    -12.32100000     -1.19400000
H     -1.73900000    -11.75300000     -0.59900000
O      9.51600000      1.23000000    -10.83500000
H     10.45000000      1.09700000    -10.67500000
H      9.48400000      1.81900000    -11.58900000
O     -6.72300000      2.49300000      7.54200000
H     -7.18800000      2.73200000      6.74100000
H     -7.12600000      1.67000000      7.81700000
O     -5.65700000     -2.42500000      3.97400000
H     -5.98800000     -3.00600000      3.28900000
H     -5.59000000     -2.98400000      4.74900000
O      3.30100000    -13.14300000     11.57100000
H      3.65700000    -13.58700000     12.34100000
H      3.92300000    -12.43700000     11.39300000
O     -5.64300000     -7.69100000    -10.50100000
H     -6.39200000     -8.27300000    -10.37200000
H     -5.26000000     -7.97500000    -11.33100000
O     10.44200000      4.52400000      1.91300000
H     11.19900000      4.73600000      2.46000000
H      9.74700000      4.31400000      2.53700000
O     -7.81000000     -1.37100000     -3.28700000
H     -6.90800000     -1.57800000     -3.53300000
H     -8.31900000     -1.53900000     -4.08000000
O    -15.53900000     -6.54100000     -2.27100000
H    -15.28800000     -7.40800000     -2.59000000
H    -15.80600000     -6.06400000     -3.05700000
O     14.44300000     10.43500000      0.96200000
H     13.59500000     10.09800000      0.67400000
H     14.46300000     10.25800000      1.90300000
O     -2.98400000      5.25100000      7.11700000
H     -3.30800000      4.48300000      7.58700000
H     -3.63900000      5.92900000      7.28400000
O    -14.05800000    -10.38300000     -0.56600000
H    -14.34900000     -9.89600000      0.20500000
H    -14.02400000    -11.29400000     -0.27500000
O     -5.12000000      0.73800000     -5.24900000
H     -4.66300000      1.08800000     -6.01400000
H     -5.93000000      1.24600000     -5.20100000
O      7.66400000      9.43800000     -7.44500000
H      7.70600000      8.95200000     -8.26900000
H      7.21300000     10.25200000     -7.67100000
O      4.82800000     -1.34000000     17.69800000
H      4.28200000     -1.56200000     16.94400000
H      4.20600000     -1.07400000     18.37500000
O    -15.14000000      1.89900000      3.02800000
H    -15.23900000      0.95100000      3.10700000
H    -14.56000000      2.01800000      2.27600000
O     10.95000000     -1.09800000     12.15300000
H     10.67100000     -0.74600000     12.99800000
H     10.62000000     -1.99700000     12.14700000
O     -4.71900000    -12.56900000      1.07100000
H     -4.43700000    -11.86700000      0.48500000
H     -5.64400000    -12.38500000      1.23800000
O     -1.52400000     -9.10900000     14.04600000
H     -1.31800000    -10.02400000     14.23600000
H     -2.31600000     -9.14800000     13.51100000
O    -10.33500000     -8.29500000     -9.77900000
H    -10.76900000     -7.45600000     -9.93600000
H     -9.55400000     -8.26800000    -10.33100000
O      7.72300000      6.25300000     13.46400000
H      7.84000000      5.85100000     12.60200000
H      8.61200000      6.44400000     13.76200000
O     -7.68800000      6.31700000     -5.27600000
H     -7.73300000      6.77500000     -4.43700000
H     -8.25700000      6.82200000     -5.85600000
O      4.16100000      9.27400000     -6.21200000
H      4.63800000      9.95300000     -6.69000000
H      4.83600000      8.80800000     -5.71900000
O      1.00900000    -16.57600000     -6.23700000
H      1.10900000    -16.88300000     -5.33600000
H      1.03900000    -15.62200000     -6.17000000
O    -10.86000000     -9.02600000      3.64800000
H    -10.17600000     -9.59800000      3.99600000
H    -10.51600000     -8.72700000      2.80600000
O     -0.30400000     -6.92500000     -2.22200000
H      0.08800000     -6.11500000     -1.89700000
H     -1.24700000     -6.77600000     -2.15900000
O      2.34000000      2.32300000      7.30300000
H      2.42300000      1.77400000      6.52400000
H      3.23600000      2.41900000      7.62600000
O      1.17900000     -1.70500000     -6.71600000
H      0.78800000     -1.87400000     -7.57300000
H      2.03400000     -2.13400000     -6.75400000
O     -6.45200000      4.55100000      9.28700000
H     -6.09000000      4.17000000     10.08700000
H     -6.47700000      3.82400000      8.66500000
O     -8.83900000    -14.04200000      2.79700000
H     -7.95300000    -13.91700000      3.13600000
H     -9.19900000    -14.75500000      3.32500000
O      0.47300000     -2.05100000      6.92600000
H     -0.30500000     -2.59900000      7.02800000
H      0.14400000     -1.15400000      6.98400000
O     -0.39800000    -11.11100000      6.73600000
H      0.13200000    -10.46100000      6.27500000
H     -0.13700000    -11.02700000      7.65300000
O     -3.06900000     -6.36200000      7.95000000
H     -2.79200000     -7.01800000      7.31000000
H     -2.52800000     -6.53600000      8.72000000
O     -8.32500000      7.81900000      7.75700000
H     -8.69900000      7.13800000      8.31600000
H     -7.94500000      8.45000000      8.36800000
O     12.09900000     -7.52500000      4.05800000
H     12.91200000     -7.69400000      3.58100000
H     11.40700000     -7.80300000      3.45800000
O      8.50900000      3.45400000      7.58000000
H      8.98800000      2.82400000      7.04200000
H      8.55300000      3.09400000      8.46600000
O      5.31200000      7.65200000     14.16500000
H      4.50300000      7.38900000     13.72600000
H      5.99800000      7.15000000     13.72400000
O      0.64100000      8.02400000    -14.11700000
H     -0.25400000      7.77700000    -13.88200000
H      0.53500000      8.69000000    -14.79600000
O      3.71200000     10.34800000     14.33900000
H      3.78200000      9.46700000     13.97100000
H      2.82300000     10.62700000     14.12200000
O     -4.96600000     -2.00200000     -4.83000000
H     -4.95300000     -1.12500000     -5.21400000
H     -4.32300000     -1.96400000     -4.12200000
O     11.30700000    -11.43100000     -8.70300000
H     10.40200000    -11.21400000     -8.47500000
H     11.82100000    -10.69700000     -8.36600000
O     10.96200000    -13.57700000     -3.56100000
H     10.98100000    -12.66500000     -3.85100000
H     10.83000000    -14.08100000     -4.36400000
O     -2.38600000     -3.52300000      4.86600000
H     -1.82700000     -3.94300000      5.52000000
H     -3.12500000     -4.12100000      4.76300000
O     -4.05400000     -8.23000000    -12.92900000
H     -3.53100000     -7.44900000    -12.75000000
H     -3.99100000     -8.34900000    -13.87600000
O      3.26300000      6.58900000     12.86400000
H      2.51100000      6.04200000     13.09000000
H      3.62200000      6.18900000     12.07200000
O     -1.74400000     12.70000000      9.87800000
H     -1.86700000     12.03100000      9.20500000
H     -1.19100000     12.28000000     10.53600000
O    -10.92200000      5.63900000    -11.15500000
H    -11.23200000      4.75000000    -10.98100000
H    -11.70700000      6.18300000    -11.09500000
O     -4.02300000     13.44900000     -4.55000000
H     -3.42000000     13.43200000     -3.80700000
H     -4.04300000     14.36700000     -4.82200000
O      2.44700000     -0.76600000    -12.90100000
H      3.23100000     -0.45400000    -12.44800000
H      2.78100000     -1.20000000    -13.68700000
O      1.32300000      5.53200000      8.55100000
H      1.51400000      5.55900000      7.61400000
H      1.25800000      6.45200000      8.80900000
O     -7.66500000     -3.61100000      8.76300000
H     -6.93200000     -4.18600000      8.54400000
H     -7.42100000     -3.21900000      9.60200000
O     15.28200000     -3.10500000      1.11400000
H     15.35000000     -2.45700000      0.41300000
H     14.52700000     -3.64100000      0.87300000
O     -1.49600000     12.92400000     -8.86200000
H     -2.14900000     12.37800000     -9.29800000
H     -2.00500000     13.62000000     -8.44500000
O     -2.15500000     15.51600000      9.96300000
H     -2.13900000     14.56300000      9.87400000
H     -2.67300000     15.67400000     10.75200000
O     -2.86600000     -0.87400000      4.47700000
H     -3.61000000     -0.88800000      3.87400000
H     -2.56400000     -1.78200000      4.50600000
O      7.67100000    -10.63900000      6.47800000
H      8.00400000    -11.52200000      6.63800000
H      8.04000000    -10.11300000      7.18800000
O     -3.78400000     -7.87000000     -5.30500000
H     -3.93000000     -8.78900000     -5.52800000
H     -3.20100000     -7.54600000     -5.99100000
O      4.79400000      9.21600000    -12.79700000
H      3.91000000      9.58200000    -12.77000000
H      5.04800000      9.27200000    -13.71800000
O     11.28800000     -5.96900000    -10.50400000
H     10.47700000     -6.11000000    -10.01500000
H     11.73200000     -5.26400000    -10.03400000
O      4.55700000      0.37600000    -11.80700000
H      4.59600000      1.21700000    -11.35300000
H      5.11300000     -0.20400000    -11.28700000
O     -0.39900000     12.75900000    -11.64200000
H     -1.23200000     13.19100000    -11.82900000
H     -0.63700000     11.99300000    -11.12100000
O      6.47100000      9.11800000      9.24400000
H      7.34100000      9.50000000      9.12900000
H      5.87500000      9.75900000      8.85800000
O    -17.15100000      3.81900000      2.47600000
H    -16.53400000      3.10500000      2.31600000
H    -17.19100000      4.29100000      1.64300000
O     -1.71000000    -13.39100000      9.76800000
H     -2.63200000    -13.30500000      9.52300000
H     -1.26600000    -13.62100000      8.95200000
O      4.38800000      6.89900000     -1.63200000
H      5.24100000      7.31900000     -1.52000000
H      4.36100000      6.65400000     -2.55700000
O      4.83500000     11.41800000      9.16500000
H      4.68300000     12.35600000      9.04800000
H      4.03100000     11.00400000      8.85100000
O      3.69600000      7.50300000      2.89500000
H      3.89500000      8.35500000      3.28300000
H      2.97100000      7.67700000      2.29400000
O     -7.08900000     -4.28100000    -12.89300000
H     -7.03500000     -4.66700000    -12.01900000
H     -6.24200000     -3.85300000    -13.01700000
O     -0.78600000     13.33600000      0.84500000
H     -0.22800000     12.56300000      0.93000000
H     -1.37900000     13.28700000      1.59400000
O     -9.10700000      5.37900000      9.11300000
H     -9.48100000      4.55800000      9.43300000
H     -8.21900000      5.14700000      8.83800000
O    -11.08400000      1.39400000      5.99100000
H    -10.53600000      0.62900000      5.81800000
H    -10.47700000      2.04900000      6.33700000
O     -4.12000000     -5.02000000    -15.59100000
H     -4.61400000     -4.56500000    -16.27200000
H     -3.89500000     -4.33600000    -14.96000000
O      0.55200000    -10.18800000      9.27200000
H      0.82800000    -10.68300000     10.04400000
H      1.03400000     -9.36300000      9.33200000
O     -5.75400000    -13.22000000     -4.91900000
H     -5.26900000    -13.45700000     -4.12800000
H     -6.46600000    -12.66300000     -4.60400000
O     -4.35100000      2.85100000      7.06000000
H     -4.15800000      1.96500000      6.75300000
H     -5.26900000      2.81700000      7.32900000
O      1.56000000      8.38900000     15.08100000
H      1.00500000      7.67000000     15.38400000
H      1.45100000      8.39200000     14.13000000
O     -2.24000000     -1.04500000     -5.45800000
H     -2.53700000     -1.37900000     -6.30400000
H     -2.50100000     -0.12400000     -5.45800000
O     -2.42600000      9.71000000     -4.19000000
H     -2.02200000      8.86200000     -4.37700000
H     -2.59000000     10.09200000     -5.05100000
O    -15.01300000     -0.61900000      2.85800000
H    -14.29500000     -0.89900000      2.29000000
H    -15.54900000     -1.40400000      2.97200000
O     -7.69300000    -11.55700000     -3.19800000
H     -8.05200000    -12.35300000     -2.80800000
H     -8.11100000    -10.84400000     -2.71400000
O      4.66400000     -5.33700000      0.45800000
H      5.29000000     -4.76600000      0.90400000
H      4.26800000     -5.85200000      1.16100000
O     -8.74300000      3.32700000     -0.30700000
H     -7.86900000      3.63800000     -0.07300000
H     -9.33900000      3.90800000      0.16500000
O      2.67400000      4.70600000      2.74400000
H      2.92600000      4.53600000      1.83600000
H      3.48700000      4.61000000      3.24000000
O      0.27400000      1.28900000     13.80900000
H      1.21500000      1.39000000     13.66500000
H      0.09100000      0.38100000     13.56900000
O     -4.53400000      2.13100000    -11.70700000
H     -5.37100000      2.59400000    -11.66600000
H     -4.04400000      2.45700000    -10.95200000
O    -12.67600000      8.54700000     10.17500000
H    -13.59200000      8.79900000     10.05100000
H    -12.23900000      8.83200000      9.37300000
O    -13.95000000     -0.86600000      6.70600000
H    -13.82400000     -1.29900000      5.86100000
H    -13.97200000      0.06800000      6.49600000
O     -3.89700000     -8.03400000    -15.66900000
H     -3.65200000     -7.12900000    -15.86300000
H     -4.84200000     -8.06400000    -15.82200000
O      1.57800000     -4.38300000      8.07700000
H      2.39800000     -4.23300000      7.60700000
H      0.92400000     -3.88700000      7.58300000
O    -17.44700000     -2.15500000      0.96200000
H    -18.39600000     -2.24000000      0.86300000
H    -17.25900000     -1.25500000      0.69700000
O      1.28700000      7.12700000    -11.57400000
H      2.11800000      6.66000000    -11.48800000
H      1.35800000      7.59000000    -12.40900000
O     -5.70000000      7.72800000     -8.65500000
H     -6.11200000      8.57800000     -8.80500000
H     -6.33900000      7.09200000     -8.97800000
O      3.59400000    -15.47100000     -4.85900000
H      3.34200000    -14.94700000     -5.62000000
H      4.48600000    -15.18800000     -4.65800000
