# Supplementary material for: Integrated Multiscale Multilevel Approach to Open Shell Molecular Systems
Source: J Chem Theory Comput. 2023 Feb 13;19(5):1446–56. doi: 10.1021/acs.jctc.2c00805 (PMC10018740; doi:10.1021/acs.jctc.2c00805)
Supplement: Supplementary file 2 — ct2c00805_si_002.zip [file ct2c00805_si_002.zip › structures/PROXYL/frame148.xyz]

2606

C      1.28800000     -1.38500000      0.32200000
H      1.44800000     -2.41900000      0.01800000
H      1.96900000     -1.16000000      1.14300000
C     -0.20300000     -1.08500000      0.65200000
C     -1.24100000     -2.09900000      0.05800000
H     -2.24100000     -1.85800000      0.41700000
H     -0.93400000     -3.06500000      0.45800000
H     -1.12200000     -2.24200000     -1.01600000
C     -0.26700000     -0.87200000      2.15300000
H      0.00100000     -1.71900000      2.78500000
H      0.32500000      0.00700000      2.40600000
H     -1.32400000     -0.65100000      2.30400000
N     -0.40800000      0.19900000      0.00400000
O     -1.40800000      0.92600000      0.20500000
C      0.72800000      0.64400000     -0.80200000
C      0.22200000      1.10000000     -2.18300000
H      1.07500000      1.12700000     -2.86200000
H     -0.41600000      0.28600000     -2.52900000
H     -0.37500000      2.01100000     -2.14400000
C      1.41200000      1.83800000     -0.20700000
H      2.15300000      2.27900000     -0.87400000
H      1.88400000      1.60300000      0.74600000
H      0.65900000      2.60400000     -0.01800000
C      1.65900000     -0.55900000     -0.90800000
H      1.52600000     -1.08000000     -1.85600000
H      2.71900000     -0.30500000     -0.91800000
O     -7.73200000     -8.07300000      2.56200000
H     -8.13900000     -8.70100000      3.15900000
H     -7.50200000     -8.59100000      1.79000000
O     -1.63400000     12.70900000     -1.97200000
H     -2.26600000     11.99900000     -2.07700000
H     -1.13500000     12.47300000     -1.19000000
O     14.08200000     -1.41800000      2.81500000
H     13.37900000     -1.23000000      3.43600000
H     14.53600000     -0.58300000      2.70700000
O     -0.39800000     11.40900000      5.92700000
H     -0.59000000     10.72600000      5.28400000
H      0.53200000     11.29700000      6.12300000
O     -0.18900000     16.16700000      0.99600000
H     -0.43400000     15.54100000      1.67700000
H      0.60800000     15.80200000      0.61100000
O      1.96200000     -6.79800000      9.45300000
H      1.79600000     -5.97200000      8.99900000
H      2.69000000     -6.60400000     10.04400000
O      7.92200000      3.27000000      3.27300000
H      8.13500000      4.15900000      3.55900000
H      8.53500000      2.71200000      3.75100000
O      9.95900000      2.60000000      6.94500000
H      9.23400000      2.44700000      7.55200000
H      9.95400000      1.83500000      6.37000000
O     -6.22400000     -7.97300000    -11.61900000
H     -5.67300000     -7.41500000    -11.07000000
H     -6.57100000     -7.38400000    -12.28800000
O    -13.03800000     -6.90000000     -1.03200000
H    -12.72500000     -6.83400000     -0.13000000
H    -12.25300000     -6.77900000     -1.56700000
O     -2.03500000      6.28800000     16.06600000
H     -1.84000000      6.41800000     16.99400000
H     -1.17700000      6.17600000     15.65500000
O      5.33900000      6.95900000     -3.00900000
H      5.43900000      7.84800000     -3.34900000
H      6.17500000      6.53400000     -3.20000000
O     -0.45400000     -9.17300000    -10.50300000
H     -0.07900000     -9.62900000    -11.25600000
H     -1.04400000     -8.52400000    -10.88500000
O      4.32900000      5.59000000     -9.31000000
H      3.39200000      5.40000000     -9.36500000
H      4.50500000      6.14700000    -10.06800000
O     -0.45300000     14.03600000      3.35300000
H     -1.10200000     13.35600000      3.16600000
H      0.38500000     13.57400000      3.34700000
O      6.42700000     12.28500000      2.29500000
H      6.16500000     11.62300000      2.93500000
H      5.60200000     12.64700000      1.97300000
O    -10.80900000     14.41800000      2.52300000
H    -10.73600000     14.36000000      1.57000000
H     -9.90300000     14.41000000      2.83300000
O      4.24500000      7.40100000     10.54200000
H      3.35300000      7.25500000     10.85600000
H      4.15800000      8.09000000      9.88300000
O      5.34700000    -11.67100000      5.11100000
H      4.72800000    -11.14800000      5.62100000
H      4.84100000    -11.97500000      4.35800000
O    -15.21600000     -7.87700000     -2.14500000
H    -14.44500000     -7.53700000     -1.69100000
H    -15.08900000     -7.61800000     -3.05800000
O      6.30800000     -7.45700000     -8.32900000
H      5.40500000     -7.14900000     -8.25300000
H      6.61300000     -7.53300000     -7.42500000
O     -9.32000000     14.15000000     -1.00200000
H     -8.70900000     14.11400000     -0.26600000
H     -9.05800000     13.42200000     -1.56600000
O      6.13500000     -4.47600000     -1.38300000
H      6.48300000     -5.20300000     -1.90000000
H      5.25900000     -4.76200000     -1.12700000
O     -1.78100000     -0.36600000      6.81700000
H     -2.31000000     -0.72400000      7.53100000
H     -1.95400000      0.57600000      6.84100000
O      6.94500000     11.43600000     -0.19600000
H      6.84400000     11.58100000      0.74500000
H      6.06900000     11.19300000     -0.49600000
O      1.80700000     -1.56900000      8.07800000
H      1.89900000     -0.90700000      8.76200000
H      1.75100000     -1.06700000      7.26500000
O      5.59000000    -12.86100000     10.70100000
H      4.78800000    -12.97300000     11.21200000
H      5.99400000    -13.72900000     10.69600000
O      9.85700000    -12.61500000     -4.57100000
H     10.33300000    -11.91400000     -4.12600000
H      9.63100000    -13.23100000     -3.87400000
O     -4.45300000    -14.70800000      1.06400000
H     -5.19400000    -14.48500000      0.50000000
H     -4.78200000    -15.41000000      1.62500000
O     -2.96200000     16.25900000      2.00500000
H     -2.11700000     16.61700000      2.27900000
H     -3.51400000     16.32400000      2.78400000
O    -11.40400000      3.12100000      6.78900000
H    -10.50100000      3.43600000      6.73600000
H    -11.84500000      3.75400000      7.35500000
O      4.28300000     15.15500000      1.18600000
H      5.11200000     15.63400000      1.19300000
H      3.76800000     15.55700000      1.88600000
O     -1.21900000      3.02500000     -8.91500000
H     -1.50600000      2.79200000     -8.03200000
H     -0.86500000      3.91000000     -8.82600000
O     -4.13500000     11.33400000     -8.08900000
H     -4.43800000     10.65900000     -7.48200000
H     -3.18000000     11.29300000     -8.03500000
O     -1.82600000     -6.33400000      6.81500000
H     -1.66200000     -5.76500000      7.56700000
H     -1.98500000     -7.19700000      7.19900000
O      6.80900000     -2.86500000     -4.38100000
H      6.96600000     -3.14600000     -3.48000000
H      5.90500000     -3.12700000     -4.55900000
O     14.39100000      6.23300000      7.01800000
H     15.09300000      5.94600000      6.43500000
H     13.73600000      5.53700000      6.96600000
O     -6.17900000     -8.80700000     12.55800000
H     -6.46600000     -9.03000000     11.67300000
H     -5.39600000     -9.34000000     12.69800000
O     -9.69000000      0.35900000      3.31100000
H    -10.24100000      1.08400000      3.60500000
H    -10.28200000     -0.39300000      3.27900000
O      3.27100000     -6.09900000     -5.78400000
H      2.98300000     -5.22600000     -6.04900000
H      3.75800000     -6.43000000     -6.53900000
O     -4.28900000     -4.65200000     -2.69600000
H     -4.04600000     -5.09600000     -1.88300000
H     -4.40000000     -5.35900000     -3.33200000
O     10.31700000      4.52100000      4.51700000
H     10.99900000      5.17700000      4.66200000
H     10.45900000      3.87200000      5.20600000
O      5.27700000      7.58200000      6.09400000
H      5.98900000      8.22100000      6.11700000
H      4.75400000      7.78000000      6.87100000
O      9.69000000      5.07100000    -15.01000000
H      9.85800000      4.13900000    -14.86800000
H      8.81700000      5.21500000    -14.64500000
O      1.47500000    -12.10300000      2.29700000
H      0.74700000    -12.46200000      2.80400000
H      1.82200000    -11.39800000      2.84400000
O      5.56500000    -10.37700000     -8.35100000
H      6.37900000    -10.72700000     -8.71200000
H      5.54100000     -9.46800000     -8.65100000
O     -6.17900000      7.59200000      2.48700000
H     -5.76600000      6.74000000      2.62500000
H     -5.46400000      8.16200000      2.20500000
O    -12.97400000      1.05300000     -6.46100000
H    -13.11500000      1.26900000     -7.38300000
H    -13.29400000      1.81800000     -5.98400000
O      1.95300000     14.19800000      6.95300000
H      1.52800000     15.04800000      6.83600000
H      1.36000000     13.57400000      6.53500000
O    -10.58600000      1.47500000     -5.24400000
H    -10.59300000      1.13300000     -4.35000000
H    -11.30100000      1.01400000     -5.68200000
O      1.66500000    -14.47900000     -7.96100000
H      0.81000000    -14.80200000     -8.24700000
H      1.81800000    -14.91500000     -7.12300000
O      8.99200000      3.70100000     -9.97600000
H      9.51800000      3.10000000     -9.44700000
H      9.53400000      3.88000000    -10.74400000
O     13.27600000     -6.77500000     -9.46800000
H     14.07000000     -6.71600000     -8.93600000
H     13.54700000     -6.47900000    -10.33700000
O    -13.49900000      5.91300000     -7.01700000
H    -14.07600000      6.33800000     -7.65100000
H    -13.93900000      6.03300000     -6.17500000
O     -8.04200000     13.30400000      1.28500000
H     -8.25200000     13.05800000      2.18600000
H     -7.35800000     13.96800000      1.37200000
O     -1.39300000      5.98200000    -12.85600000
H     -1.63600000      5.97200000    -13.78200000
H     -1.33600000      5.05700000    -12.61400000
O      5.42400000      2.05800000     -0.73500000
H      4.93500000      2.78000000     -0.34100000
H      5.84600000      1.62200000      0.00500000
O    -11.58400000      3.56800000    -12.40300000
H    -12.51600000      3.71200000    -12.23900000
H    -11.44700000      2.64100000    -12.21000000
O     -1.83900000    -13.54200000      7.30000000
H     -1.28500000    -12.78300000      7.12000000
H     -1.94000000    -13.54400000      8.25200000
O      2.77900000      6.10700000      3.23300000
H      3.19300000      6.02300000      4.09200000
H      2.49200000      5.22000000      3.01700000
O      2.14800000      0.07600000      5.67000000
H      1.27000000      0.18000000      5.30400000
H      2.73600000      0.20700000      4.92600000
O    -15.04600000      2.83700000      8.69600000
H    -14.32000000      2.21400000      8.70900000
H    -15.11300000      3.14600000      9.59900000
O     -4.32400000     11.72000000      7.31900000
H     -4.50700000     11.06500000      6.64600000
H     -4.80700000     11.41600000      8.08700000
O      0.82800000      1.76700000     17.65600000
H      0.68000000      2.54500000     18.19300000
H      0.02200000      1.66900000     17.14900000
O      7.14300000      7.51300000     -7.50700000
H      6.34200000      7.17200000     -7.11100000
H      7.74800000      7.61800000     -6.77300000
O     -1.96400000      0.66500000    -13.63100000
H     -1.33900000     -0.01100000    -13.36800000
H     -2.82200000      0.27700000    -13.46000000
O    -13.30900000     -1.34600000     10.02700000
H    -14.21500000     -1.33600000     10.33600000
H    -13.16000000     -0.46100000      9.69300000
O      9.00800000      4.68600000     10.94600000
H      8.97300000      5.64100000     10.98500000
H      9.00000000      4.40800000     11.86300000
O      1.17800000     -0.29400000     -6.19500000
H      1.72900000     -0.72600000     -5.54200000
H      1.43600000      0.62700000     -6.15400000
O     13.93900000      5.38000000     -5.48600000
H     14.77700000      4.92200000     -5.41300000
H     13.31400000      4.80800000     -5.04200000
O     -3.97200000      3.71500000      9.87800000
H     -3.11700000      4.13700000      9.95200000
H     -3.88000000      3.11500000      9.13800000
O     -3.19500000      8.87900000     -1.13300000
H     -3.26500000      9.60600000     -1.75200000
H     -3.98900000      8.36400000     -1.27800000
O     -1.03400000     -3.04100000      5.65400000
H     -0.13700000     -3.11400000      5.33000000
H     -1.04800000     -2.21400000      6.13700000
O     -8.20700000      0.46900000     -5.81600000
H     -8.30800000     -0.45900000     -5.60700000
H     -9.06100000      0.85400000     -5.61800000
O     -6.49700000     -0.31600000    -13.69900000
H     -6.95600000      0.52500000    -13.70500000
H     -7.13100000     -0.93100000    -13.33100000
O     13.37800000     12.44500000     -0.79200000
H     12.62700000     11.85300000     -0.74400000
H     14.07300000     11.98900000     -0.31700000
O     -1.95800000     12.04300000      2.21000000
H     -2.72200000     11.53100000      2.47900000
H     -2.15200000     12.30600000      1.31000000
O     -3.14200000     -5.64000000      1.80200000
H     -2.87500000     -5.37000000      2.68000000
H     -3.48300000     -4.84100000      1.39900000
O    -10.33900000      9.09400000    -11.72000000
H    -10.32000000      9.71600000    -12.44700000
H     -9.87400000      9.54000000    -11.01200000
O    -10.33600000     10.05800000      3.85300000
H    -10.85800000     10.83200000      4.06700000
H     -9.44200000     10.38800000      3.76900000
O     -6.32700000     -3.70300000     14.95700000
H     -6.31300000     -4.48800000     15.50500000
H     -5.43600000     -3.63300000     14.61600000
O    -14.14500000      7.61900000     -0.18400000
H    -13.54800000      7.28600000     -0.85400000
H    -14.69400000      8.25200000     -0.64700000
O    -14.81400000      0.90700000      1.15400000
H    -13.88800000      0.98900000      1.38300000
H    -15.23200000      0.59600000      1.95700000
O     -9.34600000    -13.32000000      6.09700000
H     -9.85400000    -13.26400000      5.28700000
H    -10.00300000    -13.33100000      6.79200000
O     -5.12400000    -12.49500000      9.91300000
H     -4.70400000    -11.71500000      9.54900000
H     -6.02100000    -12.46000000      9.58200000
O     -6.65200000     -6.20000000     13.14700000
H     -6.47900000     -7.13800000     13.06600000
H     -6.53800000     -6.01400000     14.07900000
O     -6.29500000      1.28700000     16.81700000
H     -7.03200000      0.91400000     16.33300000
H     -6.44500000      2.23200000     16.79100000
O    -13.68400000     -1.85700000      0.17100000
H    -14.40700000     -2.04600000      0.77000000
H    -13.68700000     -2.58900000     -0.44500000
O    -12.79200000      0.07000000      6.41600000
H    -13.38600000     -0.39300000      7.00700000
H    -13.36800000      0.59700000      5.86100000
O      6.29400000     11.67400000     -7.76100000
H      6.76200000     11.39500000     -8.54800000
H      6.89600000     11.48100000     -7.04300000
O     -2.25100000     -3.45300000     -8.72700000
H     -1.75400000     -2.93700000     -8.09200000
H     -3.07700000     -3.64600000     -8.28400000
O     -6.92800000      5.04500000     13.60700000
H     -6.50400000      5.90100000     13.54400000
H     -7.03100000      4.76200000     12.69800000
O     -3.75400000      7.73300000     -4.21100000
H     -2.90900000      8.16400000     -4.07700000
H     -4.14200000      7.69200000     -3.33700000
O     -4.79900000     -9.56500000      3.95500000
H     -5.21900000    -10.40400000      3.76500000
H     -5.20700000     -9.27200000      4.77000000
O      2.78900000    -10.09800000      3.71200000
H      2.80600000    -10.13500000      4.66800000
H      1.94700000     -9.69300000      3.50300000
O      1.87300000      1.58500000    -15.95000000
H      1.05400000      2.07900000    -15.98700000
H      1.71800000      0.82100000    -16.50600000
O     -8.95300000      6.45100000      2.57800000
H     -8.08000000      6.61600000      2.22100000
H     -9.49500000      6.26900000      1.81100000
O     15.24500000      8.50800000      2.08800000
H     15.84100000      8.37800000      2.82500000
H     15.01000000      7.62300000      1.81000000
O     15.01800000      8.71200000      5.59600000
H     14.26500000      9.21000000      5.27800000
H     14.79200000      8.48600000      6.49800000
O     -7.64300000     -1.31700000      2.39700000
H     -7.00500000     -1.12600000      3.08500000
H     -8.45100000     -0.90100000      2.69800000
O     -4.29000000     13.50800000     -5.54200000
H     -4.32500000     12.98500000     -6.34300000
H     -3.45700000     13.97600000     -5.59700000
O      4.47000000     -9.40600000    -11.82600000
H      4.11900000     -9.17000000    -10.96700000
H      4.30000000    -10.34400000    -11.90500000
O     -4.48000000     16.76000000      4.07500000
H     -5.08800000     16.07400000      4.35100000
H     -4.39200000     17.32500000      4.84400000
O     13.63500000      6.08900000     -8.74400000
H     13.36900000      6.98000000     -8.51500000
H     14.35300000      6.20600000     -9.36600000
O      2.97900000    -11.23300000      6.77600000
H      2.70300000    -10.63600000      7.47200000
H      2.16600000    -11.63100000      6.46600000
O      9.85400000     14.46500000     -4.54900000
H     10.14500000     14.01700000     -3.75500000
H      9.15900000     15.05200000     -4.25200000
O    -12.89400000      9.17800000     -4.53700000
H    -12.56800000      8.81300000     -5.36000000
H    -12.72700000     10.11800000     -4.61000000
O      4.40600000      9.69200000     -0.70800000
H      4.20800000      8.86400000     -1.14500000
H      3.55300000     10.11200000     -0.59500000
O     -8.24900000     -6.92100000    -13.41300000
H     -8.97600000     -6.51700000    -12.93900000
H     -8.63400000     -7.21300000    -14.23900000
O     -3.39100000     17.53700000     -0.51300000
H     -3.57100000     16.98000000     -1.27100000
H     -3.22000000     16.92300000      0.20100000
O     -0.46700000     -1.29100000     -8.45400000
H     -0.17900000     -2.12600000     -8.82200000
H      0.13600000     -1.12900000     -7.72900000
O     -3.62300000     -9.08600000     14.23000000
H     -3.52900000     -9.80200000     14.85800000
H     -3.26200000     -8.32200000     14.68000000
O     13.71800000     -7.88000000     -2.94300000
H     13.59900000     -7.76200000     -2.00100000
H     13.36900000     -7.07700000     -3.33100000
O    -15.60700000     -3.12000000      1.71500000
H    -15.96400000     -3.94500000      1.38400000
H    -16.37200000     -2.55600000      1.82800000
O     -2.61400000     -6.55500000     -0.69000000
H     -2.04200000     -7.18500000     -0.25000000
H     -2.76100000     -5.86900000     -0.03800000
O    -11.98600000     -3.07800000     11.59700000
H    -12.63900000     -3.59400000     12.07100000
H    -12.49900000     -2.53100000     11.00200000
O     11.77000000      6.87600000      9.45300000
H     10.89100000      6.76700000      9.81600000
H     12.07100000      5.98300000      9.28300000
O      1.49800000      8.58300000      7.62300000
H      0.56100000      8.70500000      7.77500000
H      1.76600000      9.36500000      7.14000000
O     -3.00500000    -14.25600000      9.85400000
H     -3.19700000    -15.19100000      9.91800000
H     -3.86300000    -13.83300000      9.88300000
O     -0.11100000    -13.23100000      4.27700000
H     -0.93900000    -13.69800000      4.16300000
H      0.51700000    -13.91200000      4.51700000
O     -4.63400000      7.76500000      5.39700000
H     -4.64800000      8.02900000      4.47700000
H     -3.90000000      7.15400000      5.46000000
O      1.80300000     -7.47200000      1.07200000
H      0.85800000     -7.55900000      0.94700000
H      2.17700000     -8.22000000      0.60600000
O    -12.54500000     12.25100000     -3.20100000
H    -12.96400000     12.97100000     -2.72900000
H    -12.43700000     12.58200000     -4.09300000
O      8.77800000     -3.05100000      9.39600000
H      8.08100000     -3.25900000     10.01800000
H      8.57200000     -3.57400000      8.62100000
O      4.77800000    -16.26700000      3.04600000
H      4.22800000    -16.67500000      2.37900000
H      4.18900000    -16.12000000      3.78600000
O      7.64100000     -3.87600000     -8.45400000
H      6.96800000     -4.54800000     -8.56600000
H      8.46800000     -4.34200000     -8.57800000
O     -3.28400000    -12.17800000    -10.02200000
H     -3.70500000    -12.47300000     -9.21400000
H     -2.43200000    -11.84700000     -9.74000000
O     -3.58400000     -6.98300000      9.38700000
H     -3.96600000     -7.73300000      9.84400000
H     -2.98200000     -7.37100000      8.75200000
O     -4.01100000     14.54000000     -1.71000000
H     -4.41900000     13.73400000     -1.39200000
H     -3.16900000     14.25800000     -2.06500000
O      4.45600000     -0.20300000    -17.06000000
H      4.81000000     -0.48600000    -17.90300000
H      3.55000000      0.04100000    -17.25100000
O     10.50800000      4.33800000    -11.94200000
H     10.50200000      3.69900000    -12.65500000
H     11.43500000      4.46000000    -11.73800000
O      4.68600000     11.64400000      9.09600000
H      4.84300000     12.45900000      8.61900000
H      3.73300000     11.59100000      9.17300000
O     -0.63000000    -12.99400000    -11.63200000
H     -0.98900000    -12.87200000    -10.75300000
H     -0.49400000    -13.93900000    -11.70600000
O      0.52500000      5.96800000     15.81000000
H      0.58100000      6.66700000     15.15900000
H      1.09200000      6.25900000     16.52400000
O      5.04200000    -15.28800000     -8.15800000
H      4.84900000    -14.40600000     -7.84100000
H      5.65500000    -15.15300000     -8.88100000
O      7.52200000     -6.19200000    -12.40200000
H      7.55700000     -6.86700000    -11.72400000
H      7.06700000     -5.45900000    -11.98800000
O      5.33900000    -12.43400000     -2.85400000
H      5.84400000    -11.86500000     -3.43400000
H      4.94700000    -13.08400000     -3.43700000
O     -0.48000000    -16.83900000     -5.43000000
H     -0.22300000    -17.40600000     -6.15700000
H     -1.00700000    -17.40200000     -4.86200000
O      1.10300000     -3.79800000     -3.04000000
H      0.24800000     -3.37400000     -2.96600000
H      0.99400000     -4.63500000     -2.58800000
O      8.03100000    -11.44500000      8.17700000
H      7.18800000    -11.42700000      8.63000000
H      8.31500000    -12.35700000      8.23700000
O     11.69700000      4.51100000     -8.02900000
H     12.52700000      4.97500000     -7.92400000
H     11.13600000      5.12600000     -8.50100000
O    -18.26800000     -4.48200000     -1.09100000
H    -18.70000000     -3.81200000     -1.62000000
H    -17.34200000     -4.24200000     -1.10900000
O      7.95500000      2.38900000    -14.52800000
H      7.72200000      1.75400000    -15.20500000
H      7.19800000      2.40400000    -13.94200000
O     10.21400000     -5.29200000     -3.63600000
H     10.30600000     -4.50000000     -3.10500000
H     10.93000000     -5.23900000     -4.27000000
O     -3.38900000      1.40200000     -3.69600000
H     -2.66900000      0.86600000     -4.02800000
H     -3.92600000      1.58700000     -4.46600000
O    -13.54900000      9.94500000      2.71000000
H    -14.43500000     10.03100000      3.06200000
H    -13.00900000     10.48600000      3.28600000
O      9.03500000     -8.67600000      1.02900000
H      9.62900000     -9.34700000      1.36500000
H      9.54800000     -8.20800000      0.37100000
O     -7.75100000      2.50900000      3.98500000
H     -8.31900000      2.98000000      4.59500000
H     -8.19500000      1.67200000      3.84300000
O      8.52200000      3.32700000     13.26600000
H      7.68900000      3.46400000     12.81600000
H      8.56900000      4.03800000     13.90400000
O      0.57800000      7.83500000      2.23700000
H      1.43100000      7.46600000      2.00700000
H      0.10400000      7.87900000      1.40700000
O      7.63700000     -5.29900000     -5.85700000
H      8.47200000     -5.05100000     -6.25400000
H      7.13400000     -4.48500000     -5.82700000
O     13.41000000      0.09500000    -10.18600000
H     13.60200000     -0.11800000    -11.09900000
H     13.08100000      0.99300000    -10.21300000
O    -11.05500000     11.22900000     -7.12500000
H    -11.66400000     11.94700000     -6.95500000
H    -10.73500000     10.97600000     -6.25900000
O     14.68500000     -1.39600000     10.19600000
H     14.55200000     -0.75500000      9.49800000
H     13.81100000     -1.53700000     10.56200000
O      6.10700000      4.46500000     12.81800000
H      5.84300000      3.59600000     12.51700000
H      5.87600000      5.05000000     12.09500000
O     -4.81000000      5.28800000      2.58100000
H     -4.93200000      4.34500000      2.69400000
H     -3.90300000      5.37800000      2.29000000
O     -7.52300000      4.99200000    -14.34900000
H     -8.40200000      4.95900000    -13.97200000
H     -7.16000000      5.82200000    -14.04200000
O      5.27100000      0.29600000      7.35800000
H      6.06200000      0.34200000      6.82100000
H      4.87700000     -0.54700000      7.13200000
O     12.83400000     -3.17100000      6.25200000
H     12.14800000     -3.34500000      5.60800000
H     13.16700000     -4.03700000      6.48700000
O     -1.29600000     15.53200000     -2.42300000
H     -0.56200000     15.89700000     -1.92900000
H     -1.12900000     14.58900000     -2.43900000
O      1.90200000     -0.23800000    -17.76900000
H      1.71100000     -0.93200000    -18.40000000
H      1.73500000      0.57400000    -18.24800000
O     -0.01200000     -6.04200000    -14.84500000
H     -0.09800000     -6.02600000    -15.79800000
H      0.42900000     -6.87100000    -14.65800000
O      9.63300000     -7.17800000     12.72900000
H      9.50700000     -6.34300000     12.27900000
H      9.45400000     -7.84000000     12.06000000
O     -2.90400000     -7.74200000     -2.98600000
H     -2.68500000     -7.37900000     -2.12800000
H     -2.05700000     -7.88900000     -3.40800000
O      5.15900000    -10.38600000      2.00500000
H      4.35600000    -10.66700000      2.44400000
H      4.86300000    -10.03600000      1.16500000
O      4.60800000      9.98500000      3.53200000
H      5.17700000      9.98300000      4.30100000
H      3.72500000      9.88000000      3.88700000
O      4.48700000     15.23000000      6.59000000
H      4.92600000     15.43100000      7.41700000
H      3.57700000     15.06200000      6.83600000
O      5.97100000     14.65400000     -2.00000000
H      5.15700000     14.19800000     -1.78800000
H      5.72800000     15.57900000     -2.02600000
O     12.91700000    -10.85200000     -5.32600000
H     13.08100000     -9.95000000     -5.05000000
H     12.19000000    -11.14300000     -4.77600000
O    -10.43400000     -7.55600000     -4.68400000
H     -9.74200000     -8.15000000     -4.97500000
H    -10.91200000     -8.05400000     -4.02100000
O     -2.75100000     -7.17100000    -10.60100000
H     -2.69200000     -7.46900000    -11.50800000
H     -3.61900000     -6.77300000    -10.53500000
O     12.02100000      6.49900000      4.41100000
H     12.80700000      5.97600000      4.25300000
H     12.22800000      7.01200000      5.19200000
O     -0.63300000     -8.25000000     12.54100000
H     -0.68300000     -9.17300000     12.79200000
H     -0.85800000     -8.24300000     11.61000000
O     -7.25900000     13.14300000      7.51700000
H     -7.94400000     12.52800000      7.77900000
H     -6.48000000     12.84900000      7.99000000
O      0.78000000    -15.82200000      1.89700000
H     -0.12200000    -15.53900000      1.74500000
H      1.22700000    -15.65600000      1.06700000
O    -10.84900000     -6.14300000     -2.32700000
H     -9.89300000     -6.17100000     -2.31600000
H    -11.08100000     -6.20900000     -3.25400000
O      5.37300000      5.75000000      2.18300000
H      4.92600000      6.59700000      2.17600000
H      6.02300000      5.82900000      2.88200000
O      1.54900000      6.71400000     11.14600000
H      1.45000000      6.03800000     10.47500000
H      0.65400000      7.00000000     11.33000000
O      2.58200000     -5.15000000      2.77900000
H      2.23900000     -5.93400000      2.35100000
H      3.41900000     -4.98600000      2.34400000
O     17.67600000      6.47900000      0.13700000
H     16.79700000      6.11000000      0.23100000
H     17.92100000      6.28500000     -0.76800000
O    -10.31800000     -0.14400000     -2.90000000
H     -9.36500000     -0.20800000     -2.84400000
H    -10.63300000     -1.00300000     -2.61900000
O     -5.22500000     -3.94800000      4.96000000
H     -5.65300000     -4.72000000      4.58800000
H     -4.29800000     -4.06700000      4.75500000
O      1.90800000    -14.01600000     -0.14500000
H      1.71800000    -13.41900000      0.57900000
H      2.79400000    -13.78300000     -0.42100000
O    -10.05400000     -2.65600000      5.52800000
H    -10.01400000     -3.38000000      6.15300000
H    -10.10800000     -1.87200000      6.07300000
O     15.84300000      0.77200000      2.16700000
H     15.16300000      1.03400000      1.54700000
H     16.66400000      0.90700000      1.69400000
O     -1.97200000     -1.62600000     15.22300000
H     -1.54300000     -1.54800000     14.37100000
H     -2.51100000     -2.41300000     15.14900000
O     -5.53100000      4.51400000     16.12500000
H     -5.61300000      5.05300000     15.33800000
H     -5.09900000      5.08300000     16.76100000
O      8.53300000     -4.11400000    -15.63000000
H      8.75600000     -3.18300000    -15.60400000
H      7.57700000     -4.13100000    -15.64300000
O    -13.18700000      5.48100000      1.57700000
H    -12.48200000      4.91900000      1.25700000
H    -13.10000000      6.28800000      1.07000000
O     -8.91600000      1.15200000    -16.09700000
H     -8.21200000      1.55400000    -15.58900000
H     -9.31100000      1.88000000    -16.57700000
O      9.47400000      1.47500000     -8.20800000
H      8.59600000      1.68200000     -7.88600000
H      9.32500000      1.04100000     -9.04800000
O    -10.33200000      5.59300000    -13.31900000
H    -10.82000000      4.85700000    -12.95000000
H    -10.78800000      5.79800000    -14.13500000
O      8.13700000      2.97700000      9.02800000
H      8.58300000      3.55500000      9.64700000
H      7.64100000      2.37200000      9.57900000
O      5.17600000      2.94000000    -15.94100000
H      4.23700000      2.97000000    -16.12200000
H      5.35900000      2.01500000    -15.77600000
O      8.99100000      2.86500000     -0.31500000
H      9.69300000      3.37000000      0.09600000
H      9.38800000      2.50300000     -1.10700000
O     -2.30100000     -9.44900000      4.89400000
H     -3.19900000     -9.35400000      4.57800000
H     -2.35000000     -9.22900000      5.82400000
O      1.04300000    -10.82200000    -12.24300000
H      1.88500000    -11.20700000    -11.99900000
H      0.41100000    -11.53000000    -12.12100000
O     -5.14800000      2.76100000      3.42700000
H     -4.71100000      1.92000000      3.56700000
H     -6.07800000      2.57000000      3.54700000
O    -15.19100000     -4.63500000     -1.48700000
H    -15.25700000     -5.39400000     -0.90700000
H    -14.25000000     -4.48600000     -1.57900000
O      7.43800000     12.40500000     -2.78500000
H      6.95200000     13.21600000     -2.63400000
H      7.18700000     11.83600000     -2.05700000
O     -4.26700000      9.30400000     10.44700000
H     -3.57600000      9.85500000     10.81600000
H     -4.95400000      9.30300000     11.11400000
O     -0.24800000      1.02200000    -10.34700000
H     -0.42400000      0.16300000     -9.96200000
H     -0.58300000      1.64600000     -9.70300000
O    -11.31300000     -3.25400000      1.16300000
H    -11.17400000     -3.44800000      2.09000000
H    -11.93800000     -2.52900000      1.16000000
O      4.15200000     12.51000000      0.35000000
H      3.63200000     12.32600000     -0.43300000
H      4.04700000     13.45100000      0.49200000
O     -8.35100000     15.25000000     -6.23700000
H     -8.67400000     14.50500000     -6.74400000
H     -7.62100000     14.89600000     -5.72900000
O     -4.84300000     -8.08100000      6.40600000
H     -5.38100000     -7.43200000      6.86000000
H     -4.49700000     -8.63600000      7.10500000
O      9.35700000     -0.24100000      6.69900000
H      8.92800000     -1.08800000      6.57500000
H      9.42300000     -0.14200000      7.64800000
O      3.83800000     -1.02100000     -7.33600000
H      2.90200000     -1.02200000     -7.13800000
H      4.26500000     -0.98300000     -6.48000000
O     16.42600000     -3.03200000     -6.56400000
H     16.05900000     -2.32100000     -7.08800000
H     17.34300000     -2.78600000     -6.43500000
O     -9.74700000     -4.34500000     12.96300000
H     -9.98400000     -5.27100000     13.02400000
H     -9.97000000     -4.10000000     12.06500000
O      0.90900000      8.35300000     14.31300000
H      1.69100000      8.53300000     14.83500000
H      1.21500000      8.37800000     13.40600000
O    -12.46100000     -8.99400000     -3.35000000
H    -12.70300000     -9.24900000     -4.24000000
H    -13.00600000     -9.54300000     -2.78700000
O      9.74400000     10.43000000    -10.50600000
H      9.90100000      9.57300000    -10.90300000
H      9.94400000     10.30400000     -9.57800000
O      0.37000000     16.31000000      7.41100000
H      0.66000000     17.22100000      7.45100000
H     -0.18000000     16.19900000      8.18700000
O     -0.13500000     12.66700000    -10.22800000
H     -0.54500000     11.89200000    -10.61200000
H     -0.41300000     13.38900000    -10.79100000
O      2.02300000      4.43300000     -7.60000000
H      1.24100000      4.89400000     -7.90500000
H      1.68800000      3.62700000     -7.20800000
O     -4.70200000     13.64000000      4.15900000
H     -4.62200000     12.86900000      3.59700000
H     -3.85400000     13.70300000      4.60000000
O     16.35800000      4.24300000     -5.32200000
H     17.27700000      4.21700000     -5.58800000
H     16.31200000      3.66400000     -4.56200000
O    -13.64900000      5.11900000     -9.90300000
H    -13.82900000      4.60500000    -10.69000000
H    -13.25800000      4.49300000     -9.29300000
O      2.25800000     12.23500000     -1.50000000
H      2.42200000     12.39800000     -2.42800000
H      1.31100000     12.33900000     -1.40200000
O      2.06000000      2.16100000     -6.02200000
H      2.86100000      2.46800000     -6.44600000
H      2.16100000      2.41700000     -5.10500000
O      4.63000000     12.43600000    -10.74100000
H      5.42100000     12.21800000    -10.24800000
H      4.85500000     12.24400000    -11.65200000
O      3.62900000     11.87600000     -3.97900000
H      3.81200000     12.66900000     -4.48200000
H      4.21900000     11.21800000     -4.34700000
O     -1.82600000     12.76800000     -7.51400000
H     -1.39500000     12.68200000     -8.36500000
H     -1.21600000     13.28500000     -6.98800000
O    -12.18000000      7.47000000     -2.28700000
H    -11.35600000      7.41000000     -2.76900000
H    -12.68000000      8.14300000     -2.74800000
O    -12.59900000      6.52800000      4.17600000
H    -11.69400000      6.79500000      4.33900000
H    -12.52600000      5.80900000      3.54800000
O     -4.08500000     -7.36500000     -5.84300000
H     -3.79100000     -8.13800000     -5.36200000
H     -3.41400000     -7.22900000     -6.51200000
O      0.01300000    -10.14700000    -14.95800000
H     -0.73900000    -10.50600000    -14.48700000
H      0.77100000    -10.57700000    -14.56200000
O     -5.69600000    -12.87200000      3.68600000
H     -6.22700000    -12.87600000      2.88900000
H     -4.79200000    -12.86400000      3.37100000
O      2.21900000     14.32200000     -5.27300000
H      1.43100000     13.78600000     -5.18000000
H      2.25400000     14.53700000     -6.20500000
O      1.84800000    -11.82600000     -8.36300000
H      2.25000000    -11.69400000     -9.22100000
H      1.67300000    -12.76600000     -8.32300000
O     -0.80300000    -11.08400000     12.75700000
H      0.01900000    -11.07800000     12.26600000
H     -0.97700000    -12.01100000     12.92100000
O    -13.24700000     -0.47700000     -9.28500000
H    -13.72100000      0.35500000     -9.25500000
H    -13.82600000     -1.09800000     -8.84400000
O     -1.84900000    -12.39700000      0.15500000
H     -2.63100000    -12.70500000      0.61400000
H     -1.13700000    -12.92600000      0.51500000
O     -3.76000000      2.63400000     14.98300000
H     -3.34400000      2.39100000     15.81000000
H     -4.53600000      3.13000000     15.24200000
O     -8.87000000      4.10200000     -0.12800000
H     -9.48800000      4.03200000      0.60000000
H     -8.10800000      3.59600000      0.15500000
O      0.14700000    -11.56000000      6.33900000
H     -0.12600000    -12.04400000      5.56000000
H     -0.01200000    -10.64200000      6.11800000
O      2.52000000     -8.30500000     -9.56900000
H      1.63200000     -8.52500000     -9.84800000
H      2.41900000     -7.99300000     -8.67000000
O      5.28800000      0.39900000     -3.07000000
H      5.72600000     -0.34500000     -2.65700000
H      5.15400000      1.02300000     -2.35600000
O     -2.93300000     13.51200000     10.08300000
H     -2.73200000     13.69800000      9.16600000
H     -3.87900000     13.36600000     10.09500000
O     -3.50800000     -9.51100000     11.51100000
H     -2.86000000    -10.20800000     11.60900000
H     -3.61900000     -9.16000000     12.39400000
O      0.45600000     -9.06800000      3.42100000
H      0.57800000     -8.15900000      3.14600000
H     -0.47400000     -9.12800000      3.64100000
O      0.80300000      4.17200000      9.40100000
H      1.11600000      4.68200000      8.65400000
H      1.08500000      3.27600000      9.21500000
O     15.93700000      4.22700000     -0.06200000
H     16.31400000      3.34800000     -0.03100000
H     15.17700000      4.14200000     -0.63900000
O      2.31700000     10.91600000      6.22600000
H      3.16800000     11.34200000      6.12800000
H      2.13600000     10.54100000      5.36400000
O    -10.30700000      2.61800000     -1.76200000
H     -9.52200000      2.90900000     -1.29800000
H    -10.07600000      1.75300000     -2.10200000
O      5.96100000     -4.21400000    -11.16000000
H      5.24700000     -4.80400000    -11.40000000
H      5.54300000     -3.53400000    -10.63200000
O     12.12500000      7.94100000      6.80300000
H     13.04100000      7.71000000      6.95900000
H     11.68200000      7.73000000      7.62500000
O    -10.80500000      1.23000000     -9.12700000
H    -10.68700000      1.85400000     -8.41100000
H    -11.41500000      0.57900000     -8.77900000
O     -7.89700000     -4.57800000     -9.74100000
H     -7.37100000     -3.88800000     -9.33700000
H     -7.97800000     -4.31200000    -10.65700000
O      1.43600000     10.38800000     -3.67500000
H      2.34500000     10.66000000     -3.54700000
H      1.49800000      9.48600000     -3.99000000
O    -13.13500000     -8.33400000      5.44000000
H    -13.78900000     -7.90300000      4.89100000
H    -12.63600000     -8.88200000      4.83400000
O     -9.68000000     11.14600000     -0.35100000
H     -9.71000000     10.47100000      0.32700000
H     -9.06800000     11.79900000     -0.01100000
O      7.37200000      1.27900000     -6.21500000
H      7.41700000      0.32500000     -6.15900000
H      6.43600000      1.47200000     -6.27200000
O     -0.78200000     -1.82300000    -16.59600000
H     -0.98800000     -2.47800000    -15.92900000
H     -0.29400000     -2.30500000    -17.26300000
O    -12.93000000      1.21400000     -1.79800000
H    -13.13200000      1.05000000     -0.87700000
H    -12.26300000      1.90000000     -1.77900000
O      4.54200000      9.22200000    -13.47400000
H      5.26400000      9.79900000    -13.22600000
H      4.79400000      8.87700000    -14.33000000
O     -4.12200000      9.47000000    -11.22600000
H     -5.04800000      9.23200000    -11.19900000
H     -4.01800000     10.10900000    -10.52100000
O     -0.76800000     -9.58700000     -6.37900000
H     -1.26800000     -8.92500000     -6.85700000
H      0.13800000     -9.45000000     -6.65700000
O     -2.81200000      0.35600000    -16.17900000
H     -2.27000000     -0.24700000    -16.68800000
H     -2.37800000      0.40600000    -15.32700000
O     -9.22400000      7.43700000     -0.33700000
H     -9.42100000      6.66500000     -0.86700000
H    -10.07200000      7.86000000     -0.20500000
O    -14.65100000      4.32300000     -2.28100000
H    -15.13000000      3.86100000     -1.59300000
H    -13.76000000      4.40000000     -1.94100000
O      1.85400000     -7.31100000    -16.81900000
H      2.41500000     -7.37700000    -17.59100000
H      2.45300000     -7.40300000    -16.07800000
O     -1.86500000     10.96500000    -11.82100000
H     -1.59000000     10.33800000    -12.48900000
H     -2.68000000     10.60200000    -11.47300000
O     -6.84800000      2.42800000      0.72600000
H     -6.40900000      2.42900000      1.57700000
H     -7.01100000      1.50200000      0.54200000
O     11.78600000      5.90700000     -2.18800000
H     11.01800000      6.13500000     -1.66400000
H     11.49500000      6.00500000     -3.09500000
O      2.64600000     18.10800000      0.88800000
H      2.70500000     17.98100000      1.83500000
H      2.07900000     17.39800000      0.58500000
O      2.81800000      3.94600000    -16.78900000
H      2.85800000      3.95300000    -17.74500000
H      2.41400000      3.10600000    -16.57200000
O      2.43900000      1.66400000     12.31100000
H      2.43600000      0.77800000     12.67400000
H      1.95800000      2.18700000     12.95100000
O     -6.77200000      0.66400000     -2.40100000
H     -6.56700000     -0.03600000     -3.02100000
H     -6.81100000      0.22700000     -1.55000000
O     11.29000000     -5.44000000      1.46700000
H     10.89400000     -4.56900000      1.44300000
H     11.02500000     -5.80100000      2.31300000
O     -7.89100000      2.04800000      8.84900000
H     -7.20900000      1.55800000      8.39000000
H     -8.30400000      2.57900000      8.16700000
O     -4.88400000      3.66000000      6.32600000
H     -5.36200000      4.48700000      6.26800000
H     -5.14500000      3.17700000      5.54200000
O     10.52100000      0.43000000      1.33700000
H     11.36500000      0.39900000      0.88600000
H     10.22300000      1.33300000      1.22400000
O     -6.44600000     -0.31100000      0.09900000
H     -6.82200000     -0.83100000      0.80900000
H     -5.77000000     -0.87400000     -0.27800000
O     16.20200000      7.14200000     -3.03000000
H     15.80200000      6.80500000     -2.22800000
H     15.74400000      6.68500000     -3.73600000
O     10.49800000      1.81500000     -2.16500000
H     11.06400000      1.04500000     -2.11600000
H     10.48600000      2.04500000     -3.09400000
O      5.84400000      5.96700000      8.63100000
H      5.34400000      6.44900000      9.29000000
H      5.67300000      6.43200000      7.81200000
O     -9.16200000     -7.17600000     13.57800000
H     -8.85200000     -8.07500000     13.69100000
H     -8.37600000     -6.67900000     13.35100000
O     16.10700000     -0.22000000     -3.28000000
H     15.47100000     -0.40900000     -3.96900000
H     16.83400000     -0.81800000     -3.45300000
O    -12.57400000      1.69300000      9.56200000
H    -12.03900000      2.10400000      8.88300000
H    -12.08300000      1.83400000     10.37200000
O    -15.26100000     -3.12600000     -9.12100000
H    -15.70400000     -3.57500000     -8.40100000
H    -14.33900000     -3.11600000     -8.86600000
O     -4.72200000      1.70100000     -6.11500000
H     -4.18700000      1.02600000     -6.53300000
H     -5.48200000      1.79400000     -6.69000000
O      6.27300000     11.34100000     11.25100000
H      5.66000000     11.25600000     10.52100000
H      7.09700000     11.60900000     10.84300000
O     -7.52500000    -12.94300000      1.40200000
H     -7.80500000    -12.02900000      1.35600000
H     -8.12100000    -13.40600000      0.81300000
O      7.39000000    -16.41800000      3.68100000
H      7.75500000    -15.62600000      4.07500000
H      6.47300000    -16.20100000      3.51200000
O     -3.52800000     10.81200000     -2.84500000
H     -4.46800000     10.94800000     -2.72500000
H     -3.40900000     10.78800000     -3.79500000
O      3.26300000     14.90800000     -7.48900000
H      3.19400000     15.14000000     -8.41500000
H      4.19300000     14.72400000     -7.35700000
O     -6.16800000     -1.23600000     10.52400000
H     -6.01700000     -1.09900000      9.58900000
H     -7.02100000     -1.66800000     10.56800000
O     -9.43700000      1.20000000     13.10300000
H     -8.56400000      1.04600000     12.74100000
H     -9.58200000      2.13900000     12.98900000
O     10.96900000      9.55000000     -0.75100000
H     11.83000000      9.42600000     -1.15200000
H     10.55300000      8.69000000     -0.80800000
O     -6.69700000      2.54600000    -15.05800000
H     -5.75700000      2.70200000    -14.95900000
H     -7.09700000      3.40700000    -14.93300000
O     10.44300000     -6.91000000    -10.67100000
H     10.62200000     -6.03600000    -10.32300000
H      9.50100000     -7.02800000    -10.55000000
O     -2.08200000     10.83600000     10.96600000
H     -2.14500000     11.71500000     10.59200000
H     -1.85100000     10.98300000     11.88400000
O      8.50000000     -8.83400000     10.84300000
H      7.63300000     -9.23200000     10.91700000
H      9.01400000     -9.47100000     10.34700000
O     -1.68900000     -7.79200000    -12.85100000
H     -1.76000000     -8.60200000    -13.35400000
H     -1.07600000     -7.25200000    -13.35000000
O    -14.86100000      5.78000000     -4.66800000
H    -14.57100000      5.57900000     -3.77800000
H    -15.52200000      6.46300000     -4.55600000
O    -10.75600000     -9.94500000     -8.22500000
H    -10.51900000     -9.16400000     -8.72500000
H    -11.45900000    -10.35000000     -8.73300000
O     -2.74300000    -14.80700000     -1.86900000
H     -2.58800000    -14.14300000     -2.54000000
H     -2.05300000    -14.66000000     -1.22200000
O     -6.01200000     -6.03500000     -7.24300000
H     -6.76800000     -5.85000000     -6.68600000
H     -5.50800000     -6.68600000     -6.75400000
O      3.20000000     -7.53400000      5.89600000
H      2.51800000     -7.35000000      5.25000000
H      2.77500000     -8.10200000      6.53900000
O     15.94900000      0.24500000     -0.57800000
H     16.80900000      0.25100000     -0.15800000
H     16.13700000      0.09000000     -1.50400000
O     -9.06300000     11.07700000      7.74900000
H     -9.98200000     11.33800000      7.69300000
H     -9.03600000     10.44900000      8.47100000
O     10.40000000      9.78900000      2.05200000
H     11.30500000      9.96300000      2.31000000
H     10.46100000      9.51300000      1.13700000
O     -5.40800000      7.44600000     -1.94700000
H     -5.37100000      6.49900000     -1.81700000
H     -6.30000000      7.68700000     -1.69700000
O     -3.89000000      6.30300000    -14.55400000
H     -4.14500000      5.56200000    -15.10400000
H     -3.76200000      7.02500000    -15.16900000
O     -0.51800000    -16.74200000      4.20300000
H     -0.17400000    -16.56800000      3.32700000
H     -1.37000000    -17.15100000      4.04800000
O     -6.64700000     -4.23500000    -16.74600000
H     -7.55600000     -4.07900000    -16.49300000
H     -6.13200000     -3.74100000    -16.10800000
O     -0.63300000     -5.37300000     12.95800000
H     -0.75200000     -6.30400000     12.77100000
H     -0.63500000     -5.31900000     13.91400000
O     -7.65000000     -8.71000000      5.58200000
H     -7.02000000     -8.09100000      5.95000000
H     -8.05700000     -9.12000000      6.34500000
O     -0.70100000     -5.09800000     15.80700000
H     -0.83200000     -6.01200000     16.06000000
H     -0.53200000     -4.64300000     16.63200000
O      3.87300000     -1.16800000    -14.43700000
H      4.00600000     -0.77100000    -15.29700000
H      3.07100000     -1.68200000    -14.53100000
O     15.12500000      1.67900000     -7.90700000
H     14.53700000      1.43400000     -7.19200000
H     14.54200000      1.95900000     -8.61200000
O     14.23700000      7.24700000     -1.13700000
H     13.94500000      8.13800000     -0.94200000
H     13.46400000      6.81500000     -1.49900000
O     -0.32500000     -1.84400000     10.30600000
H     -0.90900000     -1.08900000     10.23900000
H      0.28700000     -1.73800000      9.57800000
O     -4.68900000     -3.62000000     -7.74400000
H     -5.17200000     -2.90300000     -8.15400000
H     -5.28700000     -4.36700000     -7.78600000
O      6.81500000      4.42700000      6.56800000
H      6.16300000      4.28700000      7.25400000
H      7.63000000      4.59400000      7.04200000
O     -5.28800000    -10.06500000    -12.79000000
H     -5.18400000    -10.73200000    -12.11100000
H     -5.64300000     -9.30600000    -12.32800000
O      4.77900000     12.46100000      6.19400000
H      4.30300000     13.28500000      6.29800000
H      5.70200000     12.71300000      6.22400000
O      9.90500000     -5.51600000     -7.62100000
H     10.66300000     -5.06200000     -7.25200000
H     10.14100000     -6.44400000     -7.58500000
O     -0.68600000      3.12800000    -15.63400000
H     -1.46200000      2.93700000    -15.10700000
H     -0.40200000      3.99300000    -15.33700000
O      8.79800000     -9.66000000     -1.83800000
H      9.18300000     -8.80700000     -1.63600000
H      7.89100000     -9.59000000     -1.54000000
O     -4.61000000     -2.98500000     -4.88100000
H     -4.67100000     -3.58000000     -4.13400000
H     -4.44300000     -3.55700000     -5.63000000
O     10.47800000      7.86800000    -11.36600000
H     10.31100000      7.28000000    -10.62900000
H     10.64900000      7.28400000    -12.10500000
O    -10.57400000      5.29900000     -9.95400000
H    -10.78700000      4.59500000    -10.56700000
H    -11.31900000      5.89700000    -10.00900000
O     -0.61900000    -11.14900000      9.18700000
H     -0.11000000    -11.21600000      8.37900000
H      0.02900000    -10.93900000      9.86000000
O    -10.93700000      1.06000000    -12.02500000
H    -10.94500000      1.13500000    -11.07000000
H    -11.28300000      0.18500000    -12.20000000
O      7.49500000     12.96500000      6.32700000
H      8.37800000     12.64200000      6.50500000
H      7.61600000     13.89100000      6.11700000
O     12.02300000     -0.34200000     -2.83500000
H     11.99400000     -1.29800000     -2.88500000
H     12.54500000     -0.07900000     -3.59400000
O     -3.32700000      2.36200000     -1.18400000
H     -3.57800000      1.97400000     -2.02200000
H     -2.89500000      1.65000000     -0.71100000
O     10.10200000     -7.82200000     -5.43000000
H      9.93700000     -7.04400000     -4.89800000
H     10.71200000     -7.52600000     -6.10600000
O     10.20100000     -3.85900000     13.63500000
H      9.37400000     -3.67000000     13.19200000
H     10.54100000     -2.99900000     13.88300000
O      3.61800000    -12.21500000    -11.48300000
H      4.42700000    -12.67900000    -11.69900000
H      3.01900000    -12.90100000    -11.18900000
O      9.54000000      6.66400000     -0.99100000
H      8.86100000      6.29600000     -1.55600000
H      9.23400000      6.48700000     -0.10100000
O      4.95900000      5.31700000    -14.61300000
H      4.43600000      4.96000000    -13.89500000
H      5.08900000      4.57700000    -15.20600000
O     -5.27000000     -5.91600000     -9.85200000
H     -6.03600000     -5.40100000    -10.10400000
H     -5.45700000     -6.20100000     -8.95800000
O     -4.91000000     -2.22300000     12.76400000
H     -4.77400000     -1.48400000     13.35600000
H     -5.10600000     -1.81900000     11.91800000
O     -5.10500000    -15.48600000      6.57400000
H     -5.58300000    -14.66000000      6.65000000
H     -4.27500000    -15.24500000      6.16200000
O     -5.67200000    -14.83200000     -1.63300000
H     -5.92800000    -15.72800000     -1.41500000
H     -4.71600000    -14.85700000     -1.66400000
O     14.34000000      5.98900000      1.74700000
H     14.69000000      5.44800000      1.03900000
H     14.38900000      5.42900000      2.52200000
O      1.36400000     -3.33900000     15.12100000
H      0.74700000     -3.74800000     15.72700000
H      0.85200000     -3.17800000     14.32900000
O    -12.11900000     -7.51000000      1.47300000
H    -11.37100000     -7.08700000      1.89400000
H    -12.80600000     -7.50000000      2.13900000
O     11.32500000      0.32400000    -12.74800000
H     11.74400000     -0.53000000    -12.85600000
H     10.46800000      0.12400000    -12.37200000
O    -11.03600000     -1.76000000     13.57300000
H    -11.02800000     -2.11600000     12.68400000
H    -10.13600000     -1.86700000     13.88200000
O     13.27500000    -10.08200000      8.37900000
H     12.91500000     -9.77100000      7.54900000
H     13.71500000     -9.31800000      8.75100000
O      8.68900000     -4.22100000      0.33100000
H      8.69900000     -5.17500000      0.40800000
H      7.78100000     -4.00800000      0.11500000
O     -8.65400000     -2.33000000     10.37300000
H     -9.13400000     -1.51300000     10.24200000
H     -8.80100000     -2.82600000      9.56800000
O     12.87400000     -3.99600000     12.61900000
H     12.33400000     -3.37400000     12.13100000
H     12.73400000     -4.83300000     12.17600000
O     -4.74100000    -12.93800000     -7.37100000
H     -5.05400000    -13.11000000     -6.48300000
H     -4.98400000    -13.72000000     -7.86600000
O     -5.61600000      0.75200000      7.89000000
H     -4.77700000      1.21200000      7.93400000
H     -5.38300000     -0.14800000      7.66400000
O     -7.85500000      3.41700000     11.18200000
H     -7.78700000      3.04000000     10.30500000
H     -7.37500000      2.80800000     11.74200000
O      1.99200000      9.54800000      3.87300000
H      1.83400000     10.24600000      3.23800000
H      1.88800000      8.74000000      3.37000000
O     -5.70100000      4.84600000     -0.75900000
H     -5.89800000      5.26800000      0.07700000
H     -5.84400000      3.91300000     -0.59600000
O      3.02700000     -4.00900000     17.12300000
H      2.28900000     -3.77400000     17.68600000
H      2.72100000     -3.81900000     16.23600000
O     13.96700000     -0.64600000     -4.92100000
H     13.57100000      0.14000000     -5.29700000
H     13.88400000     -1.30800000     -5.60700000
O     -6.35100000     -2.06100000      7.70500000
H     -7.22100000     -2.42700000      7.54600000
H     -5.83300000     -2.80300000      8.01800000
O      6.18200000     -1.77100000     -1.53500000
H      6.07500000     -2.71400000     -1.65400000
H      5.98500000     -1.62200000     -0.61000000
O      5.54300000     14.84500000      9.07000000
H      4.72300000     14.43500000      9.34700000
H      6.03100000     14.97900000      9.88200000
O     12.58900000      8.63400000     -8.14500000
H     11.70600000      8.75900000     -7.79600000
H     12.86000000      9.50800000     -8.42700000
O      4.42200000      1.55400000     15.45500000
H      4.18900000      0.65800000     15.21300000
H      3.58300000      1.99100000     15.59800000
O     12.00200000      1.31700000      9.33100000
H     11.30800000      0.66800000      9.44700000
H     11.53800000      2.13700000      9.16500000
O     -2.18100000    -15.86400000      6.19800000
H     -2.01300000    -15.00500000      6.58600000
H     -1.75500000    -15.82700000      5.34200000
O     -6.28100000    -12.80500000      6.21800000
H     -6.02500000    -12.60900000      5.31700000
H     -7.21000000    -13.03000000      6.16000000
O    -10.44800000     -4.71100000      9.96100000
H    -11.07300000     -4.20100000     10.47800000
H    -10.90200000     -4.88100000      9.13600000
O     -4.11100000     -0.00700000     14.54100000
H     -4.49700000      0.83600000     14.77700000
H     -3.17100000      0.11300000     14.67800000
O      3.40500000      8.15200000    -10.99600000
H      4.16000000      8.18800000    -10.40800000
H      3.78100000      8.20700000    -11.87400000
O     -1.91200000      3.17100000     -6.18700000
H     -2.85700000      3.03000000     -6.12900000
H     -1.75900000      3.97700000     -5.69400000
O     -8.15600000     -5.57900000     -5.30800000
H     -8.89800000     -6.15500000     -5.49500000
H     -7.92700000     -5.77300000     -4.39800000
O      1.39000000      5.95000000      7.01400000
H      1.54300000      6.82000000      7.38200000
H      2.26300000      5.62700000      6.78900000
O     -1.59000000    -14.34600000     -6.20100000
H     -1.22600000    -15.03300000     -5.64200000
H     -1.92600000    -14.81300000     -6.96600000
O     10.02900000      6.88000000     13.29300000
H     10.87300000      6.52000000     13.02000000
H      9.82500000      6.42100000     14.10800000
O      8.00900000     -5.37100000      7.93800000
H      7.57800000     -4.72100000      7.38200000
H      8.59700000     -5.84000000      7.34700000
O     -3.01100000     -8.39000000      2.08800000
H     -3.44600000     -7.53800000      2.04300000
H     -3.60300000     -8.93400000      2.60900000
O     -4.02800000     -0.79000000    -12.26500000
H     -4.80000000     -0.45600000    -12.72400000
H     -4.25200000     -1.69500000    -12.04800000
O      5.16100000     -5.66400000      1.67400000
H      5.18000000     -6.61900000      1.74700000
H      4.67900000     -5.49600000      0.86500000
O      8.75100000     -7.36400000      6.25200000
H      7.81200000     -7.52400000      6.16100000
H      9.08300000     -8.13900000      6.70500000
O      7.76300000      4.89600000     -2.13800000
H      7.75800000      3.94900000     -2.00400000
H      7.36100000      5.25300000     -1.34700000
O     10.82000000     14.42900000      1.11500000
H     10.01700000     13.96600000      0.87600000
H     10.89800000     14.30200000      2.06000000
O      1.40900000    -10.79500000     11.31500000
H      1.65200000    -11.69300000     11.08900000
H      2.08400000    -10.51200000     11.93100000
O      7.20900000     11.22700000    -10.34600000
H      8.16200000     11.17700000    -10.42000000
H      6.90600000     10.34400000    -10.55700000
O    -16.35800000      5.86200000      1.14100000
H    -16.09900000      6.48700000      1.81800000
H    -15.53800000      5.63100000      0.70400000
O      5.76100000     -4.31000000      3.90900000
H      5.20800000     -4.66400000      4.60600000
H      5.57400000     -4.86400000      3.15100000
O    -12.43600000    -10.26500000     -5.94100000
H    -13.07900000    -10.92400000     -6.20200000
H    -11.84600000    -10.19600000     -6.69200000
O     12.11900000     -6.20500000     11.00500000
H     11.45600000     -6.40600000     10.34500000
H     12.03700000     -6.90900000     11.64900000
O     -0.74900000    -15.51900000     -8.72500000
H     -1.57500000    -15.95100000     -8.50500000
H     -0.65900000    -15.64200000     -9.67000000
O     -1.23400000    -10.46600000     -1.48300000
H     -1.48700000    -11.15400000     -0.86700000
H     -1.96900000    -10.41000000     -2.09400000
O      2.90800000      3.23900000     -3.72800000
H      3.86000000      3.17000000     -3.64900000
H      2.73900000      4.18100000     -3.76600000
O      2.03500000     -3.14000000    -15.49200000
H      1.28400000     -2.64900000    -15.82500000
H      1.65100000     -3.82200000    -14.94200000
O     11.53500000      3.85700000     -5.09100000
H     11.26000000      3.89600000     -6.00700000
H     10.88200000      4.37700000     -4.62200000
O     -3.21100000    -12.20400000      2.70200000
H     -3.84800000    -11.83400000      2.09100000
H     -2.60000000    -11.48800000      2.87500000
O     12.62500000      1.37800000     -6.13100000
H     11.74400000      1.03900000     -6.29000000
H     12.48200000      2.24800000     -5.75700000
O     -2.43400000    -17.37400000     -3.28600000
H     -1.93000000    -17.98900000     -2.75400000
H     -2.52000000    -16.59500000     -2.73600000
O     -0.59400000     -7.14100000     -4.58000000
H     -0.24300000     -7.09900000     -5.47000000
H     -0.12500000     -7.86900000     -4.17200000
O    -11.59800000      4.38400000     10.36000000
H    -11.70600000      5.11000000     10.97300000
H    -12.14200000      4.62100000      9.60900000
O     -7.80800000      9.09100000     -1.69000000
H     -8.38200000      9.23900000     -2.44100000
H     -8.38200000      8.71700000     -1.02100000
O      6.38900000    -15.76900000     -0.33500000
H      5.93100000    -16.00800000     -1.14000000
H      6.32200000    -16.54600000      0.21900000
O     -0.37000000      5.75200000      3.96400000
H     -0.78200000      6.59900000      3.79500000
H      0.51900000      5.84500000      3.62300000
O      1.66800000     11.04500000     13.07000000
H      1.64900000     11.05900000     14.02700000
H      2.18300000     11.81500000     12.82900000
O     -9.19800000    -14.25500000     -0.36400000
H     -8.97700000    -14.79200000     -1.12500000
H    -10.10200000    -14.49100000     -0.15800000
O     -2.31600000      5.61500000      1.85700000
H     -1.63500000      5.09100000      2.27800000
H     -2.16300000      5.49800000      0.92000000
O      4.58300000      2.97000000      7.62000000
H      3.63200000      2.92400000      7.71400000
H      4.84300000      2.08200000      7.37600000
O    -10.72400000     -0.21200000    -14.86000000
H    -10.04800000      0.08500000    -15.47000000
H    -10.54500000      0.26800000    -14.05200000
O     -8.19600000      1.40900000    -12.18100000
H     -7.72500000      2.09300000    -11.70600000
H     -8.97200000      1.84800000    -12.52800000
O     -3.07400000    -13.07800000     -3.92100000
H     -2.93100000    -12.13300000     -3.86100000
H     -2.52400000    -13.35700000     -4.65400000
O    -12.13900000      5.03700000     -1.01400000
H    -11.37900000      4.46000000     -1.09600000
H    -11.90700000      5.81300000     -1.52400000
O      7.00900000      6.25700000      0.11000000
H      6.57300000      7.04500000      0.43400000
H      6.71300000      5.56100000      0.69600000
O     -9.15400000    -10.54100000      7.15700000
H     -9.35000000    -10.25000000      8.04700000
H     -9.15400000    -11.49700000      7.21200000
O     10.12900000     11.82900000     -3.35600000
H      9.21400000     11.62300000     -3.54800000
H     10.14200000     12.00500000     -2.41500000
O     11.81500000     -4.64800000     -5.84100000
H     11.23500000     -3.90400000     -5.68000000
H     12.65600000     -4.25100000     -6.06900000
O     14.25000000     -6.90000000      5.10200000
H     13.96100000     -6.54500000      4.26100000
H     15.20100000     -6.79200000      5.09400000
O      3.50300000    -14.65800000      8.56200000
H      3.24800000    -13.93800000      9.13800000
H      2.67700000    -15.07700000      8.32100000
O      2.93200000     16.67600000      3.30400000
H      2.19300000     16.52500000      3.89300000
H      3.45900000     17.34000000      3.74800000
O     -8.51300000    -12.49500000     -4.84000000
H     -9.10200000    -13.21900000     -5.05000000
H     -8.42800000    -12.00900000     -5.66000000
O      3.72300000      5.44400000      5.64200000
H      4.14300000      6.27600000      5.85700000
H      4.41100000      4.78900000      5.76200000
O     16.13500000      2.55100000     -3.19000000
H     15.40400000      2.90100000     -2.68100000
H     16.14000000      1.61500000     -2.99000000
O     -6.59400000      9.84800000      7.10100000
H     -6.66800000      9.07600000      7.66100000
H     -7.48900000     10.18000000      7.03000000
O     -0.92600000      9.64600000     -9.07200000
H     -1.53500000      9.21800000     -9.67400000
H     -0.16400000      9.85500000     -9.61200000
O      9.97300000      9.98900000     -7.95100000
H      9.71000000     10.82700000     -7.57100000
H     10.03800000      9.39600000     -7.20300000
O     -1.33400000      0.21300000     -5.00400000
H     -0.51200000     -0.24000000     -4.81800000
H     -1.06700000      1.03000000     -5.42500000
O      3.73400000     -6.09900000    -11.07400000
H      2.89100000     -5.66900000    -11.22100000
H      3.63600000     -6.96300000    -11.47500000
O      6.97700000     -2.11400000      3.33300000
H      6.58200000     -2.96600000      3.52000000
H      7.81100000     -2.32500000      2.91300000
O      8.08600000     -7.88600000    -10.37300000
H      8.04900000     -8.76600000    -10.74900000
H      7.27800000     -7.80800000     -9.86600000
O      1.08800000      6.13400000    -15.88600000
H      1.25700000      5.89300000    -14.97500000
H      1.75600000      5.66500000    -16.38500000
O      3.52400000     -1.71600000      3.53900000
H      3.62600000     -0.80000000      3.28200000
H      3.96800000     -2.20900000      2.85000000
O     -9.69200000      9.05600000     -4.63300000
H     -8.92300000      8.52400000     -4.83800000
H    -10.40700000      8.63700000     -5.11400000
O      2.33000000    -15.60900000      4.30900000
H      1.72200000    -15.32400000      3.62600000
H      1.76600000    -15.87200000      5.03700000
O    -16.19500000      2.96800000      6.25400000
H    -15.70200000      2.80100000      7.05700000
H    -15.58700000      2.74800000      5.54800000
O     -9.31400000     -6.90200000     -9.64900000
H     -8.69800000     -7.63100000     -9.70900000
H     -8.76000000     -6.12400000     -9.58600000
O     -1.71300000      2.57000000      2.69400000
H     -1.71000000      1.96400000      1.95400000
H     -2.50200000      2.34300000      3.18600000
O      7.17900000    -13.31600000      2.78600000
H      7.74800000    -12.77200000      3.32900000
H      6.33100000    -12.87200000      2.80800000
O      8.35100000    -12.67500000     -6.79800000
H      8.75300000    -12.76100000     -5.93300000
H      8.18100000    -11.73800000     -6.89100000
O     13.27100000      0.52600000     -0.27700000
H     14.20500000      0.32600000     -0.21500000
H     13.04700000      0.34500000     -1.19000000
O    -13.73400000     -2.81400000      3.85000000
H    -14.19000000     -3.00300000      3.03000000
H    -14.43300000     -2.60500000      4.47000000
O      2.93000000      5.82500000     -3.32600000
H      3.77900000      6.26300000     -3.27000000
H      2.74900000      5.53800000     -2.43100000
O     -6.10600000     -1.27400000      4.75200000
H     -6.14300000     -1.23600000      5.70800000
H     -5.72600000     -2.13100000      4.56100000
O     14.90000000     -9.81100000      4.58500000
H     15.00900000    -10.18500000      3.71000000
H     13.97100000     -9.58800000      4.63600000
O    -15.65800000     -0.43600000      3.53400000
H    -15.87600000     -1.03900000      4.24400000
H    -16.23500000     -0.69400000      2.81500000
O     -2.20300000     -7.77600000     -7.78300000
H     -1.42100000     -7.25500000     -7.60200000
H     -2.25400000     -7.80700000     -8.73900000
O      4.11600000     -6.14400000     -8.47600000
H      3.92700000     -6.23500000     -9.41000000
H      4.14400000     -5.19800000     -8.32800000
O    -12.11300000     -7.16900000      7.79900000
H    -12.36300000     -6.30400000      8.12300000
H    -12.58600000     -7.26200000      6.97300000
O      7.48300000     11.07400000     -5.18300000
H      7.24400000     11.72100000     -4.52000000
H      8.18400000     11.49200000     -5.68400000
O     -0.91700000     11.99900000     13.49300000
H     -0.99000000     12.94300000     13.34900000
H     -0.06600000     11.76600000     13.12200000
O     10.62300000     -3.07200000     -1.97200000
H     11.36600000     -3.61900000     -1.71700000
H      9.96200000     -3.23800000     -1.30100000
O      3.26000000     -0.98800000     -4.46100000
H      3.61900000     -1.87400000     -4.49200000
H      3.86900000     -0.50200000     -3.90400000
O      2.04500000    -13.24400000     10.89600000
H      1.49000000    -14.01800000     10.80100000
H      2.46400000    -13.35400000     11.75000000
O      0.76100000    -15.38900000      7.49400000
H      0.01000000    -14.87500000      7.79200000
H      0.47500000    -16.29900000      7.57200000
O      7.33100000      6.29300000    -13.56700000
H      6.62500000      5.77400000    -13.95200000
H      7.33800000      7.10300000    -14.07600000
O      9.11000000     -0.20600000      9.44600000
H      8.24000000      0.18900000      9.39200000
H      8.94200000     -1.13700000      9.58700000
O     -9.61700000    -10.44900000      9.87600000
H     -9.35300000    -10.55000000     10.79100000
H    -10.52700000    -10.15500000      9.92000000
O     11.23800000    -13.89100000      0.39300000
H     10.31200000    -14.13300000      0.42200000
H     11.56600000    -14.29700000     -0.40900000
O      2.61900000     16.00300000     -3.13200000
H      2.57500000     15.44100000     -3.90600000
H      2.95300000     16.83700000     -3.46100000
O     15.76700000     -1.11100000      6.48600000
H     15.08500000     -1.78200000      6.47300000
H     15.38900000     -0.39500000      6.99600000
O     -3.70000000    -10.21400000     -5.97900000
H     -2.93900000    -10.32900000     -6.54700000
H     -3.33600000    -10.17900000     -5.09400000
O      7.97600000      9.01700000      8.15300000
H      7.71600000      9.74900000      8.71200000
H      7.80500000      9.32400000      7.26200000
O      9.20400000      7.42400000     10.10400000
H      8.72200000      7.59500000      9.29500000
H      9.00100000      8.17200000     10.66600000
O    -11.44300000      2.16600000      4.22700000
H    -12.36700000      1.96100000      4.08000000
H    -11.36500000      2.24600000      5.17800000
O      1.73100000     10.88900000    -12.39500000
H      2.68200000     10.80000000    -12.46000000
H      1.50200000     10.42900000    -11.58700000
O      6.10500000     14.32200000     -7.00100000
H      5.94100000     13.44400000     -7.34500000
H      6.38000000     14.83000000     -7.76400000
O     -9.02700000     13.05500000     -7.81700000
H     -9.42500000     12.23600000     -7.52200000
H     -8.22200000     12.78400000     -8.25900000
O      2.17500000    -14.36300000    -10.45100000
H      2.10000000    -15.28300000    -10.70500000
H      1.99500000    -14.35800000     -9.51100000
O    -10.66800000     -9.82800000      0.55800000
H    -11.44900000    -10.37400000      0.46600000
H    -11.00700000     -8.93800000      0.65000000
O      1.78500000    -15.13500000     -5.29500000
H      0.85300000    -15.29400000     -5.15000000
H      2.20700000    -15.96500000     -5.07200000
O      4.02000000      9.55900000     -6.66100000
H      3.25700000      9.02400000     -6.88000000
H      3.79000000     10.43900000     -6.95900000
O    -12.65400000    -13.48700000     -1.05800000
H    -13.45000000    -13.02200000     -1.31600000
H    -12.01600000    -13.26500000     -1.73700000
O      1.47900000     -3.32200000      4.41500000
H      2.17800000     -2.66800000      4.40600000
H      1.78900000     -4.01300000      3.82900000
O      5.50900000      5.92000000     -6.11000000
H      4.72300000      5.85300000     -6.65100000
H      5.18000000      6.11100000     -5.23100000
O     -4.02800000      6.37600000     14.01400000
H     -3.35200000      6.25600000     13.34700000
H     -3.59800000      6.14000000     14.83600000
O     13.24400000      0.86500000     12.06900000
H     12.37600000      0.76400000     11.67800000
H     13.64300000      1.58700000     11.58400000
O     11.17000000     10.20200000      5.21700000
H     11.57000000     10.10200000      4.35300000
H     11.64500000      9.58600000      5.77400000
O      6.63900000      0.81700000      9.89500000
H      6.25800000      1.22700000     10.67100000
H      5.91400000      0.76400000      9.27200000
O     -5.16300000    -16.70000000      2.59700000
H     -5.30100000    -16.43500000      3.50600000
H     -5.48700000    -17.59900000      2.55700000
O     -5.47700000    -11.78600000     -1.61500000
H     -5.07100000    -12.62900000     -1.82000000
H     -6.41700000    -11.96900000     -1.60800000
O     -9.69200000      0.09900000     10.32500000
H     -9.15000000      0.80700000      9.97700000
H     -9.95800000      0.40500000     11.19200000
O      3.43800000      3.55700000    -12.62700000
H      3.54300000      2.60600000    -12.61000000
H      3.15900000      3.78200000    -11.73900000
O      0.78400000      3.27700000     14.76900000
H      0.63600000      4.20900000     14.93100000
H      1.05400000      2.92600000     15.61700000
O     -2.78900000      0.27300000     10.89300000
H     -2.38700000      0.83400000     11.55600000
H     -3.71800000      0.26000000     11.12200000
O     -1.20000000      9.65100000      8.31700000
H     -1.61300000     10.06600000      9.07500000
H     -1.19500000     10.33200000      7.64500000
O      4.28400000     -6.39000000     10.97600000
H      4.69000000     -6.69100000     11.78800000
H      4.87500000     -6.69100000     10.28600000
O     -9.18500000      6.11100000     10.01300000
H     -9.79700000      5.39100000     10.16400000
H     -8.32700000      5.69000000      9.96600000
O    -16.81500000     -0.59300000     -0.71400000
H    -16.36200000      0.17600000     -0.37000000
H    -16.31700000     -0.83600000     -1.49400000
O      3.86100000     -3.65200000     -8.07100000
H      3.01200000     -3.61000000     -8.51100000
H      4.13900000     -2.73900000     -7.99900000
O     -5.39300000     -7.54900000      0.64200000
H     -5.69100000     -7.80200000     -0.23100000
H     -4.45100000     -7.72100000      0.63200000
O      3.94500000      1.05600000      3.59200000
H      4.30200000      1.17900000      2.71200000
H      4.54000000      1.54400000      4.16200000
O      4.05000000     -3.62300000     -4.38100000
H      4.09100000     -4.56700000     -4.53100000
H      3.19300000     -3.48000000     -3.98100000
O     10.43700000     -3.23900000    -10.77600000
H      9.76900000     -2.56800000    -10.63600000
H     10.61100000     -3.21100000    -11.71700000
O     -1.18000000     14.89500000     -5.69000000
H     -0.58300000     14.52600000     -5.03900000
H     -1.51100000     15.69600000     -5.28400000
O     15.83100000     -6.57300000     -5.28200000
H     15.49500000     -6.25500000     -4.44400000
H     16.75300000     -6.31600000     -5.28300000
O      2.65600000     -6.58100000     -3.17800000
H      2.97000000     -7.48400000     -3.13700000
H      2.75400000     -6.33500000     -4.09800000
O     -6.44800000     14.35300000     -4.13600000
H     -6.10800000     14.77100000     -3.34400000
H     -5.66800000     14.05600000     -4.60400000
O     -2.09300000      7.85000000    -10.82500000
H     -2.89600000      8.32700000    -11.03300000
H     -1.83300000      7.44500000    -11.65200000
O      1.86100000     -9.14200000     -6.88100000
H      2.56300000     -9.09300000     -6.23200000
H      2.02300000     -9.96200000     -7.34700000
O    -11.14100000     -2.74900000     -3.09200000
H    -11.65300000     -3.33500000     -2.53500000
H    -10.96800000     -3.26100000     -3.88200000
O     -6.42600000     -4.76800000     10.63900000
H     -6.95500000     -4.02000000     10.91400000
H     -5.97000000     -5.04400000     11.43400000
O     -6.01700000     11.06600000     -2.07600000
H     -6.74700000     11.64100000     -2.30600000
H     -6.34800000     10.18200000     -2.23400000
O     -9.48100000      7.06300000     13.99900000
H     -9.27000000      6.78100000     14.88900000
H     -8.64600000      7.35900000     13.63800000
O     -3.31300000      3.51800000    -10.37000000
H     -3.93700000      3.84200000     -9.72000000
H     -2.48200000      3.46300000     -9.89700000
O      0.40000000     -6.48600000     -8.08600000
H      1.31000000     -6.24500000     -7.90900000
H      0.00300000     -5.68600000     -8.43000000
O    -12.47400000      5.22400000      7.95100000
H    -11.92000000      5.98200000      8.13800000
H    -12.62100000      5.26300000      7.00600000
O     -0.54600000     -2.53200000     12.82200000
H     -0.27600000     -3.43300000     12.64300000
H     -0.52000000     -2.10000000     11.96800000
O     16.56400000     -5.25000000      2.54600000
H     15.88100000     -5.92000000      2.57300000
H     16.53900000     -4.84700000      3.41300000
O     12.01100000    -11.72800000      3.90000000
H     11.64900000    -12.15800000      4.67400000
H     12.58700000    -12.38500000      3.50900000
O      6.76400000      2.00400000    -11.61600000
H      6.87500000      2.83200000    -11.14900000
H      5.85500000      2.01900000    -11.91700000
O     -0.18600000      5.56400000     -8.74400000
H     -0.58600000      6.41200000     -8.55000000
H      0.16900000      5.66300000     -9.62700000
O      5.80300000      9.18300000     -4.62900000
H      5.33700000      9.23100000     -5.46400000
H      6.57100000      9.74100000     -4.75100000
O     -3.63000000      3.88100000    -15.97900000
H     -3.13300000      3.21000000    -16.44700000
H     -4.21000000      4.25600000    -16.64200000
O     -3.54400000      0.91400000    -10.13800000
H     -3.24600000      1.74100000    -10.51800000
H     -3.75200000      0.36400000    -10.89400000
O      2.15300000     11.41300000     10.27600000
H      1.26500000     11.74200000     10.13400000
H      2.09200000     10.89800000     11.08000000
O     -6.40600000    -11.65900000     -9.14600000
H     -6.28200000    -12.07000000    -10.00200000
H     -5.57300000    -11.78900000     -8.69400000
O     -8.21800000    -12.01000000     -2.24600000
H     -9.05800000    -12.39100000     -1.99200000
H     -8.20400000    -12.07700000     -3.20100000
O     12.33100000     -4.98200000     -1.15100000
H     12.18700000     -4.77600000     -0.22700000
H     13.07800000     -4.44100000     -1.40400000
O      1.40100000     -4.54900000      8.29200000
H      0.91800000     -4.75900000      7.49300000
H      1.69000000     -3.64500000      8.16600000
O      9.47100000      5.47900000     -4.24500000
H      9.03300000      5.19700000     -3.44200000
H      8.94700000      5.09800000     -4.95000000
O    -14.90000000      9.39600000     -2.72100000
H    -14.41100000      9.22400000     -3.52500000
H    -14.41900000     10.10600000     -2.29600000
O      5.86800000    -14.11000000      6.59800000
H      5.04700000    -14.02300000      7.08300000
H      5.82700000    -13.42300000      5.93300000
O     -8.74400000      7.79700000     -8.03200000
H     -8.51700000      7.77400000     -7.10300000
H     -8.37600000      6.98900000     -8.38900000
O     -2.65500000     -4.80900000      4.28100000
H     -2.23600000     -4.05400000      4.69500000
H     -2.67400000     -5.47700000      4.96600000
O     13.76000000     -2.85400000     -2.52600000
H     13.74300000     -2.29100000     -3.30000000
H     14.41800000     -3.51900000     -2.72900000
O      5.44400000      1.61900000     12.52900000
H      4.78100000      1.99700000     11.95100000
H      5.09600000      1.75200000     13.41100000
O    -15.10500000      1.55200000     -9.24800000
H    -15.61900000      1.51300000    -10.05500000
H    -15.72600000      1.85000000     -8.58300000
O     12.56700000      2.49700000      4.46600000
H     13.21000000      1.79300000      4.38700000
H     11.73400000      2.08800000      4.23300000
O     -7.52500000     -3.49900000    -12.27500000
H     -6.93600000     -4.01500000    -12.82400000
H     -8.15300000     -3.11800000    -12.88900000
O      2.18900000     -2.20200000    -12.06000000
H      1.64400000     -2.97600000    -12.20100000
H      1.90700000     -1.58400000    -12.73400000
O      6.03700000     -7.72900000      5.24400000
H      6.25500000     -8.40800000      4.60600000
H      5.09300000     -7.60200000      5.14600000
O      6.74100000     -0.08200000    -15.52900000
H      5.91300000     -0.45700000    -15.83000000
H      7.13900000     -0.77500000    -15.00200000
O      5.86000000     -7.18800000      8.59900000
H      6.55700000     -6.62400000      8.26500000
H      5.92700000     -7.98700000      8.07600000
O    -15.57100000      7.98300000      2.55200000
H    -14.93400000      8.40800000      1.97700000
H    -16.16400000      8.68700000      2.81400000
O     -3.26300000     -0.18700000     -7.51400000
H     -3.22300000     -0.10200000     -8.46700000
H     -2.61000000     -0.85600000     -7.30600000
O    -15.06900000      3.75700000      2.75200000
H    -14.51900000      4.52900000      2.61600000
H    -15.95300000      4.05300000      2.53300000
O     -5.10400000    -10.82200000      1.38000000
H     -5.27000000    -11.17100000      0.50500000
H     -5.88400000    -10.30700000      1.58500000
O     12.44200000    -10.94400000     -8.30000000
H     12.11100000    -10.61100000     -7.46600000
H     12.99500000    -11.68700000     -8.05900000
O      6.53700000     -3.08400000     10.95800000
H      6.71900000     -2.44100000     11.64300000
H      5.85400000     -2.67900000     10.42400000
O     -1.27800000      8.62900000     -3.87800000
H     -0.44100000      8.25900000     -4.16000000
H     -1.05800000      9.16700000     -3.11800000
O    -11.37500000      3.95300000     -4.40700000
H    -11.40400000      3.65700000     -3.49700000
H    -11.23400000      3.15300000     -4.91400000
O     -8.69500000     -4.17200000      7.52400000
H     -8.08400000     -4.58000000      6.91100000
H     -9.16200000     -4.90700000      7.92200000
O      7.02100000      1.36400000      1.62600000
H      7.19000000      1.99300000      2.32700000
H      7.59600000      1.64000000      0.91300000
O     -3.89300000    -11.46100000      7.49700000
H     -3.23100000    -12.15200000      7.48600000
H     -4.64500000    -11.84200000      7.04500000
O    -12.27800000    -12.80000000      2.11700000
H    -12.55900000    -13.43800000      2.77300000
H    -12.43700000    -13.23300000      1.27800000
O      2.93200000     14.40400000      9.59000000
H      2.80800000     15.29200000      9.92600000
H      2.44500000     14.39000000      8.76600000
O     -3.43900000    -10.38700000     -3.07700000
H     -3.49700000     -9.44000000     -2.94900000
H     -4.07800000    -10.75100000     -2.46400000
O     10.16400000    -12.69700000      6.27000000
H      9.50600000    -13.28500000      6.64100000
H      9.65800000    -11.97600000      5.89500000
O    -14.19400000      1.81500000      4.51300000
H    -14.45200000      2.57700000      3.99400000
H    -14.61100000      1.07300000      4.07300000
O     -6.12600000      7.38000000    -10.72000000
H     -7.01300000      7.33700000    -11.07900000
H     -5.68400000      6.61100000    -11.08000000
O    -11.90100000     -4.61200000    -10.33900000
H    -11.26700000     -5.24700000    -10.00300000
H    -12.74100000     -5.06800000    -10.29600000
O     -6.51700000     11.15900000    -12.27800000
H     -6.81500000     10.76900000    -13.10000000
H     -5.71200000     11.62100000    -12.51000000
O     -6.71700000     -6.65900000      7.88200000
H     -6.18400000     -6.86300000      8.65100000
H     -7.61900000     -6.69800000      8.19900000
O     13.80200000     -3.13800000     -6.82700000
H     14.73700000     -3.32700000     -6.91100000
H     13.46500000     -3.19300000     -7.72100000
O      7.71600000     -1.43700000     -6.75100000
H      7.51100000     -2.02200000     -6.02100000
H      7.77200000     -2.01500000     -7.51200000
O     -5.93500000      1.47300000     -8.69200000
H     -5.18800000      1.35600000     -9.27900000
H     -6.56000000      0.80100000     -8.96300000
O     -9.61100000     10.23900000     -9.14600000
H     -9.17600000      9.44900000     -8.82400000
H    -10.13200000     10.54500000     -8.40300000
O      5.78900000      3.10500000     -4.05100000
H      6.71100000      3.35400000     -3.97900000
H      5.80200000      2.14900000     -4.09200000
O     13.07400000      9.56600000      3.38600000
H     13.81200000      9.38000000      2.80500000
H     13.28800000     10.41100000      3.78200000
O     -4.64600000      5.58500000    -12.10400000
H     -4.12800000      5.80800000    -12.87700000
H     -4.18000000      4.84900000    -11.70700000
O     -7.06100000      1.05400000     12.15700000
H     -6.92700000      0.11600000     12.02200000
H     -6.17700000      1.41200000     12.23900000
O      0.32100000     12.81700000     -4.07000000
H     -0.41100000     12.72900000     -3.45900000
H      0.78800000     11.98400000     -4.00500000
O     -4.37400000      7.66400000      8.26400000
H     -4.17400000      8.10500000      7.43900000
H     -4.48100000      8.37500000      8.89600000
O      9.73700000     11.95200000     -0.79900000
H      8.79700000     12.09000000     -0.68500000
H      9.86300000     11.01700000     -0.63900000
O      1.66200000     -7.93100000     14.45100000
H      1.43200000     -8.11200000     15.36200000
H      0.86000000     -8.11100000     13.96100000
O      1.53700000      8.28200000     -6.93400000
H      1.44200000      7.52900000     -6.35100000
H      0.78700000      8.22400000     -7.52600000
O      4.46800000     -4.90100000      6.40600000
H      4.92500000     -4.97400000      7.24400000
H      4.00000000     -5.73000000      6.31500000
O     -4.75800000     10.99900000      3.12200000
H     -4.31400000     10.21300000      2.80500000
H     -5.63700000     10.70000000      3.35600000
O      7.66200000     -6.09500000     -2.87300000
H      7.45000000     -6.60600000     -3.65300000
H      8.61300000     -5.99400000     -2.90300000
O     -1.45200000      5.17600000     -4.59400000
H     -2.05400000      4.72200000     -4.00400000
H     -1.85100000      6.03500000     -4.72800000
O      1.94500000     15.73100000     -0.48700000
H      2.81100000     15.67300000     -0.08400000
H      2.12200000     15.90400000     -1.41200000
O     -4.24400000     -4.12200000      0.07400000
H     -4.47900000     -3.28300000     -0.32300000
H     -5.08300000     -4.52600000      0.29300000
O     -8.30200000     -0.00900000     -9.79100000
H     -9.20500000      0.26200000     -9.62900000
H     -8.09900000      0.34100000    -10.65900000
O    -14.89300000     -0.57000000     -2.64800000
H    -14.26100000     -0.69600000     -3.35600000
H    -14.46400000      0.04400000     -2.05200000
O      5.76000000     -4.26200000    -15.67200000
H      5.12100000     -4.10200000    -16.36700000
H      5.59000000     -3.57500000    -15.02800000
O      0.10000000     13.18900000      9.82800000
H     -0.70400000     13.69500000      9.95000000
H      0.78500000     13.85000000      9.72800000
O      1.41300000     -3.96900000     -5.77800000
H      0.63100000     -3.62900000     -6.21300000
H      1.17500000     -4.00700000     -4.85200000
O     -4.74500000      6.91800000     -8.28400000
H     -4.93400000      7.26400000     -9.15600000
H     -4.96200000      5.98700000     -8.34400000
O     -6.54300000     -5.20300000      1.26000000
H     -6.48000000     -5.33300000      2.20600000
H     -6.30900000     -6.05300000      0.88600000
O      9.17400000      7.58400000      4.14000000
H     10.02500000      7.25300000      4.42600000
H      9.33500000      8.50200000      3.92100000
O      9.67400000     -6.19400000    -14.12400000
H      9.13200000     -6.15200000    -13.33700000
H      9.43300000     -5.41300000    -14.62300000
O     -3.90300000      4.79400000     -3.24700000
H     -4.55400000      4.10000000     -3.15100000
H     -4.39700000      5.54100000     -3.58500000
O     -5.61400000     12.96300000      9.97400000
H     -6.41900000     13.45000000     10.15000000
H     -5.47500000     12.43700000     10.76100000
O      8.54600000     12.14900000     10.09700000
H      9.27800000     12.37000000     10.67200000
H      8.87100000     12.32900000      9.21500000
O     -4.09500000     -3.37600000    -11.65500000
H     -4.11700000     -3.61100000    -10.72800000
H     -4.71600000     -3.97500000    -12.06900000
O      2.53300000     -9.37200000      8.94900000
H      1.99300000     -9.76200000      9.63700000
H      2.44300000     -8.42800000      9.08100000
O      8.31500000      3.84200000     -5.90200000
H      8.09900000      2.91100000     -5.95700000
H      7.64500000      4.27500000     -6.43100000
O     11.32900000      4.16300000      9.45400000
H     10.45100000      4.32000000      9.80000000
H     11.87100000      4.02400000     10.23000000
O     -6.29200000      5.80700000      9.52000000
H     -5.69400000      5.06000000      9.49100000
H     -5.73100000      6.56800000      9.36800000
O     13.57500000     -6.80900000      2.42200000
H     13.26500000     -7.69000000      2.21400000
H     13.47400000     -6.31900000      1.60600000
O    -10.47200000     -0.60900000      7.61200000
H    -10.30900000     -0.35600000      8.52100000
H    -11.31400000     -0.20600000      7.39800000
O     -5.49800000     -8.14000000     -2.18900000
H     -4.56600000     -8.16900000     -2.40500000
H     -5.88200000     -8.86100000     -2.68900000
O     11.31400000     -7.82900000     -7.99500000
H     11.91900000     -7.43400000     -8.62300000
H     11.04600000     -8.65200000     -8.40500000
O      4.47400000    -13.43500000      3.02900000
H      4.70000000    -14.36100000      3.10900000
H      3.94100000    -13.38500000      2.23600000
O     12.13300000     -8.64300000      5.95000000
H     11.41400000     -8.73200000      5.32400000
H     12.75000000     -8.04900000      5.52200000
O     -8.52700000     -4.50100000     -0.50700000
H     -7.96500000     -4.77300000      0.21900000
H     -9.07700000     -3.81000000     -0.13800000
O     -4.58100000     12.41200000     -0.13300000
H     -4.93800000     12.09200000      0.69600000
H     -4.96600000     11.83900000     -0.79600000
O     10.33900000     -9.47500000      4.14400000
H      9.46100000     -9.80900000      4.32700000
H     10.85900000    -10.25800000      3.96100000
O     -8.47000000     -6.70800000     10.20900000
H     -9.34500000     -6.46800000     10.51400000
H     -7.91100000     -5.98300000     10.48900000
O     -8.75300000     -3.88100000      3.34000000
H     -8.32700000     -3.12900000      2.92900000
H     -9.15600000     -3.52500000      4.13200000
O     -9.51900000      3.94100000     13.11900000
H     -9.03800000      3.83000000     12.29900000
H     -8.99200000      4.55900000     13.62400000
O     -6.41000000     -0.99400000     -4.46800000
H     -5.65900000     -1.55500000     -4.66300000
H     -6.61900000     -0.57500000     -5.30300000
O     -0.83300000     -4.96800000    -10.62200000
H     -1.39300000     -5.73900000    -10.53400000
H     -1.36200000     -4.24700000    -10.28000000
O     -1.82600000    -15.53700000      0.74400000
H     -1.79200000    -16.31200000      0.18300000
H     -2.76100000    -15.37400000      0.87000000
O     10.69700000     -2.39400000     -4.89100000
H     10.72500000     -1.44200000     -4.79400000
H     10.35600000     -2.70900000     -4.05400000
O     -8.80200000    -12.01900000     -8.01500000
H     -9.44200000    -11.46800000     -8.46500000
H     -7.96700000    -11.80600000     -8.43300000
O     -6.38900000    -10.04300000     -6.47500000
H     -5.51100000    -10.09200000     -6.09900000
H     -6.25500000    -10.16700000     -7.41500000
O      4.17200000      8.85100000      8.13200000
H      3.22100000      8.96000000      8.10500000
H      4.51200000      9.73900000      8.24500000
O      6.32000000     -2.53100000    -13.50200000
H      5.41400000     -2.28100000    -13.31700000
H      6.65100000     -2.86400000    -12.66800000
O    -12.24200000    -10.18800000      3.74900000
H    -11.37300000     -9.81900000      3.58800000
H    -12.37800000    -10.80300000      3.02800000
O      4.77900000    -14.46600000     -4.58300000
H      4.17700000    -15.12000000     -4.93800000
H      4.82100000    -13.78800000     -5.25700000
O      0.28200000      5.10900000     -1.29700000
H      0.36500000      4.66100000     -2.13800000
H     -0.64100000      5.01000000     -1.06300000
O      1.34100000      4.95500000    -13.61400000
H      1.09200000      5.16200000    -12.71300000
H      1.93800000      4.21100000    -13.53300000
O      7.42200000     -5.58600000     11.99300000
H      7.39200000     -6.07800000     11.17200000
H      6.98300000     -4.76000000     11.79300000
O     -7.37700000      8.21100000     -5.68100000
H     -6.69400000      8.86900000     -5.80900000
H     -6.90800000      7.43600000     -5.37100000
O      8.57000000    -14.22800000      0.56100000
H      8.19200000    -13.93700000      1.39100000
H      7.89800000    -14.79000000      0.17600000
O      4.88100000      9.04700000     12.89800000
H      5.47300000      9.74100000     12.60800000
H      4.86200000      8.42800000     12.16900000
O      1.95700000      2.08800000      7.88900000
H      1.84800000      1.51600000      7.13000000
H      2.13500000      1.49000000      8.61500000
O     -8.85700000      8.78100000      9.53500000
H     -8.83300000      7.82500000      9.52200000
H     -9.29400000      8.99900000     10.35800000
O     11.80800000     -1.84200000     11.26900000
H     11.15200000     -1.35700000     11.77000000
H     11.34900000     -2.11300000     10.47400000
O      7.22100000      0.45700000      4.76400000
H      6.75100000      0.90800000      4.06400000
H      7.29300000     -0.44800000      4.46100000
O    -14.01700000     -5.93300000     10.80000000
H    -13.36900000     -6.63300000     10.87600000
H    -13.68400000     -5.37200000     10.09900000
O      7.57000000    -11.91000000     -9.81400000
H      7.36100000    -12.83300000     -9.95800000
H      8.46500000    -11.81300000    -10.13700000
O      0.22400000      1.85900000      4.29700000
H     -0.48400000      2.16200000      3.72900000
H      0.16100000      2.41300000      5.07500000
O      3.29400000     -9.42000000     -0.07700000
H      3.93400000     -9.61900000     -0.76000000
H      2.45600000     -9.69600000     -0.44600000
O    -16.47300000      1.87200000     -6.84900000
H    -15.77200000      2.30500000     -6.36200000
H    -16.78700000      1.18700000     -6.25900000
O     -2.35900000      4.97400000     -0.78000000
H     -2.65400000      4.06400000     -0.74000000
H     -3.00600000      5.41100000     -1.33300000
O      0.87600000      6.28400000    -11.12900000
H      1.54700000      6.96600000    -11.14700000
H      0.22100000      6.57500000    -11.76300000
O    -11.40700000      8.49000000      1.13800000
H    -11.16000000      9.13400000      1.80200000
H    -12.36300000      8.53200000      1.10800000
O     -0.59300000      7.84400000     -0.80100000
H     -0.38800000      6.99900000     -1.20300000
H     -1.53200000      7.95600000     -0.94400000
O      2.07800000    -12.80900000     -3.91200000
H      2.26300000    -13.29400000     -4.71600000
H      1.18200000    -12.49200000     -4.02400000
O      3.28000000     -9.99800000     -3.05000000
H      3.04400000    -10.92500000     -3.08500000
H      3.92400000     -9.88800000     -3.74900000
O      0.67300000    -15.33100000     -2.10300000
H      1.12900000    -14.87900000     -1.39300000
H      1.06800000    -14.98200000     -2.90200000
O     14.28100000      4.94600000      9.89200000
H     14.43100000      4.75000000      8.96700000
H     15.15400000      4.92600000     10.28500000
O      6.93700000     -7.79800000     -5.75200000
H      7.19000000     -6.87600000     -5.70800000
H      7.72700000     -8.27600000     -5.50000000
O    -13.89800000     -3.73000000     -4.81700000
H    -13.22700000     -3.05100000     -4.74500000
H    -13.64700000     -4.23200000     -5.59300000
O      1.37900000     -5.02900000    -12.11700000
H      0.49100000     -4.91100000    -11.78000000
H      1.31200000     -5.77900000    -12.70900000
O     16.43300000     -2.75400000      1.35000000
H     15.63000000     -2.31600000      1.63200000
H     16.34000000     -3.65200000      1.66800000
O     -0.71400000    -11.49100000     -9.17300000
H     -0.65400000    -10.57200000     -9.43400000
H     -0.06400000    -11.58600000     -8.47700000
O      5.81500000     -9.04900000     11.94500000
H      5.83400000     -9.60500000     11.16700000
H      5.18400000     -9.47400000     12.52700000
O     -1.81700000      9.46000000     14.18800000
H     -1.16200000      8.77400000     14.05400000
H     -1.44100000     10.23500000     13.77200000
O     -6.32000000      7.74900000    -14.24200000
H     -6.40400000      8.68000000    -14.03900000
H     -5.45800000      7.50700000    -13.90500000
O     12.28700000    -13.48800000     -2.33200000
H     11.46100000    -13.97200000     -2.33400000
H     12.02700000    -12.57000000     -2.40200000
O      6.50800000     11.01500000    -13.14000000
H      6.85100000     11.05800000    -12.24700000
H      6.89800000     11.76800000    -13.58300000
O    -12.88200000     -5.07500000      5.51000000
H    -12.82500000     -4.31100000      4.93600000
H    -12.66100000     -5.81500000      4.94500000
O      3.53000000     -5.63700000     -0.74100000
H      2.79600000     -5.97500000     -0.22800000
H      3.31300000     -5.86000000     -1.64600000
O      8.39800000    -14.26300000      7.54300000
H      7.53200000    -14.36200000      7.14700000
H      8.35800000    -14.78900000      8.34200000
O      1.72100000     10.12300000     -9.51000000
H      2.20300000     10.79100000     -9.02100000
H      2.30600000      9.36600000     -9.52300000
O     -0.52800000     -7.52800000      9.76800000
H      0.41900000     -7.60200000      9.88600000
H     -0.68000000     -6.59200000      9.63700000
O      8.55300000     -9.64700000     -7.17400000
H      9.15700000     -9.22500000     -6.56300000
H      8.28000000     -8.94400000     -7.76500000
O     10.48900000      4.67800000      1.22700000
H     10.16800000      4.68100000      2.12900000
H     11.14400000      5.37600000      1.20400000
O      2.95000000     -1.05300000     12.09500000
H      2.99500000     -1.93200000     11.71900000
H      3.09800000     -1.18500000     13.03100000
O      6.83600000     -2.98000000      6.60500000
H      5.93300000     -2.66900000      6.53900000
H      7.10800000     -3.12000000      5.69900000
O      5.96500000    -16.17500000     -2.90000000
H      5.59100000    -15.39700000     -3.31400000
H      5.84700000    -16.87000000     -3.54700000
O     -1.09900000      9.00700000      4.28900000
H     -0.44200000      8.58000000      3.73900000
H     -1.66200000      8.29200000      4.58800000
O     -2.40200000      2.52900000      6.94100000
H     -1.73300000      3.13300000      6.61900000
H     -3.22200000      2.86800000      6.58300000
O      6.39000000      3.65800000     -8.68900000
H      5.71500000      4.31100000     -8.87500000
H      7.20800000      4.07600000     -8.96000000
O     -1.25500000      7.53000000     10.99100000
H     -1.78200000      8.32900000     11.00700000
H     -1.85100000      6.85500000     10.66700000
O      6.66100000      9.95600000      6.04300000
H      6.35700000     10.84700000      6.21400000
H      7.23100000     10.04000000      5.27800000
O      5.48800000    -12.70400000     -6.76900000
H      6.41200000    -12.93000000     -6.87700000
H      5.32400000    -12.04000000     -7.43900000
O     -6.33100000     -6.19600000      4.00400000
H     -5.78000000     -6.91400000      4.31400000
H     -6.90900000     -6.60000000      3.35700000
O     -5.66900000     16.69000000     -2.33700000
H     -5.05700000     15.97600000     -2.15800000
H     -5.17300000     17.29800000     -2.88600000
O      2.29000000      3.46700000      3.38200000
H      1.68600000      2.75200000      3.58000000
H      2.99200000      3.37300000      4.02600000
O    -14.96100000     -8.57000000     -5.00800000
H    -15.50300000     -7.80300000     -5.19100000
H    -14.25700000     -8.52600000     -5.65500000
O      7.50200000     -8.46500000     14.05300000
H      6.77500000     -8.23700000     13.47400000
H      8.27000000     -8.06900000     13.64100000
O      3.24100000      9.30200000     15.30000000
H      3.68900000      9.26400000     14.45500000
H      3.85500000      8.90000000     15.91500000
O     -1.93700000     17.15900000     -4.46400000
H     -1.67500000     16.69200000     -3.67000000
H     -1.27700000     17.84400000     -4.56800000
O     -1.03700000     18.72800000      1.07400000
H     -1.92700000     18.51500000      0.79400000
H     -0.55500000     17.90500000      0.98600000
O     -6.59600000     15.68900000      6.64800000
H     -7.44200000     15.88200000      6.24400000
H     -6.77200000     14.95200000      7.23200000
O     -4.05200000     -6.70600000    -15.02600000
H     -3.85000000     -7.61900000    -15.23400000
H     -4.14900000     -6.28200000    -15.87900000
O     10.27300000      8.28500000     -5.92200000
H     10.66400000      8.99900000     -5.41900000
H     10.08100000      7.61000000     -5.27000000
O      7.00200000     -8.95100000      2.97000000
H      7.73100000     -8.87700000      2.35300000
H      6.34200000     -9.46000000      2.50000000
O    -16.25000000     -1.86700000      5.76900000
H    -16.90800000     -1.33500000      6.21700000
H    -16.65600000     -2.73000000      5.68500000
O     14.14400000      4.73400000      4.15400000
H     13.45100000      4.08100000      4.25000000
H     14.82800000      4.44900000      4.76000000
O      7.87100000      8.46000000     12.42800000
H      8.02700000      9.36200000     12.70800000
H      8.25700000      7.92300000     13.12000000
O      5.71300000     -0.77600000      1.24500000
H      6.16400000      0.06300000      1.16000000
H      6.01700000     -1.12800000      2.08200000
O      9.82900000      1.22800000      4.17200000
H      9.80800000      0.55800000      3.48900000
H      9.03500000      1.07400000      4.68400000
O      6.58300000     -9.45300000     -0.20700000
H      6.77500000    -10.34300000      0.08900000
H      7.16100000     -8.89700000      0.31600000
O     -9.65800000     -2.97300000    -13.90500000
H     -9.64000000     -3.47900000    -14.71700000
H     -9.93500000     -2.09700000    -14.17500000
O     -3.82200000     15.99800000      7.28300000
H     -3.55200000     15.25700000      6.74100000
H     -4.70500000     16.20700000      6.98000000
O     12.47300000     -2.76200000      0.70500000
H     12.92700000     -2.39600000      1.46400000
H     12.53100000     -2.07800000      0.03800000
O     -0.98400000     -8.18300000      0.48100000
H     -1.00400000     -9.00400000     -0.01100000
H     -1.50800000     -8.36000000      1.26300000
O     -2.78400000     10.91500000     -5.27800000
H     -2.12500000     10.22100000     -5.27400000
H     -2.32800000     11.67500000     -5.64000000
O      6.53400000      8.34200000    -10.37600000
H      6.55400000      8.26900000     -9.42200000
H      6.58400000      7.43700000    -10.68600000
O     -6.84200000     11.34300000      4.84100000
H     -6.35600000     12.14600000      5.02600000
H     -6.74700000     10.81700000      5.63500000
O      1.61900000      9.02200000    -14.33600000
H      2.52900000      8.84700000    -14.09800000
H      1.65300000      9.84700000    -14.82000000
O      3.84400000     -8.01200000    -15.04900000
H      3.82800000     -8.81700000    -15.56800000
H      4.71900000     -7.65200000    -15.19300000
O     -0.46100000      4.18600000      6.09200000
H     -0.38800000      4.74100000      5.31600000
H     -0.01100000      4.67600000      6.78000000
O      9.20500000     -1.08700000     12.03300000
H      9.01000000     -0.78500000     11.14600000
H      8.39600000     -0.93200000     12.52200000
O     -6.40900000     12.18200000     -9.56700000
H     -6.66700000     11.33300000     -9.92800000
H     -5.61300000     11.99800000     -9.06900000
O     -4.86200000      2.30600000     12.23400000
H     -4.56700000      2.63300000     13.08400000
H     -4.41400000      2.86100000     11.59500000
O      4.49300000     -1.97200000      6.09900000
H      4.09800000     -1.69600000      5.27200000
H      4.08700000     -2.81800000      6.28700000
O     -1.11500000      8.95000000    -13.71800000
H     -1.27200000      8.24400000    -14.34400000
H     -0.20800000      9.21200000    -13.87500000
O      9.93600000     -9.49200000      7.71500000
H     10.60500000     -9.92500000      7.18400000
H      9.43200000    -10.21100000      8.09700000
O     -1.78900000     -3.69600000    -15.03800000
H     -1.31500000     -4.44900000    -14.68600000
H     -2.55500000     -4.07400000    -15.46800000
O     -3.91800000      0.41700000      4.09400000
H     -4.58900000     -0.25400000      4.22300000
H     -3.11900000      0.02800000      4.45000000
O    -15.57000000     -5.64200000      5.86800000
H    -15.32300000     -6.12300000      6.65800000
H    -14.79600000     -5.69200000      5.30600000
O     -3.73500000      8.64500000      1.54400000
H     -3.01700000      8.02800000      1.68400000
H     -3.48300000      9.13200000      0.76000000
O     10.71000000    -11.28800000      1.38400000
H     10.89100000    -11.95100000      2.05000000
H     10.70700000    -11.77300000      0.55900000
O      7.75200000     -1.65400000     -9.96100000
H      6.83900000     -1.41100000     -9.81100000
H      7.82800000     -2.53600000     -9.59700000
O     10.09000000      0.14600000     -5.94100000
H      9.86900000      0.64500000     -6.72800000
H      9.65700000     -0.69900000     -6.06500000
O      9.67700000    -14.13000000     -2.03900000
H      9.32900000    -15.00000000     -2.23300000
H      9.34100000    -13.92700000     -1.16600000
O      3.80100000      3.65800000      1.09500000
H      3.08600000      3.45500000      1.69900000
H      4.29600000      4.35000000      1.53400000
O     -1.52700000      4.52600000     10.60500000
H     -1.32200000      3.99300000     11.37300000
H     -0.68000000      4.67800000     10.18600000
O     -3.38000000     -4.51800000     13.95400000
H     -2.67400000     -4.90600000     13.43700000
H     -3.73900000     -3.83200000     13.39100000
O     -8.19300000      5.16400000     -9.11000000
H     -8.30200000      4.48500000     -8.44300000
H     -9.08000000      5.33100000     -9.42900000
O      1.68900000     -7.68500000    -13.30900000
H      2.51100000     -7.64900000    -13.79800000
H      1.63900000     -8.58700000    -12.99100000
O     17.20100000     -0.40600000      4.37700000
H     16.59900000     -0.68100000      5.07000000
H     16.64300000      0.04000000      3.74000000
O     15.46500000     -4.86000000     -2.82100000
H     15.87000000     -5.36700000     -2.11700000
H     16.16600000     -4.29300000     -3.14100000
O     -8.62100000      7.08600000    -11.71900000
H     -9.20300000      7.84600000    -11.71900000
H     -9.03300000      6.46900000    -12.32300000
O    -15.91200000     -0.79100000     -5.61700000
H    -14.97100000     -0.67500000     -5.48400000
H    -16.26600000     -0.90500000     -4.73500000
O     -1.41200000      3.43000000     13.32400000
H     -0.62100000      3.06400000     13.72100000
H     -1.98900000      3.61400000     14.06500000
O      9.78300000     -2.31000000      2.31900000
H     10.02200000     -1.42200000      2.05300000
H      9.69600000     -2.79200000      1.49600000
O      3.45400000     13.08700000     12.03600000
H      3.12300000     12.85700000     11.16800000
H      4.17900000     13.68700000     11.86500000
O    -11.99800000     -1.99800000    -11.31200000
H    -12.23000000     -1.57700000    -10.48400000
H    -11.84200000     -2.91300000    -11.08000000
O     12.84600000    -10.67500000     -1.16400000
H     12.99000000    -10.07800000     -0.42900000
H     13.11300000    -11.53200000     -0.83100000
O     -5.81700000     15.01000000      1.65600000
H     -5.05400000     15.36000000      1.19600000
H     -5.44900000     14.50600000      2.38200000
O     -4.10300000    -13.28200000    -12.28800000
H     -5.03400000    -13.34800000    -12.07400000
H     -3.67700000    -13.10300000    -11.45000000
O    -14.35800000     10.66900000      0.01700000
H    -15.21800000     11.06200000      0.16400000
H    -13.95400000     10.64600000      0.88500000
O      7.55100000      9.86200000      3.39300000
H      7.24500000      8.97000000      3.23100000
H      8.16700000     10.03600000      2.68100000
O      8.05400000    -10.86000000      5.31900000
H      7.39100000    -10.67900000      4.65300000
H      7.57000000    -11.27400000      6.03300000
O      5.15000000    -10.22600000      9.60600000
H      4.39400000     -9.91600000      9.10700000
H      4.90300000    -11.10500000      9.89300000
O      3.14500000     -1.22400000     14.89400000
H      3.91800000     -1.59300000     15.32200000
H      2.42100000     -1.77700000     15.18900000
O      3.92900000      0.75800000    -12.56500000
H      2.99000000      0.60300000    -12.46200000
H      4.18100000      0.21300000    -13.31100000
O    -11.11600000     -7.63600000     11.52400000
H    -10.98900000     -7.53700000     12.46700000
H    -10.42800000     -8.24300000     11.25100000
O      5.55000000      3.10300000      4.47400000
H      6.04900000      3.54200000      3.78400000
H      6.05300000      3.26500000      5.27300000
O     -1.69400000      7.70700000     -7.09200000
H     -1.66600000      8.56400000     -7.51700000
H     -2.49100000      7.29800000     -7.42900000
O    -14.85900000     -7.40800000      3.24800000
H    -15.43600000     -6.70000000      2.96100000
H    -15.14200000     -8.16800000      2.74000000
O     11.71900000     10.35600000     -4.98900000
H     11.17100000     10.84200000     -4.37300000
H     11.94200000     10.99400000     -5.66700000
O     -8.53400000     13.78200000      4.11200000
H     -8.24800000     13.12600000      4.74700000
H     -8.48100000     14.61300000      4.58500000
O    -14.55500000      2.79200000     -5.01500000
H    -14.20800000      2.84200000     -4.12500000
H    -14.98200000      3.63800000     -5.15400000
O      0.53600000     -8.61800000      6.68500000
H      0.40800000     -8.20100000      7.53600000
H      0.11000000     -8.02900000      6.06200000
O     -0.89900000    -13.83500000     12.63500000
H     -1.08500000    -13.64400000     11.71600000
H     -1.16800000    -14.74700000     12.75000000
O     -2.30100000     -9.17400000      7.74600000
H     -2.88100000     -9.86400000      8.06800000
H     -1.57600000     -9.15900000      8.37000000
O    -12.07800000      1.29800000      1.27400000
H    -11.85400000      2.21000000      1.45800000
H    -11.27100000      0.91900000      0.92500000
O      0.18400000    -18.24200000     -1.83200000
H      0.34300000    -17.30200000     -1.91400000
H      0.91300000    -18.65000000     -2.29900000
O     10.46200000      2.67900000    -14.10000000
H     10.80200000      1.82700000    -13.82800000
H      9.51000000      2.57900000    -14.06600000
O     -9.67600000     -9.77500000      4.07800000
H     -9.13700000     -9.07700000      4.45000000
H     -9.44300000    -10.55300000      4.58400000
O      2.10400000      6.55600000      0.30300000
H      2.82800000      6.04700000      0.66700000
H      1.59500000      5.92200000     -0.20200000
O     -1.41700000     -4.50500000      9.24800000
H     -2.32100000     -4.36900000      8.96200000
H     -1.13900000     -3.65000000      9.57700000
O     -6.65200000    -10.04000000     -3.72800000
H     -6.89500000    -10.93800000     -3.50200000
H     -6.83600000     -9.97100000     -4.66400000
O      5.37500000     -5.09400000     17.01500000
H      4.51800000     -4.66900000     17.04000000
H      5.74900000     -4.82900000     16.17400000
O    -11.94400000      3.51900000     -8.00600000
H    -11.08100000      3.93300000     -8.01000000
H    -12.49500000      4.11700000     -7.50200000
O      4.71000000      7.67300000    -15.97300000
H      4.71400000      7.01800000    -15.27500000
H      5.47200000      7.45600000    -16.51100000
O      1.07600000      0.42200000    -12.58400000
H      0.80900000      0.93600000    -13.34600000
H      0.45400000      0.66800000    -11.89900000
O      2.44300000      0.58400000      9.90400000
H      2.54500000      1.25000000     10.58300000
H      2.74900000     -0.22500000     10.31300000
O      9.52300000     12.24900000     -6.60600000
H     10.22500000     12.64000000     -6.08500000
H      9.09100000     12.99500000     -7.02200000
O     12.86700000     -2.81000000     -9.45100000
H     12.01400000     -3.10300000     -9.77100000
H     12.93500000     -1.90200000     -9.74600000
O     -4.73600000     -2.01900000     -1.53500000
H     -4.55000000     -1.23100000     -2.04700000
H     -4.13400000     -2.67700000     -1.88200000
O      3.50400000     11.94900000     -8.17500000
H      3.40900000     12.89700000     -8.26200000
H      4.44100000     11.81500000     -8.02800000
O     -3.36400000     -1.48000000      8.72600000
H     -3.14700000     -0.87000000      9.43100000
H     -3.51200000     -2.31500000      9.16900000
O     -8.14300000     -9.62600000    -10.10600000
H     -7.49500000    -10.33000000    -10.13800000
H     -8.16500000     -9.28100000    -10.99800000
O      2.34400000      2.90500000    -10.19500000
H      1.92400000      2.07500000    -10.41900000
H      1.88500000      3.20100000     -9.40900000
O      1.64600000     12.09700000      2.61200000
H      2.52000000     12.48600000      2.62100000
H      1.40800000     12.06400000      1.68500000
O      4.68000000     -9.54700000     -5.51100000
H      5.05400000    -10.09600000     -6.19900000
H      5.32400000     -8.84900000     -5.38400000
O    -16.45500000     -4.77200000     -4.07100000
H    -15.90800000     -4.60900000     -3.30200000
H    -15.92700000     -4.46800000     -4.80900000
O     -1.51700000     -4.67800000     -3.72800000
H     -1.27100000     -5.57000000     -3.97600000
H     -2.34500000     -4.78000000     -3.26000000
O    -14.02000000      7.48800000      6.49000000
H    -13.69400000      7.04000000      5.71000000
H    -13.40300000      8.20700000      6.62900000
O     -7.11600000     -9.25200000     10.13200000
H     -7.54000000    -10.06100000      9.84600000
H     -7.81400000     -8.59700000     10.11800000
O     -3.25400000     -6.62800000     15.70600000
H     -3.06200000     -5.81200000     15.24400000
H     -4.20600000     -6.63100000     15.80200000
O      6.88500000     -9.47500000    -12.62500000
H      5.94000000     -9.45400000    -12.47400000
H      7.01000000     -8.97000000    -13.42800000
O      6.92900000      6.22300000      4.11200000
H      6.81800000      5.69900000      4.90500000
H      7.81800000      6.57400000      4.17900000
O     -5.48400000      4.32800000     -8.78600000
H     -6.33200000      4.73800000     -8.95900000
H     -5.68600000      3.40100000     -8.66500000
O     -9.94900000     -6.22300000      2.73800000
H     -9.18900000     -6.80400000      2.70300000
H     -9.57800000     -5.34100000      2.70700000
O     -7.27100000     -2.11700000     -8.49600000
H     -7.81000000     -2.20100000     -7.71000000
H     -7.64300000     -1.36900000     -8.96300000
O    -11.27900000     -1.68300000      3.48000000
H    -12.18700000     -1.97900000      3.41600000
H    -10.98100000     -2.00600000      4.33000000
O      1.76600000      9.21100000      0.05600000
H      1.03900000      8.94700000     -0.50800000
H      2.19600000      8.38900000      0.29200000
O    -11.35200000      8.09800000     -6.58300000
H    -10.75200000      7.94300000     -7.31300000
H    -11.96900000      7.36700000     -6.62100000
O      5.71800000     -4.40400000     14.31700000
H      4.96400000     -4.99100000     14.37300000
H      6.45200000     -4.97700000     14.09500000
O     11.33300000     -3.05300000      8.74400000
H     10.37800000     -3.04300000      8.67500000
H     11.63500000     -3.24500000      7.85600000
O    -12.48300000     -4.47100000      8.05900000
H    -13.08300000     -3.73100000      8.14800000
H    -12.52500000     -4.70200000      7.13100000
O      3.18500000     -9.85300000     13.13700000
H      2.77400000     -8.99400000     13.23000000
H      3.37200000    -10.12800000     14.03500000
O    -10.83000000     -6.21300000     -7.42200000
H    -10.82200000     -6.85200000     -6.70900000
H    -10.14300000     -6.51000000     -8.01800000
O     -2.16300000      7.10800000      6.33800000
H     -1.71200000      6.26700000      6.26400000
H     -2.08700000      7.34000000      7.26400000
O      5.58300000      6.58800000     14.76100000
H      5.04400000      7.03400000     14.10700000
H      6.04500000      5.91100000     14.26800000
O      8.90700000     12.93900000      3.03800000
H      8.00400000     13.12300000      2.78000000
H      8.87900000     12.05000000      3.39200000
O    -12.75000000     -3.12900000     -8.30700000
H    -12.31800000     -3.10100000     -7.45300000
H    -12.18500000     -3.68400000     -8.84400000
O     -8.04500000     12.63200000     -2.87400000
H     -7.48300000     13.21400000     -3.38400000
H     -8.57900000     12.18100000     -3.52800000
O     -0.20100000    -12.05300000     -5.42800000
H     -0.60100000    -12.55100000     -6.14100000
H     -0.51300000    -11.15800000     -5.55600000
O     -8.54900000     -8.55900000     -6.56800000
H     -9.14400000     -9.10000000     -7.08800000
H     -7.71600000     -9.03000000     -6.59200000
O     -8.34500000     -2.99000000     -6.00700000
H     -8.22800000     -2.82300000     -5.07200000
H     -8.13600000     -3.91800000     -6.11200000
O     14.56600000      0.76400000      8.08600000
H     13.81400000      1.25300000      8.42300000
H     15.28300000      0.99100000      8.67800000
O     10.17200000     -7.13100000     -0.77000000
H     10.44100000     -6.71600000     -1.59000000
H     10.71800000     -6.71700000     -0.10200000
O     -0.21400000     16.35600000      4.59600000
H     -0.23400000     16.04000000      5.49900000
H     -0.40000000     15.58100000      4.06600000
O    -12.11600000      9.72800000      6.36600000
H    -11.76100000      9.67700000      7.25300000
H    -11.38700000      9.47100000      5.80100000
O     10.80200000     -6.83400000      8.76300000
H     10.01000000     -6.29900000      8.82000000
H     10.47900000     -7.72700000      8.63800000
O      8.83300000      0.28900000    -11.65100000
H      8.19300000      1.00200000    -11.64300000
H      8.39200000     -0.43400000    -11.20500000
O     12.83400000      9.08300000     -2.69000000
H     12.13500000      9.62400000     -3.05600000
H     13.63100000      9.40100000     -3.11500000
O    -11.01000000     -3.38300000     -6.08900000
H    -10.10500000     -3.07000000     -6.07700000
H    -10.94600000     -4.28900000     -6.38900000
O     12.75800000     -5.57800000      7.19600000
H     12.03100000     -6.00600000      7.64700000
H     13.07700000     -6.23600000      6.57700000
O      3.52300000    -17.27500000      0.80400000
H      4.45300000    -17.43100000      0.63900000
H      3.31400000    -16.50100000      0.28100000
O     10.43100000     -6.61600000      3.92200000
H      9.78400000     -6.50800000      4.62000000
H     10.39200000     -7.54600000      3.70100000
O      4.51100000    -13.76200000     -0.59500000
H      5.22200000    -14.40300000     -0.56900000
H      4.87000000    -13.02600000     -1.09200000
O      5.56300000      3.65900000     10.12200000
H      5.94700000      4.50900000      9.90800000
H      5.44200000      3.23100000      9.27400000
O     -5.91800000      7.97700000     12.88700000
H     -6.39100000      8.46700000     13.56000000
H     -5.14500000      7.63700000     13.33800000
O     11.64200000      7.09900000      1.73800000
H     12.58400000      6.97200000      1.85100000
H     11.30000000      7.16200000      2.63000000
O     12.43500000     -0.69200000      5.19100000
H     11.60500000     -0.34900000      5.52200000
H     12.68200000     -1.37100000      5.81900000
O      9.62300000      6.65000000     -8.65100000
H      9.74900000      7.18100000     -7.86500000
H      8.68900000      6.44000000     -8.65200000
O      6.19400000     -6.60900000    -15.14300000
H      6.00400000     -5.67700000    -15.24600000
H      6.65200000     -6.67000000    -14.30500000
O      5.77400000      8.51100000      1.41300000
H      5.76100000      9.20200000      2.07600000
H      5.14900000      8.80400000      0.75000000
O      3.65800000     -6.04600000     14.27200000
H      2.89600000     -6.43600000     14.70100000
H      3.29800000     -5.59300000     13.51000000
O     -2.66000000    -10.94100000    -13.93900000
H     -3.58700000    -10.77100000    -14.10500000
H     -2.63900000    -11.83300000    -13.59300000
O     -4.70200000      9.11100000     -6.65500000
H     -4.73300000      8.36500000     -7.25300000
H     -4.19400000      8.79700000     -5.90700000
O    -10.45200000      3.86700000      2.26600000
H     -9.67900000      4.35300000      2.55200000
H    -10.81900000      3.50400000      3.07200000
O      0.56100000     -6.14700000     -1.54100000
H     -0.37600000     -6.34100000     -1.50900000
H      0.90200000     -6.72400000     -2.22500000
O      0.49700000     -6.31900000      4.35700000
H     -0.14800000     -5.83800000      4.87600000
H      0.89600000     -5.65400000      3.79600000
O      7.21100000      5.66200000    -10.93100000
H      7.50500000      6.03200000    -11.76300000
H      7.98400000      5.22200000    -10.57700000
O      3.75200000      4.88300000     16.60800000
H      4.66200000      4.96200000     16.89600000
H      3.76000000      5.18900000     15.70100000
O     11.08200000    -10.52400000     -3.30600000
H     11.69600000    -10.43500000     -2.57700000
H     10.23800000    -10.25700000     -2.94200000
O     -5.70700000     -0.17200000    -16.47200000
H     -4.75200000     -0.13100000    -16.41000000
H     -6.01000000     -0.06700000    -15.57000000
O     12.50000000      4.40900000      7.13600000
H     11.98100000      3.88400000      6.52600000
H     12.11200000      4.23200000      7.99400000
O     -7.63500000    -16.02100000      3.46900000
H     -6.99700000    -15.34700000      3.23400000
H     -8.17600000    -16.12000000      2.68600000
O      3.01500000      5.94300000     13.36400000
H      3.61600000      5.31400000     12.96500000
H      2.58400000      6.36600000     12.62200000
O     12.71100000     -9.36100000      1.81200000
H     13.36700000    -10.05800000      1.84600000
H     11.87300000     -9.81500000      1.89700000
O      0.85200000     -8.99500000     -2.59500000
H      1.73600000     -9.31500000     -2.77200000
H      0.34700000     -9.78400000     -2.39700000
O     -0.92900000     -2.15900000    -12.80800000
H     -1.40700000     -2.59300000    -13.51500000
H     -1.56700000     -2.08500000    -12.09800000
O    -10.89900000     -5.61800000    -13.12700000
H    -10.52700000     -4.75200000    -13.29300000
H    -11.83900000     -5.46100000    -13.03200000
O    -10.11000000      6.33500000     -3.69000000
H    -10.63400000      5.70500000     -4.18600000
H     -9.30600000      5.86200000     -3.47700000
O     -4.38400000     -4.39900000      8.73800000
H     -5.15800000     -4.30700000      9.29300000
H     -4.03900000     -5.26600000      8.94900000
O     -1.06200000      3.12800000    -12.45100000
H     -1.80000000      2.60400000    -12.76300000
H     -0.77300000      2.68300000    -11.65400000
O     11.78400000     13.68000000      3.70300000
H     12.35500000     12.93500000      3.89200000
H     10.90400000     13.36500000      3.91100000
O      1.50600000     -3.28500000     -9.59000000
H      0.82500000     -3.69400000    -10.12400000
H      1.91700000     -2.64700000    -10.17300000
O     -6.56100000      5.95900000      6.47300000
H     -6.26600000      5.91500000      7.38200000
H     -6.26600000      6.81700000      6.16700000
O      3.12300000     -3.83800000     10.87600000
H      2.41600000     -4.08900000     10.28300000
H      3.62800000     -4.64100000     11.00100000
O      9.88200000     11.96300000      6.97500000
H     10.36200000     11.43600000      6.33600000
H     10.56400000     12.37600000      7.50500000
O    -12.11100000     12.86900000      0.04100000
H    -12.79400000     12.20200000     -0.03600000
H    -11.34000000     12.46900000     -0.36000000
O     -5.87500000     -5.18000000    -13.66100000
H     -5.21300000     -5.59800000    -14.21200000
H     -6.65300000     -5.72600000    -13.76500000
O     -8.84300000      4.20300000      6.26500000
H     -9.27000000      5.02100000      6.52200000
H     -7.90700000      4.38700000      6.34400000
O     13.74800000      3.29300000     -1.63600000
H     13.25900000      4.07400000     -1.89800000
H     13.22800000      2.91200000     -0.92900000
O      6.56200000     -1.12300000     12.89000000
H      6.11000000     -0.27900000     12.89700000
H      6.29800000     -1.54200000     13.71000000
O     -7.16900000      3.84700000    -11.23400000
H     -7.67600000      4.34000000    -10.58900000
H     -6.77600000      4.51800000    -11.79400000
O     14.85900000      7.89100000     -6.12800000
H     14.12200000      8.30900000     -6.57200000
H     14.51900000      7.04100000     -5.84800000
O    -10.13900000     11.67200000     -4.46800000
H    -10.64300000     11.74100000     -3.65700000
H    -10.00400000     10.73100000     -4.58700000
O    -16.83300000     -5.57900000      1.60200000
H    -17.31600000     -5.34100000      2.39300000
H    -17.49600000     -5.94900000      1.01800000
O     -1.13300000     -2.94900000     -6.08100000
H     -1.35100000     -2.16600000     -5.57400000
H     -1.33300000     -3.67800000     -5.49300000
O      9.78100000     -3.53600000      5.08300000
H      9.47100000     -4.37300000      4.73600000
H      9.88700000     -2.98100000      4.31000000
O     11.00800000      2.41100000     13.08800000
H     10.05900000      2.52000000     13.14700000
H     11.21000000      1.72500000     13.72500000
O     -0.24400000     11.36700000     -0.10400000
H      0.39800000     10.67600000     -0.27200000
H     -0.53400000     11.21000000      0.79500000
O     -1.74300000      1.28300000     16.40200000
H     -1.93400000      0.37100000     16.18300000
H     -2.06400000      1.38700000     17.29700000
O     -8.90200000      2.97600000     -7.27400000
H     -8.26100000      2.37400000     -7.65300000
H     -9.01900000      2.66800000     -6.37600000
O    -13.00100000     -0.76200000     -4.62800000
H    -12.83100000     -0.05100000     -5.24600000
H    -12.31900000     -0.66800000     -3.96200000
O     -9.90100000      7.60700000      4.96500000
H     -9.16800000      7.27800000      4.44500000
H    -10.24800000      8.33900000      4.45500000
O     -8.11400000     -2.18900000     13.39900000
H     -8.77900000     -2.83800000     13.17000000
H     -7.42400000     -2.69400000     13.82900000
O     -2.54300000    -14.59900000      3.65100000
H     -2.72600000    -15.09900000      2.85600000
H     -3.08300000    -13.81300000      3.56900000
O     -7.97200000      4.90800000     -2.86400000
H     -7.33000000      4.21200000     -3.00300000
H     -8.08400000      4.94400000     -1.91400000
O     -7.96000000    -15.70400000     -2.43700000
H     -7.49100000    -16.52600000     -2.29800000
H     -7.30100000    -15.02400000     -2.29400000
O     -8.01600000    -10.27700000      0.15900000
H     -8.05200000    -10.56400000     -0.75300000
H     -8.93100000    -10.25100000      0.43900000
O     -5.68200000     11.52800000     12.35100000
H     -6.48100000     11.22500000     12.78300000
H     -5.08600000     11.73800000     13.06900000
O    -16.23900000      2.54300000     -0.38900000
H    -15.55200000      2.22100000      0.19300000
H    -16.98000000      2.72300000      0.19000000
O     -5.11600000     -1.08000000     17.10000000
H     -5.62900000     -0.27900000     16.99700000
H     -4.45000000     -1.02800000     16.41500000
O     -6.06400000      3.12100000     -3.66000000
H     -6.21400000      2.32600000     -3.14900000
H     -5.99800000      2.81400000     -4.56500000
O    -17.37900000     -1.25500000      1.83100000
H    -17.34500000     -1.10700000      0.88600000
H    -18.09200000     -0.69500000      2.13600000
O    -13.72400000     -6.31200000     -7.12800000
H    -14.07700000     -6.87300000     -7.81900000
H    -12.77400000     -6.37400000     -7.23200000
O      5.75000000     -1.82500000     15.27400000
H      6.22500000     -1.65700000     16.08800000
H      5.87200000     -2.76100000     15.11400000
O    -10.24400000      6.62600000      7.33400000
H    -10.29300000      6.89500000      6.41700000
H     -9.39900000      6.95800000      7.63700000
O      2.76400000     13.95400000    -10.16600000
H      1.90900000     13.55700000    -10.33500000
H      3.39200000     13.25400000    -10.34400000
O     -7.76400000     -6.21300000     -2.57600000
H     -7.63300000     -5.69500000     -1.78200000
H     -7.21800000     -6.98900000     -2.44900000
O    -11.24200000    -12.24100000     -3.66500000
H    -12.18000000    -12.41500000     -3.74400000
H    -11.10800000    -11.42600000     -4.14800000
O    -12.30100000     -9.90800000      8.31600000
H    -12.69900000    -10.24300000      7.51200000
H    -12.01800000     -9.02200000      8.09200000
O     -8.22300000      0.02900000     15.44300000
H     -8.12400000     -0.62100000     14.74800000
H     -8.66600000      0.76600000     15.02100000
O      5.00200000     -1.06900000     -9.95500000
H      4.72300000     -0.94900000     -9.04700000
H      4.30100000     -0.67500000    -10.47500000
O    -12.05600000     12.15300000      3.86100000
H    -12.99000000     12.35600000      3.91500000
H    -11.66400000     12.93200000      3.46800000
O      0.76800000      6.86000000     -4.63200000
H      1.61000000      6.51300000     -4.33600000
H      0.20100000      6.09200000     -4.69500000
O     13.72300000      3.18400000    -10.11100000
H     14.28400000      3.95700000    -10.18700000
H     12.99000000      3.47300000     -9.56800000
O     -2.76700000     13.39300000      5.87700000
H     -3.27900000     12.87600000      6.50000000
H     -1.96300000     12.88900000      5.75200000
O    -12.49900000     -4.25900000     -1.00100000
H    -11.96600000     -4.96100000     -1.37400000
H    -11.96200000     -3.89900000     -0.29600000
O      7.42100000      1.91500000     16.07900000
H      7.33200000      2.59500000     15.41100000
H      6.52100000      1.65400000     16.27600000
O      4.94600000      2.28200000     -6.52000000
H      5.29100000      2.87200000     -5.85000000
H      5.10700000      2.73700000     -7.34700000
