# Supplementary material for: Integrated Multiscale Multilevel Approach to Open Shell Molecular Systems
Source: J Chem Theory Comput. 2023 Feb 13;19(5):1446–56. doi: 10.1021/acs.jctc.2c00805 (PMC10018740; doi:10.1021/acs.jctc.2c00805)
Supplement: Supplementary file 2 — ct2c00805_si_002.zip [file ct2c00805_si_002.zip › structures/PROXYL/frame76.xyz]

2543

C      0.68000000      1.91500000     -0.00800000
H      0.67800000      2.80900000     -0.63300000
H      1.44000000      1.98300000      0.77000000
C      0.82200000      0.64700000     -0.84900000
C      0.30500000      0.83500000     -2.28400000
H      0.87700000      1.56000000     -2.86400000
H     -0.73700000      1.15700000     -2.29100000
H      0.39600000     -0.10600000     -2.82600000
C      2.27200000      0.10400000     -0.89600000
H      2.42500000     -0.77800000     -1.51700000
H      2.94100000      0.90000000     -1.22400000
H      2.54400000     -0.19500000      0.11600000
N     -0.02000000     -0.32700000     -0.17500000
O     -0.02600000     -1.53700000     -0.57100000
C     -0.75100000      0.20200000      0.97900000
C     -2.24100000     -0.27800000      1.03400000
H     -2.73800000      0.07600000      0.13100000
H     -2.24100000     -1.36000000      1.16500000
H     -2.85600000      0.10300000      1.84800000
C     -0.03100000     -0.13400000      2.32500000
H      1.04600000     -0.16500000      2.15800000
H     -0.14600000     -1.20200000      2.51000000
H     -0.37800000      0.49100000      3.14700000
C     -0.64200000      1.65600000      0.68900000
H     -1.38300000      1.99100000     -0.03700000
H     -0.77700000      2.27000000      1.58000000
O     -7.84700000      4.42700000     15.12100000
H     -8.06300000      5.35900000     15.10300000
H     -7.51000000      4.24200000     14.24500000
O     -0.72000000     -7.25500000     10.78400000
H     -0.83800000     -6.45300000     10.27400000
H      0.05800000     -7.08800000     11.31500000
O    -15.88000000     -1.41800000     -9.30300000
H    -15.04600000     -1.13200000     -8.93200000
H    -15.94400000     -0.95400000    -10.13700000
O     -3.38300000    -14.52400000      0.31200000
H     -3.43300000    -13.57700000      0.44000000
H     -3.85800000    -14.89100000      1.05800000
O      5.50900000     -2.98400000    -12.45000000
H      5.56500000     -3.89800000    -12.72800000
H      5.80400000     -2.99100000    -11.54000000
O     11.80800000     -4.15600000    -10.54500000
H     11.10000000     -4.50800000    -11.08400000
H     11.36100000     -3.69300000     -9.83600000
O     -4.58600000      4.29200000     14.00500000
H     -4.95400000      3.41900000     13.87000000
H     -5.14100000      4.87000000     13.48200000
O     -8.17500000      7.38300000     -9.85900000
H     -7.46700000      6.76200000     -9.69100000
H     -7.79400000      8.24000000     -9.66600000
O      6.09900000      5.14900000     15.86400000
H      5.57700000      4.77800000     16.57600000
H      6.23100000      6.06400000     16.11500000
O     12.42600000     -5.15500000     -0.94000000
H     12.70600000     -5.98600000     -1.32200000
H     13.00900000     -4.50400000     -1.33000000
O      5.87100000      5.11100000     -8.73100000
H      6.53800000      4.57600000     -9.16100000
H      5.63100000      4.61300000     -7.95000000
O      3.85100000      8.41600000      5.85500000
H      3.67100000      9.31600000      5.58300000
H      4.43300000      8.50600000      6.60900000
O     -2.81700000      5.77300000     -2.95400000
H     -3.49700000      6.12200000     -2.37800000
H     -2.08700000      5.57300000     -2.36800000
O      0.02100000     -7.52200000    -11.28700000
H     -0.70300000     -7.38000000    -10.67800000
H      0.43200000     -8.33300000    -10.98500000
O     11.29500000    -11.32800000     -5.16200000
H     10.99100000    -10.45300000     -5.40400000
H     10.52600000    -11.75000000     -4.77800000
O    -10.04600000    -13.70100000     -0.16500000
H     -9.67200000    -12.82100000     -0.11500000
H    -10.49000000    -13.82100000      0.67500000
O      4.61500000      1.41300000      1.56700000
H      5.14800000      0.91600000      0.94700000
H      4.51900000      2.27600000      1.16300000
O     12.90800000      6.31800000     -1.25000000
H     12.68300000      6.16500000     -0.33300000
H     13.77500000      5.92600000     -1.35300000
O     -0.20700000      1.65500000     17.90400000
H     -0.17500000      0.93700000     17.27200000
H     -1.13800000      1.86000000     17.98700000
O      1.06400000      5.26100000     -9.56000000
H      0.66500000      4.46800000     -9.91900000
H      1.21700000      5.05500000     -8.63700000
O      0.63100000      4.76900000     17.15200000
H      0.17600000      3.93200000     17.24900000
H      0.05500000      5.29100000     16.59300000
O     -0.94400000     -6.56700000      6.94500000
H     -1.49500000     -7.33300000      7.10900000
H     -0.37800000     -6.82900000      6.22000000
O     -3.82300000     -2.55500000     -2.59300000
H     -3.21500000     -3.27700000     -2.43300000
H     -3.29900000     -1.76600000     -2.45700000
O      9.69600000      2.88700000     -5.80900000
H     10.04900000      3.07700000     -4.94000000
H      9.65600000      3.73900000     -6.24300000
O      9.62200000     -0.66700000     12.55200000
H      9.73300000      0.27100000     12.70800000
H     10.35200000     -1.07500000     13.01700000
O     -6.85200000     -4.28300000     -0.73200000
H     -7.44500000     -3.57900000     -0.47100000
H     -6.05300000     -4.12300000     -0.23000000
O     -6.83000000     -5.20700000     12.82600000
H     -6.02500000     -5.70000000     12.98800000
H     -7.26300000     -5.68200000     12.11700000
O     -8.24700000     -1.94100000     13.69200000
H     -9.13900000     -1.79000000     13.38000000
H     -8.28100000     -2.80200000     14.10900000
O      6.73000000      0.81700000     16.88900000
H      6.52900000      1.14900000     16.01400000
H      7.09600000      1.57100000     17.35300000
O      6.35600000      0.40300000     -0.67100000
H      5.75500000     -0.27800000     -0.97300000
H      6.47100000      0.97500000     -1.43000000
O    -11.00600000      6.12200000     -3.58800000
H    -10.07000000      6.06700000     -3.39500000
H    -11.11000000      5.63700000     -4.40700000
O     -2.64800000     -0.87700000     -8.87100000
H     -3.25300000     -1.30400000     -8.26400000
H     -2.78500000     -1.32900000     -9.70400000
O      4.83100000      0.49400000     10.67300000
H      4.89300000      0.89200000      9.80500000
H      4.63200000     -0.42600000     10.50200000
O     -2.53200000     -2.62000000      4.47100000
H     -2.21400000     -1.73100000      4.62700000
H     -2.81900000     -2.92600000      5.33100000
O      9.98400000     -9.37800000     10.52400000
H     10.25100000     -8.52700000     10.86900000
H     10.21800000    -10.00000000     11.21200000
O      4.62000000      5.47700000      6.47300000
H      5.20900000      5.21700000      5.76500000
H      4.29400000      6.33800000      6.20900000
O     -6.60600000      2.12600000     -7.71200000
H     -6.98700000      1.94000000     -8.57000000
H     -5.85400000      2.68700000     -7.90000000
O      0.88900000     -7.80200000      5.52000000
H      0.70900000     -8.40000000      4.79500000
H      1.70400000     -8.12600000      5.90200000
O     -6.72600000     -8.57200000    -14.90100000
H     -6.42700000     -8.86500000    -14.04000000
H     -6.55600000     -7.63000000    -14.90600000
O     -2.86400000     -4.59600000    -17.34100000
H     -2.76600000     -4.05100000    -16.56000000
H     -1.96700000     -4.77300000    -17.62300000
O     17.08600000      1.23600000      4.64300000
H     17.72100000      0.71800000      5.13800000
H     17.42400000      2.13000000      4.68100000
O    -15.14400000      3.27500000     -4.98500000
H    -15.63000000      4.09900000     -5.00400000
H    -15.10900000      2.99700000     -5.90100000
O     10.54100000     -3.27500000     -8.11300000
H     10.73300000     -4.10700000     -7.68100000
H      9.91300000     -2.84300000     -7.53500000
O      7.36000000      6.49300000     11.29000000
H      8.16600000      6.38100000     11.79400000
H      7.24700000      7.44100000     11.22500000
O      9.90500000     -1.74600000     -5.81900000
H     10.62200000     -1.91700000     -5.20800000
H      9.12900000     -1.67600000     -5.26400000
O      1.50500000    -13.93900000      8.23600000
H      2.35400000    -14.37700000      8.29700000
H      1.71300000    -13.05300000      7.93900000
O    -18.11000000     -0.92500000      2.98900000
H    -17.50300000     -1.13600000      2.28000000
H    -18.14300000     -1.72000000      3.52100000
O     -6.19600000    -10.94300000      0.89200000
H     -6.84100000    -10.24000000      0.96700000
H     -6.21500000    -11.18800000     -0.03300000
O      6.55400000    -12.95500000     -3.02100000
H      6.62900000    -13.05200000     -3.97000000
H      6.60500000    -13.84900000     -2.68400000
O     -4.44700000      3.31100000    -16.65700000
H     -4.77900000      3.87400000    -17.35600000
H     -3.49900000      3.29900000    -16.79000000
O      9.62400000     12.41800000     -4.72700000
H      9.90800000     12.71400000     -3.86200000
H     10.12700000     12.95200000     -5.34100000
O      3.40700000    -11.22300000     12.85000000
H      4.02900000    -10.62600000     12.43400000
H      2.54900000    -10.91800000     12.55600000
O    -14.00900000     -1.01500000     11.70500000
H    -13.65000000     -0.44400000     11.02600000
H    -14.38700000     -0.41500000     12.34800000
O     15.22800000     -3.66500000      7.70300000
H     15.74200000     -3.52700000      8.49900000
H     15.32100000     -2.84700000      7.21300000
O      2.08600000     -3.60600000     16.90600000
H      1.83900000     -3.54600000     17.82900000
H      2.26200000     -2.70200000     16.64600000
O     -2.33800000      2.80100000      9.12800000
H     -1.48900000      2.92400000      8.70400000
H     -2.94800000      3.31300000      8.59700000
O      8.78300000    -12.06500000     -7.68700000
H      8.94100000    -11.84200000     -8.60400000
H      8.04000000    -11.51800000     -7.43200000
O     -3.64400000      2.96500000    -11.79600000
H     -3.61900000      3.49800000    -12.59000000
H     -2.84900000      2.43300000    -11.83900000
O     -4.64400000     -3.87600000      0.63500000
H     -3.78900000     -3.96500000      0.21500000
H     -4.44600000     -3.79600000      1.56800000
O     -1.72300000     14.95400000     -9.96000000
H     -1.31300000     15.58100000     -9.36400000
H     -1.53700000     14.09900000     -9.57200000
O    -14.33900000     -4.30000000      0.96500000
H    -14.19300000     -5.16200000      0.57500000
H    -15.04200000     -3.91700000      0.44000000
O     -5.04200000     -5.95200000     -4.00400000
H     -5.36900000     -5.58100000     -3.18400000
H     -5.79100000     -6.42500000     -4.36700000
O    -10.06700000     -6.82600000     -5.95800000
H    -10.36900000     -5.94900000     -5.71900000
H     -9.54700000     -7.11300000     -5.20700000
O     -0.73700000     -4.54300000     13.23500000
H     -1.56100000     -4.30700000     12.80800000
H     -0.26100000     -3.71600000     13.30800000
O     -7.46500000     -7.20500000     -3.83700000
H     -7.43100000     -8.15300000     -3.96500000
H     -7.20800000     -7.07800000     -2.92400000
O    -14.01300000      9.77700000      1.91200000
H    -13.15800000      9.78900000      1.48100000
H    -13.83600000      9.42300000      2.78400000
O    -14.96100000     -1.44500000     -4.42600000
H    -15.51000000     -0.71900000     -4.13000000
H    -14.10400000     -1.04800000     -4.58200000
O      6.59500000    -10.17100000     -7.69800000
H      6.00000000     -9.94100000     -6.98400000
H      6.64300000     -9.38000000     -8.23500000
O     -3.85100000      4.07800000      0.32700000
H     -3.27800000      4.04000000      1.09300000
H     -3.28200000      4.37600000     -0.38300000
O    -11.89700000     -3.24500000      4.21200000
H    -11.39300000     -3.05800000      3.42000000
H    -12.35000000     -2.42500000      4.40700000
O     -2.41600000     -1.92100000     15.81500000
H     -2.98600000     -2.69000000     15.80100000
H     -3.01800000     -1.17700000     15.82000000
O     -6.35900000     -2.92600000     -3.27100000
H     -6.78300000     -3.39400000     -2.55200000
H     -5.44900000     -2.82800000     -2.99000000
O     -9.47800000     -9.14800000     11.68600000
H     -9.12100000     -9.35400000     12.55000000
H    -10.39300000     -9.42700000     11.73300000
O     13.86900000     -9.53900000      2.36900000
H     13.38800000     -9.48900000      3.19600000
H     14.78800000     -9.44800000      2.62000000
O     -3.42400000      6.64200000     15.32300000
H     -4.00600000      7.11900000     15.91500000
H     -4.01500000      6.18700000     14.72300000
O     -7.15600000      9.55300000     -4.18300000
H     -6.37600000      9.00200000     -4.11700000
H     -7.68800000      9.13500000     -4.86000000
O    -11.96500000     -6.71300000      9.09200000
H    -11.81400000     -6.10300000      9.81500000
H    -11.25400000     -6.53400000      8.47700000
O     -6.84500000      9.67200000      6.87000000
H     -6.16400000      9.86000000      7.51500000
H     -7.23600000     10.52400000      6.67900000
O      6.34000000      4.23900000     -4.15000000
H      7.20200000      3.83400000     -4.24700000
H      6.52500000      5.12700000     -3.84400000
O      9.89000000     -9.88000000     -1.58500000
H     10.40000000     -9.29500000     -2.14500000
H     10.05700000     -9.56700000     -0.69600000
O      1.87500000     -1.59200000    -17.05200000
H      1.09500000     -1.25000000    -16.61500000
H      2.47900000     -1.79700000    -16.33800000
O     -1.27700000    -13.96100000      7.99900000
H     -1.37700000    -13.23000000      7.39000000
H     -0.33300000    -14.11800000      8.03200000
O     -7.24800000     10.97000000     11.21500000
H     -6.60900000     10.88800000     10.50700000
H     -7.53900000     11.88100000     11.17100000
O    -13.37100000      4.90400000      0.40400000
H    -13.41700000      4.28700000      1.13400000
H    -12.91800000      5.66700000      0.76400000
O      5.60500000     11.92500000      0.86400000
H      4.96400000     12.33400000      1.44500000
H      6.42400000     11.94500000      1.35800000
O    -16.61300000      6.74500000      3.15000000
H    -17.13000000      7.16200000      3.83900000
H    -16.57600000      5.82300000      3.40300000
O    -11.71500000     -4.49100000     -5.32800000
H    -11.72000000     -3.72100000     -4.76000000
H    -11.98400000     -4.15900000     -6.18400000
O    -13.62700000     -5.04400000      3.39700000
H    -12.87000000     -4.51600000      3.65100000
H    -13.95300000     -4.62600000      2.60000000
O      8.47800000      9.92600000     -2.39600000
H      9.40500000      9.88100000     -2.16400000
H      8.15900000      9.03000000     -2.28200000
O     -1.21000000     -1.07300000     -4.44600000
H     -0.70600000     -0.43000000     -4.94500000
H     -1.07200000     -1.89800000     -4.91000000
O      0.81700000     11.94300000    -10.67400000
H     -0.00900000     11.99900000    -10.19400000
H      1.49200000     12.05800000    -10.00500000
O     -6.35800000      5.37900000    -12.35400000
H     -6.91200000      5.00900000    -11.66700000
H     -5.67300000      4.72300000    -12.48800000
O    -16.61900000     -5.77400000      0.14000000
H    -17.27200000     -5.22600000      0.57600000
H    -16.24400000     -6.30400000      0.84300000
O     -1.64800000      2.78200000    -16.90600000
H     -0.69700000      2.80700000    -17.00900000
H     -1.91100000      1.95600000    -17.31300000
O      4.85100000     -6.04300000      6.21900000
H      5.55400000     -6.04100000      6.86800000
H      4.14800000     -6.54700000      6.62800000
O      0.13000000     16.82100000      1.40300000
H     -0.05300000     17.11700000      0.51100000
H      0.66700000     16.03700000      1.29000000
O     12.82800000     10.84600000      1.66100000
H     13.01000000     11.56500000      2.26600000
H     13.63400000     10.33000000      1.65100000
O     14.71700000     -1.47400000      4.73100000
H     14.39500000     -1.19700000      3.87300000
H     15.12300000     -0.68900000      5.09900000
O      2.05300000     -9.02100000     15.32900000
H      1.72000000     -8.96300000     14.43300000
H      2.88400000     -8.54700000     15.30600000
O     -5.26300000     -2.82600000     13.23500000
H     -4.86700000     -3.63700000     12.91500000
H     -6.18700000     -3.04300000     13.35600000
O     -1.99200000    -16.12200000     -4.48000000
H     -1.14300000    -16.33500000     -4.86800000
H     -1.77600000    -15.71400000     -3.64100000
O      5.76500000     16.89000000     -2.33400000
H      5.73400000     17.43300000     -1.54600000
H      4.97200000     16.35700000     -2.28900000
O     -1.59700000      9.23700000     -9.56900000
H     -0.64800000      9.12500000     -9.62800000
H     -1.90200000      9.16800000    -10.47400000
O     -0.77200000     -1.29100000      9.56200000
H     -1.13900000     -0.52500000     10.00400000
H      0.17500000     -1.19700000      9.66500000
O      6.99300000     -3.36900000     -9.85100000
H      7.12800000     -4.20900000     -9.41300000
H      7.06100000     -2.71900000     -9.15100000
O     14.89600000     -9.65100000     -0.37800000
H     14.59500000     -9.62800000      0.53000000
H     15.51300000    -10.38200000     -0.40700000
O     -1.50100000     -7.74500000     -9.11100000
H     -1.98400000     -7.02800000     -8.70000000
H     -1.76100000     -8.52300000     -8.61700000
O     -6.27100000      4.24400000      8.07100000
H     -5.35800000      4.29700000      7.78900000
H     -6.39100000      5.00700000      8.63600000
O      0.29300000     10.38500000      0.46200000
H      0.26900000     11.03400000     -0.24100000
H      1.10100000      9.89600000      0.30800000
O      0.58700000      6.67600000     -4.44700000
H      0.70000000      5.93700000     -3.84900000
H      1.46600000      7.04300000     -4.54400000
O      1.35300000     12.10300000     -6.22700000
H      1.83800000     12.36400000     -7.01100000
H      1.19400000     11.16700000     -6.34500000
O     -2.02600000     10.34400000     -3.77600000
H     -2.21400000     11.08500000     -4.35200000
H     -2.03600000      9.58200000     -4.35600000
O     -5.53700000      0.75100000      9.01900000
H     -5.06500000      1.19700000      9.72300000
H     -6.40700000      1.15100000      9.02400000
O     -6.19700000      5.59600000     11.81100000
H     -6.46200000      6.31700000     12.38300000
H     -7.02100000      5.18700000     11.54500000
O     -0.52000000     13.21500000      7.19500000
H     -0.86800000     13.77200000      7.89100000
H     -1.25200000     13.10300000      6.58900000
O      3.31300000      3.28500000     -8.79500000
H      3.78700000      3.81300000     -9.43700000
H      3.11200000      3.89300000     -8.08400000
O    -10.03500000      4.17400000      0.97000000
H     -9.37300000      4.80400000      0.68400000
H    -10.72500000      4.71200000      1.35900000
O     -4.65300000     -2.03500000     -7.13800000
H     -5.37400000     -2.36900000     -7.67200000
H     -5.04500000     -1.87400000     -6.28000000
O    -18.03000000      3.89500000     -1.46500000
H    -17.22300000      3.75800000     -0.96900000
H    -18.35900000      3.01300000     -1.63800000
O     -5.08900000     16.75600000      0.80400000
H     -4.49100000     16.08100000      1.12600000
H     -5.31900000     17.26300000      1.58300000
O      1.41800000      4.20800000     -2.88000000
H      1.85300000      3.39500000     -2.62200000
H      2.12100000      4.75400000     -3.23200000
O      4.33300000    -15.09300000      7.24200000
H      4.34800000    -16.01900000      7.48400000
H      4.94200000    -15.02700000      6.50600000
O      8.94400000      8.15100000      4.17300000
H      9.57000000      8.86700000      4.27500000
H      8.60100000      8.00600000      5.05500000
O      2.69500000     -4.97100000    -14.26500000
H      2.74100000     -5.24800000    -13.35000000
H      3.49300000     -5.32100000    -14.66100000
O      9.47300000    -15.45900000     -1.95700000
H      9.62100000    -15.85900000     -1.09900000
H      8.93700000    -14.68800000     -1.77300000
O    -10.44700000      3.07100000      7.11700000
H    -11.37200000      3.16200000      6.88800000
H     -9.98000000      3.25400000      6.30100000
O      8.67200000      0.41800000     -6.45600000
H      9.44700000     -0.12900000     -6.32700000
H      8.99700000      1.31500000     -6.37700000
O     -1.28500000    -12.12000000     10.77100000
H     -1.00600000    -12.04000000      9.85900000
H     -2.19600000    -11.82800000     10.76900000
O     15.69500000      7.20900000     -2.15600000
H     15.92200000      6.54700000     -2.80900000
H     16.38700000      7.86600000     -2.23000000
O      9.96300000      7.93700000     -0.07500000
H     10.72800000      7.46900000      0.25900000
H     10.21700000      8.85900000     -0.04900000
O     -8.26200000    -14.92000000     -3.34000000
H     -9.17900000    -14.82100000     -3.08500000
H     -8.03700000    -14.08700000     -3.75500000
O      5.42900000      5.82500000    -12.60900000
H      4.54100000      5.63900000    -12.30500000
H      5.56400000      5.22100000    -13.33900000
O      4.59900000    -13.96000000     -0.92700000
H      5.06600000    -14.67200000     -0.48900000
H      5.11300000    -13.78600000     -1.71500000
O     -8.93700000    -12.27400000     -4.46200000
H     -8.96300000    -12.29200000     -5.41800000
H     -9.60700000    -11.63600000     -4.21500000
O      4.85300000     -7.51800000     14.89500000
H      4.73900000     -6.90200000     14.17100000
H      4.81400000     -6.97300000     15.68100000
O     -6.16600000    -12.44300000     -1.55100000
H     -6.44000000    -13.35700000     -1.47400000
H     -5.54400000    -12.44000000     -2.27900000
O     -3.61700000     -4.29400000     -5.75500000
H     -3.98400000     -4.80700000     -5.03500000
H     -4.08400000     -3.46000000     -5.71800000
O      6.75400000     -5.01700000     13.08100000
H      6.85000000     -4.31500000     12.43800000
H      5.81600000     -5.20800000     13.08800000
O      6.75600000     -3.14700000     10.34500000
H      5.88700000     -2.74700000     10.32400000
H      6.91400000     -3.42200000      9.44200000
O      9.05400000      3.39500000     -3.06900000
H      9.66400000      2.65900000     -3.02400000
H      9.32700000      3.97600000     -2.35800000
O    -16.67900000     -3.59900000     -4.64400000
H    -17.52900000     -3.16700000     -4.73200000
H    -16.04600000     -2.88200000     -4.61900000
O      3.52200000      7.45800000     -6.12700000
H      4.35600000      7.39100000     -6.59200000
H      3.12100000      8.25800000     -6.46800000
O     12.95700000     -8.38200000     -5.79200000
H     12.80700000     -8.65500000     -6.69700000
H     13.12100000     -7.44100000     -5.84900000
O     -4.86200000     13.25100000      6.10200000
H     -5.61300000     12.66000000      6.16000000
H     -5.04500000     13.79800000      5.33900000
O     -8.18500000     -4.22800000     -7.66000000
H     -7.60800000     -3.63900000     -8.14600000
H     -7.99500000     -4.04400000     -6.74000000
O      9.83500000     -3.72100000     -1.03800000
H     10.68900000     -3.88700000     -1.43700000
H      9.67300000     -4.48900000     -0.49000000
O      3.28100000     -1.27900000    -14.23400000
H      2.49000000     -1.80600000    -14.34800000
H      3.90400000     -1.87100000    -13.81200000
O     -3.56700000     -7.79000000     -0.68300000
H     -3.65000000     -7.35100000      0.16300000
H     -2.75600000     -8.29500000     -0.61200000
O     14.99800000      3.48900000     -6.50800000
H     14.61500000      3.93500000     -7.26300000
H     14.24900000      3.26600000     -5.95600000
O      3.34000000    -13.82400000     -7.06800000
H      3.67600000    -12.95000000     -7.27200000
H      2.98200000    -13.74300000     -6.18400000
O    -13.03200000      3.28900000      5.55700000
H    -13.03100000      2.77800000      4.74800000
H    -13.67800000      2.85500000      6.11400000
O      6.01100000      0.28600000    -10.87600000
H      6.32200000     -0.52100000    -10.46700000
H      6.44900000      0.30700000    -11.72700000
O     13.03000000     -0.13800000     -3.25700000
H     12.94100000     -1.01000000     -3.64000000
H     13.96100000      0.06900000     -3.34600000
O     -0.05300000     17.60900000     -1.30100000
H     -0.00400000     18.56500000     -1.30200000
H     -0.06800000     17.36900000     -2.22800000
O    -15.30400000     -6.94600000      2.37900000
H    -14.79800000     -6.43900000      3.01400000
H    -15.81000000     -7.56100000      2.91100000
O      3.11500000      7.56900000     14.47600000
H      3.02100000      7.11700000     15.31400000
H      3.94100000      8.04700000     14.55200000
O     14.85400000      0.22100000      7.70500000
H     14.23200000     -0.10600000      8.35500000
H     14.31300000      0.68800000      7.06900000
O      8.19700000     -3.67000000      1.63900000
H      8.20000000     -2.86800000      1.11600000
H      8.24800000     -3.36500000      2.54500000
O     -4.04300000    -13.86600000      4.79500000
H     -4.01200000    -14.76300000      4.46300000
H     -3.50100000    -13.36600000      4.18300000
O      2.51100000    -12.60000000    -11.01500000
H      2.82100000    -13.42800000    -10.65000000
H      2.06900000    -12.84700000    -11.82800000
O     11.90900000     10.59400000     -2.55600000
H     12.54300000     10.47100000     -1.84900000
H     11.43900000     11.39300000     -2.32100000
O     -5.00000000      4.23100000      3.48500000
H     -4.68100000      3.99300000      4.35600000
H     -4.99200000      3.41000000      2.99400000
O      6.74900000      2.07000000    -15.87500000
H      6.66700000      1.16200000    -16.16700000
H      6.39100000      2.58700000    -16.59700000
O     -6.44100000    -11.06800000     -6.96900000
H     -7.31600000    -11.31200000     -7.27200000
H     -6.57000000    -10.79100000     -6.06200000
O     -7.91700000     -3.86700000      7.72800000
H     -7.62500000     -4.21600000      8.57000000
H     -7.96900000     -2.92100000      7.86600000
O      4.65300000      0.72500000     -8.49700000
H      3.96500000      1.39000000     -8.51600000
H      4.92600000      0.63600000     -9.41000000
O      5.19200000     -3.85900000      2.06800000
H      5.72700000     -4.39300000      2.65500000
H      5.77500000     -3.15300000      1.78900000
O     -9.46700000      8.79900000     -5.34400000
H     -9.14200000      8.47900000     -6.18600000
H    -10.31200000      9.19900000     -5.55100000
O     -7.00500000     -9.11700000     -9.66500000
H     -7.33500000     -8.39300000     -9.13200000
H     -6.93700000     -9.85100000     -9.05500000
O     -8.03100000    -12.47600000      7.73400000
H     -7.74100000    -12.56900000      6.82700000
H     -8.41800000    -13.32500000      7.95000000
O     -0.39700000      2.48200000    -10.60800000
H      0.25000000      1.99400000    -10.10000000
H     -0.68100000      1.87000000    -11.28600000
O      5.59400000     -1.57700000     17.14400000
H      5.92100000     -0.68700000     17.01300000
H      6.19400000     -2.12900000     16.64100000
O     -9.83800000      7.62900000    -12.61200000
H     -9.89500000      8.58400000    -12.65800000
H     -9.29200000      7.45900000    -11.84500000
O     13.13600000     -2.27200000     10.97200000
H     13.08800000     -2.06400000     11.90500000
H     13.90800000     -2.83100000     10.89000000
O     14.35700000     -0.56300000      1.81000000
H     14.55900000     -1.48700000      1.66000000
H     13.40700000     -0.50600000      1.70600000
O     -5.87900000      1.36200000      2.60700000
H     -5.58400000      0.72200000      1.95900000
H     -6.49400000      1.91900000      2.13100000
O     13.52200000     -5.71100000     -5.12300000
H     14.12000000     -5.06200000     -5.49500000
H     13.79400000     -5.79100000     -4.20900000
O      0.62100000      7.15100000      7.39900000
H      0.41800000      7.16700000      8.33400000
H      1.09400000      7.96900000      7.24300000
O      9.41400000     15.28400000     -4.99000000
H      8.69300000     14.72700000     -4.69800000
H      9.48400000     15.95900000     -4.31400000
O     -5.48800000      0.05600000    -17.10000000
H     -5.94100000     -0.20800000    -16.29900000
H     -5.25700000      0.97300000    -16.95400000
O      0.15000000     16.30500000     -3.86800000
H      0.89200000     15.86100000     -4.28000000
H     -0.14000000     16.94200000     -4.52000000
O    -11.46900000     -3.74500000      6.77100000
H    -11.83200000     -3.65500000      5.89000000
H    -11.50200000     -4.68500000      6.94900000
O     -3.53000000     11.61700000    -10.88500000
H     -3.66300000     10.67300000    -10.96300000
H     -3.81100000     11.97000000    -11.72900000
O     -4.27700000      9.44600000     -6.24900000
H     -4.27800000      9.95600000     -7.05900000
H     -4.04000000      8.56000000     -6.52400000
O    -15.01900000      3.34600000      1.98600000
H    -15.93200000      3.20100000      2.23500000
H    -14.51300000      2.86200000      2.63900000
O     -6.63800000      5.45700000     -4.40800000
H     -6.85300000      5.63700000     -3.49300000
H     -6.08600000      6.19300000     -4.67400000
O    -10.83100000    -11.93400000      1.92500000
H    -10.20700000    -11.99100000      2.64900000
H    -10.99900000    -10.99700000      1.82800000
O     -5.17800000      9.32100000    -10.41900000
H     -5.77300000      8.86200000    -11.01300000
H     -5.74600000      9.66500000     -9.73000000
O      0.46900000    -14.05000000     -1.84000000
H      0.94700000    -14.87600000     -1.76900000
H      1.11600000    -13.37900000     -1.62200000
O      2.86000000     12.62300000     -8.25600000
H      2.99400000     13.54700000     -8.46900000
H      3.67700000     12.19700000     -8.51300000
O    -14.67100000      5.54000000      6.03800000
H    -14.13800000      4.76500000      5.86100000
H    -15.24400000      5.27700000      6.75800000
O      6.33900000      2.75900000      4.04300000
H      7.05500000      2.16800000      4.27400000
H      5.95900000      2.37700000      3.25200000
O      2.53600000      8.51200000      0.11900000
H      2.51700000      7.71900000     -0.41600000
H      3.26900000      9.01900000     -0.23200000
O     -5.38800000     10.23500000      9.10400000
H     -4.51600000     10.59000000      8.92900000
H     -5.23100000      9.48600000      9.67800000
O    -15.95100000      2.38400000     -7.76500000
H    -15.38400000      2.79500000     -8.41800000
H    -15.52500000      1.55000000     -7.57000000
O     -6.03800000     -8.27100000    -12.24700000
H     -5.21000000     -8.67600000    -11.99100000
H     -6.65800000     -8.54400000    -11.57100000
O      5.37900000    -13.76300000      2.31600000
H      4.51800000    -13.90800000      1.92300000
H      5.74400000    -14.64100000      2.42200000
O     -6.36900000     -3.00500000     -9.21200000
H     -5.93700000     -3.64900000     -9.77300000
H     -6.52800000     -2.25600000     -9.78500000
O      5.57900000    -10.06100000     -0.14500000
H      4.89900000    -10.12000000     -0.81700000
H      5.53300000     -9.15600000      0.16300000
O    -13.21400000    -11.37500000      5.95900000
H    -13.07300000    -10.83100000      5.18400000
H    -12.36700000    -11.79100000      6.11700000
O      0.25500000     -1.82200000    -11.80200000
H      0.39700000     -2.58800000    -11.24700000
H      0.52600000     -2.10500000    -12.67500000
O     -0.16400000     12.22000000    -13.32900000
H     -0.47100000     12.10100000    -12.43100000
H      0.41000000     11.47100000    -13.48800000
O     13.33200000     -7.87900000     10.88900000
H     12.84100000     -8.12500000     11.67300000
H     12.74200000     -7.29800000     10.41000000
O     16.99100000      3.17400000     -1.23000000
H     16.11700000      3.04800000     -1.59900000
H     17.52600000      3.45600000     -1.97200000
O      7.17200000     14.48500000     -3.11400000
H      7.67300000     15.29800000     -3.17300000
H      6.62200000     14.59700000     -2.33900000
O     10.29700000     -0.19900000      5.75100000
H      9.64500000      0.49400000      5.85300000
H     10.30100000     -0.65000000      6.59500000
O     -2.87700000     11.10900000      8.64800000
H     -2.18800000     11.16600000      9.31000000
H     -2.40700000     11.06300000      7.81500000
O      6.32600000    -14.01500000      5.57900000
H      6.30500000    -13.43000000      4.82200000
H      6.05400000    -13.46600000      6.31400000
O     11.50900000     -3.78200000      3.90400000
H     11.35200000     -3.84000000      2.96200000
H     12.46000000     -3.84100000      3.99200000
O     -6.09900000     -6.21400000      8.48800000
H     -6.50900000     -6.82300000      7.87400000
H     -6.80500000     -5.96600000      9.08500000
O     10.11300000    -12.15600000      4.32500000
H     10.86500000    -11.70800000      3.94000000
H     10.08000000    -13.00100000      3.87600000
O     10.72900000     11.01000000      9.43600000
H      9.78000000     11.04200000      9.55600000
H     10.97700000     10.13100000      9.72200000
O     -7.89000000     12.86200000     -8.83300000
H     -8.61600000     12.66200000     -8.24200000
H     -7.33500000     13.46200000     -8.33500000
O     11.33700000     -7.26700000      3.75600000
H     11.48700000     -7.03100000      2.84100000
H     10.63600000     -6.68200000      4.04300000
O     -8.07300000      9.35700000     13.29700000
H     -7.66700000      9.79100000     12.54700000
H     -8.93500000      9.08600000     12.97900000
O      1.92000000    -11.50100000      6.72400000
H      1.15800000    -11.08400000      7.12700000
H      1.84400000    -11.29100000      5.79300000
O      9.81600000     10.48100000     -6.93300000
H      9.99200000     10.94500000     -6.11400000
H      8.96400000     10.06700000     -6.79500000
O      6.09500000      4.84000000      1.55100000
H      6.39500000      5.72500000      1.34500000
H      6.85500000      4.28400000      1.37800000
O     13.77800000      4.57900000      3.51900000
H     14.05300000      3.92900000      4.16600000
H     13.41400000      5.29400000      4.03900000
O     15.06400000      6.33800000      0.76200000
H     15.63500000      6.51100000      0.01400000
H     15.45300000      5.57500000      1.18900000
O      9.60400000     -1.18600000    -15.44800000
H     10.12100000     -1.77500000    -15.99700000
H      8.75500000     -1.62100000    -15.36300000
O     11.32500000     -0.10400000      1.26600000
H     10.44600000      0.23900000      1.10500000
H     11.86800000      0.30000000      0.58900000
O     12.67400000     12.60600000     -4.72000000
H     12.50100000     11.94700000     -4.04700000
H     13.04400000     13.34600000     -4.23900000
O     -9.91300000     10.12000000      9.79300000
H    -10.22100000     10.53900000      8.98900000
H     -9.31700000     10.76000000     10.18300000
O      3.13000000     -6.80400000    -12.21400000
H      2.38300000     -6.76300000    -11.61600000
H      3.88700000     -6.93200000    -11.64300000
O     -7.46700000      9.95600000     -9.08300000
H     -8.24900000     10.46100000     -9.30500000
H     -7.22800000     10.25700000     -8.20700000
O     -3.79100000    -11.19800000      9.48700000
H     -3.98000000    -10.98600000      8.57300000
H     -3.81700000    -10.35500000      9.93900000
O     -0.94700000     11.47400000     10.46900000
H     -0.78300000     10.90800000     11.22400000
H     -0.25400000     12.13400000     10.51000000
O      8.11200000     -7.98000000      1.43900000
H      8.37300000     -8.85400000      1.72900000
H      7.58400000     -7.63600000      2.15900000
O      6.58500000     -7.37300000     10.92400000
H      7.21800000     -7.29800000     11.63800000
H      5.99900000     -8.07900000     11.19700000
O      7.30500000     -1.53700000     -7.85100000
H      6.58700000     -1.67100000     -7.23100000
H      7.92800000     -0.98400000     -7.38000000
O     -0.86800000      4.15100000      3.82700000
H     -1.06100000      3.48300000      4.48600000
H     -1.43800000      4.88500000      4.05600000
O     14.94800000      3.76900000     -3.10300000
H     14.50300000      4.48900000     -3.55100000
H     15.50600000      3.37800000     -3.77500000
O     -4.54200000      0.11300000      6.67600000
H     -4.93000000      0.32600000      7.52500000
H     -3.61200000     -0.02000000      6.86400000
O    -11.21000000     11.05400000      2.55600000
H    -10.63400000     10.33700000      2.81800000
H    -11.39200000     10.89000000      1.63100000
O     -2.33100000      6.06100000     12.38200000
H     -1.99600000      6.75200000     12.95300000
H     -1.76700000      5.30800000     12.56100000
O      4.84000000      7.80100000     -2.55500000
H      4.39200000      6.99600000     -2.29300000
H      4.76400000      8.37600000     -1.79300000
O     -8.18100000      3.09000000     11.97800000
H     -8.74100000      3.82100000     11.71700000
H     -8.08600000      2.56500000     11.18400000
O     17.23400000      4.53600000      1.21100000
H     17.22000000      3.87100000      0.52200000
H     17.85800000      5.19100000      0.90000000
O      3.53100000    -18.03900000      1.95100000
H      3.02100000    -17.24100000      1.81300000
H      3.57100000    -18.45000000      1.08800000
O      0.82000000     -8.19500000     -7.68500000
H      0.48300000     -8.09400000     -8.57500000
H      0.87900000     -9.14200000     -7.55800000
O     10.41900000     13.06300000      2.94900000
H     10.62700000     13.50500000      3.77200000
H     10.65600000     13.69500000      2.27100000
O     -2.88300000    -17.01100000      3.66400000
H     -3.38200000    -16.67700000      2.91900000
H     -2.22100000    -17.58100000      3.27200000
O      3.11600000     11.21300000     12.05800000
H      2.95400000     12.15700000     12.08200000
H      2.52800000     10.88700000     11.37700000
O     -2.56700000      3.95700000     16.06800000
H     -3.11600000      4.53400000     15.53800000
H     -3.15900000      3.26400000     16.36000000
O    -11.82200000     -9.42700000      1.53800000
H    -12.62600000     -9.34700000      1.02500000
H    -11.55100000     -8.52400000      1.70300000
O      1.47600000     -8.94100000    -13.94800000
H      1.02600000     -8.49300000    -14.66400000
H      2.03100000     -8.26700000    -13.55600000
O      2.90200000     -6.39400000     -7.81700000
H      3.36000000     -6.30700000     -6.98100000
H      2.18200000     -6.99700000     -7.63400000
O     -4.37500000     -6.58000000     13.13800000
H     -3.44900000     -6.67100000     13.36500000
H     -4.37100000     -6.15000000     12.28300000
O     -9.80400000     15.09400000     -0.31100000
H    -10.46700000     14.40500000     -0.29100000
H     -8.97000000     14.62600000     -0.26800000
O     -4.45300000      3.43400000     -8.98300000
H     -4.34300000      3.53300000     -9.92900000
H     -3.63500000      3.03500000     -8.68700000
O     10.27700000     -5.94000000      7.73000000
H     11.15900000     -6.13400000      7.41300000
H     10.41400000     -5.35800000      8.47800000
O      8.84500000      3.74900000     15.55900000
H      9.68400000      4.19100000     15.42500000
H      8.19000000      4.43200000     15.41500000
O     -7.71600000     -9.56300000      3.96600000
H     -8.21400000    -10.37300000      4.08100000
H     -8.37300000     -8.91000000      3.72400000
O      8.11500000     -7.45500000    -12.73300000
H      7.82200000     -7.25400000    -11.84400000
H      8.74900000     -8.16300000    -12.62200000
O      0.10300000     -1.74400000     -7.54300000
H     -0.70500000     -1.74200000     -8.05500000
H      0.35700000     -0.82200000     -7.49200000
O     15.21900000      9.34300000      1.35900000
H     15.37600000      8.39900000      1.39400000
H     16.05800000      9.73500000      1.60000000
O     -2.15200000    -10.32900000     -4.75500000
H     -1.22700000    -10.40100000     -4.51900000
H     -2.51400000     -9.71400000     -4.11700000
O      7.72800000     -5.03700000     -7.77200000
H      8.65100000     -4.94500000     -7.53500000
H      7.25500000     -4.58800000     -7.07100000
O      2.71900000     -0.09900000     -4.77400000
H      2.09800000     -0.19500000     -5.49600000
H      2.43900000     -0.74800000     -4.12900000
O     12.53500000     -8.70500000     -8.47600000
H     11.85600000     -9.27800000     -8.83400000
H     12.84900000     -8.20700000     -9.23100000
O      1.21600000     15.05500000     -8.65500000
H      1.24700000     14.93100000     -9.60300000
H      1.43400000     15.97800000     -8.52600000
O    -11.85800000      4.20100000     -1.94100000
H    -11.73500000      5.01900000     -2.42400000
H    -12.34000000      4.45800000     -1.15500000
O     -7.91600000     12.22300000     -2.89700000
H     -7.46700000     11.41200000     -3.13500000
H     -7.74800000     12.81400000     -3.63000000
O     -0.95500000      0.56000000    -12.26900000
H     -0.26600000      0.78700000    -12.89400000
H     -0.69200000     -0.29200000    -11.92100000
O      9.80000000     -6.07700000     -3.75300000
H      8.98100000     -5.85000000     -3.31300000
H      9.86900000     -7.02700000     -3.65600000
O    -16.56500000      1.03800000     -4.01700000
H    -17.48600000      1.09000000     -4.27000000
H    -16.19200000      1.87300000     -4.29900000
O     16.15100000     -7.05000000     -1.32900000
H     16.42200000     -6.98100000     -0.41300000
H     16.00400000     -7.98600000     -1.46500000
O    -11.73500000     -2.54700000     -3.26100000
H    -11.10400000     -2.00400000     -3.73400000
H    -12.25500000     -1.92300000     -2.75500000
O      8.23300000    -10.21100000      3.49800000
H      8.66800000    -10.95000000      3.92300000
H      8.14700000     -9.55400000      4.18900000
O     -0.80400000     13.17100000     -4.74400000
H     -0.09900000     12.72900000     -5.21600000
H     -0.42400000     14.00900000     -4.47600000
O     -3.97000000      3.39100000      5.84100000
H     -4.30900000      2.65100000      6.34400000
H     -4.10900000      4.15000000      6.40800000
O     -5.72800000      7.84300000    -13.45600000
H     -5.19300000      7.70000000    -14.23700000
H     -5.87200000      6.96700000    -13.10000000
O      7.34700000    -10.22500000     -2.96000000
H      6.98300000    -11.10900000     -2.91400000
H      7.94100000    -10.17100000     -2.21100000
O      0.45200000     10.09300000     12.58500000
H      0.52800000      9.14500000     12.47600000
H     -0.25100000     10.20500000     13.22500000
O    -10.62900000    -10.28200000     -3.78400000
H    -10.29100000     -9.43300000     -3.49700000
H    -11.43700000    -10.07100000     -4.25300000
O    -13.25700000     -3.85400000     -8.12300000
H    -13.48600000     -4.36300000     -8.90000000
H    -12.61000000     -3.22100000     -8.43300000
O      8.41400000    -11.55900000      9.03300000
H      9.03400000    -10.84200000      9.17100000
H      8.74500000    -12.27000000      9.58200000
O      1.02300000      0.77500000    -14.28600000
H      0.52700000      0.39200000    -15.00900000
H      1.88500000      0.36300000    -14.34300000
O     -3.14400000     -0.87500000     12.07300000
H     -3.69500000     -1.39300000     12.65900000
H     -3.69400000     -0.13400000     11.81800000
O    -13.09800000      6.36800000     -8.36700000
H    -12.15100000      6.44000000     -8.24900000
H    -13.45400000      6.40500000     -7.47900000
O     -8.43500000      7.91600000      5.65800000
H     -9.01800000      7.86500000      6.41600000
H     -7.63200000      8.31000000      5.99900000
O      0.60800000     -4.28800000     -8.35400000
H      0.65000000     -3.34200000     -8.21100000
H      1.41600000     -4.62500000     -7.96700000
O     -2.50100000      9.75800000     -1.22800000
H     -1.61500000      9.50500000     -0.96900000
H     -2.40800000     10.06500000     -2.13000000
O     -1.00000000     -3.85200000      7.84200000
H     -0.66300000     -4.10600000      8.70200000
H     -0.89400000     -4.63500000      7.30300000
O    -14.55500000     -4.45900000      6.03600000
H    -14.29500000     -4.73700000      5.15700000
H    -14.39800000     -5.22600000      6.58600000
O    -10.65500000     -5.91000000     13.78000000
H    -10.11000000     -5.13800000     13.92700000
H    -11.39300000     -5.80100000     14.37800000
O     -4.61100000      8.04600000     10.48500000
H     -4.64300000      8.05900000     11.44200000
H     -5.29600000      7.42800000     10.23000000
O     -2.84600000     16.28600000      6.58800000
H     -3.60600000     16.74900000      6.23500000
H     -3.21600000     15.65000000      7.20100000
O    -12.75300000     -1.88200000    -10.87900000
H    -13.34700000     -2.51900000    -11.27500000
H    -12.21400000     -1.57200000    -11.60600000
O     -2.84900000    -18.36400000     -0.75200000
H     -3.66500000    -18.82300000     -0.95200000
H     -3.12200000    -17.60700000     -0.23300000
O      9.65800000     -0.89500000     15.62400000
H      9.64500000     -1.62500000     15.00500000
H      9.12300000     -1.19600000     16.35900000
O     -4.46400000    -16.61700000      1.59200000
H     -5.12600000    -16.01100000      1.92500000
H     -4.95600000    -17.23800000      1.05600000
O     -0.89600000      9.46900000    -14.52400000
H     -1.15100000      9.75500000    -13.64700000
H     -1.12100000      8.53900000    -14.54700000
O     -8.51400000     -2.26500000      3.85900000
H     -8.42200000     -1.71400000      3.08200000
H     -7.77900000     -2.87600000      3.80800000
O     -6.54100000    -12.57500000      5.38600000
H     -5.79900000    -13.16500000      5.25200000
H     -6.42400000    -11.89000000      4.72700000
O     -1.21100000     -6.78800000    -13.61300000
H     -0.65900000     -7.00900000    -12.86300000
H     -0.72600000     -7.11500000    -14.37100000
O      0.77000000     11.01200000     -2.35600000
H      1.50000000     10.58700000     -2.80500000
H      0.08800000     11.08500000     -3.02300000
O      1.57600000    -16.45900000     -1.49300000
H      2.47200000    -16.79500000     -1.48200000
H      1.03100000    -17.22400000     -1.30500000
O      8.46300000      4.10800000    -15.06700000
H      7.99100000      3.29400000    -15.24100000
H      8.58800000      4.50300000    -15.93000000
O     -5.30200000     -5.87600000    -15.26500000
H     -5.77500000     -5.23500000    -14.73400000
H     -4.40300000     -5.54900000    -15.29000000
O    -10.72200000      7.62400000      7.19300000
H    -11.21300000      6.93100000      6.75200000
H    -10.85800000      8.39800000      6.64600000
O     -4.17500000    -15.09600000      7.42700000
H     -3.26200000    -15.27900000      7.65000000
H     -4.13800000    -14.75600000      6.53300000
O     11.43200000     -8.54900000     -3.53900000
H     12.08200000     -8.34700000     -2.86600000
H     11.92100000     -8.51600000     -4.36100000
O    -13.14200000     -0.53400000     -2.08900000
H    -13.68400000     -0.13000000     -1.41200000
H    -12.95200000      0.17700000     -2.70000000
O      8.82500000      9.09200000      7.73100000
H      8.47100000      8.33000000      7.27100000
H      9.28300000      8.72400000      8.48600000
O      3.20400000      0.86300000      3.60600000
H      3.70700000      0.90800000      2.79200000
H      2.69100000      1.67100000      3.61600000
O     11.51900000      5.53300000     10.01200000
H     11.25500000      4.86800000     10.64800000
H     11.84100000      5.03200000      9.26200000
O     -7.58800000     -0.26700000    -15.13900000
H     -7.91100000     -1.16700000    -15.18200000
H     -8.30200000      0.26000000    -15.49800000
O      3.21600000     16.07000000     -2.81900000
H      3.16500000     15.64200000     -3.67400000
H      2.42000000     15.79200000     -2.36400000
O     -9.19000000      7.60700000      0.51200000
H     -8.91000000      8.47500000      0.80200000
H     -8.48400000      7.02300000      0.78900000
O     -3.93000000      4.97000000     10.25600000
H     -3.36200000      5.31600000     10.94400000
H     -4.79900000      4.93700000     10.65700000
O     13.99600000      7.50500000      3.67100000
H     14.78700000      7.10900000      3.30500000
H     13.73400000      8.15900000      3.02300000
O     -5.21400000    -15.17700000     -1.90400000
H     -4.33500000    -15.02200000     -1.56000000
H     -5.07000000    -15.63500000     -2.73300000
O     -3.45200000      7.99000000      1.04700000
H     -3.60800000      8.92300000      0.89900000
H     -2.50400000      7.92000000      1.16000000
O     -3.25100000     -6.60600000      1.72600000
H     -3.90200000     -6.49200000      2.41800000
H     -2.49800000     -6.09300000      2.01800000
O      0.45600000     -1.83200000      6.60700000
H      0.88500000     -2.45800000      6.02400000
H     -0.31800000     -2.29500000      6.92800000
O      5.10100000     -8.65900000      3.94900000
H      5.12600000     -9.56900000      3.65500000
H      5.99700000     -8.47400000      4.23200000
O     -2.78900000     14.98100000      2.22900000
H     -2.16500000     14.29900000      1.97800000
H     -2.25000000     15.76000000      2.36600000
O     -2.05700000    -14.70400000     -2.03900000
H     -1.20600000    -14.28700000     -1.90000000
H     -2.36900000    -14.91300000     -1.15900000
O     -6.13700000     16.53000000     -5.11900000
H     -6.04600000     16.11000000     -4.26400000
H     -6.78800000     17.21800000     -4.98100000
O      8.02700000     14.91200000      3.49000000
H      8.38400000     15.69400000      3.06900000
H      8.48400000     14.18400000      3.06800000
O      4.11100000    -11.13900000      2.28800000
H      4.32500000    -10.91400000      1.38300000
H      4.40200000    -12.04600000      2.38400000
O     -7.66000000     13.68400000      8.56300000
H     -8.00000000     13.53600000      9.44600000
H     -6.84000000     14.16000000      8.69900000
O     14.20400000     -2.72500000     -9.56700000
H     13.30000000     -2.78700000     -9.87500000
H     14.66000000     -2.24300000    -10.25600000
O     10.13500000      5.38400000      5.86000000
H     10.97900000      5.82200000      5.75100000
H      9.73600000      5.41400000      4.99000000
O     11.20900000      2.12500000      7.12500000
H     11.78500000      1.87900000      7.84800000
H     10.33600000      1.85200000      7.41000000
O    -12.56700000      7.71200000     -1.71300000
H    -13.12000000      6.95200000     -1.53200000
H    -12.49300000      7.73300000     -2.66700000
O     -8.07500000      2.60400000      9.14500000
H     -8.81400000      2.79700000      8.56700000
H     -7.37400000      3.17800000      8.83700000
O     -1.22700000    -11.11600000      6.98900000
H     -2.06000000    -10.99700000      6.53300000
H     -1.07000000    -10.27700000      7.42300000
O      4.41300000      4.01900000      8.86900000
H      4.50700000      4.65300000      8.15700000
H      4.51200000      3.16700000      8.44500000
O      4.30800000      3.50500000    -13.88400000
H      5.14000000      3.06800000    -14.06400000
H      4.12000000      3.99900000    -14.68200000
O      3.78900000     10.78100000      7.82400000
H      3.48200000     10.49700000      8.68500000
H      4.71800000     10.97400000      7.95200000
O     -0.95700000      4.56200000     -1.10200000
H     -0.57000000      4.72000000     -0.24100000
H     -0.31600000      4.01300000     -1.55500000
O     -1.92000000      7.48400000      6.83900000
H     -0.99200000      7.25000000      6.83900000
H     -1.92600000      8.44100000      6.83200000
O    -13.47800000      2.58200000     11.10300000
H    -13.02000000      3.20800000     10.54200000
H    -13.69000000      1.85000000     10.52300000
O     -6.69700000     14.39200000     -6.94700000
H     -6.74200000     15.13800000     -6.34900000
H     -6.58300000     13.63300000     -6.37600000
O     -3.21100000     -5.80500000     -7.95200000
H     -3.32200000     -5.18700000     -7.23000000
H     -3.63100000     -5.37900000     -8.69900000
O     -0.61000000     15.75000000      8.39300000
H     -1.34400000     16.06400000      7.86500000
H      0.02400000     16.46600000      8.37100000
O    -15.76200000      8.50600000     -2.46600000
H    -15.45900000      8.93800000     -1.66800000
H    -16.47500000      7.93800000     -2.17600000
O      2.25400000      5.21300000     -6.87100000
H      2.69300000      5.99000000     -6.52400000
H      1.40600000      5.19900000     -6.42800000
O     14.00400000     -6.81000000      4.67700000
H     13.24700000     -7.38200000      4.55600000
H     14.75900000     -7.37100000      4.50300000
O    -16.00200000     -2.63200000     -1.50300000
H    -15.28700000     -2.49700000     -2.12600000
H    -16.64000000     -3.16000000     -1.98100000
O     -1.13400000      3.60200000     11.66100000
H     -0.17700000      3.60600000     11.68000000
H     -1.35600000      3.62400000     10.73100000
O    -10.89400000     -9.76600000      5.70700000
H    -10.96900000     -9.56000000      6.63900000
H    -11.33500000     -9.04100000      5.26500000
O      0.98200000     -2.83900000    -14.43400000
H      1.55100000     -3.60300000    -14.34200000
H      0.10600000     -3.20600000    -14.55100000
O      4.87600000      8.21500000    -15.21500000
H      4.02100000      8.31800000    -14.79700000
H      4.82000000      7.37400000    -15.67000000
O     -7.58700000      4.92600000    -15.08600000
H     -7.81300000      5.56000000    -14.40600000
H     -7.81500000      5.36200000    -15.90600000
O     -5.69300000     -2.24400000     16.28600000
H     -5.69900000     -2.94000000     15.62800000
H     -5.44300000     -2.68600000     17.09800000
O    -14.25400000      8.18800000      4.16200000
H    -14.17800000      7.55000000      4.87200000
H    -15.13100000      8.04700000      3.80700000
O    -11.81300000    -10.11600000      8.25000000
H    -12.41500000    -10.63000000      7.71200000
H    -11.65300000    -10.66200000      9.02000000
O      9.26000000      6.33700000    -10.24600000
H      9.19900000      5.82200000    -11.05100000
H      8.48400000      6.89800000    -10.26200000
O    -12.06900000     -3.06600000     11.09400000
H    -12.54900000     -2.41000000     11.60000000
H    -11.69600000     -2.57600000     10.36100000
O      5.11800000     15.55500000      3.73200000
H      5.21500000     15.58900000      4.68400000
H      5.79200000     16.14800000      3.40100000
O      0.75300000     -2.08800000     12.09300000
H      1.66600000     -1.88900000     12.29900000
H      0.27500000     -1.29300000     12.33000000
O     -3.15700000     -8.50800000      7.18400000
H     -3.54600000     -7.65000000      7.01400000
H     -3.83400000     -9.13400000      6.92400000
O      1.29100000     -3.28700000      1.58400000
H      1.85600000     -4.06000000      1.55500000
H      1.16000000     -3.05200000      0.66500000
O     -2.45800000     -3.25100000     10.68500000
H     -2.61400000     -2.37100000     11.02900000
H     -1.60600000     -3.19100000     10.25300000
O      7.59200000     12.96000000     -8.90500000
H      6.65600000     13.15000000     -8.97000000
H      7.95500000     13.70600000     -8.42900000
O      5.34600000     -0.15300000      5.10900000
H      5.72000000      0.72700000      5.16000000
H      4.83800000     -0.15000000      4.29800000
O      7.14000000      4.02900000     10.30900000
H      6.81500000      4.86800000     10.63600000
H      6.52500000      3.78800000      9.61600000
O     -2.08700000     12.27000000      4.84200000
H     -2.11700000     12.30600000      3.88600000
H     -2.73700000     12.91200000      5.12600000
O     -6.58100000     -1.13400000    -11.17800000
H     -6.64600000     -1.93200000    -11.70400000
H     -6.33700000     -0.45300000    -11.80500000
O     -0.47500000    -13.75800000    -10.93600000
H     -0.01100000    -13.64900000    -11.76600000
H      0.12500000    -14.26600000    -10.39100000
O      3.90200000      6.18000000     10.47000000
H      4.20300000      5.49100000      9.87700000
H      3.95300000      5.78600000     11.34000000
O      2.16100000      1.10200000      6.32200000
H      1.74900000      0.32400000      5.94500000
H      2.04500000      1.78000000      5.65700000
O     -3.21100000     12.17900000     -0.57300000
H     -3.11300000     12.64500000     -1.40400000
H     -3.03900000     11.26300000     -0.79000000
O      1.73900000     -3.29700000      4.39000000
H      2.65600000     -3.48100000      4.18400000
H      1.31800000     -3.19700000      3.53600000
O      3.43000000      5.98400000     -1.13600000
H      3.33200000      5.70000000     -0.22800000
H      2.77300000      5.48200000     -1.61700000
O     10.12200000     -6.75600000    -10.02200000
H     11.02200000     -6.97900000    -10.26100000
H      9.84700000     -6.12500000    -10.68700000
O     -4.69800000    -13.85300000      9.78000000
H     -4.54300000    -14.39200000      9.00500000
H     -4.16500000    -13.07000000      9.63800000
O     -7.23600000    -10.39600000     -3.38800000
H     -6.67200000    -10.68900000     -2.67300000
H     -7.83300000    -11.12800000     -3.53800000
O     -2.11400000    -15.08800000     11.13800000
H     -2.84800000    -14.78200000     11.67100000
H     -1.85200000    -14.32100000     10.62900000
O     -4.73900000     -6.79200000      4.08300000
H     -4.30900000     -6.43300000      4.86000000
H     -5.67200000     -6.78000000      4.29900000
O      0.95400000      3.36200000      8.48800000
H      1.61300000      3.63400000      9.12700000
H      1.17200000      3.85400000      7.69600000
O      0.23100000     17.31800000      5.90900000
H      0.97200000     17.28300000      5.30400000
H     -0.24100000     16.49900000      5.75500000
O      3.65400000     -5.76400000     16.97600000
H      3.13500000     -4.96100000     16.94500000
H      3.69700000     -5.98600000     17.90600000
O     -4.84000000    -16.37300000     -4.36500000
H     -5.14500000    -16.07600000     -5.22200000
H     -3.88700000    -16.41100000     -4.45100000
O      0.69800000    -15.35400000      3.13300000
H      0.56100000    -16.21500000      3.52800000
H     -0.16800000    -14.94600000      3.14300000
O     -3.09700000    -14.46200000    -10.59200000
H     -3.59600000    -13.70200000    -10.89100000
H     -2.18300000    -14.22900000    -10.75800000
O      4.99600000     -9.41200000     -5.73600000
H      5.04300000     -8.47300000     -5.55900000
H      4.11600000     -9.66500000     -5.45600000
O      0.25700000     -7.50500000    -15.69400000
H     -0.14400000     -7.97300000    -16.42700000
H      0.85800000     -6.88500000    -16.10600000
O    -18.15800000     -0.70200000     -2.28100000
H    -18.36900000     -0.84400000     -3.20400000
H    -17.39200000     -1.25400000     -2.12400000
O     11.88900000     -9.13900000      8.55400000
H     11.24400000     -8.86900000      9.20800000
H     11.40700000     -9.13400000      7.72700000
O      9.42000000     -5.53600000      4.65400000
H      9.60800000     -5.71000000      5.57700000
H     10.12700000     -4.95600000      4.37100000
O      5.32900000      7.57500000     -8.10400000
H      5.40600000      6.63900000     -8.28700000
H      5.68100000      8.00200000     -8.88600000
O    -10.45000000      9.48000000     -8.17700000
H    -11.32200000      9.86400000     -8.08900000
H    -10.61100000      8.54700000     -8.31300000
O    -12.11700000     10.60200000      7.26600000
H    -12.31500000     10.93400000      6.39000000
H    -11.38900000     11.14400000      7.56900000
O     -0.48900000      6.58400000    -17.12600000
H     -1.10000000      6.88500000    -16.45300000
H     -1.05000000      6.26400000    -17.83200000
O     -3.51600000    -16.07500000     -8.35900000
H     -4.12200000    -15.69200000     -7.72500000
H     -3.44200000    -15.41400000     -9.04800000
O    -12.02900000     -0.91300000      6.95100000
H    -11.95800000     -1.86300000      7.03400000
H    -11.19700000     -0.64300000      6.56300000
O      8.45800000     -1.07600000      9.86200000
H      8.89800000     -0.97900000     10.70700000
H      8.03100000     -1.93100000      9.91100000
O      2.20500000     14.83100000     -5.23700000
H      2.15800000     15.04000000     -6.17000000
H      2.51200000     13.92400000     -5.21000000
O     -4.67600000    -10.69700000      6.77500000
H     -4.62000000    -10.67300000      5.82000000
H     -5.37900000    -11.32000000      6.95900000
O    -12.76700000     -9.59600000     -5.40600000
H    -13.69500000     -9.62300000     -5.17100000
H    -12.53700000    -10.50900000     -5.57700000
O      8.39400000    -11.17500000      6.25900000
H      8.40900000    -11.42600000      7.18300000
H      9.18800000    -11.56400000      5.89200000
O      2.54900000    -10.29200000     -4.82700000
H      2.37100000    -10.65400000     -5.69500000
H      1.69900000     -9.98000000     -4.51800000
O     16.96800000      5.79200000     -4.40800000
H     17.40900000      5.34600000     -5.13100000
H     16.04700000      5.81600000     -4.66700000
O      4.76300000     -1.83600000     -1.14400000
H      4.11000000     -2.09800000     -0.49500000
H      5.03400000     -2.65600000     -1.55600000
O     -0.35800000    -12.24400000     -8.43400000
H     -0.76800000    -12.64600000     -7.66800000
H     -0.75900000    -12.68700000     -9.18100000
O     12.15900000      2.00700000     -7.84000000
H     11.79200000      1.13600000     -7.99300000
H     11.44600000      2.60900000     -8.05500000
O     13.58700000    -11.61700000     -3.21200000
H     12.85700000    -11.54400000     -3.82800000
H     13.17000000    -11.68200000     -2.35300000
O     -4.79900000    -13.35800000     -6.16700000
H     -5.09300000    -14.25800000     -6.30500000
H     -5.50100000    -12.81900000     -6.53100000
O      7.96200000    -11.28100000      0.91700000
H      8.02800000    -11.11800000      1.85800000
H      7.42700000    -10.56000000      0.58600000
O     12.62400000      2.43800000     10.85400000
H     11.67500000      2.56300000     10.84000000
H     12.76200000      1.60100000     10.41100000
O     -4.21400000     -5.86000000      6.59300000
H     -3.67600000     -5.06800000      6.61100000
H     -4.72500000     -5.82000000      7.40100000
O      9.21100000     -2.19400000      3.89900000
H      9.94200000     -2.72400000      4.21500000
H      9.37700000     -1.32100000      4.25400000
O     -6.31500000     -3.54000000      5.52700000
H     -7.04800000     -3.96200000      5.97500000
H     -5.75900000     -3.21200000      6.23400000
O     -1.77800000     -3.77300000    -14.72900000
H     -1.84200000     -4.71200000    -14.55600000
H     -2.42500000     -3.37700000    -14.14500000
O    -10.39300000     -2.35100000      9.10800000
H    -10.30500000     -3.08400000      8.49800000
H    -10.65400000     -1.61200000      8.55800000
O      9.89200000      3.46500000     11.43700000
H      9.51200000      4.29500000     11.72400000
H      9.25300000      3.10900000     10.82000000
O     -2.53200000      6.15300000      4.11400000
H     -2.57000000      6.56200000      4.97900000
H     -2.88600000      6.81400000      3.52000000
O     -1.74500000    -12.59900000      3.19000000
H     -1.17800000    -11.84100000      3.33400000
H     -2.29300000    -12.35100000      2.44600000
O     11.32400000     -9.27800000      1.07900000
H     12.02300000     -9.29000000      1.73200000
H     10.93500000     -8.40700000      1.16000000
O    -12.94400000      1.74800000      3.39200000
H    -13.05400000      0.80800000      3.54000000
H    -12.50600000      1.80600000      2.54300000
O    -14.96900000     -7.66000000     -2.55000000
H    -15.54700000     -7.04100000     -2.99600000
H    -14.10000000     -7.47900000     -2.91000000
O     -2.52800000     -8.93200000    -14.96900000
H     -1.91000000     -9.50500000    -14.51400000
H     -2.43900000     -8.08700000    -14.52800000
O      9.60100000      5.64400000      3.25300000
H      9.15200000      5.20700000      2.52900000
H      9.42000000      6.57400000      3.12100000
O      7.39300000     -2.88600000     15.62300000
H      7.72400000     -3.78400000     15.63800000
H      7.35200000     -2.66200000     14.69300000
O     -3.00100000     13.22100000     -3.12400000
H     -2.91200000     14.16400000     -2.98700000
H     -2.41600000     13.03000000     -3.85800000
O    -10.27100000      6.55300000     -8.32400000
H     -9.76100000      6.34800000     -7.54100000
H     -9.61600000      6.76400000     -8.98900000
O    -13.69600000      0.56400000      8.98800000
H    -13.02900000      0.30800000      8.35100000
H    -14.49100000      0.12000000      8.69300000
O      7.28000000     -5.42200000     -2.44600000
H      7.93700000     -4.91600000     -1.96700000
H      6.44200000     -5.05500000     -2.16400000
O     -8.07100000     -5.76000000     10.36600000
H     -8.43200000     -4.90600000     10.60500000
H     -8.83400000     -6.33700000     10.31900000
O     -8.17600000      1.22400000    -10.15600000
H     -8.51400000      1.69700000    -10.91600000
H     -7.68900000      0.48900000    -10.52800000
O      8.71400000      3.84700000      0.74100000
H      8.84800000      3.04200000      0.24100000
H      8.97500000      4.54700000      0.14200000
O      1.26600000     -3.36900000     -4.06000000
H      1.08600000     -3.63900000     -3.15900000
H      0.43600000     -3.49900000     -4.51900000
O     -0.76500000     -8.80600000     -0.78700000
H     -0.36200000     -8.25700000     -0.11500000
H     -0.77200000     -9.68400000     -0.40600000
O    -16.26400000     -4.18700000     -7.43900000
H    -16.61300000     -4.12800000     -6.55000000
H    -15.38300000     -3.81800000     -7.37500000
O      9.81700000      4.79100000     -8.00400000
H      9.77800000      5.03400000     -8.92900000
H      9.02200000      5.16600000     -7.62400000
O      5.79600000     -9.77600000      8.12800000
H      5.19300000    -10.49900000      7.95500000
H      6.66200000    -10.18400000      8.14200000
O    -16.09700000     -7.22500000      5.15500000
H    -16.71700000     -7.57200000      5.79600000
H    -15.68700000     -6.48000000      5.59500000
O     -3.31900000     -8.30200000     -3.33700000
H     -3.93200000     -7.84500000     -3.91400000
H     -3.50900000     -7.95600000     -2.46500000
O    -11.40100000      3.85200000     -5.40300000
H    -11.68700000      3.03600000     -4.99200000
H    -11.08800000      3.58800000     -6.26800000
O     -9.46000000      2.76500000     -1.85000000
H    -10.22700000      3.20200000     -2.22000000
H     -9.33800000      3.17600000     -0.99500000
O     -7.61100000     -1.32200000      8.51300000
H     -6.81800000     -0.81700000      8.69700000
H     -8.30000000     -0.66200000      8.43000000
O    -11.01800000     -1.40400000     13.30300000
H    -11.28700000     -2.02100000     13.98400000
H    -10.92000000     -0.56900000     13.76100000
O     -2.29100000      1.82700000     -8.65900000
H     -1.62800000      2.11200000     -9.28700000
H     -2.42100000      0.89800000     -8.85300000
O      3.03800000      5.89500000     16.69100000
H      3.30700000      6.06700000     17.59300000
H      2.35500000      5.22900000     16.76700000
O      7.14400000      2.58500000     -9.11300000
H      6.63400000      1.83500000     -9.41900000
H      7.19500000      2.47000000     -8.16500000
O      1.71500000      9.28500000    -11.62000000
H      1.94300000      9.05000000    -12.52000000
H      1.40200000     10.18700000    -11.68000000
O     -8.42700000      6.14700000     -2.41300000
H     -8.52500000      5.63400000     -1.61100000
H     -8.36200000      7.05300000     -2.11200000
O     10.65000000     -7.10000000     11.96500000
H     11.20000000     -6.33400000     12.13200000
H      9.97100000     -7.05900000     12.63700000
O     12.37200000      8.22700000      7.97900000
H     12.39700000      9.17700000      7.86200000
H     11.46900000      8.04200000      8.23500000
O     -8.68000000      4.07600000      5.21100000
H     -8.35000000      4.63600000      4.50900000
H     -7.90000000      3.82900000      5.70700000
O     10.46700000     -9.38000000      6.15000000
H     10.93900000     -8.71000000      5.65500000
H      9.54900000     -9.24900000      5.91300000
O     -5.53500000     -0.95400000     -4.86200000
H     -6.02200000     -1.44800000     -4.20300000
H     -4.83200000     -0.52900000     -4.37200000
O    -11.00800000     -2.37900000    -14.44200000
H    -11.40400000     -3.07400000    -13.91500000
H    -10.86600000     -1.66200000    -13.82400000
O     14.72400000      4.01100000      9.97200000
H     14.55500000      3.75500000      9.06500000
H     14.08500000      3.51500000     10.48400000
O     -1.63200000     12.54800000      1.65400000
H     -0.84100000     12.08800000      1.37100000
H     -2.25500000     12.41500000      0.94000000
O     -4.80200000     11.05500000     -8.22800000
H     -4.51800000     11.04300000     -9.14200000
H     -4.54900000     11.92200000     -7.91000000
O     -9.49400000     -8.50900000      9.12900000
H     -9.38500000     -8.52000000     10.08000000
H    -10.37300000     -8.85900000      8.98400000
O     -3.09300000     13.06900000     -7.01100000
H     -3.20900000     13.77200000     -6.37100000
H     -2.14500000     12.94700000     -7.06500000
O    -11.28100000      4.34500000    -10.27900000
H    -11.45400000      5.05800000     -9.66400000
H    -10.77200000      3.71100000     -9.77500000
O      3.05200000     -5.49800000      1.35000000
H      3.78100000     -4.87700000      1.33500000
H      3.46100000     -6.34300000      1.54000000
O     -0.42500000     -0.55400000    -15.97700000
H     -1.12500000     -0.86300000    -15.40300000
H     -0.88100000     -0.13900000    -16.70900000
O      2.39300000     -7.27200000     -3.46300000
H      3.02700000     -7.58900000     -4.10600000
H      2.23000000     -6.36300000     -3.71600000
O     -4.42500000      1.93000000     11.41500000
H     -3.92100000      2.72800000     11.25500000
H     -4.88800000      2.09900000     12.23500000
O     -8.58300000      5.39800000     10.30000000
H     -8.13900000      6.15900000      9.92700000
H     -9.48700000      5.47400000      9.99400000
O     -7.14100000      1.64500000     -2.86600000
H     -7.22800000      2.12700000     -3.68800000
H     -7.95900000      1.81700000     -2.40000000
O    -10.06100000     12.22500000      7.98600000
H    -10.59900000     12.98700000      8.20200000
H     -9.16300000     12.51000000      8.15700000
O      4.43100000     -7.39700000     -9.78200000
H      5.34400000     -7.25200000     -9.53400000
H      3.92500000     -6.95000000     -9.10200000
O     -2.48300000     -9.97200000     -7.63200000
H     -2.30700000     -9.98100000     -6.69100000
H     -3.19900000     -9.34600000     -7.73500000
O      8.01300000      3.39400000      6.80800000
H      8.73600000      3.99800000      6.64000000
H      7.42100000      3.51700000      6.06600000
O      3.12300000      1.61000000     17.98500000
H      2.26500000      1.88600000     18.30700000
H      2.95200000      0.79400000     17.51400000
O    -13.03800000     11.32500000      4.83200000
H    -13.27300000     12.25200000      4.80500000
H    -12.54600000     11.17900000      4.02400000
O      3.73900000      7.32600000      3.31000000
H      3.29800000      7.96800000      2.75400000
H      3.95300000      7.80700000      4.11000000
O      8.50700000     -6.79400000     13.90000000
H      7.91900000     -6.06700000     13.69700000
H      8.50900000     -6.84100000     14.85700000
O     -8.54100000     -2.98800000     10.97600000
H     -8.61800000     -2.59900000     11.84700000
H     -9.20200000     -2.53400000     10.45200000
O     -3.29500000      7.15400000     -8.38900000
H     -2.59100000      6.50700000     -8.35800000
H     -2.85000000      7.98400000     -8.56400000
O      2.40900000     -9.43200000     -0.25800000
H      2.87400000     -8.90400000      0.39100000
H      2.22700000     -8.82500000     -0.97500000
O    -10.26500000      5.44400000     13.18700000
H    -11.21100000      5.44200000     13.33100000
H     -9.97700000      4.57800000     13.47700000
O    -15.42800000      2.14400000      6.40600000
H    -15.94200000      1.90500000      5.63400000
H    -16.08000000      2.28500000      7.09300000
O     -9.01700000    -12.48400000     -7.20700000
H     -9.35300000    -13.38000000     -7.17000000
H     -9.51300000    -12.07200000     -7.91400000
O     -3.37000000     13.89300000      8.26400000
H     -3.95500000     13.75200000      7.51900000
H     -3.20700000     13.01500000      8.61000000
O      8.58000000     -5.75800000      0.00400000
H      8.68000000     -6.59600000      0.45500000
H      8.32200000     -5.14500000      0.69200000
O      5.31600000    -11.74900000     -9.80100000
H      5.15800000    -12.68600000     -9.68200000
H      5.79200000    -11.48400000     -9.01400000
O      7.33400000     -7.22000000     -9.29600000
H      8.25800000     -7.46100000     -9.37100000
H      7.31700000     -6.54000000     -8.62300000
O     -8.05700000      6.06300000      3.41500000
H     -7.27200000      6.43600000      3.01400000
H     -8.14100000      6.52300000      4.25000000
O      9.89200000     10.65500000      4.34200000
H     10.52700000     11.31100000      4.63000000
H      9.48400000     11.04100000      3.56700000
O     -3.33300000    -10.70400000     -1.55300000
H     -3.44900000    -11.34300000     -2.25600000
H     -3.59800000     -9.87000000     -1.94000000
O     -0.78800000      8.22200000      1.86200000
H     -0.54700000      9.11600000      1.61900000
H     -1.47700000      8.33000000      2.51800000
O      2.28800000      7.71600000    -14.06600000
H      2.02400000      6.82100000    -14.27800000
H      1.85800000      8.25600000    -14.72900000
O     17.55300000     -4.11400000      1.95800000
H     16.74600000     -3.61400000      1.83900000
H     18.17900000     -3.47900000      2.30600000
O     11.72200000      8.00800000     -3.54800000
H     12.10600000      7.58200000     -2.78200000
H     11.37400000      8.83500000     -3.21400000
O    -16.20100000      5.55200000      0.48600000
H    -15.45200000      4.96100000      0.55800000
H    -16.22500000      6.01200000      1.32500000
O     -9.55100000     -0.65900000     -8.54700000
H     -9.10500000     -0.26400000     -9.29600000
H     -9.11900000     -0.27700000     -7.78300000
O     -3.60000000      5.08900000      7.80200000
H     -3.57700000      5.18500000      8.75400000
H     -3.05800000      5.80800000      7.47600000
O      0.30800000     -9.03800000     -3.52200000
H      1.10900000     -8.52800000     -3.64100000
H      0.09000000     -8.92800000     -2.59600000
O     -9.85400000     -5.47100000      4.82100000
H     -9.91700000     -4.51800000      4.76300000
H     -9.83900000     -5.65400000      5.76000000
O      1.65900000     -5.27900000     14.23000000
H      1.45200000     -4.73200000     14.98800000
H      0.95100000     -5.10500000     13.60900000
O      6.62300000     -3.83900000      7.68200000
H      6.47200000     -3.52600000      6.79000000
H      6.78500000     -4.77700000      7.58300000
O      3.77600000     13.75300000      6.40700000
H      4.15400000     12.98300000      6.83100000
H      3.88800000     14.45700000      7.04500000
O     -4.94100000     13.92900000      3.41800000
H     -5.46200000     13.59900000      2.68600000
H     -4.14700000     14.27400000      3.01100000
O      3.07400000     -4.49700000      8.14500000
H      3.83200000     -4.41000000      7.56700000
H      2.32000000     -4.48100000      7.55500000
O     -1.41400000     12.22700000     -9.18000000
H     -1.65400000     11.73100000     -8.39800000
H     -2.22100000     12.27100000     -9.69300000
O     -5.78400000     12.17800000     -5.51000000
H     -5.22300000     12.38700000     -4.76300000
H     -5.27200000     11.55600000     -6.02700000
O     10.42500000      2.58200000      4.48000000
H     10.59700000      3.51600000      4.36200000
H     10.72800000      2.39400000      5.36800000
O     -7.41000000      0.56200000     15.40100000
H     -7.86100000      0.53900000     16.24500000
H     -7.61600000     -0.28100000     14.99700000
O      6.11000000    -15.91500000      0.16800000
H      6.23500000    -16.49800000      0.91700000
H      6.82100000    -15.27800000      0.24000000
O    -10.49800000     -2.98700000     -8.44900000
H    -10.23700000     -2.08900000     -8.24300000
H     -9.69100000     -3.49500000     -8.37100000
O      6.20500000     -7.72000000     -3.54700000
H      6.82400000     -7.15400000     -3.08600000
H      6.39900000     -8.60000000     -3.22400000
O     14.74900000      0.96600000     -8.00200000
H     15.08900000      1.58700000     -7.35800000
H     13.79700000      1.05100000     -7.93700000
O      7.31600000      7.35000000      6.23800000
H      6.68100000      7.19100000      6.93700000
H      7.07800000      6.72700000      5.55200000
O     -3.83300000     -2.13300000    -13.84700000
H     -3.90600000     -1.18200000    -13.76000000
H     -4.56600000     -2.37900000    -14.41000000
O     14.53100000      2.29200000      5.03300000
H     13.77600000      1.81900000      4.68400000
H     15.28800000      1.78300000      4.74300000
O      0.28800000    -16.13200000     -6.12100000
H      0.96800000    -16.80100000     -6.04200000
H      0.70400000    -15.32900000     -5.81000000
O     -0.05900000      3.24000000    -14.50000000
H     -0.82000000      2.97700000    -15.01700000
H      0.49600000      2.46100000    -14.47600000
O      6.37200000      8.46200000    -10.65800000
H      6.09900000      7.70200000    -11.17200000
H      6.07500000      9.21600000    -11.16700000
O    -13.62100000     -6.76400000     -0.15300000
H    -14.06700000     -7.28900000      0.51100000
H    -14.01800000     -7.03700000     -0.98000000
O      3.11800000     -8.18300000      2.15700000
H      3.59000000     -8.64700000      2.84800000
H      2.21400000     -8.48800000      2.23800000
O     -4.13900000      2.84900000     -4.07200000
H     -3.83100000      3.68000000     -3.71000000
H     -5.02800000      3.03400000     -4.37400000
O     -8.63200000      2.10400000    -12.76400000
H     -9.16900000      2.80200000    -13.13900000
H     -8.25600000      1.65700000    -13.52200000
O      1.91700000    -10.90100000     -7.34100000
H      2.55600000    -10.59600000     -7.98500000
H      1.15000000    -11.14200000     -7.86000000
O     10.53800000      1.90900000    -14.14600000
H      9.83600000      2.55700000    -14.19600000
H     10.18700000      1.14100000    -14.59800000
O     13.91300000      6.98100000     10.06300000
H     13.24600000      6.31300000     10.22500000
H     13.51500000      7.56400000      9.41700000
O     -9.77800000    -11.03600000     -0.69700000
H    -10.15300000    -10.95500000     -1.57400000
H     -9.12900000    -10.33400000     -0.64800000
O      5.69400000      2.72000000     14.69100000
H      6.13100000      2.48400000     13.87200000
H      6.15600000      3.50300000     14.99200000
O      1.68900000     -0.57400000      8.76500000
H      1.92000000      0.27100000      8.38100000
H      1.37500000     -1.09500000      8.02600000
O     -0.67800000    -10.28000000    -13.05300000
H     -0.53000000    -10.76600000    -12.24200000
H      0.09800000     -9.72700000    -13.14700000
O     11.97800000     -6.46700000      1.36600000
H     11.76900000     -5.80900000      0.70300000
H     12.93400000     -6.47800000      1.40100000
O      4.03200000     -5.61900000     12.94200000
H      3.33800000     -5.36200000     13.54900000
H      3.60700000     -5.63300000     12.08500000
O     -9.81800000     13.03500000     -7.02400000
H    -10.38100000     12.47000000     -6.49500000
H    -10.36500000     13.79200000     -7.23100000
O      4.45400000      4.97600000     12.83000000
H      5.02600000      5.26100000     13.54200000
H      4.34300000      4.03600000     12.97400000
O     14.05500000      9.21400000     -1.22900000
H     14.51700000      8.47100000     -1.61700000
H     14.20500000      9.12600000     -0.28800000
O      2.48300000    -12.37100000     -0.63400000
H      2.65000000    -11.44900000     -0.44000000
H      3.35300000    -12.76400000     -0.69900000
O     16.17800000     -3.21700000     -1.43200000
H     15.37400000     -3.21000000     -0.91300000
H     16.62500000     -2.40500000     -1.19300000
O    -15.07500000     10.66400000     -0.68600000
H    -14.26900000     10.55200000     -0.18100000
H    -15.74700000     10.84300000     -0.02800000
O     -9.45500000    -11.64300000      4.26200000
H     -8.82000000    -12.03700000      4.86100000
H     -9.97500000    -11.06000000      4.81500000
O      8.38100000     12.40300000     -0.71200000
H      7.61600000     12.97900000     -0.71100000
H      8.13400000     11.67900000     -1.28700000
O     -8.93500000     -7.43300000      2.87400000
H     -8.97400000     -6.70100000      3.48900000
H     -9.59300000     -7.22400000      2.21100000
O      5.47800000      7.38900000      8.33000000
H      4.78900000      7.07800000      8.91700000
H      6.22500000      7.55400000      8.90400000
O     14.66600000      1.39000000    -10.65900000
H     13.76800000      1.59700000    -10.92000000
H     14.68400000      1.55200000     -9.71600000
O     -9.55800000     -6.65000000    -10.67200000
H     -9.68600000     -5.71100000    -10.81200000
H    -10.07400000     -6.84800000     -9.89100000
O      6.66900000    -13.41300000     -5.96700000
H      6.47400000    -13.97300000     -6.71800000
H      7.47500000    -12.95800000     -6.21100000
O     12.52800000      0.67000000      4.31900000
H     11.76600000      1.08600000      3.91600000
H     12.20700000     -0.18200000      4.61500000
O      2.61100000     16.46000000      4.47100000
H      3.39700000     16.05300000      4.10500000
H      2.29500000     15.83000000      5.11800000
O     -6.57900000      7.17000000     13.99800000
H     -6.62500000      7.15900000     14.95400000
H     -6.98000000      8.00300000     13.74800000
O    -12.07100000      4.32300000      9.63500000
H    -11.53600000      4.20700000      8.85000000
H    -11.96100000      5.24500000      9.86600000
O     -5.68900000      6.64900000      2.14200000
H     -5.36900000      5.84600000      2.55200000
H     -4.92200000      7.01800000      1.70600000
O     -3.20100000     -8.65400000     11.24900000
H     -3.80200000     -8.03400000     10.83600000
H     -2.35300000     -8.20900000     11.23900000
O     11.20800000     -4.08600000      9.75000000
H     12.13500000     -3.90000000      9.60000000
H     11.14600000     -4.25300000     10.69100000
O      0.48800000      7.24600000     12.79300000
H     -0.07200000      7.35300000     13.56200000
H      1.37300000      7.41400000     13.11600000
O     -0.89500000     -3.69600000     -5.67700000
H     -1.83300000     -3.88600000     -5.66400000
H     -0.71300000     -3.44600000     -6.58300000
O      3.66300000    -13.49700000     10.74900000
H      3.10900000    -12.99000000     11.34300000
H      4.21900000    -12.84400000     10.32400000
O    -16.68900000     -6.03200000     -3.68900000
H    -17.25100000     -6.43800000     -4.34800000
H    -16.47700000     -5.17200000     -4.05100000
O      5.89400000     11.76500000     12.07300000
H      5.99700000     12.47400000     11.43900000
H      4.95600000     11.57200000     12.06600000
O     11.36100000     -4.55900000     12.47400000
H     12.24300000     -4.29400000     12.73500000
H     10.86700000     -4.58600000     13.29300000
O    -13.33600000     -7.44200000     -9.80400000
H    -12.62700000     -7.55500000     -9.17100000
H    -13.61600000     -6.53400000     -9.69100000
O      6.87500000      9.32500000     10.44700000
H      6.87700000      9.36900000      9.49100000
H      7.28700000     10.14300000     10.72600000
O     -8.55800000     -2.04600000     -0.04300000
H     -9.12900000     -1.44500000     -0.52200000
H     -7.83600000     -1.49700000      0.26300000
O      9.00300000     -0.97700000     -1.29300000
H      9.15900000     -1.90100000     -1.09600000
H      8.37400000     -0.69400000     -0.62900000
O      9.73100000    -14.69600000      2.93400000
H      9.34600000    -15.35600000      3.51000000
H     10.48000000    -15.13600000      2.53200000
O      3.49100000     10.79700000      5.00400000
H      3.62000000     11.52300000      5.61300000
H      2.83000000     11.11400000      4.38900000
O     -5.34700000     15.69100000     -2.34200000
H     -5.76500000     16.45900000     -1.95300000
H     -4.52700000     15.59300000     -1.85800000
O      0.69400000      0.87100000     -6.64400000
H      1.09100000      1.41500000     -7.32400000
H      0.03700000      1.43600000     -6.23900000
O      1.35800000      2.81700000    -17.75700000
H      2.08700000      2.99900000    -17.16500000
H      1.53700000      1.94000000    -18.09500000
O     -2.72900000     -2.63900000    -11.26700000
H     -1.92000000     -3.11000000    -11.46700000
H     -2.89600000     -2.10900000    -12.04600000
O    -12.48700000     -0.30000000     -5.08200000
H    -12.31700000      0.43900000     -4.49800000
H    -11.62700000     -0.52800000     -5.43600000
O    -10.11700000     -0.21200000     -1.25700000
H    -11.06400000     -0.35100000     -1.26800000
H     -9.99100000      0.61600000     -1.72000000
O      6.26500000     -5.59000000    -13.46400000
H      6.89700000     -6.30100000    -13.35600000
H      5.83600000     -5.77700000    -14.29900000
O      2.27400000     10.71100000    -14.09700000
H      3.16700000     10.53200000    -13.80100000
H      2.38600000     11.21500000    -14.90300000
O      9.80000000      1.70800000     13.66500000
H      9.69700000      2.35500000     12.96700000
H      9.22700000      2.02000000     14.36600000
O     -2.78500000     -9.37800000      2.10600000
H     -3.40100000     -9.90900000      1.60100000
H     -2.90400000     -8.49000000      1.77000000
O     15.02000000     -9.50900000     -4.56700000
H     14.38100000     -8.91300000     -4.95700000
H     14.51000000    -10.04200000     -3.95700000
O    -11.98300000     -7.86100000     -7.60600000
H    -12.29400000     -8.68700000     -7.23600000
H    -11.35200000     -7.53400000     -6.96500000
O     14.46100000     -5.82200000      1.74400000
H     14.39900000     -5.76300000      2.69700000
H     15.33700000     -6.17200000      1.58200000
O     -6.17900000      2.83800000      0.16600000
H     -6.03100000      1.93400000     -0.11400000
H     -5.30100000      3.20900000      0.25200000
O     -4.77800000     16.83600000      4.75100000
H     -4.50200000     16.00100000      4.37300000
H     -5.73500000     16.80500000      4.72600000
O     -6.11000000      2.10000000     13.69100000
H     -6.51400000      1.54600000     14.35800000
H     -6.82700000      2.32100000     13.09700000
O      3.93000000     13.52800000      2.22300000
H      3.01000000     13.79300000      2.19800000
H      4.33000000     14.11200000      2.86700000
O      2.75300000     -5.98900000     10.62800000
H      3.10300000     -6.71500000     10.11100000
H      2.75400000     -5.24400000     10.02600000
O    -10.67300000     -4.86600000     -1.93400000
H    -11.03200000     -4.38300000     -2.67800000
H    -10.90600000     -4.33800000     -1.17100000
O      7.11600000     -4.18900000     -5.16400000
H      7.09000000     -4.70100000     -4.35600000
H      7.67600000     -3.44100000     -4.95700000
O      7.57300000     -8.11100000      5.53800000
H      8.15500000     -7.39400000      5.28800000
H      7.18300000     -7.82600000      6.36400000
O      2.08500000     -0.88500000     16.68000000
H      2.49600000     -0.67200000     15.84300000
H      1.16200000     -0.66700000     16.55700000
O      1.63000000      3.38100000      4.07700000
H      0.70100000      3.49100000      3.87600000
H      1.75500000      3.85200000      4.90100000
O     -9.91700000    -14.43100000      3.35700000
H     -9.98000000    -13.58700000      3.80300000
H     -9.31200000    -14.94200000      3.89400000
O     14.90800000      8.50100000     -6.39500000
H     15.16300000      8.20400000     -7.26800000
H     14.29200000      7.83700000     -6.08600000
O      7.97100000      6.92600000      1.58900000
H      7.95200000      7.54700000      2.31700000
H      8.57000000      7.32000000      0.95500000
O     -3.58800000     -2.93400000      7.00500000
H     -4.03700000     -2.23700000      7.48200000
H     -2.74700000     -3.02800000      7.45300000
O      1.87400000     14.76500000      0.78200000
H      1.83100000     14.26700000     -0.03500000
H      1.38400000     14.23500000      1.41100000
O     11.56500000      7.81200000     -6.46200000
H     11.84400000      7.93100000     -5.55400000
H     11.20200000      8.66200000     -6.71400000
O      4.56200000     -4.19700000     -2.47100000
H      3.68700000     -4.51200000     -2.24800000
H      4.52700000     -4.04100000     -3.41500000
O      5.67500000      3.63800000     -6.57900000
H      5.11000000      2.89000000     -6.38300000
H      5.71100000      4.13100000     -5.76000000
O    -10.36800000    -11.47200000     -9.67800000
H    -10.03500000    -10.78800000    -10.26000000
H    -11.31900000    -11.42800000     -9.77700000
O     -1.47400000     -4.92000000      2.79000000
H     -1.92800000     -4.27000000      3.32700000
H     -0.54800000     -4.80000000      3.00100000
O    -14.78900000      4.27300000     -9.71200000
H    -14.37800000      4.94900000     -9.17300000
H    -14.08900000      3.96700000    -10.28900000
O     11.69600000     -0.62200000     -8.42200000
H     11.88700000     -0.68800000     -9.35800000
H     11.31800000     -1.47100000     -8.19500000
O      0.31800000     -6.20300000     -5.42100000
H      0.25300000     -6.80800000     -6.15900000
H     -0.10000000     -5.40000000     -5.73100000
O      9.90500000      7.43600000      9.28000000
H     10.57500000      7.11300000      9.88300000
H      9.23000000      6.75700000      9.28700000
O      3.70400000     -3.94300000     -5.29700000
H      2.83900000     -3.80400000     -4.91100000
H      3.82900000     -3.19300000     -5.87900000
O    -11.54500000      6.99400000      9.65200000
H    -11.12800000      7.35600000      8.87000000
H    -12.39600000      7.43000000      9.69300000
O     10.63200000     -1.64900000      8.34900000
H     10.85800000     -2.47600000      8.77500000
H      9.74100000     -1.46200000      8.64600000
O      9.65600000      5.99700000     12.88300000
H      9.98300000      5.81200000     13.76400000
H     10.25800000      6.65600000     12.53800000
O      4.61300000     -6.47800000     -5.48400000
H      5.17400000     -6.45100000     -4.70800000
H      4.23200000     -5.60100000     -5.53400000
O      8.07400000    -13.91200000      0.53400000
H      8.64900000    -14.09400000      1.27700000
H      7.86300000    -12.98200000      0.61700000
O      4.30600000    -10.79000000     -2.63900000
H      5.11400000    -11.12200000     -3.02900000
H      3.76900000    -10.52800000     -3.38600000
O      1.80500000     -4.82700000     -1.55800000
H      1.07800000     -5.35900000     -1.88100000
H      2.07500000     -5.25800000     -0.74700000
O      8.41200000     11.50800000      6.72100000
H      8.93500000     11.55700000      5.92100000
H      8.69800000     10.69900000      7.14600000
O      6.39900000      8.13200000     15.07100000
H      5.97300000      8.24600000     14.22200000
H      7.33200000      8.07200000     14.86500000
O     13.78000000      2.96100000      1.02400000
H     12.92500000      2.84100000      0.61000000
H     13.61600000      3.57900000      1.73700000
O     -1.98300000      2.17300000     -6.07200000
H     -2.81700000      2.40100000     -5.66000000
H     -2.22400000      1.86800000     -6.94700000
O     -7.57900000    -16.33900000     -1.23400000
H     -6.73200000    -15.89400000     -1.25800000
H     -8.08900000    -15.91900000     -1.92600000
O      8.73700000      2.84600000    -11.45100000
H      8.54900000      2.16000000    -12.09200000
H      8.02100000      2.78500000    -10.81800000
O     -4.45600000      0.03900000     16.04800000
H     -4.64700000     -0.87800000     16.24700000
H     -5.00200000      0.23700000     15.28700000
O     -2.31400000      7.72700000     -4.95200000
H     -2.47900000      7.01800000     -4.33100000
H     -1.41100000      7.59000000     -5.23800000
O      1.07500000     13.51800000      9.99700000
H      1.98400000     13.81700000      9.98600000
H      0.69600000     13.87200000      9.19300000
O     -4.20100000     -4.61400000    -10.37400000
H     -4.22100000     -5.35800000    -10.97600000
H     -3.96900000     -3.86600000    -10.92400000
O     13.70900000      5.91400000     -4.88100000
H     12.95500000      6.27300000     -4.41400000
H     13.33700000      5.52100000     -5.67100000
O      0.47800000     -6.77400000      0.96200000
H     -0.15000000     -6.05400000      1.01500000
H      1.24600000     -6.45800000      1.43700000
O      5.11700000     -9.23000000    -14.59300000
H      5.15300000     -9.97900000    -13.99900000
H      4.80100000     -8.50800000    -14.04900000
O     -7.31900000     14.04200000     -0.80200000
H     -7.57100000     13.43800000     -1.50100000
H     -6.56300000     14.51300000     -1.15300000
O      1.94000000      4.92200000      6.67600000
H      2.87500000      5.07600000      6.81200000
H      1.54200000      5.79000000      6.74900000
O    -10.26100000     -3.75200000      0.76400000
H    -11.00200000     -3.14900000      0.82700000
H     -9.54600000     -3.21700000      0.41900000
O    -16.99500000      1.31400000      0.22000000
H    -17.38100000      0.44700000      0.09900000
H    -17.74200000      1.88600000      0.39700000
O     -6.29900000    -10.98800000     11.85400000
H     -6.53800000    -11.91300000     11.81000000
H     -6.69000000    -10.60200000     11.07000000
O      3.93400000      2.16100000    -11.45600000
H      4.76100000      1.72900000    -11.67100000
H      3.75400000      2.72300000    -12.21000000
O     -5.15400000      6.60100000     -1.23700000
H     -4.84600000      7.18800000     -0.54700000
H     -5.87100000      6.11200000     -0.83400000
O      1.39400000     14.37300000      5.51100000
H      0.76600000     14.02000000      6.14000000
H      2.23300000     13.98900000      5.76800000
O     -9.41100000     -0.54500000      6.08400000
H     -8.69000000      0.06800000      5.94100000
H     -9.15800000     -1.33000000      5.59900000
O     -7.43600000    -10.23200000      9.16500000
H     -8.28100000     -9.90700000      9.47600000
H     -7.65800000    -10.97400000      8.60100000
O      3.42300000     -9.91900000     -9.49000000
H      4.22600000    -10.42300000     -9.62000000
H      3.69400000     -9.00600000     -9.59000000
O     -6.26500000    -15.20700000      2.90100000
H     -6.59800000    -14.32100000      2.75800000
H     -6.75400000    -15.52800000      3.65800000
O      4.47500000    -12.28300000      7.28500000
H      4.56600000    -13.23500000      7.33700000
H      3.54600000    -12.14100000      7.10000000
O     -7.65800000      5.28400000      0.32300000
H     -7.21000000      4.44600000      0.21100000
H     -7.38000000      5.59100000      1.18600000
O      9.34800000     -9.22500000     -5.07300000
H      9.96200000     -8.90600000     -4.41200000
H      8.58900000     -9.52400000     -4.57100000
O      3.07400000     -1.39300000    -10.71200000
H      2.38200000     -1.38700000    -11.37300000
H      3.83000000     -1.00500000    -11.15300000
O     -7.35900000      7.72400000      9.12100000
H     -8.16400000      8.20600000      9.30900000
H     -6.99200000      8.16100000      8.35200000
O      0.57000000    -10.08600000    -10.20800000
H      0.05000000    -10.74100000     -9.74300000
H      1.46800000    -10.41300000    -10.15900000
O      6.41700000    -11.52500000     10.90500000
H      6.45400000    -10.91700000     11.64300000
H      7.25300000    -11.40600000     10.45400000
O    -14.46500000      0.68300000     -0.08500000
H    -15.30100000      1.10900000      0.10400000
H    -13.82500000      1.17100000      0.43300000
O      9.35200000      5.67900000     -1.31100000
H      9.80600000      6.50400000     -1.14200000
H      8.61600000      5.92200000     -1.87300000
O     12.00300000      3.84600000     -1.76400000
H     12.75400000      3.83900000     -2.35700000
H     11.86100000      4.77200000     -1.56900000
O     -5.16400000      7.73800000     -4.39700000
H     -4.59800000      7.56400000     -3.64500000
H     -4.76100000      8.48900000     -4.83200000
O     15.68400000      0.60600000     -3.53000000
H     16.29600000     -0.00900000     -3.12400000
H     16.14600000      1.44400000     -3.52200000
O    -11.87000000     13.35300000      0.01800000
H    -12.27000000     12.48900000      0.10700000
H    -12.54000000     13.88500000     -0.41100000
O     -4.98900000    -10.41500000      3.95300000
H     -5.75700000     -9.86800000      3.78800000
H     -4.29500000    -10.01800000      3.42700000
O     -0.63900000      0.06100000     12.35500000
H     -1.51900000     -0.31300000     12.32000000
H     -0.73900000      0.86000000     12.87200000
O     -7.46000000     10.91400000      1.81100000
H     -7.99000000     10.63600000      1.06400000
H     -6.70700000     11.35600000      1.41900000
O    -11.11800000     -0.35600000    -12.46600000
H    -11.96200000      0.03400000    -12.69300000
H    -10.55800000      0.39000000    -12.25300000
O     -7.32100000     -6.91500000     -7.75700000
H     -7.56100000     -6.00500000     -7.58500000
H     -7.94700000     -7.42900000     -7.24600000
O      0.25100000    -13.93600000     -4.50400000
H     -0.11600000    -13.57400000     -3.69800000
H     -0.36300000    -13.67100000     -5.18800000
O     10.53100000     10.58700000      0.05300000
H      9.87300000     11.26000000      0.22400000
H     11.19100000     10.71700000      0.73400000
O     -9.91000000     -1.50700000     -5.03800000
H     -9.58700000     -2.40700000     -5.07800000
H     -9.13500000     -0.96800000     -5.19600000
O     12.44500000    -11.55500000     -0.64900000
H     11.52500000    -11.69500000     -0.87500000
H     12.42900000    -10.83700000     -0.01600000
O     -8.00000000     -9.01400000      0.12000000
H     -7.76700000     -8.31300000     -0.48800000
H     -8.38600000     -8.56200000      0.87000000
O    -13.51200000      6.12100000     -5.52600000
H    -14.46300000      6.07200000     -5.42500000
H    -13.17600000      5.42600000     -4.96000000
O      2.32600000     13.15900000     -1.29300000
H      3.16100000     12.84000000     -1.63600000
H      1.67700000     12.54300000     -1.63300000
O      4.04700000     -1.76900000     -7.66700000
H      4.01200000     -0.81300000     -7.64800000
H      3.54600000     -2.01200000     -8.44600000
O     11.84400000      2.01700000    -11.70200000
H     10.99500000      2.25500000    -11.33000000
H     11.64900000      1.77600000    -12.60800000
O      9.53400000      5.10900000    -12.69100000
H      9.43900000      4.29400000    -12.19800000
H      9.15100000      4.91800000    -13.54700000
O     12.38400000      5.34000000     -7.33600000
H     11.54700000      4.93800000     -7.56900000
H     12.16600000      6.25300000     -7.14600000
O      7.72500000      6.86000000     -3.28700000
H      7.91200000      6.79400000     -4.22300000
H      6.84400000      7.23300000     -3.24400000
O     -3.28200000     15.65500000     -6.06500000
H     -2.78900000     16.16700000     -5.42300000
H     -4.16700000     16.01900000     -6.03300000
O     12.65000000     -2.50800000     -4.81000000
H     12.35200000     -3.36900000     -5.10500000
H     13.20000000     -2.18600000     -5.52400000
O     -5.61400000     -0.00600000     -1.36000000
H     -6.17800000      0.64500000     -1.77800000
H     -4.82000000     -0.01400000     -1.89600000
O     -2.70300000      9.14000000      3.81800000
H     -3.60200000      9.42500000      3.65400000
H     -2.54300000      9.36800000      4.73300000
O     -4.74700000      9.81200000     14.17300000
H     -3.82600000     10.06000000     14.09000000
H     -4.85700000      9.60300000     15.10000000
O      1.21500000      5.51100000    -15.16500000
H      0.73000000      4.78500000    -14.77300000
H      0.57500000      5.95200000    -15.72500000
O      8.63700000      1.64700000      2.64300000
H      8.60200000      2.28600000      1.93100000
H      9.33100000      1.96800000      3.21900000
O     -6.01600000     -1.16700000      1.26500000
H     -5.66000000     -0.98300000      0.39600000
H     -5.63000000     -2.00700000      1.51000000
O      9.68000000      1.34700000     -0.57500000
H     10.50000000      1.38300000     -1.06800000
H      9.23000000      0.57400000     -0.91500000
O    -11.73900000      6.13900000      2.32400000
H    -12.07600000      6.53400000      3.12800000
H    -10.81000000      6.37100000      2.31500000
O     -9.64100000     -6.08700000      7.48000000
H     -9.02300000     -5.43900000      7.81800000
H     -9.19200000     -6.92500000      7.58600000
O      4.89000000     11.39500000     -9.96400000
H      5.35000000     11.77400000    -10.71400000
H      4.49800000     10.59100000    -10.30600000
O    -13.42100000    -10.15000000      3.57800000
H    -12.95900000    -10.53200000      2.83100000
H    -12.97700000     -9.31700000      3.73400000
O    -12.20800000     -7.50200000      4.50000000
H    -11.43500000     -7.00700000      4.23000000
H    -12.93300000     -6.88400000      4.40800000
O    -12.14100000      6.17500000    -12.13100000
H    -11.68600000      5.47700000    -11.66200000
H    -11.44500000      6.76700000    -12.41600000
O     -2.32400000     15.74300000     -1.80600000
H     -2.11100000     16.35200000     -2.51400000
H     -1.60900000     15.84600000     -1.17800000
O     -3.63100000     -5.95000000    -12.80100000
H     -2.82500000     -6.33200000    -12.45400000
H     -4.18400000     -6.70400000    -13.00500000
O      2.10000000    -10.76000000      4.02300000
H      2.80300000    -10.75300000      3.37300000
H      1.30200000    -10.61400000      3.51500000
O     14.88100000     -5.26700000     -2.72900000
H     15.14200000     -5.94000000     -2.10000000
H     15.38100000     -4.49200000     -2.47300000
O    -11.01900000     -6.52800000      1.01600000
H    -11.82500000     -6.53500000      0.50000000
H    -10.65700000     -5.65200000      0.88100000
O    -12.97700000     12.00300000     -5.00800000
H    -13.73100000     11.92200000     -4.42500000
H    -12.21800000     11.90500000     -4.43300000
O      7.23900000      9.01500000     -6.58700000
H      7.15100000      9.74000000     -5.96900000
H      6.37100000      8.93100000     -6.98300000
O     -2.46500000      5.72900000    -12.40600000
H     -2.78700000      5.26900000    -11.63100000
H     -1.78600000      6.31400000    -12.07300000
O      5.28200000     10.00900000    -12.67700000
H      5.83100000     10.64800000    -13.13100000
H      5.41500000      9.19300000    -13.16000000
O     -2.37500000      6.94500000    -14.91100000
H     -3.24000000      6.80000000    -15.29400000
H     -2.38400000      6.43500000    -14.10000000
O     -5.59000000      3.00400000    -14.05300000
H     -5.09100000      3.18200000    -14.85000000
H     -6.43500000      3.43000000    -14.19900000
O      9.19400000      8.15100000    -13.07500000
H      8.58000000      8.31900000    -13.79000000
H      9.14700000      7.20600000    -12.93600000
O      6.95400000      2.16200000     12.43100000
H      6.96000000      2.89400000     11.81500000
H      6.41500000      1.49500000     12.00500000
O     13.77900000     -5.95300000      7.69100000
H     13.65700000     -6.03000000      6.74500000
H     14.37900000     -5.21500000      7.79500000
O     -3.75900000    -11.34300000    -12.73600000
H     -2.86300000    -11.55300000    -13.00100000
H     -3.69000000    -11.13700000    -11.80400000
O    -11.44300000      5.32200000      5.39900000
H    -12.13100000      4.66400000      5.50400000
H    -10.75300000      4.87100000      4.91200000
O     -1.63300000      0.55000000      7.52600000
H     -1.90100000      0.99200000      8.33200000
H     -0.86000000      0.04400000      7.77600000
O      1.02600000     13.59400000      2.91800000
H      1.08400000     12.66100000      3.12200000
H      1.01700000     14.02600000      3.77200000
O     -6.06000000     -6.93400000     -1.23000000
H     -5.19400000     -7.21900000     -0.93700000
H     -6.12100000     -6.02200000     -0.94700000
O      7.56500000     -6.36100000      7.99700000
H      8.50300000     -6.18500000      8.06600000
H      7.39000000     -7.00100000      8.68800000
O      3.25000000     -1.59800000     13.03000000
H      3.70300000     -2.14100000     13.67600000
H      3.23700000     -0.72400000     13.42000000
O     -3.72500000    -11.75100000      0.90100000
H     -4.61700000    -11.40700000      0.84800000
H     -3.38700000    -11.67800000      0.00800000
O      8.54900000      6.72700000     -5.85200000
H      7.98200000      7.39100000     -6.24300000
H      9.35100000      7.19800000     -5.62900000
O     -5.52200000     12.66300000      0.97000000
H     -5.94400000     13.48200000      0.71000000
H     -4.84200000     12.52400000      0.31000000
O      3.54300000      0.67800000     14.52300000
H      3.14800000      1.31500000     13.92700000
H      4.17700000      1.18400000     15.02900000
O      9.72800000     11.24200000     -9.67600000
H      8.97700000     11.69000000     -9.28800000
H      9.68800000     10.35500000     -9.31900000
O     -1.36300000      5.37100000     -7.92400000
H     -1.03300000      5.12800000     -7.05900000
H     -1.48800000      4.53700000     -8.37700000
O      3.09100000      1.93600000     11.98400000
H      3.93100000      1.51200000     11.80900000
H      2.50200000      1.58700000     11.31500000
O    -12.26200000     10.02500000     -0.15700000
H    -12.62400000      9.19600000     -0.47000000
H    -11.40500000     10.08600000     -0.58000000
O    -10.54600000     11.23400000     -3.92500000
H    -10.03700000     12.02100000     -3.73000000
H    -10.13000000     10.54600000     -3.40500000
O      1.65900000      4.26700000     11.39800000
H      1.82800000      5.11000000     10.97700000
H      2.47200000      4.06200000     11.85900000
O      9.72300000     -4.90400000    -12.01300000
H      9.95700000     -4.35300000    -12.76000000
H      8.76500000     -4.90600000    -12.00800000
O    -12.54900000     -2.35300000      0.57900000
H    -13.14600000     -3.07200000      0.37400000
H    -13.12200000     -1.63000000      0.83600000
O      7.01300000     -2.04400000     12.82200000
H      7.55400000     -1.27300000     12.65300000
H      6.85800000     -2.42300000     11.95600000
O     14.24100000      3.80400000      7.39800000
H     14.10200000      4.63700000      6.94800000
H     14.34500000      3.16500000      6.69200000
O      8.93200000     -0.90600000    -11.44200000
H      8.64100000     -1.42600000    -10.69300000
H      9.88200000     -1.02400000    -11.46100000
O    -12.90300000      1.92900000     -3.57400000
H    -13.68000000      2.31700000     -3.97600000
H    -12.59300000      2.59300000     -2.95900000
O     -1.41200000     10.07900000      6.24700000
H     -1.62000000     10.72500000      5.57200000
H     -0.46400000     10.14400000      6.35700000
O      1.00000000     10.77300000      3.18700000
H      0.87500000     10.47600000      2.28600000
H      0.97200000      9.97200000      3.71000000
O    -10.71600000     -7.61100000     -2.88800000
H    -11.32600000     -7.03500000     -3.34900000
H    -10.51700000     -7.14700000     -2.07500000
O      3.93800000     -7.92900000      9.04900000
H      3.45100000     -8.59300000      8.56100000
H      4.84200000     -8.24600000      9.04700000
O      4.57900000      1.45900000      7.79900000
H      5.07500000      0.86900000      7.23200000
H      3.70500000      1.48800000      7.40800000
O     14.21000000     -3.26700000      1.07400000
H     14.20500000     -4.20300000      1.27600000
H     13.29000000     -3.00700000      1.12500000
O      2.87100000    -14.39900000      1.85500000
H      2.34500000    -14.08600000      1.12000000
H      2.26400000    -14.92200000      2.37900000
O    -13.61000000      8.54300000     -4.15000000
H    -13.93100000      7.85100000     -4.72800000
H    -14.31800000      8.67500000     -3.51900000
O     12.25100000      1.34200000     -0.91300000
H     12.34400000      2.24000000     -1.23000000
H     12.68000000      0.80600000     -1.58100000
O      7.86400000     -1.68100000     -4.05900000
H      7.08800000     -1.20100000     -4.34900000
H      7.93300000     -1.48300000     -3.12600000
O     11.50200000     -2.70200000      1.28000000
H     11.70400000     -1.77400000      1.39500000
H     10.65700000     -2.71000000      0.83100000
O      3.72300000      5.14800000    -16.09100000
H      2.78900000      5.32600000    -15.98200000
H      3.97900000      5.67000000    -16.85200000
O     15.72300000      1.23500000      0.31900000
H     15.13100000      0.76700000      0.90800000
H     15.42300000      2.14300000      0.34900000
O     -1.95500000    -12.92200000     -5.99500000
H     -2.78200000    -13.38400000     -6.13400000
H     -2.21000000    -12.00900000     -5.86100000
O      7.31900000     10.74500000     -4.71200000
H      7.95400000     11.40000000     -5.00200000
H      7.62600000     10.48200000     -3.84400000
O     -4.18800000    -12.75700000     -3.35100000
H     -4.02900000    -12.80800000     -4.29300000
H     -3.49700000    -13.29400000     -2.96200000
O     12.54000000      6.52400000      5.79600000
H     12.37200000      7.13200000      6.51600000
H     13.19400000      6.96800000      5.25500000
O      4.83700000     -5.98000000    -15.68800000
H      5.08300000     -5.27100000    -16.28200000
H      4.21800000     -6.50900000    -16.19100000
O     15.82700000     -4.06300000     -6.56600000
H     15.28100000     -3.31000000     -6.79200000
H     16.72000000     -3.77900000     -6.76500000
O      0.34400000      7.53000000     10.16100000
H      0.34600000      7.17000000     11.04800000
H     -0.50300000      7.97000000     10.08400000
O      1.27700000     14.38700000    -11.49900000
H      1.18900000     13.46900000    -11.24100000
H      0.51900000     14.55200000    -12.06000000
O     -0.93300000    -10.66800000     13.63000000
H     -1.02000000    -11.37000000     14.27500000
H     -1.82800000    -10.50700000     13.33100000
O      4.59000000     10.02100000     -0.77300000
H      4.68700000     10.54400000      0.02200000
H      5.14600000     10.45900000     -1.41800000
O     -6.80900000      0.40600000      5.01600000
H     -6.13500000     -0.17100000      5.37600000
H     -6.36300000      0.89100000      4.32200000
O     -1.80500000     10.48500000     -6.95600000
H     -1.66700000      9.82700000     -7.63800000
H     -2.58900000     10.18900000     -6.49300000
O     -4.55400000     -8.24600000     -8.34800000
H     -5.42600000     -8.02400000     -8.67600000
H     -4.33300000     -7.53000000     -7.75200000
O     14.43800000     -4.18300000      3.95600000
H     14.66300000     -3.33900000      4.34700000
H     14.64400000     -4.82500000      4.63500000
O      4.99500000      9.06000000     12.93000000
H      5.44000000      9.02400000     12.08300000
H      4.23700000      9.62400000     12.77700000
O     17.23400000     -0.59800000     -0.90400000
H     16.61500000      0.06500000     -0.59700000
H     18.02600000     -0.10500000     -1.11800000
O     -0.79300000      0.07900000     15.83300000
H     -0.92600000      0.67900000     15.09900000
H     -1.42300000     -0.62500000     15.68400000
O     -7.57100000     -0.26600000     -6.55700000
H     -7.45500000      0.68200000     -6.61400000
H     -6.86500000     -0.56000000     -5.98000000
O      1.55800000      0.96600000     -9.45000000
H      2.05700000      1.69500000     -9.81700000
H      1.97700000      0.18400000     -9.80800000
O     12.82600000      2.50600000     -5.06200000
H     12.95800000      1.73000000     -4.51800000
H     12.07400000      2.28800000     -5.61200000
O     -9.66200000     13.09800000      4.26600000
H     -9.24400000     13.07000000      3.40500000
H    -10.53100000     12.72300000      4.12100000
O      5.79000000     14.24300000     -0.75200000
H      5.31600000     15.02600000     -0.47300000
H      5.20200000     13.51800000     -0.53800000
O    -10.80200000     -5.46000000     11.13100000
H    -10.91400000     -5.78600000     12.02400000
H    -10.93300000     -4.51400000     11.20300000
O     -0.05600000     -4.46500000    -11.16800000
H      0.05500000     -4.38300000    -10.22100000
H      0.03500000     -5.40200000    -11.34000000
O      1.08300000      9.64600000     -6.95800000
H      1.21900000      8.90500000     -7.54900000
H      0.13200000      9.74100000     -6.90700000
O      6.22100000     -9.20200000     13.13500000
H      5.74600000     -8.51700000     13.60600000
H      6.38400000     -9.87700000     13.79500000
O      0.93200000     -9.78600000     12.06500000
H      0.54100000     -9.91400000     11.20000000
H      0.20800000     -9.92000000     12.67700000
O     -1.91200000     -7.15200000     14.42300000
H     -1.05100000     -7.56000000     14.33300000
H     -1.84400000     -6.62300000     15.21800000
O      3.38900000      5.18200000      1.48100000
H      3.34400000      5.42800000      2.40500000
H      4.29500000      4.90100000      1.35200000
O      0.38000000      5.12400000      1.46300000
H      1.31200000      4.91900000      1.54400000
H      0.01000000      4.89700000      2.31600000
O      3.14800000     -8.79500000      6.43500000
H      2.91400000     -9.71200000      6.29100000
H      3.71100000     -8.57300000      5.69400000
O      4.38000000     16.21400000      0.26700000
H      3.59900000     15.66500000      0.34400000
H      4.03900000     17.09600000      0.11800000
O     -7.59300000    -13.07200000      1.82700000
H     -8.43100000    -12.99900000      1.37200000
H     -7.08500000    -12.32200000      1.51700000
O     -4.83000000     -3.41300000      3.05800000
H     -4.03400000     -3.09900000      3.48700000
H     -5.39300000     -3.70000000      3.77700000
O    -12.16800000     -0.05300000     -9.03700000
H    -11.22400000     -0.17300000     -8.93600000
H    -12.41700000     -0.67600000     -9.72000000
O      0.02600000    -10.01900000      2.51200000
H      0.03900000    -10.60100000      1.75100000
H     -0.88600000     -9.73600000      2.58100000
O    -13.28500000     -0.71100000      4.55400000
H    -14.17200000     -0.78300000      4.90700000
H    -12.75200000     -0.43300000      5.29900000
O      1.04600000      8.27300000      4.19800000
H      1.32200000      7.45100000      4.60400000
H      0.31800000      8.02600000      3.62800000
O      4.06200000     -2.09000000     10.40800000
H      3.23300000     -2.17700000      9.93700000
H      3.83000000     -2.23100000     11.32600000
O     -6.12100000     -3.24300000    -14.43500000
H     -6.60900000     -3.08000000    -15.24300000
H     -6.65100000     -2.83700000    -13.74900000
O    -14.15400000     -9.76100000     -0.03700000
H    -15.04900000     -9.53100000     -0.28600000
H    -13.80900000    -10.23700000     -0.79300000
O     -3.05000000      8.65900000    -11.94800000
H     -3.46800000      7.95700000    -12.44600000
H     -3.69500000      8.89700000    -11.28200000
O    -14.07900000      0.43900000     -7.39600000
H    -13.37700000      0.23000000     -8.01300000
H    -13.82500000     -0.00300000     -6.58600000
O     -0.81000000      2.52100000     14.07300000
H     -1.44700000      3.20000000     14.29300000
H     -0.39800000      2.83100000     13.26700000
O     -5.26500000     10.23400000      3.74000000
H     -5.91600000     10.75500000      3.27100000
H     -5.73100000      9.90100000      4.50600000
O     -2.74700000     -4.75700000     -1.48100000
H     -3.08800000     -5.58700000     -1.14600000
H     -1.96800000     -5.00200000     -1.98000000
O     14.49900000     -8.88600000      7.08600000
H     13.66600000     -8.67500000      7.50800000
H     15.12700000     -8.28200000      7.48300000
O     10.65100000     -5.29600000     -6.38200000
H     10.05800000     -5.43500000     -5.64400000
H     11.43000000     -5.80800000     -6.16400000
O    -14.57300000     -6.77100000      7.74800000
H    -13.73600000     -6.56500000      8.16500000
H    -14.85600000     -7.58300000      8.16900000
O      6.47400000      5.53200000      4.33500000
H      6.20700000      5.93600000      3.50900000
H      6.45500000      4.59100000      4.15800000
O     -7.61000000     12.07300000      5.86800000
H     -8.33900000     12.23500000      5.26800000
H     -7.73400000     12.70900000      6.57200000
O    -15.19000000    -10.44600000     -2.53700000
H    -15.12700000     -9.53200000     -2.25700000
H    -16.07700000    -10.52700000     -2.88900000
O     -4.98000000     -4.71100000     15.42900000
H     -4.64300000     -5.41900000     14.87900000
H     -5.16300000     -5.12800000     16.27100000
O     -9.56300000      0.87600000      2.94000000
H     -8.67700000      1.03200000      3.26700000
H    -10.01800000      0.45700000      3.67000000
O     -3.82600000    -10.67500000     12.92900000
H     -3.61500000     -9.74100000     12.90700000
H     -4.63700000    -10.74900000     12.42600000
O     11.82600000      5.80200000      1.37200000
H     11.47400000      4.91800000      1.47800000
H     12.13600000      6.04200000      2.24500000
O      2.52700000      9.09400000      9.92200000
H      2.94700000      8.54700000     10.58600000
H      1.69400000      8.65800000      9.74300000
O    -10.59300000      2.59300000     -8.27500000
H    -11.24300000      1.92400000     -8.49000000
H     -9.75100000      2.17800000     -8.46300000
O      6.76600000      0.82100000     -3.53000000
H      6.33500000      0.56500000     -4.34500000
H      7.25400000      1.61300000     -3.75500000
O     -8.44100000     -6.05900000    -13.10600000
H     -7.73700000     -6.70400000    -13.16800000
H     -8.87900000     -6.26100000    -12.27800000
O     -9.82300000      8.95200000     -2.64700000
H    -10.40800000      8.21700000     -2.46800000
H     -9.46100000      8.76400000     -3.51400000
O      3.47200000      2.27000000     -3.29700000
H      3.32700000      1.40800000     -3.68500000
H      4.19400000      2.64300000     -3.80400000
O    -16.37600000     -1.34400000      0.99400000
H    -16.34200000     -1.89700000      0.21400000
H    -15.79100000     -0.61300000      0.79500000
O      8.99500000      1.28200000      8.35000000
H      8.51100000      0.50000000      8.61500000
H      8.37900000      2.00200000      8.48300000
O     -3.66200000    -11.44100000     -9.79000000
H     -4.53100000    -11.08600000     -9.60000000
H     -3.08200000    -10.99400000     -9.17300000
O      4.79600000     12.32400000     -2.69700000
H      5.52500000     12.94400000     -2.73600000
H      4.86500000     11.82200000     -3.51000000
O      4.99800000      0.81000000     -5.78800000
H      4.96000000      0.61100000     -6.72400000
H      4.18900000      0.44400000     -5.43200000
O      6.35100000     11.60000000      8.58100000
H      6.72300000     12.26200000      9.16400000
H      6.89900000     11.63600000      7.79700000
O      2.95300000    -13.07400000     -4.35000000
H      2.05600000    -13.34900000     -4.15800000
H      3.04100000    -12.22500000     -3.91700000
O      6.47100000     -5.84400000      3.46700000
H      7.23600000     -5.42000000      3.85500000
H      5.87600000     -5.98400000      4.20300000
O     -0.96100000      7.31200000     15.01500000
H     -1.84900000      6.97300000     15.12600000
H     -0.85000000      7.93400000     15.73500000
O     -3.43900000      0.25800000     -3.22700000
H     -2.57300000     -0.06100000     -3.48100000
H     -3.51200000      1.11400000     -3.64900000
O     -3.97100000     -5.57600000     10.74900000
H     -3.25100000     -5.02500000     10.44300000
H     -4.61500000     -5.54400000     10.04200000
O      0.19100000     -9.10100000      8.43000000
H      0.81200000     -8.51500000      7.99800000
H     -0.21800000     -8.56100000      9.10600000
O      3.55500000      5.41800000     -4.14300000
H      4.40400000      5.02500000     -3.93900000
H      3.76800000      6.18000000     -4.68200000
O     12.93500000     -7.92100000     -1.28000000
H     12.64000000     -7.90500000     -0.37000000
H     13.70600000     -8.48800000     -1.27300000
O    -10.34000000      8.03300000     12.25700000
H    -10.14500000      8.00900000     11.32000000
H    -10.22400000      7.12900000     12.54900000
O    -16.14300000     -1.60700000      5.92600000
H    -15.58000000     -2.28300000      6.30200000
H    -16.89100000     -2.08700000      5.57100000
O      6.16100000    -15.63900000     -2.60600000
H      6.37600000    -16.02900000     -1.75900000
H      5.23700000    -15.85000000     -2.74000000
O      7.64300000     -0.99400000      1.33300000
H      7.38900000     -0.27300000      0.75700000
H      8.18700000     -0.58400000      2.00500000
O     17.82200000      1.19400000      1.91400000
H     17.70900000      1.49600000      2.81500000
H     17.00500000      1.43200000      1.47700000
O      3.47100000    -15.49600000     -3.42100000
H      3.52900000    -14.57000000     -3.65500000
H      2.54800000    -15.71800000     -3.54500000
O    -13.06000000     -6.57600000     -3.88600000
H    -12.72200000     -7.02800000     -4.65900000
H    -12.95300000     -5.64600000     -4.08700000
O      1.23800000      7.91900000     -9.05000000
H      1.88700000      8.04500000     -9.74200000
H      1.10300000      6.97200000     -9.01800000
O     -8.63400000     10.35600000     -0.69700000
H     -8.30600000     11.02300000     -1.30000000
H     -9.06000000      9.71100000     -1.26100000
O     -8.04200000     -4.56500000     15.15400000
H     -7.95000000     -5.14300000     15.91100000
H     -7.41600000     -4.90600000     14.51500000
O     11.83200000     -0.71600000    -11.06200000
H     12.10400000      0.20100000    -11.08400000
H     11.91000000     -1.01100000    -11.96900000
O     -9.66200000     -9.56500000    -11.35400000
H     -9.55900000     -8.62800000    -11.52100000
H     -9.47700000     -9.98000000    -12.19600000
O     -0.31800000      7.04100000    -11.33200000
H      0.42800000      7.47100000    -11.75100000
H      0.07600000      6.45800000    -10.68300000
O    -13.00900000    -12.66400000     -0.65200000
H    -13.15900000    -12.55800000      0.28800000
H    -12.05800000    -12.62500000     -0.74900000
O      7.67000000      0.88600000    -13.25800000
H      8.26100000      0.16600000    -13.03800000
H      7.28000000      0.62900000    -14.09400000
O      6.10900000     -0.44600000    -16.75400000
H      6.94400000     -0.31800000    -17.20300000
H      5.47000000     -0.54700000    -17.46000000
O     -9.50400000      9.09000000      3.44200000
H     -8.72600000      9.63800000      3.33400000
H     -9.24800000      8.43400000      4.08900000
O     -8.39500000     -3.81000000     -5.11500000
H     -8.30100000     -4.63100000     -4.63100000
H     -7.70100000     -3.24800000     -4.77100000
O    -12.92000000      9.63500000     -6.46500000
H    -13.08200000     10.49600000     -6.08000000
H    -13.05200000      9.02100000     -5.74200000
O      4.87800000    -10.85300000    -12.53900000
H      4.98700000    -10.97600000    -11.59600000
H      4.36900000    -11.61200000    -12.82300000
O    -11.56100000      1.90500000      1.01600000
H    -11.16300000      2.77500000      1.00600000
H    -10.82800000      1.30800000      1.16800000
O     -7.30000000      2.80900000     -5.21300000
H     -7.27300000      3.76500000     -5.17200000
H     -7.10900000      2.60400000     -6.12800000
O      1.17800000      9.89900000      7.13200000
H      1.09500000     10.24600000      8.02000000
H      2.08900000     10.06700000      6.89300000
O      2.15500000    -14.89000000     -9.18000000
H      1.58300000    -15.44700000     -8.65200000
H      2.79300000    -14.54300000     -8.55700000
O      7.18500000     -2.12700000    -15.00700000
H      6.58000000     -1.67400000    -15.59400000
H      6.62200000     -2.53200000    -14.34700000
O     -5.95500000      5.85800000     -8.66800000
H     -5.32000000      6.57400000     -8.65100000
H     -5.47000000      5.11700000     -9.03200000
O      0.31900000     -4.21600000     10.24400000
H      0.44800000     -3.48100000     10.84400000
H      0.81200000     -4.93600000     10.63700000
O     -7.69400000     -8.29300000      6.95400000
H     -8.01800000     -8.88700000      7.63100000
H     -7.37900000     -8.87100000      6.25900000
O      0.18200000      4.01300000     -5.46000000
H     -0.70000000      3.65200000     -5.55100000
H      0.37400000      3.94500000     -4.52500000
O     -5.11900000      0.28700000    -13.72800000
H     -5.27300000      1.20900000    -13.52100000
H     -5.92900000     -0.00200000    -14.14800000
O      6.59000000     -2.95400000      5.07700000
H      6.11000000     -2.12600000      5.08100000
H      7.35600000     -2.78300000      4.52800000
O     12.64500000     -0.07300000      9.33500000
H     12.81300000     -0.71500000     10.02500000
H     11.92300000     -0.44800000      8.83100000
O    -10.30300000     -3.58200000    -11.28400000
H    -10.80900000     -3.28000000    -10.52900000
H    -10.91700000     -4.12200000    -11.78200000
O     -3.42200000     -8.54200000    -11.19600000
H     -2.58300000     -8.98900000    -11.08000000
H     -3.79100000     -8.49400000    -10.31400000
O     12.95100000    -10.25100000      4.91500000
H     12.12200000    -10.54000000      5.29700000
H     13.52800000    -10.11700000      5.66700000
O     -1.57200000      2.04800000      5.21900000
H     -2.51700000      2.17300000      5.12900000
H     -1.47200000      1.55600000      6.03400000
O     10.61100000     13.10800000     -2.14600000
H     10.85800000     14.01300000     -1.95500000
H     10.05200000     12.85200000     -1.41300000
O     -8.08400000     -2.98900000    -12.46700000
H     -8.88400000     -2.99100000    -11.94200000
H     -7.85500000     -3.91400000    -12.55800000
O      0.13100000    -11.77300000      0.50400000
H     -0.35400000    -12.35200000     -0.08300000
H      1.04700000    -11.89000000      0.25300000
O     14.31400000     -1.69400000     -7.16900000
H     14.53000000     -0.77400000     -7.32500000
H     14.02900000     -2.02100000     -8.02200000
O     -8.07500000      5.97900000     -6.70500000
H     -7.24800000      6.17200000     -7.14600000
H     -7.81700000      5.62900000     -5.85200000
O     -0.42700000     -6.18500000     -2.79200000
H     -0.00700000     -6.39200000     -3.62700000
H     -0.86900000     -6.99600000     -2.53900000
O      2.42100000     10.35500000     14.76800000
H      2.36700000      9.39900000     14.76600000
H      2.22300000     10.60700000     13.86600000
O     -1.94400000      8.87400000     10.42400000
H     -2.80500000      8.45700000     10.40100000
H     -2.10300000      9.73200000     10.81700000
