# Supplementary material for: Integrated Multiscale Multilevel Approach to Open Shell Molecular Systems
Source: J Chem Theory Comput. 2023 Feb 13;19(5):1446–56. doi: 10.1021/acs.jctc.2c00805 (PMC10018740; doi:10.1021/acs.jctc.2c00805)
Supplement: Supplementary file 2 — ct2c00805_si_002.zip [file ct2c00805_si_002.zip › structures/PROXYL/frame174.xyz]

2528

C     -0.51300000      0.84500000     -1.80900000
H     -0.94500000      0.08400000     -2.45900000
H     -0.36600000      1.75000000     -2.39900000
C      0.78200000      0.33400000     -1.21000000
C      1.32100000     -0.89100000     -1.89800000
H      1.74700000     -0.59600000     -2.85600000
H      0.47100000     -1.57300000     -1.92500000
H      2.10400000     -1.36100000     -1.30300000
C      1.81400000      1.47100000     -1.00500000
H      2.33500000      1.73000000     -1.92700000
H      1.40000000      2.40700000     -0.62800000
H      2.51400000      1.17300000     -0.22500000
N      0.29100000     -0.04200000      0.14100000
O      1.04400000     -0.63900000      0.94100000
C     -1.12400000      0.14100000      0.44400000
C     -1.82300000     -1.25300000      0.45300000
H     -2.78800000     -1.20400000      0.95800000
H     -1.89100000     -1.68400000     -0.54600000
H     -1.26500000     -1.91000000      1.12000000
C     -1.21500000      0.75400000      1.83400000
H     -0.72000000      0.17000000      2.60900000
H     -2.26900000      0.97300000      2.00700000
H     -0.66400000      1.69200000      1.89100000
C     -1.51100000      1.03400000     -0.71100000
H     -2.47800000      0.62600000     -1.00500000
H     -1.54400000      2.08100000     -0.40900000
O      5.87600000      7.72600000     -2.90700000
H      6.53900000      7.03900000     -2.84600000
H      6.28100000      8.40200000     -3.45100000
O     -1.19300000     -5.26400000     -8.87500000
H     -0.51500000     -4.76700000     -8.41600000
H     -0.70800000     -5.82700000     -9.47900000
O      5.82600000     -6.32600000      5.49800000
H      5.71400000     -7.20600000      5.14000000
H      6.50900000     -5.93200000      4.95600000
O     -8.50100000     -0.83800000      6.81300000
H     -8.92600000     -0.03500000      6.51100000
H     -9.20400000     -1.48700000      6.83300000
O     -1.18600000     12.07000000     -4.36400000
H     -0.51300000     11.48600000     -4.71500000
H     -1.61700000     12.43200000     -5.13900000
O     -7.37800000      8.46000000      1.72600000
H     -8.32800000      8.55000000      1.79100000
H     -7.12600000      9.06900000      1.03200000
O      9.59100000      8.51000000     -0.25200000
H      8.85700000      8.91300000      0.21200000
H      9.43500000      7.56900000     -0.17600000
O     -1.07600000    -16.08200000      8.43900000
H     -1.79900000    -15.48000000      8.26400000
H     -0.46200000    -15.57200000      8.96800000
O      8.17300000     -9.04700000     10.71300000
H      8.68700000     -8.87900000      9.92400000
H      7.81500000     -9.92500000     10.58400000
O      7.27600000     -1.38700000    -15.23500000
H      7.66500000     -2.20800000    -14.93400000
H      7.81900000     -0.70500000    -14.84000000
O     13.27200000      5.68300000     -3.09800000
H     13.21600000      6.54400000     -3.51200000
H     13.30400000      5.87100000     -2.16000000
O      2.25400000     -6.80700000     12.57300000
H      3.17900000     -6.68800000     12.78800000
H      2.07300000     -6.13500000     11.91600000
O     17.81000000     -0.97400000      3.00400000
H     17.22900000     -1.58200000      3.46200000
H     17.76600000     -0.16700000      3.51700000
O      6.94900000     -6.39500000     -3.71000000
H      6.77800000     -5.45500000     -3.77000000
H      6.58000000     -6.75700000     -4.51500000
O      0.09400000     -8.32800000     13.29700000
H      0.89000000     -7.80300000     13.20600000
H      0.35100000     -9.20400000     13.01100000
O    -16.58900000     -0.57500000      5.60800000
H    -16.53400000     -0.66000000      6.56000000
H    -17.48100000     -0.26700000      5.44600000
O      0.86000000      4.49900000     15.87700000
H      1.13200000      5.05300000     16.60900000
H      1.62500000      4.46800000     15.30200000
O      7.03900000     -4.42000000     -7.36600000
H      6.94500000     -5.20600000     -7.90400000
H      6.14600000     -4.09300000     -7.26300000
O      8.18100000     13.83300000      7.82800000
H      7.79000000     14.35700000      8.52700000
H      9.12400000     13.90000000      7.97700000
O     -1.50700000     -9.21700000     -3.62400000
H     -1.01000000    -10.01900000     -3.78300000
H     -1.25800000     -8.63400000     -4.34100000
O      6.02800000    -12.41100000     11.87200000
H      5.40500000    -13.07600000     11.57900000
H      6.30900000    -11.97500000     11.06700000
O      1.46400000     -2.24200000      7.95100000
H      2.16200000     -2.33300000      7.30200000
H      1.89200000     -2.41800000      8.78900000
O      9.98000000      0.74000000      1.85700000
H     10.06100000      1.66400000      1.61900000
H     10.24900000      0.70500000      2.77500000
O     10.02200000      9.07100000     -5.49400000
H     10.20300000      9.94100000     -5.13900000
H     10.09800000      8.48500000     -4.74200000
O     -7.02200000    -15.74200000      5.95100000
H     -7.77000000    -15.57500000      5.37700000
H     -6.30300000    -15.24900000      5.55600000
O     -3.84500000      6.50300000      7.65800000
H     -3.91500000      7.33400000      8.12800000
H     -2.91800000      6.43300000      7.43100000
O      3.25300000     -9.20400000      0.92100000
H      4.15900000     -9.10400000      1.21400000
H      2.77700000     -8.50700000      1.37200000
O     12.53200000     -8.01500000     -1.10800000
H     12.36300000     -7.96800000     -2.04900000
H     12.24200000     -8.89200000     -0.85600000
O      3.86900000      1.38900000     16.19700000
H      4.03600000      2.32500000     16.30800000
H      3.62700000      1.08400000     17.07100000
O     -8.13400000     13.36100000      8.55500000
H     -8.98600000     13.65300000      8.87900000
H     -7.57300000     13.35200000      9.33000000
O     -9.22000000      7.32000000    -14.23100000
H     -9.36000000      7.07600000    -15.14600000
H     -8.27800000      7.21900000    -14.09800000
O     -5.80000000     -0.24700000     -9.11400000
H     -5.41500000      0.30000000     -9.79800000
H     -5.11000000     -0.32700000     -8.45500000
O     -9.71300000     -2.97800000     -6.69000000
H     -9.08400000     -2.55200000     -7.27300000
H    -10.55100000     -2.56500000     -6.90000000
O    -10.85100000     -6.85700000    -12.46600000
H     -9.99500000     -6.93300000    -12.04300000
H    -11.27000000     -6.11700000    -12.02800000
O      2.45600000      9.88700000      2.48100000
H      2.52400000      8.98100000      2.18000000
H      2.77600000      9.86400000      3.38300000
O     -3.95700000     -8.27600000     -8.62400000
H     -3.66900000     -7.44400000     -8.24700000
H     -3.38400000     -8.40700000     -9.37900000
O    -10.68500000     11.97900000     -7.53200000
H    -10.04000000     12.68300000     -7.46400000
H    -10.16300000     11.18500000     -7.64300000
O     -8.35300000     -2.38800000      3.78600000
H     -8.61500000     -3.25100000      4.10600000
H     -7.61700000     -2.13900000      4.34400000
O     -4.24200000      4.39500000      0.72000000
H     -3.59500000      4.59900000      1.39600000
H     -4.64400000      3.57800000      1.01300000
O     14.98000000     -1.50700000      8.45800000
H     14.67200000     -0.91800000      7.76900000
H     14.70400000     -1.08600000      9.27300000
O      3.81100000     -5.80500000     -9.03400000
H      4.29000000     -6.54800000     -9.40000000
H      2.89900000     -6.09600000     -9.00900000
O      4.10000000     -2.11600000      2.12700000
H      4.60400000     -1.83900000      2.89300000
H      3.19800000     -1.87300000      2.33400000
O      3.21300000    -14.36500000     -0.60200000
H      3.11400000    -14.17100000      0.33000000
H      4.15700000    -14.32800000     -0.75500000
O    -16.54700000     -2.07100000     -0.95100000
H    -17.27200000     -1.85600000     -0.36500000
H    -16.65700000     -3.00400000     -1.13600000
O     -2.60400000    -16.43800000     -1.52800000
H     -1.66900000    -16.49200000     -1.72600000
H     -2.72700000    -15.55100000     -1.19000000
O     -0.60900000     -6.89100000    -12.75300000
H     -0.84600000     -6.04100000    -12.38100000
H     -1.03900000     -6.90700000    -13.60800000
O     -6.29400000    -13.70800000     -2.51000000
H     -6.97800000    -14.00900000     -1.91200000
H     -6.63900000    -13.89600000     -3.38300000
O    -11.32500000      5.43600000     -4.40900000
H    -10.54600000      5.95500000     -4.60900000
H    -11.05500000      4.53000000     -4.55600000
O      6.47700000      1.41600000     14.02600000
H      5.73200000      0.87100000     13.77400000
H      6.21800000      1.80400000     14.86200000
O     -2.28800000    -15.85700000     -8.55700000
H     -2.43600000    -16.27400000     -9.40500000
H     -2.88100000    -15.10600000     -8.55300000
O     -5.26100000     -3.08000000    -10.63000000
H     -5.03800000     -2.17400000    -10.84700000
H     -4.54600000     -3.37400000    -10.06600000
O     -5.32100000     14.83100000     -4.95700000
H     -4.66600000     14.65900000     -5.63300000
H     -4.94500000     15.53900000     -4.43400000
O      2.50200000     -6.69500000     -2.38900000
H      3.18300000     -6.02600000     -2.32000000
H      2.10500000     -6.72200000     -1.51800000
O    -12.82300000      7.18500000      9.51300000
H    -12.10300000      7.81500000      9.51500000
H    -12.65200000      6.62800000      8.75400000
O      3.66700000      2.30900000     12.38900000
H      4.48000000      2.81200000     12.34300000
H      3.18200000      2.70300000     13.11400000
O     -5.65500000      0.71900000     16.05900000
H     -5.84200000      0.72400000     15.12000000
H     -5.10900000     -0.05600000     16.19000000
O     -0.63800000     14.32400000     -9.21700000
H     -0.07800000     13.84100000     -9.82500000
H     -0.56400000     15.23600000     -9.49700000
O    -12.04700000      3.97000000      1.62100000
H    -11.59500000      4.79800000      1.46400000
H    -12.32200000      3.67800000      0.75200000
O     -5.52100000     12.98800000     -0.56100000
H     -5.82800000     13.02600000     -1.46600000
H     -4.72500000     13.51900000     -0.55500000
O     10.30400000     11.07200000     -1.95600000
H     10.96600000     10.57600000     -1.47500000
H     10.19100000     11.87600000     -1.44800000
O     -4.60700000      7.76500000      1.49800000
H     -5.50000000      7.86500000      1.82700000
H     -4.66900000      7.98300000      0.56800000
O      4.08100000      6.79400000    -15.15100000
H      4.13800000      6.15400000    -15.86000000
H      3.69900000      6.30700000    -14.42000000
O      9.18900000    -15.40300000      3.06500000
H     10.07900000    -15.71600000      3.22700000
H      9.19800000    -15.11900000      2.15100000
O    -12.93600000     -2.20800000     12.42000000
H    -13.15100000     -2.31400000     13.34600000
H    -12.87700000     -3.10300000     12.08500000
O      8.18300000      7.45500000      5.22100000
H      7.54600000      6.79600000      4.94600000
H      8.54600000      7.79300000      4.40200000
O      6.34600000     -6.58200000    -12.83100000
H      5.91700000     -7.41800000    -12.65100000
H      6.02900000     -6.33100000    -13.69800000
O     -0.68900000     -5.16000000     -4.87800000
H      0.05400000     -4.56800000     -4.99200000
H     -1.07100000     -4.90600000     -4.03700000
O      4.15900000      3.17700000      0.73900000
H      3.77700000      3.90800000      1.22400000
H      4.01900000      3.40000000     -0.18100000
O      7.78600000      0.43500000     -9.15100000
H      8.10500000      0.29900000     -8.25900000
H      6.96700000     -0.05900000     -9.19000000
O    -11.23300000     -8.24900000     -5.75700000
H    -10.91300000     -7.54600000     -5.19000000
H    -11.56600000     -8.91200000     -5.15200000
O     -9.65000000      9.39200000     -8.30000000
H     -9.19600000      8.67500000     -7.85700000
H    -10.24300000      8.95800000     -8.91300000
O     14.85900000     -4.68500000      4.46800000
H     14.55100000     -5.51700000      4.82600000
H     14.18100000     -4.42600000      3.84400000
O     -1.63000000    -11.18300000      9.01100000
H     -2.13200000    -11.95400000      9.27500000
H     -0.84700000    -11.20700000      9.56100000
O      0.07300000    -16.82600000     -1.73900000
H      0.78400000    -16.92100000     -1.10500000
H      0.51200000    -16.59700000     -2.55800000
O      2.45900000     -4.76000000     15.54600000
H      1.76100000     -4.98600000     14.93100000
H      2.01800000     -4.27300000     16.24200000
O      3.99900000    -14.04300000     -4.44600000
H      4.20600000    -13.26600000     -3.92700000
H      4.85100000    -14.37300000     -4.73200000
O     11.70700000     -0.06100000    -13.60400000
H     11.38600000      0.63600000    -14.17600000
H     10.95400000     -0.29100000    -13.06000000
O     -0.60600000    -13.39600000      5.20700000
H      0.01900000    -14.02100000      5.57500000
H     -1.35000000    -13.93400000      4.93600000
O      9.35500000     -7.71700000     -8.05900000
H      8.40000000     -7.72500000     -8.12400000
H      9.64800000     -7.31400000     -8.87600000
O     -8.57900000     13.91000000     -7.83100000
H     -7.92100000     13.44800000     -8.35100000
H     -8.16400000     14.74200000     -7.60400000
O     -2.90100000     10.41200000     14.73600000
H     -2.35700000      9.67500000     14.45700000
H     -2.62000000     11.14000000     14.18300000
O     -0.40500000    -13.57100000     -6.85000000
H      0.06800000    -13.15400000     -6.13000000
H     -0.61300000    -14.44700000     -6.52400000
O      1.23900000     13.29000000     10.70100000
H      1.83400000     13.02800000     11.40300000
H      0.58300000     12.59400000     10.67000000
O      0.54400000      3.13800000     12.07600000
H      1.25100000      2.60900000     11.70600000
H      0.83700000      4.04200000     11.96200000
O      1.11900000     -8.58900000    -11.43500000
H      0.48600000     -8.09300000    -11.95400000
H      1.07800000     -9.47700000    -11.79000000
O     -9.38300000     11.70000000      2.45800000
H     -8.91000000     10.90600000      2.70500000
H     -8.76800000     12.18300000      1.90500000
O     -5.99600000     10.32400000    -11.46600000
H     -6.77000000      9.88700000    -11.82300000
H     -6.34900000     10.98700000    -10.87200000
O      1.56100000      3.03600000      2.42200000
H      1.72800000      3.51000000      3.23700000
H      1.70500000      2.11700000      2.64500000
O      3.70100000     -6.25300000      1.04100000
H      3.37900000     -6.40000000      0.15100000
H      3.05700000     -5.66500000      1.43500000
O     -1.07000000     -8.44400000     15.74300000
H     -0.68500000     -8.69600000     14.90500000
H     -1.14800000     -9.26500000     16.22800000
O    -13.14700000      5.39000000     -2.43600000
H    -13.10600000      4.59600000     -1.90200000
H    -12.56700000      5.21100000     -3.17600000
O     -0.21800000    -11.25200000     13.04200000
H     -0.36500000    -12.18100000     13.22100000
H     -1.09700000    -10.88000000     12.97000000
O     13.48600000      8.49000000     -3.93800000
H     13.79300000      9.30500000     -4.33400000
H     13.28100000      8.72500000     -3.03300000
O     10.59800000     -4.17100000      3.70500000
H     11.15500000     -3.99900000      4.46400000
H     11.14800000     -4.68500000      3.11400000
O     11.92900000      0.75500000      3.92200000
H     12.75000000      0.36500000      4.22100000
H     12.19400000      1.56200000      3.47900000
O      4.40200000     -3.95000000     -7.06800000
H      4.16900000     -4.56900000     -7.76000000
H      4.01000000     -4.31900000     -6.27600000
O      2.49800000     13.59200000      8.14100000
H      1.74400000     13.52800000      8.72600000
H      2.11900000     13.60300000      7.26200000
O      3.64300000     11.03200000     -0.06400000
H      3.39300000     10.49900000      0.69100000
H      4.55600000     11.26800000      0.10200000
O     10.06300000     -6.87000000      0.27300000
H     10.91800000     -7.18200000     -0.02300000
H      9.71300000     -6.38400000     -0.47400000
O      4.92600000      8.15200000     13.90800000
H      5.76800000      8.25900000     13.46500000
H      4.89300000      8.87300000     14.53700000
O      6.32500000      1.30200000    -16.43300000
H      6.64500000      0.65700000    -15.80200000
H      6.99500000      1.98500000    -16.43900000
O      6.49500000     -3.86000000     -3.01900000
H      5.88100000     -3.27600000     -3.46400000
H      7.16900000     -3.27700000     -2.66900000
O     -9.67700000     -0.08000000     -9.24500000
H     -9.20300000     -0.91000000     -9.19400000
H    -10.31900000     -0.21300000     -9.94300000
O      2.60900000     -7.09800000     -5.16700000
H      2.02800000     -6.50900000     -5.64800000
H      2.28600000     -7.07000000     -4.26600000
O     -8.86500000     -4.58700000      5.35200000
H     -9.50600000     -3.93500000      5.63500000
H     -8.06000000     -4.34500000      5.80900000
O     -8.62200000      2.72300000     13.82800000
H     -7.70200000      2.93900000     13.98200000
H     -8.60800000      2.15700000     13.05500000
O     -6.42000000      3.45900000     -5.41000000
H     -6.00300000      2.92300000     -4.73600000
H     -6.18300000      3.03400000     -6.23400000
O    -12.00000000     -7.41100000      3.48600000
H    -12.44700000     -6.71000000      3.96000000
H    -12.67800000     -7.79400000      2.92900000
O     -8.42700000    -11.69500000     -8.01800000
H     -9.01300000    -11.02400000     -7.66700000
H     -8.92700000    -12.10500000     -8.72300000
O      8.94500000     14.25600000     -5.86000000
H      9.83700000     14.21000000     -6.20400000
H      8.42200000     13.75300000     -6.48300000
O     -6.13000000     -1.59100000     -3.51500000
H     -5.36300000     -1.04700000     -3.68900000
H     -6.75300000     -1.35400000     -4.20100000
O      0.78800000    -13.62500000     -1.64800000
H      0.64000000    -14.46200000     -2.08800000
H      1.65500000    -13.71100000     -1.25200000
O      8.85000000      3.61300000      1.67600000
H      7.95900000      3.61400000      2.02500000
H      9.38800000      3.95100000      2.39200000
O     10.55700000     -0.74800000     -3.16900000
H     10.88300000     -0.91200000     -4.05400000
H     11.33700000     -0.51400000     -2.66600000
O      4.59500000      2.13500000      9.18700000
H      4.28300000      3.00400000      9.44200000
H      4.92600000      2.25200000      8.29600000
O      2.15600000     -2.40400000    -12.44800000
H      2.63200000     -2.51400000    -11.62600000
H      2.31500000     -3.21600000    -12.92900000
O     -7.22200000     15.35600000      5.89400000
H     -6.72200000     14.67900000      5.43900000
H     -7.94900000     14.88400000      6.30100000
O     -7.14000000     13.27700000      1.49300000
H     -6.78200000     13.27000000      0.60500000
H     -6.37600000     13.39400000      2.05800000
O      5.81000000     -5.99800000    -15.49500000
H      6.46600000     -5.61400000    -16.07600000
H      5.02200000     -6.06500000    -16.03600000
O      3.54400000      9.34100000      4.94200000
H      4.42000000      9.02800000      4.71400000
H      3.59300000      9.52900000      5.87900000
O    -15.49400000     -0.43600000     -3.09900000
H    -15.82000000      0.46400000     -3.08600000
H    -15.62200000     -0.75000000     -2.20400000
O     -6.04100000      3.77100000     13.32800000
H     -5.68800000      3.60200000     14.20200000
H     -5.57600000      4.55200000     13.02900000
O     -2.89800000     13.84500000     -1.05100000
H     -2.44100000     13.09600000     -1.43300000
H     -2.25500000     14.24700000     -0.46800000
O      3.96800000     -2.53000000     -4.53600000
H      3.32100000     -3.19000000     -4.78200000
H      4.12800000     -2.03900000     -5.34200000
O    -13.68500000      2.65500000      9.07700000
H    -13.06400000      2.58600000      8.35100000
H    -14.49500000      2.27600000      8.73600000
O    -16.35000000     -6.71500000      0.42100000
H    -16.44500000     -7.59700000      0.78200000
H    -15.96700000     -6.20400000      1.13300000
O     -5.51000000    -11.99600000      3.06100000
H     -5.99000000    -11.74000000      3.84900000
H     -6.15000000    -12.47600000      2.53600000
O     -5.28900000     13.73500000      3.66200000
H     -5.15200000     14.66800000      3.50100000
H     -4.41100000     13.35400000      3.62300000
O     -3.73100000     13.17300000      7.51300000
H     -4.19800000     13.70200000      6.86600000
H     -3.55200000     12.34700000      7.06200000
O     -5.10400000    -11.36800000     -2.75100000
H     -4.66600000    -11.19000000     -1.91900000
H     -5.45900000    -12.25200000     -2.65000000
O      9.79900000    -11.49100000      8.90400000
H      8.89700000    -11.44200000      9.22200000
H      9.99700000    -10.60200000      8.60900000
O      1.23200000     10.16000000      8.42100000
H      2.14600000     10.41600000      8.29700000
H      0.74600000     10.69600000      7.79500000
O     -3.97900000     -1.12700000     14.00300000
H     -3.44200000     -0.67500000     13.35200000
H     -3.50400000     -1.01500000     14.82600000
O      3.29500000    -11.70300000      7.68000000
H      3.91700000    -11.30000000      8.28500000
H      2.67500000    -11.00300000      7.47300000
O     -1.72100000     -2.27000000     -4.00500000
H     -1.25800000     -1.91700000     -4.76400000
H     -1.06900000     -2.81000000     -3.55700000
O      5.98200000      2.79900000    -13.86500000
H      6.27300000      3.28800000    -13.09500000
H      6.23600000      3.34800000    -14.60700000
O      9.38800000      9.02600000      3.10000000
H     10.32400000      8.83000000      3.14600000
H      9.25000000      9.32700000      2.20200000
O      2.57400000      8.10900000     -0.43700000
H      1.62800000      8.02600000     -0.31800000
H      2.74200000      7.71900000     -1.29400000
O      9.51600000     -2.64400000      8.22400000
H      8.62100000     -2.75600000      7.90100000
H     10.04000000     -2.50800000      7.43500000
O     -8.92000000      2.78400000      8.86400000
H     -8.90300000      3.22600000      8.01500000
H     -8.00600000      2.55300000      9.03200000
O     14.96300000     -4.61100000     -2.20100000
H     15.49000000     -4.04900000     -2.77000000
H     15.19700000     -4.34000000     -1.31400000
O     10.58100000     -6.50800000      7.38700000
H     11.13100000     -6.99800000      7.99900000
H     10.72700000     -6.93300000      6.54100000
O     -1.18200000     -8.35700000      0.43700000
H     -1.74000000     -7.81000000      0.98900000
H     -0.99200000     -9.12500000      0.97500000
O    -10.74000000     11.52700000     -4.77500000
H    -10.93600000     12.23700000     -4.16500000
H    -11.51200000     11.47500000     -5.33900000
O      7.82400000     -3.81600000    -13.65400000
H      7.70800000     -3.39600000    -12.80100000
H      7.33400000     -4.63600000    -13.58500000
O     -2.18200000     16.99400000     -4.37300000
H     -2.66900000     16.38500000     -3.81900000
H     -1.27600000     16.92000000     -4.07200000
O      0.04600000     -0.01100000     15.86100000
H      0.93600000     -0.26100000     15.60900000
H     -0.21800000      0.63000000     15.20100000
O     13.76700000     -1.77900000      2.87300000
H     12.83600000     -1.94900000      2.72700000
H     14.12400000     -1.63000000      1.99700000
O     13.23600000     -5.92800000     -8.78200000
H     14.18500000     -5.80700000     -8.83000000
H     12.89400000     -5.44200000     -9.53200000
O     -6.20400000      0.21200000     13.33800000
H     -6.91500000     -0.23100000     12.87500000
H     -5.64100000     -0.49800000     13.64700000
O    -14.23600000      4.50000000     -8.43000000
H    -14.87400000      4.07300000     -7.85900000
H    -14.18600000      3.93300000     -9.19900000
O     -4.99100000    -13.98000000      4.97000000
H     -5.47900000    -13.68200000      4.20200000
H     -4.07900000    -14.00100000      4.68100000
O     -4.06100000     -6.13900000     12.63600000
H     -3.98300000     -5.35800000     12.08800000
H     -4.95500000     -6.44800000     12.48600000
O      9.12200000     -5.88000000     -1.92400000
H      8.25900000     -5.94500000     -2.33200000
H      9.46000000     -5.03200000     -2.21100000
O      7.32700000      2.05600000     -0.34500000
H      8.22100000      2.20000000     -0.03400000
H      6.86700000      2.87000000     -0.13800000
O      6.03900000     -1.19800000     -1.16700000
H      5.91700000     -0.45700000     -0.57300000
H      5.35700000     -1.08800000     -1.83000000
O      1.85900000     13.39300000     -0.49500000
H      2.52900000     14.04000000     -0.27200000
H      2.32900000     12.55900000     -0.51600000
O     10.80500000      7.40800000     12.20100000
H     10.84400000      6.68700000     12.82900000
H     10.78400000      6.97900000     11.34500000
O      3.80700000     -3.28500000    -10.11600000
H      4.09300000     -4.05900000     -9.63100000
H      4.19000000     -3.39300000    -10.98600000
O    -11.90100000     -9.71400000      9.91200000
H    -12.73000000     -9.46300000      9.50500000
H    -11.33500000     -9.94800000      9.17700000
O      4.19500000     10.38200000      7.48800000
H      4.30200000      9.67300000      8.12200000
H      5.06900000     10.76100000      7.40200000
O      4.87700000     11.73900000      4.21900000
H      4.67000000     12.28700000      4.97500000
H      4.33200000     10.96000000      4.33200000
O      0.84900000     12.30500000      2.24200000
H      1.12600000     12.86700000      1.51900000
H      1.39800000     11.52500000      2.16300000
O     -4.73000000     -9.26100000     10.15100000
H     -4.01300000     -8.64200000     10.00700000
H     -4.65900000     -9.88200000      9.42600000
O     -3.01700000     -0.49500000     16.54000000
H     -2.19400000     -0.03900000     16.71200000
H     -3.25300000     -0.89000000     17.37900000
O    -10.73400000     -5.41100000     13.95000000
H    -10.92900000     -6.22600000     14.41300000
H     -9.92900000     -5.59600000     13.46800000
O     -1.56700000     -3.70900000      3.13800000
H     -2.41400000     -3.29000000      2.98600000
H     -1.69700000     -4.23400000      3.92800000
O      6.32100000     -6.30500000      1.78800000
H      6.63900000     -6.00400000      0.93700000
H      5.37400000     -6.17700000      1.74800000
O     -0.72200000      4.09200000      8.00800000
H     -1.39100000      3.91500000      8.67000000
H     -0.53400000      3.23600000      7.62300000
O     -6.47800000     -8.96600000     -0.45300000
H     -6.02800000     -9.12900000      0.37600000
H     -6.86700000     -9.80900000     -0.68400000
O    -13.24000000     10.93200000     -6.89800000
H    -13.56400000     11.82100000     -7.04100000
H    -12.30200000     11.04100000     -6.74200000
O      8.05500000     -4.86300000      3.92700000
H      9.00100000     -4.82000000      3.78700000
H      7.68700000     -4.96100000      3.04900000
O     -4.78900000     -0.83700000    -12.55100000
H     -4.64900000      0.09700000    -12.70400000
H     -5.39300000     -1.10500000    -13.24400000
O     12.44400000     -8.26500000     -7.23700000
H     11.77200000     -7.90600000     -6.65700000
H     12.82800000     -7.49800000     -7.66300000
O    -12.03700000     -1.43200000     -7.42200000
H    -12.49800000     -1.30700000     -6.59300000
H    -12.36100000     -0.72900000     -7.98500000
O     -4.64100000     -8.61000000     15.81400000
H     -4.92100000     -8.38500000     14.92700000
H     -4.91700000     -7.86600000     16.34900000
O      9.62300000      4.30400000    -13.65700000
H      9.43400000      5.23400000    -13.78000000
H     10.04400000      4.25500000    -12.79900000
O     13.35600000      7.60100000     -6.65300000
H     13.36300000      7.84400000     -5.72700000
H     12.82400000      6.80600000     -6.68800000
O      4.87400000     -2.48700000     17.48600000
H      4.85800000     -2.37800000     16.53500000
H      5.51800000     -3.17900000     17.63800000
O    -11.63700000     -0.11400000     -0.57600000
H    -10.99100000     -0.68100000     -0.15500000
H    -12.36600000     -0.08000000      0.04400000
O     -2.44300000     11.32800000      1.10300000
H     -3.17800000     11.68700000      0.60600000
H     -1.96100000     10.79700000      0.46900000
O     -8.61100000     -4.93900000     -1.44700000
H     -8.83200000     -5.79700000     -1.08500000
H     -8.28600000     -5.12600000     -2.32800000
O    -14.18300000      0.46000000      4.53800000
H    -13.51400000      0.06400000      5.09500000
H    -15.01300000      0.17500000      4.92000000
O     -0.32000000      4.97900000      1.16900000
H      0.38000000      4.41100000      1.49300000
H     -1.08700000      4.73200000      1.68600000
O      9.23600000     -1.18800000     10.53800000
H      9.20000000     -1.42900000      9.61300000
H     10.07800000     -1.52800000     10.84200000
O      7.94100000    -12.60000000     -5.57700000
H      7.58400000    -13.43800000     -5.28300000
H      7.46100000    -12.40500000     -6.38300000
O     -2.54800000      5.62200000     12.21100000
H     -2.00100000      5.55600000     12.99300000
H     -3.43800000      5.72800000     12.54800000
O     10.59200000    -11.04300000     -4.36600000
H      9.72500000    -11.23600000     -4.72300000
H     10.78500000    -10.15700000     -4.67200000
O     10.09600000     14.22900000     -2.51300000
H     10.18000000     14.07100000     -1.57200000
H      9.48900000     14.96600000     -2.57800000
O      8.15900000    -12.03600000      0.23300000
H      8.32900000    -12.34300000     -0.65700000
H      8.10300000    -11.08300000      0.15200000
O     -1.12000000     -3.62000000     10.73800000
H     -0.96900000     -3.13300000     11.54700000
H     -2.06000000     -3.80200000     10.74000000
O    -12.04600000      8.12900000     -7.25300000
H    -11.85300000      7.86900000     -6.35200000
H    -12.51100000      8.96100000     -7.16800000
O     -3.32500000      9.52600000    -10.93000000
H     -3.21700000      9.83900000    -10.03200000
H     -4.21000000      9.79900000    -11.17400000
O     12.74700000     -4.07800000     -6.73500000
H     12.79800000     -4.87800000     -7.25700000
H     12.59000000     -4.38400000     -5.84100000
O     -6.18500000    -12.52700000     -6.44100000
H     -6.81900000    -13.02900000     -5.93000000
H     -6.71000000    -12.08300000     -7.10600000
O     16.50500000     -2.62200000     -3.03000000
H     15.92500000     -1.86800000     -2.92300000
H     17.11300000     -2.56400000     -2.29300000
O     -9.79800000      5.72700000    -12.02600000
H     -9.81800000      6.25200000    -12.82700000
H    -10.51300000      5.10000000    -12.13300000
O     -4.09400000     -2.94300000     -5.79600000
H     -3.20300000     -2.72100000     -5.52400000
H     -4.46000000     -3.41800000     -5.05000000
O     -4.89700000     -7.22000000    -11.59800000
H     -4.86100000     -6.48300000    -12.20900000
H     -3.99300000     -7.33300000    -11.30600000
O      3.26100000    -11.42000000     -9.66800000
H      3.71500000    -11.30600000     -8.83300000
H      2.33300000    -11.45300000     -9.43300000
O     16.37000000      7.55700000      0.16100000
H     16.21800000      7.81800000     -0.74700000
H     16.10900000      6.63700000      0.19300000
O     -1.59700000    -15.65000000     -5.93800000
H     -1.91600000    -15.72300000     -6.83800000
H     -2.34000000    -15.29500000     -5.45000000
O      0.60600000      7.47900000      8.58400000
H      0.11200000      7.46100000      9.40400000
H      0.88200000      8.39100000      8.49100000
O     -7.98200000      0.98500000    -14.89600000
H     -8.82200000      0.56000000    -15.06900000
H     -7.45600000      0.31000000    -14.46600000
O     -1.71400000    -11.15800000     -9.64000000
H     -0.79400000    -11.13100000     -9.37900000
H     -2.18900000    -11.33200000     -8.82800000
O     15.61900000      3.79200000      5.39400000
H     15.52100000      3.24000000      6.17000000
H     16.32500000      4.39800000      5.62000000
O     -8.44500000    -10.88200000      1.88000000
H     -8.92500000    -11.69300000      2.04600000
H     -8.39500000    -10.82500000      0.92500000
O     -8.30400000    -10.37500000    -11.75000000
H     -7.50400000    -10.21100000    -11.24900000
H     -8.04400000    -11.01300000    -12.41400000
O     -2.71800000      2.34000000    -14.46700000
H     -2.17100000      2.68000000    -15.17500000
H     -2.47200000      2.86200000    -13.70300000
O     -0.65700000      4.73100000     -1.68900000
H     -1.55000000      4.48400000     -1.92900000
H     -0.62400000      4.61900000     -0.73800000
O     -0.26200000     -5.62000000     14.67800000
H     -0.76600000     -5.56800000     15.49000000
H     -0.23700000     -6.55400000     14.47200000
O     -3.03800000      6.46900000     -7.31800000
H     -2.29300000      6.29400000     -7.89300000
H     -2.91400000      7.37500000     -7.03400000
O    -16.84000000      2.24200000     -3.34800000
H    -16.57400000      2.90600000     -2.71200000
H    -17.49700000      2.67900000     -3.88900000
O      1.14800000     13.56800000     -3.27500000
H      0.30800000     13.11600000     -3.35700000
H      1.35300000     13.52700000     -2.34100000
O      4.34500000     -5.99200000      7.77300000
H      4.91800000     -5.69400000      8.47900000
H      4.91600000     -6.04200000      7.00600000
O     -1.76000000      8.51600000     -1.59400000
H     -0.92500000      8.17100000     -1.91100000
H     -1.78700000      8.26600000     -0.67000000
O     12.71300000    -10.48500000     -8.82400000
H     11.94100000    -11.04200000     -8.73200000
H     12.52700000     -9.72500000     -8.27300000
O      7.33600000    -12.33600000    -10.22000000
H      6.84200000    -12.59100000    -10.99900000
H      7.80700000    -11.54600000    -10.48400000
O      7.31500000     14.17500000     -1.94500000
H      7.32300000     13.89000000     -2.85900000
H      7.02300000     15.08600000     -1.98100000
O     -6.05600000     -0.57300000      4.41300000
H     -6.37400000      0.32700000      4.34000000
H     -6.13900000     -0.92800000      3.52800000
O     -8.98800000     -2.56600000      9.38300000
H     -9.62500000     -1.87600000      9.56700000
H     -8.37500000     -2.16700000      8.76500000
O    -10.75600000    -10.89900000      7.67400000
H    -11.04900000    -10.42000000      6.89900000
H     -9.89200000    -11.23600000      7.43600000
O     -9.01700000      5.02500000     -0.50000000
H     -9.40400000      4.97000000     -1.37300000
H     -9.08900000      5.95000000     -0.26400000
O     -6.08900000     -0.90700000      8.23900000
H     -6.90800000     -0.73800000      7.77300000
H     -5.73900000     -1.69800000      7.82800000
O     -2.55600000      4.48700000      2.80300000
H     -2.67600000      3.80500000      3.46400000
H     -2.20400000      5.23200000      3.28900000
O     12.95200000      0.16600000     -2.39100000
H     13.55300000      0.16500000     -1.64500000
H     13.49500000     -0.09300000     -3.13600000
O     -4.43000000     10.73000000      2.88900000
H     -3.53400000     10.83100000      2.56800000
H     -4.82900000     10.09700000      2.29200000
O     15.83900000      4.87900000     -2.39600000
H     14.93800000      4.56000000     -2.33700000
H     16.25600000      4.30200000     -3.03600000
O     -6.82700000     10.21200000     -8.03100000
H     -7.76500000     10.30800000     -8.19600000
H     -6.55500000      9.49600000     -8.60400000
O     -6.77700000     -9.81100000     -4.31900000
H     -7.42700000    -10.51300000     -4.33100000
H     -6.04400000    -10.17100000     -3.82100000
O      1.98700000     -0.09600000    -14.21700000
H      2.44800000     -0.11000000    -15.05500000
H      2.27100000     -0.89500000    -13.77300000
O      1.50400000    -15.49700000     -3.78000000
H      2.26200000    -14.94900000     -3.98200000
H      1.37800000    -16.03000000     -4.56500000
O     -8.40600000      7.88100000      8.02600000
H     -7.91500000      8.01700000      7.21600000
H     -7.73400000      7.73700000      8.69300000
O     -0.51700000    -10.38100000      4.93300000
H     -0.71500000    -10.06600000      5.81400000
H     -0.78400000    -11.30100000      4.94200000
O     -6.06200000     -9.63500000     -7.19200000
H     -6.16800000     -9.74200000     -6.24700000
H     -5.23100000     -9.16900000     -7.28900000
O     13.09200000      0.42400000     -6.63900000
H     13.87300000      0.16600000     -6.15000000
H     12.86600000     -0.34900000     -7.15600000
O     -9.42800000      8.06800000     -1.76900000
H    -10.19000000      8.34300000     -1.26000000
H     -9.36800000      8.71000000     -2.47600000
O     -2.23000000      3.00600000      5.18000000
H     -2.74800000      2.83900000      5.96700000
H     -1.33000000      2.81100000      5.44000000
O     -0.45000000     15.08000000      2.94800000
H     -0.97700000     14.36300000      2.59600000
H      0.39400000     14.99600000      2.50500000
O      0.42500000     16.78000000     -3.34100000
H      0.48700000     15.82500000     -3.36900000
H      1.21200000     17.05700000     -2.87200000
O      8.18600000    -12.96500000     -2.64900000
H      8.36500000    -13.90500000     -2.64500000
H      8.35200000    -12.69400000     -3.55200000
O      1.76200000     -5.17900000      9.62600000
H      1.02300000     -4.62400000      9.87400000
H      2.52800000     -4.61200000      9.71400000
O     -0.24600000     10.84600000    -12.17900000
H      0.17000000      9.98500000    -12.22200000
H     -0.67800000     10.94500000    -13.02700000
O      8.02600000    -15.58400000     -1.45900000
H      7.85200000    -16.26400000     -2.11000000
H      8.47800000    -16.04100000     -0.75000000
O     10.24200000     -3.98500000      0.30700000
H      9.30700000     -3.86900000      0.47600000
H     10.33000000     -3.87300000     -0.64000000
O     -3.58100000     -1.77300000      9.59300000
H     -3.05900000     -1.59900000      8.81000000
H     -4.44400000     -1.41100000      9.39100000
O     -2.47700000      3.33700000    -11.70700000
H     -2.72100000      4.25400000    -11.83200000
H     -3.27400000      2.91900000    -11.38200000
O    -11.69200000      3.59200000     10.53200000
H    -12.57600000      3.35500000     10.25200000
H    -11.27600000      3.94000000      9.74300000
O      3.74500000    -17.30800000     -1.08700000
H      4.32700000    -17.82900000     -0.53500000
H      3.47700000    -16.57700000     -0.52900000
O      8.63600000     -9.45100000     -0.56400000
H      7.88400000     -9.15200000     -1.07500000
H      9.01800000     -8.64900000     -0.20700000
O     -7.12100000      8.69900000     12.51200000
H     -7.91400000      8.26200000     12.20500000
H     -7.32300000      8.95700000     13.41200000
O      1.15800000     -9.76500000     -6.67300000
H      0.76900000     -9.02000000     -6.21500000
H      1.86600000    -10.05600000     -6.09800000
O     -8.34000000     -4.22000000     -4.59900000
H     -8.61600000     -3.71500000     -5.36500000
H     -7.50700000     -4.61400000     -4.85900000
O     11.17000000      6.79000000      9.51000000
H     12.08600000      6.52300000      9.42800000
H     10.97900000      7.24300000      8.68900000
O    -11.77300000      1.36100000     -4.54600000
H    -12.00400000      2.11000000     -5.09600000
H    -11.40700000      0.72000000     -5.15600000
O     11.00000000     -0.27500000     12.39900000
H     11.20200000     -1.07800000     12.88000000
H     10.33700000      0.16300000     12.93300000
O     -1.41400000      6.51000000      6.79300000
H     -0.57400000      6.94700000      6.93400000
H     -1.26600000      5.60900000      7.08000000
O     -4.43300000     -3.05000000      2.14800000
H     -4.51400000     -3.43200000      1.27400000
H     -4.85800000     -3.68300000      2.72600000
O      6.04900000     -9.74900000    -12.11900000
H      6.94100000     -9.98900000    -12.37000000
H      5.53400000     -9.87600000    -12.91600000
O      7.52200000      9.84800000      0.80300000
H      6.73800000      9.30000000      0.77300000
H      7.21900000     10.71400000      0.53000000
O     10.68100000     -8.23500000      5.33000000
H     10.21000000     -9.06100000      5.44300000
H     10.36800000     -7.89300000      4.49300000
O      8.54300000     11.30900000    -10.59600000
H      7.94500000     10.72700000    -10.12700000
H      9.04200000     11.74700000     -9.90700000
O     -5.30700000      2.23700000    -10.56800000
H     -5.97700000      2.82400000    -10.21600000
H     -5.53200000      2.14600000    -11.49400000
O     10.33900000     -3.59000000     -2.65500000
H     11.03200000     -4.05300000     -3.12500000
H     10.64900000     -2.68600000     -2.59900000
O      0.42200000     -1.72600000      3.68600000
H     -0.00600000     -1.31900000      4.43900000
H     -0.26500000     -2.25300000      3.27600000
O      5.94800000      6.41100000     -6.34200000
H      6.43700000      5.98100000     -7.04400000
H      6.56700000      6.45900000     -5.61300000
O      2.58100000      0.55600000    -10.33100000
H      1.68200000      0.54200000    -10.65900000
H      3.12400000      0.52000000    -11.11800000
O     13.76300000      3.26200000     -6.38100000
H     13.15000000      2.54300000     -6.53600000
H     14.51100000      2.84900000     -5.94900000
O      3.96100000     -2.45600000     14.66600000
H      4.53500000     -2.78800000     13.97600000
H      3.42400000     -3.20800000     14.91400000
O     -1.18100000     -3.81600000    -15.70700000
H     -1.63400000     -3.38700000    -14.98000000
H     -0.62500000     -3.13100000    -16.08000000
O     -4.81800000     -5.28800000      4.64700000
H     -4.85500000     -5.92900000      5.35800000
H     -5.11300000     -5.77000000      3.87400000
O     15.78900000     -0.36300000     -4.59000000
H     16.08000000      0.28500000     -3.94900000
H     16.45400000     -0.33400000     -5.27800000
O      2.93600000     -7.72100000      9.25000000
H      3.48300000     -7.21800000      8.64700000
H      2.58000000     -7.06700000      9.85300000
O      5.89700000      4.97400000      9.61000000
H      6.56200000      4.37900000      9.95500000
H      5.87100000      5.69500000     10.23800000
O     -6.95100000     -8.46700000    -13.27900000
H     -7.28500000     -9.18600000    -12.74200000
H     -6.92900000     -7.71600000    -12.68500000
O    -13.07600000     -0.67800000      7.04700000
H    -12.37600000     -0.33900000      7.60600000
H    -13.68200000     -1.10300000      7.65400000
O      5.16400000     -8.89400000     -9.84900000
H      5.62600000     -9.09500000    -10.66300000
H      4.31600000     -9.32800000     -9.94100000
O     12.53100000     -4.77000000     -3.86100000
H     12.20600000     -5.64300000     -3.63800000
H     13.42200000     -4.75000000     -3.51200000
O      3.25000000    -10.61300000     12.21500000
H      3.24600000     -9.69100000     12.47400000
H      3.75200000    -11.05200000     12.90200000
O     -4.66200000      3.16400000     15.60500000
H     -4.88900000      2.33400000     16.02400000
H     -4.94800000      3.83200000     16.22700000
O    -15.18500000     -7.83600000     -5.13300000
H    -14.95000000     -7.25900000     -5.85900000
H    -16.05600000     -8.16300000     -5.35800000
O      8.72600000     -3.00500000     -5.79200000
H      8.16500000     -3.65400000     -6.21600000
H      8.33900000     -2.88300000     -4.92500000
O     -1.13600000      2.91900000     16.81300000
H     -0.30900000      3.23700000     16.44900000
H     -1.54500000      2.43900000     16.09400000
O     -8.95000000      2.87900000     -6.03800000
H     -8.40600000      2.70100000     -6.80600000
H     -8.33300000      3.18800000     -5.37400000
O      4.74400000     15.74800000     -5.03700000
H      3.92000000     16.23300000     -5.08700000
H      4.54400000     14.99400000     -4.48100000
O     -7.00800000     -2.80400000     16.77900000
H     -7.49000000     -2.42500000     16.04300000
H     -7.28900000     -3.71900000     16.80300000
O      4.67600000    -10.47700000     -6.04400000
H      5.04300000    -11.24200000     -6.48700000
H      3.93000000    -10.81900000     -5.55200000
O     -5.72500000      6.44100000    -11.52300000
H     -6.07900000      6.99200000    -12.22100000
H     -5.71300000      7.00900000    -10.75200000
O     -4.32400000      8.88000000    -14.23400000
H     -3.94400000      8.68400000    -15.09000000
H     -3.57600000      8.88600000    -13.63600000
O    -15.96700000      5.02800000     -5.21000000
H    -15.41200000      5.80100000     -5.30700000
H    -15.43100000      4.30500000     -5.53500000
O     -8.81000000     14.12000000     -4.72600000
H     -8.39600000     13.82500000     -5.53700000
H     -8.37600000     13.61600000     -4.03800000
O     -0.11000000     -6.97200000      4.37200000
H      0.05400000     -6.84700000      5.30700000
H      0.38000000     -7.76300000      4.14700000
O    -12.25700000      4.60200000      5.09800000
H    -11.49100000      4.98100000      4.66700000
H    -13.00000000      4.89600000      4.57000000
O    -15.20800000     -6.74100000     -7.78600000
H    -16.08000000     -6.80300000     -8.17600000
H    -15.06800000     -5.80200000     -7.66300000
O     -8.35000000     -1.28200000     12.03800000
H     -8.78300000     -0.44100000     11.88700000
H     -8.41200000     -1.73700000     11.19900000
O      3.10300000     -2.83900000     10.00400000
H      2.54700000     -2.74000000     10.77700000
H      3.70600000     -2.09600000     10.04600000
O     11.60700000     -2.16700000     -5.39200000
H     10.80400000     -2.68300000     -5.46800000
H     12.26900000     -2.68600000     -5.85100000
O      9.47500000     -0.36800000    -11.23300000
H      9.44800000     -0.26900000    -10.28200000
H      8.88800000     -1.10200000    -11.41500000
O     -3.26900000      0.04900000     -3.74700000
H     -2.67600000      0.72500000     -4.07600000
H     -2.71400000     -0.72300000     -3.63700000
O      6.80700000     -2.35500000     11.14100000
H      6.24900000     -1.63200000     10.85200000
H      7.69700000     -2.00800000     11.08300000
O     13.49800000      0.35000000      0.88100000
H     13.24300000      1.08300000      1.44100000
H     12.75000000     -0.24700000      0.91400000
O     -9.11500000     15.11000000      1.10000000
H     -9.22300000     15.29000000      2.03400000
H     -8.31900000     14.58200000      1.04800000
O    -16.10200000      5.69100000      2.04100000
H    -15.66700000      4.84500000      1.94100000
H    -15.80000000      6.20600000      1.29400000
O      4.41300000     14.73600000     -0.97000000
H      4.38300000     14.33900000     -1.84000000
H      4.74700000     15.62000000     -1.12100000
O     -0.57800000     14.88000000     -0.23100000
H     -0.18200000     15.75000000     -0.18500000
H      0.11200000     14.32200000     -0.59000000
O      7.45700000      8.73500000     13.21100000
H      8.10000000      9.42400000     13.04100000
H      7.64500000      8.44800000     14.10400000
O     10.94700000     -7.11800000     -3.40300000
H     10.48200000     -6.99200000     -4.23000000
H     10.31200000     -6.86800000     -2.73100000
O      9.07100000    -13.10200000      4.47000000
H      9.55600000    -12.41300000      4.01600000
H      9.14600000    -13.86500000      3.89700000
O      3.05800000      5.09300000    -13.44700000
H      2.40000000      4.42100000    -13.62800000
H      3.35400000      4.90400000    -12.55600000
O      9.41400000      0.70600000      5.49800000
H      8.85600000     -0.06700000      5.42000000
H     10.26500000      0.42200000      5.16400000
O      5.65300000     -1.43100000     -8.95500000
H      5.61200000     -1.60400000     -8.01400000
H      4.85800000     -1.83100000     -9.30700000
O      4.99200000     -0.24200000     -3.35600000
H      5.76100000      0.08900000     -3.82100000
H      4.67200000     -0.95800000     -3.90400000
O    -12.66700000     -8.86600000     -0.57300000
H    -13.06600000     -8.96700000     -1.43700000
H    -12.71000000     -7.92600000     -0.39800000
O      0.46100000      6.99800000     -2.96400000
H     -0.12800000      6.28500000     -2.71800000
H      1.33900000      6.63800000     -2.83600000
O     -2.56200000     -0.11300000     11.64700000
H     -1.86300000      0.47300000     11.35500000
H     -2.76600000     -0.64400000     10.87700000
O     13.82300000     -0.23900000      6.01500000
H     14.41300000     -0.77800000      5.49000000
H     14.39100000      0.42500000      6.40800000
O     -8.15000000    -11.33200000     -0.87900000
H     -8.98900000    -11.03800000     -1.23300000
H     -7.96900000    -12.15100000     -1.34000000
O      2.08100000      0.74500000     10.66100000
H      2.58600000      0.82000000     11.47000000
H      2.70900000      0.94300000      9.96600000
O      3.90200000    -11.20300000      4.81600000
H      3.60700000    -11.56200000      5.65300000
H      3.41100000    -11.69500000      4.15800000
O     -2.33600000      3.94200000     10.15400000
H     -2.04000000      4.46500000     10.89800000
H     -2.87600000      3.25500000     10.54400000
O      5.34600000    -12.97700000    -11.73200000
H      4.77800000    -13.74500000    -11.79800000
H      4.99000000    -12.47900000    -10.99600000
O      9.72000000    -13.97900000      0.88600000
H      9.99000000    -14.20100000     -0.00500000
H      9.17800000    -13.19600000      0.78300000
O     13.48700000     -7.09900000      5.48700000
H     12.73200000     -7.63700000      5.72500000
H     14.17700000     -7.37500000      6.09000000
O      2.62400000     -0.12000000     14.36900000
H      3.02600000      0.47400000     15.00300000
H      3.11700000     -0.93500000     14.45900000
O     13.45000000      4.99700000      3.84300000
H     14.10400000      4.38500000      4.18000000
H     13.15500000      5.48100000      4.61500000
O     -8.31200000      6.58800000     -7.72800000
H     -9.03500000      6.03600000     -8.02600000
H     -8.33400000      6.51800000     -6.77400000
O     -2.19700000     -7.68400000     11.77100000
H     -2.73700000     -7.14900000     12.35200000
H     -1.35400000     -7.75100000     12.22100000
O    -12.09300000     -4.35300000      1.04400000
H    -11.25700000     -4.76700000      0.82700000
H    -12.70200000     -4.68200000      0.38200000
O    -15.75700000     -4.59700000     -5.98800000
H    -16.06400000     -5.49200000     -5.83900000
H    -15.49000000     -4.28800000     -5.12200000
O     -7.49400000    -14.56100000     -5.14600000
H     -8.33300000    -14.72800000     -5.57500000
H     -7.03400000    -15.40000000     -5.18400000
O      4.29400000      4.78100000    -16.93200000
H      3.89200000      4.91900000    -17.79000000
H      3.86600000      3.99600000    -16.59100000
O    -10.30700000      2.01000000      3.96000000
H    -10.89500000      2.37400000      3.29800000
H    -10.27500000      1.07400000      3.76200000
O     -4.99200000     11.18700000      9.25200000
H     -4.68700000     12.06200000      9.01300000
H     -5.46000000     10.87700000      8.47600000
O     -4.81200000     -5.04100000     -3.41800000
H     -4.63600000     -5.88600000     -3.00400000
H     -4.87600000     -4.42500000     -2.68800000
O      5.21200000     -0.98800000      6.44300000
H      4.36000000     -1.23700000      6.08400000
H      5.25900000     -0.04100000      6.31100000
O     -5.44000000      1.73200000    -13.36000000
H     -4.93600000      1.60300000    -14.16400000
H     -6.04400000      2.44500000    -13.56800000
O     -1.68100000     -6.61600000     -1.83600000
H     -2.47800000     -7.13800000     -1.74100000
H     -0.98000000     -7.26200000     -1.91600000
O      0.12700000    -17.55600000     -5.44300000
H     -0.60400000    -17.00200000     -5.71800000
H     -0.25700000    -18.16300000     -4.81000000
O     10.81500000      1.29900000     -5.31000000
H     11.62300000      1.03800000     -5.75300000
H     11.10500000      1.65300000     -4.47000000
O    -13.06500000    -11.63700000      4.13400000
H    -13.00100000    -10.93900000      4.78600000
H    -12.37200000    -11.44100000      3.50400000
O      6.57900000     -7.20900000     -7.87500000
H      6.17100000     -7.75800000     -8.54500000
H      6.02600000     -7.32400000     -7.10200000
O     -5.98400000      1.85500000      1.03700000
H     -6.75800000      2.41700000      1.06300000
H     -6.29900000      1.00100000      1.33300000
O      9.02900000     -5.31100000      9.13900000
H      8.93700000     -4.46600000      8.69900000
H      9.65500000     -5.79500000      8.60000000
O    -11.43300000     12.95100000      1.22800000
H    -10.70200000     12.55100000      1.69800000
H    -11.06200000     13.74500000      0.84100000
O    -11.33400000     10.91300000      4.43800000
H    -10.82500000     10.71000000      3.65300000
H    -11.40300000     10.07800000      4.90100000
O     -6.29800000     -8.83700000      2.38400000
H     -5.54500000     -9.19600000      2.85300000
H     -7.00300000     -9.46500000      2.54700000
O    -11.56800000    -11.78000000      1.05900000
H    -11.67700000    -11.22100000      0.28900000
H    -11.27400000    -11.18400000      1.74800000
O     10.67600000    -11.51700000      3.25600000
H     11.48500000    -11.01200000      3.33300000
H     10.73700000    -11.93800000      2.39900000
O     -6.83200000      4.27700000     -9.58400000
H     -6.58200000      4.94400000    -10.22300000
H     -7.72700000      4.50700000     -9.33500000
O      5.49900000      9.06100000    -13.82600000
H      5.25100000      8.21400000    -14.19500000
H      4.69200000      9.39900000    -13.43700000
O     -5.46200000      1.91600000     -3.42000000
H     -4.69600000      1.34500000     -3.47000000
H     -5.94400000      1.60500000     -2.65400000
O      8.87400000     -7.23600000    -13.12500000
H      9.10400000     -6.65000000    -13.84600000
H      7.96800000     -7.01100000    -12.91400000
O     -7.30800000    -14.58000000      8.62900000
H     -6.88500000    -15.40100000      8.88000000
H     -6.87400000    -13.91400000      9.16300000
O      1.75100000    -14.34500000      6.29000000
H      2.20000000    -14.13400000      7.10800000
H      2.37500000    -14.88400000      5.80600000
O      6.28000000      4.77900000      6.99600000
H      6.95700000      5.45200000      7.06300000
H      5.86600000      4.76900000      7.85900000
O      5.05700000     -6.19000000     12.70600000
H      4.95900000     -5.31100000     13.07200000
H      6.00000000     -6.29100000     12.57400000
O     -1.87900000     12.84300000     10.62800000
H     -1.75400000     11.93300000     10.89800000
H     -2.70200000     13.10400000     11.04200000
O      7.71500000     10.38000000     -7.66900000
H      7.35300000      9.71900000     -7.08000000
H      7.16100000     11.14900000     -7.53700000
O      4.92600000      0.53500000      0.91900000
H      4.59500000      1.41700000      1.09200000
H      4.15100000     -0.02500000      0.96300000
O     -3.86300000     15.79000000     -2.48800000
H     -3.48200000     15.04600000     -2.02300000
H     -3.73900000     16.53200000     -1.89600000
O      6.69800000     12.97300000     -7.41600000
H      5.74900000     12.99600000     -7.29000000
H      6.89400000     13.77100000     -7.90700000
O     -4.17700000      9.19600000     12.26000000
H     -3.33200000      9.13800000     12.70500000
H     -4.81300000      8.90700000     12.91500000
O     -8.52100000     -6.97500000      0.71100000
H     -8.33300000     -7.87400000      0.98000000
H     -8.94200000     -6.57900000      1.47500000
O      1.59400000     12.61500000    -10.75500000
H      1.92900000     12.32200000     -9.90800000
H      1.15600000     11.84500000    -11.11900000
O    -10.00700000     -7.15200000      6.65800000
H    -10.49400000     -7.04000000      7.47500000
H     -9.84900000     -6.25900000      6.35000000
O     -4.94800000     16.34900000      2.94100000
H     -4.05500000     16.47600000      3.26100000
H     -5.00700000     16.90900000      2.16700000
O      5.02000000      8.28900000      0.85700000
H      4.77600000      7.51900000      1.37000000
H      4.31800000      8.38000000      0.21200000
O      0.89600000      8.43200000    -12.79900000
H      0.22200000      7.83700000    -13.12900000
H      1.49600000      8.54700000    -13.53600000
O     -5.40100000      6.41300000     12.85400000
H     -4.82400000      6.57700000     13.60000000
H     -6.10700000      7.05300000     12.95300000
O      4.64700000     15.42400000      2.20000000
H      3.89400000     15.59700000      1.63400000
H      5.24700000     14.91800000      1.65200000
O      7.85800000     -7.29700000     12.88200000
H      7.64500000     -7.60100000     12.00000000
H      8.55500000     -6.65400000     12.75200000
O      6.96900000    -16.64200000      4.37400000
H      6.67100000    -15.88000000      4.87200000
H      7.75500000    -16.33900000      3.92000000
O      9.97200000      1.24200000      8.16400000
H      9.60700000      0.95800000      7.32600000
H      9.34900000      0.92400000      8.81700000
O      1.73600000    -16.83700000      2.18700000
H      2.02400000    -17.74700000      2.12700000
H      0.81900000    -16.89300000      2.45700000
O     -0.96600000      7.63300000    -10.38000000
H     -0.37600000      8.10000000    -10.97200000
H     -1.76700000      8.15600000    -10.37900000
O     -8.61800000     -1.54300000     14.76200000
H     -8.40400000     -0.61100000     14.80600000
H     -8.70100000     -1.72600000     13.82600000
O     -8.45100000    -11.90800000     -4.44300000
H     -9.35000000    -11.62900000     -4.61500000
H     -8.43900000    -12.83600000     -4.67900000
O    -10.92400000      0.33000000      8.27600000
H    -10.29900000      1.02800000      8.47000000
H    -11.33600000      0.13600000      9.11800000
O      2.07000000      0.48400000     18.21900000
H      1.30600000      0.54900000     17.64500000
H      1.97600000     -0.36800000     18.64600000
O     -6.49300000    -12.61900000    -11.13700000
H     -7.26100000    -13.04800000    -10.75900000
H     -6.12200000    -12.11200000    -10.41500000
O     -0.26000000      5.64500000     -8.90800000
H      0.57900000      5.92600000     -8.54300000
H     -0.50600000      6.34600000     -9.51100000
O     14.76100000      2.10000000      7.50400000
H     14.15500000      2.74100000      7.13000000
H     14.29300000      1.74000000      8.25700000
O      1.55700000     -4.77200000    -14.49900000
H      1.24300000     -5.60200000    -14.85600000
H      1.59400000     -4.18500000    -15.25400000
O      9.28600000     -8.90600000      8.12500000
H      9.29800000     -8.05800000      7.68000000
H      9.20700000     -9.54600000      7.41800000
O     -0.26100000      1.67200000    -10.89900000
H     -1.02400000      2.24300000    -10.81400000
H     -0.62100000      0.78500000    -10.87800000
O     -6.30900000    -12.17000000      9.43200000
H     -6.87900000    -11.40400000      9.49200000
H     -5.54100000    -11.86100000      8.95100000
O    -11.91000000     -2.27900000     -4.78400000
H    -11.67100000     -2.00100000     -3.89900000
H    -11.28700000     -2.97500000     -4.99300000
O     10.59100000      6.38800000    -10.63900000
H      9.87800000      6.91000000    -10.27000000
H     11.38400000      6.87400000    -10.41300000
O     -3.70600000    -10.05700000      3.47100000
H     -2.76600000    -10.18400000      3.34000000
H     -4.09400000    -10.90700000      3.26400000
O     -6.94500000     11.38000000     11.14000000
H     -6.38300000     11.09400000     10.41900000
H     -7.05400000     10.60000000     11.68300000
O      7.67500000      5.42500000     14.75200000
H      7.48600000      6.32200000     15.02800000
H      8.62700000      5.35000000     14.81500000
O     13.50200000      2.66000000     10.13400000
H     12.69700000      2.95500000      9.70900000
H     13.44100000      1.70500000     10.12800000
O     12.57000000      0.06100000      9.26300000
H     11.72200000      0.19400000      8.84000000
H     12.44100000     -0.70500000      9.82200000
O     -3.47400000     14.32800000     -6.97600000
H     -2.62700000     13.94800000     -6.74100000
H     -3.68200000     13.93900000     -7.82600000
O     -7.67100000      5.72800000      3.80900000
H     -7.12200000      5.81700000      4.58800000
H     -7.04900000      5.63100000      3.08800000
O    -10.53800000    -14.83400000      1.32200000
H    -10.52800000    -15.28800000      2.16500000
H    -10.67000000    -13.91300000      1.54800000
O      3.19700000      5.72800000     -7.02400000
H      4.00900000      5.65000000     -6.52300000
H      3.07500000      4.86400000     -7.41700000
O     -3.49500000     -5.06900000     -0.04700000
H     -3.66000000     -5.82500000      0.51600000
H     -2.78000000     -5.34800000     -0.62000000
O     14.13600000      8.50400000      4.91600000
H     14.57600000      8.99100000      5.61200000
H     14.84800000      8.11600000      4.40700000
O      1.86700000     -0.22400000     -7.77800000
H      1.17100000     -0.62900000     -8.29600000
H      2.24100000      0.44000000     -8.35700000
O     -2.30100000     -8.29600000    -10.86900000
H     -2.02800000     -9.06100000    -10.36300000
H     -1.79600000     -8.35200000    -11.68000000
O      3.15900000      9.12800000    -11.18000000
H      3.38500000      8.27000000    -10.82200000
H      2.33400000      8.98600000    -11.64400000
O      1.48100000     -7.56700000     -8.84400000
H      1.60200000     -8.35000000     -8.30800000
H      1.23500000     -7.90300000     -9.70700000
O     -2.47300000    -13.79400000      9.98600000
H     -1.70200000    -14.01000000     10.50900000
H     -3.13000000    -13.52400000     10.62700000
O     -9.73400000     -2.71800000     -2.78000000
H     -9.68400000     -3.05300000     -1.88500000
H     -9.23400000     -3.34700000     -3.30000000
O    -12.96900000     -6.63200000      6.87500000
H    -12.53700000     -6.48100000      7.71600000
H    -13.43400000     -5.81500000      6.69500000
O      9.58400000      5.02700000     -0.57700000
H      9.13100000      4.86200000      0.24900000
H      9.71700000      4.15700000     -0.95500000
O    -10.42300000      8.82900000      9.58500000
H     -9.72100000      8.69700000      8.94800000
H    -10.38300000      9.76200000      9.79600000
O     -8.36900000     -7.67200000     -7.80200000
H     -7.72000000     -8.36300000     -7.93800000
H     -7.87700000     -6.95900000     -7.39400000
O     10.68900000     11.64600000     -4.81600000
H     10.54500000     11.39200000     -3.90400000
H     10.15000000     12.42900000     -4.93400000
O      4.22900000      8.80200000      9.81200000
H      4.19400000      9.42100000     10.54100000
H      4.97100000      8.23300000     10.01800000
O      3.87000000     11.18900000    -12.90000000
H      4.49700000     11.73200000    -12.42200000
H      3.62200000     10.50500000    -12.27700000
O    -11.91300000      0.40000000     10.96400000
H    -12.47200000      1.12600000     11.24200000
H    -12.17600000     -0.33100000     11.52200000
O     13.03400000     -9.88200000      6.04200000
H     13.12500000    -10.15100000      5.12800000
H     12.08900000     -9.88000000      6.19900000
O     -4.80700000     -6.65000000      2.21000000
H     -5.41000000     -7.38900000      2.12600000
H     -4.06100000     -7.00400000      2.69500000
O      6.30100000      3.10200000      2.60500000
H      5.67100000      2.90900000      1.91100000
H      6.45800000      2.25800000      3.02800000
O     -8.37200000     -7.01900000    -10.79300000
H     -8.97500000     -7.10000000    -10.05500000
H     -7.72300000     -7.70800000    -10.64900000
O     -5.11200000    -11.35600000     -9.27700000
H     -5.73300000    -10.85300000     -8.75100000
H     -4.26500000    -11.20400000     -8.85800000
O     -5.29300000     12.09500000     -8.89400000
H     -4.45000000     11.72600000     -8.63100000
H     -5.93600000     11.63200000     -8.35600000
O    -13.62600000      8.03000000     -2.00700000
H    -13.70900000      7.10400000     -2.23400000
H    -13.70400000      8.49000000     -2.84300000
O    -13.72800000     -5.78800000     -0.84300000
H    -13.73000000     -6.17300000     -1.71900000
H    -14.39900000     -6.27600000     -0.36500000
O     12.70700000     -7.42200000      8.97000000
H     12.95200000     -6.92600000      9.75100000
H     13.53900000     -7.72500000      8.60700000
O    -10.77800000    -10.35100000    -10.49600000
H    -10.82700000     -9.42300000    -10.26800000
H     -9.94600000    -10.44000000    -10.96100000
O      4.71700000      9.14700000     -6.71200000
H      5.20100000      8.38000000     -7.01800000
H      5.25700000      9.50500000     -6.00700000
O     -7.95500000      6.53200000     15.21400000
H     -8.55400000      6.10300000     15.82400000
H     -7.64800000      5.82700000     14.64400000
O     -3.68600000    -15.74500000      1.28800000
H     -3.02900000    -15.36900000      0.70200000
H     -3.30100000    -16.57000000      1.58200000
O     -1.46800000      5.20400000     14.58200000
H     -0.66600000      5.09000000     15.09200000
H     -1.94500000      4.38200000     14.70100000
O     11.01600000      3.19800000     11.79600000
H     10.93300000      3.45100000     12.71500000
H     11.55100000      2.40500000     11.81300000
O      9.30700000    -10.48000000      5.77400000
H      9.94400000    -10.98300000      5.26700000
H      8.45600000    -10.77000000      5.44500000
O     -3.68800000     -4.24400000     -8.87600000
H     -4.05400000     -4.59400000     -8.06400000
H     -2.81500000     -4.63100000     -8.93200000
O     -0.56800000     -7.75900000     -5.69400000
H     -0.63300000     -7.68200000     -6.64600000
H     -0.41800000     -6.86400000     -5.39100000
O    -12.10200000     -9.50400000      5.62800000
H    -12.45800000     -8.65100000      5.88000000
H    -11.60100000     -9.32700000      4.83200000
O     -6.78700000     -1.68200000    -13.98600000
H     -7.23000000     -2.00800000    -14.77000000
H     -7.44400000     -1.75300000    -13.29400000
O      5.34800000    -16.76800000     -2.99900000
H      4.86300000    -16.84500000     -2.17700000
H      5.04300000    -15.94400000     -3.38000000
O      4.60500000     13.71700000      6.20100000
H      4.51400000     14.60100000      5.84500000
H      4.02200000     13.70300000      6.96000000
O      4.62200000     11.40800000     -8.31300000
H      5.24500000     11.16900000     -9.00000000
H      4.47300000     10.59300000     -7.83200000
O      9.78200000      7.72500000     -3.12600000
H      9.61600000      8.51000000     -2.60400000
H     10.67800000      7.47400000     -2.90300000
O     -3.45600000      2.64000000      7.76000000
H     -3.25500000      3.55300000      7.96500000
H     -4.39600000      2.55900000      7.92500000
O      2.00100000      7.32800000     -8.84100000
H      2.45000000      7.08500000     -8.03100000
H      1.76600000      8.24800000     -8.71700000
O      1.99300000      9.92400000     -6.74500000
H      1.99400000     10.87900000     -6.68800000
H      2.81300000      9.65800000     -6.32900000
O     -7.60400000      1.34200000     -8.01000000
H     -8.39700000      1.11800000     -8.49700000
H     -6.94900000      0.71700000     -8.31900000
O      6.51300000     11.90600000      6.94000000
H      6.05900000     12.63300000      6.51500000
H      7.43100000     12.17700000      6.96200000
O      7.26700000     -2.45900000    -11.09700000
H      6.76800000     -2.01600000    -10.41000000
H      7.14800000     -3.39100000    -10.91600000
O     13.78200000     -2.24800000     -8.32400000
H     14.68600000     -2.05200000     -8.07600000
H     13.53100000     -2.97800000     -7.75700000
O     -2.79200000    -10.25900000     -1.07000000
H     -2.11000000     -9.93300000     -1.65700000
H     -2.52500000     -9.95700000     -0.20100000
O    -10.17000000      8.83900000      1.96500000
H    -10.96700000      8.67100000      2.46800000
H    -10.43900000      8.74200000      1.05100000
O     -6.68100000     10.37500000      0.06000000
H     -6.40500000     11.27900000     -0.09000000
H     -7.07400000     10.10300000     -0.77000000
O     -6.63400000     12.68800000     -3.30000000
H     -6.44900000     11.92500000     -3.84700000
H     -6.00900000     13.35100000     -3.59400000
O     12.75800000      7.97600000     -9.41800000
H     13.11600000      7.99900000     -8.53100000
H     12.37400000      8.84400000     -9.54400000
O     10.57200000     10.62600000      6.64600000
H     11.28100000     11.26800000      6.62300000
H      9.92200000     10.96600000      6.03100000
O    -11.84200000     -1.19000000    -11.62800000
H    -11.60100000     -0.28400000    -11.81900000
H    -11.00900000     -1.66200000    -11.61900000
O      5.97600000    -10.66100000      1.49600000
H      5.48400000    -10.79700000      0.68600000
H      6.61200000    -11.37600000      1.51300000
O      3.42500000      6.56800000     -2.81400000
H      3.79500000      5.90200000     -3.39400000
H      4.18200000      7.06900000     -2.51100000
O    -11.58800000      9.11300000     -0.44400000
H    -12.03300000      9.88700000     -0.09800000
H    -12.27500000      8.62400000     -0.89600000
O      3.06800000     10.72600000     11.32700000
H      2.82400000     11.33900000     12.02000000
H      3.76800000     11.17000000     10.84900000
O     -8.01400000      0.13900000     -5.00200000
H     -8.19500000      0.92000000     -5.52600000
H     -8.73200000      0.10400000     -4.37000000
O      6.40600000    -12.21100000     -7.72900000
H      6.07900000    -13.09800000     -7.87600000
H      6.73500000    -11.93200000     -8.58400000
O      9.46900000     10.92400000      9.29200000
H      9.45400000     10.14000000      8.74300000
H      9.79600000     11.61500000      8.71500000
O      2.66800000      4.36500000      9.50600000
H      2.35200000      4.51800000     10.39600000
H      2.74400000      5.24100000      9.12500000
O      0.99500000    -10.49700000     10.07000000
H      1.79600000    -10.55900000     10.59000000
H      1.27600000    -10.11100000      9.24100000
O    -17.50700000     -3.79900000      4.68300000
H    -16.61800000     -3.44500000      4.67400000
H    -17.61800000     -4.18900000      3.81600000
O     -1.28500000      0.16300000    -13.73200000
H     -1.92900000      0.80400000    -14.03200000
H     -0.51400000      0.68500000    -13.51000000
O      4.44100000    -10.23100000      9.58300000
H      4.24800000    -10.44300000     10.49600000
H      4.09000000     -9.34800000      9.46300000
O     -1.27500000      1.67600000     -5.05100000
H     -1.30600000      2.19300000     -5.85500000
H     -1.29600000      2.32400000     -4.34800000
O      0.31500000    -14.17900000     10.64700000
H      0.56600000    -13.26800000     10.49700000
H      1.11600000    -14.67800000     10.48600000
O      1.50500000     -9.15400000      3.45000000
H      0.82800000     -9.71100000      3.83500000
H      1.92400000     -9.70800000      2.79100000
O     -0.94000000      8.62700000     13.79500000
H     -0.97000000      7.69900000     13.56500000
H     -0.05400000      8.76200000     14.13200000
O     -2.89100000    -10.45400000     12.56900000
H     -2.81700000     -9.55000000     12.26300000
H     -3.44800000    -10.40000000     13.34500000
O    -10.96400000     -9.83900000      3.03600000
H    -11.23300000     -8.92100000      3.04700000
H    -10.01400000     -9.81200000      3.14900000
O     13.89200000      6.77500000      1.56100000
H     13.58700000      6.11100000      2.18000000
H     14.76700000      7.00800000      1.87300000
O     -6.41900000      1.83100000      8.94900000
H     -6.45300000      0.91900000      8.66200000
H     -5.95000000      1.80200000      9.78300000
O      7.10400000     -5.14100000    -10.60000000
H      6.61700000     -5.69700000    -11.20800000
H      7.82000000     -5.69500000    -10.28900000
O      6.46000000      2.67000000     -6.87400000
H      5.56500000      2.34500000     -6.77900000
H      7.01100000      1.90100000     -6.72600000
O     -4.37300000     13.01300000     11.53900000
H     -5.10600000     12.44700000     11.78200000
H     -4.58200000     13.85900000     11.93500000
O      3.96200000      5.76500000      2.16200000
H      4.61600000      5.74300000      2.86000000
H      3.13600000      5.94200000      2.61300000
O      1.83600000     -9.21500000      7.45500000
H      2.26900000     -8.61800000      8.06500000
H      1.13100000     -8.69400000      7.07000000
O      9.77300000     -7.51200000      2.99000000
H      9.91100000     -6.96000000      2.22100000
H      9.13600000     -8.16700000      2.70500000
O     -8.76600000     -8.60400000      4.85900000
H     -8.02100000     -8.36500000      5.40900000
H     -9.50100000     -8.10800000      5.22100000
O     -7.07300000      2.05700000      4.36300000
H     -7.27700000      2.65700000      5.08100000
H     -7.81100000      2.14500000      3.76000000
O      0.81400000      0.29200000    -16.99700000
H      1.56900000      0.87800000    -16.93700000
H      0.58200000      0.10800000    -16.08700000
O     -1.92700000    -14.15300000     -0.08200000
H     -0.98700000    -14.26400000     -0.22300000
H     -1.99100000    -13.47400000      0.58900000
O    -15.11100000     -2.54700000      1.16700000
H    -15.02400000     -3.48300000      1.35100000
H    -15.65100000     -2.50700000      0.37800000
O      1.57800000     -2.21200000     12.47000000
H      1.62700000     -1.26400000     12.59100000
H      0.91700000     -2.50100000     13.10000000
O     -2.44000000      4.97900000     -4.88300000
H     -2.85900000      5.40900000     -5.62800000
H     -1.50600000      5.15000000     -5.00200000
O     10.84900000    -10.60900000     -1.32100000
H     10.06400000    -10.40700000     -0.81200000
H     10.55300000    -10.59900000     -2.23100000
O     -2.62300000      9.14100000     -5.70100000
H     -1.69100000      8.92200000     -5.68600000
H     -2.86700000      9.21000000     -4.77800000
O      3.87400000     16.07700000      4.72100000
H      4.31700000     15.84400000      3.90400000
H      2.94300000     15.96900000      4.52800000
O     10.51100000     11.53400000     -8.03300000
H      9.64400000     11.19600000     -7.80800000
H     10.81900000     11.95400000     -7.23000000
O      7.55200000     -0.45900000      1.03100000
H      6.85600000      0.09900000      0.68400000
H      8.23300000      0.15300000      1.30800000
O      3.85100000      6.20300000      5.23200000
H      3.78700000      6.05800000      6.17600000
H      3.71400000      7.14400000      5.12500000
O      0.63900000      5.34600000     -5.94400000
H      0.09700000      6.13200000     -6.00300000
H      1.51100000      5.63600000     -6.21000000
O      5.05300000    -14.28400000     -9.11100000
H      5.30900000    -14.95500000     -9.74400000
H      4.09800000    -14.25400000     -9.16700000
O      9.53700000    -10.04200000     -6.85400000
H      8.60400000    -10.14500000     -6.66200000
H      9.60200000     -9.18400000     -7.27400000
O     -7.62800000     -2.29000000     -8.51700000
H     -7.18800000     -2.94600000     -9.05700000
H     -6.91700000     -1.76200000     -8.15500000
O     12.20400000      4.76300000      0.16300000
H     12.57500000      5.61200000      0.40500000
H     11.36200000      4.97600000     -0.23900000
O      8.36200000     11.03300000      4.77800000
H      8.67800000     10.31100000      4.23400000
H      7.43700000     11.12000000      4.54600000
O      5.18500000     -7.88000000     -5.68100000
H      5.09000000     -8.82300000     -5.82000000
H      4.32200000     -7.59500000     -5.38100000
O     -3.10800000      3.39600000     -2.68400000
H     -3.98100000      3.03800000     -2.52000000
H     -3.25800000      4.12800000     -3.28200000
O      9.90000000     12.94000000     -0.01900000
H     10.49900000     12.97000000      0.72700000
H      9.08200000     13.30600000      0.31500000
O     13.66300000     -2.42300000    -10.94100000
H     14.14500000     -3.25000000    -10.93700000
H     13.77600000     -2.07500000    -10.05600000
O     -6.42900000     -0.98300000      1.57400000
H     -6.65100000     -1.20700000      0.67100000
H     -5.64400000     -1.49800000      1.76300000
O     -6.19900000     10.56100000     -5.22500000
H     -6.43000000     10.71100000     -6.14100000
H     -5.53000000      9.87600000     -5.25600000
O     14.18400000     -6.14400000      0.24900000
H     13.69800000     -6.45800000     -0.51400000
H     15.07400000     -6.46900000      0.11700000
O     -4.72000000     -5.45700000    -14.00600000
H     -5.46900000     -5.44600000    -14.60200000
H     -4.29000000     -4.61300000    -14.14600000
O    -12.29900000      6.57400000      6.99500000
H    -13.15200000      6.81400000      6.63400000
H    -12.03300000      5.80400000      6.49300000
O    -11.69200000      3.14300000     -6.65700000
H    -11.87400000      3.22700000     -7.59300000
H    -10.74100000      3.04600000     -6.60600000
O     -9.01700000    -14.38200000     -1.59400000
H     -9.02200000    -15.21300000     -1.12100000
H     -9.84800000    -14.37200000     -2.07000000
O      7.86200000     -1.51600000     -3.33500000
H      8.79700000     -1.36000000     -3.46600000
H      7.50900000     -0.66200000     -3.08800000
O      8.45700000      0.03700000     -6.52700000
H      9.31900000      0.26500000     -6.18000000
H      8.10600000     -0.59500000     -5.89900000
O     -8.65700000     -7.79900000      9.66200000
H     -7.98100000     -7.67100000      8.99700000
H     -8.84600000     -6.91800000      9.98400000
O      4.98300000     -0.72600000      9.90900000
H      4.76100000      0.20100000      9.99000000
H      5.43100000     -0.79200000      9.06600000
O     -0.10500000     -1.24900000     -9.42800000
H     -0.21900000     -1.21200000    -10.37800000
H     -0.85200000     -0.76300000     -9.07800000
O     -5.82800000      7.39800000     -9.04400000
H     -6.50200000      6.91400000     -8.56600000
H     -5.27400000      7.77500000     -8.36000000
O      6.29400000     12.88900000      2.18100000
H      5.79200000     12.59200000      2.94000000
H      6.98400000     13.44100000      2.55100000
O      1.30400000     -3.46800000     -8.63000000
H      2.08300000     -3.45800000     -9.18500000
H      0.79900000     -2.70500000     -8.91200000
O     -0.94400000     -9.84300000    -15.00200000
H     -1.77300000    -10.01300000    -15.45000000
H     -1.12100000    -10.04800000    -14.08400000
O      8.28600000      1.38900000     10.83800000
H      8.70200000      0.52800000     10.81400000
H      8.72800000      1.84800000     11.55300000
O     -4.11700000     -8.04500000     -4.93200000
H     -3.50000000     -8.52300000     -4.37800000
H     -4.97600000     -8.24200000     -4.55800000
O      1.73200000    -11.37100000    -12.32700000
H      2.50400000    -11.70200000    -11.86800000
H      1.22400000    -12.15500000    -12.53600000
O     -6.11400000      5.77600000      6.14100000
H     -6.76000000      5.60500000      6.82600000
H     -5.31500000      6.00500000      6.61600000
O     12.64100000      3.91200000      7.02400000
H     12.06900000      3.92800000      6.25700000
H     12.04900000      3.75900000      7.76100000
O     -8.03000000     -7.75700000     -2.49000000
H     -7.50100000     -8.27200000     -3.09900000
H     -7.65400000     -7.94400000     -1.62900000
O     15.77300000     -2.06400000      4.81800000
H     15.60300000     -2.95000000      5.13600000
H     15.37000000     -2.03900000      3.95000000
O     -1.08200000      7.08600000     10.44400000
H     -1.53200000      6.80900000      9.64600000
H     -1.53800000      6.62600000     11.14800000
O     13.90800000      6.04100000      8.67900000
H     14.84300000      6.14500000      8.50000000
H     13.54400000      5.70000000      7.86200000
O     -2.93600000     -6.08100000     15.51300000
H     -3.23000000     -5.76500000     14.65800000
H     -2.41000000     -6.85500000     15.31400000
O     10.27100000      8.00200000      6.83900000
H     10.35900000      8.95300000      6.89500000
H      9.41500000      7.86400000      6.43300000
O    -11.96400000      6.11300000     -9.20300000
H    -12.74300000      5.66400000     -8.87500000
H    -11.92400000      6.92500000     -8.69700000
O     -6.61400000     -5.22500000      9.02900000
H     -7.37500000     -5.24600000      9.60900000
H     -6.65800000     -6.05000000      8.54600000
O    -12.93500000     -4.93000000      4.19400000
H    -12.31500000     -4.20100000      4.18900000
H    -13.56000000     -4.70900000      4.88500000
O     -2.22300000     -7.03500000      2.65000000
H     -1.46500000     -7.24600000      3.19300000
H     -2.03800000     -6.15900000      2.31000000
O      7.06200000     -2.77900000      7.32300000
H      6.48200000     -2.07600000      7.03000000
H      6.64500000     -3.58100000      7.00900000
O     -1.69500000     11.17300000     -1.79000000
H     -1.86300000     11.35000000     -2.71500000
H     -1.87800000     10.23900000     -1.68800000
O     10.93200000      3.49000000      8.92100000
H     10.48200000      2.65200000      8.81100000
H     10.74300000      3.74700000      9.82300000
O      4.60400000     12.41600000      9.70900000
H      3.74700000     12.63000000      9.34000000
H      5.09000000     12.03200000      8.97800000
O     -3.79400000      8.87200000      9.68800000
H     -4.12000000      9.76200000      9.55100000
H     -4.01300000      8.67500000     10.59800000
O     -1.83900000     -3.54500000     16.60200000
H     -2.17500000     -4.43200000     16.46900000
H     -2.27500000     -3.24100000     17.39900000
O     -4.53300000      2.43500000     11.21600000
H     -4.50600000      1.75400000     11.88800000
H     -4.96300000      3.17600000     11.64200000
O     -9.59100000     -1.58500000      0.48100000
H     -9.58800000     -2.52400000      0.66700000
H     -8.73800000     -1.41800000      0.07900000
O     10.47200000      4.42700000      3.67000000
H     10.06500000      4.23000000      4.51300000
H     11.19200000      5.02000000      3.88500000
O     -2.89100000    -11.21900000     -7.20700000
H     -2.97000000    -10.34200000     -6.83200000
H     -2.82100000    -11.79800000     -6.44800000
O      2.82300000    -13.91800000      9.00400000
H      3.15400000    -13.66600000      9.86600000
H      2.99000000    -13.15500000      8.45100000
O     10.87900000      2.07400000    -14.86100000
H     10.28700000      2.60700000    -14.33100000
H     11.41900000      2.71000000    -15.33000000
O      1.53100000     -3.82800000     -5.82700000
H      1.24500000     -2.93900000     -5.61700000
H      1.66300000     -3.81900000     -6.77500000
O     14.19300000      2.35900000     -1.04000000
H     15.12700000      2.50900000     -0.89200000
H     13.78700000      2.51900000     -0.18900000
O      3.48000000    -16.14200000      4.70300000
H      2.75900000    -16.77200000      4.71200000
H      4.18200000    -16.57500000      5.18900000
O      4.36600000      5.48800000     11.89000000
H      4.69400000      6.38600000     11.93200000
H      5.14500000      4.94300000     11.99900000
O     11.32100000     -7.88500000     12.69400000
H     11.46900000     -8.74300000     12.29500000
H     11.13900000     -7.30500000     11.95400000
O      3.76400000      1.27200000    -12.77800000
H      4.46800000      1.70100000    -13.26400000
H      3.23400000      0.84500000    -13.45100000
O     -9.15900000      1.17300000     11.30900000
H    -10.09600000      1.00900000     11.20600000
H     -8.98500000      1.92600000     10.74400000
O     -1.21000000    -10.77200000    -12.34300000
H     -1.64100000    -10.83300000    -11.49100000
H     -0.65800000    -11.55300000    -12.38900000
O     -3.15000000     11.03200000      5.83200000
H     -3.93700000     10.80400000      5.33700000
H     -2.43100000     10.88300000      5.21800000
O     13.76100000     -4.18400000      8.36800000
H     14.11900000     -3.30000000      8.45400000
H     14.47800000     -4.76000000      8.63300000
O    -14.66300000      8.99100000      0.37700000
H    -14.35900000      8.53100000     -0.40600000
H    -15.14000000      9.74900000      0.03900000
O      2.96400000     -7.72000000     15.98600000
H      2.91200000     -6.76400000     15.95600000
H      3.89800000     -7.91200000     15.90600000
O    -13.57900000     -7.32000000     -2.92500000
H    -14.07900000     -7.77100000     -3.60600000
H    -12.95300000     -6.78000000     -3.40700000
O      5.83900000     -3.56100000     13.29200000
H      6.02900000     -3.18000000     12.43400000
H      6.67700000     -3.54300000     13.75300000
O    -16.31700000      0.00900000     -7.63200000
H    -16.53700000     -0.86900000     -7.94200000
H    -15.36300000      0.05600000     -7.70400000
O     -1.10000000     -3.06500000     13.58000000
H     -0.54100000     -3.74500000     13.95700000
H     -1.70500000     -2.83500000     14.28600000
O    -10.21400000      4.73600000     12.74100000
H     -9.69500000      4.04200000     13.14800000
H    -10.58800000      4.32900000     11.95900000
O      1.22000000     -8.44400000    -16.08300000
H      0.92400000     -8.66100000    -15.20000000
H      0.60200000     -8.89200000    -16.66000000
O      2.88800000     -9.47400000     -1.72200000
H      2.62700000     -8.64600000     -2.12400000
H      3.15100000     -9.23600000     -0.83300000
O     -8.28900000    -10.37600000      9.17400000
H     -8.58900000     -9.48700000      9.36100000
H     -9.03800000    -10.93200000      9.38900000
O     13.58600000    -10.89600000      3.24600000
H     14.47000000    -11.07000000      3.57200000
H     13.63700000    -10.01600000      2.87300000
O     -6.33600000    -16.47100000      1.68500000
H     -6.58400000    -17.26600000      2.15700000
H     -5.41700000    -16.33200000      1.91600000
O     12.28300000      6.64500000      5.72100000
H     12.89400000      7.34200000      5.48000000
H     11.57800000      7.09500000      6.18700000
O    -12.02500000      3.08000000     -0.98100000
H    -11.51900000      3.09300000     -1.79400000
H    -11.89700000      2.19800000     -0.63300000
O      6.61400000     -1.02600000      3.50000000
H      7.27300000     -1.50300000      4.00400000
H      6.98500000     -0.96300000      2.62000000
O    -16.21100000      2.19900000      0.32600000
H    -15.29100000      2.03000000      0.52500000
H    -16.19100000      2.91600000     -0.30900000
O     -0.37000000     -1.52400000    -11.90800000
H     -0.76300000     -1.03000000    -12.62800000
H      0.38200000     -1.96500000    -12.30300000
O     12.89100000     -4.96700000      2.33900000
H     13.30100000     -5.54600000      1.69600000
H     12.32000000     -4.40000000      1.82100000
O      1.85900000     12.47400000     -7.94000000
H      1.95300000     13.29400000     -7.45500000
H      2.75800000     12.20900000     -8.13800000
O     -3.79600000    -15.06600000      7.49800000
H     -4.04200000    -14.37900000      8.11700000
H     -4.25300000    -14.83400000      6.68900000
O      4.52200000     -0.48600000     -6.53100000
H      4.30100000      0.39600000     -6.23100000
H      4.10100000     -0.56000000     -7.38800000
O      8.04300000     -4.06100000     14.86800000
H      8.65600000     -3.70200000     15.50900000
H      8.59700000     -4.53200000     14.24500000
O      5.32100000      1.14000000      3.97000000
H      4.62000000      1.07600000      3.32200000
H      5.88400000      0.38800000      3.78900000
O      7.61200000      7.49200000     -9.39000000
H      8.25800000      7.74300000     -8.73000000
H      7.15300000      6.74600000     -9.00400000
O      2.49900000      2.98700000      6.96000000
H      3.39700000      2.77000000      6.70700000
H      2.56000000      3.21000000      7.88900000
O     -4.61500000    -17.91800000     -2.91000000
H     -4.08000000    -17.84900000     -3.70000000
H     -4.20300000    -17.31700000     -2.28900000
O      5.40200000     -1.97600000    -17.04200000
H      6.13900000     -1.84400000    -16.44500000
H      5.62300000     -2.77400000    -17.52200000
O     -3.29000000      5.70900000    -12.59500000
H     -4.05900000      5.92200000    -12.06700000
H     -3.64700000      5.44700000    -13.44400000
O      9.70000000     10.00600000     12.05100000
H     10.21300000      9.19800000     12.00700000
H      9.43400000     10.17000000     11.14600000
O      9.82900000     -5.30700000     12.52000000
H     10.44900000     -4.68300000     12.89700000
H      9.76700000     -5.05600000     11.59800000
O      6.88000000    -11.32000000      9.54800000
H      6.84100000    -12.16400000      9.09900000
H      6.10400000    -10.85000000      9.24200000
O    -14.04000000     -3.06400000     -8.35000000
H    -13.44300000     -3.80900000     -8.40800000
H    -13.53800000     -2.39100000     -7.88900000
O      0.52300000    -13.27100000      2.58100000
H      1.38200000    -13.69300000      2.61600000
H      0.25700000    -13.19400000      3.49700000
O     -6.15500000     -5.38900000     -5.55000000
H     -5.40800000     -5.59000000     -6.11400000
H     -5.77200000     -5.25200000     -4.68400000
O     -0.21000000     10.40300000     10.71000000
H     -0.83200000      9.68100000     10.62100000
H      0.32100000     10.36100000      9.91400000
O      4.34200000     10.95800000     -2.71700000
H      4.76100000     10.12900000     -2.94800000
H      4.29800000     10.94500000     -1.76100000
O      9.25200000    -13.92700000      7.02500000
H      8.84700000    -13.69300000      6.19000000
H      8.97700000    -13.23400000      7.62600000
O     17.42100000      1.33900000      4.49000000
H     16.73100000      2.00200000      4.50600000
H     17.76700000      1.33100000      5.38200000
O      7.19900000      9.79700000     -5.08900000
H      8.09600000      9.56800000     -5.33400000
H      7.28400000     10.21400000     -4.23200000
O     -9.55900000      0.03900000     -2.32400000
H    -10.40500000      0.13900000     -1.88800000
H     -9.56600000     -0.85800000     -2.65800000
O      2.95100000    -13.99000000     -6.94200000
H      3.21800000    -13.88500000     -6.02900000
H      2.90200000    -14.93700000     -7.07000000
O     -0.91200000     11.16200000     -8.72000000
H     -0.30800000     10.87400000     -9.40400000
H     -0.35100000     11.57400000     -8.06300000
O    -15.00500000     -4.11800000     -3.41400000
H    -15.45500000     -4.56300000     -2.69600000
H    -15.13200000     -3.18700000     -3.23600000
O     10.10300000      2.04500000     -1.71200000
H     10.32500000      1.12400000     -1.84900000
H     10.90200000      2.52000000     -1.93900000
O     -4.06900000      3.39100000     -7.66200000
H     -4.48400000      3.03200000     -8.44600000
H     -4.60000000      4.15600000     -7.43900000
O    -15.09600000     -2.68400000      4.60600000
H    -15.59000000     -1.92600000      4.92000000
H    -14.80800000     -2.43500000      3.72800000
O      0.41300000     17.73500000      0.08000000
H      0.18600000     18.27200000     -0.67900000
H     -0.03600000     18.15400000      0.81400000
O    -14.80400000      7.25100000     -6.04300000
H    -14.24300000      7.46100000     -6.79100000
H    -14.99500000      8.09800000     -5.64200000
O      0.08800000      2.05000000      6.15800000
H      0.95000000      2.41400000      6.35700000
H      0.19600000      1.10500000      6.26700000
O     -4.86900000     -8.20200000      5.25700000
H     -4.37700000     -8.81500000      4.71100000
H     -4.19800000     -7.70300000      5.72200000
O     -2.51400000     16.49300000      4.11800000
H     -1.69700000     15.99600000      4.09200000
H     -2.50600000     16.92300000      4.97300000
O      6.75500000      6.55000000    -12.10300000
H      6.90200000      5.64000000    -11.84400000
H      7.12400000      7.06600000    -11.38600000
O     15.79700000     -3.52400000      0.74400000
H     15.72700000     -4.30700000      1.29100000
H     16.72300000     -3.28400000      0.78700000
O      8.02800000      6.11600000     -4.54600000
H      8.77200000      6.61200000     -4.20600000
H      8.42000000      5.34500000     -4.95400000
O      6.24700000    -13.71400000      8.51900000
H      5.81900000    -13.48100000      7.69600000
H      6.09100000    -14.65400000      8.61200000
O     -4.06200000     -0.34700000     -6.79200000
H     -4.22600000      0.03200000     -5.92900000
H     -4.17200000     -1.28900000     -6.66500000
O      6.12300000     12.38900000    -11.89000000
H      6.07900000     13.32200000    -11.67900000
H      6.78700000     12.04100000    -11.29500000
O    -12.53700000     11.73000000     -0.94700000
H    -12.43200000     12.49900000     -1.50800000
H    -12.42700000     12.06600000     -0.05800000
O     -9.63200000     -5.78900000      2.92900000
H     -9.14000000     -5.77100000      3.75000000
H    -10.50000000     -6.10700000      3.17700000
O     16.84700000      1.66100000     -0.00700000
H     16.54500000      0.78100000     -0.23000000
H     17.76300000      1.67800000     -0.28300000
O     11.96300000    -12.43800000      1.02600000
H     11.40700000    -13.21600000      1.06100000
H     11.59100000    -11.90900000      0.32000000
O     -6.53300000     -3.82300000      6.68700000
H     -5.65000000     -4.06000000      6.40200000
H     -6.62300000     -4.23000000      7.54900000
O     -4.15500000      9.16200000     -3.20100000
H     -4.93600000      8.74200000     -2.84100000
H     -3.43400000      8.82000000     -2.67200000
O      1.29600000      4.74800000      4.65100000
H      0.75700000      4.34700000      5.33300000
H      2.19600000      4.55800000      4.91500000
O     -2.90100000     -3.77100000      5.85500000
H     -3.48200000     -4.20600000      5.23200000
H     -3.16200000     -2.85000000      5.82500000
O      5.58700000      8.65300000      3.52000000
H      6.08500000      7.83600000      3.50200000
H      5.49300000      8.89800000      2.60000000
O     -2.54000000      6.53000000     16.90300000
H     -1.76000000      6.68600000     16.37100000
H     -2.20700000      6.44100000     17.79600000
O     -1.38700000     -9.21100000      7.11200000
H     -1.51500000     -8.44400000      7.66900000
H     -1.50800000     -9.95700000      7.70000000
O     -1.87700000      0.56100000     -8.53900000
H     -2.53500000      0.19200000     -7.95000000
H     -1.58800000      1.36300000     -8.10400000
O     -7.19800000     -1.60400000     -0.94800000
H     -6.75400000     -2.44600000     -0.84500000
H     -7.14100000     -1.41600000     -1.88400000
O    -10.00400000     -0.38200000      3.01600000
H     -9.31500000     -0.99600000      3.27000000
H     -9.90500000     -0.28900000      2.06800000
O      8.73600000      3.83200000     -5.72700000
H      7.86400000      3.73300000     -6.10900000
H      9.04100000      2.93500000     -5.59000000
O     12.56100000      9.59600000      2.77100000
H     13.04600000      9.22700000      3.50900000
H     13.21500000      9.69200000      2.07900000
O      6.33600000      9.87600000    -10.23300000
H      5.65000000      9.52700000    -10.80200000
H      6.62500000      9.12400000     -9.71600000
O     -1.67800000     -6.63200000    -15.35000000
H     -1.67600000     -5.67400000    -15.34100000
H     -1.17600000     -6.86500000    -16.13100000
O     -0.60800000      6.43400000    -13.55400000
H     -0.15400000      5.84200000    -12.95400000
H     -1.53500000      6.32700000    -13.34200000
O     11.81500000      5.38700000     -6.82700000
H     11.04700000      4.97500000     -6.43200000
H     12.44600000      4.67400000     -6.92400000
O    -11.49400000    -10.19100000     -3.79500000
H    -11.02100000    -10.20100000     -2.96300000
H    -12.35600000    -10.54900000     -3.58500000
O     -2.88800000     -2.86600000    -13.70100000
H     -3.32200000     -2.03100000    -13.52500000
H     -2.62800000     -3.18700000    -12.83700000
O      3.67500000      1.96500000     -6.15200000
H      3.34600000      2.35800000     -6.96100000
H      3.10800000      2.31900000     -5.46700000
O    -10.90000000     -2.48400000      6.07700000
H    -11.07900000     -2.48900000      5.13600000
H    -11.54600000     -1.87900000      6.44100000
O     -0.75000000     13.52400000     -6.55000000
H      0.14800000     13.82600000     -6.41500000
H     -0.95800000     13.78500000     -7.44800000
O    -15.81300000      4.13300000     -1.87900000
H    -15.22400000      4.26600000     -2.62200000
H    -15.74200000      4.94000000     -1.36900000
O      2.91600000      5.10900000     14.22500000
H      3.23800000      5.64700000     14.94900000
H      3.49500000      5.32100000     13.49300000
O    -14.25400000     -1.12700000     -5.58500000
H    -14.74300000     -0.99000000     -4.77400000
H    -13.53500000     -1.70800000     -5.33700000
O    -14.16500000      3.03700000     -5.54400000
H    -14.25700000      2.26700000     -4.98300000
H    -13.28000000      2.96800000     -5.90200000
O     14.32100000    -10.51800000     -2.20700000
H     15.10800000     -9.97300000     -2.24100000
H     13.67800000    -10.04300000     -2.73500000
O     -1.24300000      3.09200000     -7.71600000
H     -2.17800000      3.26300000     -7.83400000
H     -0.81800000      3.91800000     -7.94600000
O     -3.06600000    -12.23000000     -4.55900000
H     -3.74600000    -11.79000000     -4.04900000
H     -3.28500000    -13.16000000     -4.49800000
O      4.72700000      4.76800000     -4.19500000
H      4.56100000      3.95200000     -3.72300000
H      5.68000000      4.81200000     -4.26900000
O     -0.39900000    -11.80500000     -3.59700000
H     -1.33500000    -11.97900000     -3.70100000
H     -0.04400000    -12.61500000     -3.23200000
O    -12.52300000     -4.95400000     11.61900000
H    -11.86800000     -4.88400000     12.31400000
H    -13.28300000     -5.35000000     12.04600000
O      7.00300000      4.85000000     -8.37000000
H      7.76200000      4.65600000     -8.92000000
H      6.80500000      4.02100000     -7.93400000
O    -11.71500000     -5.09900000     -8.44200000
H    -11.27200000     -4.53100000     -7.81200000
H    -11.52500000     -5.98700000     -8.14000000
O      2.07400000    -10.70800000     -4.06800000
H      1.31500000    -11.26300000     -3.89200000
H      2.42100000    -10.49500000     -3.20100000
O    -11.27300000      2.41800000     -9.37100000
H    -10.86400000      1.74100000     -8.83000000
H    -10.63000000      3.12700000     -9.39400000
O      6.68600000    -15.14700000     -5.28500000
H      6.61200000    -15.71000000     -6.05600000
H      7.15000000    -15.68200000     -4.64200000
O    -11.80100000     -6.41200000      9.26800000
H    -11.76200000     -5.70400000      9.91100000
H    -11.34500000     -7.14200000      9.68700000
O      8.80900000      2.74900000     -9.63800000
H      9.64900000      2.77800000    -10.09600000
H      8.60800000      1.81600000     -9.56500000
O      4.47000000     -8.44500000      3.98400000
H      3.69300000     -7.89100000      4.06100000
H      4.18000000     -9.30700000      4.28200000
O      8.82700000     -1.80600000      4.82000000
H      9.76400000     -1.79900000      4.62300000
H      8.63600000     -2.71700000      5.04300000
O     -5.90600000     -3.12400000     13.58600000
H     -5.43100000     -2.34200000     13.86500000
H     -5.36800000     -3.49500000     12.88700000
O    -14.69300000      2.98000000      3.18300000
H    -13.88800000      3.48400000      3.05900000
H    -14.41600000      2.20200000      3.66700000
O     -4.26500000     15.74400000      9.33000000
H     -4.43900000     14.85500000      9.01900000
H     -5.11800000     16.17800000      9.30300000
O     11.54400000     12.00900000      2.24900000
H     12.10300000     12.77600000      2.37200000
H     11.93000000     11.33700000      2.81100000
O     -9.50900000      7.49400000     11.76200000
H    -10.04100000      7.91200000     11.08500000
H     -9.86800000      6.60900000     11.83600000
O     14.77800000    -11.40900000      0.39200000
H     13.88700000    -11.34800000      0.73500000
H     14.68200000    -11.27400000     -0.55100000
O     13.84100000     -9.37300000     -4.86700000
H     14.09000000    -10.27100000     -5.08700000
H     13.64400000     -8.96600000     -5.71000000
O      9.76800000     -6.34200000     -5.79900000
H      9.31800000     -5.49900000     -5.85400000
H      9.65900000     -6.72900000     -6.66800000
O     -0.16100000     -4.44300000      0.95100000
H     -0.81300000     -4.02200000      1.51000000
H      0.66600000     -4.32900000      1.41800000
O    -17.60900000      3.46700000      4.00500000
H    -16.69200000      3.47300000      3.73100000
H    -17.91600000      4.35800000      3.83700000
O      9.83600000      3.34400000      6.13000000
H      9.86700000      2.45100000      5.78600000
H      9.95900000      3.24100000      7.07400000
O      1.17000000      6.83300000      3.07600000
H      0.51200000      6.69900000      2.39300000
H      1.11200000      6.04800000      3.62100000
O    -16.84300000     -4.68300000     -1.30800000
H    -16.79200000     -5.31300000     -0.58800000
H    -17.57800000     -4.98600000     -1.84000000
O    -13.36500000     -0.40800000      1.55800000
H    -13.64200000     -0.02000000      2.38800000
H    -14.00800000     -1.09600000      1.38800000
O      1.38000000      5.70800000     11.86600000
H      1.67400000      5.60400000     12.77100000
H      1.61300000      6.60800000     11.64000000
O     13.15000000      8.29900000     -0.79300000
H     12.83300000      9.15200000     -0.49700000
H     13.54700000      7.90800000     -0.01600000
O      0.28700000     12.73200000      6.07600000
H     -0.04400000     12.36300000      5.25700000
H     -0.29400000     12.37800000      6.74900000
O     11.05400000      3.63300000    -11.23400000
H     11.85400000      3.11100000    -11.17500000
H     11.30800000      4.49800000    -10.91200000
O      2.69700000     -4.38500000      5.68300000
H      2.03800000     -4.90600000      6.14200000
H      3.39500000     -5.00800000      5.47900000
O     -3.20600000     10.24100000     -8.15800000
H     -3.05200000      9.76900000     -7.33900000
H     -2.34800000     10.59000000     -8.39900000
O     -6.67300000      4.13700000    -12.99100000
H     -7.51000000      4.55700000    -12.79400000
H     -6.04700000      4.86000000    -13.03600000
O    -10.88800000      8.69200000      5.91700000
H    -10.19900000      8.86400000      6.55900000
H    -11.23300000      7.83300000      6.16200000
O      6.28400000     -5.28900000      9.59400000
H      7.22200000     -5.18600000      9.43300000
H      6.05500000     -4.55200000     10.16100000
O     -1.35300000     -4.55100000    -11.57000000
H     -0.59000000     -4.02800000    -11.81600000
H     -1.72400000     -4.09400000    -10.81500000
O     -9.76200000     11.28000000     10.66200000
H    -10.04400000     11.09800000     11.55900000
H     -8.83300000     11.49600000     10.74400000
O     -9.63500000      4.71200000     -9.31200000
H    -10.43800000      5.15200000     -9.03400000
H     -9.54100000      4.94700000    -10.23500000
O    -13.53400000     -0.30400000     -9.42600000
H    -13.66200000     -1.03000000    -10.03600000
H    -13.30700000      0.44000000     -9.98400000
O     16.25000000      3.17100000     -4.68900000
H     15.86600000      3.98400000     -5.01800000
H     17.19200000      3.28200000     -4.82000000
O    -12.10700000      8.38700000     -4.45400000
H    -11.47800000      8.98600000     -4.05100000
H    -12.00900000      7.57200000     -3.96200000
O    -14.31200000     -4.39300000      6.69700000
H    -14.59300000     -3.72900000      6.06700000
H    -14.55100000     -4.03000000      7.55000000
O      7.95800000      1.05400000    -13.93000000
H      7.19300000      1.62800000    -13.88400000
H      8.22100000      0.93200000    -13.01800000
O      3.48700000      2.77100000     -8.72500000
H      4.32800000      3.17000000     -8.94900000
H      3.34800000      2.10800000     -9.40200000
O      9.47200000     -3.60800000     -9.03500000
H      8.55700000     -3.42200000     -9.24400000
H      9.71600000     -2.93100000     -8.40300000
O      2.86100000     -1.84600000      4.65800000
H      2.97000000     -2.65400000      5.15900000
H      2.02400000     -1.95500000      4.20700000
O     -4.77100000     -4.22100000     10.91500000
H     -4.56900000     -3.36000000     10.54900000
H     -5.20900000     -4.68700000     10.20200000
O     12.52400000     -2.71500000     10.43300000
H     12.44300000     -3.01300000     11.33900000
H     13.03600000     -3.39800000     10.00100000
O     -0.14100000      9.05600000      3.81300000
H      0.26500000      9.33600000      2.99200000
H      0.09900000      8.13300000      3.89600000
O    -13.80100000     -8.56600000      2.01300000
H    -13.47600000     -9.00800000      1.22900000
H    -14.75200000     -8.67300000      1.97100000
O     -4.47600000    -12.81100000     11.57500000
H     -4.15200000    -11.97700000     11.91600000
H     -5.33100000    -12.60000000     11.19900000
O     16.21400000      8.25900000     -2.64100000
H     16.27900000      9.21400000     -2.65400000
H     15.35400000      8.07200000     -3.01600000
O     -6.82700000     11.39100000      4.09800000
H     -6.21900000     10.67800000      3.90500000
H     -6.36900000     12.18100000      3.81100000
O     -8.58300000      9.34800000    -12.04300000
H     -9.12700000      9.24400000    -11.26200000
H     -9.04000000      8.85000000    -12.72100000
O      6.36700000     12.08400000     -0.32400000
H      6.28400000     12.38800000      0.58000000
H      6.57800000     12.87200000     -0.82400000
O     -6.52000000      7.77500000     -1.66000000
H     -6.15200000      7.00800000     -1.22200000
H     -7.45200000      7.57700000     -1.74600000
O      6.73900000    -10.99700000      4.71100000
H      5.78800000    -11.05600000      4.80200000
H      6.88700000    -10.14500000      4.30000000
O     14.90200000      9.94300000      1.59000000
H     15.61600000     10.22000000      2.16400000
H     15.21100000      9.12500000      1.19900000
O     -4.66000000      7.06800000     15.36800000
H     -5.41700000      7.23400000     15.92900000
H     -4.00200000      6.69700000     15.95600000
O     11.42200000     -1.51500000      5.95400000
H     11.94800000     -2.31000000      5.87000000
H     12.06400000     -0.81000000      6.03300000
O     -7.15300000    -11.19800000      5.44900000
H     -7.64900000    -12.01400000      5.51500000
H     -7.65200000    -10.66400000      4.83000000
O     -7.83300000      2.23400000     16.57700000
H     -8.44800000      1.69800000     17.07800000
H     -7.04300000      1.69700000     16.51600000
O      0.72700000     -2.47000000    -17.41500000
H      0.11700000     -2.39600000    -18.15000000
H      1.01300000     -1.57200000    -17.25000000
O     -0.58300000      3.70100000    -15.98000000
H     -0.02400000      3.53500000    -15.22000000
H     -0.18700000      4.46200000    -16.40600000
O      9.41700000      1.67100000     14.07800000
H      9.50600000      1.78300000     15.02400000
H      8.47700000      1.55600000     13.93800000
O     -7.32700000      5.64600000     -3.66800000
H     -6.80400000      5.06200000     -4.21700000
H     -6.79800000      5.77200000     -2.88000000
O     -7.57500000    -14.06300000      2.55100000
H     -7.19300000    -14.72200000      1.97200000
H     -8.30900000    -14.51000000      2.97200000
O     12.11600000     10.70600000     -0.09600000
H     12.64800000     11.48500000      0.06600000
H     11.60500000     10.59400000      0.70500000
O     11.26200000     -1.71900000      1.69700000
H     10.79500000     -2.41300000      1.23300000
H     10.63000000     -1.00300000      1.75600000
O     -6.40800000     -8.75100000    -10.13800000
H     -5.82200000     -8.90400000     -9.39700000
H     -5.88600000     -8.23500000    -10.75300000
O     -6.58700000      7.30100000    -14.22200000
H     -5.87500000      7.94100000    -14.20100000
H     -6.71400000      7.11500000    -15.15200000
O    -10.20600000     -9.63600000     -1.63600000
H    -10.93100000     -9.13600000     -1.26000000
H     -9.53200000     -8.98100000     -1.81800000
O     -0.26300000     -4.40700000     -2.23300000
H      0.32700000     -4.10700000     -1.54200000
H     -0.78900000     -5.09200000     -1.81900000
O      0.54300000     15.59100000      5.49400000
H      0.45600000     14.65600000      5.68200000
H      0.31600000     15.67100000      4.56800000
O      1.06300000     -6.94900000     -0.10300000
H      0.96400000     -6.41000000      0.68300000
H      0.22600000     -7.40700000     -0.18600000
O     -0.67000000      1.38500000     10.35200000
H      0.20900000      1.06900000     10.14600000
H     -0.52900000      2.08800000     10.98600000
O     -8.77300000    -13.33000000      6.01400000
H     -8.32900000    -13.87400000      6.66300000
H     -9.69200000    -13.59200000      6.06900000
O     13.49100000     -8.20700000      2.77900000
H     13.59100000     -7.66100000      3.55900000
H     13.24200000     -7.59300000      2.08800000
O     -1.00800000     11.59200000      4.02100000
H     -0.69200000     11.83600000      3.15100000
H     -0.95300000     10.63600000      4.03600000
O      3.45900000     -5.14500000    -12.48400000
H      2.80500000     -5.08800000    -13.18000000
H      3.70400000     -6.07000000    -12.46000000
O      4.91400000    -11.09600000     -1.29200000
H      4.14000000    -10.55700000     -1.44800000
H      5.62200000    -10.63800000     -1.74500000
O    -14.13400000     -8.26000000      9.04200000
H    -13.62700000     -7.72100000      8.43500000
H    -15.04600000     -8.03800000      8.85600000
O     11.65700000     -4.42000000    -10.56200000
H     12.25100000     -3.67100000    -10.60500000
H     10.98500000     -4.15600000     -9.93300000
O     -4.32800000    -14.18300000     -8.19900000
H     -4.52800000    -13.57600000     -8.91100000
H     -4.62600000    -13.73200000     -7.40900000
O    -13.41900000     11.50100000     -3.87700000
H    -13.25500000     11.19600000     -2.98400000
H    -14.04700000     10.87300000     -4.23300000
O      3.61700000     -7.83600000    -12.43300000
H      3.73700000     -8.67200000    -12.88400000
H      2.82900000     -7.96100000    -11.90300000
O     -5.97800000     -3.93800000     -0.37900000
H     -6.46400000     -4.75700000     -0.48300000
H     -5.05900000     -4.20600000     -0.36300000
O    -15.07400000     -5.32300000      2.51200000
H    -15.38900000     -5.93600000      3.17500000
H    -14.21600000     -5.04400000      2.83100000
O      4.93800000      2.75600000     -2.04300000
H      4.27000000      2.11300000     -2.28100000
H      5.76900000      2.30400000     -2.19000000
O      3.73600000      0.00500000    -16.30400000
H      4.25000000     -0.78200000    -16.49000000
H      4.32800000      0.73000000    -16.50600000
O    -10.00600000     -6.48900000     -4.16600000
H     -9.37900000     -6.76100000     -3.49600000
H     -9.70300000     -5.62300000     -4.43900000
O      1.60700000     14.96800000     -6.11700000
H      1.74000000     14.77500000     -5.18900000
H      1.42100000     15.90700000     -6.14200000
O      6.14800000      5.88000000      3.97200000
H      5.46300000      5.83700000      4.64000000
H      6.53700000      5.00600000      3.97100000
O     15.21800000     -0.79900000     -1.05700000
H     15.08100000     -1.55600000     -0.48600000
H     14.85700000     -0.06100000     -0.56600000
O     -3.58100000     -5.99700000     -6.63600000
H     -2.85200000     -5.48800000     -6.28100000
H     -3.69200000     -6.71900000     -6.01700000
O     -9.15300000      7.16500000     -5.14700000
H     -9.22200000      8.05500000     -4.80000000
H     -8.45900000      6.75800000     -4.62700000
O      2.28200000      0.58100000      3.43200000
H      2.57400000     -0.12900000      4.00300000
H      1.81300000      0.14100000      2.72300000
O     -9.45900000     -2.30300000    -11.46100000
H     -8.85000000     -3.03300000    -11.35100000
H     -8.90500000     -1.56400000    -11.71400000
O     -4.42700000     -7.87100000     -1.65700000
H     -5.26200000     -7.96800000     -1.20000000
H     -4.05200000     -8.75200000     -1.66100000
O    -11.10400000     -8.21000000     -8.40800000
H    -11.49100000     -8.12800000     -7.53700000
H    -10.17800000     -8.00600000     -8.27800000
O     -8.44600000      3.22000000      1.83100000
H     -9.26900000      2.82800000      2.12000000
H     -8.71100000      3.97300000      1.30300000
O     16.29400000      4.45500000      0.12700000
H     16.20800000      4.74100000     -0.78200000
H     16.47600000      3.51700000      0.06700000
O      0.89700000      4.05800000    -11.14300000
H      0.43100000      4.74600000    -10.66800000
H      0.61500000      3.24500000    -10.72500000
O      2.06600000      8.62300000     13.98900000
H      2.53200000      9.15200000     13.34100000
H      2.73100000      8.02900000     14.33600000
O      6.10600000      7.53700000     10.99700000
H      6.66600000      7.40500000     10.23300000
H      6.70800000      7.79600000     11.69500000
O    -10.34500000      3.11900000     -2.99800000
H    -10.58900000      2.44200000     -3.62900000
H     -9.43100000      2.93000000     -2.78600000
O     -5.23900000     15.03300000     -9.21000000
H     -5.80800000     15.54900000     -8.63900000
H     -5.48200000     14.12400000     -9.03300000
O      8.42000000      7.27300000      9.51900000
H      9.34500000      7.03600000      9.45400000
H      8.24800000      7.78500000      8.72900000
O     -6.52700000     10.57100000      6.91600000
H     -6.80000000      9.76600000      6.47600000
H     -6.58000000     11.24500000      6.23800000
O      8.85300000      7.05400000    -13.79000000
H      7.95300000      6.93600000    -13.48600000
H      9.03600000      7.98200000    -13.64400000
O      2.17900000     16.21900000      1.40100000
H      1.89700000     16.87500000      0.76400000
H      1.99700000     16.61700000      2.25200000
O      7.61000000      1.05500000     -2.84200000
H      7.45000000      1.29400000     -1.92900000
H      8.46200000      1.44100000     -3.04500000
O      4.28400000     -9.82900000    -14.15000000
H      4.69200000     -9.64300000    -14.99600000
H      3.48900000    -10.31500000    -14.36900000
O      0.72500000    -11.67700000     -8.48600000
H      0.89300000    -10.98900000     -7.84200000
H      0.47100000    -12.43700000     -7.96400000
O     -0.92600000      1.75900000     13.97600000
H     -0.38700000      2.08100000     13.25300000
H     -1.74100000      1.47800000     13.56000000
O     13.35000000      1.21800000     -9.95500000
H     13.96500000      0.48500000     -9.94600000
H     12.52600000      0.84300000     -9.64500000
O      1.83700000    -14.32600000     -9.60400000
H      2.08800000    -14.10400000     -8.70700000
H      0.95200000    -13.97300000     -9.70000000
O    -18.19500000      1.20100000      1.95000000
H    -18.07500000      1.72500000      2.74200000
H    -17.38400000      1.32200000      1.45700000
O     -1.10300000     11.84100000      8.29200000
H     -1.08000000     12.46100000      9.02100000
H     -2.02000000     11.82900000      8.01700000
O    -12.61200000      8.16900000      2.42400000
H    -12.95500000      7.63400000      3.13900000
H    -13.38500000      8.59200000      2.05000000
O      2.38300000      8.95900000    -14.91900000
H      2.92900000      8.20300000    -15.13400000
H      2.16000000      9.34200000    -15.76800000
O     -4.05600000    -14.81000000     -4.06700000
H     -4.85200000    -15.07400000     -4.52800000
H     -4.26200000    -14.93500000     -3.14100000
O      5.25000000      2.43100000      6.53300000
H      5.83300000      3.14900000      6.78000000
H      5.50300000      2.21600000      5.63500000
O     -1.64000000      7.46500000      0.74800000
H     -2.27000000      7.18700000      1.41300000
H     -0.97900000      6.77300000      0.74000000
O    -13.96500000     -2.09900000      9.25900000
H    -13.69400000     -2.92500000      9.66000000
H    -14.28100000     -1.57000000      9.99100000
O     -3.73000000     -6.30100000      7.04000000
H     -3.45400000     -6.64300000      7.89000000
H     -3.26300000     -5.47000000      6.95300000
O     11.73100000     -3.42200000     13.06300000
H     12.00800000     -2.68400000     13.60600000
H     12.23200000     -4.16700000     13.39600000
O      3.09400000      7.08000000      7.90500000
H      2.14800000      7.18500000      8.00400000
H      3.47000000      7.66900000      8.56000000
O     -6.99800000     16.90900000     -1.78200000
H     -6.89100000     17.16500000     -0.86600000
H     -6.19400000     16.43300000     -1.99300000
O     -8.85500000     12.90200000      5.36200000
H     -7.92700000     12.72800000      5.52300000
H     -9.06100000     12.39600000      4.57600000
O      9.73200000     -6.32100000    -10.67700000
H     10.60200000     -5.92700000    -10.62500000
H      9.75500000     -6.84800000    -11.47600000
O      5.05100000     -9.17800000     13.80700000
H      5.54400000     -9.90700000     14.18500000
H      5.72100000     -8.58100000     13.47600000
O    -10.31500000      6.19300000      4.04100000
H     -9.44700000      5.94500000      3.72500000
H    -10.29600000      7.14900000      4.06800000
O     -0.51500000    -17.74800000      3.16900000
H     -0.75800000    -17.97200000      4.06700000
H     -0.77600000    -18.51200000      2.65300000
O      7.55600000     -3.44500000      0.48200000
H      7.33400000     -3.03200000      1.31600000
H      7.42200000     -2.75600000     -0.16900000
O     -6.38300000     -9.45200000     12.19700000
H     -7.25000000     -9.19800000     11.88200000
H     -5.83100000     -9.44500000     11.41500000
O     -7.62400000     -4.55200000    -11.39800000
H     -6.76800000     -4.13400000    -11.30200000
H     -7.54600000     -5.37200000    -10.90900000
O      0.47300000    -10.74200000      1.20500000
H      0.20300000    -11.65600000      1.29000000
H      1.26700000    -10.77500000      0.67000000
O     -8.90000000      9.51500000     -4.12300000
H     -8.05000000      9.91400000     -4.30800000
H     -9.53600000     10.19800000     -4.33500000
O     -7.16300000      8.28600000      5.71900000
H     -6.70800000      7.44300000      5.73200000
H     -7.34500000      8.44500000      4.79300000
O      7.33700000     -8.63900000      2.94200000
H      6.72800000     -9.23200000      2.50200000
H      7.04000000     -7.76400000      2.69600000
O    -10.82100000     12.00000000      7.81900000
H    -10.19500000     11.91500000      7.10000000
H    -10.36000000     11.64900000      8.58100000
O      7.56800000      3.76500000    -11.72600000
H      8.27700000      4.09600000    -12.27800000
H      8.01200000      3.35400000    -10.98500000
O     -2.49900000    -14.90400000      3.58500000
H     -3.05400000    -15.02000000      2.81300000
H     -2.12000000    -15.77000000      3.73900000
O     -0.32500000     -0.75900000      6.31400000
H     -1.01800000     -0.47500000      6.91000000
H      0.27100000     -1.26800000      6.86400000
O      0.17800000     -0.97600000     -5.64500000
H      0.79700000     -0.72700000     -6.33000000
H     -0.06800000     -0.14800000     -5.23100000
O      6.65400000    -13.80700000      5.27500000
H      6.10600000    -13.04200000      5.45100000
H      7.36300000    -13.47200000      4.72600000
O      3.83600000     13.72300000     -3.50600000
H      4.02300000     12.82200000     -3.24300000
H      2.89100000     13.73800000     -3.65700000
O      0.81900000     -5.94000000      6.78000000
H      0.15000000     -5.38600000      7.18100000
H      1.30000000     -6.30900000      7.52000000
O     -8.05500000      2.20200000     -2.07100000
H     -7.81900000      2.30700000     -1.14900000
H     -8.45300000      1.33300000     -2.11900000
O      9.81600000      7.47700000     -7.80400000
H     10.48400000      6.83700000     -7.56200000
H      9.74500000      8.05000000     -7.04100000
O     -1.06400000     -4.37100000      7.87600000
H     -0.54100000     -3.58400000      8.02900000
H     -1.71400000     -4.10400000      7.22600000
O     -4.07200000     -8.95000000    -14.29100000
H     -3.59400000     -8.12100000    -14.29700000
H     -4.83800000     -8.78100000    -13.74300000
O     -4.80300000    -10.54100000      7.66000000
H     -4.03100000    -10.58000000      7.09500000
H     -5.54300000    -10.65500000      7.06400000
O      6.48400000      3.07000000     16.43100000
H      6.91500000      3.86600000     16.12000000
H      5.91000000      3.36800000     17.13700000
O    -11.32100000      1.50600000    -12.10900000
H    -11.51600000      2.25100000    -12.67900000
H    -11.34200000      1.87100000    -11.22400000
O      6.23700000     -8.64100000     -1.60200000
H      6.59800000     -8.50000000     -2.47700000
H      5.67200000     -7.88300000     -1.45100000
O      2.89700000    -14.36900000      2.45000000
H      3.72100000    -14.49900000      2.91800000
H      2.47400000    -15.22700000      2.46600000
O     -4.40700000      5.26800000    -15.14100000
H     -5.29600000      5.56000000    -14.93800000
H     -4.26300000      5.54900000    -16.04500000
O    -17.18300000     -1.89900000     -5.71600000
H    -16.65300000     -2.63300000     -6.02800000
H    -16.76200000     -1.12400000     -6.08800000
O     -8.79900000      3.76100000      6.07800000
H     -9.20500000      3.29100000      5.35000000
H     -8.76100000      4.67100000      5.78500000
O     -2.03500000     -6.98200000      9.32100000
H     -1.69600000     -7.37500000     10.12600000
H     -1.47600000     -6.21900000      9.17500000
O     -2.01300000      7.02000000      4.11600000
H     -1.64700000      6.80600000      4.97400000
H     -2.03100000      7.97700000      4.09600000
O      0.13800000      8.16000000     -5.73400000
H      0.45600000      7.84100000     -4.88900000
H      0.82900000      8.74600000     -6.04300000
O      8.69100000     13.82100000      3.50200000
H      9.11300000     12.97400000      3.64700000
H      9.33100000     14.46400000      3.80900000
O     10.58200000    -11.94400000     -8.54000000
H     10.53800000    -12.83100000     -8.18300000
H     10.18400000    -11.39400000     -7.86500000
O      7.93000000      9.33900000      7.42700000
H      7.83400000      8.68200000      6.73700000
H      7.68500000     10.16400000      7.00800000
O      1.73700000      3.09600000     -4.55400000
H      2.10600000      3.73800000     -3.94700000
H      1.24300000      3.61900000     -5.18500000
O     -7.72900000     -5.45300000     13.07000000
H     -7.89300000     -5.74400000     13.96700000
H     -6.98500000     -4.85500000     13.14400000
O      2.03000000     -5.18000000      2.79700000
H      1.40900000     -5.64300000      3.35800000
H      2.41400000     -4.51200000      3.36400000
O    -14.49300000      7.35500000      5.64000000
H    -14.88400000      8.05800000      5.12100000
H    -15.23700000      6.82700000      5.92800000
O     -3.93900000     -1.11200000      5.79000000
H     -4.73400000     -0.99300000      5.27000000
H     -3.55100000     -0.23800000      5.83800000
O     12.26000000     -4.19000000      6.02100000
H     12.25600000     -5.13000000      5.84500000
H     12.66400000     -4.11000000      6.88600000
O      0.84900000     -3.46600000     17.32100000
H     -0.06900000     -3.52100000     17.05800000
H      0.89900000     -2.67100000     17.85200000
O    -11.73700000     -2.48500000      3.37500000
H    -12.07900000     -2.90700000      2.58700000
H    -11.24700000     -1.73100000      3.04900000
O     -0.88900000     15.39400000     10.88800000
H     -0.52100000     14.58000000     10.54200000
H     -1.34400000     15.78600000     10.14300000
O    -12.04800000      2.46700000      6.41300000
H    -11.21200000      2.34200000      5.96400000
H    -12.41400000      3.26100000      6.02300000
O    -11.41300000     -4.71300000    -11.08700000
H    -11.54700000     -4.94900000    -10.16800000
H    -10.77700000     -3.99800000    -11.06000000
O      6.86200000      4.40800000     12.35100000
H      7.11400000      4.94900000     13.09900000
H      7.09400000      3.51600000     12.61100000
O     -1.89600000     -0.01100000      8.31800000
H     -2.42100000      0.73400000      8.02500000
H     -1.28000000      0.36300000      8.94800000
O     -5.90200000      5.18900000     -1.14500000
H     -6.75100000      4.75100000     -1.08700000
H     -5.39900000      4.83500000     -0.41200000
O      5.79900000    -13.93900000     -0.60000000
H      6.68900000    -14.21300000     -0.82300000
H      5.73700000    -13.04000000     -0.92200000
O     -7.70500000     -0.28600000    -11.61500000
H     -7.05300000     -0.41900000    -10.92700000
H     -8.04900000      0.59200000    -11.45200000
O      5.01000000     -5.47400000     -1.35800000
H      5.10800000     -5.51700000     -0.40700000
H      5.68800000     -4.86000000     -1.64100000
O     -6.58600000      6.87300000      9.75700000
H     -5.78800000      7.14400000     10.21000000
H     -7.03500000      6.30400000     10.38200000
O     12.37000000      2.79300000      1.94500000
H     12.69000000      3.33700000      2.66500000
H     12.06200000      3.41900000      1.29000000
O    -11.08000000      8.30400000    -10.64300000
H    -11.84900000      8.85400000    -10.49100000
H    -11.39700000      7.40900000    -10.51600000
O      1.09700000      2.98300000    -13.62000000
H      1.44300000      2.12100000    -13.38800000
H      0.81900000      3.36200000    -12.78600000
O     -9.05800000     -5.07000000     10.33100000
H     -8.77700000     -4.72900000     11.18000000
H     -9.09600000     -4.29900000      9.76400000
O      7.79900000     10.80800000     -2.59300000
H      8.72300000     10.76900000     -2.34600000
H      7.36200000     11.17900000     -1.82700000
O     12.19500000      3.42100000     -2.87900000
H     12.55000000      4.29900000     -3.02000000
H     12.96000000      2.88300000     -2.67600000
O     -6.72100000     -8.02000000      7.91700000
H     -7.26000000     -8.81100000      7.92200000
H     -5.96400000     -8.24900000      7.37700000
