# Supplementary material for: Integrated Multiscale Multilevel Approach to Open Shell Molecular Systems
Source: J Chem Theory Comput. 2023 Feb 13;19(5):1446–56. doi: 10.1021/acs.jctc.2c00805 (PMC10018740; doi:10.1021/acs.jctc.2c00805)
Supplement: Supplementary file 2 — ct2c00805_si_002.zip [file ct2c00805_si_002.zip › structures/PROXYL/frame160.xyz]

2606

C      0.24700000     -0.42900000     -1.72300000
H     -0.04800000      0.47100000     -2.26300000
H      0.24200000     -1.29400000     -2.38600000
C     -0.88200000     -0.62200000     -0.71700000
C     -2.22300000      0.09100000     -1.08200000
H     -2.11900000      1.17400000     -1.15800000
H     -2.83200000     -0.07100000     -0.19300000
H     -2.77300000     -0.37800000     -1.89800000
C     -1.21400000     -2.07600000     -0.36100000
H     -2.13400000     -2.14200000      0.21900000
H     -1.38900000     -2.42400000     -1.37900000
H     -0.33400000     -2.53100000      0.09400000
N     -0.23500000      0.05200000      0.41200000
O     -0.93100000      0.43700000      1.43000000
C      1.16600000      0.40300000      0.35800000
C      1.37800000      1.97300000      0.33500000
H      1.17800000      2.32200000      1.34800000
H      2.42700000      2.14800000      0.09600000
H      0.79800000      2.52500000     -0.40400000
C      1.94400000     -0.26500000      1.52900000
H      3.01200000     -0.22100000      1.31300000
H      1.74300000     -1.32800000      1.66400000
H      1.79900000      0.30700000      2.44500000
C      1.60300000     -0.24500000     -0.98000000
H      2.30900000      0.36800000     -1.54100000
H      2.00800000     -1.20600000     -0.66200000
O      2.47600000      7.65600000     -3.31800000
H      2.27400000      8.59200000     -3.32400000
H      1.96000000      7.29500000     -4.04000000
O      4.26100000     12.34800000     -4.30800000
H      4.24700000     11.55000000     -3.77900000
H      5.09800000     12.76100000     -4.09700000
O     -6.97200000    -14.40200000     -1.64900000
H     -6.14400000    -14.87900000     -1.70600000
H     -6.89400000    -13.70600000     -2.30200000
O     -7.42600000     -4.51700000    -11.23300000
H     -8.17800000     -4.23500000    -11.75400000
H     -7.12400000     -5.31700000    -11.66300000
O     -3.76800000     10.41000000     13.26400000
H     -4.63500000     10.00800000     13.22000000
H     -3.17800000      9.68500000     13.46900000
O     -8.21500000      8.11500000     -0.58500000
H     -8.98000000      8.57700000     -0.24300000
H     -7.47600000      8.48100000     -0.09800000
O      1.85500000      3.99900000     12.69200000
H      2.69300000      3.53900000     12.63100000
H      1.98100000      4.63200000     13.39900000
O      8.39700000      4.96900000    -10.33700000
H      7.93000000      4.15600000    -10.14400000
H      9.03200000      4.72700000    -11.01100000
O    -10.55000000      6.58700000    -10.38100000
H     -9.71900000      6.12000000    -10.47200000
H    -10.31800000      7.51000000    -10.48400000
O     -3.55300000    -10.50600000     -8.41300000
H     -3.32600000    -11.26600000     -8.94900000
H     -3.90300000    -10.87900000     -7.60500000
O      4.22600000      1.53200000     -9.46200000
H      4.30800000      2.46400000     -9.66400000
H      4.08400000      1.11400000    -10.31200000
O     -1.96700000      7.81600000     14.88400000
H     -1.22400000      7.74600000     14.28500000
H     -1.96300000      8.73000000     15.16600000
O     -5.33200000     -0.47900000      5.37100000
H     -4.58800000     -0.72900000      5.91800000
H     -5.59600000      0.38000000      5.70300000
O     -6.50900000     -8.88200000    -14.11800000
H     -6.31300000     -9.68200000    -14.60600000
H     -5.94700000     -8.93000000    -13.34500000
O      7.92500000     -2.17000000      8.30200000
H      8.52500000     -2.05600000      9.03900000
H      7.23600000     -2.74300000      8.64000000
O     -7.18300000    -11.10500000      3.84600000
H     -7.96100000    -10.54800000      3.83000000
H     -7.25500000    -11.64000000      3.05500000
O    -11.50700000     -4.98000000     13.02300000
H    -11.04100000     -5.00600000     12.18700000
H    -12.23700000     -4.38000000     12.87200000
O     13.33300000      0.48300000     -9.43000000
H     12.54300000      0.99700000     -9.59400000
H     13.52400000      0.62700000     -8.50300000
O     -8.77900000     13.28500000     -5.07500000
H     -9.44600000     12.65200000     -4.80800000
H     -7.94700000     12.83800000     -4.91900000
O     -9.10300000     -2.57100000      8.46400000
H     -9.04900000     -2.51700000      7.51000000
H     -8.24500000     -2.27600000      8.76900000
O     -6.23100000     -3.21000000     -6.16300000
H     -6.91400000     -2.56500000     -5.98100000
H     -6.39500000     -3.48400000     -7.06600000
O      7.96400000      1.91600000      0.29700000
H      8.23600000      1.53000000      1.12900000
H      8.66300000      2.53300000      0.07900000
O     -9.78600000      4.23800000     12.31300000
H     -9.88400000      4.15500000     13.26200000
H    -10.23400000      3.47000000     11.95800000
O    -11.20400000      7.77400000      0.38800000
H    -11.17100000      7.60800000      1.33000000
H    -10.99400000      8.70300000      0.30000000
O     -8.26000000      6.47700000      7.89700000
H     -8.85300000      5.97300000      7.33900000
H     -8.79900000      6.73900000      8.64400000
O      6.57500000     -3.84500000     10.20200000
H      6.67400000     -4.22400000     11.07600000
H      5.62800000     -3.78300000     10.07500000
O     11.13000000      6.65600000      8.86500000
H     11.50100000      7.31200000      9.45500000
H     10.38400000      7.09500000      8.45700000
O      4.90800000    -10.08600000      8.04800000
H      4.10900000     -9.60400000      7.83300000
H      4.92400000    -10.81300000      7.42600000
O     -6.47900000     -7.15900000     -6.88100000
H     -6.04000000     -7.60500000     -7.60500000
H     -7.38200000     -7.05100000     -7.17900000
O      9.05200000      2.20100000     -7.46500000
H      8.60600000      1.62300000     -6.84600000
H      8.97600000      3.07200000     -7.07600000
O      3.38400000     -2.02100000    -13.65600000
H      2.53600000     -2.20000000    -13.25000000
H      3.49500000     -1.07400000    -13.57200000
O     -3.48800000    -10.79000000      8.76600000
H     -2.92800000    -10.95100000      9.52600000
H     -3.89400000     -9.94200000      8.94400000
O     -4.44600000     -2.71700000      3.52300000
H     -5.01900000     -3.04600000      2.83000000
H     -4.59300000     -1.77100000      3.52500000
O     -4.34600000    -15.89500000     -0.77600000
H     -4.73400000    -15.67400000      0.07100000
H     -3.83800000    -15.12000000     -1.01600000
O      4.99200000      2.51300000     -0.33800000
H      4.59800000      1.65900000     -0.52000000
H      5.93400000      2.34700000     -0.34000000
O     -6.18800000      8.93200000    -12.30000000
H     -6.73500000      8.68800000    -13.04600000
H     -6.29900000      9.88000000    -12.22200000
O      1.34000000    -12.71700000     12.04100000
H      1.89800000    -12.01000000     11.71800000
H      0.62400000    -12.26900000     12.49200000
O      4.33400000    -16.60800000     -6.85100000
H      4.09600000    -16.08500000     -6.08500000
H      5.12300000    -16.18800000     -7.19300000
O      4.37600000      3.99400000    -10.18000000
H      3.67800000      4.64800000    -10.14200000
H      4.85200000      4.19800000    -10.98500000
O    -14.26500000     -5.38800000      9.06300000
H    -14.28400000     -4.45200000      9.26500000
H    -15.07700000     -5.73000000      9.43600000
O      3.63000000    -16.90400000      2.04500000
H      4.30600000    -16.36300000      1.63700000
H      2.95400000    -16.28200000      2.31300000
O      8.92700000     -0.18400000    -16.66800000
H      8.91600000     -0.99000000    -17.18500000
H      8.17600000     -0.26700000    -16.08000000
O      3.52600000     14.46800000      0.87600000
H      3.55900000     14.47400000     -0.08100000
H      3.00100000     15.23500000      1.10300000
O    -15.00700000      9.82700000      2.50700000
H    -14.43700000      9.08300000      2.31100000
H    -14.42000000     10.48700000      2.87500000
O      9.93800000      9.02500000     -0.46800000
H      9.58600000      9.05300000      0.42100000
H      9.79200000      8.12400000     -0.75600000
O     -6.86000000     16.12800000     -0.02100000
H     -7.73600000     16.51100000      0.02600000
H     -6.98400000     15.21400000      0.23500000
O      1.34300000     -3.16500000      4.48200000
H      1.57300000     -3.96200000      4.95900000
H      0.73200000     -3.45900000      3.80600000
O     15.54800000     -8.24800000     -3.76900000
H     16.31400000     -7.67600000     -3.70700000
H     15.20800000     -8.09800000     -4.65100000
O     -7.94200000     -7.12600000     10.49200000
H     -7.52900000     -7.71000000     11.12800000
H     -7.62900000     -7.43800000      9.64300000
O    -11.91300000      5.56200000     -6.31700000
H    -11.60100000      4.78900000     -6.78800000
H    -12.79100000      5.71700000     -6.66500000
O      7.34200000     -5.43400000    -11.79000000
H      6.40000000     -5.31800000    -11.66600000
H      7.66500000     -4.55900000    -12.00300000
O      2.68800000      9.29600000      6.25200000
H      1.96200000      9.69400000      5.77100000
H      2.97000000      8.56700000      5.69800000
O      6.79700000     13.22300000     -3.63400000
H      6.72900000     13.84200000     -2.90800000
H      7.54500000     12.67100000     -3.41000000
O     12.96900000      1.21200000     -3.04400000
H     12.49600000      1.97500000     -2.71300000
H     13.71300000      1.11400000     -2.45000000
O      7.24700000      2.87800000    -12.83900000
H      6.90700000      2.02400000    -13.10400000
H      6.50200000      3.47200000    -12.93200000
O      7.56900000      3.80700000     10.44900000
H      7.49100000      3.79500000      9.49500000
H      8.50500000      3.92800000     10.61200000
O      4.60200000     -5.65300000    -15.93600000
H      4.55900000     -6.16700000    -16.74200000
H      5.18800000     -6.15000000    -15.36600000
O    -13.32400000      1.41300000     -0.84200000
H    -12.82300000      0.73600000     -0.38700000
H    -14.08700000      0.95300000     -1.19100000
O     11.56400000      2.27900000      5.77200000
H     11.20700000      2.75500000      6.52100000
H     11.89900000      1.46300000      6.14400000
O     -6.97600000      7.54800000    -14.64400000
H     -6.58500000      6.85400000    -14.11400000
H     -6.75600000      7.31400000    -15.54500000
O      3.66400000     12.76800000     -7.15800000
H      2.72700000     12.95000000     -7.08500000
H      3.94500000     12.59400000     -6.25900000
O     -1.91600000      2.54900000      7.32100000
H     -1.74400000      3.18500000      6.62700000
H     -1.05400000      2.35900000      7.69000000
O     -5.32600000    -11.36300000     -4.14600000
H     -6.27200000    -11.47500000     -4.04800000
H     -5.04000000    -10.99900000     -3.30800000
O     -8.48300000     -1.62200000     -6.89800000
H     -8.10800000     -0.92800000     -7.44000000
H     -9.38100000     -1.33700000     -6.73200000
O      9.22000000    -10.58500000      9.68300000
H      9.57700000     -9.80100000      9.26700000
H      9.70500000    -10.66400000     10.50400000
O    -10.06900000      0.29100000     14.33200000
H     -9.57800000      0.80000000     14.97700000
H    -10.52900000     -0.37000000     14.84900000
O    -10.65400000     -6.85000000      1.05800000
H    -10.02300000     -6.16300000      0.84300000
H    -10.70200000     -6.84100000      2.01400000
O      9.70400000      3.26500000    -11.95500000
H     10.07100000      2.38100000    -11.98600000
H      8.76800000      3.14200000    -12.11500000
O     11.99400000    -12.88300000      4.33700000
H     11.26700000    -12.88000000      3.71300000
H     12.31300000    -13.78600000      4.32700000
O     -3.85400000    -14.08200000      7.41100000
H     -4.21400000    -13.20000000      7.50400000
H     -3.98400000    -14.29700000      6.48700000
O      4.14900000      1.17300000     -3.99600000
H      4.68000000      1.95800000     -4.13200000
H      3.24600000      1.47500000     -4.09000000
O     10.09100000     -2.40100000     12.72500000
H     11.02100000     -2.29400000     12.92500000
H      9.69000000     -2.61800000     13.56700000
O      7.02400000      2.30400000     -9.61200000
H      6.07800000      2.25400000     -9.47500000
H      7.40200000      2.07900000     -8.76200000
O      4.98400000      5.34600000     -4.62900000
H      4.46600000      5.25600000     -5.42800000
H      4.40400000      5.80000000     -4.01700000
O      8.70400000      0.22800000      6.99700000
H      9.66000000      0.19300000      6.97900000
H      8.44800000     -0.52100000      7.53500000
O      6.97100000     -5.23300000     12.65300000
H      7.64600000     -4.70100000     13.07500000
H      6.93300000     -6.03200000     13.17800000
O     -4.05100000     -5.62000000      1.20400000
H     -3.23100000     -5.73200000      0.72300000
H     -3.86300000     -5.95900000      2.07900000
O      6.72600000     -7.66800000     -9.38100000
H      7.47900000     -7.08000000     -9.43900000
H      5.97400000     -7.08400000     -9.28300000
O    -16.61800000     -2.91100000     -5.93900000
H    -16.09200000     -3.71000000     -5.91000000
H    -17.42500000     -3.13800000     -5.47700000
O      1.69700000      4.87900000    -16.66600000
H      1.97400000      4.18300000    -16.06900000
H      1.05700000      4.46100000    -17.24100000
O     12.28300000     -7.59400000     10.14300000
H     11.86600000     -8.21900000      9.55000000
H     13.22100000     -7.70900000      9.99100000
O      4.44100000      1.94000000      7.69400000
H      3.71300000      2.23400000      7.14800000
H      5.12300000      2.59900000      7.56000000
O     -8.70900000     -5.63000000     -8.00400000
H     -8.91700000     -5.96700000     -8.87600000
H     -9.55000000     -5.34000000     -7.65200000
O     13.02200000      2.02400000      3.50400000
H     13.77800000      1.52600000      3.81500000
H     12.39400000      1.98000000      4.22500000
O      7.53800000     12.37700000      3.19400000
H      6.84500000     13.03200000      3.11500000
H      8.11300000     12.71700000      3.87900000
O     -7.90900000     13.76700000      0.92300000
H     -7.41300000     13.27400000      1.57800000
H     -8.06200000     13.14000000      0.21700000
O      0.93500000      9.74500000      2.00500000
H      1.31900000     10.17700000      2.76800000
H      1.09200000     10.35100000      1.28100000
O     12.12500000    -10.40300000      8.70700000
H     12.89400000    -10.96900000      8.76800000
H     11.64400000    -10.73300000      7.94700000
O     -0.62800000      6.52800000      2.95800000
H     -0.62800000      6.54700000      2.00100000
H     -1.52300000      6.76500000      3.20300000
O      7.20600000    -11.67500000    -12.45900000
H      7.07700000    -12.42800000    -11.88300000
H      6.40400000    -11.16100000    -12.36400000
O    -11.31400000      3.15900000     -7.69100000
H    -11.94100000      3.25500000     -8.40700000
H    -10.50200000      2.88600000     -8.11800000
O      4.22200000    -11.02000000    -11.98100000
H      3.70400000    -11.82400000    -12.01400000
H      3.59400000    -10.32300000    -12.17300000
O     -3.34200000      3.03200000    -13.27500000
H     -2.70600000      2.63800000    -13.87200000
H     -4.19300000      2.82600000    -13.66200000
O     14.59200000     -1.27300000    -10.80700000
H     13.98900000     -2.00700000    -10.69300000
H     14.14300000     -0.52900000    -10.40400000
O     -8.85200000      1.78700000     -7.77600000
H     -9.47100000      1.22300000     -8.24100000
H     -9.09700000      1.70100000     -6.85400000
O    -14.78300000     -5.19100000      3.47200000
H    -14.51200000     -5.41800000      4.36100000
H    -13.97300000     -4.92700000      3.03500000
O      3.95400000    -12.96000000     -7.37600000
H      3.40400000    -13.13800000     -8.13900000
H      4.56200000    -12.28200000     -7.67100000
O      5.19700000      7.25800000     -7.70000000
H      5.26800000      7.31500000     -8.65200000
H      6.07400000      7.01100000     -7.40800000
O    -14.32700000     -0.48900000      2.54100000
H    -14.06600000     -1.16200000      1.91300000
H    -14.39500000     -0.95400000      3.37500000
O      8.67900000      6.94000000    -13.07300000
H      7.76500000      7.22200000    -13.07900000
H      8.75700000      6.39600000    -12.29000000
O     -7.97600000     -5.74400000      1.08000000
H     -7.45200000     -6.54000000      0.99200000
H     -7.42000000     -5.14500000      1.57800000
O    -12.62200000      1.11200000      7.62900000
H    -12.24700000      1.34100000      6.77900000
H    -11.86400000      0.93400000      8.18600000
O     -0.87800000     10.13300000     -7.96100000
H     -1.39900000      9.36300000     -8.19000000
H      0.02000000      9.80700000     -7.90300000
O     -7.32100000     -7.36300000     -2.08400000
H     -7.28300000     -6.41200000     -2.18800000
H     -6.62200000     -7.56400000     -1.46200000
O     13.55900000     -7.19800000    -10.51000000
H     13.60600000     -7.25600000    -11.46400000
H     12.63600000     -7.02000000    -10.32600000
O     11.47100000      2.67800000     -9.09500000
H     11.73200000      3.59000000     -8.96500000
H     10.60900000      2.61400000     -8.68400000
O      9.60700000    -10.13900000      6.65500000
H      8.80000000     -9.88700000      7.10300000
H      9.79800000    -11.01800000      6.98100000
O     -3.85900000      7.89100000     -6.31200000
H     -4.50000000      7.58100000     -6.95200000
H     -4.22300000      8.71700000     -5.99000000
O      3.40100000      5.80400000      2.36900000
H      3.51900000      6.12100000      3.26400000
H      2.90900000      6.49800000      1.93100000
O      1.58600000      0.34400000     -5.12900000
H      1.81000000      0.50600000     -6.04600000
H      1.29200000      1.19300000     -4.80000000
O     -7.74900000      2.08500000     15.13400000
H     -7.77300000      2.08900000     14.17700000
H     -7.08400000      2.73600000     15.36000000
O     -0.13100000     -8.17800000     13.97100000
H     -0.89400000     -7.75500000     13.57800000
H     -0.49800000     -8.86300000     14.53000000
O     -5.18800000     -6.37000000      4.65300000
H     -5.14100000     -7.16900000      4.12800000
H     -5.98300000     -6.47300000      5.17600000
O      6.60600000    -12.61200000     -0.03900000
H      6.88200000    -11.70000000      0.04900000
H      6.54600000    -12.75400000     -0.98400000
O     11.53500000     11.43200000      4.89300000
H     11.00000000     10.82100000      5.39900000
H     10.90200000     11.94400000      4.39000000
O      3.67200000      0.82400000      4.22700000
H      4.34000000      0.59200000      3.58100000
H      3.73500000      0.13900000      4.89300000
O     -4.21000000     -2.21700000      9.82700000
H     -4.07800000     -3.08300000     10.21300000
H     -3.81600000     -2.28000000      8.95700000
O      8.54100000     11.35800000    -11.37300000
H      8.66800000     11.15600000    -10.44600000
H      9.01600000     10.66800000    -11.83600000
O     -0.53700000    -12.84300000     -9.16400000
H     -0.41000000    -12.12900000     -8.54000000
H     -1.48700000    -12.93300000     -9.23500000
O     -1.70000000     -6.10800000      3.69700000
H     -2.28800000     -5.48000000      4.11800000
H     -1.07100000     -5.56600000      3.22200000
O      5.13100000      1.10400000    -15.94200000
H      5.86500000      1.65100000    -16.22000000
H      5.24700000      0.28400000    -16.42200000
O     -9.73400000      9.32600000    -10.19700000
H     -8.86900000      9.33800000     -9.78700000
H    -10.34100000      9.51700000     -9.48200000
O      4.14600000     17.01500000     -5.72500000
H      4.72300000     17.62600000     -6.18300000
H      4.48700000     16.14900000     -5.95000000
O     -2.35000000    -13.86700000      4.62500000
H     -1.70600000    -13.25500000      4.98100000
H     -1.97500000    -14.73200000      4.79000000
O      0.99800000     11.55800000      4.67600000
H      0.68300000     12.43300000      4.45000000
H      1.69600000     11.38400000      4.04400000
O      9.60300000     -4.37400000     -3.16600000
H      9.87700000     -4.20300000     -2.26500000
H      8.66000000     -4.21100000     -3.16500000
O     -6.89100000     12.70100000      3.37400000
H     -7.29200000     12.84700000      4.23100000
H     -5.97300000     12.51100000      3.56900000
O      6.03600000    -12.84300000     -2.64800000
H      5.16500000    -12.81200000     -2.25100000
H      5.89500000    -13.24700000     -3.50400000
O     -2.98700000     17.19500000     -2.91600000
H     -3.26500000     18.04300000     -3.26100000
H     -3.51200000     16.55600000     -3.39700000
O      6.24700000      4.28300000      7.38800000
H      6.05600000      4.16700000      6.45700000
H      7.17500000      4.06600000      7.47100000
O      8.51000000      8.05900000      7.97200000
H      8.27400000      8.42200000      8.82600000
H      7.68600000      8.03800000      7.48500000
O    -11.14500000     14.51700000     -3.28600000
H    -10.96400000     15.45600000     -3.23700000
H    -10.29500000     14.10100000     -3.14500000
O     -3.16100000     14.69200000     -9.63500000
H     -2.92400000     14.30400000     -8.79300000
H     -2.45100000     15.30500000     -9.82500000
O     -5.24000000      8.28900000      3.11000000
H     -4.93500000      7.38400000      3.16700000
H     -5.09300000      8.64700000      3.98600000
O     -3.06000000     -1.24700000    -11.94000000
H     -3.55600000     -1.34300000    -11.12700000
H     -3.72500000     -1.07700000    -12.60700000
O     10.40600000     -0.00600000     -2.67800000
H     10.67200000     -0.65200000     -2.02400000
H     11.20300000      0.16800000     -3.17900000
O    -11.61500000      0.31800000    -12.20700000
H    -12.09900000     -0.48600000    -12.01900000
H    -12.23000000      0.85700000    -12.70500000
O      1.14200000      0.55600000     10.64100000
H      0.33000000      0.32000000     11.09000000
H      0.88800000      0.66000000      9.72400000
O     -3.10400000     12.94300000     12.12600000
H     -3.16200000     12.33600000     11.38800000
H     -3.84500000     12.71000000     12.68600000
O      8.56600000      3.25800000      7.82700000
H      9.44500000      3.44100000      8.16100000
H      8.60400000      2.34400000      7.54500000
O      5.93100000     -3.42200000    -14.14000000
H      5.09300000     -2.96900000    -14.04300000
H      6.10000000     -3.79900000    -13.27600000
O    -11.02400000     14.65900000     -0.49000000
H    -11.90500000     14.87500000     -0.79300000
H    -10.53300000     14.47300000     -1.29000000
O    -13.58200000      9.69400000      6.56100000
H    -14.44300000      9.48300000      6.92100000
H    -13.75800000     10.36200000      5.89700000
O      3.66000000     -4.76400000      1.87400000
H      4.34900000     -4.11000000      1.75700000
H      3.33500000     -4.93100000      0.98800000
O     -5.86600000      6.38500000      0.51400000
H     -5.85700000      7.00500000      1.24400000
H     -6.70200000      5.92800000      0.60000000
O     -1.21100000     -5.69100000     -0.02400000
H     -0.67400000     -6.45400000      0.19000000
H     -1.42300000     -5.79900000     -0.95100000
O      1.56000000     -0.01900000     -9.81900000
H      1.70300000      0.80900000     -9.36000000
H      1.42700000      0.23300000    -10.73300000
O    -16.73500000     -7.48500000     -0.76800000
H    -16.00300000     -7.31700000     -0.17400000
H    -17.31000000     -8.07400000     -0.27900000
O     -2.28000000      8.92500000     10.61600000
H     -1.67300000      8.20500000     10.44300000
H     -1.84700000      9.69700000     10.25200000
O     -1.23600000     -6.24800000     -3.00300000
H     -0.81600000     -6.43000000     -3.84300000
H     -1.37500000     -7.11100000     -2.61200000
O      6.05400000      3.99000000     -7.45100000
H      5.60700000      3.25200000     -7.03700000
H      5.44700000      4.28700000     -8.12900000
O     -4.02200000      6.26700000      8.51000000
H     -4.58600000      7.04000000      8.53300000
H     -3.82500000      6.08800000      9.42900000
O     -4.31100000      0.69600000     17.99200000
H     -4.06400000      0.29200000     17.16000000
H     -4.62500000      1.56800000     17.75000000
O     -8.43600000     -2.30900000     14.59500000
H     -9.29900000     -2.70500000     14.71700000
H     -8.38300000     -1.63600000     15.27500000
O     -4.59500000     -9.60800000     -2.06700000
H     -4.25700000     -9.57600000     -1.17200000
H     -4.37500000     -8.75300000     -2.43700000
O      4.44500000     -6.78400000     13.89100000
H      5.03900000     -7.21500000     14.50500000
H      3.66600000     -6.58400000     14.41100000
O     -3.94000000     15.73300000     -0.48200000
H     -4.74200000     16.20000000     -0.71500000
H     -3.29000000     16.04500000     -1.11200000
O      3.11700000      6.50800000    -11.20800000
H      2.55600000      7.02600000    -11.78600000
H      3.76100000      7.13400000    -10.87700000
O      9.61000000    -13.36200000     -9.14300000
H      8.75600000    -12.96900000     -8.96400000
H      9.94700000    -13.60700000     -8.28100000
O     10.62500000    -10.66500000      0.36200000
H     11.42000000    -10.55700000      0.88500000
H     10.48400000    -11.61100000      0.33300000
O    -17.18100000     -3.68700000      0.96200000
H    -17.75800000     -3.68500000      0.19800000
H    -17.77700000     -3.70900000      1.71100000
O    -10.28300000     -0.41700000    -14.64500000
H    -10.68700000      0.18100000    -14.01600000
H    -11.02000000     -0.87300000    -15.05000000
O      9.49300000     -6.82700000      4.76000000
H      8.85400000     -7.53000000      4.64400000
H     10.13800000     -7.18600000      5.36900000
O     -6.07100000     -2.64000000     16.52800000
H     -6.72000000     -1.94100000     16.44100000
H     -5.89200000     -2.68400000     17.46700000
O      5.07300000      8.33500000    -10.18400000
H      4.87200000      9.19600000     -9.81700000
H      5.46200000      8.52400000    -11.03800000
O    -16.19300000      5.09400000      0.79700000
H    -16.03200000      5.93700000      0.37400000
H    -15.97100000      5.24000000      1.71600000
O      1.16200000     -4.05700000    -12.65100000
H      0.65400000     -4.51100000    -11.97800000
H      0.50300000     -3.68300000    -13.23600000
O      9.47600000      9.78800000      5.93900000
H      9.20700000      9.34200000      6.74300000
H      8.66800000      9.87400000      5.43200000
O     -9.53900000     -9.13100000      4.07500000
H     -9.95700000     -8.27100000      4.12700000
H     -9.20200000     -9.17900000      3.18100000
O     -6.63900000      1.74000000     -9.35900000
H     -7.11400000      1.42200000    -10.12600000
H     -7.31600000      1.87400000     -8.69600000
O     -6.28500000      8.02600000      6.85300000
H     -6.85700000      7.38400000      7.27300000
H     -5.62100000      8.22500000      7.51300000
O      0.73100000      0.09200000    -16.16200000
H     -0.04500000      0.22000000    -16.70800000
H      1.05700000     -0.77300000    -16.40800000
O      8.38900000     -6.12700000     -7.39900000
H      8.40800000     -6.17600000     -6.44300000
H      8.21600000     -5.20400000     -7.58800000
O     -5.57200000     -2.03900000    -16.98900000
H     -5.35700000     -1.21000000    -17.41700000
H     -6.51600000     -1.99200000    -16.83500000
O     -0.07200000     -8.82000000     10.68300000
H     -0.35900000     -9.73100000     10.61800000
H      0.87700000     -8.87600000     10.80000000
O     12.28100000     -0.67300000     -5.66900000
H     11.36100000     -0.69000000     -5.93500000
H     12.29300000     -1.11800000     -4.82200000
O      3.48800000      0.28400000     14.98300000
H      3.37300000      0.40600000     14.04100000
H      4.42200000      0.10600000     15.09000000
O     10.09000000     -0.36400000     15.26200000
H      9.64900000      0.34700000     14.79800000
H     10.70500000     -0.72300000     14.62200000
O    -10.27300000      5.57200000      5.92900000
H    -11.15100000      5.84900000      5.66900000
H    -10.40300000      4.71800000      6.34100000
O     -0.76300000     -7.81400000    -13.30700000
H     -1.27000000     -7.30200000    -12.67700000
H     -0.21600000     -8.38500000    -12.76700000
O     -2.68400000      5.42200000     16.71300000
H     -1.74600000      5.58000000     16.60600000
H     -3.06500000      6.29400000     16.80700000
O      1.21700000     10.97900000     -0.60100000
H      0.86500000     11.85700000     -0.74500000
H      1.31400000     10.61300000     -1.48000000
O    -12.37000000    -11.04000000     -6.23400000
H    -12.22200000    -10.09500000     -6.27700000
H    -12.56300000    -11.21000000     -5.31200000
O      4.07500000     -4.05600000     -5.75400000
H      3.14000000     -4.25100000     -5.81700000
H      4.37100000     -4.54500000     -4.98700000
O    -13.50900000     -2.64800000     -9.28300000
H    -14.08100000     -1.96800000     -9.63800000
H    -13.61900000     -2.58300000     -8.33500000
O      2.37300000     -5.78900000     11.99400000
H      2.94200000     -5.51700000     12.71400000
H      1.51400000     -5.90700000     12.39900000
O     -1.74800000    -10.95700000      0.76700000
H     -0.95900000    -11.06100000      0.23500000
H     -1.42800000    -10.95000000      1.67000000
O      1.43600000     -9.28800000     -6.82600000
H      0.61400000     -9.72600000     -7.04500000
H      1.92500000     -9.93600000     -6.31800000
O      7.81600000      1.11600000     14.01900000
H      7.36700000      1.10400000     13.17300000
H      7.35300000      0.46400000     14.54500000
O     -8.57700000      4.96600000    -13.87600000
H     -8.11700000      5.32000000    -13.11400000
H     -8.93700000      4.13300000    -13.57200000
O     -3.07300000     -7.45200000     15.14500000
H     -3.34500000     -6.71200000     14.60200000
H     -2.47100000     -7.07000000     15.78400000
O     -4.04200000      2.69300000     13.20300000
H     -4.01400000      1.87000000     13.69200000
H     -3.19300000      2.73800000     12.76200000
O      5.19500000     -0.30700000     -0.32400000
H      6.11500000     -0.48000000     -0.52100000
H      4.71100000     -0.85200000     -0.94400000
O    -15.04300000     -0.17200000     -2.46400000
H    -15.37000000     -0.66700000     -1.71300000
H    -15.82800000      0.19400000     -2.87000000
O    -16.11900000      0.92600000      4.57400000
H    -16.95300000      0.92800000      4.10500000
H    -15.45600000      0.95100000      3.88300000
O     14.60300000     -6.83700000      1.64000000
H     14.06800000     -6.04900000      1.54600000
H     14.33700000     -7.39500000      0.90900000
O     -9.07400000     -8.72300000    -12.10400000
H     -8.24100000     -8.78700000    -11.63700000
H     -8.86000000     -8.95300000    -13.00800000
O     -0.93800000     -0.51300000     11.90300000
H     -1.88800000     -0.55000000     12.01300000
H     -0.63300000     -1.38300000     12.16100000
O     14.97700000     -3.55900000     -8.18300000
H     14.53400000     -3.50500000     -9.03100000
H     15.30700000     -2.67400000     -8.02900000
O      6.54700000     -5.93100000     -5.25900000
H      5.91200000     -6.44700000     -4.76100000
H      6.35300000     -5.02300000     -5.02600000
O     -3.92200000     -1.28500000     -5.86100000
H     -3.26800000     -0.64500000     -5.58100000
H     -4.53300000     -0.78400000     -6.40000000
O      1.99900000    -18.19200000     -2.11500000
H      1.11900000    -17.89200000     -2.34400000
H      2.40300000    -17.44100000     -1.68200000
O     11.21200000     14.03000000      0.84800000
H     11.98800000     13.49700000      0.67500000
H     10.52100000     13.39400000      1.03500000
O     -8.96400000      6.42500000     11.13600000
H     -9.37300000      5.66200000     11.54300000
H     -8.14600000      6.09100000     10.76900000
O      9.52600000      7.57700000     -3.50500000
H      9.02600000      8.36500000     -3.29400000
H     10.14600000      7.48600000     -2.78100000
O     -0.11300000    -15.27200000      1.56600000
H     -0.16400000    -16.20700000      1.37200000
H     -0.90100000    -15.09000000      2.07800000
O      2.00300000      9.56300000     -9.47500000
H      1.48100000      9.73200000    -10.25900000
H      2.80700000     10.06600000     -9.61000000
O      2.04800000     -2.15200000      9.52700000
H      2.77600000     -1.65300000      9.15500000
H      1.57000000     -1.51600000     10.05900000
O     -4.41200000      9.75000000      5.81000000
H     -4.67900000     10.36800000      6.49100000
H     -4.97000000      8.98500000      5.94900000
O      9.08300000     -4.57600000     14.23500000
H      9.10000000     -4.49700000     15.18900000
H      9.65100000     -5.32300000     14.04700000
O      0.27500000     -4.15800000      8.54100000
H     -0.24300000     -3.56800000      7.99300000
H      1.10500000     -3.69900000      8.66900000
O      6.15700000      7.74400000      6.34600000
H      5.42400000      7.32400000      5.89700000
H      6.58100000      8.27200000      5.66900000
O      7.61000000      0.72800000     -5.60200000
H      7.09700000      1.43200000     -5.20700000
H      7.03400000      0.35800000     -6.27100000
O    -13.59200000     -7.53200000     -4.98800000
H    -14.00300000     -8.32000000     -5.34400000
H    -12.71800000     -7.52200000     -5.37700000
O     10.03000000    -14.80100000     -3.93500000
H      9.22500000    -15.26100000     -4.17200000
H      9.73100000    -14.01600000     -3.47700000
O     -5.59300000      5.54500000     13.10500000
H     -4.73600000      5.12000000     13.11600000
H     -6.14200000      4.99000000     13.66000000
O     12.74000000      4.48700000      2.03400000
H     12.27900000      3.82100000      2.54500000
H     13.64900000      4.42800000      2.33000000
O     -3.18700000     -5.70200000     -9.53100000
H     -3.50800000     -5.44300000     -8.66700000
H     -3.84500000     -5.36800000    -10.14100000
O    -12.75800000     -4.28400000     -1.81300000
H    -12.73600000     -5.24000000     -1.86100000
H    -13.60700000     -4.04500000     -2.18300000
O     -9.85700000     -6.51400000      6.87700000
H     -9.74000000     -7.44400000      7.07000000
H    -10.54400000     -6.22900000      7.47900000
O     -9.62000000     -8.73400000     -1.07400000
H     -9.13700000     -8.05100000     -1.54000000
H     -9.90400000     -8.31500000     -0.26200000
O     -2.08500000     -3.71700000     -3.49100000
H     -1.73100000     -3.36500000     -4.30800000
H     -1.63000000     -4.55100000     -3.37300000
O      3.01800000      3.91600000     -1.54200000
H      3.68200000      3.24500000     -1.38200000
H      3.08600000      4.50400000     -0.79000000
O     -1.45800000     -6.92300000     11.99000000
H     -1.24800000     -6.05300000     11.65100000
H     -0.91800000     -7.52000000     11.47100000
O      1.68500000     -7.40800000     -2.41000000
H      1.70300000     -7.59700000     -1.47200000
H      1.02600000     -6.72000000     -2.50300000
O      1.20500000     -7.85800000      0.18400000
H      0.62200000     -7.68600000      0.92300000
H      1.80500000     -8.53300000      0.50300000
O     17.65300000     -5.29700000     -1.37200000
H     18.10900000     -4.45600000     -1.41300000
H     16.80500000     -5.13100000     -1.78300000
O     -8.46900000      8.77300000     -3.19200000
H     -8.05100000      8.99800000     -2.36100000
H     -8.79000000      7.88100000     -3.06500000
O      7.16700000     -8.34300000    -12.27300000
H      6.80900000     -8.26200000    -11.38900000
H      7.44800000     -7.45700000    -12.50000000
O     -6.23000000      1.30700000      8.56200000
H     -6.38000000      0.54900000      9.12700000
H     -6.94100000      1.91100000      8.77700000
O      4.78900000    -11.98600000      6.12400000
H      4.58700000    -11.55600000      5.29300000
H      5.21300000    -12.80600000      5.87300000
O      3.32100000      6.58600000      4.94700000
H      2.50000000      7.06000000      4.81100000
H      3.06100000      5.77900000      5.39100000
O      0.01200000     -7.20300000     -9.09200000
H     -0.00100000     -7.71300000     -8.28300000
H     -0.48500000     -7.73200000     -9.71700000
O    -12.38300000     -1.17200000      5.36700000
H    -13.05900000     -1.79400000      5.09700000
H    -12.21300000     -1.38700000      6.28400000
O      6.84000000    -16.15400000      4.23500000
H      6.33100000    -15.57900000      4.80700000
H      7.67800000    -16.25900000      4.68600000
O      8.68700000     11.24600000     10.92400000
H      8.96200000     12.16100000     10.98300000
H      7.98000000     11.25000000     10.27800000
O    -10.77500000     -2.84100000     -9.57800000
H    -11.71500000     -2.69900000     -9.68500000
H    -10.67000000     -3.06100000     -8.65200000
O     -6.31100000     12.33200000     -9.09600000
H     -6.44100000     12.02400000     -9.99300000
H     -7.18500000     12.30700000     -8.70500000
O      9.53900000     -1.80300000     10.37800000
H     10.20600000     -1.12000000     10.30800000
H      9.69900000     -2.20800000     11.23100000
O     -7.15000000      6.40000000    -10.94800000
H     -7.17300000      7.32000000    -11.21100000
H     -6.39200000      6.03800000    -11.40700000
O     -7.48300000      9.85800000     -6.24000000
H     -7.57000000      9.83200000     -5.28800000
H     -6.68100000     10.35800000     -6.39400000
O      4.81500000      9.81000000     10.73700000
H      3.96200000      9.81600000     10.30300000
H      4.63500000      9.47200000     11.61400000
O      5.12300000      6.31800000     15.82500000
H      5.45700000      7.05400000     16.33800000
H      4.19300000      6.51000000     15.70700000
O      4.84800000    -14.85400000      0.62200000
H      4.31300000    -14.36300000      1.24700000
H      5.39700000    -14.19000000      0.20400000
O     13.41200000      7.68000000    -10.00200000
H     14.35500000      7.79000000    -10.13000000
H     13.33700000      6.94300000     -9.39600000
O    -10.68400000     -4.51900000     -6.71300000
H    -10.17300000     -3.97600000     -6.11300000
H    -11.58500000     -4.21400000     -6.60400000
O     -1.30300000     -6.19100000     16.73900000
H     -0.66600000     -5.48200000     16.82400000
H     -1.02300000     -6.84300000     17.38200000
O     -1.48100000      2.55600000      3.54900000
H     -1.21900000      1.89200000      2.91100000
H     -2.40800000      2.71100000      3.36600000
O      2.73800000      7.43400000     14.39300000
H      2.50900000      6.56700000     14.72700000
H      1.95000000      7.73200000     13.93800000
O     -7.36900000      8.49700000     -8.90400000
H     -7.53300000      9.08800000     -8.17000000
H     -7.23200000      7.64100000     -8.49700000
O     -2.83700000      0.73800000    -14.89100000
H     -2.78700000     -0.18500000    -15.13900000
H     -2.19300000      1.17100000    -15.45100000
O     -8.59200000      4.44600000     -9.26300000
H     -8.06600000      5.03900000     -9.80000000
H     -8.39200000      3.57400000     -9.60300000
O      7.47200000     -3.78500000     -8.90500000
H      7.53700000     -2.87700000     -8.61100000
H      7.50300000     -3.73000000     -9.86000000
O     -5.39000000     -2.17200000     13.59000000
H     -5.23300000     -2.47500000     14.48400000
H     -6.33400000     -2.01600000     13.55200000
O     10.32000000      4.96700000     12.87800000
H     10.97600000      4.67600000     13.51100000
H     10.36100000      5.92200000     12.91300000
O     -5.54000000      1.08200000     -4.12800000
H     -5.73100000      1.83600000     -4.68500000
H     -4.72100000      0.72800000     -4.47600000
O     12.05200000    -11.29600000     -6.47700000
H     11.57700000    -10.55800000     -6.09500000
H     12.81800000    -11.40600000     -5.91300000
O      5.95600000     -8.41300000    -15.14900000
H      6.68700000     -8.35000000    -15.76300000
H      6.37000000     -8.45100000    -14.28600000
O      5.22300000    -10.05600000     12.34300000
H      4.31600000    -10.02100000     12.64600000
H      5.41700000     -9.16100000     12.06500000
O      5.54100000     12.75000000     -0.92700000
H      5.48400000     13.70100000     -1.01500000
H      4.72400000     12.50000000     -0.49600000
O     11.49600000     -0.41400000      6.97900000
H     11.79000000     -0.87800000      7.76200000
H     11.33200000     -1.10600000      6.33800000
O      6.09300000    -14.29600000      6.74800000
H      6.42100000    -13.85500000      7.53200000
H      5.43300000    -14.90700000      7.07600000
O    -12.93400000      2.00300000      3.29700000
H    -12.97700000      1.10000000      2.98400000
H    -13.18400000      2.53200000      2.54000000
O    -13.73900000     -8.00500000      4.54900000
H    -14.13400000     -8.75500000      4.99400000
H    -14.03600000     -8.08100000      3.64200000
O     10.59800000     12.27700000     -4.20700000
H     10.81100000     11.73000000     -3.45100000
H     10.28500000     13.09800000     -3.82700000
O    -12.32900000      0.39900000     10.82900000
H    -11.97800000     -0.48400000     10.94200000
H    -11.83700000      0.76100000     10.09200000
O      2.11800000     -9.37800000      6.87300000
H      1.90100000     -8.65600000      7.46200000
H      1.28800000     -9.83700000      6.74000000
O     -9.27100000      3.21400000     -1.81200000
H     -9.48400000      2.44800000     -1.27900000
H    -10.06700000      3.38500000     -2.31500000
O      0.27000000     -8.06700000      4.60200000
H     -0.65100000     -7.92100000      4.38600000
H      0.62300000     -8.53000000      3.84200000
O      4.88800000     13.78300000      2.98300000
H      4.46700000     13.90200000      2.13100000
H      4.99200000     14.67100000      3.32400000
O      1.16700000     -4.70100000     17.02000000
H      1.43900000     -4.66500000     17.93700000
H      1.82200000     -4.18100000     16.55500000
O      8.57500000     -0.07400000    -11.19100000
H      8.34800000      0.71000000    -10.69100000
H      9.14600000      0.24500000    -11.89000000
O     -6.46900000    -13.89700000      4.94800000
H     -6.87300000    -13.17300000      4.47100000
H     -6.65400000    -13.71000000      5.86900000
O     -3.30400000      4.65800000     10.83200000
H     -2.75600000      4.74200000     11.61300000
H     -3.20200000      3.74400000     10.56600000
O     -4.02700000      0.04000000      1.78900000
H     -3.79600000      0.95600000      1.63300000
H     -4.98400000      0.02700000      1.76500000
O      3.32100000    -15.94800000     -4.39800000
H      2.39300000    -16.14500000     -4.52500000
H      3.64300000    -16.65900000     -3.84400000
O     -8.16500000     -7.00900000     -4.66900000
H     -7.73400000     -7.18200000     -3.83300000
H     -7.46900000     -6.67000000     -5.23200000
O     -9.96400000      3.13200000    -12.26400000
H     -9.42900000      2.49100000    -11.79600000
H    -10.66100000      3.35900000    -11.64800000
O     -1.25200000      2.93200000    -11.71400000
H     -1.21500000      2.05000000    -11.34300000
H     -2.07200000      2.95000000    -12.20700000
O     -4.41600000    -12.31100000     11.17800000
H     -4.47500000    -13.26500000     11.12400000
H     -4.51700000    -12.01300000     10.27400000
O     -9.21800000      0.53800000     11.66800000
H     -9.62000000      0.46400000     12.53300000
H     -8.56500000      1.23100000     11.76500000
O     -8.61400000      0.61300000      6.22900000
H     -8.57200000     -0.32300000      6.03400000
H     -8.90700000      0.65600000      7.13900000
O      2.20400000      7.63300000    -15.65700000
H      1.87000000      6.74000000    -15.74200000
H      1.72600000      8.13200000    -16.31900000
O     16.48900000     -9.35000000     -0.50300000
H     15.74800000     -8.76900000     -0.67700000
H     16.30300000     -9.72400000      0.35800000
O      4.82500000      7.32600000    -14.52200000
H      4.80000000      7.19100000    -15.47000000
H      3.94300000      7.62300000    -14.29900000
O     17.37400000      0.66200000     -4.83400000
H     17.06000000     -0.06300000     -5.37500000
H     16.84000000      1.41000000     -5.10100000
O      3.76700000     11.65300000      4.16500000
H      4.19000000     11.64100000      5.02400000
H      3.99500000     12.50700000      3.79900000
O     -5.00600000     -8.87200000      3.53000000
H     -5.67200000     -9.55900000      3.56500000
H     -4.73900000     -8.84300000      2.61100000
O      5.31900000      0.32400000      2.18700000
H      5.30400000      0.21100000      1.23700000
H      6.15000000      0.76500000      2.36200000
O     -0.84500000      1.95100000     -7.59800000
H     -1.02300000      2.86900000     -7.39000000
H      0.09200000      1.92700000     -7.79200000
O     -7.93400000      4.56700000      0.19900000
H     -8.29500000      4.01700000     -0.49700000
H     -8.20400000      4.13500000      1.00900000
O      3.72000000     -4.34300000     10.05400000
H      2.98900000     -3.78700000      9.78500000
H      3.34600000     -4.92500000     10.71600000
O    -13.72200000    -10.55900000     -0.02900000
H    -13.58500000     -9.67700000      0.31700000
H    -13.93100000    -10.42400000     -0.95300000
O      9.71500000     -4.03300000      4.65100000
H      8.86600000     -3.74500000      4.31700000
H      9.69300000     -4.98600000      4.57300000
O    -11.05900000     -1.03200000     -6.33800000
H    -11.69200000     -0.58800000     -6.90200000
H    -10.93500000     -0.43400000     -5.60100000
O    -10.89500000     -8.61000000     -8.75000000
H    -10.38200000     -8.07200000     -9.35300000
H    -11.38200000     -9.20800000     -9.31700000
O     10.46100000     -3.54700000     -8.57200000
H     10.69900000     -3.44800000     -7.65000000
H      9.60800000     -3.11800000     -8.64600000
O     -8.06400000     -5.56500000    -15.26200000
H     -8.55600000     -6.37000000    -15.09700000
H     -8.06400000     -5.10800000    -14.42100000
O      4.64200000     -4.87700000    -11.80500000
H      4.06600000     -5.33500000    -12.41700000
H      4.04800000     -4.49100000    -11.16000000
O     14.65500000     -4.86200000     -5.73300000
H     14.23100000     -4.09000000     -6.10700000
H     15.03800000     -5.31300000     -6.48500000
O     11.49500000      4.34400000      7.45800000
H     12.41500000      4.09400000      7.36500000
H     11.51500000      5.12800000      8.00700000
O     -5.45700000    -14.15300000     -4.59400000
H     -5.19700000    -13.30500000     -4.23500000
H     -5.98600000    -13.93600000     -5.36100000
O      7.88900000     -1.71600000    -14.55500000
H      8.65300000     -2.27600000    -14.68900000
H      7.17500000     -2.32600000    -14.36800000
O      4.43700000     -9.94000000     -1.40800000
H      4.37200000    -10.23000000     -2.31800000
H      5.37600000     -9.93200000     -1.22600000
O      5.37400000     -1.09100000     -3.07500000
H      4.97200000     -0.38200000     -3.57600000
H      6.07400000     -0.66700000     -2.57900000
O     10.95100000      0.68900000    -12.07800000
H     11.83500000      0.84800000    -11.74700000
H     11.04900000     -0.05100000    -12.67700000
O     -4.27900000     -9.69600000      0.77500000
H     -4.73700000    -10.53200000      0.69300000
H     -3.38000000     -9.93600000      1.00100000
O     -0.42200000     -4.15900000      2.47800000
H     -0.31900000     -4.31800000      1.54000000
H     -1.02400000     -3.41600000      2.53000000
O     15.02500000      3.30300000     -9.09500000
H     14.56000000      4.01200000     -8.65000000
H     14.49400000      2.52500000     -8.92700000
O      7.07000000     -3.64700000     -3.06100000
H      6.83600000     -3.82200000     -2.15000000
H      6.78200000     -2.74700000     -3.21400000
O      5.07100000     16.37600000      3.85500000
H      5.96400000     16.65800000      3.65300000
H      4.52100000     16.87500000      3.25200000
O    -11.84000000      3.42700000     -2.48700000
H    -12.32600000      2.89700000     -1.85600000
H    -12.30200000      3.29600000     -3.31600000
O     -3.19000000     -4.47600000      5.22400000
H     -3.68500000     -5.29000000      5.12700000
H     -3.78900000     -3.79400000      4.92100000
O      3.67300000     -7.99900000     -9.72000000
H      3.34900000     -7.99800000    -10.62000000
H      2.93100000     -8.30600000     -9.19800000
O     -1.43900000     -8.04200000      1.72400000
H     -1.66000000     -7.40400000      2.40200000
H     -1.98400000     -8.80300000      1.92400000
O      7.28400000     -2.56300000    -11.55900000
H      6.43100000     -2.23200000    -11.27800000
H      7.85900000     -1.79900000    -11.53000000
O    -10.28800000     -8.80000000     11.19300000
H    -10.03800000     -9.18300000     10.35200000
H     -9.71400000     -8.04000000     11.29000000
O     12.42500000     -5.37000000      7.70500000
H     11.63200000     -5.15600000      8.19600000
H     12.12900000     -5.97400000      7.02400000
O     14.33200000      7.29800000      8.21800000
H     13.98500000      7.72300000      9.00300000
H     14.13300000      7.90800000      7.50800000
O     -4.89800000      8.81200000     -9.89400000
H     -5.35000000      9.09500000    -10.68900000
H     -5.56500000      8.34000000     -9.39500000
O     -1.52500000    -13.47000000      8.78500000
H     -2.40800000    -13.63100000      8.45300000
H     -1.36000000    -14.19600000      9.38800000
O     -8.75500000     -1.61200000      1.49100000
H     -8.34800000     -1.41400000      0.64800000
H     -8.35400000     -0.99400000      2.10200000
O      0.67400000     14.75700000      4.93300000
H      1.54800000     15.14800000      4.90300000
H      0.39000000     14.73500000      4.01900000
O     -3.78500000      2.10500000      9.55400000
H     -3.20000000      2.48800000      8.90000000
H     -4.41500000      1.59600000      9.04300000
O     -2.89600000      6.46000000      0.83200000
H     -3.83700000      6.41500000      1.00100000
H     -2.61700000      7.27800000      1.24500000
O     -7.90400000    -10.76900000     -9.59900000
H     -7.76600000    -10.49000000     -8.69400000
H     -7.37000000    -10.16800000    -10.11900000
O     -1.99900000      8.43500000    -16.30500000
H     -2.70500000      8.75100000    -16.86800000
H     -2.28400000      7.56300000    -16.02900000
O     -0.65700000      3.70200000     -2.98400000
H     -0.69700000      4.31000000     -3.72200000
H     -1.17500000      4.12300000     -2.29900000
O     16.34000000     -1.71800000     -2.55900000
H     15.96800000     -0.95200000     -2.99700000
H     16.32700000     -1.49100000     -1.62900000
O      9.09500000     13.17200000      5.10900000
H      9.51000000     14.00800000      5.32200000
H      8.59200000     12.94700000      5.89100000
O    -11.82300000     -0.24100000      0.66400000
H    -11.51800000     -0.51800000      1.52900000
H    -11.73200000     -1.02100000      0.11700000
O     -4.67100000     10.46200000     -7.38300000
H     -4.84600000     11.20000000     -7.96600000
H     -4.21700000      9.82400000     -7.93300000
O     10.03100000     -6.06500000    -12.07300000
H     10.31800000     -5.91300000    -11.17300000
H      9.08600000     -5.91300000    -12.05200000
O     10.43700000     -6.02500000     -9.35500000
H     10.55800000     -5.09500000     -9.16400000
H      9.60500000     -6.24900000     -8.94000000
O     -5.31100000      7.40500000     -1.92400000
H     -5.62700000      7.09700000     -1.07500000
H     -5.02700000      6.61100000     -2.37700000
O      3.32600000     -3.02200000    -16.28600000
H      3.48700000     -2.58000000    -15.45300000
H      3.82800000     -3.83500000    -16.22700000
O    -15.32700000      2.33500000      6.84700000
H    -14.65700000      1.77900000      7.24500000
H    -15.90100000      1.72500000      6.38400000
O      6.48000000     -6.75300000      1.72600000
H      6.28000000     -6.18200000      2.46800000
H      7.43300000     -6.72100000      1.64900000
O     -7.94400000      9.07700000      9.33500000
H     -7.66000000      8.92900000     10.23700000
H     -8.39000000      9.92400000      9.36000000
O      3.81200000      6.94400000     -1.06200000
H      3.16900000      7.07900000     -0.36600000
H      3.29400000      6.93400000     -1.86700000
O      1.64600000     10.20600000     -3.80900000
H      0.80300000     10.61600000     -4.00400000
H      2.24900000     10.58400000     -4.44800000
O     -4.21100000      2.94500000      3.72700000
H     -4.82800000      2.57200000      4.35700000
H     -4.67500000      2.91600000      2.89000000
O    -14.85100000      5.43900000      3.28800000
H    -14.89900000      5.99800000      4.06400000
H    -14.70200000      4.55900000      3.63600000
O      9.39500000     11.95200000      1.22500000
H      8.80700000     11.99700000      1.97900000
H      8.89600000     11.47700000      0.56000000
O     -7.00100000     -0.01200000      3.25100000
H     -7.67600000      0.41900000      3.77500000
H     -6.25800000     -0.10500000      3.84800000
O     12.83500000     -3.06800000    -10.12700000
H     12.60600000     -3.45300000    -10.97300000
H     11.99300000     -2.91400000     -9.69800000
O     12.34800000     -0.83500000      9.95400000
H     11.97600000      0.00400000      9.68300000
H     12.80500000     -0.64100000     10.77200000
O      1.62900000     -5.67700000      5.69000000
H      1.75900000     -5.86800000      6.61900000
H      1.15100000     -6.43500000      5.35500000
O     -0.75100000      9.01700000    -14.13000000
H     -1.07800000      9.09700000    -15.02600000
H     -1.46700000      8.60000000    -13.65000000
O     -7.54000000    -13.34600000      7.72400000
H     -8.47400000    -13.13800000      7.75700000
H     -7.11200000    -12.58800000      8.12400000
O     14.95000000     -3.66600000      7.38600000
H     14.96000000     -3.85800000      6.44800000
H     14.05900000     -3.87900000      7.66400000
O      7.27900000      4.93300000    -16.01200000
H      7.20800000      4.17300000    -16.58900000
H      6.55800000      4.83100000    -15.39200000
O     -7.00900000    -10.94400000      9.47800000
H     -7.76100000    -11.40100000      9.85600000
H     -6.68700000    -10.38700000     10.18600000
O      2.49000000      9.98500000      9.10500000
H      2.58200000     10.92000000      8.92200000
H      2.52600000      9.56800000      8.24400000
O     12.07300000     10.08400000     -5.04000000
H     11.22600000     10.49700000     -4.87100000
H     12.20500000      9.49500000     -4.29700000
O     -3.00900000     11.27700000      1.38100000
H     -3.07800000     11.48000000      2.31300000
H     -2.65500000     10.38800000      1.35500000
O     -2.68000000     15.63400000      1.85100000
H     -2.92000000     15.61400000      0.92400000
H     -3.48900000     15.41200000      2.31200000
O     -5.58000000      2.81700000    -14.79000000
H     -6.42900000      2.48400000    -14.50000000
H     -5.50800000      2.52900000    -15.70000000
O     -4.76600000      4.37600000    -10.44900000
H     -3.83300000      4.43600000    -10.24200000
H     -5.03000000      3.51700000    -10.11800000
O      1.38600000     12.64100000      2.08100000
H      2.12600000     12.77100000      1.48800000
H      0.90000000     13.46500000      2.04100000
O     -2.07900000      0.90500000     -5.18700000
H     -1.79700000      1.39900000     -4.41700000
H     -1.82300000      1.45200000     -5.93000000
O     -4.76000000      7.93600000     12.36500000
H     -3.82800000      7.88700000     12.15500000
H     -4.96900000      7.07400000     12.72500000
O      6.87600000     -8.54500000      4.99900000
H      6.07600000     -8.03000000      4.89300000
H      7.02700000     -8.56000000      5.94400000
O     10.30400000      4.22600000     10.33400000
H     10.42000000      4.28200000     11.28300000
H     10.70100000      5.02800000      9.99700000
O     -0.67100000      2.88500000     14.94400000
H     -1.03300000      2.79400000     14.06300000
H      0.25400000      3.08400000     14.80300000
O    -13.17800000     -0.09800000     -7.89600000
H    -13.43700000      0.78700000     -8.15400000
H    -14.00300000     -0.53600000     -7.68500000
O     11.53200000      8.87800000     -7.83900000
H     11.48300000      8.14600000     -8.45300000
H     10.81900000      8.71900000     -7.22000000
O      2.50500000      1.22500000     17.37900000
H      3.13900000      1.88000000     17.67000000
H      2.97600000      0.71000000     16.72400000
O      4.57700000      8.88000000     13.19600000
H      5.29900000      8.35100000     13.53400000
H      3.79300000      8.49600000     13.59000000
O     -1.21100000      3.07000000    -15.92900000
H     -0.98200000      3.87100000    -15.45800000
H     -0.70600000      3.11800000    -16.74100000
O      5.58000000    -12.48400000     10.90300000
H      6.30500000    -12.86500000     11.39900000
H      5.71900000    -11.53900000     10.96500000
O     -0.73300000    -17.63500000     -2.79800000
H     -1.07700000    -16.88500000     -3.28400000
H     -1.49700000    -18.00700000     -2.35900000
O     -5.12400000     -0.94400000    -13.65600000
H     -4.92500000     -0.04200000    -13.90800000
H     -5.94200000     -1.14400000    -14.11100000
O     15.47300000     -4.30800000     -3.05100000
H     15.14900000     -4.38400000     -3.94900000
H     15.73500000     -3.39100000     -2.96800000
O     12.97700000     -3.51900000      9.92600000
H     12.78000000     -2.58200000      9.94200000
H     12.22100000     -3.91500000      9.49300000
O      9.69100000      8.96400000     12.14700000
H      9.13200000      8.40500000     11.60800000
H      9.69100000      9.80900000     11.69500000
O      4.89200000    -10.25700000     -4.01700000
H      5.71200000    -10.36500000     -4.49800000
H      4.21000000    -10.34100000     -4.68400000
O     -8.73500000      7.25900000      4.31800000
H     -9.19300000      6.50600000      4.69300000
H     -7.87800000      7.25500000      4.74400000
O     11.35300000     -0.21900000      1.93400000
H     11.66500000      0.04000000      2.80100000
H     11.25200000      0.60700000      1.46000000
O     -0.70500000     -4.58100000     11.11300000
H     -0.63000000     -4.28700000     10.20500000
H     -0.10600000     -4.01400000     11.59800000
O     -3.75000000     -0.03700000     14.70000000
H     -2.93700000     -0.38500000     15.06600000
H     -3.94500000     -0.61300000     13.96100000
O      2.28600000      7.29000000     -7.60900000
H      2.07900000      8.05800000     -8.14200000
H      3.24300000      7.25700000     -7.59700000
O     -5.79100000    -17.02300000     -4.30100000
H     -6.33100000    -17.10300000     -3.51500000
H     -5.53800000    -16.10000000     -4.32500000
O     14.75800000     -3.75300000      4.59500000
H     14.15100000     -4.42500000      4.28600000
H     14.57000000     -2.99100000      4.04700000
O      2.28000000     -6.90700000     15.53900000
H      1.68300000     -6.25900000     15.91400000
H      1.70600000     -7.59800000     15.20700000
O     10.02900000     -7.05600000     13.87700000
H      9.09700000     -7.17900000     14.06000000
H     10.06600000     -6.86000000     12.94100000
O      5.13800000      3.51700000      4.82700000
H      5.34900000      3.83800000      3.95000000
H      4.83700000      2.61900000      4.68800000
O     10.03900000     -3.39500000    -14.39800000
H     10.73100000     -3.43300000    -13.73800000
H     10.43300000     -3.77600000    -15.18200000
O      4.87100000     -4.31400000      4.67100000
H      4.80900000     -5.24400000      4.88900000
H      4.10900000     -4.14700000      4.11600000
O    -11.82400000    -10.58200000     -3.52000000
H    -11.33100000    -10.90400000     -2.76500000
H    -12.63000000    -10.22800000     -3.14600000
O     -1.69700000      8.90000000      1.60300000
H     -0.74400000      8.97800000      1.62400000
H     -1.96700000      9.02000000      2.51400000
O     -0.05400000    -13.19800000     -2.67100000
H     -0.02700000    -13.50600000     -3.57700000
H     -0.31700000    -12.28000000     -2.73700000
O      0.21200000      4.44000000      8.41000000
H      1.14900000      4.26400000      8.31700000
H      0.04200000      4.34700000      9.34700000
O      3.73500000      3.56100000     14.71300000
H      4.35900000      3.84500000     14.04500000
H      4.05600000      2.70300000     14.99100000
O     -2.01400000     -0.21600000     -8.87700000
H     -2.90900000     -0.43800000     -8.62100000
H     -1.78700000      0.53300000     -8.32500000
O    -10.79200000      0.42900000     -9.14200000
H    -10.62400000      0.30000000    -10.07600000
H    -11.62000000     -0.02200000     -8.98300000
O     -5.80200000      6.03700000     -7.73900000
H     -6.33700000      5.36500000     -7.31700000
H     -5.40700000      5.59200000     -8.48900000
O      3.09400000    -12.97700000    -10.47000000
H      3.98300000    -13.32400000    -10.54500000
H      2.52800000    -13.71900000    -10.68200000
O     -4.62500000      0.36800000     -8.03300000
H     -4.99400000      1.14600000     -8.45100000
H     -5.05300000     -0.36600000     -8.47400000
O      3.19100000     16.13400000      8.55700000
H      3.54900000     15.42300000      8.02600000
H      2.77200000     16.71700000      7.92400000
O      4.45400000     14.94400000      6.10900000
H      4.45600000     15.47800000      5.31500000
H      5.33000000     14.55900000      6.14100000
O     10.34300000     -9.56800000     -5.10000000
H     10.47400000     -9.90500000     -4.21300000
H     10.09400000     -8.65300000     -4.97300000
O     -1.52800000     -1.02500000     16.05100000
H     -0.85300000     -1.37500000     15.47000000
H     -1.24000000     -0.13200000     16.24300000
O     -5.60000000     -1.68200000     -9.85200000
H     -6.51700000     -1.58200000    -10.10800000
H     -5.43900000     -2.62400000     -9.90400000
O      4.66300000     -2.57000000     -8.08000000
H      4.80800000     -2.96800000     -7.22100000
H      4.19800000     -3.24100000     -8.57900000
O     -8.77800000      9.82700000      3.09700000
H     -8.62900000      9.18800000      3.79400000
H     -8.44100000     10.65000000      3.45100000
O     -3.94700000     -7.58400000     -5.38500000
H     -3.28900000     -7.39000000     -6.05300000
H     -4.78400000     -7.40800000     -5.81500000
O     16.75700000      2.45500000      4.92200000
H     16.37100000      3.27000000      4.59800000
H     17.64700000      2.69700000      5.17800000
O    -10.61000000     -1.88000000     11.30300000
H     -9.83900000     -1.35300000     11.51500000
H    -10.28600000     -2.54500000     10.69500000
O     -0.52500000    -10.54600000     -3.03000000
H     -1.23900000    -10.56300000     -3.66700000
H     -0.04600000     -9.74100000     -3.22800000
O      1.94900000      2.14200000      5.74300000
H      2.43400000      1.57900000      5.13900000
H      1.47200000      2.74800000      5.17600000
O     17.38200000     -0.28500000      3.39400000
H     16.57800000     -0.71300000      3.68700000
H     17.35300000      0.58200000      3.80000000
O     11.38000000     10.58300000     -2.06600000
H     10.74000000     10.12400000     -1.52200000
H     12.15900000     10.64900000     -1.51500000
O     13.36500000      5.85400000     -0.54000000
H     14.26700000      6.17500000     -0.50800000
H     13.29600000      5.25900000      0.20700000
O      7.06200000     -9.86000000     -0.65400000
H      7.31000000     -9.07600000     -0.16500000
H      7.18800000     -9.61900000     -1.57200000
O      3.08500000     -5.13700000     -0.58100000
H      2.66700000     -5.97300000     -0.78600000
H      2.44900000     -4.47700000     -0.85600000
O     -9.97000000     10.23100000      0.46700000
H     -9.64500000     10.46200000      1.33700000
H    -10.60800000     10.91400000      0.26100000
O     -2.22500000      8.73500000    -10.12200000
H     -3.17800000      8.78400000    -10.05700000
H     -2.00500000      9.30900000    -10.85600000
O     -8.28500000      3.10600000      8.98500000
H     -7.63200000      3.70300000      9.35100000
H     -9.06200000      3.65000000      8.85600000
O     -5.44700000    -12.00500000      1.08500000
H     -5.01300000    -12.65100000      1.64300000
H     -6.36900000    -12.26000000      1.09700000
O    -17.91600000      1.71100000      2.09500000
H    -17.97200000      0.87500000      1.63200000
H    -17.54500000      2.31600000      1.45200000
O     -0.67100000     -1.08400000      5.17900000
H      0.08800000     -1.64500000      5.02300000
H     -1.24100000     -1.23800000      4.42600000
O     -0.23100000      4.41600000     11.03700000
H     -0.87000000      4.82800000     11.61700000
H      0.53100000      4.25800000     11.59500000
O     -5.20900000     13.13500000      0.46500000
H     -4.60600000     12.45800000      0.77000000
H     -4.65300000     13.90000000      0.31400000
O    -11.84600000     -6.28700000      8.73800000
H    -11.97800000     -7.19600000      9.00900000
H    -12.69100000     -5.86600000      8.89500000
O     -4.82400000     -8.06400000     -8.97500000
H     -4.19700000     -8.74000000     -8.71600000
H     -4.28000000     -7.32000000     -9.23300000
O     -4.33400000     13.35300000     -6.91100000
H     -4.99300000     13.29800000     -7.60400000
H     -3.58900000     12.85700000     -7.25000000
O    -16.01500000     -1.38300000     -0.16200000
H    -16.59800000     -0.89300000      0.41800000
H    -16.15800000     -2.30000000      0.07400000
O     12.72000000    -12.58400000     -1.31200000
H     13.31400000    -12.43400000     -0.57600000
H     13.24600000    -12.39200000     -2.08800000
O     -2.06900000      9.07100000      4.32100000
H     -1.43700000      8.80500000      4.98900000
H     -2.88300000      9.21300000      4.80400000
O      6.26900000      0.16200000    -13.29000000
H      6.81300000     -0.41200000    -13.82900000
H      6.20200000     -0.29100000    -12.45000000
O      9.28200000     -6.45400000      1.87400000
H      9.87400000     -6.45500000      2.62500000
H      9.76400000     -6.91600000      1.18800000
O     -4.82800000     -3.50000000     -3.53700000
H     -3.88700000     -3.34600000     -3.45500000
H     -5.02400000     -3.30000000     -4.45300000
O      4.22600000      6.40100000     11.13900000
H      4.70000000      6.72100000     10.37200000
H      4.78700000      5.71400000     11.49900000
O    -13.41700000      3.58200000      1.17700000
H    -13.55900000      3.13400000      0.34300000
H    -14.20000000      4.11800000      1.29700000
O    -17.65500000      2.96000000     -0.46900000
H    -16.99500000      3.63900000     -0.33200000
H    -18.48900000      3.42900000     -0.45100000
O      0.86300000    -15.02100000    -10.47000000
H      0.67800000    -14.40000000     -9.76600000
H      1.42100000    -15.68500000    -10.06400000
O     -2.09000000     -3.14200000      7.59800000
H     -2.65400000     -3.68500000      7.04800000
H     -2.17500000     -2.26100000      7.23300000
O     11.24200000      3.02300000     -2.02800000
H     10.67200000      2.66600000     -2.70900000
H     11.30100000      3.95700000     -2.22800000
O     -3.63300000     18.32400000      2.13500000
H     -3.09300000     17.55300000      2.31000000
H     -4.36400000     18.24800000      2.74800000
O     13.32700000     -5.44500000     -1.85300000
H     12.67400000     -5.55400000     -2.54500000
H     14.12600000     -5.19300000     -2.31500000
O     -0.73300000      5.29800000      6.04100000
H     -0.37500000      5.00800000      6.88000000
H     -0.13000000      4.94300000      5.38800000
O      2.64500000     -6.18000000    -13.40700000
H      2.81400000     -5.97800000    -14.32700000
H      2.28600000     -5.36900000    -13.04500000
O      2.36500000     -9.73900000     13.21200000
H      1.48600000     -9.45600000     13.46200000
H      2.84900000     -9.77700000     14.03700000
O     -9.05200000    -10.03400000     -4.23200000
H     -8.59800000     -9.21500000     -4.03100000
H     -9.90400000     -9.94700000     -3.80400000
O      1.70200000     -5.29900000     -8.27800000
H      0.95200000     -4.80200000     -7.95100000
H      1.31400000     -6.05300000     -8.72200000
O      9.05900000      3.60900000      4.53500000
H      8.99500000      4.45500000      4.97800000
H      9.82900000      3.19300000      4.92300000
O    -12.97600000      4.07900000      5.67300000
H    -12.61800000      3.26300000      5.32300000
H    -13.46400000      3.81200000      6.45200000
O     -4.23500000     14.78400000      3.98700000
H     -3.53100000     14.36400000      4.48100000
H     -4.75600000     15.23700000      4.65000000
O     -7.69000000     -3.80500000     11.82900000
H     -8.05600000     -3.25100000     12.51900000
H     -7.38700000     -4.58900000     12.28700000
O     -2.44900000     -6.76600000      6.93200000
H     -2.41700000     -5.99900000      6.36000000
H     -1.55600000     -6.85300000      7.26400000
O     -8.30000000      9.58600000      6.47100000
H     -8.67500000      9.49600000      7.34700000
H     -7.43900000      9.17200000      6.53600000
O    -13.18000000     10.27700000     -4.48100000
H    -12.82000000      9.41400000     -4.27800000
H    -14.12200000     10.12900000     -4.56600000
O     10.94300000      6.35000000     -1.38400000
H     10.26500000      5.94900000     -0.84100000
H     11.74400000      6.26600000     -0.86800000
O      9.60400000     13.91900000     -2.18600000
H     10.28800000     13.99400000     -1.52100000
H      8.83700000     13.60500000     -1.70600000
O     -5.85100000      5.47300000    -13.17300000
H     -4.92800000      5.48900000    -12.92000000
H     -5.99300000      4.58800000    -13.50900000
O      8.56200000    -14.21600000      1.06700000
H      7.87700000    -13.64200000      0.72400000
H      9.22100000    -14.24300000      0.37400000
O     -1.83900000    -10.13600000     15.03700000
H     -2.19300000     -9.33200000     15.41700000
H     -2.40900000    -10.31900000     14.29000000
O     -1.00600000    -10.59400000     -7.34700000
H     -1.41000000    -10.86800000     -6.52300000
H     -1.72000000    -10.19100000     -7.84100000
O     12.70000000     -4.88500000      3.26900000
H     12.38900000     -4.05900000      3.63900000
H     12.50000000     -4.81900000      2.33500000
O     -8.18700000     -9.37300000      1.62100000
H     -8.31700000    -10.30400000      1.44400000
H     -7.83500000     -9.02100000      0.80300000
O     -1.79700000      5.41400000     13.30000000
H     -1.07400000      6.04200000     13.30300000
H     -2.04200000      5.32700000     14.22100000
O     12.04000000     -6.14200000     -4.04500000
H     12.06000000     -5.77100000     -4.92700000
H     11.30800000     -6.75900000     -4.06100000
O     -7.94900000      3.13700000      3.47400000
H     -7.70200000      2.66800000      4.27200000
H     -8.80200000      3.52100000      3.67700000
O     11.71900000      8.31700000    -11.87900000
H     11.18100000      7.52500000    -11.87900000
H     12.30800000      8.20700000    -11.13300000
O      1.87700000      2.02400000     -8.19200000
H      2.82900000      1.92700000     -8.16800000
H      1.73200000      2.97000000     -8.19900000
O     -5.19000000     -8.85900000     14.17600000
H     -5.35600000     -9.73400000     14.52600000
H     -4.39700000     -8.56800000     14.62500000
O      5.92800000      4.49000000     12.89100000
H      6.58400000      4.87900000     13.47000000
H      6.42600000      4.19700000     12.12800000
O    -11.87200000     -2.35700000      7.72400000
H    -12.37900000     -2.71800000      8.45000000
H    -10.96100000     -2.43600000      8.00500000
O     -1.61300000      8.86800000     -3.88800000
H     -1.27000000      9.72300000     -4.14500000
H     -2.01800000      9.01900000     -3.03400000
O     -5.94200000     15.58500000     -3.15700000
H     -6.52600000     15.66100000     -2.40200000
H     -6.52400000     15.63700000     -3.91500000
O     11.15500000      2.29300000      0.44400000
H     11.14700000      2.41000000     -0.50600000
H     11.93300000      2.76800000      0.73700000
O      3.23600000      0.46200000     12.33800000
H      3.67800000     -0.18300000     11.78500000
H      2.37300000      0.56900000     11.93800000
O     -1.47600000      7.20200000     -7.50700000
H     -2.08800000      7.66400000     -6.93400000
H     -1.92300000      7.16000000     -8.35200000
O     -1.85400000     10.84900000      8.41800000
H     -1.70000000     10.60400000      7.50500000
H     -2.80600000     10.81400000      8.51800000
O      7.06000000      0.69000000     11.22600000
H      7.62100000      0.03200000     10.81500000
H      7.54700000      1.50900000     11.13700000
O      1.17100000     -1.61800000     15.19900000
H      1.64700000     -2.39500000     15.49400000
H      1.72800000     -0.88400000     15.45800000
O      7.68000000      1.15900000      3.29300000
H      8.34700000      1.73500000      3.66800000
H      7.16100000      0.87300000      4.04500000
O      7.79600000    -13.08200000     -6.27000000
H      7.69000000    -12.13200000     -6.21700000
H      7.12200000    -13.43100000     -5.68600000
O     -0.69900000     11.86200000     -3.98700000
H     -0.35500000     12.68900000     -4.32400000
H     -1.57900000     12.07700000     -3.67900000
O      3.48900000     -1.79500000      5.83300000
H      2.85300000     -2.00600000      5.15000000
H      4.07600000     -2.55100000      5.85500000
O      0.17800000     14.80000000     -9.46900000
H      1.01100000     15.25000000     -9.32900000
H      0.20200000     14.53100000    -10.38800000
O     -3.41300000     -3.72400000     -6.76700000
H     -3.55800000     -2.79900000     -6.56400000
H     -4.28400000     -4.06400000     -6.96900000
O      0.88700000      6.96400000     -5.26900000
H      0.08700000      6.55900000     -5.60300000
H      1.35500000      7.25100000     -6.05400000
O     12.58900000      7.49700000      2.96900000
H     12.41100000      6.73500000      2.41700000
H     12.46600000      7.17800000      3.86300000
O     -4.75000000    -11.45700000      6.27300000
H     -4.38900000    -11.06400000      5.47900000
H     -4.17900000    -11.14700000      6.97500000
O    -10.18800000     -3.49300000      2.57500000
H     -9.58100000     -3.92400000      3.17700000
H     -9.64400000     -2.87600000      2.08600000
O     13.77900000      2.59900000      9.36500000
H     14.38000000      1.87400000      9.19000000
H     14.35000000      3.34600000      9.54300000
O     -6.11000000     -5.06300000      8.46100000
H     -6.43100000     -4.34400000      7.91500000
H     -6.44600000     -5.85300000      8.03800000
O    -15.73400000      7.43000000     -3.28400000
H    -16.34000000      7.18700000     -2.58300000
H    -15.08100000      7.98200000     -2.85500000
O     -0.01100000     -2.23100000     -9.21200000
H     -0.79900000     -1.74200000     -8.97600000
H      0.52400000     -1.60200000     -9.69700000
O     -0.60500000     13.40600000      8.57000000
H      0.29600000     13.20300000      8.32100000
H     -1.03800000     12.55300000      8.61900000
O      6.25100000      5.33500000     -1.59400000
H      5.78200000      4.55700000     -1.89500000
H      5.56300000      5.97900000     -1.42400000
O     -2.22800000    -15.34900000     -3.46200000
H     -1.84000000    -14.71000000     -2.86400000
H     -2.44100000    -14.84500000     -4.24700000
O     -3.02400000    -11.65000000     13.24800000
H     -2.76100000    -12.57000000     13.23800000
H     -3.60200000    -11.55800000     12.49000000
O      9.36800000    -13.58200000      3.58800000
H      8.84700000    -13.62500000      2.78600000
H      9.37600000    -12.65300000      3.81900000
O     -6.21900000      4.72500000     10.41500000
H     -5.53900000      4.90600000     11.06500000
H     -5.92400000      5.18300000      9.62700000
O      5.57400000      4.72300000    -13.78000000
H      4.76200000      4.23000000    -13.89000000
H      5.28800000      5.61000000    -13.56300000
O     -5.07700000     12.42900000      7.25400000
H     -4.66100000     13.26700000      7.45900000
H     -5.92200000     12.66800000      6.87400000
O      2.87200000     -3.57500000    -10.11400000
H      2.34400000     -3.96200000     -9.41500000
H      2.23400000     -3.15900000    -10.69400000
O      1.82900000     12.51200000      7.42700000
H      2.78000000     12.62400000      7.42300000
H      1.61300000     12.26300000      6.52900000
O      1.00800000     -4.21700000     -4.86200000
H      1.65500000     -3.61300000     -4.49700000
H      0.34900000     -3.65000000     -5.26200000
O     -0.74600000      0.10100000    -11.49100000
H     -0.80200000      0.23600000    -10.54600000
H     -1.57800000     -0.31300000    -11.72300000
O      4.53300000     11.51400000      6.92400000
H      5.09500000     11.07700000      7.56400000
H      3.84600000     10.87500000      6.73300000
O    -10.38700000     10.37600000      8.30000000
H    -10.76100000     11.16100000      8.70000000
H    -10.49300000     10.51300000      7.35800000
O     -3.00600000      5.83900000    -15.51700000
H     -3.70800000      5.48100000    -14.97300000
H     -2.20100000      5.58200000    -15.06700000
O     -1.02500000     10.70200000     13.59100000
H     -0.54400000     11.04700000     12.83800000
H     -1.89200000     11.10100000     13.52400000
O      5.64200000      8.63000000      0.02500000
H      5.16700000      7.96400000     -0.47300000
H      5.20200000      8.65300000      0.87400000
O      4.18900000     -0.83600000      8.24500000
H      3.87300000     -1.07700000      7.37400000
H      4.42800000      0.08700000      8.16600000
O      9.79400000     -3.64700000     -5.80100000
H      9.76700000     -2.74700000     -5.47700000
H      9.70200000     -4.18700000     -5.01600000
O      4.92900000     -1.11000000     10.97200000
H      5.59000000     -0.42400000     11.06200000
H      4.97900000     -1.37200000     10.05300000
O    -13.30100000     -0.45100000     -4.54700000
H    -13.11300000      0.40800000     -4.92500000
H    -13.73900000     -0.25800000     -3.71800000
O    -17.50000000      1.72800000     -2.90700000
H    -18.42100000      1.64600000     -2.65700000
H    -17.10400000      2.23600000     -2.19900000
O     11.40400000      5.42200000    -11.91100000
H     10.96300000      4.57300000    -11.90500000
H     11.77100000      5.49600000    -12.79100000
O      3.55900000     11.18000000      0.37400000
H      3.68600000     10.50700000      1.04300000
H      2.73100000     10.94900000     -0.04500000
O     12.85400000      3.21500000     12.18400000
H     12.87100000      2.73200000     11.35800000
H     11.97100000      3.58200000     12.22800000
O      7.53700000    -12.44600000      8.61800000
H      6.66900000    -12.32800000      9.00400000
H      8.08800000    -11.80500000      9.06800000
O     -4.14000000     -9.94800000    -12.34100000
H     -3.62400000    -10.67500000    -12.69000000
H     -3.98800000     -9.23000000    -12.95500000
O     15.63600000     -8.11300000      3.82700000
H     16.27300000     -7.61900000      4.34400000
H     15.46000000     -7.55600000      3.06900000
O     -2.61400000    -10.12000000     -4.75000000
H     -2.92300000     -9.23000000     -4.91900000
H     -3.41200000    -10.64800000     -4.71300000
O    -13.22100000      7.06500000      7.51100000
H    -12.96700000      7.91200000      7.14500000
H    -12.39100000      6.62600000      7.69600000
O     -8.71100000      0.99200000    -11.31600000
H     -8.84700000      0.12500000    -10.93300000
H     -8.57700000      0.82300000    -12.24900000
O     -9.80300000    -13.92300000     -3.30600000
H     -9.30200000    -14.72600000     -3.16100000
H    -10.48200000    -13.93900000     -2.63200000
O     -9.83900000      0.89900000      8.88000000
H     -9.76300000      0.47200000      9.73300000
H     -9.32000000      1.69900000      8.96500000
O      2.68500000     -0.95500000    -18.14500000
H      2.64400000     -1.68600000    -17.53000000
H      3.62100000     -0.82700000    -18.30300000
O    -10.27700000     -4.74500000     10.64500000
H     -9.37600000     -4.94200000     10.90300000
H    -10.32700000     -5.01600000      9.72800000
O     16.96300000     -0.86200000      0.14200000
H     16.61100000     -0.34000000      0.86300000
H     17.67900000     -1.36000000      0.53600000
O     -2.32900000     -5.50600000    -12.71700000
H     -1.99600000     -5.01900000    -13.47200000
H     -1.70600000     -5.31700000    -12.01600000
O     -8.71500000     12.86000000     -7.81600000
H     -9.31000000     12.12500000     -7.95800000
H     -8.60800000     12.90300000     -6.86600000
O     14.76400000      0.26100000      4.87200000
H     15.38100000      0.89800000      5.23300000
H     14.44400000     -0.22200000      5.63400000
O     -2.36000000     -8.00500000    -10.76200000
H     -3.27400000     -8.28200000    -10.81200000
H     -2.40300000     -7.07700000    -10.53100000
O     12.46100000     -2.10000000     -3.20400000
H     12.39300000     -1.85100000     -2.28200000
H     12.04300000     -2.96000000     -3.25200000
O     14.45900000     -7.53700000      8.45900000
H     13.86700000     -6.79300000      8.35500000
H     14.14400000     -8.18400000      7.82800000
O     -7.79500000     12.48000000      6.03500000
H     -7.84800000     11.52500000      6.08000000
H     -8.21200000     12.78200000      6.84200000
O     -8.72600000      6.15500000     -2.44600000
H     -8.47900000      5.33200000     -2.02600000
H     -8.41800000      6.83300000     -1.84400000
O     -7.26300000    -13.18600000     -6.86800000
H     -7.42300000    -13.80000000     -7.58500000
H     -8.07200000    -12.67800000     -6.80400000
O      2.61900000     -8.98000000     10.19300000
H      3.47200000     -8.54600000     10.21800000
H      2.77000000     -9.82900000     10.60800000
O      5.39200000     -2.61200000      2.12800000
H      5.97700000     -2.34800000      2.83800000
H      5.01900000     -1.79000000      1.80800000
O    -11.54300000      8.44100000      5.51400000
H    -10.78500000      8.63800000      6.06400000
H    -12.19900000      9.09000000      5.76900000
O     -7.27600000      0.82700000      0.53500000
H     -7.09800000      0.89400000      1.47300000
H     -8.22800000      0.89300000      0.46600000
O      6.27100000      8.81700000    -12.72000000
H      5.81500000      8.23900000    -13.33200000
H      6.53300000      9.57000000    -13.25000000
O     -0.66900000    -17.54900000      0.38000000
H     -1.38600000    -18.06400000      0.75000000
H     -0.38900000    -18.04500000     -0.38800000
O     -2.10100000    -15.47600000     -8.44000000
H     -1.70000000    -16.34500000     -8.42100000
H     -2.57600000    -15.44900000     -9.27100000
O      3.22700000     14.84600000     -1.65900000
H      3.63900000     15.51100000     -2.21200000
H      2.63300000     14.38000000     -2.24800000
O    -10.81400000      4.49100000      2.37100000
H    -11.13100000      5.29100000      2.78900000
H    -11.42400000      4.34000000      1.64900000
O      7.48700000     10.76900000     -0.40200000
H      6.83100000     11.46500000     -0.36700000
H      6.98200000      9.96000000     -0.32000000
O      9.26900000      6.48700000      5.59900000
H      9.00800000      6.80600000      6.46300000
H      8.74100000      6.99700000      4.98500000
O      1.79400000      7.29400000      0.60200000
H      1.28400000      7.91400000      1.12300000
H      1.34300000      7.26200000     -0.24200000
O      0.90200000     13.07700000     -6.56800000
H      0.38000000     12.29400000     -6.39100000
H      0.33300000     13.62800000     -7.10600000
O     -1.29600000     -3.09800000    -13.71700000
H     -1.49400000     -2.76800000    -14.59300000
H     -1.63700000     -2.42700000    -13.12600000
O    -10.21400000     11.09600000     -4.34300000
H    -11.00000000     10.64100000     -4.64700000
H     -9.82100000     10.49600000     -3.70800000
O     -9.89200000      4.19100000     -4.39800000
H    -10.40200000      4.66200000     -5.05600000
H     -9.78100000      4.82000000     -3.68500000
O     -1.78400000     -1.85500000      2.89100000
H     -1.86100000     -1.14100000      2.25900000
H     -2.67700000     -2.18700000      2.98800000
O    -12.77300000     -3.92200000      2.18600000
H    -12.88200000     -3.90100000      1.23500000
H    -11.82500000     -3.95000000      2.31700000
O      4.88900000     13.49000000      9.58200000
H      4.39200000     13.63400000      8.77700000
H      4.60700000     14.19300000     10.16700000
O     16.01600000      6.14600000     -0.71900000
H     16.65800000      6.85600000     -0.68700000
H     16.53900000      5.35600000     -0.85800000
O    -15.98500000      6.34000000     -5.62300000
H    -15.85600000      6.70400000     -4.74700000
H    -15.10200000      6.12700000     -5.92600000
O      6.09800000     -3.49200000     -0.62300000
H      6.05700000     -3.04100000      0.22000000
H      5.50300000     -4.23500000     -0.52600000
O      3.16900000     -3.63300000     15.61300000
H      3.52200000     -3.17100000     14.85300000
H      3.94000000     -3.87500000     16.12500000
O     -2.68900000     -2.06700000    -16.05800000
H     -2.29000000     -2.44500000    -16.84200000
H     -3.62000000     -2.00300000    -16.27000000
O     -4.66000000    -12.08500000     -6.76400000
H     -4.84000000    -12.03500000     -5.82500000
H     -5.49400000    -12.34300000     -7.15500000
O      8.70300000      5.47800000     -0.03300000
H      8.48100000      5.25700000      0.87100000
H      7.86600000      5.46100000     -0.49600000
O      1.86300000     13.58000000     -4.15400000
H      1.61400000     13.40500000     -5.06200000
H      2.67100000     13.08200000     -4.02700000
O      2.76400000     -2.16000000     -3.64500000
H      3.65800000     -1.89500000     -3.42800000
H      2.43000000     -1.44900000     -4.19200000
O    -10.78600000      7.78400000      9.08800000
H    -10.91100000      8.73000000      9.00700000
H     -9.99200000      7.69200000      9.61400000
O      3.79600000      9.61900000     -5.60200000
H      4.35900000      9.20800000     -4.94600000
H      4.08300000      9.24300000     -6.43400000
O     12.00600000      6.72700000      5.52500000
H     11.14700000      6.32700000      5.66000000
H     12.63000000      6.04400000      5.76800000
O     11.38200000     13.01700000     -6.58600000
H     11.63000000     12.81100000     -5.68400000
H     10.81500000     12.29100000     -6.84900000
O     -8.91000000     -5.21900000      4.48200000
H     -7.98800000     -5.28500000      4.73000000
H     -9.35600000     -5.84800000      5.04800000
O     -2.84600000    -14.13900000     -6.16800000
H     -3.65200000    -13.71300000     -6.45800000
H     -2.47300000    -14.51400000     -6.96600000
O     -1.49600000    -16.45700000      4.60100000
H     -0.70900000    -16.96200000      4.40000000
H     -2.19200000    -17.11200000      4.66200000
O    -10.07400000    -12.57200000     -5.60900000
H    -10.08900000    -12.93000000     -4.72100000
H    -10.95600000    -12.22400000     -5.74100000
O      3.34400000     -7.15800000     -6.82800000
H      3.25000000     -6.42900000     -7.44200000
H      2.62700000     -7.75200000     -7.05000000
O    -13.30700000     -2.97800000     -6.27400000
H    -14.08400000     -2.57600000     -5.88500000
H    -12.62100000     -2.31700000     -6.17500000
O      6.41300000     15.28400000     -1.86400000
H      5.73200000     15.85300000     -2.22400000
H      7.08500000     15.88600000     -1.54600000
O    -11.09700000      7.24400000      3.01000000
H    -10.16300000      7.10500000      3.16800000
H    -11.47600000      7.34200000      3.88300000
O     14.98400000      0.64300000     -1.52700000
H     14.77500000      0.74400000     -0.59900000
H     15.93300000      0.75900000     -1.57300000
O     11.58100000     -7.97300000      6.27900000
H     10.91100000     -8.65700000      6.28100000
H     12.31100000     -8.35400000      5.79100000
O     -2.04700000     11.37500000    -11.39200000
H     -2.05600000     11.67700000    -12.30000000
H     -2.71500000     11.90500000    -10.95700000
O      2.48700000      2.04700000    -15.81600000
H      1.92200000      1.36400000    -16.17500000
H      3.36800000      1.67300000    -15.85200000
O    -10.81900000     11.48800000      5.80800000
H    -10.99600000     11.08300000      4.95800000
H    -10.69900000     12.41700000      5.61000000
O     11.28900000      1.49000000      9.49800000
H     10.66400000      2.18700000      9.69900000
H     12.08600000      1.95100000      9.23600000
O     -6.21600000     12.56400000     -4.79600000
H     -5.42400000     12.68000000     -5.32100000
H     -6.05100000     11.77100000     -4.28600000
O     -8.30800000    -12.02400000      1.10600000
H     -8.71100000    -11.96600000      0.24000000
H     -8.86400000    -12.63500000      1.58900000
O      3.69300000      0.71800000    -12.19900000
H      2.95200000      0.98700000    -12.74200000
H      4.45000000      0.77500000    -12.78200000
O    -11.54800000      2.25800000     12.97200000
H    -11.03400000      1.83500000     13.66000000
H    -11.78900000      1.54600000     12.38000000
O     -3.51800000    -12.67400000    -10.64200000
H     -4.27800000    -13.25600000    -10.63000000
H     -3.24800000    -12.65100000    -11.56000000
O    -13.84100000      7.93700000     -1.44300000
H    -13.16100000      7.28200000     -1.59800000
H    -13.89200000      8.00700000     -0.49000000
O    -14.99200000     -2.28300000      4.90600000
H    -15.83600000     -2.09500000      5.31700000
H    -15.08400000     -3.17300000      4.56500000
O     -1.59000000      4.32900000     -6.50700000
H     -1.85600000      4.88300000     -5.77300000
H     -1.53900000      4.92700000     -7.25200000
O    -10.50700000     10.62300000     -7.89900000
H    -11.31900000     11.06800000     -7.65500000
H    -10.40300000      9.93700000     -7.24000000
O      7.00500000      9.76100000      4.57000000
H      6.81100000     10.52600000      4.02700000
H      7.30100000      9.09600000      3.94900000
O     -0.72500000      8.09800000      6.56500000
H     -0.77600000      7.59700000      7.37900000
H     -0.36500000      8.94500000      6.82800000
O     -4.11400000     11.75300000      3.94900000
H     -3.33000000     12.20500000      4.25900000
H     -4.05700000     10.88000000      4.33700000
O     -4.28300000      5.79300000      3.18000000
H     -3.92900000      6.03700000      4.03500000
H     -4.32200000      4.83700000      3.20100000
O      8.46200000     10.57500000     -5.93700000
H      8.77300000      9.69100000     -5.74200000
H      8.81600000     11.11500000     -5.23100000
O     17.00100000     -5.63300000      1.34500000
H     16.06400000     -5.82900000      1.37900000
H     17.19200000     -5.54100000      0.41200000
O      1.70800000      5.21200000     15.31600000
H      1.32300000      5.17700000     16.19200000
H      2.44300000      4.60100000     15.35300000
O    -10.13500000     -9.36400000      6.74700000
H     -9.19200000     -9.42500000      6.90400000
H    -10.23500000     -9.54500000      5.81300000
O     -7.11300000     15.76700000      2.81100000
H     -6.51300000     15.02200000      2.77100000
H     -7.73900000     15.61000000      2.10400000
O      5.36200000     11.87000000     13.45300000
H      5.63400000     11.00200000     13.75200000
H      5.02600000     11.72400000     12.56900000
O      8.84500000     -1.24800000     -8.64800000
H      8.64800000     -0.81700000     -9.48000000
H      8.71700000     -0.56500000     -7.98900000
O      9.22500000    -13.76000000      7.17200000
H      8.69800000    -14.26700000      6.55300000
H      8.59200000    -13.43200000      7.81100000
O    -15.29500000      6.58400000      5.82600000
H    -15.81500000      7.31100000      6.16900000
H    -14.53400000      6.54000000      6.40400000
O      8.01300000      7.57700000      3.50700000
H      7.85300000      6.73900000      3.07400000
H      8.71500000      7.98100000      2.99700000
O      2.73900000     10.44000000    -13.70100000
H      3.20500000     11.05300000    -13.13300000
H      3.01000000     10.68200000    -14.58700000
O    -12.38900000      3.35600000    -10.34200000
H    -12.95500000      2.61900000    -10.57300000
H    -12.69700000      4.07600000    -10.89200000
O     -0.04400000      6.67900000    -10.44300000
H     -0.79000000      7.27800000    -10.48100000
H      0.65800000      7.14200000    -10.90100000
O     13.62000000      5.27600000     -7.98300000
H     13.73500000      5.71900000     -7.14300000
H     12.67200000      5.18500000     -8.07800000
O    -10.05000000     -3.53100000    -12.24500000
H    -10.51200000     -3.11100000    -11.52000000
H    -10.69800000     -3.57600000    -12.94800000
O      4.07900000      9.53100000      2.40200000
H      4.06800000     10.37900000      2.84600000
H      4.20700000      8.89500000      3.10600000
O     -6.14000000     -2.10200000     -0.92900000
H     -6.09600000     -1.21800000     -1.29300000
H     -5.61100000     -2.63300000     -1.52300000
O    -11.68900000      6.39400000     -1.74400000
H    -11.13400000      5.74800000     -2.18100000
H    -11.15900000      6.70700000     -1.01100000
O     -7.64700000     -1.30600000    -14.85800000
H     -8.15100000     -1.33200000    -15.67200000
H     -8.30100000     -1.40800000    -14.16700000
O      0.56300000    -12.63300000      1.91900000
H      0.54100000    -12.29000000      1.02600000
H      0.44900000    -13.57800000      1.81600000
O     -5.70200000     10.75100000     -0.91000000
H     -6.04600000     10.06900000     -0.33300000
H     -5.74100000     11.55100000     -0.38600000
O     -9.73900000      1.57400000      0.71600000
H    -10.22900000      2.33300000      1.03300000
H    -10.39600000      0.88400000      0.62700000
O      5.02400000    -10.98500000     -8.92200000
H      4.45800000    -10.65300000     -9.61900000
H      5.12700000    -10.24500000     -8.32400000
O    -14.22400000     -5.72300000      6.12800000
H    -14.09500000     -5.68400000      7.07600000
H    -13.63600000     -6.41800000      5.83400000
O     -6.36100000     -9.15800000    -11.03300000
H     -6.06600000     -8.69500000    -10.24900000
H     -5.62700000     -9.72600000    -11.26600000
O     14.06200000     -7.93500000     -1.17500000
H     14.08800000     -8.24600000     -2.08000000
H     13.96300000     -6.98600000     -1.25000000
O     -6.44300000      4.29300000     15.46000000
H     -6.72200000      5.03500000     15.99700000
H     -5.57300000      4.07200000     15.79200000
O     -3.79800000     -7.50500000    -14.01300000
H     -3.92600000     -7.41100000    -14.95700000
H     -2.99500000     -7.01800000    -13.83000000
O      0.23100000     12.13700000     11.74900000
H      0.88900000     12.80700000     11.93400000
H     -0.12800000     12.38200000     10.89600000
O     -6.98200000     -1.71500000      9.92400000
H     -6.03600000     -1.85700000      9.94200000
H     -7.34000000     -2.42300000     10.46000000
O     11.51600000     -1.83000000      4.32500000
H     11.37900000     -1.63100000      3.39900000
H     10.94200000     -2.57700000      4.49700000
O      2.50200000     -6.45700000      8.16900000
H      1.97000000     -7.01400000      8.73800000
H      3.20600000     -6.14000000      8.73600000
O    -12.63900000     10.45200000     -1.61200000
H    -13.13400000      9.64800000     -1.45100000
H    -12.55800000     10.49600000     -2.56400000
O     11.13200000     -1.75900000     -0.70800000
H     11.31800000     -1.36600000      0.14500000
H     10.42600000     -2.38200000     -0.53600000
O     -5.61900000      9.86600000     -3.78400000
H     -5.81900000      8.95900000     -3.55000000
H     -5.14200000     10.20800000     -3.02700000
O    -11.23200000     -2.29600000     -0.96000000
H    -10.35900000     -2.68300000     -0.90300000
H    -11.77700000     -2.99000000     -1.33100000
O     -6.03600000     -6.28700000    -12.94100000
H     -5.09700000     -6.47200000    -12.96700000
H     -6.43800000     -7.02200000    -13.40400000
O    -15.45000000     -0.79300000     -6.86400000
H    -15.92500000     -1.52300000     -6.46500000
H    -15.43800000     -0.11700000     -6.18600000
O     14.28100000      5.19700000      6.51300000
H     15.14100000      5.25000000      6.09700000
H     14.31600000      5.84200000      7.21900000
O     -8.82400000    -15.46300000      0.01600000
H     -9.61800000    -15.59700000     -0.50000000
H     -8.21200000    -15.04500000     -0.59000000
O    -13.25200000      4.11500000      9.31400000
H    -13.07700000      4.26300000     10.24300000
H    -13.84200000      3.36100000      9.29800000
O    -15.08400000     -8.85300000      2.17200000
H    -15.90300000     -8.38000000      2.02700000
H    -14.42400000     -8.34000000      1.70600000
O      3.38300000     -9.93100000      4.49500000
H      3.21000000     -9.82400000      5.43100000
H      3.25500000     -9.05600000      4.12700000
O     -0.63600000      5.87600000    -14.14500000
H     -0.24000000      6.74700000    -14.18000000
H     -0.10800000      5.39900000    -13.50500000
O     -1.55900000      2.27000000     12.42000000
H     -1.22300000      2.65500000     11.61100000
H     -1.30800000      1.34800000     12.36800000
O     -0.08600000     -9.68200000    -11.55500000
H     -1.01300000     -9.47600000    -11.44200000
H     -0.07600000    -10.60200000    -11.81900000
O      1.76500000      2.97700000     -3.88600000
H      2.16900000      3.49200000     -3.18800000
H      0.82400000      3.05500000     -3.72700000
O     -2.21200000      6.19700000     -4.60000000
H     -2.27500000      6.71200000     -3.79600000
H     -2.76800000      6.66100000     -5.22600000
O     13.28800000     -9.77100000     -3.39400000
H     14.09100000     -9.29100000     -3.59700000
H     13.58700000    -10.65200000     -3.16700000
O     -0.34500000     -1.55000000     -4.82300000
H      0.41700000     -0.98400000     -4.70100000
H     -1.09000000     -0.95000000     -4.84000000
O      9.56100000    -10.98000000      3.88600000
H      8.97400000    -10.60000000      3.23300000
H      9.40900000    -10.46300000      4.67600000
O    -16.06300000     -5.53400000     -5.28100000
H    -16.19800000     -6.23500000     -5.91900000
H    -15.22700000     -5.74700000     -4.86500000
O      9.22100000      4.32900000     -5.89600000
H     10.13900000      4.36800000     -5.62800000
H      8.73800000      4.68300000     -5.15000000
O     11.78700000      4.40100000     -5.22500000
H     12.21300000      3.97600000     -4.48000000
H     12.38800000      5.10200000     -5.47700000
O    -10.37800000      8.58700000     -6.14900000
H     -9.48500000      8.61600000     -5.80500000
H    -10.84800000      8.00800000     -5.54800000
O     -4.56800000      3.36700000     -5.48300000
H     -4.07400000      4.09800000     -5.85500000
H     -5.46700000      3.51100000     -5.77900000
O      1.17200000      0.15800000    -13.30000000
H      0.38700000      0.22200000    -12.75600000
H      0.83700000      0.05500000    -14.19100000
O      1.43900000    -15.36500000     -1.41800000
H      0.94300000    -15.41500000     -0.60100000
H      1.19700000    -14.51900000     -1.79300000
O    -14.51300000      3.86000000     -8.30400000
H    -15.31900000      3.97800000     -8.80600000
H    -13.86400000      3.58700000     -8.95300000
O     -0.86600000    -10.20500000      7.02600000
H     -1.72600000     -9.79200000      6.94800000
H     -0.63200000    -10.09900000      7.94800000
O      1.32500000     16.30200000     -3.83700000
H      0.37300000     16.25300000     -3.74900000
H      1.57600000     15.45600000     -4.20700000
O    -10.28000000     -5.98900000     -2.78900000
H     -9.45500000     -5.88100000     -3.26200000
H    -10.60600000     -5.09700000     -2.67000000
O     -2.22600000      5.48700000     -1.43200000
H     -2.96300000      5.07400000     -1.88100000
H     -2.59900000      5.82000000     -0.61600000
O      8.01600000     13.12900000      7.75400000
H      7.51500000     12.47400000      8.23900000
H      7.83700000     13.95300000      8.20700000
O     14.69000000     -0.61200000      7.49800000
H     15.23900000      0.14600000      7.69900000
H     15.12900000     -1.34700000      7.92700000
O     15.24300000      2.88000000     -5.14600000
H     14.75300000      3.28400000     -4.43000000
H     15.75400000      3.59700000     -5.52100000
O     10.73000000     -7.53800000     -0.34800000
H     10.57500000     -8.48200000     -0.32400000
H     11.00700000     -7.36400000     -1.24700000
O    -10.95800000     -0.57100000      3.16100000
H    -11.50100000     -1.01000000      3.81600000
H    -10.30500000     -1.22600000      2.91300000
O      0.80000000     -2.52200000     12.62500000
H      1.45900000     -1.98600000     12.18200000
H      0.90700000     -2.31300000     13.55300000
O      0.73000000      0.73800000      7.74700000
H      1.35200000      1.29900000      7.28400000
H      0.43300000      0.11300000      7.08600000
O     -1.99000000    -10.06100000      3.71400000
H     -1.03400000    -10.04300000      3.67000000
H     -2.20300000     -9.57800000      4.51200000
O      0.80300000    -10.34600000      3.18500000
H      0.76600000    -11.23900000      2.84100000
H      1.73800000    -10.14400000      3.22700000
O     -3.80900000     14.75500000     -4.73800000
H     -3.99900000     14.33600000     -5.57800000
H     -4.66500000     14.84900000     -4.31900000
O      6.38800000    -16.94100000     -0.04500000
H      7.01900000    -16.94400000      0.67500000
H      5.82600000    -16.18600000      0.13300000
O    -16.55800000     -6.58800000      1.82800000
H    -17.08800000     -5.87700000      1.46700000
H    -15.87200000     -6.14500000      2.32800000
O     -3.40700000      6.60500000      5.51700000
H     -2.54100000      6.72700000      5.90800000
H     -3.77100000      5.84600000      5.97400000
O      4.58300000     -3.39000000     13.16900000
H      5.41000000     -3.81700000     13.39200000
H      4.80100000     -2.81500000     12.43600000
O     -2.39700000     13.36600000      5.42100000
H     -1.49200000     13.61600000      5.60900000
H     -2.77900000     13.18700000      6.28100000
O     12.46200000    -10.79400000      2.34800000
H     12.43200000     -9.90400000      2.69800000
H     12.12200000    -11.34100000      3.05700000
O    -14.11400000     -9.50400000     -2.60900000
H    -14.84800000     -9.32800000     -3.19700000
H    -13.90200000     -8.65200000     -2.22700000
O      5.32800000    -14.02500000     -5.14100000
H      4.74900000    -14.56100000     -4.59900000
H      4.76500000    -13.69500000     -5.84000000
O      9.40400000      7.96500000     -6.30500000
H      9.31900000      7.55400000     -5.44500000
H      8.69200000      7.58700000     -6.82200000
O     16.40700000      6.03000000     -4.22100000
H     16.41500000      6.75400000     -4.84700000
H     16.98500000      5.37200000     -4.60900000
O      6.37400000      2.97900000     -4.34100000
H      7.08100000      3.36600000     -3.82400000
H      5.92400000      3.72900000     -4.73000000
O     -7.07200000      3.67900000     -6.46100000
H     -7.67900000      3.60100000     -5.72600000
H     -7.59600000      3.45200000     -7.22900000
O      7.68200000      5.28700000     15.20200000
H      8.22700000      6.01900000     14.91200000
H      6.87800000      5.69800000     15.51800000
O     -0.38100000    -13.74100000     -5.51400000
H     -1.33700000    -13.78200000     -5.54600000
H     -0.09300000    -14.54400000     -5.94700000
O     -1.86700000     -6.83100000     -6.79900000
H     -1.57700000     -6.30100000     -7.54200000
H     -1.15100000     -6.76800000     -6.16700000
O    -12.69700000      2.24600000     -5.05600000
H    -13.60200000      2.29500000     -5.36500000
H    -12.17100000      2.50400000     -5.81200000
O     13.41500000      7.13600000     -5.98000000
H     13.19400000      8.05000000     -6.16000000
H     13.73400000      7.14100000     -5.07700000
O     -4.66800000      2.87500000      1.06400000
H     -3.85300000      3.28100000      0.76800000
H     -5.35700000      3.45200000      0.73500000
O      5.16600000     10.57600000     -8.56600000
H      4.88600000     11.29000000     -7.99200000
H      6.09300000     10.45400000     -8.36200000
O      7.54400000    -10.23100000     -5.08100000
H      7.24400000     -9.44500000     -5.53800000
H      8.49900000    -10.19000000     -5.13700000
O      6.39000000      0.22400000      5.70800000
H      7.27900000      0.17000000      6.05800000
H      5.84100000      0.39300000      6.47300000
O      0.68000000    -11.57800000     -0.51900000
H      1.02800000    -10.90500000     -1.10400000
H      0.20800000    -12.17700000     -1.09900000
O      5.70800000    -12.63800000      3.48200000
H      5.98700000    -11.76000000      3.22400000
H      6.51400000    -13.15500000      3.48400000
O     -2.68300000     12.05300000     -1.89600000
H     -3.49500000     12.45300000     -2.20700000
H     -2.95600000     11.21500000     -1.52300000
O     17.26900000      3.33100000      0.08500000
H     17.43200000      2.58600000     -0.49400000
H     18.05300000      3.38700000      0.63000000
O     -8.94800000     -3.65100000     -0.93500000
H     -8.57200000     -4.02800000     -0.14000000
H     -8.44000000     -4.03900000     -1.64800000
O      0.54700000      4.25500000      3.68800000
H     -0.20200000      3.70300000      3.46400000
H      0.36700000      5.09000000      3.25600000
O      0.06600000      7.82300000     12.82200000
H      0.08800000      8.75400000     13.04400000
H      0.76000000      7.71500000     12.17100000
O      2.73000000    -13.46600000      7.23200000
H      1.99900000    -13.23900000      6.65700000
H      3.51100000    -13.28200000      6.71000000
O     13.57600000     11.53500000      3.00100000
H     14.28300000     12.11300000      3.28800000
H     13.04600000     11.39700000      3.78600000
O    -14.49400000     -0.65600000      7.90500000
H    -14.55000000     -0.92900000      6.99000000
H    -13.78000000     -0.01800000      7.92200000
O      3.39800000    -13.38100000      2.40300000
H      2.76000000    -12.69700000      2.60400000
H      4.08000000    -13.27500000      3.06600000
O      5.52900000      6.64100000      8.90000000
H      5.84200000      5.75000000      8.74400000
H      5.80100000      7.12900000      8.12200000
O      3.28700000     -9.41100000      1.20300000
H      3.64500000     -9.70600000      0.36600000
H      4.03100000     -9.43600000      1.80400000
O      1.77300000      7.87200000     10.79300000
H      2.66000000      7.55500000     10.96200000
H      1.89800000      8.70100000     10.33200000
O     -5.86000000     -7.75500000      0.60900000
H     -5.19100000     -7.07800000      0.71200000
H     -5.37100000     -8.57700000      0.61200000
O     14.06300000      4.63600000     -3.13600000
H     13.77900000      5.01800000     -2.30600000
H     14.66800000      5.28000000     -3.50200000
O     16.25000000     -0.90400000     -7.94500000
H     16.26800000     -0.54700000     -8.83300000
H     15.58900000     -0.38100000     -7.49000000
O     -8.57900000    -14.66600000      2.55600000
H     -9.33100000    -15.11100000      2.94900000
H     -8.54900000    -14.99500000      1.65800000
O      7.91900000     -0.64900000     -1.36500000
H      8.02200000     -0.00300000     -0.66700000
H      8.65300000     -0.48200000     -1.95700000
O    -10.65100000     -0.80300000     -3.27600000
H    -11.18900000     -0.01300000     -3.32300000
H    -11.02900000     -1.30800000     -2.55600000
O    -11.14300000      1.67300000      5.28800000
H    -10.36600000      1.13300000      5.14600000
H    -11.59900000      1.66300000      4.44700000
O     14.15200000      0.87800000     -6.84100000
H     13.35500000      0.40700000     -6.59800000
H     14.30500000      1.48100000     -6.11400000
O    -13.87300000      7.35000000      1.47100000
H    -12.96000000      7.09600000      1.33600000
H    -14.19300000      6.74700000      2.14100000
O     10.25300000     -4.37500000      9.26100000
H      9.53900000     -3.73900000      9.21100000
H     10.00300000     -4.96000000      9.97600000
O     -3.51500000    -17.76800000      2.43500000
H     -3.98600000    -17.07700000      1.97000000
H     -3.42500000    -18.47100000      1.79200000
O     -6.10300000      2.16000000      5.85100000
H     -6.77600000      2.00500000      6.51400000
H     -5.65500000      2.95300000      6.14600000
O      2.66200000     -8.54700000    -12.12300000
H      2.80500000     -7.89700000    -12.81200000
H      1.80400000     -8.92200000    -12.32300000
O     -3.39400000      8.96000000    -12.99700000
H     -4.18900000      8.58700000    -12.61700000
H     -3.71000000      9.63600000    -13.59700000
O     10.79000000     -9.85700000     -2.49400000
H     11.74300000     -9.77400000     -2.49900000
H     10.58800000    -10.25700000     -1.64800000
O      5.19700000     -1.25600000    -10.46800000
H      4.35300000     -1.10100000    -10.89000000
H      4.98000000     -1.72700000     -9.66400000
O      9.19800000     10.50600000     -8.73000000
H     10.14900000     10.57500000     -8.65800000
H      8.90300000     10.31200000     -7.84000000
O     15.59800000      1.27400000      1.55000000
H     16.42000000      1.48400000      1.99200000
H     14.98900000      1.95100000      1.84300000
O     -0.34300000    -12.79300000      5.93900000
H     -0.63800000    -11.89400000      6.08600000
H     -0.71900000    -13.29000000      6.66600000
O     -0.64200000     -4.06000000     -7.42400000
H     -0.39300000     -3.23600000     -7.84300000
H     -1.51300000     -3.89100000     -7.06500000
O      8.64000000      4.83500000     -3.15300000
H      9.22800000      5.57400000     -3.31000000
H      8.07000000      5.12900000     -2.44300000
O    -13.06700000      5.91900000    -11.04700000
H    -13.44500000      6.78600000    -10.89700000
H    -12.13300000      6.03000000    -10.86600000
O      7.51400000     -4.45700000    -16.14600000
H      6.94600000     -4.27900000    -15.39600000
H      8.33600000     -4.01400000    -15.93400000
O    -14.20600000     -2.63200000      9.78300000
H    -15.07200000     -2.60700000     10.19100000
H    -14.23000000     -1.93300000      9.12900000
O     -0.52200000      7.19000000      9.12900000
H     -0.38400000      6.29800000      8.80800000
H      0.24300000      7.36800000      9.67500000
O      1.98400000    -11.84200000     -5.79900000
H      2.53200000    -12.51800000     -6.19800000
H      1.18000000    -12.29900000     -5.55300000
O    -14.12000000      6.48100000     -7.72100000
H    -14.27700000      7.17100000     -8.36600000
H    -14.50800000      5.69700000     -8.11100000
O     -0.31400000     16.65900000      7.22000000
H     -0.10900000     15.80600000      6.83900000
H      0.53500000     17.09100000      7.31300000
O     -4.58300000    -13.66800000      2.97500000
H     -5.00900000    -13.76000000      3.82800000
H     -3.65300000    -13.57800000      3.18100000
O      1.32800000      8.19000000    -12.46300000
H      0.50400000      8.40300000    -12.90100000
H      1.98300000      8.72400000    -12.91200000
O     10.76500000      5.22900000     -8.16300000
H     10.11600000      5.38200000     -7.47600000
H     10.28100000      4.77100000     -8.85100000
O     -4.64300000      4.72300000     -2.53500000
H     -5.18200000      4.12400000     -2.01700000
H     -4.76200000      4.43100000     -3.43900000
O      3.07700000      3.71600000    -13.87200000
H      2.94400000      3.06300000    -14.55900000
H      2.20100000      3.87700000    -13.52200000
O     -2.96600000     -0.04900000      6.41800000
H     -2.54400000      0.69700000      6.84500000
H     -2.28700000     -0.41600000      5.85200000
O     -4.09300000     -6.17000000     12.92900000
H     -4.52300000     -5.81500000     12.15100000
H     -3.21600000     -6.40800000     12.63000000
O     10.00200000    -13.07200000     -0.84800000
H      9.77500000    -12.67400000     -1.68800000
H     10.95000000    -13.19400000     -0.89000000
O    -14.39500000      1.66100000    -10.41900000
H    -15.10800000      2.11500000    -10.86700000
H    -14.61600000      0.73300000    -10.49700000
O      9.76900000      3.63200000    -15.07200000
H      8.92800000      3.19000000    -14.95600000
H      9.62900000      4.51000000    -14.71700000
O      7.13000000     -2.90100000      4.24500000
H      6.40400000     -3.47600000      4.48900000
H      6.99300000     -2.10800000      4.76300000
O     -3.04000000      9.23500000     -1.16900000
H     -2.51800000      9.09100000     -0.37900000
H     -3.68100000      8.52400000     -1.16500000
O      0.57000000     -6.86100000     -5.26200000
H      1.32500000     -7.41600000     -5.45700000
H      0.87400000     -5.97100000     -5.44000000
O     -6.85200000     -5.97200000     13.61600000
H     -7.35000000     -6.76900000     13.79800000
H     -5.94100000     -6.21700000     13.77600000
O     -9.32300000     -2.62000000      5.56700000
H    -10.21900000     -2.28900000      5.49800000
H     -9.33700000     -3.45100000      5.09300000
O    -15.07000000      2.33400000     -6.22500000
H    -14.85700000      2.93200000     -6.94100000
H    -15.89200000      2.67000000     -5.86800000
O     14.41800000      9.84900000     -1.43200000
H     14.27200000      9.44500000     -0.57700000
H     15.17200000     10.42400000     -1.30000000
O      2.46700000    -14.77400000      9.85800000
H      2.23100000    -14.36200000      9.02700000
H      2.14300000    -14.17000000     10.52500000
O    -10.45900000    -11.73300000     -9.00900000
H     -9.84700000    -12.26200000     -9.52100000
H     -9.91700000    -11.33300000     -8.32800000
O     -7.88100000    -12.15900000     -3.36700000
H     -8.39700000    -11.48300000     -3.80600000
H     -8.45200000    -12.92800000     -3.35900000
O     -4.06000000      2.89000000     16.39500000
H     -3.43900000      2.19600000     16.17600000
H     -3.51900000      3.67300000     16.49700000
O     -2.03300000      4.96400000     -9.93400000
H     -1.43600000      5.61700000    -10.29900000
H     -1.75000000      4.13700000    -10.32400000
O     -0.62300000     16.91700000     -1.57200000
H     -0.55200000     15.97000000     -1.44800000
H     -1.35700000     17.02500000     -2.17700000
O      9.12800000     -7.09700000     -4.00500000
H      8.23300000     -6.99900000     -4.33000000
H      9.40300000     -6.20500000     -3.79100000
O     -0.61600000     13.61400000     -0.77000000
H     -1.26000000     13.69700000     -0.06700000
H     -1.02700000     13.02400000     -1.40200000
O    -13.11200000     -7.84900000      0.34200000
H    -12.21800000     -7.66800000      0.63200000
H    -13.15800000     -7.48000000     -0.53900000
O      1.11100000      7.78400000      4.44800000
H      0.49100000      7.53900000      3.76100000
H      0.59900000      7.74700000      5.25600000
O      3.62500000     11.65400000    -10.80500000
H      4.42900000     11.28900000    -10.43600000
H      3.66600000     12.58700000    -10.59400000
O      9.91900000      9.00300000      2.40900000
H     10.75300000      8.56600000      2.58400000
H     10.14300000      9.93200000      2.35900000
O     15.68300000      4.27100000      2.47500000
H     16.01800000      4.95700000      3.05200000
H     16.30300000      4.24700000      1.74600000
O     -9.20200000     -3.01700000     -4.55300000
H     -9.74600000     -2.34700000     -4.14000000
H     -8.80900000     -2.57500000     -5.30600000
O      7.71000000      6.23700000     -7.87900000
H      7.26800000      5.42300000     -7.63800000
H      7.95800000      6.11300000     -8.79500000
O     -9.65900000     -6.65400000    -10.43000000
H     -9.94300000     -5.91900000    -10.97300000
H     -9.31200000     -7.29200000    -11.05300000
O     -2.80000000    -13.48100000     -1.27300000
H     -2.00700000    -13.61800000     -0.75500000
H     -2.99900000    -12.55100000     -1.16500000
O      7.89000000      4.81700000      2.47300000
H      7.00900000      4.46200000      2.35300000
H      8.27900000      4.26400000      3.15100000
O     -6.60300000     -3.41600000      6.27600000
H     -7.49800000     -3.15200000      6.06400000
H     -6.05700000     -2.71100000      5.92800000
O      5.90000000      0.08900000     -7.88600000
H      5.36200000      0.54400000     -8.53400000
H      5.51300000     -0.78500000     -7.82400000
O      4.81500000     -7.49000000     11.24400000
H      5.51700000     -6.84000000     11.22200000
H      4.20300000     -7.16100000     11.90300000
O     -0.12900000     14.81500000      2.50200000
H     -1.07300000     14.96900000      2.50900000
H      0.21100000     15.44200000      1.86400000
O      6.38600000     11.31700000      9.11000000
H      6.09300000     10.55100000      9.60300000
H      5.91600000     12.05100000      9.50500000
O     -6.06200000     -3.49300000      1.48400000
H     -5.53600000     -4.27700000      1.32800000
H     -5.98300000     -2.98600000      0.67600000
O     -4.62100000     -6.82100000     -2.68400000
H     -4.35100000     -5.90400000     -2.72400000
H     -4.52200000     -7.14000000     -3.58100000
O     -6.71200000      2.28000000     12.33400000
H     -6.61200000      2.70400000     11.48200000
H     -5.87700000      2.43100000     12.77600000
O     -8.63900000     -1.59100000    -10.61100000
H     -9.35600000     -1.82700000    -10.02300000
H     -8.51700000     -2.36400000    -11.16200000
O      9.03600000     -3.72600000     -0.26200000
H      9.10700000     -3.99000000      0.65500000
H      8.10300000     -3.55500000     -0.39100000
O    -12.69900000     -7.11700000     -2.24400000
H    -13.04900000     -7.29800000     -3.11600000
H    -11.77800000     -6.90400000     -2.39400000
O     -0.33000000     -7.11700000      8.34700000
H     -0.02100000     -6.23800000      8.56600000
H     -0.45400000     -7.54500000      9.19400000
O     11.17100000     -5.67100000     11.66900000
H     11.38000000     -4.78800000     11.36500000
H     11.75100000     -6.24200000     11.16500000
O     -3.26400000     -8.99100000      5.61600000
H     -3.04900000     -8.12500000      5.96200000
H     -3.96500000     -8.82900000      4.98400000
O    -12.29800000     -8.89300000      8.51400000
H    -11.64300000     -9.24200000      7.91000000
H    -12.29200000     -9.50200000      9.25200000
O     -2.01000000     11.50300000    -14.06900000
H     -1.18600000     11.02100000    -14.14400000
H     -2.58200000     11.10200000    -14.72400000
O     -4.70700000     11.98400000     10.00400000
H     -5.26100000     12.64900000     10.41300000
H     -4.85300000     12.09500000      9.06500000
O      8.15400000      9.77000000     -2.92100000
H      7.98200000      9.74500000     -1.97900000
H      7.28500000      9.82100000     -3.32100000
O    -10.70200000      4.35900000      8.95800000
H    -11.62000000      4.11100000      9.06100000
H    -10.68200000      5.29500000      9.16100000
O      6.22800000     -6.27300000      8.79300000
H      5.59400000     -6.25300000      8.07700000
H      6.39200000     -5.35200000      8.99500000
O      5.37400000      3.96600000      1.95900000
H      5.07800000      3.35500000      1.28400000
H      4.80100000      4.72600000      1.86200000
O     -0.16400000    -12.29200000    -11.84900000
H      0.45500000    -12.94000000    -12.18600000
H     -0.08000000    -12.35200000    -10.89800000
O      7.42300000      8.12700000     10.92600000
H      6.65600000      8.69600000     10.86400000
H      7.13400000      7.29500000     10.55000000
O     -4.77200000     -8.20400000      8.70600000
H     -5.61700000     -8.00100000      8.30500000
H     -4.15000000     -7.63200000      8.25700000
O     -5.14400000     -4.53600000     11.12300000
H     -5.36700000     -4.95800000     10.29300000
H     -5.98800000     -4.28400000     11.49700000
O     12.46300000     -5.36800000      0.59600000
H     11.86200000     -6.11300000      0.58200000
H     12.74400000     -5.27000000     -0.31400000
O    -10.95800000      2.96500000    -14.72800000
H    -11.89500000      2.79100000    -14.63800000
H    -10.64000000      3.03400000    -13.82800000
O     14.13400000     -1.49300000      3.04100000
H     14.17900000     -1.05500000      2.19200000
H     14.07800000     -0.77900000      3.67600000
O      0.88800000      4.49700000    -12.49000000
H      0.16600000      4.00500000    -12.09800000
H      1.31000000      4.93400000    -11.75100000
O      5.67300000     -8.77000000     -7.16600000
H      5.03200000     -8.06000000     -7.11900000
H      6.24200000     -8.53000000     -7.89700000
O     14.10800000      9.17300000      1.55600000
H     13.79400000     10.00700000      1.90700000
H     13.60200000      8.51000000      2.02500000
O     -5.77400000    -15.53900000      1.36400000
H     -5.21400000    -14.86400000      1.74700000
H     -6.66200000    -15.28100000      1.60800000
O     -7.18500000      9.00000000     11.89700000
H     -7.74700000      8.22500000     11.91600000
H     -6.31200000      8.66800000     12.10600000
O     -5.98900000     -8.76300000     11.28500000
H     -5.45700000     -8.10200000     10.84100000
H     -5.71200000     -8.71900000     12.20000000
O     13.22800000      9.23300000      6.26500000
H     12.60800000      8.54500000      6.02400000
H     12.79100000     10.04800000      6.01700000
O     13.26400000     -9.46100000      4.70200000
H     14.01800000     -9.22900000      4.16000000
H     13.59200000    -10.14100000      5.29000000
O     17.58900000     -3.90300000      3.56400000
H     17.50600000     -4.18900000      2.65400000
H     16.69700000     -3.93900000      3.90900000
O     -4.68100000      8.92500000      9.27700000
H     -3.93800000      8.71000000      9.84100000
H     -5.07000000      9.70200000      9.68000000
O      6.90200000    -12.87500000     -9.48600000
H      6.38600000    -13.64700000     -9.71700000
H      6.25800000    -12.17000000     -9.41000000
O     -1.38100000     -9.33000000    -15.69500000
H     -1.22500000     -8.60500000    -15.09000000
H     -1.24800000    -10.11700000    -15.16700000
O      9.44700000     -1.27400000     -4.92000000
H      8.79600000     -0.68900000     -5.30800000
H      9.62900000     -0.89400000     -4.06000000
O     -6.75100000      9.34000000      1.14000000
H     -6.12300000      9.01800000      1.78600000
H     -7.54200000      9.52500000      1.64600000
O      0.01900000      7.28700000     -1.35000000
H     -0.57900000      6.54900000     -1.46700000
H      0.22600000      7.57200000     -2.24000000
O     -7.42500000     -4.61100000     -3.25800000
H     -6.54000000     -4.38200000     -3.54400000
H     -7.99900000     -4.07100000     -3.80000000
O      5.29700000      8.94700000     -3.12400000
H      4.57300000      8.32500000     -3.19600000
H      5.38700000      9.10200000     -2.18400000
O    -11.29600000     -7.06400000      3.81100000
H    -12.07400000     -7.52200000      4.12900000
H    -11.44300000     -6.14900000      4.04800000
O    -11.94800000     10.34500000      3.38900000
H    -11.96500000     10.37500000      2.43300000
H    -11.45300000      9.55200000      3.59500000
O    -10.66000000     13.90800000      1.93300000
H     -9.74100000     13.72300000      1.74400000
H    -11.05800000     14.05300000      1.07500000
O    -12.76600000     -2.68300000     12.74300000
H    -11.86800000     -2.57300000     12.43200000
H    -13.29800000     -2.67600000     11.94700000
O      1.02700000     -3.89100000     -1.80200000
H      1.43100000     -3.33900000     -2.47200000
H      0.08800000     -3.82400000     -1.97100000
O    -11.98600000    -12.61000000     -0.18400000
H    -11.18000000    -12.17400000     -0.46000000
H    -12.65200000    -11.92300000     -0.21600000
O     -0.28900000      1.43500000     17.19600000
H      0.66000000      1.37800000     17.30500000
H     -0.40800000      1.99700000     16.43000000
O     -0.09000000    -11.26000000      9.52100000
H     -0.51200000    -12.07900000      9.26300000
H      0.80500000    -11.51300000      9.75000000
O     -7.22600000     -7.09200000      6.87500000
H     -8.11200000     -6.76100000      7.02200000
H     -7.35100000     -8.00500000      6.61700000
O    -11.31100000     -7.89600000     -5.99700000
H    -10.47300000     -7.78000000     -5.55000000
H    -11.11400000     -7.74500000     -6.92100000
O      3.30500000     -7.38600000      2.95600000
H      3.31200000     -6.44600000      2.77400000
H      3.48600000     -7.79500000      2.11000000
O     -3.55200000      0.08600000     11.55000000
H     -4.05900000     -0.63000000     11.16900000
H     -3.62200000      0.79600000     10.91200000
O     -2.85900000     -2.75400000     13.12400000
H     -3.71000000     -2.31900000     13.17100000
H     -3.04500000     -3.66900000     13.33300000
O     -4.38100000      3.90200000      6.89400000
H     -4.09200000      4.54900000      7.53700000
H     -3.93300000      3.09500000      7.14600000
O      6.41400000     -0.40800000     15.77900000
H      6.51900000     -1.08600000     16.44600000
H      6.71200000      0.39600000     16.20600000
O      1.12200000      4.77500000     -8.29400000
H      0.55500000      5.15600000     -8.96500000
H      1.36300000      5.51500000     -7.73600000
O     -9.23400000      1.55100000     -5.05400000
H     -9.59100000      2.34400000     -4.65500000
H     -8.58000000      1.24200000     -4.42700000
O     -9.67200000    -11.40500000     -1.28200000
H     -9.00000000    -11.55800000     -1.94700000
H     -9.79900000    -10.45700000     -1.28400000
O      2.99800000      4.60000000      8.27300000
H      3.61400000      3.88500000      8.43200000
H      3.46000000      5.38400000      8.56700000
O      9.32700000      3.09100000     15.39100000
H      8.80000000      2.37100000     15.04400000
H      8.77600000      3.86600000     15.27900000
O     -3.26200000     14.39400000      8.07300000
H     -3.80300000     14.94900000      8.63600000
H     -2.36700000     14.55000000      8.37400000
O     -1.23700000     15.52700000     -4.63600000
H     -1.13400000     15.80600000     -5.54600000
H     -2.14000000     15.21200000     -4.58300000
O      3.66300000    -12.73500000     -1.38900000
H      3.22100000    -12.04100000     -0.90100000
H      3.11600000    -13.50900000     -1.25500000
O    -15.36700000     -3.65400000     -2.56600000
H    -15.72400000     -3.60200000     -3.45300000
H    -16.09600000     -3.40100000     -2.00000000
O    -12.02300000      7.45700000     -4.39000000
H    -12.08400000      6.76800000     -5.05200000
H    -11.92700000      6.98600000     -3.56200000
O      4.20600000     -6.91600000      5.57300000
H      3.77600000     -7.26000000      4.79000000
H      3.48600000     -6.63800000      6.13900000
O     -1.79000000     -8.46700000     -1.21000000
H     -1.63300000     -8.57900000     -0.27300000
H     -1.64100000     -9.33600000     -1.58300000
O      2.89500000    -11.63100000     10.01200000
H      3.62700000    -12.13400000     10.36900000
H      3.21900000    -11.29600000      9.17600000
O      7.49800000     -8.81100000      7.84600000
H      6.70300000     -9.20700000      8.20300000
H      7.51100000     -7.92700000      8.21300000
O    -12.49400000     11.35000000      0.84000000
H    -12.64500000     11.08600000     -0.06800000
H    -12.94600000     12.19000000      0.92400000
O     -0.57100000     -4.88500000    -10.71200000
H     -0.75500000     -4.07200000    -10.24000000
H     -0.51600000     -5.55200000    -10.02800000
O      6.27900000     -9.74700000      2.64200000
H      6.48400000     -9.47700000      3.53800000
H      6.29800000     -8.93400000      2.13700000
O     13.13800000      8.22700000     -3.19700000
H     12.71400000      7.62000000     -2.59000000
H     13.68200000      8.78200000     -2.63800000
O     -1.51300000     12.81900000     -8.24400000
H     -1.05700000     13.36000000     -8.88900000
H     -1.21600000     11.92700000     -8.42700000
O     -9.29600000     12.67300000     -2.06100000
H     -8.38900000     12.37200000     -2.11100000
H     -9.79300000     12.01900000     -2.55200000
O      0.22200000     13.76900000    -11.98200000
H     -0.38800000     13.05200000    -12.15500000
H      0.51900000     14.04600000    -12.84900000
O     -4.58600000     -4.25100000    -11.30600000
H     -5.51700000     -4.14300000    -11.49900000
H     -4.16300000     -4.26100000    -12.16500000
O      8.53100000    -12.35300000     -3.24700000
H      8.44700000    -11.66800000     -3.91000000
H      7.63100000    -12.63500000     -3.07900000
O     -5.89700000      2.25500000     -1.54200000
H     -5.74600000      1.54200000     -2.16300000
H     -6.03000000      1.81700000     -0.70200000
O      1.25800000     16.38400000      0.69100000
H      1.76100000     17.19900000      0.69200000
H      0.77400000     16.40300000     -0.13400000
O     -6.45300000     -4.17300000     -8.65100000
H     -6.75200000     -3.94900000     -9.53200000
H     -7.10200000     -4.79900000     -8.33000000
O      3.34400000      3.94400000     -6.25700000
H      2.64900000      3.70600000     -5.64400000
H      2.90200000      4.45900000     -6.93200000
O      0.64400000    -16.81400000     -5.65400000
H      0.07100000    -17.04500000     -6.38500000
H      0.83900000    -17.64900000     -5.22900000
O     -8.72700000     -9.76200000     -7.07100000
H     -9.52400000     -9.50000000     -7.53100000
H     -9.03700000    -10.10900000     -6.23400000
O     -7.21300000     -9.82000000      7.09400000
H     -6.99800000    -10.20100000      7.94500000
H     -6.75600000    -10.37300000      6.46100000
O     -8.02100000      1.51700000    -14.32100000
H     -7.78900000      0.65700000    -14.66900000
H     -8.96500000      1.58900000    -14.46700000
O      3.73300000     -6.47600000     -4.11300000
H      3.54800000     -6.82700000     -4.98400000
H      3.35600000     -7.11900000     -3.51200000
O      5.07900000     14.85500000     -8.28600000
H      4.60400000     14.04000000     -8.12100000
H      5.73200000     14.89700000     -7.58700000
O      6.95000000     15.02200000     -6.20500000
H      7.26600000     14.39800000     -5.55200000
H      7.70700000     15.57800000     -6.39200000
