# Supplementary material for: Integrated Multiscale Multilevel Approach to Open Shell Molecular Systems
Source: J Chem Theory Comput. 2023 Feb 13;19(5):1446–56. doi: 10.1021/acs.jctc.2c00805 (PMC10018740; doi:10.1021/acs.jctc.2c00805)
Supplement: Supplementary file 2 — ct2c00805_si_002.zip [file ct2c00805_si_002.zip › structures/PROXYL/frame89.xyz]

2579

C     -1.36800000      0.75300000      1.14500000
H     -1.14700000      1.81700000      1.23100000
H     -2.08000000      0.45600000      1.91400000
C     -0.05000000      0.07800000      1.36500000
C      0.84900000      1.02900000      2.16200000
H      0.97200000      1.91600000      1.54100000
H      1.82300000      0.63200000      2.44900000
H      0.45600000      1.17100000      3.16900000
C     -0.12400000     -1.33700000      1.92800000
H     -0.50300000     -1.22000000      2.94300000
H     -0.77200000     -2.00700000      1.36300000
H      0.89000000     -1.73300000      1.88500000
N      0.48000000     -0.06400000     -0.06300000
O      1.68300000     -0.39100000     -0.38300000
C     -0.48500000      0.22100000     -1.13400000
C     -0.05000000      1.60800000     -1.82000000
H     -0.77200000      1.93500000     -2.56800000
H      0.00900000      2.32500000     -1.00100000
H      0.93700000      1.37500000     -2.21900000
C     -0.41500000     -0.97300000     -2.14500000
H      0.45900000     -0.87500000     -2.79000000
H     -1.25300000     -1.03200000     -2.83900000
H     -0.45800000     -1.91300000     -1.59600000
C     -1.83100000      0.26000000     -0.29000000
H     -2.53800000      0.97500000     -0.71200000
H     -2.18300000     -0.76400000     -0.16800000
O      0.92900000     -5.58500000    -13.21100000
H      1.39900000     -5.94800000    -13.96200000
H      0.62800000     -4.72700000    -13.50900000
O     13.09000000     -9.60800000     -1.74500000
H     12.90000000     -9.22200000     -2.60000000
H     13.01500000    -10.55200000     -1.88700000
O      0.53200000      9.58400000     -8.20100000
H      0.98400000     10.38300000     -7.93000000
H      0.67100000      8.97300000     -7.47800000
O      5.79700000     -3.15700000    -14.76400000
H      6.39000000     -3.79400000    -14.36500000
H      5.65900000     -2.49800000    -14.08400000
O     -6.97100000    -14.87600000      3.42600000
H     -6.77300000    -14.27800000      2.70600000
H     -6.15200000    -14.93900000      3.91700000
O     -3.10500000     -3.35200000     16.90700000
H     -3.73800000     -3.89600000     16.43800000
H     -3.14700000     -2.50300000     16.46700000
O      8.20900000      8.75300000      4.27400000
H      7.70100000      9.06200000      5.02400000
H      7.88700000      9.27100000      3.53600000
O     -2.17900000    -17.57900000     -1.26600000
H     -2.57700000    -16.75900000     -0.97200000
H     -1.56900000    -17.31500000     -1.95400000
O      6.62700000     -2.58300000     -7.82100000
H      5.67500000     -2.48900000     -7.80500000
H      6.86700000     -2.44000000     -8.73600000
O      4.21100000     10.11200000      7.24200000
H      4.15200000     11.06000000      7.12700000
H      4.36200000      9.77300000      6.35900000
O     11.68300000     -2.34500000     13.22900000
H     12.52800000     -2.29700000     12.78200000
H     11.63600000     -3.24300000     13.55600000
O     14.69800000      2.28700000      7.08100000
H     14.21900000      2.35200000      6.25400000
H     14.11800000      2.69100000      7.72600000
O      7.72000000      4.56900000     -3.75500000
H      8.43400000      4.39400000     -3.14200000
H      7.65400000      3.77000000     -4.27800000
O      1.59400000     -4.62300000      6.88000000
H      1.52700000     -4.79100000      7.82000000
H      1.36400000     -5.45700000      6.47000000
O      6.00800000     12.68300000      1.12700000
H      6.00500000     12.13000000      0.34600000
H      5.14000000     13.08600000      1.13800000
O    -10.11400000      2.80700000     -5.44500000
H    -10.75000000      2.85900000     -4.73100000
H    -10.24300000      3.61600000     -5.93900000
O      9.23700000     -1.72900000    -11.61400000
H      9.68900000     -2.22400000    -12.29700000
H      9.92300000     -1.50600000    -10.98500000
O      0.60200000      1.74700000    -14.22400000
H      1.44200000      1.50600000    -13.83200000
H      0.68700000      1.49600000    -15.14400000
O     10.31500000     -2.34500000      3.99000000
H     10.93700000     -3.00500000      3.68500000
H      9.81600000     -2.78600000      4.67800000
O      0.88800000      2.21900000      5.59200000
H      0.35000000      2.17900000      4.80200000
H      0.71800000      1.39000000      6.04000000
O      1.21500000      8.15400000     -5.88600000
H      1.26800000      8.18300000     -4.93100000
H      2.12500000      8.08300000     -6.17400000
O    -10.07100000    -10.13600000      8.99100000
H    -10.51400000    -10.97200000      9.12900000
H     -9.78600000    -10.16300000      8.07800000
O     16.35400000     -6.23300000      3.54000000
H     15.76600000     -5.55200000      3.86600000
H     17.20900000     -5.80700000      3.48800000
O      5.91900000     -2.96900000     -0.44200000
H      5.02600000     -3.26000000     -0.62800000
H      5.81500000     -2.08600000     -0.08800000
O     -5.86000000    -10.06000000      8.32700000
H     -4.95600000     -9.83100000      8.11000000
H     -6.30800000    -10.09500000      7.48100000
O     -0.07200000      7.19100000    -11.59800000
H      0.21200000      6.27900000    -11.54100000
H      0.67300000      7.65100000    -11.98500000
O      1.10100000    -10.85600000      7.70000000
H      1.12500000    -11.74300000      7.34000000
H      0.94000000    -10.29400000      6.94100000
O      5.33300000     -0.60200000      5.55000000
H      6.19300000     -0.98300000      5.72900000
H      5.50900000      0.32700000      5.40000000
O    -12.69700000     -2.15600000    -11.60000000
H    -12.60400000     -3.06800000    -11.87500000
H    -11.94600000     -2.00100000    -11.02700000
O      8.49200000      7.89000000      8.89700000
H      7.61100000      7.97300000      8.53200000
H      8.38100000      8.05900000      9.83200000
O      1.19200000     12.12400000    -11.03000000
H      0.59900000     12.20300000    -10.28300000
H      1.67600000     11.31400000    -10.86700000
O      1.07900000    -11.03900000     -4.75800000
H      1.73100000    -11.03700000     -5.45800000
H      0.69500000    -10.16300000     -4.78500000
O     -1.73200000     -4.28900000    -15.76600000
H     -2.06400000     -4.88800000    -15.09700000
H     -1.51300000     -3.49100000    -15.28500000
O      9.01400000    -12.39500000    -10.82200000
H      8.50900000    -11.62700000    -10.55200000
H      9.91900000    -12.17600000    -10.59900000
O      1.82500000    -14.11100000     -4.88100000
H      1.48400000    -13.39200000     -4.35000000
H      1.05800000    -14.45800000     -5.33600000
O      3.18500000      2.17300000     -1.69500000
H      2.92000000      2.95100000     -1.20400000
H      2.72500000      1.45100000     -1.26700000
O      5.86400000     -6.52800000      2.09200000
H      6.51200000     -5.95400000      1.68300000
H      5.58800000     -7.11600000      1.38900000
O      1.65800000     -0.65700000    -11.51300000
H      2.31800000     -0.04900000    -11.18000000
H      0.91400000     -0.55000000    -10.92000000
O     -3.28400000     11.09600000      1.94800000
H     -2.80700000     11.11900000      1.11800000
H     -3.85500000     10.33200000      1.87500000
O      5.47200000      4.44400000    -11.22200000
H      6.32400000      4.70700000    -11.57100000
H      4.83600000      4.86900000    -11.79700000
O     -7.57900000     15.55900000     -5.99900000
H     -7.53700000     15.70100000     -5.05300000
H     -7.69800000     14.61400000     -6.09400000
O     -1.48900000    -10.70300000      8.57100000
H     -0.55900000    -10.82400000      8.38000000
H     -1.50500000    -10.29200000      9.43500000
O      3.91700000      8.64400000     -7.23300000
H      3.24800000      8.35500000     -7.85300000
H      4.74100000      8.32800000     -7.60400000
O    -16.20800000     -2.62700000     -8.02600000
H    -15.67700000     -2.44600000     -7.25100000
H    -16.23600000     -1.79500000     -8.49700000
O      8.99100000      1.27000000    -11.20900000
H      8.69200000      1.88700000    -11.87700000
H      8.24600000      1.18200000    -10.61400000
O    -15.50000000     -2.52000000      0.96700000
H    -14.63900000     -2.59000000      0.55400000
H    -15.93400000     -1.80900000      0.49600000
O     16.17900000      0.21200000      2.55500000
H     15.33600000      0.53900000      2.86800000
H     16.81700000      0.85000000      2.87600000
O      1.18600000     12.84300000      5.98100000
H      2.14100000     12.79400000      5.94100000
H      1.00700000     13.42000000      6.72400000
O     -9.88400000     12.54500000     -1.21200000
H     -9.79600000     12.88100000     -2.10400000
H     -9.74200000     13.31000000     -0.65300000
O     -5.52000000      2.57400000    -10.27800000
H     -5.05700000      2.47900000     -9.44600000
H     -6.15400000      3.27400000    -10.12100000
O     11.31700000      8.32100000     -2.85500000
H     11.07600000      8.36400000     -1.93000000
H     11.19600000      7.40100000     -3.09100000
O      3.04500000    -15.37000000      0.99500000
H      3.74800000    -15.70500000      0.43900000
H      2.26500000    -15.84600000      0.70900000
O     -8.58500000     -2.70700000    -14.19800000
H     -7.94700000     -2.46200000    -14.86800000
H     -8.89800000     -3.57000000    -14.47000000
O    -16.02500000      0.92100000     -4.44500000
H    -16.93200000      0.61500000     -4.43200000
H    -15.51100000      0.15800000     -4.17900000
O      5.29200000      8.45200000      0.56500000
H      4.44300000      8.03600000      0.41900000
H      5.87700000      7.73000000      0.79600000
O     -7.41600000      2.39200000     -4.36000000
H     -7.26900000      2.59000000     -3.43500000
H     -8.36800000      2.38100000     -4.45400000
O     -1.82500000     -4.86700000     -1.38800000
H     -1.01100000     -4.87300000     -1.89300000
H     -1.56200000     -5.13400000     -0.50700000
O      8.96900000     -0.34900000      1.79300000
H      9.32300000      0.16700000      2.51700000
H      8.33400000     -0.93600000      2.20500000
O     -5.85700000     -0.51500000     13.01700000
H     -5.25400000      0.22700000     12.95800000
H     -6.39200000     -0.32800000     13.78900000
O      0.49100000    -15.27100000    -10.48400000
H      0.49800000    -14.34800000    -10.73800000
H      0.16400000    -15.73100000    -11.25700000
O     15.20800000      3.69000000     -9.19900000
H     14.27400000      3.55400000     -9.04200000
H     15.46100000      2.97000000     -9.77700000
O      5.44300000      5.20500000     -5.45000000
H      6.01800000      5.86000000     -5.05400000
H      5.40400000      4.49900000     -4.80500000
O    -10.57000000     -6.71400000     -1.53400000
H    -10.74200000     -7.21300000     -0.73500000
H     -9.62000000     -6.75500000     -1.64200000
O      7.85700000     -1.33600000      6.39400000
H      8.58500000     -1.95600000      6.36800000
H      8.27300000     -0.47500000      6.34000000
O     -9.47000000     -3.33000000     -4.49500000
H     -9.04000000     -3.85900000     -3.82400000
H    -10.37800000     -3.25900000     -4.19900000
O      8.13200000     -7.54800000     -2.61400000
H      8.46400000     -8.35400000     -2.22000000
H      7.67000000     -7.10600000     -1.90100000
O      3.39300000      6.82100000     13.06500000
H      3.05000000      7.56800000     12.57400000
H      2.82400000      6.75600000     13.83200000
O      2.48200000      4.37100000      5.12000000
H      1.88100000      3.62900000      5.18000000
H      1.96100000      5.12400000      5.39900000
O      6.82100000     -2.69000000     -5.00300000
H      6.11400000     -3.26600000     -4.71100000
H      6.71800000     -2.64700000     -5.95300000
O      1.72200000     -4.71800000      9.67100000
H      1.41400000     -4.17300000     10.39500000
H      2.67500000     -4.63400000      9.69700000
O      5.62800000     -6.41000000     -6.53600000
H      6.10200000     -6.46600000     -7.36600000
H      4.71500000     -6.27700000     -6.79100000
O     -1.35600000      7.73300000    -15.21400000
H     -1.77900000      7.75600000    -16.07200000
H     -0.63300000      7.11600000    -15.32000000
O    -10.84800000    -10.58600000      2.89500000
H     -9.91100000    -10.78000000      2.88400000
H    -10.90400000     -9.69100000      3.22800000
O     -7.77100000     -7.93900000     -3.84400000
H     -7.95400000     -8.74300000     -4.33000000
H     -7.25800000     -8.22700000     -3.08900000
O     -6.39900000      9.59300000     -7.97400000
H     -6.47400000      9.49100000     -7.02500000
H     -5.45700000      9.61400000     -8.13900000
O     -1.94100000      6.30500000      6.37100000
H     -1.23400000      6.88100000      6.08200000
H     -2.26000000      6.70500000      7.18000000
O     15.36000000      2.67900000     -1.88900000
H     16.23300000      2.29000000     -1.84000000
H     14.77900000      2.01200000     -1.52300000
O     11.62000000     -8.68500000      7.22900000
H     12.19100000     -8.63300000      6.46200000
H     11.73300000     -9.58000000      7.55000000
O     -8.33000000    -11.44000000     -7.22700000
H     -9.16200000    -11.84800000     -6.98600000
H     -7.73000000    -12.17500000     -7.35300000
O      9.37300000     -0.73500000     12.46100000
H      9.44700000     -1.06900000     11.56700000
H     10.14400000     -1.08000000     12.91100000
O     -8.73100000     -5.48600000    -14.71000000
H     -8.38200000     -5.47200000    -13.81900000
H     -9.56500000     -5.95000000    -14.63300000
O     -9.81600000      6.91800000     -2.08700000
H    -10.32000000      6.53600000     -1.36700000
H     -9.16000000      7.46600000     -1.65600000
O      2.36700000     12.27100000     12.88600000
H      2.51700000     11.58300000     13.53400000
H      3.06800000     12.15500000     12.24500000
O      3.07200000     -2.32300000     15.70700000
H      3.82700000     -2.87600000     15.91000000
H      3.29200000     -1.91400000     14.87000000
O    -11.89000000      0.70800000      6.60000000
H    -12.11200000      0.84000000      5.67800000
H    -12.73100000      0.74500000      7.05600000
O      1.36700000     10.98600000     -1.35200000
H      0.55400000     11.13500000     -1.83600000
H      1.08000000     10.76500000     -0.46600000
O      8.21800000    -11.28400000      1.46700000
H      8.79900000    -11.38000000      0.71200000
H      7.96400000    -12.17900000      1.68900000
O     -4.95300000    -15.12200000      9.53900000
H     -4.43800000    -14.35700000      9.28400000
H     -5.70800000    -14.75900000     10.00200000
O      8.27900000      8.46700000     -8.04700000
H      8.57600000      8.38900000     -7.14100000
H      7.80900000      9.30000000     -8.07400000
O      4.31400000      7.09900000    -13.93500000
H      3.69200000      7.79300000    -13.71900000
H      3.90500000      6.29900000    -13.60400000
O      5.89800000    -10.94800000     -1.35400000
H      6.40800000    -11.19500000     -2.12500000
H      5.21300000    -11.61400000     -1.29700000
O      1.80500000     -0.54900000     -5.53000000
H      1.45100000     -1.38900000     -5.82000000
H      2.37400000     -0.76900000     -4.79300000
O     -1.97700000      8.05100000     -1.11900000
H     -2.91400000      8.21000000     -1.00700000
H     -1.87500000      7.11000000     -0.97800000
O      6.96800000      2.20400000     -4.78800000
H      6.78100000      2.30900000     -5.72100000
H      6.87100000      1.26500000     -4.63000000
O      8.02900000      4.04400000    -15.49600000
H      7.78700000      3.28200000    -16.02100000
H      7.32800000      4.67600000    -15.65200000
O      4.00700000      3.45500000      3.23900000
H      3.45700000      3.84200000      3.92100000
H      4.59800000      2.86900000      3.71200000
O     -8.36800000     -6.47100000     -6.35100000
H     -9.30500000     -6.28600000     -6.40400000
H     -8.27100000     -6.99600000     -5.55700000
O    -12.84700000     -1.98700000      3.17200000
H    -12.64600000     -2.30400000      2.29100000
H    -13.52900000     -1.32800000      3.03900000
O      1.06800000      5.06400000     -9.62100000
H      0.57600000      5.41500000     -8.87900000
H      0.60400000      4.26200000     -9.86000000
O      0.63900000    -10.91200000      1.65600000
H      0.92600000    -11.74700000      1.28600000
H      0.16200000    -11.15300000      2.45000000
O     -2.31600000      2.57300000     10.57900000
H     -3.24500000      2.48700000     10.79600000
H     -2.30400000      3.12700000      9.79900000
O     -6.91300000     -0.07100000     -5.74700000
H     -7.30100000      0.63500000     -5.22900000
H     -7.19500000      0.10800000     -6.64400000
O     -0.33800000     -7.24900000      8.89600000
H     -0.95400000     -6.51700000      8.89700000
H     -0.48100000     -7.68400000      9.73700000
O      2.46600000     14.55000000    -10.37400000
H      2.11200000     13.69000000    -10.60300000
H      1.88900000     14.87000000     -9.68100000
O    -16.09600000      1.55200000      5.32800000
H    -16.67600000      1.58000000      4.56700000
H    -16.67300000      1.33700000      6.06100000
O     17.37300000     -2.31800000     -1.36000000
H     17.02000000     -2.61200000     -2.20000000
H     16.92400000     -2.85700000     -0.70900000
O     11.26200000      0.97000000    -12.61200000
H     11.73000000      1.68500000    -12.18100000
H     10.34200000      1.12100000    -12.39600000
O     -4.63400000     -1.83200000    -15.90600000
H     -5.22400000     -1.08100000    -15.85500000
H     -4.37800000     -1.87300000    -16.82800000
O      6.54800000      1.06700000     -9.75900000
H      5.83900000      1.56500000     -9.35400000
H      6.30200000      1.00600000    -10.68200000
O      2.23000000      8.76600000      8.68300000
H      2.84600000      8.22200000      9.17300000
H      2.76300000      9.48300000      8.34000000
O     -2.02200000    -15.39200000      4.90100000
H     -1.23400000    -15.68100000      5.36100000
H     -1.70300000    -15.07000000      4.05800000
O     -3.41900000    -10.08900000      6.80600000
H     -3.55000000    -10.75600000      6.13200000
H     -2.93600000    -10.54000000      7.49800000
O     12.17500000      6.36000000      7.52800000
H     11.70600000      7.18900000      7.43400000
H     12.53900000      6.19000000      6.65900000
O     -5.04900000    -11.94000000     -1.55400000
H     -5.89300000    -11.74400000     -1.14800000
H     -5.26600000    -12.18500000     -2.45300000
O     -4.11700000      1.84600000     13.12000000
H     -3.19700000      1.79900000     13.38000000
H     -4.38800000      2.73200000     13.36000000
O      5.73400000     -4.46600000      7.33800000
H      5.38500000     -5.34200000      7.50200000
H      5.96800000     -4.13500000      8.20500000
O      5.28700000      5.59700000     -0.30500000
H      5.97300000      4.96100000     -0.10300000
H      4.47000000      5.11100000     -0.20100000
O      1.43500000      5.63600000     10.00200000
H      2.18900000      6.22500000      9.96300000
H      0.73300000      6.17000000     10.37500000
O     -4.00800000     -1.83700000      5.02100000
H     -3.36900000     -1.22700000      5.38900000
H     -3.50800000     -2.35800000      4.39300000
O     -9.90100000     -2.56400000     -6.98800000
H    -10.20000000     -1.70400000     -6.69200000
H     -9.62900000     -3.01300000     -6.18700000
O     -1.11200000     10.99700000      3.64200000
H     -1.07300000     10.04400000      3.71800000
H     -2.00800000     11.17800000      3.35600000
O      4.95300000    -15.91300000     -4.30800000
H      4.59300000    -15.18900000     -3.79700000
H      5.62000000    -15.50700000     -4.86200000
O     -7.61900000     -7.72600000     -0.19800000
H     -7.32400000     -7.89100000      0.69800000
H     -6.82400000     -7.79300000     -0.72700000
O      9.57800000     -0.89200000      9.58000000
H      9.76500000     -0.15000000      9.00400000
H      8.91300000     -1.39700000      9.11200000
O     -1.63700000     15.19400000      1.59000000
H     -1.41800000     14.55500000      0.91100000
H     -1.38200000     14.76900000      2.40900000
O    -11.30000000     -8.70000000      0.73500000
H    -10.84600000     -9.41300000      1.18300000
H    -11.55300000     -8.09900000      1.43600000
O     10.08200000     -2.86500000      0.94200000
H      9.44800000     -2.24500000      1.30000000
H      9.59500000     -3.68500000      0.85900000
O      2.70300000      9.88200000      2.70000000
H      2.27100000      9.61400000      1.88900000
H      2.41000000      9.24300000      3.35000000
O      4.07400000     14.22200000      9.65600000
H      3.67700000     15.08100000      9.80100000
H      4.75200000     14.37900000      8.99900000
O    -15.01400000     -3.52500000    -10.64300000
H    -14.66400000     -2.71200000    -11.00700000
H    -14.37700000     -3.78200000     -9.97600000
O     -6.76000000      6.26800000      6.68600000
H     -6.50000000      7.17800000      6.54600000
H     -7.71700000      6.29300000      6.70800000
O     -0.39900000    -10.61600000     12.94000000
H     -0.77100000    -11.39300000     13.35700000
H     -0.25100000    -10.00500000     13.66200000
O      2.33500000     -4.03700000     -8.60400000
H      2.36600000     -3.88500000     -9.54900000
H      1.41000000     -3.93700000     -8.37600000
O    -10.41800000      4.39200000     -7.86900000
H    -10.83400000      3.53100000     -7.82600000
H     -9.48600000      4.21400000     -7.74200000
O     14.55800000     -7.32300000      1.74300000
H     13.73400000     -7.43900000      2.21700000
H     15.15500000     -6.94700000      2.39000000
O      4.98900000      4.19800000    -14.15100000
H      5.31300000      3.60400000    -14.82800000
H      5.28500000      5.06400000    -14.42900000
O    -12.17200000     -4.93500000    -11.58300000
H    -11.80800000     -5.23500000    -12.41600000
H    -12.40900000     -5.74000000    -11.12200000
O     11.68800000     -0.39500000      1.26600000
H     12.13900000     -1.23700000      1.21000000
H     10.75800000     -0.62200000      1.29200000
O      9.75000000      9.57300000     -5.02000000
H     10.37100000      9.15000000     -4.42700000
H     10.29700000      9.96800000     -5.69900000
O     -0.75700000      4.79800000     -3.15100000
H     -1.39600000      4.32500000     -2.61800000
H     -0.94100000      4.52000000     -4.04800000
O      4.24200000     15.40000000     -1.64900000
H      3.37000000     15.73500000     -1.85600000
H      4.15800000     14.44900000     -1.73000000
O     -7.28200000     -0.07800000     15.20900000
H     -7.06700000      0.82400000     15.44600000
H     -8.23000000     -0.13700000     15.32300000
O    -13.02000000      1.46300000     -5.49500000
H    -13.91300000      1.75000000     -5.68700000
H    -13.00900000      1.33400000     -4.54600000
O     -0.38500000      8.53400000      9.72200000
H      0.44900000      8.57500000      9.25300000
H     -1.04100000      8.42900000      9.03300000
O      9.97700000      3.22600000     -7.69400000
H      9.13700000      3.56300000     -7.38200000
H      9.97600000      2.30400000     -7.43900000
O     -9.96500000    -10.12000000     -1.31000000
H    -10.37500000     -9.38400000     -0.85600000
H    -10.51200000    -10.25800000     -2.08400000
O     -1.72700000      0.14800000      6.06800000
H     -1.70800000      0.35300000      7.00300000
H     -0.88600000     -0.27500000      5.89800000
O     -0.00000000      4.41900000    -13.28100000
H     -0.85900000      4.40100000    -13.70300000
H      0.33000000      3.52500000    -13.37000000
O      0.88000000     -3.45400000     11.92000000
H      0.78100000     -2.50700000     12.01700000
H     -0.01700000     -3.78600000     11.87800000
O      7.50200000     10.55700000     12.47800000
H      8.30400000     10.79000000     12.01100000
H      7.67000000      9.67900000     12.82000000
O     15.91000000     -4.59900000      8.48100000
H     15.01800000     -4.77000000      8.17900000
H     16.46700000     -5.08500000      7.87400000
O     -7.37900000     12.12200000     -8.88400000
H     -6.98900000     11.32500000     -8.52400000
H     -7.49100000     12.69700000     -8.12700000
O     14.13400000      9.06200000      3.72100000
H     14.39900000      8.73100000      4.57900000
H     13.17900000      9.09900000      3.76200000
O    -12.44300000      3.83700000     -3.43900000
H    -12.89000000      4.61500000     -3.77300000
H    -13.12900000      3.33900000     -2.99500000
O      7.95300000     -6.67500000     13.41200000
H      7.90600000     -7.62800000     13.48800000
H      7.38000000     -6.35100000     14.10700000
O      1.36100000      3.88400000     15.80500000
H      2.05500000      3.22600000     15.83800000
H      0.91300000      3.80300000     16.64700000
O     14.81000000     -0.48500000      5.88500000
H     14.79500000     -0.18900000      6.79500000
H     14.50700000      0.27200000      5.38300000
O     -2.66700000      4.66100000     -9.46200000
H     -2.25500000      3.88600000     -9.84500000
H     -1.95400000      5.29500000     -9.37900000
O     -0.99800000      1.04100000    -16.78200000
H     -1.16300000      0.10500000    -16.89900000
H     -1.18100000      1.42500000    -17.64000000
O     -4.18200000      6.48400000     12.26300000
H     -4.39800000      6.18000000     11.38100000
H     -3.29900000      6.84400000     12.18200000
O     10.33900000      6.91800000     -8.81000000
H     10.06000000      6.29600000     -9.48200000
H      9.53600000      7.37400000     -8.55800000
O     -3.27600000     -3.40100000    -17.83400000
H     -2.51200000     -2.99900000    -18.24900000
H     -2.91300000     -3.92500000    -17.12000000
O    -11.56600000      8.68700000     -7.56900000
H    -11.69100000      8.82300000     -8.50800000
H    -11.63700000      7.74000000     -7.45300000
O      4.94700000     -2.25900000    -12.35500000
H      5.63400000     -1.83100000    -11.84300000
H      4.41300000     -2.71500000    -11.70400000
O     14.64900000      7.13700000      8.75100000
H     13.69800000      7.03000000      8.72500000
H     14.85100000      7.25500000      9.67900000
O     -6.49200000     -2.46300000      5.74300000
H     -5.56300000     -2.33200000      5.55400000
H     -6.55000000     -3.36900000      6.04700000
O      7.70900000     -2.35000000     14.50700000
H      8.22000000     -1.70800000     14.01400000
H      7.42500000     -2.98600000     13.85100000
O      5.54800000      8.34800000     11.22400000
H      5.48200000      9.04400000     11.87800000
H      6.31600000      7.84200000     11.48900000
O    -12.15100000     -3.53800000     -3.91700000
H    -12.69600000     -4.01700000     -4.54100000
H    -12.36400000     -3.92300000     -3.06700000
O     -5.44700000     13.29000000      1.44200000
H     -4.64800000     12.87500000      1.76700000
H     -5.37400000     14.20200000      1.72300000
O     -7.28200000     -1.57500000      2.97700000
H     -6.51800000     -1.88700000      2.49100000
H     -7.01800000     -1.62300000      3.89500000
O     -4.12400000     -5.82700000      7.49800000
H     -3.66600000     -5.61300000      8.31000000
H     -3.47700000     -5.67100000      6.81000000
O     10.58600000     -0.06300000     -4.04800000
H     10.92000000     -0.71800000     -3.43500000
H      9.71000000      0.14400000     -3.72400000
O     -0.54200000      3.66300000     13.94400000
H      0.18400000      3.71000000     14.56700000
H     -0.16000000      3.93900000     13.11100000
O      2.08100000      8.63200000    -12.85900000
H      1.56300000      9.27300000    -13.34500000
H      2.48900000      9.13700000    -12.15600000
O     11.25400000     -9.57900000      1.98700000
H     11.46700000     -8.66300000      2.16600000
H     11.15100000     -9.97500000      2.85200000
O     -1.92700000     -3.77000000     11.74700000
H     -2.26400000     -3.27500000     12.49300000
H     -2.50900000     -3.53900000     11.02300000
O     -9.23600000    -13.64500000      3.83400000
H     -8.54000000    -14.29100000      3.71600000
H     -9.38400000    -13.62200000      4.78000000
O      4.33900000      8.34800000     -4.24300000
H      4.69200000      8.39400000     -5.13100000
H      4.87100000      7.68200000     -3.80800000
O    -13.16700000      0.79600000     -2.63900000
H    -13.56900000      1.14100000     -1.84200000
H    -13.37400000     -0.13800000     -2.62700000
O      4.34200000     -8.86100000      3.94300000
H      3.52200000     -8.75400000      3.46000000
H      5.01500000     -8.90300000      3.26400000
O     13.49900000      2.44200000     10.01500000
H     13.51400000      3.27000000     10.49500000
H     13.86100000      1.80300000     10.62900000
O     15.02900000     -3.14100000     -6.55700000
H     15.05500000     -4.09300000     -6.65500000
H     14.86800000     -2.81400000     -7.44200000
O     -1.54300000    -13.90000000     -0.43700000
H     -1.71100000    -12.98100000     -0.64400000
H     -2.35900000    -14.34900000     -0.65600000
O    -10.47000000     -5.24900000      5.07200000
H    -11.34000000     -5.57900000      5.29300000
H    -10.62400000     -4.35400000      4.76700000
O     -4.17600000     14.02300000     -4.14600000
H     -4.34300000     13.17900000     -3.72500000
H     -4.10300000     13.81500000     -5.07700000
O     -3.40100000     -6.27900000      2.36900000
H     -3.16000000     -6.94900000      1.72900000
H     -4.34400000     -6.39000000      2.48900000
O     -3.20200000      9.95600000    -12.23000000
H     -4.07200000      9.57100000    -12.12200000
H     -2.65900000      9.50600000    -11.58300000
O      2.47500000      5.13500000    -12.04700000
H      2.45900000      4.97900000    -11.10200000
H      1.68900000      4.69900000    -12.37500000
O     -2.88800000     13.77000000     12.34000000
H     -2.36500000     13.11600000     11.87600000
H     -2.55400000     14.61100000     12.02700000
O    -11.99600000      3.89200000    -10.35900000
H    -11.32400000      3.22400000    -10.21900000
H    -12.62300000      3.75400000     -9.64900000
O     -1.64500000      7.14100000     11.73600000
H     -1.09000000      7.34500000     12.48900000
H     -1.34900000      7.74100000     11.05200000
O     -9.84800000     -2.08100000     -9.63000000
H     -9.95300000     -2.38700000     -8.72900000
H     -9.13500000     -2.61400000     -9.98200000
O    -10.94000000     -3.21600000      8.80500000
H    -10.58000000     -2.56300000      8.20600000
H    -11.78800000     -3.44700000      8.42700000
O      4.10400000     -1.32700000     13.55600000
H      4.20100000     -0.59600000     12.94500000
H      4.49700000     -2.07200000     13.10200000
O     -5.45400000    -12.38800000     -4.48100000
H     -5.86500000    -11.57800000     -4.78400000
H     -6.18700000    -12.97600000     -4.29900000
O     -8.29900000      6.43300000    -11.75700000
H     -7.75000000      5.75600000    -12.15200000
H     -8.29700000      7.14600000    -12.39600000
O     -7.34700000     10.36200000     -2.54100000
H     -7.17500000     11.16500000     -2.05000000
H     -7.50800000      9.70000000     -1.86800000
O     -4.46000000     -8.18400000     14.39000000
H     -4.19600000     -7.34300000     14.01600000
H     -3.67900000     -8.50100000     14.84200000
O    -13.90100000      3.83600000     -8.07900000
H    -14.32000000      4.43700000     -8.69500000
H    -14.62500000      3.46900000     -7.57200000
O      0.19700000     -9.03200000     14.90700000
H      0.71400000     -8.40500000     14.40100000
H      0.80300000     -9.36300000     15.57000000
O      1.45200000     15.77400000     -8.05800000
H      1.83000000     15.05300000     -7.55300000
H      1.86600000     16.55900000     -7.70000000
O     16.99800000      6.17800000      1.71200000
H     16.69000000      6.04300000      0.81600000
H     17.81900000      6.65900000      1.61400000
O     15.00500000      4.79800000     -3.89100000
H     15.29800000      4.68000000     -4.79500000
H     15.07500000      3.92700000     -3.50100000
O     -6.39000000     -1.78500000     10.54200000
H     -6.30100000     -2.69800000     10.81600000
H     -6.48900000     -1.29800000     11.36000000
O    -17.23300000     -4.60600000     -2.75900000
H    -16.83500000     -5.35900000     -2.32200000
H    -17.88300000     -4.98700000     -3.34900000
O     -8.48500000    -11.31800000    -11.35500000
H     -8.81500000    -11.89600000    -10.66800000
H     -7.99800000    -10.64000000    -10.88600000
O      0.82000000    -17.12100000      5.87600000
H      0.43200000    -16.51300000      6.50500000
H      0.75900000    -17.97700000      6.30100000
O      8.83000000     -3.96700000     -7.33800000
H      9.29300000     -3.62700000     -6.57200000
H      8.09900000     -3.36200000     -7.46500000
O     -9.31000000     14.81600000      0.25600000
H    -10.09500000     15.35700000      0.34200000
H     -8.58600000     15.44100000      0.26700000
O      7.80000000      4.03500000     -0.25500000
H      8.55400000      4.13600000      0.32500000
H      7.36200000      3.24300000      0.05500000
O      1.23400000     14.77700000      8.49600000
H      1.67800000     15.62200000      8.57500000
H      0.30500000     14.98500000      8.59400000
O     -3.85700000      5.03400000     -2.62500000
H     -4.05500000      4.28600000     -3.18800000
H     -4.71300000      5.33600000     -2.31900000
O     10.35900000    -13.27100000      7.35800000
H     10.72100000    -14.14800000      7.23300000
H      9.81400000    -13.12300000      6.58500000
O     16.22400000     -2.52700000      1.81100000
H     16.96500000     -2.93000000      2.26400000
H     16.20000000     -1.62900000      2.14300000
O     -3.42700000     -8.25000000      0.33100000
H     -3.79500000     -8.07700000     -0.53500000
H     -2.58000000     -8.65900000      0.15400000
O      2.04000000      6.80100000     15.29600000
H      2.12200000      7.68700000     15.64800000
H      2.53200000      6.25400000     15.90800000
O     -6.31300000    -13.02400000      6.01200000
H     -5.48600000    -13.26300000      6.43200000
H     -6.97100000    -13.55500000      6.46100000
O     -1.66800000      7.91000000      3.20200000
H     -1.04800000      7.18900000      3.09100000
H     -2.44400000      7.50200000      3.58700000
O      7.23200000     -2.48200000      2.68700000
H      7.32400000     -3.19100000      2.05100000
H      7.15200000     -2.92600000      3.53200000
O     11.90900000      4.52700000     -5.53000000
H     12.33300000      3.67200000     -5.60200000
H     11.00900000      4.37300000     -5.82000000
O      5.29800000     -7.03200000    -14.60000000
H      5.06800000     -7.86500000    -14.18900000
H      5.71400000     -7.27900000    -15.42600000
O     14.42300000      5.19400000     -0.93300000
H     14.56100000      5.44700000     -1.84600000
H     14.35400000      4.24000000     -0.95700000
O     -9.73300000     10.48300000     -7.10700000
H     -9.16800000     10.33500000     -7.86600000
H    -10.41300000      9.81400000     -7.18100000
O     -8.70000000     -0.94500000      0.71500000
H     -8.71300000     -1.75000000      0.19800000
H     -8.30500000     -1.20100000      1.54800000
O     -0.70800000     11.86100000     11.90500000
H     -0.21700000     12.46900000     12.45700000
H     -0.14300000     11.71600000     11.14700000
O      7.60800000      3.56300000     12.51900000
H      7.07800000      3.13000000     11.85000000
H      7.20900000      4.42800000     12.61800000
O      4.07700000     11.90000000     10.73000000
H      4.92100000     11.46300000     10.61400000
H      4.15100000     12.70300000     10.21400000
O     10.50300000     -7.60400000    -13.63100000
H     10.48900000     -6.92600000    -14.30700000
H      9.94900000     -7.25600000    -12.93200000
O     -0.57100000      6.48500000     -8.13300000
H     -0.71600000      6.04300000     -7.29600000
H     -0.77000000      7.40500000     -7.95500000
O      2.68000000      7.20400000      0.52000000
H      2.64200000      6.24900000      0.56000000
H      1.84900000      7.46100000      0.12100000
O      9.93100000      4.40000000      1.47400000
H     10.82600000      4.58600000      1.18900000
H      9.69300000      5.15000000      2.01900000
O     -3.38900000     12.37600000     -9.45200000
H     -3.40800000     13.12800000     -8.86100000
H     -3.21200000     11.62700000     -8.88200000
O     -2.55200000      4.61900000     15.64900000
H     -2.07200000      4.53700000     14.82500000
H     -1.93600000      5.04800000     16.24300000
O     -1.39000000     10.72600000     -1.48400000
H     -2.14700000     10.93300000     -2.03100000
H     -1.43900000      9.77900000     -1.35500000
O      2.18900000      8.14100000    -16.79300000
H      2.49600000      8.86400000    -16.24600000
H      1.81900000      7.51200000    -16.17400000
O     -3.01700000     -1.88800000     13.14400000
H     -3.78300000     -1.86600000     12.57000000
H     -3.24300000     -1.30200000     13.86600000
O      9.70000000      3.50600000     -2.10200000
H      9.41400000      2.60400000     -1.95300000
H      9.20000000      4.02300000     -1.47100000
O      3.58800000      1.64200000     14.76700000
H      4.45400000      2.03500000     14.87800000
H      3.48100000      1.56400000     13.81900000
O      1.52200000    -10.32800000    -10.57200000
H      1.78000000     -9.43600000    -10.80800000
H      0.82900000    -10.21300000     -9.92200000
O    -12.39600000      1.77600000      4.08300000
H    -11.52000000      1.96900000      3.75000000
H    -12.52100000      2.39600000      4.80200000
O      3.11900000     -8.68400000    -11.94600000
H      3.12100000     -7.72700000    -11.96400000
H      3.94300000     -8.93400000    -12.36300000
O     -0.61100000    -10.55900000     -8.35300000
H     -1.43000000    -10.23500000     -7.97700000
H     -0.67500000    -11.51100000     -8.28200000
O     11.00300000      0.65900000      4.05800000
H     10.32200000      0.96200000      4.65800000
H     11.05200000     -0.28600000      4.20800000
O    -11.00000000     -7.54000000      3.16300000
H    -11.75800000     -6.96500000      3.26800000
H    -10.27900000     -6.94800000      2.94600000
O      8.57100000     12.85600000      4.11300000
H      9.51500000     12.74800000      4.00000000
H      8.34900000     13.60900000      3.56500000
O     -9.62900000      1.76200000      3.04500000
H     -9.28900000      2.46300000      2.49000000
H     -8.88200000      1.17900000      3.18000000
O     -1.60700000      1.42300000     14.85700000
H     -1.20500000      2.24200000     14.57000000
H     -0.86900000      0.86600000     15.10200000
O      6.59000000      1.53000000      7.89100000
H      7.37600000      1.98300000      8.19700000
H      5.86400000      2.04500000      8.24300000
O     12.57100000     -5.20000000     -8.42700000
H     11.68800000     -5.45600000     -8.69500000
H     12.56700000     -5.29100000     -7.47400000
O      8.81700000      0.98000000      5.74200000
H      9.03900000      1.53600000      6.48800000
H      7.87200000      1.09000000      5.63400000
O      0.97500000      0.61000000     10.57100000
H      0.65700000      1.50800000     10.66300000
H      0.45000000      0.10500000     11.19200000
O     -1.31400000    -11.61100000      3.60900000
H     -1.64900000    -12.27200000      4.21500000
H     -2.07700000    -11.07400000      3.39500000
O     -7.35400000     16.41100000      0.61900000
H     -7.13900000     17.14400000      0.04200000
H     -6.50500000     16.04400000      0.86600000
O      5.79800000     -7.04400000      8.40900000
H      6.16800000     -7.18100000      9.28200000
H      4.90800000     -7.39000000      8.46900000
O    -11.25600000     -5.04100000     13.27200000
H    -10.86900000     -5.82700000     13.65900000
H    -10.51400000     -4.56900000     12.89500000
O      5.82800000      5.83500000      2.99400000
H      5.49000000      6.35000000      3.72600000
H      5.26600000      5.06100000      2.96500000
O    -16.33400000      2.08100000     -1.62100000
H    -16.13500000      2.87500000     -1.12500000
H    -15.86300000      2.19100000     -2.44800000
O      3.89000000     12.85400000      6.86900000
H      4.74400000     13.13900000      6.54400000
H      3.59900000     13.57000000      7.43500000
O    -12.19300000      9.37300000      0.67300000
H    -12.96100000      9.93900000      0.74600000
H    -11.74300000      9.68100000     -0.11400000
O    -14.08300000     -1.56700000     -4.17200000
H    -13.85000000     -1.31200000     -5.06500000
H    -13.42100000     -2.21300000     -3.92700000
O     -5.00700000     -2.94200000     -3.72800000
H     -5.87300000     -2.57600000     -3.54800000
H     -5.17000000     -3.64900000     -4.35100000
O     -0.53100000      8.55400000      6.56800000
H     -0.27900000      9.32000000      7.08300000
H      0.27400000      8.04200000      6.49100000
O      1.71500000      9.30900000     11.81200000
H      1.97300000     10.22300000     11.93000000
H      1.70200000      9.18500000     10.86300000
O     -0.31000000    -15.18000000      7.47100000
H     -1.01900000    -14.64200000      7.82300000
H      0.13900000    -15.52100000      8.24500000
O     11.07900000     -6.05900000      7.55000000
H     10.24400000     -6.02400000      7.08300000
H     11.23600000     -6.99300000      7.68900000
O      6.70000000    -13.64600000     -4.85500000
H      7.31000000    -13.56000000     -5.58600000
H      7.12100000    -13.17700000     -4.13400000
O      6.10400000      1.17700000    -12.54200000
H      6.10700000      1.97200000    -13.07600000
H      6.68300000      0.57400000    -13.00900000
O     -0.45600000      6.56200000     17.01600000
H      0.07300000      6.27800000     16.27100000
H     -1.07400000      7.19100000     16.64500000
O      8.70900000     -9.09800000     -5.49000000
H      7.88900000     -9.24300000     -5.96100000
H      8.44000000     -8.71700000     -4.65400000
O    -15.19600000     -7.17300000     -3.40000000
H    -16.07300000     -7.33100000     -3.04900000
H    -14.67200000     -7.90400000     -3.07200000
O      5.41800000      0.35900000     -1.99200000
H      4.54400000      0.73400000     -1.87800000
H      5.93500000      0.73800000     -1.28200000
O      6.89200000     15.06600000     -1.67800000
H      7.16100000     15.00700000     -2.59500000
H      5.95300000     15.24900000     -1.71500000
O      6.66800000     11.04500000      5.33700000
H      5.97900000     11.44900000      4.80900000
H      7.45800000     11.54000000      5.12000000
O    -13.00100000     -3.78400000     -8.60800000
H    -13.16400000     -4.60000000     -8.13500000
H    -12.27000000     -3.98600000     -9.19100000
O      9.01600000     -3.53700000     -3.59400000
H      8.78300000     -4.46000000     -3.69000000
H      8.28800000     -3.06300000     -3.99700000
O      6.71200000    -13.48900000      2.69900000
H      6.64200000    -14.40400000      2.97100000
H      5.82600000    -13.25200000      2.42700000
O     -1.00800000      3.68900000    -15.94600000
H     -0.92900000      2.73700000    -15.89700000
H     -1.53100000      3.84600000    -16.73200000
O     -3.28600000     15.15900000     -7.35200000
H     -3.02100000     14.34500000     -6.92300000
H     -2.51200000     15.43200000     -7.84500000
O     -1.16700000    -10.19400000     -2.71600000
H     -1.52100000     -9.67000000     -3.43500000
H     -0.31400000    -10.49000000     -3.03300000
O    -14.38600000      0.60100000     -7.98800000
H    -15.07100000      1.22200000     -7.74000000
H    -14.52300000      0.45500000     -8.92400000
O     13.93900000      3.46900000      2.01200000
H     13.19800000      3.17000000      1.48400000
H     13.95600000      4.41800000      1.88600000
O      3.85300000     -9.28100000     -2.55500000
H      4.58800000     -9.29000000     -3.16800000
H      4.17800000     -9.74400000     -1.78300000
O     12.21500000     -7.06600000      3.02500000
H     12.26900000     -7.18600000      3.97300000
H     11.88600000     -6.17400000      2.91400000
O    -12.29800000      5.92000000     -6.87200000
H    -11.45700000      5.58300000     -7.18000000
H    -12.94900000      5.34600000     -7.27400000
O      1.27800000      6.49300000      6.67100000
H      1.95200000      6.96700000      7.15800000
H      1.02100000      5.77700000      7.25300000
O    -12.33400000     13.45300000     -1.67300000
H    -12.66200000     12.99100000     -2.44400000
H    -11.54700000     12.97000000     -1.42000000
O     12.09300000     -4.11100000      2.73700000
H     11.37600000     -4.17100000      2.10600000
H     12.75800000     -3.58400000      2.29400000
O      7.10400000      8.68600000    -11.28700000
H      7.62400000      8.63300000    -10.48500000
H      6.54400000      9.45200000    -11.16000000
O     -6.95500000     -3.96300000      0.39100000
H     -6.18100000     -4.11100000     -0.15100000
H     -6.70300000     -4.27800000      1.26000000
O     -0.38300000     10.38900000     -4.97700000
H     -0.98300000     10.59400000     -4.26000000
H     -0.55200000      9.46700000     -5.17400000
O      2.51900000      0.24900000      8.03100000
H      2.78700000     -0.57300000      7.62000000
H      1.96200000     -0.01800000      8.76200000
O      4.33100000      3.14800000     -3.88600000
H      5.04500000      2.75800000     -3.38200000
H      3.54900000      2.98500000     -3.35900000
O     -8.70900000     -5.20200000    -10.76700000
H     -8.53300000     -4.27500000    -10.92700000
H     -9.28600000     -5.20900000    -10.00400000
O     12.06200000      3.31800000      6.47000000
H     12.32600000      4.14600000      6.87100000
H     11.91400000      3.53300000      5.54900000
O     11.81900000     10.43800000     -6.52100000
H     12.25300000      9.59200000     -6.63400000
H     12.37500000     11.05800000     -6.99300000
O     11.96500000     11.89300000      0.28000000
H     11.70500000     11.66200000      1.17200000
H     11.94600000     12.85000000      0.26600000
O      0.02300000     -5.04600000    -17.87000000
H     -0.63700000     -4.70400000    -17.26700000
H      0.23600000     -4.30500000    -18.43700000
O      5.46600000     -6.98600000     15.19100000
H      5.61100000     -7.91600000     15.35900000
H      4.72800000     -6.96500000     14.58200000
O      3.16700000      0.56800000     -9.43500000
H      2.49500000      0.95000000     -8.87000000
H      3.55700000     -0.12800000     -8.90600000
O      4.58200000    -14.89100000      7.32200000
H      5.28600000    -15.53600000      7.25900000
H      4.38700000    -14.84000000      8.25800000
O     16.77300000      0.07500000     -4.25600000
H     16.36100000     -0.69700000     -4.64200000
H     16.18700000      0.79800000     -4.48200000
O     12.57600000      3.11900000     -8.84800000
H     12.44200000      2.18600000     -8.68200000
H     11.88000000      3.55300000     -8.35400000
O     -7.93900000      3.77500000     -9.85100000
H     -8.22700000      3.18300000    -10.54600000
H     -8.35100000      4.61200000    -10.06500000
O     -3.59100000     -5.15000000    -11.15900000
H     -2.95700000     -5.86100000    -11.25200000
H     -4.39700000     -5.49500000    -11.54300000
O      9.97200000     -5.73000000     -8.90300000
H      9.43400000     -6.51400000     -8.79700000
H      9.44600000     -5.02500000     -8.52700000
O      6.08700000      9.84400000      9.07000000
H      5.63000000      9.26700000      9.68200000
H      5.54500000      9.83400000      8.28100000
O     -4.52400000     11.15100000     -5.26100000
H     -4.24300000     10.26300000     -5.03800000
H     -5.46800000     11.15000000     -5.10000000
O    -12.10000000      3.33700000      6.10200000
H    -12.99100000      3.68800000      6.10000000
H    -11.87100000      3.27100000      7.02800000
O      3.08700000     -0.95600000    -13.81400000
H      2.42700000     -0.75600000    -13.15000000
H      3.81400000     -1.33800000    -13.32200000
O      3.77900000     14.26900000      1.59400000
H      3.07300000     14.61000000      2.14200000
H      3.38900000     14.18900000      0.72400000
O      7.64500000     -4.85400000    -13.53500000
H      7.59300000     -5.73800000    -13.17000000
H      8.47800000     -4.83800000    -14.00500000
O     -4.09800000    -12.02200000      1.56800000
H     -3.85000000    -12.01800000      0.64400000
H     -3.82900000    -11.16200000      1.89200000
O      5.19500000      3.05000000     10.37200000
H      4.68900000      2.71700000      9.63200000
H      4.58900000      3.62600000     10.83800000
O      5.73900000     -8.75600000     -4.68300000
H      5.45700000     -9.52200000     -5.18300000
H      5.75300000     -8.04400000     -5.32300000
O     -4.17400000      2.18900000    -12.87000000
H     -4.55200000      2.56200000    -12.07400000
H     -4.91200000      1.76800000    -13.31100000
O     -6.54500000     -9.45800000      1.87000000
H     -7.10100000    -10.21700000      2.04300000
H     -6.41200000     -9.05700000      2.73000000
O    -13.82800000      4.36600000     11.15700000
H    -14.44100000      4.44100000     11.88800000
H    -14.16800000      3.64100000     10.63200000
O    -13.92500000     -1.74600000      8.12200000
H    -14.13300000     -0.84000000      7.89400000
H    -13.64900000     -2.14300000      7.29700000
O     -0.93100000     -3.29700000      5.60100000
H     -1.28300000     -2.79600000      6.33700000
H     -0.00700000     -3.42300000      5.81600000
O      3.04700000     -7.14000000      8.35800000
H      3.13900000     -6.62900000      9.16200000
H      2.47100000     -6.61400000      7.80400000
O     -8.37900000     -5.24900000     -2.69200000
H     -7.70500000     -5.02800000     -2.04800000
H     -8.04100000     -6.02700000     -3.13500000
O    -11.05000000     -0.17400000      9.66700000
H    -10.64100000      0.04300000     10.50500000
H    -10.57700000     -0.94800000      9.36200000
O     13.64700000     -1.41900000     -2.33400000
H     14.05900000     -0.98000000     -1.59000000
H     12.87000000     -0.89200000     -2.52300000
O     -9.29100000    -13.21900000     -1.05800000
H     -9.75300000    -12.99300000     -0.25100000
H     -8.73000000    -12.46300000     -1.23100000
O      7.37100000     -7.16900000     10.90900000
H      7.43600000     -6.94300000     11.83700000
H      8.20800000     -7.58700000     10.70600000
O      0.83900000     -0.64400000     15.12800000
H      0.35400000     -0.36300000     15.90400000
H      1.68800000     -0.92900000     15.46500000
O     -0.02400000      4.73100000      0.31100000
H      0.41500000      5.30500000     -0.31700000
H     -0.95700000      4.86800000      0.14900000
O     -3.96600000     -7.31200000     10.52900000
H     -3.52000000     -7.52600000      9.71000000
H     -4.89400000     -7.45200000     10.34100000
O     -6.67900000     -3.09300000     14.34100000
H     -7.53100000     -2.89700000     14.72900000
H     -6.15200000     -2.31300000     14.51400000
O    -12.44100000     10.62700000      7.77500000
H    -12.05600000     11.16600000      7.08400000
H    -13.12800000     10.12700000      7.33400000
O      3.98300000     -5.69200000     11.33400000
H      4.66300000     -5.04500000     11.14700000
H      3.61100000     -5.41400000     12.17100000
O     16.41100000     -5.07200000      0.35800000
H     16.23900000     -4.46300000      1.07600000
H     15.54600000     -5.38700000      0.09800000
O     -8.19200000      7.12100000     -5.86600000
H     -8.23000000      7.06000000     -6.82000000
H     -9.00100000      6.70500000     -5.56700000
O     -5.89500000     -4.85800000     -5.73900000
H     -6.73000000     -5.32000000     -5.81100000
H     -5.67100000     -4.62600000     -6.64000000
O     -8.42200000     -9.41400000     -8.84800000
H     -9.30800000     -9.45700000     -9.20900000
H     -8.36900000    -10.16000000     -8.25100000
O     -6.46100000      5.54800000      1.33100000
H     -6.29700000      4.83400000      1.94700000
H     -6.73800000      6.28000000      1.88100000
O     -7.71000000      4.40400000      8.91700000
H     -8.28700000      3.70600000      8.60600000
H     -8.04800000      5.19700000      8.50200000
O      5.33300000     11.75400000     -3.51200000
H      6.28400000     11.65700000     -3.56400000
H      5.11000000     11.45400000     -2.63100000
O      6.16900000     -9.26800000      1.82100000
H      6.64600000    -10.09700000      1.82300000
H      6.16500000     -8.99600000      0.90300000
O     -6.58200000     -7.76000000      9.58700000
H     -6.46300000     -8.66700000      9.30300000
H     -7.37300000     -7.46900000      9.13400000
O     -6.19000000      5.43400000     -1.26900000
H     -6.53700000      5.67300000     -0.40900000
H     -6.12900000      4.47900000     -1.24600000
O      2.65100000     -6.89100000    -15.26200000
H      3.58300000     -6.87000000    -15.04100000
H      2.62600000     -6.73800000    -16.20600000
O     -6.26700000      0.13600000      7.08200000
H     -6.43500000      0.78200000      6.39500000
H     -6.42100000     -0.70800000      6.65900000
O      5.39400000     -1.04900000      8.58000000
H      6.15200000     -1.27800000      8.04300000
H      5.19900000     -0.14200000      8.34500000
O     11.20400000      9.20300000      4.38500000
H     10.29800000      9.03500000      4.12600000
H     11.22300000      9.02300000      5.32500000
O      7.71300000     -0.56500000     -3.72900000
H      7.02500000     -0.29700000     -3.11900000
H      7.35900000     -1.34200000     -4.16200000
O    -10.80700000     -0.27300000     -5.85000000
H    -11.03500000      0.58500000     -5.49100000
H    -11.64300000     -0.73500000     -5.91500000
O    -16.51800000     -2.53700000      5.71800000
H    -16.78900000     -2.82100000      4.84400000
H    -15.56200000     -2.52300000      5.67800000
O     -0.37000000     18.30800000     -2.16400000
H     -0.88600000     18.78600000     -2.81400000
H     -0.91400000     17.55400000     -1.93500000
O      2.76600000    -15.18300000      5.42600000
H      2.05200000    -15.76400000      5.68600000
H      3.34700000    -15.16200000      6.18600000
O      3.19100000      0.93000000     12.14500000
H      3.38600000      1.72400000     11.64700000
H      2.59000000      0.43800000     11.58400000
O     -3.64200000     -0.95900000     -9.96600000
H     -4.41900000     -0.78900000    -10.49900000
H     -3.22000000     -1.70700000    -10.38900000
O     -6.87600000     -5.30300000      3.66200000
H     -6.62100000     -4.97100000      4.52300000
H     -6.85700000     -6.25500000      3.75600000
O     -3.00300000     14.73400000      6.35300000
H     -3.89700000     14.69600000      6.01300000
H     -2.46500000     14.36600000      5.65200000
O     11.83900000     -4.17500000    -12.15300000
H     11.85900000     -3.34300000    -12.62500000
H     11.76900000     -3.92600000    -11.23200000
O      4.84800000     -4.29000000     -4.36100000
H      4.25600000     -4.55200000     -5.06600000
H      4.85400000     -5.03700000     -3.76300000
O      7.11200000     10.00800000      2.27700000
H      6.94600000     10.93100000      2.08400000
H      6.54900000      9.53100000      1.66700000
O     -9.13500000     10.17800000      1.25700000
H     -9.75300000     10.45600000      0.58100000
H     -8.92200000     10.98100000      1.73200000
O    -11.67500000      9.11100000    -10.13800000
H    -11.55600000      8.27200000    -10.58200000
H    -11.66100000      9.75900000    -10.84200000
O    -12.33400000     -8.54900000      5.71800000
H    -11.88000000     -8.32200000      4.90700000
H    -13.25700000     -8.37200000      5.53300000
O      8.42600000    -10.56700000      6.70900000
H      7.98200000    -11.41200000      6.78200000
H      8.54300000    -10.44000000      5.76700000
O     11.23200000      8.34700000    -11.44000000
H     10.84700000      8.04600000    -10.61700000
H     12.15900000      8.12000000    -11.36800000
O     14.55700000      0.31100000     -0.16200000
H     13.68000000      0.35300000      0.21800000
H     15.14100000      0.22300000      0.59100000
O    -16.03600000      4.46700000     -0.12400000
H    -15.53200000      5.26500000     -0.28000000
H    -16.86900000      4.77500000      0.23200000
O     -3.49900000     14.18300000     -0.90000000
H     -3.95800000     13.65100000     -1.55000000
H     -2.77700000     13.62800000     -0.60300000
O     -0.48300000     -4.07200000     -9.39500000
H     -0.68200000     -5.00800000     -9.37700000
H     -1.12100000     -3.70200000    -10.00500000
O     -6.76700000    -13.40200000     -8.03200000
H     -6.78200000    -14.03000000     -7.31000000
H     -6.80600000    -13.94300000     -8.82100000
O      6.44500000      0.06500000     15.86400000
H      6.36400000     -0.62400000     15.20500000
H      6.12600000      0.85400000     15.42600000
O      4.40700000      9.03700000      4.61000000
H      5.13600000      9.64800000      4.71700000
H      3.96400000      9.33000000      3.81300000
O      1.11300000     -8.21900000     -2.21900000
H      0.57100000     -8.32400000     -1.43700000
H      1.97400000     -8.54900000     -1.96100000
O      0.50000000     -5.69400000     -2.68300000
H      1.06500000     -5.36900000     -1.98200000
H      0.67600000     -6.63400000     -2.71600000
O     -4.66900000    -17.04100000      1.66200000
H     -5.09800000    -16.41400000      2.24500000
H     -4.49800000    -17.80300000      2.21500000
O      1.22100000    -13.04900000      0.01300000
H      1.58700000    -13.83600000      0.41700000
H      0.29600000    -13.25600000     -0.12000000
O     -9.75600000     -1.41800000      7.01000000
H     -9.51700000     -1.82300000      6.17700000
H    -10.39700000     -0.74700000      6.77500000
O     -0.76500000    -10.37500000    -14.54900000
H      0.05200000    -10.52000000    -14.07200000
H     -1.37300000    -11.01700000    -14.18400000
O      0.86100000     -0.61100000      5.60500000
H      1.20500000     -0.81600000      4.73500000
H      1.59100000     -0.78700000      6.19900000
O     12.45200000      1.79600000     -2.34800000
H     11.86600000      1.32400000     -2.94100000
H     12.99300000      2.33500000     -2.92600000
O    -10.15000000      3.22500000     12.62200000
H    -10.23100000      4.07500000     12.19000000
H     -9.25900000      2.93800000     12.41900000
O      0.55400000     12.08600000      1.71300000
H     -0.02300000     11.83800000      2.43500000
H      1.43700000     12.01800000      2.07700000
O     -4.88000000     -5.10100000     15.39400000
H     -5.40000000     -4.32000000     15.20700000
H     -4.69900000     -5.48100000     14.53400000
O     -7.81800000     -3.31900000      8.56100000
H     -7.26700000     -2.79200000      9.14000000
H     -8.35300000     -2.67800000      8.09200000
O     -3.76100000     11.87200000      4.78000000
H     -3.88900000     11.51000000      3.90300000
H     -4.61800000     11.79400000      5.19800000
O     -3.79900000      4.90300000     -5.92700000
H     -4.04800000      4.30500000     -5.22300000
H     -4.60600000      5.03500000     -6.42500000
O     -1.34500000     17.90200000      1.53700000
H     -1.54100000     16.97300000      1.65400000
H     -0.76400000     18.11800000      2.26700000
O     -2.79100000     12.61600000     -6.75300000
H     -1.90600000     12.29800000     -6.57700000
H     -3.36300000     11.91200000     -6.44700000
O     12.28400000    -13.49400000      1.56600000
H     11.34300000    -13.66600000      1.58000000
H     12.52500000    -13.55000000      0.64100000
O      4.60500000     -6.08000000     -2.31700000
H      5.03300000     -6.83400000     -1.91300000
H      3.92900000     -5.82300000     -1.68900000
O      7.14100000     -4.89500000    -10.42100000
H      7.28800000     -3.95400000    -10.52200000
H      7.29800000     -5.25700000    -11.29300000
O     13.67300000     -2.73800000      1.04300000
H     14.60600000     -2.72300000      1.25500000
H     13.63800000     -3.04700000      0.13800000
O     10.27100000    -11.24200000     -7.39000000
H     10.66100000    -11.08900000     -8.25100000
H      9.33400000    -11.10500000     -7.52400000
O     -9.54800000     -3.63500000     11.12200000
H     -9.20300000     -2.75900000     11.29900000
H    -10.08100000     -3.52700000     10.33500000
O     13.71700000     -4.45900000     -1.17900000
H     13.23300000     -5.24000000     -0.91400000
H     13.96300000     -4.62600000     -2.08900000
O     12.79300000     -5.40300000     11.05900000
H     11.86100000     -5.18500000     11.07900000
H     13.10600000     -5.19700000     11.94000000
O    -15.13600000     -6.89900000     -0.38100000
H    -14.81900000     -7.80200000     -0.33800000
H    -16.00400000     -6.96800000     -0.77800000
O     -3.51300000    -15.96100000     -6.56900000
H     -3.10700000    -15.09500000     -6.55300000
H     -3.71100000    -16.11600000     -7.49200000
O     -6.23800000    -14.84500000     -1.46000000
H     -6.88100000    -15.16700000     -0.82800000
H     -6.53500000    -15.19300000     -2.30100000
O     -5.58500000     -6.19500000    -12.61300000
H     -5.91000000     -6.89600000    -13.17800000
H     -5.55800000     -5.42400000    -13.17900000
O     -0.25700000     -6.65100000      3.62100000
H     -0.02400000     -6.17700000      4.42000000
H     -0.78500000     -7.38900000      3.92600000
O    -14.24800000      9.23400000      5.87200000
H    -14.88100000      9.92500000      6.06900000
H    -14.76900000      8.43100000      5.84900000
O      1.42600000     -2.64900000    -18.32500000
H      1.20900000     -2.41900000    -17.42200000
H      2.38000000     -2.58100000    -18.36700000
O     -6.74800000     11.16600000      4.99500000
H     -7.38900000     10.56600000      4.61400000
H     -7.22700000     11.61800000      5.69000000
O      4.30600000      6.54600000      5.53000000
H      3.53700000      6.05200000      5.24600000
H      4.09100000      7.45800000      5.33400000
O     13.95900000     -0.60600000    -11.27300000
H     13.14500000     -0.24700000    -11.62800000
H     14.36500000     -1.05700000    -12.01300000
O      3.33400000      1.98700000    -12.40000000
H      4.16100000      1.67600000    -12.03200000
H      3.33100000      2.92700000    -12.22000000
O      7.04300000     -4.12800000      4.84200000
H      6.76400000     -5.02200000      4.64700000
H      6.58800000     -3.90600000      5.65400000
O     -8.11800000    -15.60500000     -3.45700000
H     -8.01700000    -16.55500000     -3.52600000
H     -9.05400000    -15.47400000     -3.30700000
O     14.05100000     -0.46600000     -6.09400000
H     14.55300000     -1.12400000     -6.57400000
H     13.13600000     -0.67500000     -6.28600000
O     11.52300000     -0.55600000     -7.49700000
H     10.79200000      0.02600000     -7.28800000
H     11.37400000     -1.33100000     -6.95500000
O    -13.30700000      6.75500000     -0.44400000
H    -13.84300000      6.83200000      0.34500000
H    -12.52200000      7.26700000     -0.25000000
O    -12.99500000      9.36400000     -3.81100000
H    -13.50000000     10.14700000     -4.02800000
H    -12.08200000      9.62700000     -3.92800000
O     10.97100000    -11.54400000      4.02200000
H     11.61000000    -12.23000000      3.83400000
H     10.38300000    -11.93500000      4.66900000
O      7.83600000     12.85200000     -6.23900000
H      7.97100000     12.43400000     -5.38900000
H      8.46400000     12.42200000     -6.82000000
O      7.79800000    -11.69600000     -3.30900000
H      8.43000000    -12.01500000     -2.66400000
H      8.31400000    -11.14800000     -3.90000000
O     -0.99400000      4.48200000     -5.86200000
H     -1.88100000      4.72300000     -6.13000000
H     -0.75200000      3.76700000     -6.44900000
O    -15.23800000      7.06400000      1.33600000
H    -15.97400000      6.78500000      1.88100000
H    -15.15900000      8.00300000      1.50200000
O     -5.66100000     15.51100000      8.91000000
H     -4.84700000     15.65800000      9.39200000
H     -5.56200000     14.63700000      8.53400000
O     13.17000000      1.98800000     -5.18500000
H     12.91600000      1.15900000     -5.59100000
H     14.11700000      2.03700000     -5.31300000
O     -2.80700000     -5.81000000     -5.72500000
H     -3.11700000     -5.85200000     -6.63000000
H     -3.53200000     -6.16200000     -5.20800000
O     14.49400000      7.62800000     -7.87100000
H     13.60300000      7.54100000     -7.53400000
H     14.44800000      8.36100000     -8.48500000
O    -10.24200000      5.92900000     -4.73300000
H    -11.17600000      5.86300000     -4.93200000
H    -10.21000000      6.10500000     -3.79200000
O     -1.58400000      0.25100000      8.74800000
H     -2.15800000      0.71900000      9.35400000
H     -0.69900000      0.46000000      9.04600000
O     -0.62000000     -8.65700000     -0.08000000
H     -0.90500000     -9.29700000     -0.73200000
H     -0.31300000     -9.18600000      0.65600000
O      3.42400000      4.19600000     -6.96300000
H      2.71900000      4.83900000     -6.88500000
H      4.16600000      4.59800000     -6.51100000
O     -7.08400000     -7.53600000     15.19900000
H     -6.20000000     -7.83200000     14.97900000
H     -7.48800000     -7.34000000     14.35300000
O    -11.08900000      0.51000000      1.06400000
H    -10.69900000      1.02200000      1.77200000
H    -10.35600000      0.02300000      0.68800000
O      6.51300000     14.37000000     -4.24900000
H      5.94800000     13.64200000     -3.99000000
H      6.96600000     14.05500000     -5.03100000
O     -1.47800000      9.13200000    -10.02000000
H     -0.82900000      9.38500000     -9.36300000
H     -1.13200000      8.32300000    -10.39900000
O     -4.64800000      4.40300000     13.80400000
H     -3.89700000      4.62100000     14.35700000
H     -4.70100000      5.12500000     13.17800000
O    -10.58700000    -12.71100000     -3.45100000
H    -10.32600000    -12.50100000     -2.55400000
H    -11.54000000    -12.79100000     -3.41100000
O     -2.85400000     -8.23500000    -14.08300000
H     -3.54800000     -8.04100000    -14.71200000
H     -2.23600000     -8.78100000    -14.56900000
O      7.75100000     -4.80900000      0.71600000
H      7.11100000     -4.38000000      0.14700000
H      8.44600000     -5.09300000      0.12300000
O      1.83500000      8.42200000     -3.09000000
H      2.70000000      8.34800000     -3.49400000
H      1.88500000      9.22100000     -2.56400000
O     -1.90100000      0.61700000    -13.50600000
H     -2.53400000      1.33400000    -13.45600000
H     -1.07400000      1.04300000    -13.73300000
O     -3.20500000      2.45000000      4.89800000
H     -3.94100000      1.93300000      4.57100000
H     -2.62400000      1.80900000      5.30800000
O     -5.93800000     -4.42100000     11.42900000
H     -6.85300000     -4.68800000     11.33300000
H     -5.62100000     -4.91900000     12.18200000
O    -11.74900000      7.37300000      7.29000000
H    -12.58300000      7.45000000      7.75300000
H    -11.99400000      7.22800000      6.37700000
O      9.48800000     14.90500000      0.26900000
H      8.96100000     15.35200000     -0.39300000
H     10.32600000     15.36600000      0.26000000
O     -4.71100000     15.80400000      1.45100000
H     -4.37100000     16.40000000      2.11700000
H     -3.95300000     15.59900000      0.90300000
O     -0.34500000     -6.79900000     -8.46200000
H      0.52600000     -7.18200000     -8.57300000
H     -0.35500000     -6.48400000     -7.55800000
O     10.97800000     11.87500000      3.15400000
H     11.05200000     11.01100000      3.55800000
H     10.13700000     11.85500000      2.69600000
O     15.26000000     -5.41900000     -9.32900000
H     15.31700000     -5.79000000    -10.20900000
H     14.32400000     -5.41000000     -9.13300000
O      0.06400000      7.99300000     13.63100000
H      0.66600000      8.40800000     13.01200000
H      0.63100000      7.64700000     14.32100000
O     -7.78900000      3.02800000     11.37100000
H     -7.71100000      2.15800000     10.98100000
H     -7.64700000      3.63200000     10.64200000
O    -12.94800000     -5.08300000     -1.87900000
H    -13.53000000     -5.74700000     -2.25000000
H    -12.15500000     -5.56500000     -1.64500000
O      8.14000000     11.40200000     -4.01200000
H      8.48300000     10.61000000     -4.42600000
H      8.67500000     11.51200000     -3.22600000
O     -4.51100000     -5.49600000     -8.06000000
H     -5.22500000     -6.09300000     -8.28300000
H     -4.24500000     -5.11700000     -8.89700000
O     -0.23600000     -8.97500000     -5.68300000
H     -0.07100000     -8.04500000     -5.52300000
H     -0.23900000     -9.05700000     -6.63600000
O     -3.34100000     -6.89700000     -2.96400000
H     -2.79900000     -7.53100000     -3.43300000
H     -2.73000000     -6.20800000     -2.70000000
O      2.76800000      3.92800000      0.29500000
H      3.12000000      3.45400000      1.04900000
H      1.86100000      4.12000000      0.53500000
O    -12.59300000      3.72800000      1.10100000
H    -12.69100000      4.14700000      0.24600000
H    -12.99000000      2.86400000      0.99100000
O     -7.69200000     -2.76400000    -11.50300000
H     -7.80600000     -2.85000000    -12.45000000
H     -6.94400000     -2.17500000    -11.40500000
O    -13.31000000     -9.67400000     -7.05000000
H    -14.12200000     -9.41000000     -7.48100000
H    -13.59500000    -10.20600000     -6.30700000
O     -8.21100000     -7.13700000     12.46200000
H     -7.82200000     -7.92800000     12.08900000
H     -8.67100000     -6.72800000     11.72900000
O     12.36500000      5.90000000      1.06300000
H     12.95200000      5.71700000      0.33000000
H     12.94800000      6.13900000      1.78300000
O    -13.05100000     -1.47500000     -6.75200000
H    -13.61600000     -0.91600000     -7.28500000
H    -12.61900000     -2.05000000     -7.38300000
O     15.60500000     -2.54800000     -3.91900000
H     14.78300000     -2.27800000     -3.50900000
H     15.37000000     -2.72700000     -4.82900000
O      5.67800000     -9.37100000    -13.13100000
H      6.01000000     -9.71900000    -12.30300000
H      5.93400000    -10.02200000    -13.78400000
O     12.98000000     -2.00000000      8.66300000
H     13.03600000     -1.90500000      9.61300000
H     12.21700000     -1.47800000      8.41400000
O    -12.63900000     -2.96500000      0.07700000
H    -11.71800000     -2.79300000     -0.11700000
H    -12.83200000     -3.78400000     -0.38000000
O      4.67800000      0.92800000    -15.79200000
H      4.27600000      0.64300000    -14.97100000
H      4.16300000      0.49700000    -16.47400000
O      0.52200000     13.78400000     -2.91200000
H      0.13000000     13.05100000     -3.38700000
H      1.32500000     13.98000000     -3.39500000
O     -4.17600000    -11.98300000      4.40000000
H     -4.39400000    -11.90300000      3.47100000
H     -4.84600000    -12.56700000      4.75400000
O     -5.06700000      8.09000000    -10.41800000
H     -4.80400000      7.74900000     -9.56300000
H     -5.25700000      7.31000000    -10.93900000
O    -16.55700000     -0.55300000     -0.57200000
H    -16.50800000     -1.01000000     -1.41200000
H    -16.45200000      0.37200000     -0.79600000
O      6.36300000      5.66900000     13.67200000
H      6.28700000      5.46300000     14.60400000
H      5.69700000      6.33900000     13.52000000
O     -0.38200000      2.32900000     -7.46800000
H      0.53200000      2.10100000     -7.29800000
H     -0.88500000      1.65700000     -7.00800000
O     15.77900000      2.27000000     -5.82400000
H     15.81500000      1.47200000     -6.35100000
H     16.61800000      2.70200000     -5.98700000
O     -4.29900000      9.17400000     11.71300000
H     -3.66400000      9.46200000     12.36800000
H     -4.44200000      8.24800000     11.90800000
O     -0.52900000      0.23700000     17.40900000
H     -0.08000000     -0.33800000     18.02900000
H     -1.43200000      0.27000000     17.72300000
O    -17.13700000     -3.46400000      2.89600000
H    -16.78500000     -3.06400000      2.10000000
H    -16.65700000     -4.28800000      2.98200000
O     -7.93200000      8.65400000     -0.60300000
H     -7.03600000      8.70400000     -0.27100000
H     -8.45100000      9.14700000      0.03200000
O      1.27100000     -1.57200000    -15.67700000
H      2.05200000     -1.32700000    -15.18100000
H      0.69200000     -1.97400000    -15.02900000
O      1.82300000    -12.95300000     -9.29900000
H      0.90400000    -13.17400000     -9.14800000
H      1.79400000    -12.12700000     -9.78000000
O     -6.78300000     -4.96500000      6.70500000
H     -6.01400000     -5.37400000      7.10100000
H     -7.22600000     -4.53200000      7.43500000
O     -1.91300000      9.78500000     13.00200000
H     -1.10200000      9.39900000     13.33300000
H     -1.62300000     10.50600000     12.44300000
O     -7.39500000     -0.88000000    -16.29900000
H     -8.21600000     -1.13400000    -16.72200000
H     -7.32200000      0.06000000    -16.46300000
O     -2.74600000     -5.74900000      5.10200000
H     -3.23200000     -5.63400000      4.28600000
H     -2.06700000     -5.07500000      5.07400000
O      9.98700000     -5.09100000     11.81000000
H      9.93300000     -6.04000000     11.69000000
H     10.14300000     -4.97600000     12.74700000
O     13.92500000      8.40600000     -0.22100000
H     14.19800000      8.61700000     -1.11400000
H     13.06700000      8.82000000     -0.12800000
O     -0.78900000     16.61200000      6.24300000
H     -1.27700000     17.40000000      6.00200000
H     -1.46500000     15.96900000      6.46000000
O     14.21700000      5.60500000      5.47900000
H     15.04800000      5.82700000      5.89900000
H     14.39100000      5.69400000      4.54200000
O      3.31700000    -11.10200000      0.04600000
H      3.16300000    -10.31900000      0.57400000
H      2.45100000    -11.49700000     -0.05600000
O    -10.22700000      5.86200000     10.04200000
H     -9.46700000      6.44400000     10.01800000
H    -10.78500000      6.22500000     10.73000000
O     11.80900000     -1.80400000    -13.34500000
H     12.15700000     -1.92800000    -14.22800000
H     11.64900000     -0.86200000    -13.28100000
O     -1.50900000     -6.65100000    -12.16600000
H     -0.66500000     -6.22700000    -12.32000000
H     -1.73700000     -7.04400000    -13.00900000
O     -6.59300000      8.57800000    -15.06300000
H     -7.51600000      8.32800000    -15.03400000
H     -6.34200000      8.67700000    -14.14500000
O     -8.63000000      3.97000000    -14.61000000
H     -8.69500000      4.85300000    -14.97400000
H     -7.93300000      4.03100000    -13.95600000
O     -3.90600000      3.13900000     17.63200000
H     -3.67700000      3.57400000     16.81000000
H     -3.82300000      3.82400000     18.29600000
O    -12.72200000    -11.82300000      4.37100000
H    -12.02900000    -11.59700000      3.75100000
H    -13.53500000    -11.66400000      3.89100000
O      0.30300000      3.32000000     11.08100000
H      0.56100000      4.01100000     10.47000000
H     -0.61300000      3.14200000     10.86800000
O     -6.69700000    -10.13200000     -5.45100000
H     -7.32200000    -10.49100000     -6.08000000
H     -6.16300000     -9.52500000     -5.96300000
O    -10.36000000      6.97300000      0.87100000
H    -10.49800000      7.91400000      0.97900000
H    -10.55600000      6.60100000      1.73100000
O     -6.87000000      0.08200000     -1.31300000
H     -7.19800000     -0.26800000     -0.48500000
H     -7.19900000     -0.52400000     -1.97700000
O      3.10900000      3.47100000    -16.06400000
H      3.43400000      2.57300000    -16.12400000
H      3.42800000      3.78500000    -15.21800000
O     -3.69700000     -0.81900000     15.75900000
H     -3.13100000     -0.07300000     15.55900000
H     -4.44000000     -0.43700000     16.22500000
O     -4.68100000      6.44400000     -8.28000000
H     -4.22700000      5.64500000     -8.54900000
H     -5.59100000      6.17200000     -8.15800000
O      1.64600000     -7.56200000     13.24400000
H      2.43600000     -8.08700000     13.11400000
H      1.97200000     -6.70100000     13.50800000
O     -6.22800000     -8.74100000    -14.37500000
H     -5.93700000     -8.90200000    -15.27300000
H     -7.09000000     -8.33800000    -14.47200000
O     -8.33300000     12.86800000      2.14700000
H     -8.65000000     13.44200000      1.45000000
H     -7.38000000     12.91400000      2.08000000
O     -0.30100000      3.09900000     17.99100000
H     -0.47000000      2.24400000     17.59500000
H     -1.08500000      3.28300000     18.50800000
O      1.03200000     12.31900000     -6.53900000
H      1.91200000     12.51200000     -6.21600000
H      0.67700000     11.69400000     -5.90700000
O     -7.43700000     -1.65700000     -3.56000000
H     -8.23500000     -2.11300000     -3.82900000
H     -7.23600000     -1.07400000     -4.29200000
O     -9.84200000     12.99700000     -3.69200000
H    -10.58900000     12.73100000     -4.22800000
H     -9.68500000     13.90900000     -3.93500000
O    -11.34100000      5.23100000      2.99600000
H    -11.63100000      4.90900000      3.84900000
H    -11.80400000      4.68200000      2.36300000
O     -9.22300000      2.74600000      7.32100000
H     -8.89300000      2.06600000      6.73400000
H     -9.87200000      2.29900000      7.86500000
O      6.53200000     -0.89000000     11.79200000
H      6.51800000     -0.66800000     10.86100000
H      7.30700000     -0.44200000     12.13300000
O      8.68500000     -8.74700000      8.71800000
H      9.27300000     -8.17300000      8.22700000
H      8.46200000     -9.44500000      8.10100000
O    -10.56400000    -10.72700000      6.28400000
H    -10.86400000    -11.58500000      5.98100000
H    -11.31100000    -10.14700000      6.13500000
O     -5.07600000     -8.33000000     -6.96300000
H     -5.38100000     -7.44500000     -7.16100000
H     -4.38900000     -8.49600000     -7.60900000
O     -2.13000000      8.09700000     15.51100000
H     -1.59500000      7.99600000     14.72400000
H     -2.94400000      8.49000000     15.19900000
O     -4.44700000     -0.80100000     -6.85600000
H     -5.30800000     -0.69300000     -6.45100000
H     -4.62200000     -0.78300000     -7.79700000
O     -8.52900000     -7.64400000    -12.13000000
H     -8.17600000     -6.77800000    -11.92900000
H     -8.87100000     -7.96400000    -11.29500000
O     12.00500000      7.27300000     -6.73500000
H     11.53900000      7.05200000     -7.54100000
H     12.09700000      6.43800000     -6.27600000
O      6.29600000      1.94200000      5.18200000
H      6.70100000      2.79500000      5.02700000
H      6.00900000      1.97600000      6.09500000
O     -3.82100000     -2.79700000     10.00300000
H     -4.51600000     -2.14100000     10.06100000
H     -4.27500000     -3.60800000      9.77700000
O      2.13900000     -9.23700000     10.17000000
H      2.13100000     -8.94700000      9.25800000
H      1.41000000     -8.76900000     10.57700000
O      6.10400000    -15.97100000      3.83400000
H      6.72700000    -16.21200000      4.51900000
H      5.28500000    -15.80800000      4.30100000
O     -1.98200000     -5.12900000      9.17500000
H     -1.91900000     -4.97000000     10.11600000
H     -1.86300000     -4.26700000      8.77700000
O     -8.54700000     12.62700000      6.62600000
H     -8.64100000     13.07000000      7.47000000
H     -9.20700000     11.93500000      6.64400000
O     11.16900000     13.09100000     -4.49100000
H     11.20400000     12.60800000     -5.31800000
H     12.06700000     13.39300000     -4.35300000
O     11.83500000      1.29700000      8.31200000
H     12.28400000      1.61400000      9.09600000
H     12.01700000      1.96200000      7.64700000
O     -2.66700000    -11.89600000    -13.33500000
H     -3.07200000    -12.73500000    -13.55400000
H     -3.06700000    -11.64700000    -12.50200000
O      8.53700000      6.49600000      2.90800000
H      8.65600000      7.35400000      3.31500000
H      7.58800000      6.37100000      2.88400000
O      5.85800000     10.75700000     -7.41400000
H      6.14400000     11.61700000     -7.10500000
H      5.10700000     10.54100000     -6.86000000
O      7.02400000     16.27200000      4.48500000
H      7.27600000     15.62500000      3.82600000
H      6.63900000     16.98900000      3.98100000
O    -12.02400000     11.73200000      2.73900000
H    -11.99400000     12.44200000      2.09800000
H    -11.36800000     11.10500000      2.43300000
O      8.55300000     -6.35300000      6.32100000
H      8.31300000     -6.83700000      5.53100000
H      7.91600000     -6.63500000      6.97700000
O     -7.40600000      0.51500000      9.52000000
H     -7.15600000      0.44100000      8.60000000
H     -6.96900000     -0.22100000      9.94800000
O      3.07600000    -17.07300000      3.42700000
H      2.97800000    -16.41800000      4.11900000
H      3.16300000    -16.56100000      2.62300000
O    -10.03600000     -4.79700000     -8.38100000
H     -9.96700000     -4.02900000     -7.81400000
H    -10.43500000     -5.46800000     -7.82700000
O    -14.49000000      8.69900000     -1.69000000
H    -13.93600000      8.06700000     -1.23200000
H    -14.02400000      8.87900000     -2.50600000
O      1.93500000     16.81300000      6.65800000
H      1.76200000     17.47600000      7.32600000
H      1.10100000     16.71000000      6.20000000
O    -11.76000000     -0.10500000    -13.37100000
H    -10.83200000      0.09300000    -13.24900000
H    -11.82800000     -1.04700000    -13.21100000
O     -4.16900000      1.69800000      8.21500000
H     -4.69900000      0.94100000      7.96600000
H     -4.71000000      2.45500000      7.99000000
O    -11.68300000      5.94300000     12.40000000
H    -12.03400000      5.78800000     13.27700000
H    -12.38800000      5.67800000     11.81000000
O     -7.33100000    -10.71400000     -0.57800000
H     -6.89100000    -10.18800000      0.09000000
H     -8.14900000    -10.24700000     -0.75000000
O      0.02400000      5.69600000      2.82000000
H     -0.40000000      5.06200000      3.39800000
H     -0.19800000      5.40100000      1.93700000
O     -9.67400000      9.84600000      8.47000000
H     -9.54300000      9.96200000      9.41100000
H    -10.61700000      9.71500000      8.37300000
O     10.54500000     -2.10000000     -1.93100000
H     10.80200000     -2.61400000     -1.16600000
H      9.98900000     -2.68900000     -2.44100000
O    -14.10800000     -0.24500000    -10.56700000
H    -13.58600000     -0.92800000    -10.98800000
H    -14.97400000     -0.32500000    -10.96700000
O     11.02100000     -7.78800000     -6.33700000
H     10.32300000     -7.13600000     -6.38200000
H     10.56400000     -8.62200000     -6.22900000
O      6.18600000     -1.73800000    -17.19100000
H      6.08800000     -2.37000000    -16.47900000
H      7.13000000     -1.59000000    -17.25200000
O     -2.39100000     -2.65000000    -11.55800000
H     -2.46900000     -2.26400000    -12.43100000
H     -2.86200000     -3.48100000    -11.62100000
O     -4.04900000     -8.08300000      5.24400000
H     -3.49900000     -7.31500000      5.39900000
H     -3.75500000     -8.72300000      5.89300000
O      8.54900000      7.65800000      0.52500000
H      8.35000000      6.90100000     -0.02600000
H      8.36200000      7.36200000      1.41600000
O     -0.13800000     -5.98300000     -5.74200000
H     -1.02800000     -5.63200000     -5.77700000
H      0.24200000     -5.59400000     -4.95400000
O     17.72400000      1.24900000     -1.80100000
H     17.82200000      1.46500000     -2.72900000
H     17.54800000      0.30800000     -1.79200000
O     -2.54000000     11.53300000      7.37600000
H     -1.60800000     11.31600000      7.34900000
H     -2.75900000     11.75900000      6.47100000
O      0.40800000      3.84400000      7.66100000
H     -0.54800000      3.87700000      7.70100000
H      0.59700000      3.16900000      7.01000000
O     14.31200000    -10.45700000      1.14300000
H     13.77300000     -9.90000000      0.58100000
H     13.69000000    -10.86000000      1.74800000
O    -13.59400000      1.28100000      0.02900000
H    -14.22700000      1.23100000      0.74600000
H    -12.85100000      0.75800000      0.32800000
O      0.27700000     -2.72600000     -6.53800000
H     -0.55800000     -2.72000000     -6.07100000
H      0.05700000     -3.02400000     -7.42100000
O      6.02000000      2.59400000     15.11900000
H      6.47600000      2.75700000     14.29300000
H      6.00400000      3.44600000     15.55600000
O     -2.02100000     16.43800000     -1.37900000
H     -1.54300000     16.44200000     -0.55000000
H     -2.62500000     15.69900000     -1.30300000
O    -13.08400000     -5.63800000      3.54700000
H    -13.78900000     -5.42600000      2.93500000
H    -13.50500000     -5.63600000      4.40700000
O      9.69700000     11.90200000     -7.98100000
H     10.21400000     11.18100000     -7.62100000
H     10.00400000     11.98900000     -8.88400000
O     10.91200000      3.55600000      3.78300000
H     10.34000000      3.75700000      3.04200000
H     10.99800000      2.60300000      3.76700000
O     -4.06200000     -5.84300000     12.84300000
H     -3.97900000     -6.26500000     11.98800000
H     -3.38500000     -5.16700000     12.84300000
O    -14.95300000     -8.17800000      4.67000000
H    -15.29500000     -8.16200000      5.56400000
H    -15.54200000     -8.76900000      4.19900000
O     -1.07200000      4.24900000      4.69000000
H     -0.98800000      4.87100000      5.41200000
H     -1.93100000      3.84500000      4.82000000
O     -4.41500000      8.77300000     -3.27300000
H     -5.14000000      8.16000000     -3.14700000
H     -4.08500000      8.57700000     -4.14900000
O     -1.59000000     -2.65600000      8.23300000
H     -1.17900000     -1.79700000      8.14100000
H     -2.26400000     -2.52900000      8.90200000
O      6.47500000     14.01100000      6.50400000
H      6.13000000     14.65900000      7.11900000
H      6.48400000     14.46300000      5.66000000
O      6.73200000     -8.48300000     -9.63100000
H      6.03300000     -9.13600000     -9.62800000
H      6.27500000     -7.64200000     -9.66200000
O     11.94300000      3.16300000     13.62300000
H     11.11900000      2.67600000     13.60100000
H     11.71800000      4.03100000     13.28700000
O     -1.99100000      0.25700000     -6.41100000
H     -1.34700000     -0.34300000     -6.03500000
H     -2.75600000     -0.29200000     -6.58500000
O      3.31100000     -6.29700000      4.87800000
H      3.71900000     -6.14600000      5.73000000
H      3.67000000     -7.13400000      4.58500000
O      9.25000000      0.77800000     -1.44500000
H      9.34800000      0.64600000     -0.50200000
H      9.31500000     -0.10200000     -1.81700000
O     -2.56300000     -8.25500000     -8.48000000
H     -1.86400000     -7.63400000     -8.68600000
H     -2.83700000     -8.59700000     -9.33100000
O     13.59100000      1.43000000      3.96500000
H     13.71600000      2.19000000      3.39700000
H     12.66900000      1.19700000      3.85600000
O     -1.79800000      7.34100000     -4.03500000
H     -2.40100000      7.59900000     -3.33800000
H     -1.18900000      6.73400000     -3.61300000
O     -0.31900000     12.63900000     -8.84300000
H     -1.00500000     13.30100000     -8.75600000
H      0.09100000     12.60400000     -7.97900000
O      2.75200000    -13.90700000     10.42600000
H      2.39400000    -13.05500000     10.67700000
H      3.70100000    -13.79200000     10.47600000
O    -11.72000000      1.96200000     -7.90700000
H    -11.79600000      1.94300000     -6.95300000
H    -12.50300000      1.50900000     -8.21900000
O     -4.85600000     12.90800000      7.98800000
H     -4.05300000     12.53800000      7.62300000
H     -4.95800000     12.47100000      8.83400000
O    -11.35900000     12.13300000      5.54200000
H    -11.71800000     12.23600000      4.66100000
H    -10.74700000     11.40100000      5.46800000
O      2.73800000     -2.06900000      6.62300000
H      3.66400000     -1.98000000      6.39500000
H      2.64300000     -2.98400000      6.88600000
O      7.69900000      7.73600000     -5.14300000
H      7.52400000      6.97400000     -4.59100000
H      8.18200000      8.33600000     -4.57500000
O      4.63600000     -5.18200000    -12.76300000
H      4.91700000     -4.41300000    -13.25900000
H      4.88800000     -5.92500000    -13.31100000
O      4.48500000     11.81400000      3.54700000
H      4.44500000     12.70900000      3.21000000
H      3.94200000     11.30700000      2.94400000
O      8.61500000     -9.89500000      3.93800000
H      8.21600000    -10.09300000      3.09100000
H      9.53700000    -10.12600000      3.82800000
O     -5.80100000     -0.23500000    -11.25600000
H     -5.81600000      0.07800000    -12.16000000
H     -5.98500000      0.54400000    -10.73000000
O      1.23300000     12.06300000      9.73300000
H      1.13900000     13.01400000      9.78300000
H      2.14600000     11.90000000      9.97100000
O     -4.53900000      2.91300000     -4.00600000
H     -4.39300000      2.17300000     -3.41600000
H     -5.25200000      2.62800000     -4.57700000
O     -6.08200000     -9.74000000    -10.32000000
H     -5.47400000     -9.10500000    -10.69900000
H     -6.68800000     -9.21100000     -9.80100000
O     10.84200000      8.74000000      7.10300000
H     10.15900000      8.70000000      7.77200000
H     11.07600000      9.66700000      7.05500000
O      2.28900000     17.79600000      0.47400000
H      1.64700000     18.40900000      0.11600000
H      2.19900000     17.01200000     -0.06700000
O      4.05100000    -12.96500000      2.18500000
H      4.14800000    -13.84400000      1.81800000
H      3.86600000    -12.40900000      1.42800000
O      0.02500000     -2.74000000    -13.14000000
H      0.54900000     -2.09800000    -12.66200000
H     -0.79900000     -2.78500000    -12.65600000
O    -15.54000000      5.92300000     -2.92100000
H    -14.59600000      6.07200000     -2.87400000
H    -15.91100000      6.78800000     -3.09400000
O     -3.59600000     -2.57900000     -1.45800000
H     -4.16800000     -2.69700000     -2.21700000
H     -2.97000000     -3.30000000     -1.51500000
O      9.26000000      2.41000000      8.31400000
H      9.35200000      3.27200000      8.72100000
H     10.15800000      2.13900000      8.12100000
O      9.53900000      2.02800000     13.84200000
H      8.72000000      2.38600000     13.49900000
H      9.69600000      1.24400000     13.31600000
O      7.30900000     14.79800000      2.16500000
H      7.99000000     15.16800000      1.60200000
H      7.10100000     13.95400000      1.76600000
O     10.22900000     -9.08100000     -0.74600000
H     10.53000000     -9.35500000      0.12100000
H     10.97100000     -9.25800000     -1.32400000
O      5.45300000     -3.47100000     10.35900000
H      5.10300000     -2.64400000     10.02900000
H      6.39400000     -3.31700000     10.44200000
O    -12.98900000      6.65400000     -4.28400000
H    -13.23100000      7.56400000     -4.11200000
H    -12.96000000      6.59100000     -5.23800000
O      7.11400000     -7.44600000      4.39400000
H      7.46100000     -8.28600000      4.09200000
H      6.63800000     -7.09900000      3.63900000
O      1.51400000      7.85500000      3.98900000
H      0.98000000      7.90400000      4.78200000
H      1.04100000      7.24700000      3.42000000
O      3.14800000      4.17000000     11.47100000
H      2.56800000      4.55900000     10.81700000
H      3.11700000      4.77700000     12.21000000
O    -12.73600000    -12.54300000     -1.42900000
H    -13.56800000    -12.72100000     -0.99200000
H    -12.08400000    -12.58400000     -0.72900000
O     -5.08300000     -5.37300000     -1.28700000
H     -4.80400000     -6.05400000     -1.89800000
H     -4.29100000     -4.86200000     -1.12000000
O     -3.95600000      7.05300000      4.65000000
H     -3.29600000      6.70800000      5.25200000
H     -4.46300000      7.67000000      5.17800000
O    -12.54100000     -7.53900000    -10.53100000
H    -13.21900000     -8.19200000    -10.70600000
H    -11.74700000     -8.05300000    -10.38100000
O      9.84200000     -5.55100000     -1.01400000
H     10.15900000     -5.24700000     -1.86400000
H     10.07300000     -6.48000000     -0.99000000
O     -8.47300000     13.03100000     -6.30400000
H     -8.63000000     12.09800000     -6.15800000
H     -9.33800000     13.39100000     -6.50200000
O     -6.95500000      9.51200000     -5.32700000
H     -7.40700000      8.67000000     -5.38500000
H     -6.96100000      9.72400000     -4.39400000
O      7.87600000      7.20200000     12.04100000
H      7.57900000      6.41900000     12.50500000
H      8.76700000      7.34500000     12.36100000
O    -10.05100000     -2.33000000      4.27600000
H     -9.42700000     -1.83000000      3.74900000
H    -10.87800000     -2.25700000      3.80100000
O    -13.74400000     -3.40000000     11.67400000
H    -13.25700000     -4.17700000     11.39800000
H    -13.72500000     -3.43300000     12.63100000
O     -6.38300000      0.68600000    -13.87700000
H     -7.28900000      0.50900000    -13.62300000
H     -6.45300000      1.13300000    -14.72000000
O     16.49300000      3.09900000      2.47100000
H     17.10700000      3.10500000      1.73600000
H     15.63200000      3.18800000      2.06400000
O     12.75000000    -11.05800000     -6.70700000
H     11.80700000    -11.14500000     -6.84600000
H     12.97300000    -11.78000000     -6.11900000
O     -3.67700000    -15.48000000     -0.30300000
H     -4.44200000    -15.19700000     -0.80300000
H     -4.04100000    -15.87000000      0.49200000
O      2.73400000     -8.02000000     -4.88600000
H      3.26000000     -7.22100000     -4.93100000
H      2.89800000     -8.36500000     -4.00800000
O      1.43400000    -11.25500000    -13.13000000
H      0.83200000    -11.94400000    -12.85000000
H      1.56500000    -10.71800000    -12.34900000
O     -6.58000000      9.39700000    -12.33900000
H     -6.27200000      9.22400000    -11.45000000
H     -6.58600000     10.35200000    -12.40900000
O      6.95000000     -1.82100000    -10.38800000
H      6.75700000     -0.92100000    -10.12500000
H      7.73600000     -1.74900000    -10.93000000
O     -7.74500000      7.94900000      2.43300000
H     -8.12700000      7.59200000      3.23500000
H     -8.48600000      8.33800000      1.96800000
O      0.94400000      6.37200000     -1.75400000
H      0.36800000      5.82300000     -2.28700000
H      1.31400000      7.00200000     -2.37200000
O      4.85900000    -16.09800000     -1.08400000
H      4.16900000    -16.75300000     -1.19200000
H      5.66800000    -16.56600000     -1.29200000
O      3.25600000     -5.69000000      1.92500000
H      2.83600000     -5.36200000      2.72000000
H      4.16300000     -5.85400000      2.18300000
O      2.01900000     -8.36200000     -7.70500000
H      2.37900000     -8.18200000     -6.83600000
H      2.78300000     -8.38000000     -8.28100000
O    -13.66400000     -0.33000000     10.49300000
H    -13.74900000     -0.99900000      9.81400000
H    -12.82200000      0.08900000     10.31300000
O     -6.31200000      7.01000000     -3.79600000
H     -6.86900000      6.90000000     -4.56600000
H     -6.64100000      6.36700000     -3.16800000
O      4.46800000     15.66500000      7.38700000
H      4.98900000     16.36600000      6.99700000
H      3.58300000     15.80800000      7.05000000
O     -7.04900000      2.78900000      2.49100000
H     -7.72300000      3.14900000      1.91400000
H     -7.13100000      3.29400000      3.30000000
O      2.43700000      7.53400000     -9.15000000
H      1.52100000      7.27200000     -9.06900000
H      2.73600000      7.11600000     -9.95800000
O     -0.38200000    -15.19900000     -6.36000000
H     -0.83500000    -14.86600000     -7.13400000
H     -0.83000000    -16.01900000     -6.15400000
O    -14.43200000      0.95200000      7.42700000
H    -15.00800000      1.56900000      7.87900000
H    -14.81600000      0.86000000      6.55500000
O     14.34700000      6.56500000      2.67600000
H     14.16800000      7.48000000      2.89100000
H     15.27600000      6.54900000      2.44700000
O     -4.24000000      5.68700000    -11.24000000
H     -3.54400000      6.01800000    -11.80700000
H     -3.77900000      5.21900000    -10.54400000
O     12.85100000     -8.11200000     -3.92700000
H     13.73400000     -8.01600000     -4.28400000
H     12.31400000     -8.36000000     -4.67900000
O      0.98100000     -7.29700000      6.25600000
H      1.19600000     -8.21200000      6.07100000
H      0.70600000     -7.29700000      7.17300000
O      7.97600000     -5.82800000     -4.78500000
H      7.89500000     -6.52600000     -4.13500000
H      7.10800000     -5.77100000     -5.18500000
O     -9.26900000      3.47800000      0.63000000
H     -8.97300000      4.36400000      0.42400000
H    -10.13300000      3.41300000      0.22200000
O      5.57100000     -0.83300000      1.27000000
H      6.18800000     -1.25800000      1.86700000
H      4.74200000     -0.82800000      1.74800000
O      4.18500000     16.90400000      2.46600000
H      3.57300000     17.43500000      1.95500000
H      4.11400000     16.02700000      2.09000000
O    -16.29700000      5.88800000     -6.66300000
H    -16.02900000      5.00900000     -6.39700000
H    -17.04200000      5.74500000     -7.24600000
O     11.59000000     -2.63200000     -9.71700000
H     11.63000000     -3.21800000     -8.96100000
H     11.29200000     -1.79700000     -9.35600000
O      8.65100000     -9.81300000    -10.73400000
H      9.43300000     -9.54000000    -10.25400000
H      7.92800000     -9.63900000    -10.13200000
O      2.79100000     14.50300000     -4.64900000
H      2.89300000     15.41400000     -4.37300000
H      3.67700000     14.22200000     -4.87800000
O     13.22700000     -4.44400000      7.00300000
H     12.52400000     -5.04500000      7.25200000
H     13.31900000     -3.85800000      7.75400000
O     -1.11200000     13.61100000      4.69700000
H     -1.24900000     12.69700000      4.45000000
H     -0.22700000     13.63000000      5.06100000
O      3.34900000    -13.39300000     -7.00200000
H      2.86000000    -13.33200000     -7.82300000
H      2.77000000    -13.87600000     -6.41300000
O     -6.72700000     -6.75200000     -8.82600000
H     -7.43800000     -7.11400000     -8.29700000
H     -7.14400000     -6.50400000     -9.65100000
O    -13.71200000     -9.46800000     -3.10400000
H    -13.51100000    -10.18400000     -3.70700000
H    -13.44700000     -9.79600000     -2.24500000
O      9.45500000      4.59700000     -9.96700000
H      9.53500000      4.02100000     -9.20700000
H      8.91000000      4.10700000    -10.58300000
O     -6.09400000      5.15800000      4.13600000
H     -6.32300000      5.28900000      5.05600000
H     -5.20000000      5.49300000      4.06100000
O     -5.95400000     16.10000000     -3.14000000
H     -5.39700000     16.26300000     -2.37900000
H     -5.46800000     15.45800000     -3.65800000
O      6.13500000    -12.74700000      9.71500000
H      6.53900000    -12.75100000     10.58300000
H      6.04400000    -11.82000000      9.49700000
O      1.00900000      6.18400000    -15.35700000
H      0.67200000      5.60600000    -16.04200000
H      1.02500000      5.63800000    -14.57000000
O     -7.24300000      3.45600000     14.49400000
H     -6.37600000      3.83200000     14.34500000
H     -7.64300000      3.42400000     13.62500000
O    -13.36300000     -5.74600000     -5.20300000
H    -13.94700000     -6.30000000     -4.68500000
H    -13.81800000     -5.63300000     -6.03800000
O     -5.56900000      8.85500000      5.97700000
H     -5.33000000      8.99700000      6.89200000
H     -5.80800000      9.72300000      5.65400000
O      2.39400000     -4.93100000     13.62100000
H      1.87500000     -4.40000000     13.01700000
H      2.39900000     -4.43000000     14.43700000
O     -0.39700000     -1.05600000     12.61600000
H     -0.06900000     -0.99900000     13.51400000
H     -1.31300000     -1.31700000     12.71200000
O    -13.67700000     10.43400000     -6.96900000
H    -14.17100000      9.87600000     -7.57000000
H    -12.80800000     10.03300000     -6.93100000
O      9.77400000    -14.75700000      2.30600000
H     10.03300000    -15.67900000      2.30600000
H      9.13700000    -14.68700000      1.59500000
O      3.71500000     -1.31200000      3.02500000
H      4.16800000     -1.36400000      3.86600000
H      3.37400000     -2.19500000      2.88100000
O     -9.64500000      5.72700000      6.93800000
H    -10.36500000      6.22200000      7.32900000
H     -9.84300000      4.81300000      7.14500000
O     11.13900000      8.47500000     -0.11700000
H     11.61000000      7.75200000      0.29800000
H     10.23400000      8.37400000      0.18100000
O      6.01400000      6.45000000     -3.08200000
H      6.79400000      5.89900000     -3.14600000
H      5.78000000      6.42600000     -2.15400000
O     10.62700000      5.66100000     -3.20600000
H     10.41800000      4.82200000     -2.79500000
H     11.35700000      5.46500000     -3.79300000
O     -6.00900000     14.11300000    -10.57800000
H     -6.27300000     13.33600000    -10.08600000
H     -6.65600000     14.77800000    -10.34400000
O      5.54300000     -8.28700000     -0.51900000
H      4.64300000     -8.27800000     -0.19300000
H      5.71500000     -9.20700000     -0.72300000
O    -13.76000000     -3.09200000      5.83800000
H    -13.50800000     -2.84200000      4.94900000
H    -13.71800000     -4.04900000      5.83800000
O      8.44400000     -4.01400000      9.86300000
H      8.02200000     -4.81700000     10.16900000
H      9.31000000     -4.02800000     10.27100000
O     -7.54500000    -10.34700000      5.77900000
H     -8.47500000    -10.22700000      5.97200000
H     -7.39400000    -11.28400000      5.90400000
O     15.85000000     -1.64700000      9.14700000
H     14.97700000     -1.26200000      9.22200000
H     15.68900000     -2.55900000      8.90500000
O    -14.66400000      4.01000000      5.67300000
H    -14.62600000      4.40000000      4.79900000
H    -15.46600000      3.48900000      5.66800000
O     -3.96500000     11.26500000     -2.30400000
H     -4.80900000     11.55900000     -1.96200000
H     -4.12900000     10.37400000     -2.61400000
O    -14.14700000     -5.93800000     -7.89600000
H    -15.09100000     -5.95000000     -7.74000000
H    -14.01600000     -6.54800000     -8.62300000
O     10.87700000     -8.50000000     -9.32100000
H     11.16900000     -8.70800000     -8.43300000
H     11.68000000     -8.27200000     -9.79000000
O     -1.23600000    -13.29700000     -9.04400000
H     -1.29200000    -14.11100000     -9.54400000
H     -1.79200000    -12.68300000     -9.52400000
O      7.84300000     11.93800000      8.26800000
H      7.10600000     11.36900000      8.49100000
H      7.53300000     12.44700000      7.51900000
O     -6.64700000      4.34100000     17.10000000
H     -6.71300000      3.95400000     16.22700000
H     -5.78200000      4.75200000     17.11400000
O     11.70300000      3.71100000    -11.62600000
H     12.38100000      3.73600000    -10.95100000
H     10.88600000      3.86800000    -11.15300000
O     -8.88500000     -6.06900000      1.81400000
H     -8.40800000     -6.24300000      1.00300000
H     -8.27900000     -5.55100000      2.34300000
O     14.33200000     -4.61400000      4.54300000
H     14.08300000     -4.94800000      5.40500000
H     13.50000000     -4.42400000      4.11000000
O     -1.29200000    -18.44800000      3.19900000
H     -0.92700000    -18.34100000      4.07700000
H     -1.40600000    -17.55400000      2.87700000
O      3.19200000     -8.04000000      0.42200000
H      2.88200000     -7.14200000      0.31100000
H      2.75200000     -8.34900000      1.21500000
O     10.86400000     -2.67400000     -5.77000000
H     11.20900000     -3.51900000     -5.48300000
H     10.18000000     -2.46500000     -5.13300000
O    -10.14300000      0.41600000     12.23200000
H    -10.14300000      1.36500000     12.11300000
H     -9.91600000      0.29000000     13.15400000
O      7.64200000      4.47400000      5.35300000
H      8.58500000      4.36500000      5.47600000
H      7.56400000      5.00900000      4.56300000
O      1.69100000     16.17700000     -2.16000000
H      1.15000000     15.38800000     -2.16600000
H      1.09200000     16.88000000     -2.41300000
O     10.43700000     11.73700000     -2.36100000
H     10.62700000     12.19700000     -3.17900000
H     11.24900000     11.80000000     -1.85800000
O     14.42500000     -2.16700000     -9.06400000
H     14.48700000     -1.45900000     -9.70600000
H     13.79100000     -2.77700000     -9.44100000
O    -11.66000000      2.50100000      8.98400000
H    -12.38800000      2.73700000      9.55900000
H    -11.73900000      1.55300000      8.87600000
O      6.36500000    -12.37100000      6.68200000
H      6.01300000    -11.52300000      6.95000000
H      5.74300000    -13.01000000      7.03000000
O     13.89000000     -7.28300000     -0.96600000
H     14.02700000     -7.54200000     -0.05500000
H     13.57200000     -8.07700000     -1.39500000
O     -6.49200000     -8.09500000      4.50100000
H     -6.93600000     -8.78900000      4.98800000
H     -5.57800000     -8.15400000      4.78000000
O     -8.83400000      0.48200000     -8.98700000
H     -9.47600000      0.81500000     -8.36000000
H     -9.01800000     -0.45500000     -9.04400000
O      8.57400000    -12.95500000      5.04200000
H      8.32000000    -13.05400000      4.12500000
H      7.74800000    -12.81400000      5.50600000
O     -1.43100000    -15.63100000      2.20500000
H     -0.49700000    -15.45300000      2.09600000
H     -1.81100000    -15.45100000      1.34500000
O      5.30800000     10.76900000     -0.84000000
H      5.08200000      9.95800000     -0.38500000
H      6.26100000     10.73500000     -0.93200000
O      8.54700000     -6.87100000    -11.91500000
H      8.46600000     -7.74000000    -11.52100000
H      8.98100000     -6.34400000    -11.24400000
O     -0.98400000      0.05100000    -10.67800000
H     -1.65100000      0.36000000    -11.29100000
H     -1.38700000     -0.70100000    -10.24400000
O      0.31900000    -10.26100000      5.13300000
H     -0.45600000    -10.58500000      4.67300000
H      1.05600000    -10.66500000      4.67500000
O    -12.33800000      7.66700000      4.54700000
H    -12.98200000      8.07100000      5.12900000
H    -12.54800000      8.01500000      3.68000000
O     -5.39300000    -11.63600000     10.71100000
H     -5.69000000    -11.25700000      9.88300000
H     -6.13400000    -11.52300000     11.30600000
O     -8.40800000     14.49500000      4.58200000
H     -8.44200000     14.00700000      5.40500000
H     -8.29700000     13.82200000      3.91000000
O      3.81100000     -1.77600000     -3.60400000
H      3.91100000     -2.70000000     -3.83200000
H      4.70000000     -1.47800000     -3.41200000
O      6.19600000      6.58000000      7.75300000
H      5.96200000      6.77700000      6.84700000
H      6.02000000      5.64400000      7.84800000
O     -3.26000000    -13.08300000     -6.16800000
H     -4.02300000    -12.80500000     -5.66100000
H     -2.56500000    -13.18500000     -5.51700000
O      9.42300000      0.96700000     -6.58400000
H      8.50900000      1.24800000     -6.62900000
H      9.56900000      0.77500000     -5.65800000
O      5.50600000     10.75700000    -10.47700000
H      5.59700000     10.61300000     -9.53500000
H      5.66000000     11.69400000    -10.59200000
O     -3.63100000    -12.35600000      8.58900000
H     -2.82300000    -12.46100000      9.09200000
H     -4.18200000    -11.79500000      9.13500000
O    -11.28300000    -12.72600000      0.98800000
H    -11.18000000    -12.07600000      1.68400000
H    -11.86000000    -13.39000000      1.36300000
O    -13.90100000     -5.94400000      6.26400000
H    -14.67300000     -6.41400000      5.95000000
H    -13.77500000     -6.26000000      7.15900000
O     -6.18300000      4.57700000    -12.85900000
H     -5.62200000      3.99100000    -13.36800000
H     -5.62700000      4.87600000    -12.14100000
O     -2.85900000    -11.37600000    -10.49000000
H     -3.07200000    -10.53900000    -10.90100000
H     -3.63700000    -11.59700000     -9.97700000
O     13.88100000      9.24100000     -3.06200000
H     12.94600000      9.03300000     -3.05200000
H     13.96600000      9.92900000     -3.72200000
O     -2.64100000    -11.28100000     -0.73700000
H     -3.50000000    -11.51600000     -1.08800000
H     -2.13800000    -11.00200000     -1.50200000
O     -3.57800000      9.93400000     -8.07900000
H     -2.94800000      9.50300000     -8.65600000
H     -3.47900000      9.48600000     -7.23900000
O      5.00800000     17.03500000     -5.02200000
H      5.85700000     17.47000000     -5.09400000
H      5.21900000     16.10200000     -4.98500000
O     -6.21800000      4.08400000     -7.19800000
H     -6.40400000      3.79900000     -6.30400000
H     -6.70600000      3.47400000     -7.75100000
O     16.22400000     -2.65600000      5.48500000
H     15.54200000     -3.30200000      5.66600000
H     15.78200000     -1.81100000      5.56900000
O      2.15300000     -2.62900000     18.35100000
H      2.35300000     -3.56000000     18.24900000
H      2.48500000     -2.22300000     17.55000000
O      1.61100000     15.85900000      2.54300000
H      1.45000000     15.68900000      3.47100000
H      1.31700000     16.76100000      2.41100000
O    -13.41700000     -6.52800000      9.17000000
H    -13.65600000     -7.27000000      9.72600000
H    -12.51100000     -6.70000000      8.91700000
O      4.10100000     -8.30000000     13.23500000
H      4.42600000     -9.19100000     13.11300000
H      4.27800000     -7.86300000     12.40200000
O     11.78800000     -5.18400000     -4.82300000
H     12.58600000     -5.05600000     -4.31100000
H     11.74700000     -6.12800000     -4.97200000
O     -2.78100000      5.26800000     -0.19500000
H     -3.30300000      4.66600000      0.33600000
H     -3.16300000      5.20700000     -1.07100000
O      3.45000000    -12.23400000      5.21400000
H      3.26700000    -13.15900000      5.37800000
H      3.66100000    -12.19300000      4.28100000
O      5.56700000     17.75200000     -2.36900000
H      5.07000000     17.05500000     -1.94200000
H      5.29200000     17.71600000     -3.28500000
O      2.77500000     -3.70000000      4.25000000
H      2.76500000     -4.57300000      4.64200000
H      2.49200000     -3.11800000      4.95500000
O     -9.08700000     -7.54000000      6.05600000
H     -8.19400000     -7.19800000      6.09200000
H     -9.58400000     -6.86700000      5.59200000
O    -13.74600000      7.54100000      9.96300000
H    -13.62200000      6.67100000      9.58400000
H    -14.69600000      7.65900000      9.98700000
O     -1.39300000     -4.79200000      1.35800000
H     -2.16900000     -5.23200000      1.70300000
H     -0.65700000     -5.28800000      1.71500000
O      8.99200000    -12.03100000      9.55400000
H      8.20600000    -11.58100000      9.24500000
H      9.53500000    -12.13000000      8.77200000
O    -16.18100000      3.67300000      2.49300000
H    -17.13000000      3.62800000      2.37100000
H    -15.82800000      3.73700000      1.60500000
O     -9.70000000     10.15900000      5.79800000
H     -9.70000000      9.37500000      5.24900000
H     -9.63600000      9.82500000      6.69300000
O     -7.94300000    -13.04700000     -3.85500000
H     -7.93700000    -13.95500000     -3.55300000
H     -8.84400000    -12.75400000     -3.71600000
O     -7.84400000      7.45300000     -8.54500000
H     -7.16000000      8.10300000     -8.38500000
H     -7.84900000      7.33900000     -9.49500000
O      9.19000000     12.24400000      1.21900000
H      9.32900000     12.90300000      0.53900000
H      8.95400000     11.45000000      0.73900000
O      2.99600000      9.95000000    -10.62900000
H      2.89800000      9.38100000     -9.86600000
H      3.88300000     10.30200000    -10.55400000
O     -4.22200000      3.44700000      1.17200000
H     -4.86600000      2.73900000      1.18200000
H     -3.49400000      3.11600000      1.69800000
O     -5.04100000      1.00500000      3.59300000
H     -5.70500000      1.37600000      3.01200000
H     -4.64300000      0.30000000      3.08200000
O      4.83000000    -11.50000000     -5.44700000
H      5.25700000    -12.07200000     -4.81000000
H      4.14600000    -12.04500000     -5.83700000
O      6.91600000      1.63400000      1.04900000
H      7.58200000      0.94800000      1.01800000
H      6.15700000      1.21300000      1.45200000
O    -11.01400000     -9.86500000     -9.35800000
H    -11.42400000    -10.56800000     -9.86200000
H    -11.52800000     -9.81600000     -8.55300000
O     -2.27900000      6.37700000    -12.81300000
H     -1.48200000      6.53300000    -12.30700000
H     -2.08600000      6.73600000    -13.68000000
O     -2.16400000      3.70600000      7.99600000
H     -2.49600000      4.55300000      7.69900000
H     -2.92600000      3.12800000      7.97300000
O      6.07400000     -9.91200000      9.25500000
H      6.51000000     -9.23400000      9.77200000
H      5.68900000     -9.43900000      8.51600000
O      4.84000000      2.91900000     -8.92200000
H      4.86800000      3.46900000     -9.70500000
H      4.27200000      3.39500000     -8.31500000
O     15.33700000     -5.97700000     -3.23000000
H     16.25000000     -6.11900000     -2.97900000
H     14.83100000     -6.31400000     -2.49100000
O      3.93200000      2.28100000      8.08600000
H      3.21200000      2.90400000      7.99500000
H      3.54100000      1.43100000      7.88500000
O      2.10200000      1.65100000     -7.23200000
H      2.25200000      1.05500000     -6.49800000
H      2.49500000      2.47800000     -6.95300000
O      6.89300000      6.56700000    -13.10400000
H      6.03200000      6.87700000    -13.38300000
H      7.24300000      7.28100000    -12.57000000
O     -3.45500000     -9.49900000      2.81400000
H     -3.87300000     -9.00000000      2.11300000
H     -3.76100000     -9.08300000      3.62000000
O     10.25600000     10.54900000      9.48000000
H      9.42500000     10.63800000      9.01400000
H     10.89300000     10.99500000      8.92200000
O     -5.36700000     10.95000000     10.02200000
H     -4.90900000     10.49900000     10.73200000
H     -5.94400000     11.57100000     10.46500000
O     -2.20900000     -3.11200000     -5.42600000
H     -2.40800000     -4.04800000     -5.43500000
H     -3.03600000     -2.68900000     -5.65600000
O    -11.09000000     -6.62200000     -6.49000000
H    -11.82200000     -6.25100000     -5.99900000
H    -11.32100000     -7.54400000     -6.60500000
O      0.23600000      8.70200000      0.55300000
H     -0.25100000      8.43300000     -0.22600000
H     -0.27800000      8.36200000      1.28600000
O     -0.69000000      2.84300000    -10.03800000
H     -0.65300000      2.03000000    -10.54200000
H     -0.76100000      2.55700000     -9.12700000
O     11.58800000      5.43400000     11.94700000
H     11.43900000      6.33200000     12.24200000
H     11.06700000      5.35500000     11.14800000
O     -3.93900000     -8.65500000    -11.64400000
H     -4.09100000     -7.71100000    -11.68900000
H     -3.57300000     -8.87900000    -12.50000000
O    -15.01600000     -5.37300000      1.79900000
H    -14.93400000     -5.86500000      0.98200000
H    -15.01500000     -4.45500000      1.52800000
O     -0.28700000     -8.16600000     11.48600000
H     -0.68200000     -8.98000000     11.79800000
H      0.25800000     -7.87000000     12.21500000
O     -5.03600000      9.08800000      2.38500000
H     -5.97700000      9.08700000      2.55900000
H     -4.67200000      8.48600000      3.03400000
O      5.96300000    -12.83800000     -8.28600000
H      5.40100000    -12.53300000     -7.57400000
H      6.01300000    -13.78600000     -8.16200000
O     -9.92400000      9.98000000     -4.09200000
H     -9.18700000     10.54600000     -3.86200000
H     -9.89800000      9.92800000     -5.04700000
O     10.16500000      5.09100000      9.50200000
H      9.42500000      5.67900000      9.34800000
H     10.80100000      5.32500000      8.82600000
O      3.29000000      0.14600000     17.14500000
H      3.20000000      0.80600000     16.45800000
H      3.76800000     -0.57100000     16.72800000
O      3.42100000     12.72600000     -0.91700000
H      2.66500000     12.29700000     -1.31700000
H      4.03500000     12.01300000     -0.73900000
O      5.20800000     -4.37600000     15.98600000
H      5.36300000     -5.29000000     15.74800000
H      5.99600000     -4.11600000     16.46400000
O     -6.30600000     12.54500000     -1.17500000
H     -5.87200000     12.86400000     -0.38300000
H     -6.90200000     13.25100000     -1.42300000
O      1.51300000    -14.09200000      3.30300000
H      2.23600000    -13.63600000      2.87100000
H      1.90000000    -14.45300000      4.10100000
O     -9.59000000      7.44700000      4.53600000
H     -9.42500000      6.80300000      5.22400000
H    -10.54300000      7.47000000      4.45200000
O      8.10400000     10.16300000     -0.91600000
H      8.05700000      9.25700000     -0.61100000
H      8.99500000     10.25700000     -1.25100000
O    -15.91700000      3.60900000     -5.10900000
H    -15.93500000      2.73700000     -4.71300000
H    -15.85300000      4.20800000     -4.36600000
O      8.54600000    -15.02200000     -2.11500000
H      8.36900000    -15.96300000     -2.10900000
H      7.84800000    -14.65200000     -2.65600000
O    -16.44600000     -7.01500000     -5.91800000
H    -15.82600000     -7.17700000     -5.20800000
H    -16.48200000     -7.84200000     -6.39900000
O      3.13100000     -2.57400000     -1.19900000
H      2.72300000     -1.80100000     -0.80800000
H      3.12300000     -2.39800000     -2.14000000
O      9.73700000    -12.53600000     -1.36600000
H      9.55900000    -13.46600000     -1.50500000
H     10.55700000    -12.37600000     -1.83400000
O     -2.93000000     12.82000000    -12.10900000
H     -3.26000000     12.90800000    -11.21500000
H     -2.36700000     12.04600000    -12.08100000
O     -4.65900000      4.16300000      6.89100000
H     -5.43400000      4.71600000      6.98800000
H     -4.61200000      3.97800000      5.95300000
O     -4.28200000      9.39100000      8.19100000
H     -3.53800000      9.92800000      7.92100000
H     -4.84300000      9.98900000      8.68400000
O     -0.99300000     13.49600000     -0.30600000
H     -0.30900000     13.08200000      0.22000000
H     -0.63900000     13.50600000     -1.19500000
O     -9.66900000     -6.38800000     10.13800000
H     -9.34400000     -5.50900000      9.94700000
H    -10.09500000     -6.66800000      9.32800000
O     -5.77400000      6.14600000      9.81200000
H     -6.31800000      5.39400000      9.57700000
H     -6.32900000      6.90600000      9.63900000
O     -6.88400000      2.84300000     -1.01900000
H     -7.82000000      2.86400000     -0.81900000
H     -6.70600000      1.92700000     -1.23300000
O    -13.55500000     -9.62400000     -0.23900000
H    -13.53900000    -10.31500000      0.42300000
H    -12.70500000     -9.19100000     -0.15300000
O      4.06400000     -1.85600000     -7.64500000
H      3.61800000     -1.68200000     -6.81600000
H      3.51600000     -2.50900000     -8.08000000
O     -4.73200000     -4.32800000    -14.72100000
H     -4.62900000     -4.94600000    -15.44400000
H     -4.75000000     -3.46800000    -15.14100000
O     15.74000000      7.33500000     -3.39800000
H     15.24400000      6.52400000     -3.50600000
H     15.07300000      8.02000000     -3.34900000
O      1.78300000     -8.56300000      2.75500000
H      1.27000000     -9.30600000      2.43600000
H      1.15000000     -8.01800000      3.22300000
O     -3.13800000      7.01200000      8.62800000
H     -3.36800000      7.94100000      8.62600000
H     -3.88600000      6.58100000      9.04000000
O     -4.69800000    -15.72000000      4.51100000
H     -3.75400000    -15.66300000      4.66100000
H     -4.92600000    -16.61500000      4.76400000
O     13.73400000     -8.61600000      5.29100000
H     14.23100000     -9.28600000      4.82200000
H     14.39700000     -8.11600000      5.76700000
O     -4.22700000      1.87500000     -8.01200000
H     -4.32700000      2.50800000     -7.30100000
H     -3.47200000      1.34500000     -7.75600000
O      2.69200000     -4.17300000    -11.26400000
H      3.36000000     -4.52400000    -11.85200000
H      1.86800000     -4.29800000    -11.73500000
O     14.62200000     -5.54300000     -5.64900000
H     14.97400000     -5.67400000     -4.76800000
H     15.14600000     -6.12000000     -6.20400000
O      2.33800000    -17.03900000     -4.67300000
H      3.23300000    -16.80200000     -4.42800000
H      1.98000000    -16.24500000     -5.07000000
O     -2.38500000     -3.35400000      3.26300000
H     -1.86600000     -3.17000000      4.04600000
H     -1.74000000     -3.60600000      2.60200000
O    -16.53500000     -1.93700000     -2.97900000
H    -15.65700000     -1.94300000     -3.36200000
H    -16.79600000     -2.85800000     -2.96400000
O     -2.72900000     -8.94200000     -4.95700000
H     -1.92800000     -8.77200000     -5.45300000
H     -3.39200000     -9.11400000     -5.62500000
O      3.81600000      6.99100000      9.79500000
H      4.22500000      7.38300000     10.56600000
H      4.55100000      6.73000000      9.24000000
O     -9.73400000     -3.32700000     -0.58200000
H     -8.86700000     -3.49400000     -0.21300000
H     -9.80000000     -3.93300000     -1.32000000
O      3.66300000     11.35700000     -5.64400000
H      4.03700000     11.56100000     -4.78800000
H      3.22200000     10.51600000     -5.51800000
O     -2.46400000     -1.91800000    -14.12600000
H     -2.34700000     -0.98000000    -13.97800000
H     -3.16200000     -1.97200000    -14.77900000
O    -15.17900000     -4.06200000      8.85100000
H    -14.48100000     -4.66800000      9.10100000
H    -14.72500000     -3.24100000      8.65800000
O     12.01000000      2.44500000      0.31500000
H     12.09300000      2.29900000     -0.62700000
H     11.76200000      1.59100000      0.66900000
O      9.71000000     -3.16600000      6.57600000
H      9.11600000     -3.91500000      6.53000000
H     10.50500000     -3.51600000      6.97700000
O      0.12000000     10.83100000      7.68500000
H      0.44300000     11.15700000      8.52500000
H      0.60300000     11.33600000      7.03100000
O    -11.06700000     -7.19900000      7.79700000
H    -11.69400000     -7.74700000      7.32400000
H    -10.27200000     -7.23200000      7.26500000
O      2.47400000     -5.16600000     -0.70400000
H      2.71200000     -5.19600000      0.22300000
H      2.55000000     -4.24200000     -0.94100000
O     -7.96500000      7.62600000     10.38400000
H     -7.84700000      8.47100000     10.81800000
H     -7.91300000      6.98400000     11.09200000
O    -13.24900000      1.82600000    -12.34300000
H    -12.63100000      1.29700000    -12.84800000
H    -13.31300000      1.37800000    -11.49900000
O     10.30400000    -11.93200000     -4.56700000
H     10.33900000    -11.50800000     -5.42400000
H     10.36600000    -12.86700000     -4.75800000
O     -4.36400000    -13.36800000     12.67500000
H     -4.46600000    -12.70100000     11.99600000
H     -5.22900000    -13.77300000     12.74500000
O     -5.60100000    -11.10100000    -12.88100000
H     -5.88400000    -11.29900000    -11.98800000
H     -5.82200000    -10.17700000    -13.00200000
O     -0.24800000     -4.67600000     16.53400000
H      0.00200000     -5.08900000     17.36000000
H     -0.66600000     -3.85500000     16.79400000
O     15.46000000      4.92500000     -6.69600000
H     15.08000000      4.34400000     -7.35500000
H     14.79400000      5.59800000     -6.55700000
O     -3.50600000      8.06700000     -5.90000000
H     -3.94400000      7.33600000     -6.33600000
H     -2.78500000      7.66200000     -5.41900000
O      7.60900000    -10.53500000     -7.55800000
H      6.81100000    -11.05700000     -7.47400000
H      7.39400000     -9.87100000     -8.21300000
O     -5.74800000     -8.63900000     -1.92300000
H     -4.97500000     -8.66800000     -2.48800000
H     -5.74900000     -9.48500000     -1.47500000
O      5.35600000    -11.01000000    -10.25300000
H      4.48600000    -11.16700000    -10.62000000
H      5.61800000    -11.85500000     -9.88700000
O      2.00600000    -11.33600000     11.84000000
H      1.05700000    -11.21200000     11.82000000
H      2.33500000    -10.77500000     11.13700000
O     -8.61700000    -15.62800000     -0.31600000
H     -9.01300000    -14.87100000     -0.74700000
H     -9.33800000    -16.24800000     -0.21000000
O    -11.44800000     -8.15500000     11.31900000
H    -10.63200000     -7.69000000     11.13200000
H    -11.41500000     -8.93100000     10.75900000
O     -6.88700000      2.17500000    -15.89500000
H     -6.84900000      2.61000000    -16.74600000
H     -7.63700000      2.57400000    -15.45400000
O     -6.37000000    -13.47500000      1.12300000
H     -5.63100000    -12.90100000      1.32300000
H     -6.20200000    -13.78000000      0.23200000
O    -15.32300000     10.01500000      0.94200000
H    -16.26900000     10.04500000      1.08100000
H    -15.21800000      9.55200000      0.11000000
O      8.06800000     -0.18200000    -13.78500000
H      8.54400000     -0.70000000    -14.43400000
H      8.37400000     -0.51500000    -12.94100000
O      8.42800000      3.58700000    -12.68300000
H      7.89300000      4.36200000    -12.85900000
H      8.72500000      3.30100000    -13.54700000
O     -4.47600000     -2.51900000      1.18900000
H     -4.12200000     -2.31300000      0.32400000
H     -3.74700000     -2.92800000      1.65500000
O    -10.60200000    -12.27300000     -6.19100000
H    -10.52500000    -12.79500000     -5.39200000
H    -11.51900000    -11.99900000     -6.21000000
O     -1.46300000     14.77200000      8.90000000
H     -1.89100000     14.48100000      8.09400000
H     -2.12600000     15.30000000      9.34500000
O      5.06300000     -9.87300000      6.63100000
H      4.89000000     -9.38300000      5.82600000
H      4.37800000    -10.54000000      6.65600000
O     -8.28000000    -11.79100000      2.16800000
H     -8.82000000    -12.31600000      2.75800000
H     -7.76600000    -12.43300000      1.67900000
O      0.66600000    -16.70500000      0.31900000
H      0.68000000    -17.39800000      0.97900000
H      0.27900000    -17.11700000     -0.45300000
O     -9.56700000      3.97100000     -2.14600000
H     -9.36400000      4.90200000     -2.05500000
H    -10.46800000      3.95200000     -2.46900000
O    -11.33600000      6.18700000    -11.89100000
H    -10.39800000      6.10900000    -11.71500000
H    -11.73700000      5.50000000    -11.35900000
O      3.15600000     -5.20500000     -6.29300000
H      2.32100000     -5.56200000     -5.98800000
H      2.91200000     -4.56600000     -6.96300000
O      7.27800000      1.47400000    -16.56400000
H      6.47800000      1.07700000    -16.21900000
H      7.98100000      0.90600000    -16.25100000
O     -4.40200000      0.31000000     -2.35800000
H     -4.13200000     -0.53600000     -2.00200000
H     -5.31100000      0.40900000     -2.07500000
O     -9.10900000     -0.36300000    -12.99500000
H     -9.03500000     -0.70600000    -12.10400000
H     -9.10900000     -1.14100000    -13.55200000
O     -4.82200000      7.90000000     -0.06100000
H     -4.87100000      6.95400000     -0.20300000
H     -5.22900000      8.03600000      0.79400000
O     -0.45500000    -12.81600000    -12.06000000
H     -1.10800000    -13.07900000    -12.70800000
H     -0.92200000    -12.21400000    -11.48000000
O      5.15500000     -6.27900000     -9.61300000
H      4.44100000     -5.80000000    -10.03400000
H      5.93700000     -5.76000000     -9.80500000
O    -14.56200000      0.93800000      2.65200000
H    -13.80000000      1.19300000      3.17300000
H    -15.27100000      0.85300000      3.28900000
O     -4.79400000    -15.99800000     -3.91000000
H     -4.41300000    -15.90600000     -4.78300000
H     -4.63500000    -15.15300000     -3.48900000
O     -4.50700000    -11.79300000     -8.29400000
H     -5.33600000    -12.27000000     -8.25200000
H     -3.97200000    -12.18000000     -7.60100000
O      7.23200000      3.87900000     -7.22900000
H      6.64700000      3.88300000     -7.98700000
H      6.72200000      4.29300000     -6.53200000
O     -1.93300000     -7.48700000     15.66900000
H     -1.33200000     -6.83200000     16.02400000
H     -1.36200000     -8.18500000     15.34600000
O     -2.39400000     10.24300000    -14.76900000
H     -1.87000000      9.44200000    -14.80400000
H     -2.81600000     10.21500000    -13.91000000
O    -10.63200000     10.15200000     -1.64200000
H    -10.32700000      9.87200000     -2.50500000
H    -10.32800000     11.05600000     -1.56100000
