# Supplementary material for: Integrated Multiscale Multilevel Approach to Open Shell Molecular Systems
Source: J Chem Theory Comput. 2023 Feb 13;19(5):1446–56. doi: 10.1021/acs.jctc.2c00805 (PMC10018740; doi:10.1021/acs.jctc.2c00805)
Supplement: Supplementary file 2 — ct2c00805_si_002.zip [file ct2c00805_si_002.zip › structures/PROXYL/frame99.xyz]

2525

C     -0.59400000      0.96500000      1.64000000
H     -1.42400000      1.01500000      2.34500000
H     -0.08900000      1.92900000      1.69300000
C     -1.15200000      0.55800000      0.23300000
C     -2.34000000     -0.44000000      0.37000000
H     -3.03100000     -0.07900000      1.13200000
H     -1.95600000     -1.41600000      0.66500000
H     -2.92500000     -0.54700000     -0.54300000
C     -1.50100000      1.85300000     -0.56500000
H     -2.06600000      1.58200000     -1.45700000
H     -2.13700000      2.52600000      0.01100000
H     -0.57800000      2.30200000     -0.93200000
N     -0.03500000     -0.15100000     -0.37900000
O      0.18700000     -0.18400000     -1.62600000
C      1.04400000     -0.42300000      0.57900000
C      1.44500000     -1.92700000      0.49100000
H      2.18500000     -2.18900000      1.24800000
H      0.57900000     -2.56700000      0.66200000
H      1.98900000     -2.08900000     -0.43900000
C      2.35100000      0.45700000      0.35100000
H      2.12600000      1.50900000      0.53100000
H      2.68600000      0.31700000     -0.67700000
H      3.07700000      0.08600000      1.07400000
C      0.45800000     -0.10500000      1.93300000
H     -0.14600000     -0.94100000      2.28400000
H      1.17900000      0.27000000      2.66000000
O      3.46900000    -12.79900000     11.05000000
H      3.02600000    -13.34300000     11.70200000
H      3.14200000    -13.11900000     10.20900000
O    -10.30600000    -12.82500000     -2.09400000
H     -9.61800000    -13.09900000     -1.48700000
H    -10.82200000    -13.61700000     -2.24500000
O     -4.74400000     -8.10300000      5.64100000
H     -4.09900000     -8.52400000      6.20900000
H     -4.23300000     -7.77500000      4.90100000
O      7.82700000     -5.38000000    -12.40300000
H      8.74400000     -5.39300000    -12.67600000
H      7.79500000     -4.73500000    -11.69700000
O     16.28100000     -6.27100000      2.62300000
H     16.02500000     -5.83100000      3.43400000
H     15.82800000     -7.11300000      2.65400000
O      8.02600000     -0.96800000    -11.20200000
H      8.72500000     -0.51300000    -10.73400000
H      8.03600000     -0.58600000    -12.07900000
O     -9.77400000      3.10200000    -12.32500000
H     -9.53100000      2.31600000    -11.83600000
H     -9.62500000      3.82200000    -11.71200000
O      8.07700000     -5.78900000      0.63200000
H      7.86800000     -6.41700000      1.32400000
H      8.33200000     -6.33200000     -0.11500000
O     -5.59200000      3.61800000    -14.39300000
H     -4.96100000      4.31900000    -14.55700000
H     -5.35300000      2.93000000    -15.01400000
O     -3.73200000     -3.87900000      0.86200000
H     -2.99000000     -4.05600000      1.44000000
H     -3.46600000     -4.23700000      0.01500000
O     13.36900000     10.61000000     -0.55000000
H     12.98000000      9.74800000     -0.69800000
H     14.06200000     10.67700000     -1.20700000
O     -9.93900000      8.64100000     -3.85700000
H    -10.56700000      7.93400000     -4.00300000
H    -10.44600000      9.44300000     -3.98500000
O      6.11000000      2.03600000    -13.11000000
H      6.84800000      2.59500000    -13.35000000
H      5.34100000      2.49800000    -13.44400000
O     -7.56100000      0.92700000     15.21100000
H     -8.50100000      0.84500000     15.37400000
H     -7.23600000      0.02700000     15.22500000
O     -0.19500000    -15.61900000     -4.40400000
H     -1.14300000    -15.65400000     -4.27500000
H      0.17000000    -15.97200000     -3.59300000
O      6.52300000     15.71600000      5.76500000
H      5.82500000     15.45100000      5.16600000
H      6.76100000     14.91100000      6.22600000
O     -0.38400000      0.79300000      9.17400000
H      0.15900000      1.01900000      9.92900000
H     -0.18700000      1.47000000      8.52600000
O      7.46300000     -7.32400000      2.64300000
H      6.69000000     -6.98800000      3.09700000
H      7.64900000     -8.15900000      3.07300000
O     11.76800000      8.31400000     -0.84400000
H     11.99600000      7.65300000     -1.49700000
H     11.08700000      8.84100000     -1.26300000
O      6.14900000      8.12000000      6.46800000
H      6.06500000      7.17000000      6.38500000
H      7.03800000      8.30900000      6.16600000
O      6.77800000      5.48700000      9.84700000
H      6.98200000      6.38200000     10.12000000
H      6.22200000      5.14400000     10.54600000
O    -14.20700000    -11.03300000      4.83300000
H    -13.97600000    -10.55400000      5.62900000
H    -13.98300000    -10.43500000      4.12100000
O     -1.86900000      2.60400000    -16.15600000
H     -1.51500000      2.94400000    -15.33500000
H     -2.62300000      2.07600000    -15.89200000
O     -4.70600000     -2.75000000     -4.31100000
H     -4.61800000     -2.65500000     -5.25900000
H     -4.07700000     -2.12500000     -3.94900000
O      3.10900000    -15.91500000     -3.43600000
H      3.96900000    -16.30800000     -3.58600000
H      2.52700000    -16.37500000     -4.04000000
O     14.02400000      0.07700000      7.55600000
H     14.75700000      0.03200000      8.17000000
H     14.30100000     -0.46000000      6.81300000
O      8.60100000      4.49900000     12.56400000
H      8.57000000      5.13300000     13.28100000
H      7.72400000      4.52500000     12.18300000
O     13.08100000    -11.54500000      0.11600000
H     12.67400000    -10.99000000     -0.54900000
H     12.62000000    -11.32700000      0.92600000
O     14.99700000      3.31400000     -3.76800000
H     15.29800000      2.50700000     -3.35000000
H     15.49500000      3.36100000     -4.58400000
O      4.94200000      4.68700000    -10.65500000
H      4.01700000      4.45300000    -10.58400000
H      5.29400000      4.07900000    -11.30500000
O     -2.86600000     -0.87500000    -16.21800000
H     -3.43700000     -1.60600000    -15.98200000
H     -1.98000000     -1.20700000    -16.07300000
O      6.70100000      6.38700000    -11.58100000
H      5.92300000      5.98600000    -11.19300000
H      7.12600000      5.67400000    -12.05700000
O     13.61200000      1.24000000      4.04200000
H     14.40500000      1.63400000      4.40500000
H     13.90500000      0.40700000      3.67400000
O    -10.85200000      6.00100000    -12.29600000
H    -11.33400000      5.58100000    -13.00800000
H    -10.38000000      6.71900000    -12.71700000
O      7.69300000      0.09900000      8.76600000
H      6.75100000      0.11400000      8.59400000
H      7.78700000     -0.46600000      9.53300000
O     -7.62500000     -4.88600000      4.03200000
H     -7.50400000     -4.92700000      3.08400000
H     -7.16400000     -5.65500000      4.36600000
O      8.71900000     -1.61900000     -3.71300000
H      9.25100000     -2.39600000     -3.54300000
H      8.21900000     -1.83800000     -4.49900000
O      8.40100000      9.33600000      4.93600000
H      7.65400000      9.24700000      4.34300000
H      9.15000000      9.02700000      4.42700000
O     -2.65800000     18.11000000      3.02500000
H     -2.53900000     17.76800000      2.13900000
H     -2.36200000     17.40200000      3.59700000
O      4.02100000      0.40500000    -15.25500000
H      4.74800000     -0.10700000    -14.90100000
H      3.46100000      0.58000000    -14.49900000
O     12.89700000     -6.70100000    -11.51600000
H     12.86200000     -6.84800000    -10.57100000
H     12.49100000     -7.48100000    -11.89400000
O      4.97200000    -10.67900000     -3.73500000
H      4.55900000    -10.77200000     -4.59400000
H      4.31000000    -10.98800000     -3.11600000
O      3.42100000     11.75700000      7.89400000
H      2.59300000     11.44000000      7.53300000
H      3.98900000     10.98700000      7.90200000
O     10.12900000    -14.28200000     -1.50200000
H     10.04100000    -13.44200000     -1.05200000
H      9.99400000    -14.07400000     -2.42600000
O     -0.79500000     -2.67200000     -5.33000000
H     -0.32100000     -2.73500000     -4.50100000
H     -0.40400000     -1.91800000     -5.77200000
O     -4.36500000     -0.76800000     11.55200000
H     -3.87100000     -1.45500000     11.10300000
H     -5.15200000     -1.20900000     11.87100000
O      1.01500000      5.25900000      1.77900000
H      0.76600000      4.57300000      2.39800000
H      0.27900000      5.31200000      1.17100000
O     -8.11600000     -9.70700000     -2.17700000
H     -8.67600000     -9.88000000     -1.42100000
H     -7.24000000     -9.96600000     -1.89100000
O      6.79600000     -5.63400000    -15.67700000
H      6.71200000     -5.45400000    -14.74100000
H      7.62600000     -5.22800000    -15.92700000
O    -17.18600000     -1.70400000     -6.56800000
H    -17.69200000     -2.44900000     -6.89100000
H    -16.68200000     -2.05700000     -5.83500000
O    -10.93300000     -6.58500000     10.11100000
H    -10.87600000     -5.80900000      9.55400000
H    -11.81400000     -6.54900000     10.48400000
O      0.52300000    -12.63700000     -1.53800000
H     -0.05200000    -12.29000000     -0.85600000
H      0.33900000    -13.57700000     -1.55100000
O      2.64300000      0.74700000    -10.58900000
H      3.55600000      0.45900000    -10.59500000
H      2.69100000      1.69600000    -10.70600000
O     12.06800000    -11.16700000      2.43400000
H     11.18900000    -11.25600000      2.80100000
H     12.63200000    -11.64400000      3.04300000
O      7.75700000     -3.72600000    -10.35700000
H      8.13500000     -3.59500000     -9.48700000
H      7.78100000     -2.85900000    -10.76200000
O    -12.87200000     -2.00800000      5.16000000
H    -13.33500000     -1.18700000      4.99300000
H    -12.30400000     -2.12100000      4.39900000
O      5.73500000      4.43200000     12.97200000
H      5.68100000      4.94000000     13.78100000
H      5.12700000      4.86700000     12.37500000
O      7.99900000    -13.23700000      5.20600000
H      7.05200000    -13.09800000      5.21000000
H      8.22000000    -13.41200000      6.12000000
O     -6.71700000     -0.64800000      7.05000000
H     -7.28800000     -0.95400000      7.75500000
H     -6.94500000     -1.19800000      6.30100000
O      6.95100000      2.85700000      2.70900000
H      6.73600000      3.71000000      3.08600000
H      6.86200000      2.24300000      3.43800000
O      1.80700000     -4.87100000    -11.06200000
H      0.86300000     -4.84700000    -10.90000000
H      1.98200000     -4.08300000    -11.57700000
O    -11.56700000    -10.62300000      6.98400000
H    -10.95400000    -10.57600000      7.71700000
H    -11.02100000    -10.83500000      6.22700000
O      5.53400000     -1.54900000      2.27100000
H      5.30400000     -2.41300000      1.93000000
H      6.49000000     -1.51700000      2.21900000
O      2.11500000     -2.07100000     -9.44300000
H      2.07000000     -1.44100000    -10.16300000
H      2.96500000     -2.49900000     -9.55200000
O      0.14800000     11.03900000     -7.06100000
H      0.48400000     11.91600000     -7.24800000
H     -0.55400000     10.91100000     -7.69900000
O     -0.76100000     -9.62900000      9.95800000
H     -1.11900000    -10.50900000     10.06900000
H      0.14500000     -9.77200000      9.68500000
O      5.17600000      1.60200000     15.96500000
H      5.80000000      1.61800000     15.24000000
H      5.11900000      0.68000000     16.21300000
O      9.72600000     11.78200000     -4.47300000
H     10.40200000     12.44300000     -4.32100000
H      9.56600000     11.81600000     -5.41700000
O     -7.65900000      9.39100000    -13.21700000
H     -7.34300000      8.81800000    -13.91600000
H     -6.93300000      9.99300000    -13.05400000
O      9.46200000    -11.26200000     -6.56300000
H      9.20900000    -11.13000000     -5.64900000
H      9.99200000    -10.49400000     -6.77700000
O     -2.47200000     -8.92100000     -8.80200000
H     -2.65900000     -9.68500000     -9.34700000
H     -1.73200000     -9.18900000     -8.25800000
O      0.82900000      3.76100000     16.27700000
H      1.54300000      3.57400000     15.66700000
H      0.11200000      3.19700000     15.98700000
O     -4.69100000      6.96900000      5.96100000
H     -5.52900000      6.50700000      5.98800000
H     -4.67400000      7.48200000      6.76900000
O      7.63700000      8.29500000      0.61000000
H      7.79500000      7.35100000      0.64300000
H      8.29900000      8.62700000      0.00400000
O      5.72700000      5.26600000      7.11000000
H      4.82900000      4.95900000      7.23000000
H      6.02800000      5.47800000      7.99400000
O      3.40700000     -2.88500000     -2.60100000
H      3.76700000     -3.72500000     -2.88800000
H      4.10400000     -2.49400000     -2.07400000
O    -11.33300000      3.83000000     -9.20000000
H    -11.50300000      3.31000000     -9.98500000
H    -10.49700000      4.26200000     -9.37400000
O      4.00600000      3.90900000    -13.29100000
H      4.00300000      4.86500000    -13.24700000
H      3.15800000      3.68500000    -13.67500000
O     11.04400000      4.93100000     11.93100000
H     10.16300000      4.98100000     12.30100000
H     11.16100000      5.76700000     11.47800000
O     10.00700000      6.81900000      0.87700000
H      9.88800000      6.06900000      0.29400000
H     10.28400000      7.53000000      0.29900000
O      9.47200000     -8.17400000      7.54200000
H      8.72100000     -7.63100000      7.30300000
H      9.94400000     -8.30600000      6.72000000
O     -5.95100000      2.90900000    -11.87600000
H     -6.26600000      3.70000000    -11.43800000
H     -5.79900000      3.18100000    -12.78100000
O    -15.99300000      2.68300000      1.33000000
H    -15.97400000      1.82300000      0.91200000
H    -16.17400000      3.29300000      0.61500000
O     -8.34200000      5.16200000      9.35200000
H     -8.01900000      4.57200000     10.03400000
H     -9.23900000      5.36500000      9.61700000
O     12.67300000      6.44600000      9.73600000
H     12.28600000      5.78900000      9.15800000
H     13.57700000      6.52800000      9.43400000
O      0.01700000     -0.68700000     15.69000000
H     -0.23000000     -1.45600000     15.17700000
H      0.32100000     -1.04400000     16.52500000
O     -2.60700000    -12.03300000      1.74500000
H     -3.23700000    -12.18500000      2.44900000
H     -1.80700000    -12.46800000      2.04200000
O      2.75200000     12.81500000     -2.14500000
H      2.18800000     12.25000000     -1.61700000
H      2.31000000     12.87000000     -2.99300000
O     11.20500000     -0.30900000      5.49000000
H     11.46200000      0.33700000      4.83200000
H     11.57300000      0.02400000      6.30800000
O      3.15000000    -14.67200000      6.07500000
H      2.96000000    -15.52600000      5.68700000
H      2.74200000    -14.70600000      6.94000000
O      6.57400000      8.62100000      2.94300000
H      7.00400000      8.48300000      2.09900000
H      5.85700000      7.98700000      2.95300000
O     -7.01200000      5.50300000      4.71100000
H     -7.70000000      5.41500000      5.37100000
H     -7.44300000      5.93000000      3.97100000
O     11.24300000     -9.12500000      5.82700000
H     11.51700000     -8.76200000      4.98500000
H     11.44300000    -10.05900000      5.76200000
O      6.34600000     -7.64900000     13.92400000
H      6.36100000     -6.73000000     14.18900000
H      7.25900000     -7.85400000     13.71900000
O      8.80700000     -4.88300000      4.44700000
H      9.71300000     -4.95500000      4.14700000
H      8.36200000     -5.63100000      4.04800000
O     15.99300000     -7.53000000     -3.40800000
H     15.40800000     -6.77500000     -3.48400000
H     16.85600000     -7.18700000     -3.63900000
O     -9.87900000      3.24400000     -2.56500000
H    -10.37300000      3.54500000     -3.32800000
H     -9.73900000      2.31000000     -2.72400000
O     -6.02500000      7.23700000    -14.38300000
H     -5.94100000      7.06600000    -15.32200000
H     -5.14600000      7.49900000    -14.10900000
O    -11.16100000      1.64400000     10.40000000
H    -11.91500000      2.18500000     10.16500000
H    -11.00700000      1.09900000      9.62800000
O     -8.96500000     -0.89400000      9.07300000
H     -9.17700000     -1.78200000      9.36000000
H     -9.61200000     -0.70100000      8.39500000
O     -5.75100000      2.60900000     13.87800000
H     -5.06500000      1.95300000     14.00100000
H     -6.48200000      2.29500000     14.41000000
O    -15.62200000      1.81300000     -7.53400000
H    -16.02800000      2.63800000     -7.26900000
H    -16.31700000      1.34100000     -7.99400000
O     11.98700000      3.21000000     -2.76400000
H     11.68700000      2.78400000     -3.56700000
H     12.82600000      3.60500000     -3.00100000
O    -13.65400000     -6.37500000      0.03700000
H    -13.74200000     -5.58100000     -0.49100000
H    -14.10400000     -6.17000000      0.85600000
O     -5.87300000     -6.53700000     -2.53400000
H     -6.51200000     -6.74400000     -3.21600000
H     -6.06900000     -5.63300000     -2.28700000
O     -4.08500000     -1.36600000      4.55900000
H     -4.91400000     -0.88800000      4.58700000
H     -4.26500000     -2.18300000      5.02400000
O      4.97700000     10.75700000      0.23300000
H      4.93900000     10.92000000      1.17500000
H      4.85600000      9.81100000      0.14900000
O     -6.33800000     15.07200000      8.61500000
H     -5.68700000     14.43600000      8.91200000
H     -5.92900000     15.50000000      7.86300000
O     -6.79600000      2.64700000      4.10600000
H     -6.22700000      2.05100000      3.62000000
H     -6.55700000      3.51800000      3.79000000
O      6.53800000      1.76400000     13.47800000
H      7.40300000      1.68800000     13.07600000
H      6.17700000      2.57500000     13.11900000
O     -1.18400000     -7.84800000     13.12400000
H     -1.80800000     -7.62900000     12.43200000
H     -1.60200000     -8.56100000     13.60700000
O     10.00500000    -13.57600000     -7.85600000
H      9.80300000    -12.77600000     -7.37100000
H      9.22200000    -14.11800000     -7.76200000
O      8.71700000    -10.76300000      8.29900000
H      7.78800000    -10.75500000      8.52900000
H      8.83600000     -9.98400000      7.75500000
O     -7.03100000      5.27300000     -7.70900000
H     -7.31900000      4.46200000     -7.28800000
H     -7.64600000      5.93600000     -7.39600000
O     -7.83900000    -15.06800000      0.38700000
H     -8.58600000    -14.47300000      0.44900000
H     -7.07600000    -14.49100000      0.35200000
O      1.10800000      6.71600000     13.17700000
H      0.53800000      7.32800000     13.64400000
H      1.33200000      7.16900000     12.36400000
O    -11.74300000      4.11400000      8.32900000
H    -11.28000000      3.32300000      8.05200000
H    -12.63900000      3.82100000      8.49300000
O     -4.64700000     -7.14500000      1.39300000
H     -4.37500000     -7.54300000      0.56600000
H     -4.43200000     -7.80000000      2.05600000
O     -1.65900000      8.64700000     -6.15100000
H     -0.73100000      8.55900000     -5.93200000
H     -1.90600000      7.78900000     -6.49700000
O      1.58200000     14.94100000      5.41400000
H      1.36100000     14.04500000      5.16200000
H      2.02100000     14.85100000      6.26000000
O    -11.22900000      8.38000000     -1.11900000
H    -11.10600000      9.25600000     -1.48600000
H    -11.61100000      8.53400000     -0.25500000
O     -7.00300000     -0.81200000     12.75500000
H     -7.10800000     -1.49300000     13.42000000
H     -7.52700000     -0.07900000     13.07800000
O     -3.66100000      4.95800000      4.54000000
H     -3.92600000      5.81100000      4.88400000
H     -4.29400000      4.77100000      3.84700000
O     -2.12500000     -4.69200000     -6.41600000
H     -1.55700000     -3.97300000     -6.13900000
H     -2.59900000     -4.94200000     -5.62300000
O    -14.64200000     -0.46200000     -6.22000000
H    -15.44900000     -0.61800000     -5.72900000
H    -14.78800000      0.37500000     -6.66100000
O     -0.28100000     -9.43000000     -7.35800000
H      0.16500000    -10.17600000     -6.95700000
H      0.42800000     -8.87500000     -7.68500000
O      4.88000000     -7.67900000     -0.09200000
H      5.82500000     -7.70100000      0.05800000
H      4.64800000     -6.75300000     -0.02300000
O      7.54900000     -0.04600000     -1.93200000
H      8.15200000      0.00400000     -1.19100000
H      7.93700000     -0.70200000     -2.51200000
O     -2.69400000     15.17800000      3.90000000
H     -3.00700000     14.44100000      3.37500000
H     -1.78500000     15.29700000      3.62600000
O      1.17600000     12.58800000      3.61100000
H      1.02500000     13.38900000      3.11000000
H      0.46000000     12.00700000      3.35600000
O      8.94600000     -2.64900000     -8.16100000
H      9.46200000     -3.03400000     -7.45200000
H      8.07600000     -2.52400000     -7.78300000
O     -7.61700000      3.05900000     -6.20900000
H     -8.27000000      2.77400000     -5.57000000
H     -7.57600000      2.34400000     -6.84400000
O     -0.99100000     14.73200000      0.23200000
H     -1.21000000     13.94200000     -0.26200000
H     -0.20700000     14.49500000      0.72700000
O      4.36100000    -10.75800000     -6.24600000
H      3.55600000    -10.83900000     -6.75800000
H      4.85300000    -10.06400000     -6.68400000
O      4.73300000     15.70400000     -5.16000000
H      4.47800000     15.24000000     -4.36200000
H      5.18900000     16.48500000     -4.84700000
O     -9.88000000      5.51200000     -6.89700000
H     -9.67900000      4.57600000     -6.89000000
H    -10.83400000      5.55200000     -6.82800000
O     -2.24700000    -12.95900000    -12.64700000
H     -1.37600000    -13.17500000    -12.31500000
H     -2.17300000    -12.05000000    -12.93900000
O      1.17100000     10.62000000      6.88500000
H      0.42100000     11.21300000      6.84600000
H      0.91700000      9.87600000      6.33800000
O     -6.06800000      1.70800000    -16.88500000
H     -6.80700000      1.77500000    -17.49000000
H     -6.08200000      0.79800000    -16.58900000
O     -8.01400000     -2.08600000      4.96000000
H     -7.84200000     -3.02600000      4.90200000
H     -8.03100000     -1.78900000      4.05000000
O      3.51000000    -13.22000000     -2.72200000
H      4.43000000    -13.45700000     -2.60300000
H      3.11500000    -13.99200000     -3.12900000
O     -6.86500000     12.10800000     -5.35000000
H     -7.20800000     12.59200000     -4.59800000
H     -7.15200000     11.20600000     -5.20600000
O      2.13400000     -1.77000000      8.07800000
H      2.57700000     -1.80900000      7.23100000
H      1.20500000     -1.86400000      7.86600000
O      3.02800000     16.62900000      2.63200000
H      3.68900000     17.05900000      2.08800000
H      3.53200000     16.06400000      3.21800000
O      4.05700000     -6.58100000    -10.20500000
H      4.42600000     -7.01000000    -10.97600000
H      3.24200000     -6.18700000    -10.51700000
O      5.11900000      1.86700000     -0.51400000
H      5.11900000      2.54500000      0.16200000
H      5.97000000      1.95600000     -0.94200000
O     -1.24700000      6.08500000    -15.91300000
H     -0.86100000      5.90400000    -16.76900000
H     -0.49900000      6.13300000    -15.31700000
O      4.63200000     -8.84200000      6.87000000
H      4.42800000     -9.74300000      7.12000000
H      3.96200000     -8.61500000      6.22500000
O     -2.27700000     16.15600000     -7.11900000
H     -2.36900000     15.27100000     -6.76400000
H     -1.90500000     16.66500000     -6.39900000
O      9.32300000     -1.35600000      1.08200000
H      8.90100000     -1.45000000      1.93600000
H      9.23800000     -0.42500000      0.87400000
O     -9.54300000    -10.72600000      9.27200000
H     -8.81900000    -10.79500000      9.89400000
H    -10.30700000    -11.03800000      9.75800000
O     -0.88100000     -6.81300000     -0.12000000
H     -0.74500000     -6.14900000     -0.79600000
H     -1.75400000     -7.16200000     -0.30000000
O     -1.80700000      5.45400000     -4.41800000
H     -1.91400000      4.99600000     -5.25200000
H     -2.69600000      5.69900000     -4.16400000
O      6.11800000    -15.89800000     -6.36300000
H      6.19500000    -15.14200000     -5.78100000
H      6.68900000    -15.69100000     -7.10300000
O     -2.70800000     -4.47600000     -8.98700000
H     -2.25200000     -3.73700000     -9.39100000
H     -2.51700000     -4.39400000     -8.05300000
O      6.22000000     10.84900000     12.28900000
H      6.10000000     10.08400000     12.85100000
H      6.73000000     10.52300000     11.54700000
O     16.05900000     -5.15300000      5.17400000
H     15.27900000     -4.88500000      5.66000000
H     16.41600000     -4.33700000      4.82500000
O     -2.78700000     10.14600000     -8.43200000
H     -3.50400000      9.84100000     -8.98900000
H     -2.79900000      9.55400000     -7.68100000
O      9.16700000     -9.94900000      1.52100000
H      9.78800000     -9.97700000      2.24800000
H      8.67100000     -9.14200000      1.66000000
O      8.04400000      4.90800000      5.77200000
H      7.15700000      5.00300000      6.12000000
H      8.42500000      4.19100000      6.27900000
O      4.79900000      1.69300000      7.27100000
H      4.24300000      2.32700000      7.72300000
H      4.68100000      0.87800000      7.76000000
O     -3.35900000      7.73400000    -13.97100000
H     -3.01400000      8.61100000    -14.13700000
H     -2.58800000      7.16600000    -13.98300000
O      7.19000000    -10.14300000     -8.28100000
H      6.84700000     -9.46300000     -8.86200000
H      8.11900000    -10.20400000     -8.50600000
O      4.19600000     -6.83100000      8.57800000
H      4.26700000     -7.70400000      8.19200000
H      4.94200000     -6.77100000      9.17400000
O    -13.42600000     -4.15400000     -2.92600000
H    -14.31200000     -3.81900000     -3.07000000
H    -13.10900000     -3.67000000     -2.16300000
O     -4.55300000      9.68400000     15.16100000
H     -5.26200000      9.10000000     15.43100000
H     -3.97800000      9.13400000     14.62900000
O     -8.91400000      0.69800000     -0.86200000
H     -9.27100000      1.33000000     -0.23800000
H     -7.97900000      0.90100000     -0.90100000
O     -2.84900000     13.90400000      9.25800000
H     -2.88600000     12.99100000      9.54100000
H     -2.18700000     13.91400000      8.56700000
O     -3.41700000     -5.30900000     -4.29500000
H     -3.93100000     -6.04400000     -3.96100000
H     -3.91900000     -4.53300000     -4.04500000
O     -9.69000000     -0.80600000      2.27300000
H    -10.18600000     -0.22700000      1.69500000
H     -9.96300000     -1.68800000      2.02000000
O      3.50000000     -5.21600000     -0.13100000
H      2.56300000     -5.31000000      0.03800000
H      3.56700000     -5.14700000     -1.08300000
O      1.09600000     13.68800000     -7.30700000
H      0.69500000     13.98200000     -8.12500000
H      0.93700000     14.40300000     -6.69100000
O    -10.37700000      1.51100000     -6.20300000
H    -10.97300000      1.01000000     -6.76000000
H    -10.90500000      2.24200000     -5.88300000
O     15.95900000     -1.19500000     -8.13800000
H     16.86200000     -0.90000000     -8.25700000
H     16.01700000     -2.15000000     -8.13800000
O      0.17700000     -1.04200000    -15.16800000
H      0.85800000     -1.47600000    -15.68200000
H      0.44700000     -0.12400000    -15.13900000
O      2.62200000     -1.86300000     15.73700000
H      2.03300000     -1.15600000     15.47100000
H      2.04100000     -2.54100000     16.08300000
O     13.24600000      3.05800000     12.15600000
H     12.48600000      3.62900000     12.26400000
H     13.81800000      3.53200000     11.55200000
O     -9.22800000      8.22000000     -7.88400000
H     -9.06400000      8.33400000     -8.82000000
H     -9.34900000      7.27700000     -7.77500000
O     -2.70600000    -14.99100000      9.65700000
H     -3.14100000    -15.30900000      8.86600000
H     -2.31200000    -15.77200000     10.04400000
O    -13.24900000     -4.99000000    -10.29500000
H    -13.08900000     -5.29400000    -11.18900000
H    -12.79000000     -5.62200000     -9.74200000
O     -6.09000000     -2.78800000      1.31900000
H     -5.24100000     -3.22900000      1.27400000
H     -6.17200000     -2.34000000      0.47700000
O     -3.39500000     11.08900000     -1.21900000
H     -2.78600000     10.89400000     -0.50600000
H     -3.36900000     10.31100000     -1.77600000
O     10.22300000     12.90800000      7.87800000
H     10.74600000     13.71000000      7.89900000
H     10.11300000     12.71800000      6.94700000
O     -4.79900000    -11.72400000     -4.32900000
H     -3.94400000    -11.96200000     -3.97000000
H     -4.64200000    -11.60800000     -5.26600000
O      7.32200000     10.28900000     -4.15200000
H      7.69200000     11.16800000     -4.23400000
H      6.88500000     10.29100000     -3.30100000
O     -9.62900000     -1.59800000    -10.56100000
H    -10.53100000     -1.29300000    -10.46100000
H     -9.70800000     -2.42600000    -11.03400000
O     -0.97700000      6.95100000      3.65600000
H     -0.31100000      6.28300000      3.49400000
H     -1.68700000      6.48100000      4.09100000
O      7.87400000      8.71300000    -10.97600000
H      7.40700000      7.87800000    -10.99800000
H      7.27600000      9.30900000    -10.52400000
O     -1.79600000    -11.16800000      4.86000000
H     -1.36700000    -10.62200000      4.20100000
H     -1.12500000    -11.79900000      5.12100000
O     -5.50500000     -4.16700000    -12.91400000
H     -5.05400000     -3.38400000    -12.59900000
H     -4.90800000     -4.88600000    -12.70800000
O    -10.80700000     -2.66200000     -7.46600000
H     -9.87200000     -2.78500000     -7.63300000
H    -10.91900000     -2.90300000     -6.54600000
O      2.39100000      9.74200000     -7.85700000
H      3.02600000     10.05600000     -7.21200000
H      1.57900000     10.19800000     -7.63500000
O     14.05200000     -3.51600000      6.12600000
H     13.14100000     -3.23700000      6.04100000
H     14.56200000     -2.77500000      5.79900000
O      2.65900000     -2.07300000    -15.63700000
H      3.09700000     -2.78300000    -16.10600000
H      3.13700000     -1.28500000    -15.89500000
O     -8.29500000     -6.28700000     13.51900000
H     -9.12200000     -6.46800000     13.07300000
H     -8.01600000     -7.13600000     13.86100000
O     -0.67500000     -4.49100000    -11.55200000
H     -0.87300000     -3.56000000    -11.65900000
H     -0.93800000     -4.88900000    -12.38200000
O     -4.49200000    -12.46900000      3.68000000
H     -5.02600000    -11.73500000      3.98300000
H     -4.44900000    -13.06100000      4.43200000
O     -9.52400000    -13.65600000      5.87500000
H     -9.41500000    -13.93800000      6.78300000
H     -9.62700000    -12.70600000      5.92900000
O     -2.19400000     -7.19700000      9.28100000
H     -1.52400000     -7.87900000      9.32000000
H     -2.35600000     -6.96800000     10.19600000
O     12.01800000      1.94800000     -7.51300000
H     12.73100000      2.39100000     -7.97400000
H     12.43300000      1.56600000     -6.74000000
O     -3.36600000      7.07200000     -0.40800000
H     -3.39100000      7.38000000      0.49800000
H     -3.88700000      6.26900000     -0.40200000
O    -14.47800000     -9.50500000     -3.37200000
H    -14.34600000     -8.80100000     -4.00700000
H    -13.64600000     -9.56300000     -2.90200000
O     -4.26100000      7.65900000      8.90500000
H     -4.63100000      6.77800000      8.85100000
H     -3.45100000      7.54800000      9.40300000
O      6.36600000     12.97300000      6.04700000
H      5.76900000     12.22600000      6.08000000
H      6.53600000     13.10300000      5.11400000
O     -2.39100000    -11.72100000     -3.25800000
H     -2.07800000    -10.88100000     -3.59200000
H     -2.33800000    -11.63500000     -2.30600000
O    -16.42200000      0.12800000      0.10400000
H    -16.49700000     -0.74500000     -0.28300000
H    -17.31100000      0.48200000      0.06800000
O    -12.09400000     -4.12900000      6.55900000
H    -11.37600000     -4.42700000      5.99900000
H    -12.48500000     -3.40000000      6.07800000
O     15.64500000     -0.94900000      5.23000000
H     15.65200000     -1.06700000      4.28000000
H     16.46200000     -1.34900000      5.52700000
O     14.93800000     10.09600000     -2.76900000
H     14.71800000      9.16800000     -2.68800000
H     15.88900000     10.10700000     -2.88500000
O     -6.30800000    -13.45400000      8.23100000
H     -6.43700000    -12.64000000      7.74400000
H     -7.16900000    -13.65100000      8.60000000
O      0.94400000     -9.98400000      6.38100000
H      1.02700000     -9.09200000      6.04400000
H      1.45600000    -10.51800000      5.77300000
O     -9.88000000     -5.09500000    -10.15500000
H     -9.49100000     -4.56900000     -9.45700000
H    -10.09100000     -4.46200000    -10.84200000
O      6.38200000     15.25100000      1.99300000
H      5.59100000     15.39500000      2.51200000
H      6.06500000     14.88800000      1.16700000
O     -4.88800000      4.91400000     -0.44600000
H     -4.66200000      4.37500000     -1.20400000
H     -5.83400000      5.04400000     -0.51900000
O    -10.92900000      6.59100000      3.60400000
H    -10.97100000      5.70800000      3.97100000
H    -11.82000000      6.76600000      3.30100000
O     11.24300000     -5.33600000      9.96400000
H     11.26500000     -5.18700000     10.90900000
H     10.92800000     -6.23500000      9.87000000
O     15.56200000      3.43700000      3.69600000
H     15.64000000      4.38500000      3.80100000
H     16.45000000      3.10700000      3.83400000
O      0.84300000      3.21000000    -13.21000000
H      0.86700000      3.86300000    -13.90900000
H     -0.08300000      2.98100000    -13.12800000
O     14.81100000     -4.36000000      8.62800000
H     15.65800000     -3.95200000      8.44900000
H     14.31200000     -4.23900000      7.82000000
O      0.66700000      4.24400000     -4.93000000
H     -0.11700000      4.37200000     -4.39600000
H      1.04500000      3.42500000     -4.60800000
O      8.60500000     -0.77600000      6.03500000
H      9.48300000     -0.54500000      5.73000000
H      8.60400000     -0.53600000      6.96200000
O      4.36900000     -4.63700000    -16.55100000
H      5.28600000     -4.73100000    -16.29600000
H      4.36000000     -4.82200000    -17.49000000
O     -8.25500000     11.71400000      7.34600000
H     -8.64800000     10.91100000      7.00400000
H     -7.41000000     11.43600000      7.69900000
O      5.95100000    -12.72500000    -11.35500000
H      5.54400000    -13.58500000    -11.25400000
H      5.41700000    -12.14200000    -10.81500000
O     10.56700000     -5.52800000    -12.75100000
H     11.15500000     -5.24200000    -12.05200000
H     11.13100000     -5.60900000    -13.52100000
O      4.16500000     13.46600000      0.43800000
H      4.24200000     12.91600000     -0.34100000
H      4.45900000     12.90600000      1.15700000
O     -7.46400000    -12.05000000     -8.58800000
H     -7.38900000    -11.60500000     -9.43300000
H     -6.55900000    -12.17300000     -8.30100000
O     12.77300000      6.49900000     -5.93100000
H     12.82100000      7.17500000     -6.60700000
H     12.43900000      5.72700000     -6.38800000
O      5.97900000    -15.70000000      3.32300000
H      5.29400000    -16.18900000      2.86700000
H      6.11000000    -16.17700000      4.14300000
O     15.16400000      6.50600000     -4.26300000
H     15.28300000      5.60800000     -3.95400000
H     14.50000000      6.43800000     -4.94800000
O      2.77200000      1.99400000     17.74700000
H      2.35900000      2.85000000     17.63200000
H      3.58400000      2.05000000     17.24400000
O    -13.46900000     -3.15300000     -7.20400000
H    -12.59700000     -2.76500000     -7.28100000
H    -14.06300000     -2.40300000     -7.17200000
O      7.61900000     -9.44600000      4.25500000
H      7.29700000     -8.94700000      5.00600000
H      6.85900000     -9.94300000      3.95400000
O      2.92400000    -15.88300000     -0.86300000
H      2.44900000    -15.05300000     -0.83400000
H      2.92900000    -16.12500000     -1.78900000
O     -6.18600000      7.97800000     -3.37000000
H     -6.48300000      8.68100000     -3.94700000
H     -6.84000000      7.28800000     -3.47500000
O    -13.08600000    -12.06500000     -1.95100000
H    -13.24600000    -11.13400000     -1.80000000
H    -12.13800000    -12.16200000     -1.86800000
O      6.12200000     -0.68000000     13.86300000
H      5.82000000     -1.05700000     13.03700000
H      6.13400000      0.26400000     13.70500000
O      5.14400000     -0.82500000     -1.45900000
H      6.09700000     -0.74200000     -1.48900000
H      4.85000000     -0.04400000     -0.99000000
O     12.36600000     -8.75500000     -3.82400000
H     13.13600000     -9.30000000     -3.66000000
H     12.25700000     -8.77600000     -4.77500000
O     -1.08900000     11.29000000      2.82100000
H     -1.13400000     10.81800000      1.99000000
H     -1.89900000     11.79900000      2.85200000
O    -12.54700000      5.88400000     -6.42500000
H    -13.38100000      5.87100000     -6.89500000
H    -12.52500000      6.74100000     -6.00100000
O    -12.08000000     -0.58200000     11.90500000
H    -11.88300000      0.28600000     11.55300000
H    -11.96700000     -0.48800000     12.85100000
O     -2.00500000     -9.76900000    -12.56000000
H     -1.44900000     -9.93900000    -11.80000000
H     -1.39100000     -9.54500000    -13.26000000
O     11.62900000      3.35100000      5.82000000
H     12.46200000      3.73400000      5.54600000
H     11.37900000      3.85300000      6.59600000
O     -5.76700000      0.81000000     -4.63800000
H     -6.55800000      1.14600000     -4.21700000
H     -6.01400000      0.69200000     -5.55500000
O      8.78300000      1.14700000      1.56200000
H      9.35800000      1.46100000      2.26000000
H      7.92600000      1.51800000      1.77200000
O     -2.53400000     -3.56400000      3.88000000
H     -3.21200000     -2.90700000      3.72200000
H     -1.81600000     -3.07500000      4.28400000
O     -5.24000000    -12.96700000      0.35300000
H     -5.17400000    -12.21500000     -0.23500000
H     -4.90200000    -12.64800000      1.19000000
O     -1.40100000      0.87500000     -4.16600000
H     -1.20200000      0.40900000     -4.97800000
H     -0.54600000      1.02200000     -3.76000000
O     15.28600000      8.76100000      2.52600000
H     15.11400000      8.57000000      3.44800000
H     14.74600000      8.13300000      2.04600000
O     -0.22500000    -12.31400000      7.64400000
H     -0.86100000    -12.45900000      8.34500000
H      0.43500000    -11.74200000      8.03600000
O      0.37800000     -2.33300000      4.28000000
H      1.06800000     -1.95800000      4.82700000
H     -0.30000000     -1.65800000      4.25400000
O     -0.42600000     -1.98900000     -9.00600000
H      0.50600000     -2.14100000     -9.16400000
H     -0.72500000     -1.50600000     -9.77600000
O     -4.39400000    -14.10600000      6.11900000
H     -4.53500000    -13.76800000      7.00300000
H     -3.95000000    -14.94400000      6.25000000
O      8.43000000     -7.48200000     -1.39200000
H      8.15500000     -8.38800000     -1.53500000
H      8.44900000     -7.09700000     -2.26900000
O      5.35600000     -6.74400000    -12.86300000
H      5.81500000     -7.57900000    -12.95200000
H      6.05300000     -6.09800000    -12.74800000
O      1.90000000      2.05700000     -4.43200000
H      1.69000000      1.16200000     -4.16400000
H      2.53900000      2.35700000     -3.78600000
O      0.71200000     15.79200000     -5.73200000
H      1.17400000     16.39900000     -6.31000000
H      1.13600000     15.90300000     -4.88100000
O      0.71200000      3.31100000    -17.72300000
H     -0.12800000      2.89800000    -17.52700000
H      1.36400000      2.64800000    -17.49400000
O     -0.36300000    -13.20500000     12.52600000
H     -0.42500000    -12.39400000     13.03000000
H      0.46300000    -13.60000000     12.80600000
O     -8.87600000     13.09700000     -3.39000000
H     -8.79100000     12.56300000     -2.60100000
H     -8.47600000     13.93500000     -3.15700000
O     -2.98700000    -13.05500000     -6.00600000
H     -2.23400000    -13.09300000     -6.59600000
H     -2.61300000    -13.17700000     -5.13300000
O      3.28200000     10.18900000     12.23000000
H      4.15000000     10.59100000     12.19100000
H      2.93300000     10.45400000     13.08100000
O     -7.33300000     -0.77000000     -9.65200000
H     -6.99700000     -1.55200000     -9.21500000
H     -8.11900000     -1.06900000    -10.10900000
O     -4.38000000     -4.89100000      8.22800000
H     -3.79400000     -5.63700000      8.35900000
H     -4.80300000     -4.76700000      9.07800000
O     -7.97100000      2.00400000      6.70300000
H     -7.53100000      1.16100000      6.81500000
H     -7.81500000      2.23500000      5.78700000
O      4.73000000     12.67600000     -8.74700000
H      4.88100000     13.56500000     -9.06700000
H      4.21300000     12.79300000     -7.95000000
O     -5.09700000     13.45300000     -1.38500000
H     -4.42400000     12.83400000     -1.10200000
H     -4.91300000     14.25000000     -0.88900000
O      3.38100000      7.05800000      8.39100000
H      2.53700000      6.69200000      8.12400000
H      3.95200000      6.91800000      7.63700000
O     16.40800000      3.16300000     -0.64700000
H     17.29300000      3.48400000     -0.82300000
H     16.21300000      2.58300000     -1.38300000
O     15.59500000     -8.85900000     -0.92900000
H     15.16100000     -8.25900000     -0.32300000
H     15.60700000     -8.38900000     -1.76300000
O     -6.04700000     -4.82200000     16.97300000
H     -6.12000000     -4.71300000     16.02500000
H     -5.94600000     -5.76600000     17.09900000
O      9.51900000     10.74500000     -9.83200000
H     10.31200000     10.36800000     -9.45100000
H      9.06800000     10.00000000    -10.23000000
O      7.34600000     14.63300000     -6.83700000
H      6.77500000     14.87000000     -6.10700000
H      6.81000000     14.77500000     -7.61700000
O    -10.18300000    -11.65000000     -9.04100000
H    -10.69200000    -11.77800000     -8.24000000
H     -9.29500000    -11.92000000     -8.80500000
O     -4.18100000    -10.95000000      9.70600000
H     -3.74400000    -11.40600000      8.98600000
H     -3.51000000    -10.87300000     10.38300000
O      7.59800000    -14.39800000      0.38300000
H      7.10800000    -14.01100000      1.10900000
H      8.17500000    -13.69600000      0.08300000
O     10.20900000      8.97100000      7.03900000
H      9.54200000      9.21400000      6.39700000
H     10.71300000      8.27900000      6.61100000
O    -15.46800000     -4.22800000      5.72500000
H    -14.92200000     -4.08600000      4.95200000
H    -15.72900000     -3.34900000      6.00000000
O     10.77100000      1.98000000      3.36600000
H     11.44000000      2.05100000      2.68400000
H     11.25600000      2.06400000      4.18700000
O    -16.82100000      3.33400000      3.77700000
H    -16.72300000      2.91600000      2.92200000
H    -17.03100000      4.24600000      3.57500000
O      9.10700000      3.03300000     -6.62500000
H      8.42300000      2.93800000     -7.28700000
H      8.78700000      3.72500000     -6.04600000
O      3.60100000      4.85200000      4.59100000
H      3.76300000      4.72600000      5.52600000
H      3.44300000      3.97000000      4.25500000
O      2.82800000     12.51400000     10.40400000
H      3.24500000     12.19400000      9.60400000
H      2.70500000     11.73000000     10.94000000
O     13.80500000     -1.05800000     -3.16500000
H     14.07900000     -1.76000000     -3.75600000
H     13.30700000     -1.50300000     -2.48000000
O     10.30400000      4.86500000     -1.39000000
H     10.05500000      5.29200000     -2.20900000
H     10.84500000      4.12300000     -1.66200000
O    -10.45200000    -12.42200000     -4.86200000
H    -10.64300000    -12.55200000     -3.93400000
H     -9.53700000    -12.14200000     -4.88100000
O      4.93200000     10.54400000      5.14000000
H      4.16300000     10.25700000      5.63300000
H      5.53000000      9.79700000      5.17400000
O     -4.82500000     -2.39600000     17.42800000
H     -5.61700000     -2.91800000     17.55500000
H     -5.02300000     -1.83900000     16.67500000
O      6.00500000    -10.49200000      2.38900000
H      5.08100000    -10.25500000      2.47200000
H      6.11400000    -10.71100000      1.46400000
O     11.06800000     -5.37800000      7.06100000
H     11.32600000     -5.28400000      7.97800000
H     11.54300000     -6.15200000      6.75800000
O     15.92900000     -1.29700000     -0.13000000
H     15.97700000     -0.34100000     -0.12300000
H     16.77200000     -1.58100000      0.22300000
O      0.62100000    -12.91600000     -8.98400000
H      1.57500000    -12.90800000     -8.91100000
H      0.32700000    -13.44100000     -8.24000000
O     -3.29300000     -8.85400000     -3.96500000
H     -3.75400000     -8.88700000     -4.80300000
H     -2.48200000     -8.38200000     -4.15600000
O     -5.10600000      0.32400000    -10.79100000
H     -5.91500000      0.13800000    -10.31600000
H     -5.24100000      1.19700000    -11.16200000
O      8.94100000      1.66500000     12.16200000
H      9.78100000      1.32300000     11.85800000
H      9.10600000      2.59400000     12.32600000
O     -2.06500000     17.26000000      0.47300000
H     -2.16100000     17.70900000     -0.36700000
H     -1.53100000     16.49100000      0.27400000
O     -8.87200000    -10.73200000      5.38400000
H     -8.43000000    -10.14300000      5.99500000
H     -8.22400000    -10.90000000      4.70100000
O      9.86200000    -13.21700000      7.81200000
H      9.06100000    -13.73900000      7.85400000
H      9.63900000    -12.39900000      8.25700000
O      0.86500000     15.66300000     -2.23100000
H      1.36700000     15.40700000     -1.45700000
H     -0.01900000     15.33700000     -2.06200000
O     -5.56000000      9.20200000     -0.68900000
H     -5.89200000      8.66800000     -1.41100000
H     -4.91900000      8.64200000     -0.25200000
O      3.47000000    -10.64000000     13.79900000
H      2.81500000     -9.95500000     13.93200000
H      3.58900000    -10.67700000     12.85000000
O     -4.37800000      0.97900000      6.73200000
H     -3.91900000      1.27600000      7.51700000
H     -5.24600000      0.72400000      7.04400000
O    -13.92200000      4.25900000     -1.50000000
H    -13.72700000      4.76400000     -2.28900000
H    -13.53500000      4.76900000     -0.78800000
O     11.94900000      5.64700000      3.18200000
H     12.59500000      5.97100000      2.55500000
H     11.77100000      4.74900000      2.90200000
O     10.60000000     -4.54900000      2.20800000
H     10.25400000     -3.81200000      1.70300000
H     10.46800000     -5.31000000      1.64200000
O    -12.68600000     -3.17000000     -0.18000000
H    -12.84400000     -2.26900000     -0.46200000
H    -13.12200000     -3.23500000      0.67000000
O     15.31300000     -2.61700000     -5.18900000
H     16.16400000     -2.63900000     -5.62700000
H     14.77200000     -3.23000000     -5.68600000
O    -10.04900000    -13.72000000      0.74100000
H     -9.96000000    -13.66700000      1.69200000
H    -10.93500000    -14.05200000      0.60100000
O     -0.05500000    -10.03200000      3.20700000
H      0.38700000     -9.39200000      3.76600000
H      0.58600000    -10.23800000      2.52600000
O     -5.02400000      7.57000000     -6.72400000
H     -5.83900000      7.32900000     -7.16400000
H     -5.09400000      8.51600000     -6.59200000
O      4.40600000    -16.67200000      1.37000000
H      5.16600000    -17.16000000      1.05400000
H      3.93400000    -16.42300000      0.57600000
O     10.62600000      4.27100000    -13.77800000
H     11.26100000      4.92300000    -13.48000000
H     10.32700000      4.59900000    -14.62600000
O      0.62100000      5.97000000     -7.71000000
H      0.60600000      6.74500000     -7.14800000
H     -0.11100000      5.43600000     -7.40100000
O      7.85100000     -2.11300000     10.61400000
H      8.58800000     -2.48300000     10.12700000
H      8.01800000     -2.36100000     11.52400000
O      1.16300000     -5.19400000      0.98400000
H      1.34900000     -5.29700000      1.91700000
H      0.29700000     -5.58500000      0.86700000
O     11.02800000      2.56700000    -11.86600000
H     11.03500000      3.14900000    -12.62600000
H     11.81100000      2.81100000    -11.37100000
O      2.76400000    -11.35600000     -0.83800000
H      2.95300000    -12.04000000     -1.48000000
H      1.81700000    -11.40800000     -0.70500000
O     -3.41000000     -7.52000000    -15.37000000
H     -2.46100000     -7.40000000    -15.40200000
H     -3.70100000     -6.94600000    -14.66200000
O     -1.83300000     -5.68000000      6.70100000
H     -2.38000000     -6.25000000      7.24100000
H     -2.23400000     -5.71400000      5.83200000
O     -0.69400000     -1.82400000      7.66500000
H     -1.01900000     -1.26000000      8.36600000
H     -1.10600000     -1.48100000      6.87100000
O      6.77500000     -5.81500000     -8.88500000
H      6.31500000     -6.58500000     -9.21800000
H      6.78800000     -5.20500000     -9.62200000
O     -4.38700000      3.36900000     -2.50600000
H     -5.20500000      3.09700000     -2.92200000
H     -3.97500000      3.95000000     -3.14500000
O     11.97700000     -1.99800000     -1.37900000
H     11.87800000     -1.09200000     -1.08400000
H     11.09000000     -2.27300000     -1.61000000
O     -0.82800000      8.72400000     13.46400000
H     -1.44400000      8.04600000     13.74100000
H     -1.22000000      9.09700000     12.67500000
O      3.44400000      0.38900000     -7.85700000
H      2.53500000      0.41100000     -8.15600000
H      3.86800000     -0.25200000     -8.42700000
O     -3.47000000     -7.28500000     -1.29600000
H     -3.07200000     -7.75600000     -2.02800000
H     -4.40200000     -7.25100000     -1.51200000
O     -4.14100000     -9.60600000     -6.54700000
H     -4.97600000     -9.54600000     -7.01100000
H     -3.49100000     -9.31000000     -7.18400000
O    -13.86000000      4.87200000     -9.59700000
H    -12.98500000      4.70400000     -9.24700000
H    -14.32100000      5.31600000     -8.88500000
O    -11.06300000     -6.85400000     12.83300000
H    -11.40000000     -7.72600000     13.03800000
H    -10.79500000     -6.91100000     11.91500000
O     11.63500000      9.12200000     -9.05600000
H     12.35700000      8.56900000     -8.75700000
H     10.92800000      8.50800000     -9.25200000
O     11.23300000     10.55100000      8.83500000
H     10.89600000      9.89300000      8.22800000
H     10.79800000     11.36300000      8.57500000
O     12.50200000     -3.96800000     -8.16600000
H     12.21100000     -3.68100000     -7.30100000
H     13.40200000     -4.26600000     -8.02900000
O     -2.36100000      6.69800000     10.63300000
H     -2.02000000      5.84100000     10.37600000
H     -1.79000000      7.32600000     10.18900000
O     -9.39000000     -6.65100000      0.39500000
H     -8.48200000     -6.40700000      0.57800000
H     -9.88000000     -5.83300000      0.48300000
O      8.28900000     -2.26000000      3.46900000
H      8.61100000     -3.16100000      3.49600000
H      8.15900000     -2.02500000      4.38800000
O     -7.56900000    -11.36300000     -4.50500000
H     -6.65500000    -11.58900000     -4.32900000
H     -7.81100000    -10.77300000     -3.79100000
O    -11.16600000     -3.65300000      3.09000000
H    -10.62300000     -4.30400000      3.53600000
H    -10.78400000     -3.58200000      2.21500000
O     12.79300000     -3.13200000      2.73800000
H     12.57200000     -3.20300000      3.66700000
H     12.13600000     -3.66900000      2.29400000
O      9.57200000     11.90800000      5.39300000
H      9.18400000     12.57700000      4.82900000
H      8.92100000     11.20700000      5.41500000
O     -2.96400000      8.35600000      2.01800000
H     -2.32200000      7.94600000      2.59800000
H     -3.79500000      8.27500000      2.48500000
O     12.22100000     -1.17400000    -13.20400000
H     11.78400000     -0.96500000    -12.37900000
H     11.85900000     -0.54900000    -13.83200000
O      2.76100000     10.29800000    -14.13900000
H      2.58500000     10.03500000    -13.23600000
H      2.41900000     11.19000000    -14.20000000
O      0.17400000      5.47400000    -10.26200000
H      0.24900000      5.68600000     -9.33100000
H     -0.26800000      6.23200000    -10.64500000
O     -8.26800000      6.95500000      2.84400000
H     -8.42700000      7.39200000      2.00800000
H     -9.14100000      6.80300000      3.20600000
O     -5.77800000     11.82400000     -7.99500000
H     -6.20700000     11.67400000     -7.15300000
H     -5.22400000     12.59000000     -7.84900000
O     -8.78800000     -0.49900000    -15.16200000
H     -9.48000000      0.16200000    -15.18800000
H     -8.17700000     -0.18000000    -14.49700000
O    -11.23700000     -3.99100000      9.25600000
H    -11.77700000     -3.23400000      9.48400000
H    -11.37000000     -4.10500000      8.31500000
O     -3.94200000      7.07600000     13.26700000
H     -4.20100000      6.26700000     13.70800000
H     -3.32300000      6.79400000     12.59300000
O     -6.30100000      5.43000000    -10.50900000
H     -6.29300000      5.41400000     -9.55200000
H     -5.55900000      5.98700000    -10.74500000
O     -3.02200000     -8.88500000      2.87900000
H     -2.17700000     -9.27400000      3.10400000
H     -3.63600000     -9.61800000      2.89500000
O     -2.61800000     -9.89800000      6.95800000
H     -1.77900000     -9.83900000      7.41400000
H     -2.40900000    -10.32800000      6.12800000
O     11.02500000      4.86800000     -7.22000000
H     10.93600000      3.92400000     -7.08700000
H     10.19200000      5.13400000     -7.61000000
O     -0.65000000     14.65200000     -9.14300000
H     -0.97000000     13.86300000     -9.57900000
H     -1.43400000     15.18100000     -8.99700000
O      1.54400000      2.35900000      5.00800000
H      2.11800000      2.45500000      5.76700000
H      2.14000000      2.21900000      4.27200000
O      7.95500000     10.45300000     10.17200000
H      7.61100000     11.08800000      9.54400000
H      8.90400000     10.49100000     10.05500000
O      9.96600000    -13.71100000     -4.21300000
H      9.91500000    -14.34900000     -4.92400000
H     10.83700000    -13.32500000     -4.29900000
O      6.85500000     -8.65100000     -6.01700000
H      7.15300000     -8.91000000     -6.88900000
H      6.91000000     -7.69600000     -6.01900000
O     -1.36400000     11.35300000      9.32300000
H     -1.53400000     11.62500000      8.42100000
H     -0.87000000     12.07900000      9.70200000
O     11.12300000      6.67000000      5.83000000
H     11.63500000      6.26400000      5.13000000
H     10.46400000      6.01300000      6.05600000
O     -4.79100000     -8.25400000      9.22700000
H     -4.73100000     -9.20400000      9.33100000
H     -3.88700000     -7.97000000      9.09200000
O     -8.87000000      8.74800000     12.99300000
H     -8.22900000      8.84400000     12.28900000
H     -8.41800000      9.06900000     13.77400000
O      4.11400000    -11.62800000      8.01100000
H      4.01200000    -12.56900000      7.86700000
H      4.94800000    -11.54500000      8.47300000
O      4.21800000      5.61100000     -6.94000000
H      3.86600000      6.22900000     -7.58000000
H      3.93100000      4.75300000     -7.25300000
O      4.33000000      5.38700000     11.05400000
H      3.49100000      5.60200000     11.46100000
H      4.17900000      5.50400000     10.11600000
O     -1.31300000     12.63000000     12.90700000
H     -1.59800000     11.76400000     12.61500000
H     -0.58200000     12.84900000     12.32900000
O    -11.94700000      5.08900000      5.75500000
H    -12.82700000      5.37500000      5.51200000
H    -12.07600000      4.55400000      6.53800000
O     -7.64800000      0.61900000     -7.21100000
H     -7.36800000      0.21300000     -8.03100000
H     -8.50500000      0.23200000     -7.03200000
O     -6.44600000      1.86800000     -1.02400000
H     -6.71400000      2.78700000     -1.03800000
H     -5.49200000      1.89800000     -0.94900000
O     -6.60400000     -5.65500000     10.34400000
H     -7.35200000     -5.08500000     10.16500000
H     -6.78800000     -6.45400000      9.84900000
O      7.09300000     -5.79700000     -6.08600000
H      6.93200000     -5.75400000     -7.02900000
H      6.47800000     -5.16700000     -5.71000000
O      1.91000000     -5.67800000     12.64000000
H      2.03700000     -5.61800000     11.69300000
H      2.36900000     -4.91500000     12.99100000
O     -6.76200000     11.72000000     -0.35000000
H     -6.20900000     10.94800000     -0.47400000
H     -6.30500000     12.42000000     -0.81700000
O     -2.84300000      9.16800000     -3.54300000
H     -2.05400000      8.64500000     -3.68500000
H     -3.48000000      8.81200000     -4.16200000
O      5.42100000      7.11800000    -14.10000000
H      5.89400000      6.89700000    -13.29800000
H      5.85400000      7.90800000    -14.42400000
O    -14.11100000      0.54100000     -9.38400000
H    -14.61300000      0.82900000     -8.62100000
H    -14.13400000      1.28800000     -9.98200000
O    -12.33200000     -1.18600000    -10.75800000
H    -12.88900000     -0.48600000    -10.41800000
H    -12.74400000     -1.99200000    -10.44800000
O      1.02700000      7.88800000     -5.69000000
H      1.76800000      8.45200000     -5.46700000
H      1.08200000      7.16300000     -5.06800000
O     14.82900000     -4.93200000     -3.29900000
H     15.10200000     -4.42900000     -4.06600000
H     14.73300000     -4.27900000     -2.60600000
O      5.39000000    -11.49100000     -0.12100000
H      5.57000000    -12.17700000     -0.76400000
H      4.43500000    -11.45800000     -0.06700000
O     -1.42200000    -15.94600000      5.62700000
H     -1.34100000    -15.00900000      5.80700000
H     -0.51800000    -16.25900000      5.58000000
O      1.20500000      1.06600000     11.55800000
H      1.98000000      1.29100000     12.07300000
H      0.88900000      0.24900000     11.94500000
O     -7.57400000      4.49100000     -1.71400000
H     -8.41000000      4.02500000     -1.72900000
H     -7.80900000      5.39800000     -1.51800000
O     -7.20000000     -1.87100000     15.81700000
H     -7.44500000     -1.88900000     16.74200000
H     -7.68000000     -2.60200000     15.42700000
O      1.54000000      4.62700000    -15.49000000
H      1.34600000      4.03900000    -16.21900000
H      2.17000000      5.25200000    -15.84700000
O     11.09300000      8.96200000     -4.64000000
H     10.35200000      9.56400000     -4.57600000
H     11.49500000      9.16600000     -5.48400000
O     10.99900000     -8.14800000      9.67800000
H     11.38100000     -8.99200000      9.43800000
H     10.30900000     -8.00300000      9.03000000
O     -0.08800000     -4.65700000      8.25700000
H     -0.22000000     -3.72800000      8.06700000
H     -0.64800000     -5.11200000      7.62800000
O     -1.36600000     14.56000000     -3.84700000
H     -1.94500000     13.80900000     -3.71100000
H     -0.49100000     14.17900000     -3.91400000
O     -5.57400000     11.12100000    -12.92600000
H     -5.08500000     11.73100000    -12.37400000
H     -5.15800000     11.19000000    -13.78500000
O     -7.05400000     -5.51400000      1.51600000
H     -6.80100000     -4.86400000      0.86000000
H     -6.30800000     -6.11100000      1.56300000
O      4.98000000    -12.63000000      4.99800000
H      4.36900000    -11.99200000      4.63000000
H      4.46200000    -13.42900000      5.09400000
O     11.24300000      4.33600000      8.29000000
H     10.32000000      4.14400000      8.12300000
H     11.51800000      3.66400000      8.91400000
O     -1.34600000      9.82600000      0.43200000
H     -1.93200000      9.22800000      0.89500000
H     -0.65500000      9.26200000      0.08400000
O     14.02600000     -8.23500000      6.73000000
H     14.15700000     -8.08200000      5.79400000
H     13.15500000     -8.62700000      6.78900000
O     -3.76700000      1.12800000    -14.64000000
H     -4.57400000      0.90100000    -14.17800000
H     -3.49300000      0.31300000    -15.06000000
O     14.61200000     -1.12500000      2.35500000
H     14.96600000     -1.16000000      1.46600000
H     13.97900000     -1.84200000      2.38900000
O     -8.91900000    -13.92900000     -6.83100000
H     -8.94100000    -12.97800000     -6.93400000
H     -8.54100000    -14.06700000     -5.96300000
O     -4.52400000      5.85400000     -4.67800000
H     -5.00000000      6.48000000     -4.13100000
H     -4.67000000      6.15800000     -5.57300000
O     -1.69000000     14.60000000      6.49700000
H     -2.07200000     15.40700000      6.84100000
H     -1.65500000     14.73600000      5.55000000
O     -5.52200000     -1.14200000     -1.14300000
H     -6.05100000     -0.34800000     -1.21500000
H     -4.85500000     -1.04800000     -1.82300000
O     -4.97900000     16.25600000     -4.53700000
H     -4.06900000     16.15800000     -4.81700000
H     -5.19000000     15.42600000     -4.11000000
O     -0.89900000     -5.34900000     -2.71200000
H     -1.67400000     -5.44000000     -3.26600000
H     -0.68500000     -4.41700000     -2.75200000
O     -0.25100000     15.89600000      3.68400000
H      0.00500000     16.52700000      3.01100000
H      0.55000000     15.74100000      4.18400000
O      1.09900000     -5.08100000      4.24100000
H      0.65500000     -4.27000000      3.99300000
H      1.44400000     -4.90800000      5.11700000
O     -4.10500000     12.79900000    -11.28600000
H     -4.45200000     13.38300000    -10.61100000
H     -3.19200000     12.65900000    -11.03400000
O      0.70400000     -2.69000000     -2.97700000
H      1.60100000     -2.90000000     -2.71800000
H      0.60500000     -1.76200000     -2.76600000
O      4.52700000     14.89500000      4.16600000
H      4.47000000     13.94700000      4.04700000
H      3.86800000     15.09300000      4.83100000
O    -11.62800000     -8.16500000      0.41000000
H    -12.33800000     -7.53300000      0.52100000
H    -10.82900000     -7.64100000      0.47100000
O      8.43700000      3.40800000      8.45600000
H      8.17400000      2.49500000      8.57400000
H      7.77600000      3.91100000      8.93200000
O     18.17600000     -3.10800000      0.83400000
H     18.54900000     -3.08200000     -0.04700000
H     17.43500000     -3.71000000      0.76300000
O      9.60800000    -11.55000000      3.88900000
H      9.01900000    -12.23100000      4.21400000
H      9.15500000    -10.73000000      4.08200000
O     13.56700000      7.14500000      1.14400000
H     12.84500000      7.59600000      0.70800000
H     13.81700000      6.44900000      0.53600000
O      3.15700000     14.28900000      7.42200000
H      3.80000000     14.71600000      7.98900000
H      3.37700000     13.35900000      7.46800000
O      7.42600000    -14.87500000     -8.54900000
H      7.68400000    -15.14600000     -9.43000000
H      7.05900000    -13.99900000     -8.66500000
O     13.86600000      8.16700000     -7.67000000
H     14.23100000      8.90900000     -7.18700000
H     14.60500000      7.56900000     -7.78300000
O     -7.05800000      4.96100000     14.35400000
H     -7.49300000      4.88700000     15.20300000
H     -6.47800000      4.20000000     14.31500000
O    -12.05000000      2.19800000     -1.71200000
H    -11.38900000      2.80600000     -2.04200000
H    -12.82500000      2.74100000     -1.56700000
O      8.94400000      0.28000000    -13.37500000
H      9.42400000      0.96500000    -12.90800000
H      8.93300000      0.57500000    -14.28600000
O      1.70900000     -7.62900000    -12.14800000
H      1.25900000     -7.49100000    -12.98200000
H      1.77400000     -6.75400000    -11.76500000
O      6.32300000    -11.22700000      9.76000000
H      5.88900000    -10.61800000     10.35800000
H      6.44400000    -12.02400000     10.27600000
O      4.17700000      4.06000000      1.21700000
H      3.33700000      4.51600000      1.26400000
H      4.82500000      4.76000000      1.13500000
O      0.11100000    -10.64500000    -14.00900000
H      0.38700000    -11.54200000    -14.19700000
H      0.91600000    -10.13100000    -14.06400000
O      2.80500000      3.17000000      9.90000000
H      3.31200000      3.58000000     10.60100000
H      2.47200000      2.36000000     10.28800000
O     -7.92000000     11.75800000     10.16800000
H     -8.60400000     12.06800000     10.76000000
H     -8.26300000     11.93500000      9.29200000
O     -1.69100000     11.84100000      6.72000000
H     -1.70000000     12.74000000      6.39100000
H     -2.56500000     11.50500000      6.52400000
O    -10.79900000     11.16300000     -4.49400000
H    -10.11400000     11.64300000     -4.02800000
H    -11.31700000     11.84300000     -4.92400000
O    -12.46700000      5.59800000      0.50000000
H    -11.51700000      5.67100000      0.41200000
H    -12.62600000      5.65700000      1.44200000
O     -6.95700000      0.47400000    -13.40700000
H     -6.88500000     -0.33100000    -12.89500000
H     -7.21800000      1.14000000    -12.77200000
O     13.84900000     -6.17400000     -0.26200000
H     13.94700000     -5.22200000     -0.23900000
H     12.97500000     -6.31600000     -0.62600000
O      1.32000000     -5.58300000     -4.73900000
H      1.07100000     -4.86900000     -5.32500000
H      0.53300000     -5.75200000     -4.22000000
O    -12.81000000      8.22700000     -4.98000000
H    -13.65400000      8.64600000     -5.15100000
H    -12.17000000      8.93400000     -5.06400000
O      2.86400000      4.08900000      7.41900000
H      2.05100000      4.56800000      7.26000000
H      2.78000000      3.76400000      8.31500000
O     -4.41800000     13.51500000     -4.06800000
H     -4.79000000     13.21300000     -3.23900000
H     -3.74800000     12.86500000     -4.28000000
O     -6.63700000    -16.29800000     -2.87700000
H     -6.03500000    -16.56800000     -3.57100000
H     -6.07600000    -16.16000000     -2.11400000
O    -16.41900000     -1.73900000      5.91800000
H    -17.07300000     -1.32800000      5.35300000
H    -16.51200000     -1.29100000      6.75900000
O     -3.17000000     -6.65500000     11.88400000
H     -3.30200000     -6.54000000     12.82500000
H     -4.03200000     -6.90600000     11.55000000
O      8.05100000     -3.88500000      7.14800000
H      8.69800000     -3.77700000      7.84500000
H      8.41900000     -4.56300000      6.58200000
O      2.84800000      6.67200000    -12.79200000
H      2.69900000      7.30700000    -12.09200000
H      3.70100000      6.91000000    -13.15400000
O     -1.22300000     -1.58300000    -12.73500000
H     -0.62200000     -1.65200000    -13.47600000
H     -0.76400000     -1.02600000    -12.10600000
O    -14.68900000      9.38100000      0.55200000
H    -14.79800000      8.84900000     -0.23600000
H    -15.54400000      9.35100000      0.98200000
O      9.57000000      0.57300000     -8.35600000
H     10.29100000      1.01300000     -7.90500000
H      9.48100000     -0.26600000     -7.90500000
O      5.47800000      5.26500000     -2.00100000
H      5.99300000      5.15900000     -1.20100000
H      5.28300000      6.20200000     -2.03800000
O      6.20000000      1.33700000      4.99400000
H      5.74700000      1.63700000      5.78200000
H      6.89500000      0.76500000      5.32100000
O     -1.78000000     17.27000000     -4.45900000
H     -1.39500000     16.42100000     -4.24000000
H     -1.03700000     17.87400000     -4.46700000
O     -0.55700000    -13.71800000      3.08600000
H     -0.04600000    -14.40800000      2.66200000
H     -0.24200000    -13.70800000      3.99000000
O     -5.28500000     -3.30800000     -8.82700000
H     -4.62600000     -2.89500000     -9.38400000
H     -5.05000000     -4.23600000     -8.82500000
O     10.21800000     14.95300000      0.09200000
H      9.62600000     14.31600000     -0.30700000
H      9.78900000     15.79800000     -0.04600000
O    -14.42000000      2.97100000     -4.78000000
H    -14.11500000      2.09200000     -5.00200000
H    -15.24500000      3.06500000     -5.25600000
O     -2.91000000    -14.20800000     -0.52700000
H     -3.35200000    -14.91100000     -1.00300000
H     -3.51500000    -13.97700000      0.17700000
O     10.45200000     -8.52100000     -6.50000000
H     11.36900000     -8.75300000     -6.35300000
H     10.48600000     -7.75900000     -7.07700000
O      1.75300000     10.69900000     -0.82100000
H      2.43600000     10.86600000     -0.17000000
H      1.49700000      9.78900000     -0.67100000
O      7.20400000      7.82000000     11.31200000
H      7.25100000      8.60400000     10.76500000
H      7.48800000      8.11400000     12.17700000
O      9.92000000      7.17400000    -10.05900000
H      9.35100000      6.58300000     -9.56700000
H      9.31800000      7.74500000    -10.53600000
O     -3.19200000     -3.16800000     10.73000000
H     -2.34900000     -3.61100000     10.63300000
H     -3.36000000     -2.78200000      9.87000000
O     14.27600000      0.01300000     -9.77600000
H     14.66900000     -0.29800000     -8.96000000
H     14.84400000     -0.33500000    -10.46300000
O    -11.43400000     11.17400000     -1.06500000
H    -10.64800000     11.70100000     -0.92400000
H    -12.11000000     11.81100000     -1.29800000
O    -12.15200000      2.89200000      4.26100000
H    -12.07700000      3.68100000      4.79800000
H    -11.26600000      2.52900000      4.24300000
O      8.07200000      3.58800000     -0.20800000
H      8.94500000      3.94900000     -0.36300000
H      8.23000000      2.78100000      0.28200000
O      1.31500000      8.39400000    -15.65600000
H      1.55900000      7.51400000    -15.36900000
H      1.74500000      8.97800000    -15.03000000
O      6.22100000    -13.24900000      2.43800000
H      5.93500000    -14.07300000      2.83300000
H      5.98900000    -12.58100000      3.08400000
O     -7.79400000     -3.05100000     -7.67300000
H     -6.90900000     -2.98200000     -8.03100000
H     -7.67200000     -3.43300000     -6.80400000
O     16.37200000      1.15300000      1.58500000
H     15.55300000      1.11000000      2.07700000
H     16.40300000      2.04900000      1.24900000
O     -3.51600000     -6.91100000    -12.45400000
H     -3.54000000     -6.91300000    -11.49700000
H     -2.61200000     -6.68400000    -12.67000000
O    -10.17500000     -5.41800000      4.94100000
H     -9.25100000     -5.34000000      4.70100000
H    -10.17700000     -5.99700000      5.70300000
O     -7.96800000     -5.15600000    -13.53400000
H     -7.84600000     -5.33700000    -14.46600000
H     -7.12600000     -4.80100000    -13.24700000
O     -4.73300000     14.79100000     -9.29000000
H     -5.58100000     15.09200000     -8.96400000
H     -4.29400000     14.43300000     -8.51800000
O      8.21900000     -5.60300000     11.71100000
H      9.00700000     -5.27600000     12.14600000
H      7.51300000     -5.43200000     12.33400000
O     -8.38000000    -13.94700000      3.19100000
H     -7.60500000    -14.47900000      3.37400000
H     -8.83500000    -13.89000000      4.03100000
O      5.94800000     -2.22200000      6.34200000
H      6.35200000     -1.62800000      5.71000000
H      6.67500000     -2.75300000      6.67000000
O    -14.15900000     -0.93100000      1.89200000
H    -13.65000000     -0.13100000      1.76100000
H    -15.07100000     -0.64500000      1.84100000
O      2.89400000      1.65600000    -17.53900000
H      3.54200000      1.32900000    -16.91500000
H      2.51800000      0.86800000    -17.93000000
O     -3.87900000     13.43200000     -6.95800000
H     -3.30800000     12.71100000     -6.69100000
H     -4.30100000     13.71600000     -6.14700000
O      5.67000000     -4.29300000      1.23300000
H      6.45700000     -4.57800000      0.76900000
H      4.95400000     -4.47100000      0.62400000
O    -10.30200000     -8.02300000     -6.76400000
H    -10.76100000     -8.83300000     -6.54200000
H     -9.38500000     -8.20300000     -6.55800000
O     12.49700000      5.56100000     -9.67400000
H     12.98000000      4.78000000     -9.94800000
H     11.98700000      5.27300000     -8.91700000
O      8.92600000     13.94700000     -2.53300000
H      7.98300000     13.78400000     -2.50100000
H      9.31000000     13.09400000     -2.73200000
O      9.77700000    -10.11400000     -9.62400000
H      9.78900000     -9.24000000    -10.01400000
H     10.70000000    -10.36100000     -9.56200000
O      7.84000000      4.42400000    -13.09600000
H      8.79000000      4.37700000    -12.99400000
H      7.70200000      4.45300000    -14.04300000
O     -8.80300000    -10.39200000    -12.77500000
H     -8.75100000     -9.45700000    -12.57800000
H     -8.73800000    -10.43900000    -13.72900000
O    -15.32000000     -4.81800000     -6.36200000
H    -15.79600000     -4.65500000     -7.17700000
H    -14.55600000     -4.24400000     -6.41200000
O    -12.08200000     -9.43900000     -2.01900000
H    -11.75900000     -9.13000000     -1.17200000
H    -11.36700000     -9.25400000     -2.62900000
O     15.97800000      1.08100000     -2.52800000
H     16.81100000      0.61600000     -2.44300000
H     15.32200000      0.38600000     -2.58400000
O      6.02900000    -13.55700000     -1.94600000
H      6.58700000    -13.04500000     -2.53000000
H      6.61400000    -13.84300000     -1.24500000
O     -8.90000000     -7.62200000    -12.46500000
H     -8.46600000     -6.93700000    -12.97400000
H     -9.81800000     -7.57600000    -12.73500000
O      2.87200000      7.02300000     -8.58500000
H      2.67800000      7.92900000     -8.34600000
H      2.07500000      6.54100000     -8.36700000
O     -5.86100000     -8.18200000     -8.54700000
H     -6.65500000     -8.05500000     -9.06600000
H     -5.16600000     -7.78700000     -9.07300000
O      7.02600000     -9.70600000     -1.31700000
H      6.69000000    -10.41700000     -0.77100000
H      6.44500000     -9.69400000     -2.07900000
O     -1.96800000      4.85800000      6.94600000
H     -2.35100000      4.62000000      6.10200000
H     -2.63100000      5.40800000      7.36300000
O     -0.47800000     -0.16900000     -6.96000000
H     -0.69500000     -0.80100000     -7.64500000
H     -0.00900000      0.52900000     -7.41700000
O    -10.69100000    -11.19700000      2.42900000
H    -10.21700000    -10.83600000      3.17800000
H    -11.56600000    -10.81300000      2.49200000
O     -4.66700000    -12.21500000     -8.10400000
H     -3.87900000    -12.22100000     -8.64800000
H     -4.36100000    -12.48000000     -7.23600000
O     -5.14200000     -3.39000000      6.05500000
H     -5.14500000     -4.13100000      6.66000000
H     -5.75400000     -3.64300000      5.36300000
O      0.79900000     -7.83400000      4.59900000
H      1.47100000     -7.90200000      3.92100000
H      0.52100000     -6.91800000      4.56900000
O      2.51800000      7.84100000     10.89900000
H      2.81600000      7.73500000      9.99600000
H      2.92900000      8.65400000     11.19200000
O    -11.61700000     -9.95200000     -5.25500000
H    -11.39900000    -10.84700000     -4.99400000
H    -12.57200000     -9.94300000     -5.30800000
O      0.23700000     13.31500000     10.69800000
H      1.12600000     13.27300000     10.34500000
H      0.21800000     14.12900000     11.20200000
O     10.51400000      1.52200000     -4.56700000
H      9.70500000      1.30300000     -4.10500000
H     10.22200000      1.91100000     -5.39100000
O      5.27000000      0.41400000     -5.83400000
H      4.71900000      0.49800000     -5.05600000
H      4.65900000      0.48100000     -6.56800000
O    -12.61500000     -2.06200000    -13.55600000
H    -12.28200000     -1.53400000    -12.82900000
H    -13.17700000     -2.71500000    -13.14000000
O      5.48800000     -5.74100000      3.79600000
H      5.58200000     -5.26900000      2.96900000
H      4.69900000     -5.37400000      4.19400000
O      2.07100000     -8.88900000     -4.46900000
H      1.80400000     -9.80700000     -4.42400000
H      1.92500000     -8.55400000     -3.58400000
O     -3.23400000      1.12500000      9.72700000
H     -3.50900000      0.49100000     10.38900000
H     -2.28000000      1.04300000      9.70000000
O     11.56200000     -7.73400000      2.81200000
H     11.52800000     -6.81000000      2.56600000
H     11.53100000     -8.20500000      1.97900000
O     -9.36400000     -7.09600000     -2.35600000
H     -8.80800000     -7.87200000     -2.42000000
H     -9.45200000     -6.94000000     -1.41600000
O     -4.41400000     11.44000000      6.74900000
H     -4.95700000     11.03200000      6.07500000
H     -4.85900000     11.23700000      7.57200000
O     -4.77100000     -9.23500000     14.20600000
H     -5.00800000     -8.87800000     13.35000000
H     -5.40100000     -9.94000000     14.35500000
O      8.48000000      2.20000000    -10.59400000
H      8.77400000      1.68100000     -9.84500000
H      9.28500000      2.42600000    -11.06000000
O      0.60700000     16.45000000      7.99200000
H      0.68200000     15.49600000      8.01500000
H      0.00200000     16.62500000      7.27100000
O     14.58800000      8.30000000      5.98000000
H     13.84800000      8.52500000      6.54400000
H     14.91600000      9.14300000      5.66700000
O      0.54100000    -13.77300000      5.43900000
H      0.42500000    -13.10000000      6.10900000
H      1.46700000    -14.00600000      5.49100000
O     -7.01900000      0.60500000     10.05200000
H     -6.70600000      0.04500000     10.76300000
H     -7.71700000      0.09800000      9.63800000
O     14.48900000      3.44000000     -8.47200000
H     14.92300000      4.16200000     -8.01800000
H     14.91800000      2.65300000     -8.13700000
O      0.35300000      2.42800000     -8.07400000
H      1.16300000      2.91700000     -7.93100000
H     -0.23500000      2.73200000     -7.38300000
O      3.66400000      3.11800000     -2.46700000
H      4.13000000      3.94000000     -2.62400000
H      4.18300000      2.67400000     -1.79600000
O      7.50600000      8.41100000     13.95200000
H      7.42000000      9.15600000     14.54600000
H      7.13800000      7.67300000     14.43800000
O      4.75200000      3.36500000    -16.37000000
H      4.00900000      2.94000000    -16.79800000
H      4.35400000      3.99100000    -15.76500000
O     -7.78500000      9.69100000     -5.54300000
H     -7.95200000      9.28900000     -6.39600000
H     -8.42900000      9.28900000     -4.95900000
O      4.98300000     -0.80200000      8.65100000
H      5.45900000     -1.53000000      8.25200000
H      4.11700000     -1.15900000      8.84500000
O      6.79400000      3.19700000     -8.55700000
H      5.85800000      3.24900000     -8.75200000
H      7.15800000      2.67500000     -9.27200000
O      0.70700000     -6.94800000    -14.52000000
H      1.45700000     -6.35500000    -14.49400000
H      0.87200000     -7.51000000    -15.27700000
O    -12.00700000      6.32000000     -2.88700000
H    -11.79600000      6.94100000     -2.19000000
H    -12.77700000      6.69500000     -3.31600000
O     -8.79700000     13.14600000      2.75700000
H     -8.36800000     13.52300000      3.52500000
H     -8.82300000     12.20600000      2.93500000
O      6.34100000     -4.53200000     13.54600000
H      6.63000000     -4.47400000     14.45600000
H      5.70100000     -3.82600000     13.45300000
O    -10.95800000      8.54900000      8.66000000
H    -10.75300000      8.22900000      7.78200000
H    -11.33600000      9.41600000      8.51800000
O      2.48600000    -11.21700000      4.56400000
H      2.49000000    -10.73400000      3.73800000
H      2.15600000    -12.08500000      4.33300000
O      6.85300000     -2.09200000     -6.39700000
H      6.15700000     -2.55300000     -5.92900000
H      6.52000000     -1.20100000     -6.50500000
O     -9.63000000      1.64200000      3.81500000
H     -9.76400000      0.71500000      3.61600000
H     -8.68800000      1.72000000      3.96800000
O     11.33500000    -10.83300000     -2.14800000
H     11.69300000    -11.52600000     -2.70300000
H     11.16800000    -10.10700000     -2.74900000
O      9.55400000     -7.62700000    -10.50000000
H     10.21600000     -7.39300000    -11.15000000
H      9.69800000     -7.01200000     -9.78000000
O     12.89300000      2.96700000      1.56800000
H     13.32500000      3.48900000      0.89200000
H     13.60800000      2.65700000      2.12400000
O      2.05700000     -5.34200000      9.67700000
H      1.25200000     -5.44700000      9.17100000
H      2.73300000     -5.75600000      9.14000000
O    -10.82900000      6.10200000     10.01200000
H    -11.19000000      6.90100000      9.62900000
H    -11.27500000      5.39200000      9.55100000
O     -9.86100000      1.06800000    -10.76900000
H     -9.68600000      0.12900000    -10.82500000
H    -10.14900000      1.20500000     -9.86600000
O      0.43000000    -14.27400000     -6.62400000
H      0.57800000    -14.63800000     -5.75100000
H      0.31500000    -15.04000000     -7.18600000
O     11.78300000      1.48000000      7.97800000
H     11.73800000      2.05100000      7.21100000
H     12.59900000      0.99300000      7.86700000
O     10.60000000     -6.76600000      0.02200000
H      9.71500000     -7.01000000     -0.25100000
H     11.03800000     -6.50800000     -0.78900000
O     -7.97000000      8.75500000      0.71900000
H     -8.14800000      8.42600000     -0.16200000
H     -7.09600000      9.14000000      0.66000000
O      3.31500000     11.53900000    -11.02000000
H      3.79500000     11.62700000    -10.19600000
H      3.91700000     11.07000000    -11.59800000
O     11.52000000     -3.10600000      5.56600000
H     11.02800000     -2.29600000      5.70300000
H     10.97800000     -3.78600000      5.96700000
O     -8.25700000      5.53400000    -13.81700000
H     -7.43100000      5.99300000    -13.66600000
H     -7.99800000      4.63800000    -14.03200000
O      9.92000000     12.56600000      2.48800000
H     10.52700000     13.30500000      2.46400000
H     10.46400000     11.81600000      2.73000000
O      9.01900000     -6.99100000     -4.36400000
H      8.28400000     -6.57400000     -4.81400000
H      9.44300000     -7.52100000     -5.03900000
O      6.67500000     11.46100000     -1.79400000
H      7.52400000     11.71000000     -1.43000000
H      6.11300000     11.33700000     -1.02800000
O      0.91200000     -4.61600000     -7.36600000
H      0.28700000     -5.32000000     -7.53600000
H      0.60800000     -3.88900000     -7.90900000
O    -11.67800000     -7.02400000     -9.04700000
H    -11.03000000     -6.41700000     -9.40600000
H    -11.42300000     -7.13200000     -8.13100000
O    -11.52700000     -3.54700000     -4.67800000
H    -12.31400000     -3.71500000     -4.15900000
H    -11.18500000     -4.41700000     -4.88300000
O     -5.67100000     14.10300000      2.05600000
H     -6.62300000     14.06700000      1.96400000
H     -5.35400000     14.33100000      1.18200000
O    -11.65000000     14.23500000      2.98600000
H    -10.94200000     13.61600000      3.16400000
H    -11.23000000     15.09400000      3.01700000
O     -1.79300000      4.75200000     -7.06600000
H     -2.56800000      4.21700000     -7.23800000
H     -1.91200000      5.52800000     -7.61400000
O     -7.40900000     -3.24400000     -4.94300000
H     -7.52800000     -4.18500000     -5.07600000
H     -6.59500000     -3.17500000     -4.44300000
O     -4.74400000     -9.38900000    -12.14100000
H     -3.80600000     -9.58200000    -12.12700000
H     -4.79300000     -8.45700000    -12.35200000
O     -0.22400000    -15.11800000     -0.50700000
H     -0.10600000    -16.01500000     -0.81900000
H     -1.16700000    -14.96600000     -0.56700000
O    -10.49600000      1.80700000    -14.82200000
H    -10.20700000      2.07400000    -13.94900000
H    -10.06000000      2.41800000    -15.41500000
O     -8.93400000      4.98200000    -10.51800000
H     -9.44200000      5.48900000    -11.15200000
H     -8.02900000      5.26300000    -10.65600000
O     -0.93800000      8.34700000      8.93600000
H     -0.29800000      8.95900000      9.30100000
H     -1.72700000      8.87400000      8.80900000
O      4.23000000     12.01300000      2.92600000
H      3.45700000     12.19400000      3.46100000
H      4.71400000     11.35100000      3.42000000
O      1.80200000      0.54000000    -13.44800000
H      1.33500000      1.37300000    -13.37800000
H      1.78300000      0.18000000    -12.56100000
O      5.18500000     10.37100000    -12.48400000
H      4.66300000     10.22100000    -13.27200000
H      6.00800000     10.73700000    -12.80800000
O     -2.13700000    -16.24200000      3.02100000
H     -2.05100000    -16.49500000      3.94000000
H     -1.51000000    -15.52800000      2.90900000
O      3.35900000      6.83400000      2.65800000
H      2.43200000      7.06200000      2.73800000
H      3.45700000      6.04300000      3.18700000
O    -10.81800000      6.82200000     13.26000000
H    -10.09100000      7.43900000     13.17400000
H    -10.65000000      6.15900000     12.59000000
O     11.93600000      6.36900000    -12.17100000
H     12.02100000      5.98000000    -11.30000000
H     11.27700000      7.05500000    -12.06300000
O      8.66900000     -9.89600000     -4.21000000
H      7.83900000     -9.59500000     -4.57800000
H      9.05300000     -9.11400000     -3.81300000
O      5.81500000    -13.26500000     -5.45900000
H      6.54000000    -12.92200000     -4.93700000
H      5.24600000    -12.51000000     -5.60600000
O     13.23400000      7.95700000     -3.17000000
H     12.61000000      8.42100000     -3.72900000
H     13.78100000      7.46300000     -3.78000000
O      2.07600000      3.46100000    -10.58000000
H      1.90900000      3.33900000    -11.51400000
H      1.54400000      4.21900000    -10.33900000
O     -0.86100000     -4.54400000     10.83900000
H     -0.53100000     -4.49200000      9.94200000
H     -0.38600000     -5.27900000     11.22700000
O     11.21800000     -6.42200000     -2.67200000
H     11.93000000     -7.04700000     -2.80900000
H     10.61000000     -6.59000000     -3.39200000
O     -9.28400000      4.08200000     12.78000000
H     -8.52800000      4.31200000     13.32100000
H     -9.26900000      3.12600000     12.74300000
O     -8.90600000     12.28900000     -8.15800000
H     -8.47300000     12.30500000     -9.01100000
H     -8.21000000     12.06500000     -7.54000000
O     12.00400000     -1.60100000     -6.66600000
H     12.46600000     -0.90300000     -6.20100000
H     12.06800000     -1.35700000     -7.58900000
O      4.98600000     -1.65300000     11.66200000
H      5.69200000     -1.90500000     11.06700000
H      4.20500000     -2.06600000     11.29400000
O     -5.52400000      8.02800000      3.16900000
H     -5.17000000      7.43800000      3.83600000
H     -6.25300000      7.54200000      2.78300000
O      3.40600000     -9.62500000    -12.22400000
H      2.86100000     -8.85400000    -12.06400000
H      3.39100000     -9.73600000    -13.17500000
O     -4.80600000      1.66800000      2.81200000
H     -4.30000000      1.74700000      3.62100000
H     -4.96000000      0.72800000      2.71700000
O     -6.32000000      8.00600000     11.57900000
H     -5.50700000      7.85700000     12.06200000
H     -6.71100000      7.13700000     11.49500000
O    -13.18500000     -6.92400000      6.98400000
H    -13.51300000     -6.02900000      6.89900000
H    -13.92400000     -7.41700000      7.34000000
O      8.83700000     -3.34500000     -0.50500000
H      8.99200000     -2.61200000      0.09100000
H      8.60000000     -4.07400000      0.06800000
O      6.74800000     -9.38100000    -12.73000000
H      6.15900000    -10.06100000    -13.05500000
H      7.55800000     -9.50900000    -13.22500000
O    -17.23700000     -2.68400000     -0.42300000
H    -16.99500000     -3.42200000      0.13600000
H    -18.13600000     -2.47600000     -0.17100000
O     -3.18700000      2.74800000     16.79800000
H     -2.30200000      2.72600000     16.43300000
H     -3.26400000      1.93100000     17.29000000
O     -8.92600000      1.43600000     12.16400000
H     -8.14300000      1.30400000     11.62900000
H     -9.64300000      1.48000000     11.53200000
O     -5.85700000     -5.70100000     -6.74900000
H     -6.32400000     -6.15600000     -6.04900000
H     -5.66600000     -6.38300000     -7.39300000
O     -6.16500000      9.53600000      8.64100000
H     -5.68800000      8.70600000      8.65100000
H     -6.87000000      9.41400000      9.27800000
O     -1.91800000      2.82200000    -13.43100000
H     -2.22300000      3.31400000    -12.66800000
H     -2.71600000      2.46000000    -13.81600000
O     -7.22600000     -9.07600000      7.34600000
H     -6.64500000     -8.43400000      7.75500000
H     -7.81200000     -9.35100000      8.05100000
O    -13.67100000     -3.72900000      2.25300000
H    -13.81700000     -2.81200000      2.48700000
H    -12.84200000     -3.95500000      2.67500000
O      2.54900000      4.53300000     14.14900000
H      1.99600000      5.15900000     13.68200000
H      2.74400000      4.96200000     14.98300000
O      4.73200000     -7.88500000     -4.37000000
H      5.39900000     -8.41600000     -4.80500000
H      3.90000000     -8.25300000     -4.66900000
O     11.77300000     12.43100000     -1.72400000
H     12.06500000     11.66500000     -1.23000000
H     12.21400000     13.16900000     -1.30300000
O     -9.60200000     10.42700000      2.61500000
H     -8.95000000      9.98300000      2.07300000
H    -10.43800000     10.23500000      2.19000000
O      6.14900000     10.42100000     -9.18200000
H      5.56200000     11.17400000     -9.11400000
H      5.91700000      9.86800000     -8.43600000
O    -10.25600000     -3.60000000    -12.36700000
H     -9.51700000     -4.02300000    -12.80500000
H    -10.98500000     -3.70000000    -12.97900000
O     -3.22600000      4.61500000     14.40400000
H     -3.54000000      3.72800000     14.57400000
H     -2.27200000      4.53300000     14.38700000
O    -12.18500000     10.17700000      1.39400000
H    -13.10300000      9.96000000      1.23300000
H    -11.89300000     10.59800000      0.58600000
O      3.21500000     -9.31800000     -8.93100000
H      3.51300000     -8.66300000     -9.56300000
H      2.66300000     -8.82800000     -8.32200000
O     10.46100000     -7.83700000     12.48200000
H      9.57800000     -8.19300000     12.58000000
H     10.65800000     -7.93600000     11.55100000
O      3.00400000      3.16100000     -6.96100000
H      2.85800000      3.37800000     -6.04000000
H      3.19900000      2.22400000     -6.95800000
O      7.40400000      4.37000000     -4.58100000
H      6.78000000      4.80000000     -3.99500000
H      7.21300000      3.43700000     -4.49000000
O     -8.16300000     -7.72600000      9.56600000
H     -8.09900000     -8.55300000     10.04400000
H     -9.09100000     -7.49400000      9.61300000
O      7.24500000      1.67600000     -4.33300000
H      7.10000000      1.38700000     -5.23400000
H      6.93800000      0.94600000     -3.79500000
O     -6.58900000     -3.81700000     -1.99500000
H     -5.93100000     -3.15500000     -2.20700000
H     -7.33500000     -3.31600000     -1.66700000
O    -12.81900000     -0.72200000     -4.06600000
H    -13.75800000     -0.56000000     -4.15800000
H    -12.50200000     -0.80800000     -4.96500000
O      0.09100000     -1.44000000     12.18900000
H      0.28000000     -2.16000000     11.58800000
H     -0.22800000     -1.86900000     12.98400000
O     -7.97700000    -11.18100000      2.53400000
H     -8.08300000    -10.96300000      1.60800000
H     -8.22100000    -12.10500000      2.59100000
O    -11.99700000     -9.61500000     -9.95900000
H    -11.75200000     -8.71600000     -9.73700000
H    -11.29600000    -10.15200000     -9.59000000
O     14.04700000     -3.54400000     -0.64500000
H     14.72000000     -2.90700000     -0.40400000
H     13.26900000     -3.01500000     -0.82100000
O     -0.23000000     -3.96700000    -15.56400000
H      0.08300000     -3.83000000    -16.45800000
H      0.22300000     -3.30000000    -15.04700000
O      4.88100000     -3.86000000     -5.79500000
H      4.29300000     -4.27700000     -5.16500000
H      4.42100000     -3.92600000     -6.63200000
O      2.63100000     -2.65000000     10.66400000
H      2.45000000     -3.56200000     10.43400000
H      2.42000000     -2.15700000      9.87200000
O      2.95100000     -9.58000000      1.98700000
H      3.07600000     -8.63500000      1.89800000
H      2.72400000     -9.87600000      1.10600000
O     -6.08100000     -8.19000000     11.93700000
H     -6.48800000     -7.32500000     11.98800000
H     -5.97900000     -8.35300000     10.99900000
O     -6.15800000    -15.68600000      3.85200000
H     -5.53100000    -15.23300000      4.41600000
H     -6.76200000    -16.11100000      4.46000000
O      3.09600000     -5.83500000    -14.23600000
H      3.32900000     -5.33000000    -15.01500000
H      3.92700000     -5.96600000    -13.77800000
O     -3.88300000     -1.91300000      8.41200000
H     -4.48800000     -2.46400000      7.91600000
H     -3.99200000     -1.04000000      8.03600000
O     -8.35000000      8.50600000    -10.32000000
H     -8.37900000      8.11900000    -11.19400000
H     -7.69800000      9.20400000    -10.38800000
O      1.54300000    -11.75100000     -3.86600000
H      2.21600000    -12.30400000     -3.46700000
H      0.84500000    -11.71500000     -3.21200000
O    -15.80100000     -3.29900000     -3.00600000
H    -15.52700000     -2.45600000     -3.36700000
H    -16.54500000     -3.08700000     -2.44100000
O     -8.68900000     14.26400000      7.53500000
H     -7.83500000     14.57900000      7.83200000
H     -8.58500000     13.31400000      7.47500000
O     -6.86700000    -10.92000000    -10.83200000
H     -7.48200000    -10.76500000    -11.54900000
H     -6.11300000    -10.36800000    -11.04100000
O     -8.49800000      0.78300000     -4.11900000
H     -9.19800000      0.95300000     -4.74900000
H     -8.63600000     -0.12300000     -3.84600000
O    -13.17700000    -10.33400000      1.56900000
H    -12.82200000     -9.63500000      1.02000000
H    -14.12100000    -10.30500000      1.41400000
O    -13.97300000      0.57900000      4.86700000
H    -14.43000000      0.87500000      4.08000000
H    -13.26900000      1.21600000      4.98900000
O     -7.41100000     15.57800000     -2.95100000
H     -7.66100000     15.91300000     -2.09000000
H     -7.10300000     16.34800000     -3.42800000
O     -3.65800000     -0.34900000     15.74300000
H     -3.56900000      0.37500000     15.12300000
H     -3.53000000     -1.13500000     15.21200000
O      6.10700000      9.26200000     -6.52300000
H      6.51800000      8.39800000     -6.49000000
H      6.62700000      9.79900000     -5.92600000
O     -5.76400000     -9.62200000      2.91900000
H     -6.54600000    -10.16800000      2.84600000
H     -6.10100000     -8.74000000      3.07800000
O     -5.64200000      3.49600000     17.06100000
H     -5.35600000      4.31900000     17.45800000
H     -4.83200000      3.00800000     16.91100000
O      0.59600000     11.39400000    -10.86800000
H      0.45900000     10.45500000    -10.99800000
H      1.53100000     11.52300000    -11.02500000
O      0.68700000      6.09100000      8.13400000
H      0.22900000      6.85500000      8.48200000
H      0.00400000      5.43000000      8.02700000
O     -2.80200000      6.59800000     16.24700000
H     -3.16700000      6.00100000     15.59400000
H     -2.98100000      6.17400000     17.08600000
O     -1.82100000     12.22100000     -9.87000000
H     -0.96300000     11.91400000    -10.16300000
H     -2.17100000     11.49600000     -9.35100000
O    -11.12500000     -0.90600000      7.56800000
H    -12.01500000     -0.58100000      7.70500000
H    -11.23700000     -1.83400000      7.36300000
O     -2.26900000      7.03700000     -8.70200000
H     -3.17700000      7.24700000     -8.91800000
H     -1.76100000      7.38000000     -9.43800000
O     -7.95000000    -10.11100000     11.31300000
H     -8.01100000    -10.85400000     11.91300000
H     -7.23700000     -9.57800000     11.66300000
O     -1.57200000      3.32700000    -10.53900000
H     -1.09200000      2.68800000    -10.01300000
H     -1.09000000      4.14500000    -10.42200000
O      3.54800000     -5.47500000     -3.12300000
H      3.90500000     -6.32300000     -3.38800000
H      2.61600000     -5.53200000     -3.33200000
O    -14.77300000     -6.09000000      2.95800000
H    -14.08300000     -6.42700000      3.53000000
H    -14.52500000     -5.18000000      2.79500000
O     -0.80800000     -2.88000000     14.22700000
H     -0.50500000     -3.74400000     14.50800000
H     -1.75200000     -2.89400000     14.38700000
O      3.19700000      1.62600000     13.20500000
H      3.98700000      1.16600000     12.91900000
H      3.51300000      2.27600000     13.83300000
O     -4.17800000     15.66200000     -0.01500000
H     -3.35900000     16.04100000      0.30300000
H     -4.45600000     16.24900000     -0.71800000
O     -5.23400000     16.41400000      3.84100000
H     -5.41900000     15.63400000      3.31900000
H     -4.28700000     16.53200000      3.76800000
O      4.14100000      8.14000000      0.44400000
H      3.70800000      7.53000000      1.04100000
H      4.08200000      7.71900000     -0.41400000
O     -6.45900000     -4.36200000     14.41700000
H     -7.21800000     -4.88700000     14.16100000
H     -5.96600000     -4.24300000     13.60500000
O     -2.64300000     -6.43600000      3.95100000
H     -2.81100000     -6.87300000      3.11600000
H     -2.77700000     -5.50600000      3.76600000
O      2.49800000     -8.44700000     -1.58100000
H      3.03900000     -9.20900000     -1.37400000
H      3.03800000     -7.69600000     -1.33400000
O     11.10400000      1.04200000     -1.12900000
H     11.45500000      1.65400000     -1.77500000
H     11.16400000      1.51100000     -0.29700000
O    -15.86900000     -6.07000000     -2.86100000
H    -14.96900000     -6.38400000     -2.94000000
H    -15.80800000     -5.12700000     -3.01000000
O     -3.88000000     -0.40800000     -3.22200000
H     -4.52300000      0.05500000     -3.75800000
H     -3.07800000      0.10700000     -3.31300000
O      1.18900000    -15.47400000      1.77100000
H      0.76400000    -15.57800000      0.92000000
H      1.85200000    -16.16500000      1.79400000
O     -8.92100000      5.56400000      6.72000000
H     -9.84100000      5.47600000      6.47100000
H     -8.91700000      5.45100000      7.67000000
O    -15.54200000      0.97000000      8.06600000
H    -16.32800000      0.45100000      8.23200000
H    -15.12000000      0.53600000      7.32500000
O     -0.90800000      5.73800000     -0.20900000
H     -1.71300000      6.09100000     -0.58900000
H     -0.82300000      4.86600000     -0.59700000
O     -5.42400000     -3.96900000     12.07200000
H     -4.69500000     -3.65500000     11.53700000
H     -5.90400000     -4.56500000     11.49700000
O    -16.42500000     -0.46600000     -4.06100000
H    -16.37500000      0.35500000     -3.57200000
H    -17.34700000     -0.71900000     -4.01100000
O    -11.77900000     -0.13600000     -8.00000000
H    -12.67000000     -0.07500000     -8.34500000
H    -11.53000000     -1.04900000     -8.14100000
O     14.00500000      4.72700000     -0.51700000
H     14.78000000      4.18500000     -0.36900000
H     13.93600000      4.79100000     -1.46900000
O    -13.64200000      5.82800000      3.06100000
H    -14.11200000      6.66000000      3.00400000
H    -14.18600000      5.28400000      3.63100000
O     16.81700000      3.18300000     -6.22500000
H     17.62100000      3.09600000     -6.73700000
H     16.35000000      2.36000000     -6.37100000
O      3.61000000    -11.51900000    -10.44000000
H      3.49300000    -10.68400000    -10.89300000
H      3.82600000    -11.27500000     -9.54000000
O     -9.52600000     13.13400000     -0.46400000
H     -8.78200000     12.62900000     -0.13700000
H     -9.51400000     13.94000000      0.05200000
O      3.71600000     12.29800000     -6.05700000
H      3.21200000     13.03000000     -5.70300000
H      4.53800000     12.31300000     -5.56500000
O     -2.20200000     10.17700000     11.55300000
H     -1.84200000     10.56900000     10.75800000
H     -3.13200000     10.06000000     11.36300000
O      8.28900000      5.63000000      3.03200000
H      9.06500000      6.02200000      2.63200000
H      8.56700000      5.40000000      3.91900000
O      3.26800000    -13.59100000     -7.75000000
H      4.21000000    -13.42300000     -7.78400000
H      3.19000000    -14.53800000     -7.86800000
O     11.79600000     -0.26000000    -10.31300000
H     11.35700000      0.52200000     -9.98000000
H     12.72700000     -0.09800000    -10.15500000
O    -13.25400000      1.99800000      1.86000000
H    -14.09000000      2.41800000      1.65900000
H    -12.89500000      2.51200000      2.58300000
O     -0.55000000      7.90800000    -10.94700000
H     -0.93600000      8.40700000    -11.66700000
H      0.32100000      8.28900000    -10.83200000
O     15.75700000      3.79800000      6.62900000
H     16.68000000      4.01000000      6.77000000
H     15.43800000      4.48900000      6.04900000
O      1.49100000    -10.63100000      9.00900000
H      2.30400000    -11.12200000      8.89100000
H      1.38900000    -10.14000000      8.19300000
O      1.08100000     18.45100000     -0.81300000
H      0.70900000     19.01900000     -1.48800000
H      1.60300000     17.81200000     -1.29900000
O      6.56100000      5.48100000      1.01600000
H      7.11500000      4.80100000      0.63300000
H      6.99100000      5.70400000      1.84200000
O    -10.11000000     -2.96500000      0.50400000
H    -11.00400000     -2.86100000      0.17700000
H     -9.56200000     -2.54700000     -0.16000000
O    -11.28000000     10.18300000     -7.46700000
H    -10.68900000      9.45500000     -7.65800000
H    -10.76600000     10.77100000     -6.91300000
O     10.64100000     -4.73800000     12.63400000
H     11.00700000     -3.89000000     12.88700000
H     10.91700000     -5.33500000     13.32900000
O     -7.03600000     13.62500000      4.77600000
H     -6.19400000     13.51800000      4.33400000
H     -7.08400000     12.88500000      5.38200000
O      5.76900000     12.73400000     -4.07500000
H      6.00500000     12.12900000     -3.37100000
H      5.59500000     13.56300000     -3.63000000
O      9.90100000      6.65900000     -3.60400000
H     10.31600000      7.34400000     -4.12800000
H      9.17100000      6.35300000     -4.14200000
O     -1.43400000     -7.38700000     -5.70200000
H     -1.66600000     -6.53900000     -6.08100000
H     -0.73600000     -7.71900000     -6.26800000
O      4.34200000     14.81500000     -2.78600000
H      4.03000000     15.62400000     -2.38200000
H      3.78600000     14.13100000     -2.41400000
O     -5.68500000      5.34400000      8.47700000
H     -5.50300000      4.40500000      8.51000000
H     -6.63900000      5.40200000      8.44100000
O     -3.88000000     -1.89000000    -12.01400000
H     -4.11100000     -0.97600000    -11.85000000
H     -2.92600000     -1.88600000    -12.09200000
O      7.70900000    -12.28400000     -3.68000000
H      8.57200000    -12.63400000     -3.90100000
H      7.83100000    -11.33500000     -3.66700000
O      3.92700000      2.41400000      3.47700000
H      3.92400000      2.48600000      2.52200000
H      4.82700000      2.17300000      3.69600000
O    -11.37300000      4.17900000     -4.59100000
H    -11.99000000      4.27000000     -5.31700000
H    -11.50300000      4.96900000     -4.06600000
O     -6.70900000     -1.11100000    -16.75200000
H     -6.08800000     -1.63900000    -16.25100000
H     -7.46900000     -1.02400000    -16.17600000
O     -5.58000000      2.76700000      9.35000000
H     -4.72400000      2.34700000      9.43100000
H     -6.20600000      2.08300000      9.58600000
O     -2.66400000    -11.90300000     -9.94400000
H     -1.74500000    -11.77600000     -9.71000000
H     -2.67300000    -11.88000000    -10.90100000
O      2.94000000     -3.29200000     13.54100000
H      2.58900000     -2.74800000     12.83600000
H      2.82300000     -2.76500000     14.33100000
O      9.42400000      8.77100000     -1.95900000
H      9.28800000      9.41800000     -2.65100000
H      9.59300000      7.95200000     -2.42700000
O    -16.03900000      1.78200000     -2.63100000
H    -15.62900000      2.05000000     -1.80900000
H    -15.59500000      2.30200000     -3.30100000
O      5.74800000    -16.81500000     -3.44600000
H      5.94500000    -15.97200000     -3.03900000
H      6.54300000    -17.04000000     -3.93000000
O    -14.84700000      4.67000000      5.30700000
H    -15.45100000      3.94500000      5.14900000
H    -15.26900000      5.18900000      5.99100000
O     -5.90600000     10.63800000      4.62600000
H     -6.66600000     10.29500000      5.09600000
H     -5.81400000     10.06200000      3.86700000
O     -0.32500000      9.24500000    -13.12400000
H      0.08500000      8.78600000    -13.85800000
H     -0.91200000      9.87900000    -13.53600000
O     -2.70800000      9.96500000    -11.57900000
H     -2.51600000     10.82800000    -11.21200000
H     -3.05100000     10.14800000    -12.45400000
O      3.49500000     -0.65800000      3.83800000
H      3.57000000      0.28900000      3.96100000
H      4.25000000     -0.88900000      3.29700000
O      8.51000000      5.49900000     -8.57000000
H      8.04000000      5.91000000     -7.84500000
H      7.97200000      4.74400000     -8.80700000
O      1.96000000    -14.00000000      8.40700000
H      1.15100000    -13.68800000      8.00100000
H      1.69000000    -14.75400000      8.93200000
O     -4.58800000     13.25000000     12.49300000
H     -4.26400000     13.95600000     11.93400000
H     -4.79300000     12.53900000     11.88600000
O      5.39300000      9.83700000      8.64200000
H      5.50700000      8.92500000      8.37600000
H      5.84100000      9.89900000      9.48500000
O      3.34700000     -2.77400000      5.49400000
H      3.12500000     -2.08400000      4.87000000
H      4.30100000     -2.73600000      5.56400000
O     -2.00000000      4.03900000      9.84500000
H     -2.23900000      4.01200000      8.91800000
H     -2.58500000      3.40700000     10.26100000
O      5.17900000      0.57500000    -10.97400000
H      5.32800000      1.22100000    -11.66500000
H      6.04800000      0.21800000    -10.78900000
O      9.23000000      7.76600000    -13.31600000
H      8.71200000      8.00400000    -12.54700000
H      8.72000000      8.09100000    -14.05800000
O     14.26500000     -8.16600000      3.75200000
H     13.60200000     -7.84100000      3.14200000
H     14.58500000     -8.97300000      3.34900000
O     -0.17700000     -5.74800000     14.34200000
H      0.55300000     -5.62900000     13.73500000
H     -0.70100000     -6.44800000     13.95200000
O     -7.10900000     -7.32600000      4.86500000
H     -6.26500000     -7.75900000      4.99300000
H     -7.70600000     -7.78400000      5.45600000
O    -10.97000000      1.23700000      0.67300000
H    -11.36700000      1.31800000     -0.19400000
H    -11.69800000      1.36500000      1.28200000
O     -4.83000000     -2.94200000    -15.71800000
H     -4.75200000     -3.57000000    -16.43600000
H     -5.12000000     -3.46500000    -14.97200000
O    -10.55000000     -7.42400000      6.78300000
H    -11.50000000     -7.34600000      6.86900000
H    -10.27300000     -7.87500000      7.58000000
O      7.32800000     13.24500000      3.52200000
H      6.98300000     13.87500000      2.89000000
H      7.97600000     12.74200000      3.02900000
O    -15.20400000      7.95100000     -1.90400000
H    -15.20300000      7.21700000     -2.51900000
H    -15.40500000      8.71500000     -2.44400000
O      3.62300000     -4.54400000     -8.08900000
H      3.86900000     -4.98600000     -8.90200000
H      2.68100000     -4.69300000     -8.01100000
O     -6.13400000     10.27000000    -10.51100000
H     -6.06800000     10.67200000    -11.37800000
H     -6.39100000     10.98800000     -9.93300000
O      5.94400000      6.26200000     15.33000000
H      6.54000000      5.73500000     15.86200000
H      5.07300000      6.05300000     15.66700000
O      6.98300000     12.78400000      8.86600000
H      6.92400000     12.58200000      7.93300000
H      7.41200000     13.63900000      8.90000000
O     -8.21400000     -7.42700000     -9.64100000
H     -8.43800000     -6.50000000     -9.72500000
H     -8.33800000     -7.78300000    -10.52100000
O    -12.67700000     -6.94600000      4.18700000
H    -11.73100000     -6.81500000      4.12700000
H    -12.90300000     -6.66400000      5.07300000
O     15.23100000      1.06200000     -6.87200000
H     15.57400000      0.22500000     -7.18300000
H     14.38000000      0.84600000     -6.49200000
O      6.10600000    -12.72100000     -7.98800000
H      6.45200000    -11.85400000     -8.20100000
H      6.37900000    -12.87200000     -7.08300000
O      3.50300000      9.78900000     -4.86100000
H      4.36200000      9.56200000     -5.21600000
H      3.32800000     10.66800000     -5.19800000
O      2.44900000    -13.93100000    -11.42000000
H      3.24500000    -14.46300000    -11.42000000
H      2.67200000    -13.16700000    -10.88800000
O    -13.48400000     -6.94300000     -4.47100000
H    -13.96900000     -6.24400000     -4.90900000
H    -12.56700000     -6.68000000     -4.54300000
O     -4.76600000      4.32700000      2.18600000
H     -4.76800000      3.37000000      2.19700000
H     -4.91800000      4.55600000      1.26900000
O     10.33700000     -6.17500000     -8.25400000
H     11.00100000     -5.53800000     -7.99100000
H      9.51600000     -5.82000000     -7.91300000
O      9.83300000     -1.30500000     12.69800000
H     10.17700000     -1.16700000     11.81600000
H      9.28100000     -0.54100000     12.86300000
O    -13.57900000      2.38700000      9.57900000
H    -14.13400000      2.03800000      8.88200000
H    -14.13400000      2.37100000     10.35800000
O      3.67000000      6.50800000    -16.11200000
H      4.18600000      6.79400000    -15.35900000
H      4.08000000      6.93900000    -16.86200000
O     -8.78400000    -15.21300000     -4.24100000
H     -7.90600000    -15.37100000     -3.89200000
H     -9.23900000    -16.04800000     -4.13000000
O     13.03900000     -8.07800000     -9.16900000
H     13.31300000     -8.99500000     -9.16200000
H     12.47400000     -7.99000000     -8.40100000
O     -1.76900000    -12.52500000     10.23400000
H     -1.26500000    -12.77000000     11.00900000
H     -2.25400000    -13.31800000     10.00300000
O     13.56400000      3.38400000    -10.97000000
H     14.02200000      3.37700000    -10.12900000
H     13.95500000      2.66200000    -11.46200000
O     -3.49000000     -6.75700000     -9.79100000
H     -2.94800000     -7.36400000     -9.28800000
H     -3.26400000     -5.89300000     -9.44700000
O    -15.47500000     -8.31700000      1.48300000
H    -15.52500000     -7.50000000      1.97900000
H    -14.85700000     -8.13100000      0.77600000
O      3.33000000      5.73300000     16.58400000
H      2.96200000      6.61500000     16.52900000
H      3.50700000      5.60500000     17.51600000
O      9.03600000     11.49900000      0.09400000
H      9.75900000     11.78300000      0.65400000
H      8.35100000     11.23100000      0.70600000
O      9.79500000     -2.35500000    -13.87200000
H      9.51400000     -1.46500000    -13.66100000
H     10.57300000     -2.49500000    -13.33200000
O     -4.61500000    -16.83800000      1.84100000
H     -3.85300000    -16.31700000      2.09600000
H     -5.26500000    -16.66000000      2.52000000
O      1.80700000     -7.39300000     -7.00700000
H      2.40800000     -6.67500000     -6.81000000
H      1.46000000     -7.65500000     -6.15400000
O     -8.92900000     15.58200000      1.47900000
H     -8.91700000     14.70000000      1.85100000
H     -9.29700000     16.12900000      2.17200000
O     -3.72000000     12.26800000      3.13200000
H     -4.15200000     11.72900000      3.79500000
H     -4.34100000     12.29700000      2.40500000
O     -5.18200000    -10.89700000      6.53400000
H     -4.33600000    -10.48800000      6.35000000
H     -5.75200000    -10.16800000      6.78100000
O      1.63000000    -11.55900000     -6.58400000
H      1.37700000    -11.61000000     -5.66200000
H      1.78400000    -12.46800000     -6.84100000
O      6.78900000     -7.31900000      6.03900000
H      5.87300000     -7.55100000      6.19300000
H      6.75200000     -6.45500000      5.62800000
O     -7.56200000     -6.92600000     -4.91400000
H     -7.54200000     -7.56000000     -5.63100000
H     -8.43100000     -7.03000000     -4.52700000
O      0.27900000     -9.44100000      0.24900000
H      0.94100000     -9.10700000     -0.35600000
H     -0.06700000     -8.66000000      0.68000000
O     -6.23600000     -0.61200000      2.82000000
H     -7.08000000     -0.38600000      2.43000000
H     -5.97400000     -1.41700000      2.37200000
O     13.02700000      0.69300000     -5.05000000
H     13.46900000      0.06500000     -4.47900000
H     12.20800000      0.89300000     -4.59600000
O    -10.87300000     -6.22600000     -4.49000000
H    -10.79500000     -6.93900000     -5.12300000
H    -10.40500000     -6.54000000     -3.71600000
O     -1.62800000     -5.75000000    -13.97300000
H     -0.75800000     -6.14800000    -14.00200000
H     -1.55600000     -4.97500000    -14.52900000
O     13.19500000     -9.29200000     -6.55200000
H     14.02600000     -8.82000000     -6.50300000
H     13.44500000    -10.21600000     -6.57600000
O    -10.52500000      1.80800000      7.44200000
H    -10.45100000      0.86500000      7.58900000
H     -9.64200000      2.08200000      7.19700000
O     -2.31900000    -10.89200000     -0.67900000
H     -1.62900000    -10.36200000     -0.28000000
H     -2.56400000    -11.51900000      0.00100000
O     -2.19300000     -9.35100000     15.25900000
H     -2.11900000     -8.54400000     15.76800000
H     -3.10700000     -9.37300000     14.97500000
O     14.97000000     -4.68200000     -6.82700000
H     15.75000000     -4.56600000     -7.37000000
H     14.70300000     -5.58800000     -6.98200000
O     -0.33300000      0.30000000    -10.75600000
H      0.41700000      0.63000000    -10.26000000
H     -0.70000000      1.07500000    -11.18000000
O     -0.04400000      2.67500000      7.44900000
H      0.18000000      2.36700000      6.57100000
H     -0.56900000      3.46100000      7.30000000
O     16.72600000     -5.47800000      0.14600000
H     16.63000000     -5.74100000      1.06100000
H     15.83300000     -5.47700000     -0.19900000
O     -7.73200000     -9.02100000     -6.64900000
H     -7.13800000     -8.92800000     -7.39300000
H     -7.58100000     -9.91100000     -6.33100000
O     15.67300000      6.43300000      4.32400000
H     16.53200000      6.85500000      4.30400000
H     15.22700000      6.83300000      5.07000000
O     10.11600000     -3.03600000      9.51800000
H     10.40000000     -3.87600000      9.87800000
H     10.92800000     -2.54700000      9.38100000
O     -0.52200000      0.63200000    -18.09700000
H     -1.23300000      0.93200000    -17.53100000
H     -0.76700000      0.93400000    -18.97100000
O     -1.65100000     -0.27200000      4.74500000
H     -2.51100000     -0.69000000      4.70900000
H     -1.83200000      0.66100000      4.63400000
O      3.59800000     16.83100000     -1.26300000
H      4.07100000     17.54100000     -1.69700000
H      3.67900000     17.02500000     -0.32900000
O      5.28100000     -1.02200000     16.48900000
H      4.38900000     -1.34100000     16.35000000
H      5.70800000     -1.12700000     15.63900000
O     12.07300000     11.13600000      3.06200000
H     11.79900000     10.22900000      3.19600000
H     12.98500000     11.07200000      2.77900000
O     -0.54700000      9.28800000      4.98500000
H     -0.64900000      8.41100000      4.61500000
H     -1.06000000      9.85200000      4.40700000
O    -18.38600000      1.61300000     -1.27600000
H    -18.96200000      2.31300000     -1.58400000
H    -17.56200000      1.76000000     -1.74000000
O     -8.57700000     -1.81200000     -1.44200000
H     -8.94100000     -1.69600000     -2.32000000
H     -8.65800000     -0.95000000     -1.03400000
O     -5.53600000    -13.62000000    -11.11400000
H     -4.70700000    -13.14400000    -11.16400000
H     -6.19400000    -12.94100000    -10.96200000
O     -3.51600000     -2.74000000     14.41500000
H     -3.91300000     -3.54400000     14.75100000
H     -3.74600000     -2.73000000     13.48600000
O     -8.64200000      6.94100000     -1.85500000
H     -9.50900000      7.33100000     -1.74000000
H     -8.52600000      6.88900000     -2.80400000
O      9.70100000    -11.75000000     -0.43600000
H     10.20700000    -11.19300000     -1.02700000
H      9.14100000    -11.14200000      0.04600000
O      0.01300000    -10.63300000    -10.61200000
H      0.67700000    -10.03000000    -10.94700000
H      0.51100000    -11.38800000    -10.30000000
O     -4.44100000      3.55700000     -7.93500000
H     -5.18900000      4.12700000     -8.11100000
H     -4.77300000      2.67200000     -8.08800000
O     -0.78500000      1.85100000     15.49300000
H     -0.90500000      1.73800000     14.55100000
H     -0.58800000      0.97100000     15.81700000
O     -0.39800000    -11.08100000     14.14600000
H     -0.92700000    -10.40700000     14.57200000
H      0.44900000    -11.03800000     14.59000000
O     10.15000000     -3.89900000     -3.00400000
H     10.76700000     -4.62700000     -2.92500000
H      9.58600000     -3.97800000     -2.23500000
O     -3.54100000      1.14600000     13.28600000
H     -2.84200000      1.65800000     12.87900000
H     -3.80000000      0.51600000     12.61300000
O    -12.82100000     -1.93500000      9.71500000
H    -12.64600000     -1.33900000     10.44400000
H    -13.72200000     -2.22700000      9.85500000
O      6.84600000     -8.32600000    -10.22800000
H      7.63400000     -7.78300000    -10.23700000
H      6.81100000     -8.71300000    -11.10300000
O      3.47700000     -5.34800000      5.82800000
H      3.96300000     -5.41000000      6.65000000
H      3.39000000     -4.40700000      5.67200000
O     -0.60100000     12.48200000     -1.23500000
H     -1.44200000     12.02500000     -1.21700000
H      0.04500000     11.79000000     -1.38200000
O     -5.23500000     11.39300000     10.48800000
H     -6.14200000     11.60800000     10.27100000
H     -5.04800000     10.60300000      9.98200000
O    -13.15200000      9.55800000      4.15500000
H    -12.56000000      9.76000000      3.43000000
H    -13.13500000     10.34200000      4.70300000
O     -3.67100000      4.78800000    -16.47800000
H     -3.06300000      5.51700000    -16.35600000
H     -3.11300000      4.01000000    -16.49100000
O      1.60400000     14.56500000      1.25700000
H      1.79600000     15.49500000      1.37600000
H      2.33800000     14.23200000      0.74200000
O      1.05400000      8.14400000     -0.03300000
H      0.79100000      7.22600000     -0.09900000
H      1.98600000      8.11200000      0.18300000
O    -15.23400000      5.85900000     -3.97800000
H    -15.09500000      5.01200000     -4.40200000
H    -16.05800000      6.17900000     -4.34600000
O    -12.27600000     -0.68200000     -1.52100000
H    -12.31800000     -0.82600000     -2.46700000
H    -12.02900000      0.23900000     -1.43000000
O     -8.63600000     -3.53600000     10.34800000
H     -8.80300000     -3.39600000     11.28000000
H     -9.49500000     -3.74200000      9.97900000
O     -5.25900000    -10.75000000     -1.76700000
H     -5.20800000    -11.05000000     -2.67400000
H     -4.39800000    -10.36800000     -1.59300000
O     10.26600000     -3.46200000     -5.97800000
H     10.25600000     -3.81300000     -5.08800000
H     10.91800000     -2.76100000     -5.95200000
O      2.93500000     -7.14000000      2.80700000
H      3.88200000     -7.08500000      2.93400000
H      2.58000000     -6.42400000      3.33300000
O      2.99600000    -13.96400000      3.16600000
H      3.72300000    -14.29100000      2.63600000
H      2.21100000    -14.22600000      2.68500000
O      4.10900000     -1.73000000    -12.54500000
H      4.56700000     -1.69800000    -11.70500000
H      4.73100000     -1.35700000    -13.17000000
O     -2.16300000     11.71600000     -4.39000000
H     -2.29600000     10.81300000     -4.10100000
H     -1.21200000     11.81300000     -4.44000000
O    -15.27900000      7.81600000      4.48200000
H    -15.58500000      7.99400000      5.37200000
H    -14.90600000      8.64600000      4.18700000
O     -5.08500000      0.47500000     17.70900000
H     -4.66600000      0.03100000     16.97200000
H     -5.62200000      1.15700000     17.30500000
O     -3.40600000     -6.05300000     14.54400000
H     -2.88100000     -6.53700000     15.18100000
H     -4.30700000     -6.15100000     14.85200000
O      4.22900000     -5.41500000     16.83200000
H      3.59000000     -6.03300000     17.18700000
H      3.69900000     -4.72500000     16.43400000
O      0.18500000    -17.35200000     -2.06400000
H     -0.68800000    -17.56900000     -2.39100000
H      0.59500000    -18.20000000     -1.89400000
O      2.81200000      8.84200000    -10.71700000
H      3.04500000      8.23500000    -10.01400000
H      2.71900000      9.68900000    -10.28000000
O     -1.48200000      2.81100000     12.28400000
H     -1.62700000      3.52300000     11.66100000
H     -0.54200000      2.64100000     12.24000000
O      4.46300000     -8.37800000    -16.31300000
H      4.40200000     -7.64800000    -15.69600000
H      4.82300000     -7.98800000    -17.11000000
O      9.37300000     12.14900000     -7.32800000
H      8.78200000     11.88500000     -8.03200000
H      9.06200000     13.01600000     -7.06600000
O     -4.36900000      8.26200000    -10.28000000
H     -5.05200000      8.92400000    -10.38700000
H     -3.63800000      8.58500000    -10.80600000
O      9.52700000    -14.71600000      3.02800000
H      9.11600000    -14.24300000      2.30300000
H      8.88300000    -14.67500000      3.73500000
O      4.79400000     -9.26700000     11.02600000
H      3.89500000     -9.10100000     10.74500000
H      4.88300000     -8.78100000     11.84600000
O     -2.34500000    -17.16300000     -3.84600000
H     -2.67000000    -17.35200000     -2.96600000
H     -2.91000000    -17.67400000     -4.42600000
O      0.67700000     11.69200000     -4.24400000
H      0.97500000     11.65900000     -5.15300000
H      0.74700000     10.78900000     -3.93600000
O      1.84300000     -8.30500000     13.65700000
H      1.97700000     -7.38500000     13.43300000
H      0.89700000     -8.43300000     13.58700000
O    -16.65500000      4.31700000     -1.00200000
H    -15.78800000      4.45500000     -1.38300000
H    -17.16500000      5.07600000     -1.28600000
O    -11.62700000      3.73200000     14.37700000
H    -10.94100000      3.64400000     13.71600000
H    -11.79400000      4.67300000     14.42500000
O     -0.41100000      3.77000000      3.51900000
H     -1.29500000      3.40900000      3.58900000
H      0.09200000      3.30500000      4.18800000
O     -9.62600000     -1.52200000     -4.20300000
H    -10.45400000     -2.00200000     -4.18800000
H     -9.00100000     -2.13300000     -4.59400000
O      7.04800000      6.40500000     -6.58200000
H      6.14300000      6.31900000     -6.88100000
H      7.20600000      5.61300000     -6.06800000
O      0.99900000     -4.03500000     16.33800000
H      0.82100000     -4.69800000     15.67200000
H      0.42100000     -4.26500000     17.06600000
O     -8.05900000      6.10100000     -4.36700000
H     -7.94900000      5.31700000     -3.82900000
H     -8.24000000      5.76600000     -5.24500000
O      2.90700000     -0.99100000     -4.82800000
H      3.23700000     -1.43300000     -4.04500000
H      3.04000000     -1.62300000     -5.53400000
O     -8.58400000      9.49400000      5.28500000
H     -9.01200000      9.73600000      4.46400000
H     -8.35900000      8.57000000      5.17400000
O      6.60500000     -5.50400000      9.08600000
H      6.92700000     -4.81700000      8.50200000
H      7.12300000     -5.40100000      9.88500000
O     -2.78400000      2.28300000      4.56700000
H     -3.12400000      3.15900000      4.38900000
H     -3.34600000      1.94500000      5.26400000
O     11.03500000      8.42600000      2.92300000
H     11.63300000      7.69800000      3.09300000
H     10.54600000      8.15700000      2.14500000
O      5.09800000     -2.70100000     -9.63600000
H      5.89800000     -3.13700000     -9.92800000
H      4.67700000     -3.33600000     -9.05700000
O     11.52000000      0.90000000     10.63100000
H     11.46700000      1.03800000      9.68600000
H     12.20500000      1.50200000     10.92300000
O      6.26100000     -0.65700000    -13.93300000
H      6.74500000     -1.29800000    -14.45300000
H      6.91600000     -0.00500000    -13.68600000
O      3.92100000      7.67500000     -2.50100000
H      4.06400000      8.52900000     -2.90800000
H      3.52900000      7.14200000     -3.19300000
O      3.30800000      6.09700000     -4.54500000
H      3.72500000      6.12700000     -5.40600000
H      2.76400000      5.31000000     -4.57000000
O     -9.67200000    -10.20400000     -0.05100000
H     -9.81600000    -11.10000000      0.25400000
H    -10.44300000     -9.72300000      0.25000000
O      1.63000000     -2.38200000    -12.67100000
H      1.30900000     -1.98800000    -13.48200000
H      2.54000000     -2.09200000    -12.60800000
