# Supplementary material for: Integrated Multiscale Multilevel Approach to Open Shell Molecular Systems
Source: J Chem Theory Comput. 2023 Feb 13;19(5):1446–56. doi: 10.1021/acs.jctc.2c00805 (PMC10018740; doi:10.1021/acs.jctc.2c00805)
Supplement: Supplementary file 2 — ct2c00805_si_002.zip [file ct2c00805_si_002.zip › structures/PROXYL/frame72.xyz]

2561

C      0.36500000     -1.52500000      1.24100000
H      0.56400000     -2.59700000      1.22700000
H      0.07200000     -1.19300000      2.23600000
C     -0.69500000     -1.09200000      0.24300000
C     -0.87900000     -2.21000000     -0.82500000
H     -1.18400000     -3.13800000     -0.34400000
H      0.02700000     -2.53000000     -1.33800000
H     -1.66300000     -1.84900000     -1.49200000
C     -1.96000000     -0.87900000      0.91000000
H     -1.90900000     -0.10800000      1.68000000
H     -2.67200000     -0.47300000      0.19100000
H     -2.33300000     -1.82000000      1.31400000
N     -0.11600000      0.21600000     -0.25000000
O     -0.75000000      1.01800000     -0.86300000
C      1.17800000      0.62300000      0.26400000
C      2.05900000      1.11200000     -0.87200000
H      1.57400000      2.01900000     -1.23400000
H      3.11200000      1.23000000     -0.61900000
H      2.09100000      0.39800000     -1.69500000
C      1.02400000      1.66900000      1.40000000
H      0.15500000      1.42600000      2.01100000
H      0.88900000      2.65400000      0.95400000
H      1.92300000      1.77900000      2.00700000
C      1.64800000     -0.75200000      0.92400000
H      2.29900000     -1.31400000      0.25500000
H      2.27700000     -0.58500000      1.79800000
O     14.99700000      1.18200000      9.79000000
H     14.60300000      1.92000000      9.32500000
H     15.88500000      1.12200000      9.43700000
O    -10.90200000     -5.17400000     13.42400000
H    -10.27300000     -4.76100000     12.83200000
H    -11.67700000     -4.61400000     13.37900000
O     13.20900000     11.54400000      1.88900000
H     13.54400000     12.04800000      2.63200000
H     12.47600000     11.04600000      2.24900000
O    -10.41300000      6.90600000      4.32700000
H     -9.64100000      7.46800000      4.25900000
H    -11.04500000      7.29200000      3.72100000
O     14.42600000     -4.05900000      2.82000000
H     14.66500000     -3.40000000      3.47200000
H     14.86000000     -3.76900000      2.01800000
O     -5.78800000      1.26400000     15.17800000
H     -5.66900000      1.92100000     15.86400000
H     -5.68100000      0.42600000     15.62800000
O    -16.43500000     -7.32800000      0.36500000
H    -16.41500000     -6.95500000     -0.51600000
H    -16.00300000     -8.17700000      0.27500000
O      0.54600000     -0.60500000     -7.90200000
H      1.05800000     -0.62500000     -7.09300000
H     -0.01000000     -1.38300000     -7.85200000
O     -1.76800000    -11.32900000     -6.71700000
H     -2.71100000    -11.18900000     -6.79700000
H     -1.63600000    -12.23600000     -6.99500000
O     13.55200000      8.23100000     -0.52600000
H     13.76000000      9.10800000     -0.20300000
H     13.99500000      7.64100000      0.08400000
O      6.52400000      1.55700000    -10.02500000
H      6.43700000      2.41100000    -10.44700000
H      7.30300000      1.17100000    -10.42500000
O      1.68900000    -10.60100000     11.96400000
H      1.26000000     -9.88400000     12.43100000
H      1.01100000    -11.27200000     11.88000000
O     -5.37300000      5.76400000      6.46600000
H     -6.21900000      5.46100000      6.13700000
H     -5.57100000      6.58500000      6.91600000
O     13.62200000      8.87900000     -3.55800000
H     13.67300000      9.72800000     -3.11800000
H     13.97300000      8.25700000     -2.92100000
O      6.35700000    -11.24200000     -5.15200000
H      6.44800000    -10.49000000     -5.73700000
H      6.99500000    -11.08300000     -4.45600000
O     15.62700000     -0.35300000     -0.52600000
H     16.42400000      0.09300000     -0.81400000
H     15.11100000     -0.46200000     -1.32500000
O      1.92300000    -16.13300000     -1.54600000
H      2.87400000    -16.23600000     -1.49400000
H      1.76900000    -15.76900000     -2.41700000
O      1.35400000     12.11300000     -3.86900000
H      1.91700000     12.43600000     -3.16700000
H      0.60700000     12.71200000     -3.87200000
O      5.03700000     -9.38400000      7.00000000
H      5.14600000     -9.66500000      7.90800000
H      4.26300000     -9.85700000      6.69400000
O      3.40600000      9.61700000      0.83200000
H      3.89000000      9.18200000      0.13000000
H      3.03700000     10.39800000      0.41900000
O      7.08000000     13.81400000     -1.74100000
H      8.01100000     14.03500000     -1.69800000
H      6.70800000     14.45800000     -2.34400000
O    -12.50700000      5.69700000    -12.05400000
H    -13.17300000      6.38400000    -12.08100000
H    -12.71200000      5.19600000    -11.26400000
O    -10.81400000    -13.23800000      1.84300000
H    -11.68600000    -13.63200000      1.83900000
H    -10.78800000    -12.70400000      1.04900000
O      5.78500000     15.11200000     -8.27100000
H      5.43600000     14.29000000     -8.61500000
H      5.34700000     15.79200000     -8.78300000
O      1.87900000    -13.81700000     10.30500000
H      2.29500000    -14.65600000     10.10600000
H      2.39900000    -13.17200000      9.82500000
O     -2.94000000    -10.16800000    -10.32200000
H     -3.00300000    -10.51300000    -11.21200000
H     -2.36200000    -10.78100000     -9.86800000
O      4.91200000     -1.77200000     -0.59200000
H      4.09800000     -2.27500000     -0.61700000
H      5.33500000     -2.04200000      0.22400000
O     -8.56200000     -4.60400000     -0.81100000
H     -8.23300000     -4.80800000     -1.68600000
H     -8.19800000     -3.74000000     -0.61400000
O     -0.12000000      1.87400000     12.24000000
H     -0.91300000      2.25100000     11.85800000
H     -0.38800000      1.58700000     13.11300000
O    -10.83600000      5.87700000     -2.86300000
H    -10.09700000      6.19100000     -2.34300000
H    -11.58400000      5.92200000     -2.26800000
O     14.00800000      3.32000000      8.27100000
H     14.20900000      3.15200000      7.35000000
H     14.14100000      4.26200000      8.37700000
O     -2.79100000      0.21600000     -9.87100000
H     -2.19600000      0.81200000    -10.32400000
H     -3.65300000      0.61900000     -9.96600000
O     11.79800000      0.39300000      5.37300000
H     10.95300000      0.30600000      5.81500000
H     12.39700000      0.68800000      6.05900000
O     11.43300000    -10.81100000      9.51800000
H     11.30600000    -10.33700000     10.34000000
H     11.22400000    -10.17100000      8.83700000
O     -0.52700000      0.43900000     -4.49200000
H     -0.87500000      1.12600000     -3.92400000
H      0.18300000      0.86400000     -4.97400000
O     -6.61900000    -14.29700000      1.44000000
H     -7.41800000    -14.80600000      1.30100000
H     -6.91500000    -13.50600000      1.89200000
O     -8.06300000     -0.00800000      9.93700000
H     -7.40300000     -0.70100000      9.90500000
H     -8.26000000      0.09200000     10.86800000
O     -5.96500000     10.79100000      5.29100000
H     -6.83600000     10.98300000      5.63900000
H     -5.92800000     11.26600000      4.46100000
O      2.21500000     -4.26700000      3.42700000
H      3.17200000     -4.29600000      3.40100000
H      1.94300000     -4.57600000      2.56300000
O     -9.00000000     -1.99400000      1.35800000
H     -9.30100000     -2.59000000      2.04300000
H     -9.18600000     -1.12000000      1.70100000
O      6.03700000     -0.10100000     14.32600000
H      6.09700000      0.77300000     14.71100000
H      5.70900000      0.04900000     13.43900000
O      3.17400000     -9.53600000     14.76400000
H      3.46300000     -9.48300000     15.67500000
H      2.73100000    -10.38200000     14.70200000
O     15.05000000      1.90900000     -3.78400000
H     14.93700000      1.17000000     -4.38200000
H     14.26600000      1.89500000     -3.23500000
O     -6.39200000     -2.34000000     10.28900000
H     -6.67800000     -3.17700000      9.92300000
H     -6.12000000     -2.55000000     11.18200000
O    -12.34500000     12.03600000     -5.86800000
H    -12.11900000     12.66200000     -5.18100000
H    -11.68300000     11.34900000     -5.79400000
O     13.46800000      7.87000000      3.81600000
H     14.06700000      8.32100000      3.22100000
H     12.84700000      8.54500000      4.08800000
O     -7.04200000    -14.25300000     -1.77100000
H     -7.27000000    -14.43200000     -0.85900000
H     -7.18000000    -13.31100000     -1.87200000
O      2.50600000     -4.09900000    -17.33500000
H      2.27200000     -3.93100000    -18.24800000
H      3.19400000     -3.46200000    -17.14300000
O      7.98400000     10.12600000      1.85400000
H      7.97300000      9.88700000      2.78100000
H      7.17900000     10.62700000      1.72600000
O     -4.59100000     -2.03300000      4.58600000
H     -4.87000000     -2.02900000      5.50100000
H     -5.29300000     -1.57800000      4.12000000
O     -1.65500000      0.36300000    -13.88300000
H     -2.50300000      0.07000000    -13.55100000
H     -1.26400000     -0.42200000    -14.26600000
O      7.99600000      5.20400000     -9.52000000
H      8.48900000      4.38400000     -9.53400000
H      7.17600000      4.99800000     -9.96900000
O     13.96300000     -3.41300000     -8.84500000
H     14.20400000     -3.15500000     -9.73400000
H     13.36900000     -2.72400000     -8.54800000
O     -1.78200000     -2.16700000    -10.87900000
H     -1.06100000     -1.99000000    -10.27500000
H     -2.44600000     -1.51500000    -10.65800000
O      5.96400000      2.22800000     15.47900000
H      6.12600000      3.04000000     15.95800000
H      5.08200000      2.33300000     15.12200000
O     -6.49400000     -4.46200000     -9.94500000
H     -5.90100000     -5.09700000    -10.34700000
H     -6.46200000     -4.66300000     -9.01000000
O     -3.99100000     -4.85200000     12.65400000
H     -4.49000000     -5.63000000     12.40600000
H     -4.47900000     -4.47700000     13.38700000
O     -9.94000000     10.85500000      3.14400000
H     -9.76700000     11.72200000      2.77800000
H    -10.89000000     10.83000000      3.26100000
O      1.77100000     -6.50600000     12.66800000
H      1.62100000     -5.56400000     12.75200000
H      0.94600000     -6.85000000     12.32600000
O    -15.22000000     -9.65400000     -0.01400000
H    -14.75800000     -9.49700000     -0.83700000
H    -14.68700000    -10.30900000      0.43900000
O      6.22500000     11.16700000     -2.86600000
H      5.81700000     11.47900000     -3.67300000
H      6.70700000     11.92300000     -2.53300000
O    -13.73600000     12.16000000     -2.27200000
H    -12.94600000     11.70400000     -1.98100000
H    -14.45700000     11.62000000     -1.94700000
O    -13.71900000     -7.86500000      4.50800000
H    -13.35400000     -8.25700000      5.30100000
H    -14.02800000     -7.00300000      4.78700000
O      4.76900000      0.02200000     -8.91200000
H      4.18300000      0.29100000     -9.62000000
H      5.61300000      0.41000000     -9.14000000
O     -4.39500000      8.95900000     -8.26200000
H     -4.42800000      8.06900000     -8.61100000
H     -4.31400000      9.51800000     -9.03500000
O     -4.51200000     12.39500000     11.95600000
H     -4.15500000     13.18700000     11.55300000
H     -5.36800000     12.66200000     12.29100000
O     -5.84500000     -2.43000000     13.20900000
H     -5.52300000     -1.53000000     13.16400000
H     -6.68800000     -2.36100000     13.65600000
O      5.93300000      8.06100000     -7.94800000
H      5.02500000      8.03700000     -7.64700000
H      5.96700000      7.42200000     -8.66000000
O      1.57800000      3.27700000     -7.90900000
H      2.50800000      3.11900000     -8.07500000
H      1.50800000      4.22700000     -7.82300000
O     -0.01600000     -5.22600000      6.46600000
H     -0.78200000     -4.70100000      6.69600000
H      0.69300000     -4.58900000      6.37600000
O     -6.33900000     -1.68300000    -11.87000000
H     -6.32600000     -2.27800000    -12.62000000
H     -7.26800000     -1.56600000    -11.67300000
O    -11.08600000     -5.43200000     -0.71400000
H    -11.44500000     -4.54900000     -0.63100000
H    -10.16000000     -5.29600000     -0.91800000
O     12.21500000     -7.14200000     11.07000000
H     12.44900000     -6.47400000     10.42600000
H     13.02800000     -7.62300000     11.22200000
O      4.42800000      2.93500000     -8.40400000
H      5.07000000      2.38600000     -7.95400000
H      4.41100000      2.59900000     -9.30000000
O     -4.89900000      1.28000000      2.16200000
H     -4.78500000      1.63900000      1.28300000
H     -5.45600000      0.51200000      2.03700000
O     -3.68500000      6.81000000    -14.00000000
H     -3.62400000      5.99700000    -13.49900000
H     -3.08000000      6.68600000    -14.73100000
O      9.66700000      5.83400000     -7.58700000
H      9.15800000      5.72200000     -8.38900000
H      9.18100000      6.48900000     -7.08400000
O    -14.02700000      9.78800000      6.20200000
H    -13.89600000      8.88600000      5.90700000
H    -14.30600000      9.70400000      7.11300000
O      9.63500000    -14.75700000     -0.11800000
H     10.56700000    -14.80200000      0.09400000
H      9.58600000    -14.15100000     -0.85800000
O     -0.72600000     14.12900000      2.74200000
H     -0.68700000     13.20300000      2.50400000
H     -1.20500000     14.54100000      2.02300000
O      3.46200000      2.58000000     13.97200000
H      2.87000000      2.26200000     14.65400000
H      3.58000000      1.82900000     13.38900000
O     -9.41700000      9.29200000     -1.58900000
H     -8.63000000      9.26000000     -2.13200000
H     -9.17600000      8.82300000     -0.79000000
O    -10.43200000    -13.62800000     -0.89700000
H    -10.50700000    -12.67400000     -0.91400000
H    -10.98200000    -13.92500000     -1.62200000
O     10.63500000      4.92000000      0.67300000
H      9.91700000      4.30700000      0.82900000
H     11.39800000      4.50200000      1.07300000
O     -1.05400000      9.92900000    -14.55800000
H     -1.11000000     10.35800000    -15.41300000
H     -0.14000000     10.04100000    -14.29400000
O     -0.79300000     11.00100000     -5.48700000
H     -0.16300000     11.23900000     -4.80800000
H     -0.94900000     11.81400000     -5.96700000
O      6.23800000      7.60000000    -11.14900000
H      5.39600000      7.64000000    -11.60400000
H      6.19900000      6.78700000    -10.64500000
O     -3.94700000      9.05000000     12.13400000
H     -4.86100000      9.33200000     12.17500000
H     -3.45000000      9.79900000     12.46200000
O     -0.86300000    -11.99600000     -9.69700000
H     -0.43400000    -11.16300000     -9.50300000
H     -0.38100000    -12.64000000     -9.17800000
O      1.31900000    -15.87000000     -4.35000000
H      1.37800000    -15.47900000     -5.22200000
H      0.64800000    -16.54700000     -4.43600000
O    -16.75100000      1.74100000     -0.20200000
H    -16.49500000      0.82700000     -0.32000000
H    -16.50800000      2.16700000     -1.02400000
O     -8.86800000      3.77300000     -5.91000000
H     -8.02500000      3.73200000     -6.36100000
H     -8.74400000      3.24400000     -5.12200000
O    -12.26500000      0.55700000     -5.96000000
H    -12.48000000      1.46900000     -5.76400000
H    -12.29800000      0.50200000     -6.91500000
O      4.26000000      5.88400000      7.43400000
H      3.52100000      5.29100000      7.56700000
H      4.98800000      5.31000000      7.19800000
O    -10.70700000    -10.78800000     -5.66400000
H    -10.50300000    -11.59800000     -5.19700000
H    -11.07500000    -10.21100000     -4.99400000
O    -13.59700000      8.74300000     -1.19800000
H    -13.05100000      8.75500000     -1.98500000
H    -14.45500000      8.45300000     -1.50700000
O     11.71000000      1.44500000     -0.35100000
H     11.00500000      1.77000000      0.21000000
H     11.39300000      0.59900000     -0.66800000
O     -3.68400000     13.38800000     -2.17200000
H     -4.64100000     13.36900000     -2.20300000
H     -3.46400000     12.98800000     -1.33100000
O    -12.66000000      4.17600000     -9.88600000
H    -13.20800000      4.58000000     -9.21400000
H    -11.78300000      4.16000000     -9.50300000
O     -1.93300000     -0.76900000     12.64100000
H     -1.76400000     -1.38700000     13.35200000
H     -2.72900000     -0.30900000     12.90800000
O     -3.27200000     -8.56900000     11.81100000
H     -2.50300000     -8.14700000     12.19400000
H     -3.11700000     -8.53900000     10.86700000
O     -9.08100000      4.52300000      3.92200000
H     -8.23900000      4.32300000      4.33000000
H     -9.34800000      5.35200000      4.31800000
O     11.35100000      0.70700000      2.78100000
H     11.35900000      0.45700000      3.70500000
H     12.26200000      0.61500000      2.50100000
O    -16.58200000     -7.57000000      3.91100000
H    -15.69800000     -7.92300000      3.80600000
H    -16.68700000     -6.96400000      3.17900000
O    -16.09800000      0.86200000      8.27700000
H    -16.29900000      1.38400000      7.50100000
H    -16.91900000      0.83900000      8.77000000
O     -2.38900000     11.38000000     10.15000000
H     -1.88500000     11.19300000     10.94200000
H     -1.80400000     11.91500000      9.61300000
O     -0.11000000    -12.05000000      4.72400000
H      0.06700000    -11.62500000      5.56300000
H      0.01100000    -11.35800000      4.07400000
O      4.37000000     -7.42800000     13.18300000
H      4.20900000     -8.23800000     13.66500000
H      3.51700000     -7.19300000     12.81700000
O    -12.06000000      0.13600000     -8.73400000
H    -12.31900000      0.92300000     -9.21300000
H    -11.74400000     -0.46300000     -9.41100000
O     -0.90200000      7.55200000     11.97500000
H     -0.51700000      7.31700000     11.13000000
H     -1.64200000      8.11700000     11.75200000
O     10.93600000     -1.15200000     -1.29400000
H     10.93900000     -1.76400000     -2.03000000
H     10.86800000     -1.70900000     -0.51900000
O     14.12100000      6.80800000     -5.82300000
H     13.47500000      7.10200000     -5.18100000
H     13.60000000      6.42600000     -6.52900000
O     -3.47400000      4.81900000      0.68000000
H     -2.81400000      5.11900000      0.05500000
H     -4.20700000      4.53100000      0.13600000
O     -1.67600000     -5.90900000    -13.86800000
H     -1.68800000     -6.84800000    -13.68100000
H     -2.03000000     -5.50200000    -13.07700000
O     13.98200000     -7.39700000     -2.04200000
H     13.89000000     -8.34900000     -2.02100000
H     14.68100000     -7.23800000     -2.67600000
O      8.24400000      9.57000000     11.17600000
H      7.87100000      9.98900000     10.40100000
H      9.10700000      9.97100000     11.27300000
O     -6.29200000     -5.72200000     15.23100000
H     -6.55500000     -5.04700000     15.85600000
H     -6.90300000     -5.62400000     14.50100000
O    -13.86700000     10.04000000     -4.69100000
H    -13.53200000     10.79100000     -5.18000000
H    -13.08300000      9.57500000     -4.39900000
O     -0.88900000     -0.66100000     17.40500000
H     -1.61700000     -1.27500000     17.50100000
H     -0.79600000     -0.26300000     18.27100000
O     -7.48400000    -13.63900000      5.82300000
H     -8.00500000    -12.97700000      6.27600000
H     -7.11200000    -14.17300000      6.52500000
O      1.49800000      1.75700000    -13.94500000
H      0.97200000      0.96300000    -13.85300000
H      0.90500000      2.46700000    -13.69800000
O      5.48900000      4.94600000     15.70100000
H      6.10500000      4.64400000     15.03300000
H      4.90200000      5.54000000     15.23400000
O      6.24500000     -2.38100000     15.98000000
H      6.63300000     -2.07900000     16.80200000
H      6.14700000     -1.58600000     15.45500000
O     10.27600000     -3.97300000      9.54300000
H     10.47900000     -3.32200000     10.21400000
H      9.41200000     -4.30700000      9.78600000
O      3.64200000      1.86700000      3.63100000
H      3.23000000      2.72800000      3.70200000
H      4.25700000      1.95500000      2.90300000
O    -17.69600000     -2.90800000     -2.98500000
H    -17.40200000     -2.20400000     -3.56400000
H    -17.79800000     -3.66500000     -3.56100000
O     -5.29000000     -2.62100000      7.36500000
H     -4.88200000     -1.82600000      7.70700000
H     -5.79600000     -2.96600000      8.10000000
O     -5.59500000      8.23700000      7.71000000
H     -6.43700000      8.67400000      7.83700000
H     -5.03700000      8.58400000      8.40600000
O     -7.15800000    -12.34900000    -11.19900000
H     -8.07000000    -12.32200000    -10.91000000
H     -6.78200000    -11.52900000    -10.87900000
O     -6.65200000      5.94100000     12.59600000
H     -6.65200000      6.52200000     11.83600000
H     -7.28700000      6.33200000     13.19700000
O     -3.54200000    -12.03900000     -1.92300000
H     -4.10300000    -12.79500000     -2.09600000
H     -2.76500000    -12.18800000     -2.46100000
O    -11.74100000     -9.47300000     -3.40100000
H    -12.69200000     -9.40200000     -3.32900000
H    -11.41000000     -8.65900000     -3.02200000
O     -7.42100000    -17.06500000     -2.42200000
H     -8.37600000    -17.01700000     -2.46300000
H     -7.13300000    -16.15400000     -2.48000000
O     -6.65700000     10.09800000      1.81300000
H     -6.79000000     10.95100000      2.22700000
H     -5.94800000      9.69600000      2.31500000
O    -12.87400000      2.03500000      1.84300000
H    -12.42400000      2.87900000      1.79500000
H    -12.83800000      1.79600000      2.77000000
O      3.27200000      5.27700000     13.86700000
H      3.39600000      4.33000000     13.92100000
H      2.36600000      5.38500000     13.57900000
O      1.55300000    -10.43400000     -9.55100000
H      2.20700000    -10.35800000     -8.85700000
H      1.22000000     -9.54300000     -9.66500000
O      9.78200000      2.41200000      1.40500000
H      9.00000000      2.54600000      1.94000000
H     10.40500000      1.98700000      1.99400000
O     -3.47300000    -11.07800000     12.76600000
H     -4.42700000    -11.05900000     12.68200000
H     -3.19700000    -10.18400000     12.56600000
O     -1.40500000    -14.41800000      4.16300000
H     -0.91700000    -13.59400000      4.16600000
H     -1.91600000    -14.39000000      3.35400000
O    -17.03800000     -4.07000000     -0.81700000
H    -17.91200000     -4.46000000     -0.80900000
H    -16.98800000     -3.61100000     -1.65600000
O     -4.17700000     -4.37000000     -4.90100000
H     -4.45500000     -4.83200000     -4.11000000
H     -3.46100000     -3.80500000     -4.60900000
O     13.82100000     -2.54300000      7.56700000
H     14.04900000     -2.45800000      6.64200000
H     13.12400000     -1.90100000      7.70200000
O    -11.01800000     -3.25600000     -7.41600000
H    -11.84900000     -3.48000000     -6.99800000
H    -10.35100000     -3.61100000     -6.82900000
O     -9.07600000     -5.76100000      6.38000000
H     -9.77200000     -5.33600000      6.88100000
H     -8.69200000     -5.05700000      5.85800000
O     -1.87000000    -10.48800000      0.69100000
H     -0.92300000    -10.45500000      0.55800000
H     -2.19900000     -9.69300000      0.26900000
O      5.07700000     -7.09400000     -1.55800000
H      4.80800000     -7.56100000     -0.76600000
H      5.22100000     -6.19300000     -1.26800000
O     -2.23500000      1.66900000      3.38900000
H     -3.11600000      1.57300000      3.02800000
H     -1.95300000      2.53800000      3.10500000
O     -2.11300000      8.58100000    -12.35000000
H     -2.73600000      7.96100000    -12.72800000
H     -1.67000000      8.96600000    -13.10600000
O     -1.22200000      2.44700000     -3.04000000
H     -2.06800000      2.83400000     -2.81500000
H     -0.84800000      2.18200000     -2.20000000
O    -13.04300000    -10.72500000      3.57500000
H    -13.11300000    -10.88500000      2.63400000
H    -13.43400000     -9.86100000      3.70000000
O    -13.46600000      8.61300000      1.51700000
H    -13.46100000      8.95700000      0.62400000
H    -12.54300000      8.45600000      1.71800000
O      7.71500000      2.06800000      3.10000000
H      6.85600000      2.44000000      3.29600000
H      7.70800000      1.21000000      3.52500000
O     -9.38900000     12.21000000     -1.58200000
H    -10.03700000     12.62200000     -1.01000000
H     -9.46600000     11.27400000     -1.39600000
O      1.96700000      4.78000000      8.39700000
H      1.99700000      4.39300000      9.27200000
H      1.11500000      4.51600000      8.04800000
O      2.40300000     16.84300000      0.63100000
H      1.85800000     16.16400000      0.23500000
H      2.39100000     16.64600000      1.56700000
O      6.26600000     -3.52600000     -2.42000000
H      5.59600000     -2.85000000     -2.31900000
H      6.32200000     -3.93800000     -1.55700000
O     -0.62000000     11.36800000      2.34300000
H     -1.50900000     11.44400000      2.68900000
H     -0.23100000     10.64800000      2.83900000
O    -10.51700000     -7.89600000      8.33300000
H    -10.56200000     -6.95900000      8.14000000
H    -11.09100000     -8.01200000      9.09000000
O      1.44900000     -2.75800000      5.83000000
H      1.48000000     -3.23300000      4.99900000
H      1.44100000     -1.83500000      5.57700000
O     -1.15700000      5.52300000     -0.85200000
H     -1.08000000      5.84500000     -1.75100000
H     -0.25300000      5.44800000     -0.54700000
O      9.45900000      8.28900000      4.50400000
H      9.67300000      8.11500000      3.58700000
H      8.90400000      7.55400000      4.76300000
O     -4.50900000    -15.87500000      0.35100000
H     -4.93200000    -16.68200000      0.64300000
H     -5.19000000    -15.20700000      0.42200000
O     -6.80400000    -10.43200000      5.18500000
H     -7.31200000     -9.62700000      5.08900000
H     -6.95800000    -10.91200000      4.37100000
O      0.94800000     -6.22800000    -15.87600000
H      0.06100000     -6.21200000    -16.23400000
H      1.29500000     -5.35500000    -16.05700000
O      4.97400000    -16.30900000     -1.78100000
H      5.09600000    -16.85300000     -2.55900000
H      5.69600000    -15.68100000     -1.81200000
O     17.00200000     -4.39600000     -1.53100000
H     16.51100000     -4.29500000     -0.71500000
H     16.89900000     -5.31900000     -1.76000000
O     -9.55900000      0.72400000    -11.90500000
H     -9.33900000     -0.03100000    -12.45200000
H     -9.10700000      0.56000000    -11.07800000
O     10.97500000      9.36700000     -5.27400000
H     11.75700000      9.16900000     -4.75900000
H     10.58300000     10.12100000     -4.83300000
O    -12.71800000     -6.45200000      2.17800000
H    -13.05300000     -7.22600000      2.63300000
H    -13.35000000     -6.29500000      1.47700000
O     11.80600000     -2.11400000    -10.98400000
H     11.16000000     -1.81500000    -10.34400000
H     11.33400000     -2.75000000    -11.52200000
O      3.36300000     10.65800000     -5.13900000
H      4.13400000     11.19700000     -5.31700000
H      2.67200000     11.28800000     -4.93700000
O    -10.40500000      9.97300000     -6.55000000
H    -10.19300000     10.65300000     -7.19000000
H    -10.25100000      9.15100000     -7.01500000
O     -8.03400000     -8.08100000     11.46100000
H     -8.08200000     -8.38000000     10.55300000
H     -8.53700000     -8.73000000     11.95300000
O     -5.98900000     -7.59400000      6.32800000
H     -5.91700000     -7.21300000      7.20300000
H     -6.91500000     -7.82200000      6.24100000
O      0.56500000      6.48100000    -15.36300000
H      1.33600000      6.11500000    -14.93100000
H      0.91900000      7.08300000    -16.01700000
O      3.21600000    -11.17000000     -2.37400000
H      2.56500000    -11.57300000     -1.80100000
H      4.00400000    -11.10500000     -1.83400000
O      3.95800000     -6.58200000      9.45500000
H      3.06800000     -6.35100000      9.72300000
H      3.84200000     -7.08600000      8.65000000
O      0.03100000      2.39500000      4.81500000
H      0.48600000      3.09600000      4.34800000
H     -0.77700000      2.26200000      4.32000000
O    -10.03900000     12.29400000     -8.04200000
H    -10.28100000     11.61000000     -8.66700000
H     -9.94000000     13.08200000     -8.57600000
O     11.41300000     -8.17000000     -6.28000000
H     11.56400000     -7.22700000     -6.34400000
H     10.50300000     -8.24900000     -5.99400000
O    -14.10500000      7.17800000      5.57000000
H    -13.85500000      6.64000000      4.81800000
H    -14.61300000      6.58900000      6.12800000
O      5.56700000      8.25500000      8.20300000
H      6.41100000      8.35700000      7.76300000
H      5.28700000      7.36700000      7.97900000
O      4.71600000     -0.76800000    -15.36600000
H      4.72200000     -0.51500000    -16.28900000
H      5.20300000     -0.07300000    -14.92400000
O     -2.29900000      8.16800000      8.10200000
H     -1.48400000      8.57400000      7.81000000
H     -2.96200000      8.49700000      7.49500000
O     -3.74100000      1.31200000     -4.94600000
H     -4.23900000      0.70900000     -5.49700000
H     -2.92800000      1.46100000     -5.42700000
O     -8.01300000     -8.83500000     -5.46700000
H     -8.43000000     -8.96900000     -6.31900000
H     -7.28100000     -9.45100000     -5.45900000
O      3.52700000     -6.13900000     -4.79200000
H      4.45100000     -5.89300000     -4.75200000
H      3.53300000     -7.09600000     -4.75300000
O      5.84900000    -14.90400000     -4.79000000
H      5.28700000    -15.54000000     -4.34700000
H      5.42600000    -14.06000000     -4.63300000
O     -1.15800000    -18.03500000     -2.54500000
H     -0.26000000    -18.22000000     -2.26900000
H     -1.60800000    -17.77900000     -1.74000000
O     15.94500000      4.56300000      6.41300000
H     15.85500000      5.30000000      5.81000000
H     16.84400000      4.62700000      6.73700000
O      4.57200000    -13.55300000      8.14000000
H      4.18000000    -14.14000000      7.49400000
H      5.45400000    -13.38600000      7.80700000
O     -0.73900000    -10.68500000     -3.58700000
H     -1.43200000    -11.15400000     -4.05200000
H     -0.14500000    -10.38900000     -4.27700000
O    -14.29500000      2.22400000    -11.79700000
H    -14.56500000      2.98700000    -11.28500000
H    -13.34200000      2.29700000    -11.85000000
O     -4.99100000     -2.34200000    -15.47600000
H     -5.70300000     -2.87600000    -15.82900000
H     -4.69800000     -1.81200000    -16.21700000
O      0.78100000    -12.33900000     -1.68500000
H      0.37600000    -12.07700000     -2.51200000
H      0.24000000    -13.06400000     -1.37200000
O    -15.95000000      2.53900000     -2.65600000
H    -16.05800000      3.03200000     -3.46900000
H    -15.73500000      1.65100000     -2.94200000
O     -7.24400000     -3.11000000      5.46500000
H     -6.51600000     -2.99600000      6.07600000
H     -7.94100000     -2.55800000      5.81800000
O     -2.47800000    -13.85900000     -7.45400000
H     -2.03300000    -14.57100000     -7.91300000
H     -3.38200000    -13.90200000     -7.76500000
O     -1.21500000     -2.59600000     15.05500000
H     -0.91400000     -3.30400000     15.62500000
H     -0.92000000     -1.79600000     15.49200000
O    -10.02400000      2.80000000      2.07400000
H     -9.63400000      3.34700000      2.75600000
H    -10.26400000      3.41600000      1.38100000
O     -2.21900000     15.14500000      0.72700000
H     -2.00100000     15.35400000     -0.18100000
H     -3.17600000     15.14400000      0.74900000
O      1.47000000     10.57400000      8.96900000
H      0.94700000     10.61600000      8.16800000
H      1.33500000      9.68500000      9.29700000
O      8.74500000    -13.00200000     -5.49000000
H      8.85500000    -12.15000000     -5.91300000
H      7.96000000    -12.90200000     -4.95100000
O     -1.48800000     16.51100000     -1.28400000
H     -2.13800000     17.18200000     -1.07400000
H     -0.80400000     16.98100000     -1.76100000
O     14.38100000     -7.68100000      8.59700000
H     14.31400000     -6.72700000      8.63500000
H     13.47500000     -7.98200000      8.53800000
O     -5.60800000      9.19500000     -5.83200000
H     -5.17900000      9.20000000     -6.68700000
H     -4.89300000      9.07500000     -5.20600000
O     -1.11700000    -14.42800000     -2.03600000
H     -1.45100000    -14.24300000     -2.91400000
H     -1.15000000    -15.38200000     -1.96300000
O      6.64600000     -5.17500000     -4.88700000
H      6.45300000     -4.45900000     -4.28200000
H      6.99300000     -5.87200000     -4.33100000
O     10.18300000     -4.29600000      6.38500000
H      9.38500000     -4.60700000      6.81300000
H     10.48300000     -3.57200000      6.93500000
O     -3.99100000     16.21800000      2.96700000
H     -4.84400000     16.65100000      2.94100000
H     -3.46700000     16.68100000      2.31300000
O    -11.05000000    -10.89300000     -0.49800000
H    -10.42900000    -10.33600000     -0.02800000
H    -11.18800000    -10.44700000     -1.33400000
O      3.25300000     12.82300000      3.72600000
H      2.81600000     12.07200000      3.32500000
H      3.41100000     12.55300000      4.63100000
O    -11.16400000     11.41400000      6.37300000
H    -12.06100000     11.08700000      6.43800000
H    -11.20500000     12.09200000      5.69900000
O     10.66500000    -13.07400000     -2.71700000
H     10.95500000    -12.72400000     -1.87400000
H     11.00000000    -13.97000000     -2.73200000
O      8.43700000     -8.97000000     10.46500000
H      7.71700000     -8.50700000     10.89200000
H      8.90200000     -8.29100000      9.97600000
O      1.04100000    -18.60800000     -1.08100000
H      1.73400000    -19.03100000     -1.58800000
H      1.32200000    -17.69700000     -1.00400000
O      6.79800000     13.52600000      1.06500000
H      6.90000000     13.64200000      0.12100000
H      6.06600000     12.91600000      1.15300000
O    -11.71300000      3.15300000     -5.10100000
H    -10.81600000      3.33100000     -5.38200000
H    -11.69900000      3.29000000     -4.15400000
O     16.50600000     -6.33200000      3.38800000
H     17.40100000     -6.34300000      3.72700000
H     15.96900000     -6.08000000      4.13900000
O      0.54400000      5.59200000     13.05900000
H     -0.20900000      5.14400000     13.44500000
H      0.16800000      6.35300000     12.61500000
O     -9.90800000      7.06000000    -11.83700000
H     -9.77000000      7.87900000    -12.31300000
H    -10.75900000      6.74600000    -12.14200000
O     13.92000000      8.38300000     -8.45100000
H     14.17100000      8.02700000     -7.59900000
H     13.73500000      7.61200000     -8.98700000
O     -5.01100000     -0.35700000     -6.86600000
H     -5.49300000     -0.92100000     -7.47100000
H     -4.09200000     -0.48800000     -7.09900000
O      6.40100000      3.64500000    -11.62800000
H      6.92100000      3.38500000    -12.38900000
H      5.54800000      3.88200000    -11.99100000
O      2.78800000      4.24200000     -4.68800000
H      1.85100000      4.04700000     -4.68800000
H      2.84000000      5.16900000     -4.91900000
O     -7.64100000     -6.61900000    -12.01700000
H     -8.10300000     -7.36300000    -11.63000000
H     -6.81600000     -6.57100000    -11.53300000
O      6.12200000      3.75800000      7.09200000
H      5.63200000      3.03400000      6.70200000
H      6.89900000      3.84500000      6.54000000
O      3.22500000      9.48300000      6.99900000
H      3.83800000      8.83900000      7.35400000
H      2.63200000      9.67400000      7.72600000
O     -9.10000000      1.92000000      8.19800000
H     -9.94000000      1.57800000      8.50600000
H     -8.44500000      1.37900000      8.63800000
O      0.93900000     -8.68900000      5.91000000
H      0.11700000     -8.56500000      5.43600000
H      0.77900000     -9.44800000      6.47200000
O      9.66700000     11.25700000     -3.51600000
H      9.24600000     11.26000000     -2.65600000
H      8.96000000     11.45500000     -4.12900000
O      2.12800000      4.31200000      3.88700000
H      1.82500000      4.69200000      3.06200000
H      2.53600000      5.04300000      4.35100000
O      1.83700000      1.69000000     15.79300000
H      0.96100000      2.04500000     15.64300000
H      1.70500000      0.74400000     15.85200000
O      7.87700000     -4.84000000     10.64300000
H      7.32800000     -5.06900000     11.39200000
H      7.34700000     -5.06700000      9.87900000
O    -14.52700000     -0.46200000     -2.80800000
H    -13.67900000     -0.84300000     -3.03600000
H    -15.14700000     -0.88200000     -3.40500000
O     -6.00900000      2.63300000    -16.60400000
H     -6.31900000      2.03400000    -17.28300000
H     -6.53800000      2.42000000    -15.83600000
O      3.30200000    -12.68000000      3.56600000
H      4.18200000    -12.98400000      3.34400000
H      2.85100000    -12.61500000      2.72400000
O     -4.09500000     14.55300000      9.50100000
H     -3.95300000     15.15700000      8.77200000
H     -4.25400000     15.12100000     10.25600000
O      7.42000000      5.77000000     -0.84900000
H      6.74400000      6.16900000     -1.39700000
H      8.24400000      6.10100000     -1.20600000
O      2.96300000      4.02900000     17.46300000
H      3.34400000      3.20700000     17.15600000
H      2.71500000      4.49200000     16.66300000
O      6.42400000      5.67000000     11.03400000
H      5.81900000      6.39000000     11.21200000
H      5.87000000      4.89000000     11.01500000
O     -3.36700000     -5.74300000      1.36400000
H     -2.52500000     -5.70300000      1.81700000
H     -3.93500000     -6.23500000      1.95800000
O    -13.32800000    -11.49200000      0.91800000
H    -12.70700000    -11.19600000      0.25300000
H    -13.46900000    -12.41800000      0.71900000
O      6.20600000     -4.85400000      0.36400000
H      5.62400000     -5.43700000      0.85200000
H      6.85100000     -4.56500000      1.01000000
O      2.69200000     -3.57100000    -11.56100000
H      1.88700000     -3.94100000    -11.92300000
H      2.47000000     -3.35200000    -10.65600000
O      3.19300000     13.76000000     -2.78000000
H      4.03200000     13.42800000     -3.09900000
H      3.21400000     14.69600000     -2.98000000
O      4.77600000      5.80100000      3.38000000
H      5.64000000      5.71400000      3.78300000
H      4.95700000      5.89400000      2.44400000
O      6.25100000     -5.35200000     12.82600000
H      5.63500000     -6.05900000     13.02100000
H      5.74900000     -4.74000000     12.28700000
O      5.35100000     -5.92100000     -9.18000000
H      5.05000000     -6.66100000     -8.65300000
H      4.61200000     -5.31200000     -9.18200000
O      9.54200000     -6.82400000      8.70400000
H     10.05400000     -6.13500000      9.12800000
H      8.97100000     -6.35800000      8.09400000
O     -2.27600000     -0.15000000     -6.97600000
H     -2.35800000      0.53700000     -7.63700000
H     -1.38000000     -0.06400000     -6.65100000
O     -5.51500000      2.62800000      0.03000000
H     -6.01700000      3.15900000     -0.58800000
H     -5.09000000      1.96500000     -0.51400000
O     -4.69400000      8.92100000      3.20600000
H     -4.16000000      8.60700000      2.47600000
H     -4.37800000      8.42700000      3.96300000
O     -4.52400000      0.16800000     12.95600000
H     -4.87600000      0.65500000     13.70100000
H     -4.27400000      0.84400000     12.32500000
O      3.81000000     -0.83200000     -6.51600000
H      4.46200000     -0.53700000     -7.15200000
H      3.15700000     -0.13300000     -6.50100000
O      3.04000000     -0.86100000      8.96300000
H      2.95700000     -1.81400000      8.99200000
H      2.29500000     -0.57200000      8.43600000
O     -4.06800000     -9.43900000     -2.48600000
H     -3.90200000    -10.37100000     -2.34500000
H     -3.48500000     -8.99600000     -1.86900000
O      6.98400000     -0.96400000     -5.01300000
H      6.48100000     -0.19900000     -5.29300000
H      6.38500000     -1.70100000     -5.13400000
O     -4.53900000    -13.13500000    -10.97700000
H     -4.76600000    -14.05800000    -10.86500000
H     -5.28100000    -12.65900000    -10.60300000
O     -2.02100000      6.63800000      5.27600000
H     -2.52200000      6.09200000      5.88100000
H     -2.46100000      7.48800000      5.29900000
O     -8.99000000    -12.08400000     -3.85900000
H     -8.26300000    -11.73500000     -3.34400000
H     -9.41000000    -12.72100000     -3.28100000
O     11.37400000      6.63500000     -1.37500000
H     12.04800000      7.21200000     -1.01600000
H     11.23200000      5.98000000     -0.69200000
O     16.22500000     -2.52100000      1.08400000
H     15.94100000     -1.80200000      0.51900000
H     17.04600000     -2.82100000      0.69600000
O     -9.13400000      1.23200000     12.89400000
H     -9.49200000      0.35400000     12.76200000
H     -8.83700000      1.23500000     13.80300000
O      5.30500000      3.18900000     -1.87100000
H      5.32900000      2.25300000     -2.07000000
H      6.19700000      3.49200000     -2.04200000
O    -11.51600000      2.29300000    -12.63900000
H    -10.79400000      1.71400000    -12.39200000
H    -11.22100000      3.16700000    -12.38300000
O    -10.06400000     -1.22100000     12.14300000
H    -10.92200000     -1.07700000     12.54100000
H    -10.10800000     -2.11100000     11.79300000
O     -0.21000000     16.80400000     -5.73700000
H      0.42300000     16.88700000     -6.45000000
H     -1.06200000     16.80500000     -6.17200000
O      1.45800000     -0.06800000      4.71100000
H      0.92900000      0.73000000      4.69700000
H      2.16500000      0.10300000      4.08900000
O     -9.85800000     -3.66900000      3.63600000
H     -9.35500000     -4.47000000      3.48700000
H    -10.67700000     -3.80800000      3.16000000
O      0.78600000     -9.83900000      3.08800000
H      0.25200000     -9.05200000      2.97400000
H      0.76600000    -10.26700000      2.23200000
O     -3.89800000      7.74000000     -1.24100000
H     -3.79700000      7.97600000     -2.16300000
H     -4.34300000      6.89300000     -1.25800000
O     -5.73900000     12.45900000      8.95200000
H     -5.18300000     13.14500000      9.32100000
H     -5.24500000     11.65100000      9.08800000
O      1.85900000      3.54800000     11.19700000
H      1.30400000      2.82600000     11.49100000
H      1.54500000      4.30700000     11.68800000
O    -14.54900000      3.53200000     -5.20200000
H    -14.74000000      2.69500000     -5.62600000
H    -13.59700000      3.61100000     -5.24500000
O    -10.91400000      4.25100000      9.48900000
H    -11.45600000      5.04000000      9.49000000
H    -11.24900000      3.73100000      8.75800000
O     10.22900000     -6.41500000    -10.01000000
H     10.72900000     -6.21400000    -10.80100000
H      9.31700000     -6.42800000    -10.30000000
O      4.13700000     -4.01000000      6.74600000
H      3.29800000     -3.64400000      6.46900000
H      3.95600000     -4.40700000      7.59800000
O     17.62000000      0.43600000      2.17000000
H     18.52500000      0.12500000      2.14100000
H     17.44400000      0.74400000      1.28100000
O      6.89200000     -4.69000000    -16.21300000
H      6.69800000     -4.07300000    -15.50800000
H      7.27600000     -4.15000000    -16.90400000
O    -10.80000000      8.49500000      2.21400000
H    -10.07700000      8.28500000      1.62300000
H    -10.46300000      9.20300000      2.76300000
O      8.14000000     12.04000000     -5.64000000
H      8.74800000     12.38100000     -6.29500000
H      7.49700000     11.54300000     -6.14600000
O      5.10000000     16.19600000      0.81900000
H      4.97700000     15.29100000      1.10400000
H      4.21500000     16.55700000      0.77600000
O      7.30500000    -14.85300000     -2.48100000
H      6.98100000    -14.88500000     -3.38100000
H      7.25800000    -13.92700000     -2.24200000
O    -15.89200000     -3.05600000      4.09500000
H    -16.47800000     -2.47300000      3.61300000
H    -16.03700000     -3.91800000      3.70400000
O      8.81000000     10.09400000     -9.31200000
H      8.16500000      9.64500000     -9.85900000
H      8.85200000      9.57000000     -8.51200000
O    -14.42600000     -9.02500000     -2.92000000
H    -14.72300000     -9.59000000     -3.63400000
H    -14.68600000     -8.14400000     -3.18800000
O     -4.46600000     -7.65700000      3.36700000
H     -5.00700000     -6.86800000      3.40500000
H     -4.16100000     -7.78100000      4.26600000
O      7.34700000      1.45800000     -7.08000000
H      7.15100000      1.57600000     -8.01000000
H      7.21600000      2.32500000     -6.69600000
O     14.76800000     -1.76600000    -11.25100000
H     13.81400000     -1.70000000    -11.27700000
H     15.05600000     -0.93300000    -10.87500000
O     -3.87900000     -4.64000000     -1.47100000
H     -3.14100000     -5.12500000     -1.84000000
H     -3.99000000     -5.00400000     -0.59200000
O      3.87900000     12.11200000      6.16300000
H      4.82300000     12.04800000      6.31000000
H      3.53600000     11.26200000      6.44100000
O     -6.89500000     -5.16100000     10.18000000
H     -6.86400000     -5.60400000      9.33100000
H     -6.40000000     -5.73300000     10.76600000
O    -14.19400000      2.03000000      9.47500000
H    -14.82000000      1.55400000      8.92900000
H    -14.39800000      1.75500000     10.36900000
O      8.79400000      7.38100000     -5.33400000
H      8.86700000      7.24900000     -4.38900000
H      9.54600000      7.92900000     -5.55800000
O     -3.77300000      6.39600000     13.33500000
H     -4.66900000      6.23200000     13.04100000
H     -3.52900000      7.22000000     12.91300000
O    -11.13100000      7.80800000     -7.85900000
H    -11.15700000      7.39700000     -6.99500000
H    -11.95300000      8.29600000     -7.91600000
O     16.36700000      6.84300000      4.56800000
H     15.50600000      7.26000000      4.53900000
H     16.91400000      7.45900000      5.05600000
O     10.36300000     -4.02900000    -12.69900000
H     10.86100000     -4.76800000    -12.35100000
H      9.93500000     -4.37600000    -13.48200000
O      4.58700000    -11.98700000    -12.56000000
H      3.99400000    -11.26500000    -12.76900000
H      5.40800000    -11.56000000    -12.31900000
O      2.65100000     -3.65000000      9.56300000
H      2.19700000     -4.47800000      9.40900000
H      2.28500000     -3.32500000     10.38600000
O      8.45500000      3.84800000      5.40900000
H      9.24800000      4.13000000      5.86500000
H      8.66900000      2.97900000      5.07100000
O      4.23500000     -8.43500000      3.77100000
H      4.16200000     -9.20600000      4.33500000
H      3.92100000     -7.71200000      4.31400000
O     -2.73600000      5.22300000      7.36900000
H     -2.47300000      5.81500000      8.07400000
H     -3.62200000      5.50200000      7.13900000
O      4.69200000      8.83500000     -1.50000000
H      5.07400000      9.61500000     -1.90300000
H      4.92200000      8.12100000     -2.09500000
O     -1.87500000     11.89100000     -9.11400000
H     -1.28300000     11.14600000     -9.21900000
H     -1.98800000     11.97500000     -8.16700000
O    -15.62900000      5.34700000      2.34600000
H    -14.83200000      5.42500000      2.87000000
H    -15.72300000      4.40700000      2.19100000
O     -3.61100000    -10.71400000      2.71600000
H     -4.28800000    -10.05900000      2.54600000
H     -2.92100000    -10.51600000      2.08300000
O     -9.47400000     -9.02000000      0.73700000
H     -9.66300000     -8.64700000      1.59800000
H     -8.52900000     -9.17500000      0.74600000
O     -2.82000000     -4.75500000    -11.78600000
H     -2.44900000     -5.09400000    -10.97200000
H     -2.85600000     -3.80700000    -11.65700000
O     -0.71300000     -6.08600000      2.69500000
H     -1.18000000     -5.26000000      2.82000000
H     -0.71000000     -6.49400000      3.56100000
O     -3.27800000      7.43500000     -3.75100000
H     -2.45600000      6.95700000     -3.63500000
H     -3.11500000      8.01500000     -4.49500000
O      6.48700000     12.05900000     -9.71900000
H      6.41500000     11.69200000    -10.60000000
H      5.60500000     12.36900000     -9.51500000
O      1.55900000     11.95400000      0.83000000
H      0.69300000     11.70100000      1.14900000
H      1.50700000     12.90400000      0.72600000
O     12.84200000     -4.81000000      9.06100000
H     13.32900000     -4.22600000      8.48000000
H     11.98800000     -4.39000000      9.16200000
O     -9.74800000    -12.08100000      6.54200000
H    -10.62700000    -12.15600000      6.17200000
H     -9.42600000    -11.23700000      6.22700000
O      5.72300000    -16.42800000      1.00100000
H      4.83800000    -16.53100000      1.35100000
H      5.67300000    -16.78100000      0.11300000
O      2.54900000     -3.25700000     -3.21600000
H      3.18700000     -3.27700000     -3.92900000
H      1.78300000     -2.82400000     -3.59200000
O     10.88000000      3.37700000     -3.89000000
H     10.56900000      2.61600000     -3.39900000
H     10.28700000      3.43800000     -4.63800000
O     -1.47900000     -0.68500000      7.29100000
H     -0.68500000     -0.89100000      7.78600000
H     -1.19900000     -0.69400000      6.37600000
O      5.63200000     15.63300000     -3.39200000
H      5.18800000     16.12000000     -4.08600000
H      5.21000000     15.92900000     -2.58500000
O      6.46600000      8.86900000    -14.06100000
H      6.50600000      8.28000000    -13.30700000
H      7.03700000      8.46200000    -14.71200000
O      0.03000000      3.88800000    -16.32200000
H      0.03200000      4.84400000    -16.27900000
H     -0.18900000      3.68800000    -17.23200000
O     -6.89300000      3.07500000      4.75100000
H     -6.92500000      2.13300000      4.58600000
H     -6.38500000      3.42900000      4.02000000
O      1.66700000     -1.03400000     16.34200000
H      0.95000000     -1.08600000     16.97400000
H      2.38900000     -1.50400000     16.76000000
O      9.04300000     -2.93700000     -3.67000000
H      8.13000000     -2.82600000     -3.40700000
H      9.25800000     -2.12900000     -4.13500000
O     -8.69100000     -1.77600000     -3.34500000
H     -8.76900000     -1.68100000     -4.29400000
H     -7.79300000     -2.07900000     -3.20800000
O     -9.67800000     10.13400000     -9.71300000
H     -8.91800000      9.94300000    -10.26200000
H    -10.41000000     10.19000000    -10.32700000
O      0.06600000     -4.18000000    -12.47200000
H     -0.44600000     -4.90700000    -12.82900000
H     -0.58900000     -3.55500000    -12.16200000
O      9.52300000     -0.31300000     -4.84600000
H      8.57000000     -0.22700000     -4.80700000
H      9.78300000      0.24200000     -5.58100000
O    -12.27300000     -9.29000000      6.64500000
H    -11.52400000     -8.84700000      7.04400000
H    -12.54300000     -9.93900000      7.29400000
O    -11.36200000      4.20400000      0.06900000
H    -12.00400000      4.89500000     -0.09600000
H    -11.39500000      3.65400000     -0.71300000
O     -9.35500000     13.59900000      2.23000000
H     -8.66000000     14.25600000      2.18900000
H     -9.90100000     13.77900000      1.46500000
O     -8.87800000     -8.38000000      5.86300000
H     -9.10600000     -7.62200000      6.40100000
H     -9.33700000     -8.23300000      5.03600000
O    -10.68400000      6.20900000      7.05900000
H    -10.90200000      6.35900000      6.13900000
H    -10.09500000      5.45400000      7.04500000
O      1.47300000      9.07700000     -3.59600000
H      2.26000000      9.23800000     -4.11800000
H      0.99800000      9.90800000     -3.61800000
O     -1.05100000     -4.03600000     -5.75400000
H     -0.69500000     -4.03200000     -6.64200000
H     -1.38500000     -3.14900000     -5.62600000
O     -3.36500000     -7.93100000     -9.26400000
H     -2.94600000     -8.65900000     -9.72200000
H     -3.33300000     -8.17900000     -8.34000000
O      5.10500000      5.69400000      0.75000000
H      5.66600000      5.68400000     -0.02600000
H      4.23100000      5.88500000      0.41100000
O      7.26000000    -10.23100000      5.31800000
H      6.62000000     -9.85300000      5.92100000
H      8.07300000     -9.76300000      5.50800000
O     -0.14800000      7.88100000      1.36700000
H      0.22100000      8.62800000      0.89500000
H     -1.02900000      8.16400000      1.61100000
O      7.35800000      2.01000000     11.98200000
H      6.57600000      1.45800000     11.98600000
H      7.01900000      2.90500000     11.99800000
O     -5.44500000    -14.21300000     -8.17000000
H     -6.37200000    -14.05300000     -7.99400000
H     -5.44100000    -14.78000000     -8.94100000
O    -13.28300000     -0.94900000      0.62600000
H    -12.59500000     -0.43800000      1.05300000
H    -14.08800000     -0.68500000      1.07000000
O     -6.73300000      1.83500000     11.77600000
H     -7.64500000      2.00200000     12.01400000
H     -6.53000000      0.99100000     12.18100000
O    -16.30100000      5.67400000     -4.88900000
H    -16.83600000      5.75200000     -5.67900000
H    -15.51600000      5.20700000     -5.17700000
O     -1.44100000     -1.56700000     10.08300000
H     -1.50700000     -1.21800000     10.97200000
H     -2.32600000     -1.48600000      9.72800000
O      0.46300000      1.63100000     -9.79500000
H      0.86500000      2.22500000     -9.16100000
H      0.35400000      0.80900000     -9.31700000
O      3.84400000    -12.25000000     12.65800000
H      3.33800000    -12.49000000     13.43400000
H      3.34600000    -11.53700000     12.25800000
O      7.02300000     -3.84300000     -9.94600000
H      6.25300000     -4.29100000     -9.59500000
H      7.59300000     -4.55000000    -10.25000000
O     -3.94200000     14.09400000     -6.49000000
H     -4.81900000     13.71200000     -6.46100000
H     -3.86300000     14.57500000     -5.66600000
O      5.10300000     -9.83700000      9.62300000
H      5.35400000     -9.05400000     10.11300000
H      5.09500000    -10.53700000     10.27600000
O      7.68600000     -5.26800000      7.24300000
H      7.25300000     -4.55000000      7.70700000
H      6.97300000     -5.73700000      6.80900000
O      7.94100000      9.23500000     -1.49400000
H      7.03200000      9.49800000     -1.63700000
H      8.30300000      9.91900000     -0.93000000
O     -6.76600000     -1.24700000      3.18500000
H     -7.54400000     -0.87200000      2.77300000
H     -7.10800000     -1.92400000      3.77000000
O      9.42800000      2.85300000     -9.32200000
H      9.93800000      2.54100000    -10.07000000
H      9.37500000      2.09700000     -8.73700000
O     11.77300000     -6.34900000     -3.34700000
H     11.31000000     -7.17600000     -3.47800000
H     12.58700000     -6.59700000     -2.90900000
O     -2.61600000     -9.10800000      8.94900000
H     -2.96600000     -8.77400000      8.12300000
H     -2.29100000     -9.98200000      8.73600000
O      9.11100000      6.99900000     -2.63800000
H      8.76400000      7.75000000     -2.15700000
H      9.95000000      6.81200000     -2.21700000
O     -3.17200000      6.19400000    -10.61000000
H     -3.80100000      5.86000000     -9.97000000
H     -3.16600000      5.53500000    -11.30400000
O     -7.16500000    -10.24800000      1.55800000
H     -7.65200000    -10.97800000      1.94000000
H     -6.48900000    -10.66400000      1.02300000
O      0.24400000     16.04400000      8.99400000
H      0.05000000     15.11600000      8.86000000
H     -0.29400000     16.29500000      9.74400000
O      2.96600000     16.67200000     -2.19500000
H      2.45100000     16.58800000     -1.39200000
H      2.33900000     16.97800000     -2.85000000
O     -8.93000000     -7.98400000     -8.35200000
H     -9.57400000     -7.28900000     -8.48600000
H     -8.72800000     -8.29700000     -9.23300000
O     -9.33400000      3.96000000    -14.42000000
H     -9.29500000      3.02100000    -14.59800000
H     -8.63800000      4.11200000    -13.78000000
O     -7.53700000      0.09700000     -9.92600000
H     -6.77400000     -0.47300000     -9.83000000
H     -8.01200000      0.00100000     -9.10000000
O      1.51400000    -14.75700000      5.31700000
H      1.90500000    -14.13300000      4.70500000
H      0.79400000    -14.27400000      5.72400000
O    -14.81200000     -5.47700000      5.60700000
H    -14.47000000     -4.65400000      5.95500000
H    -15.76300000     -5.37600000      5.64200000
O      3.76400000     16.83900000      5.20100000
H      3.91100000     16.37400000      6.02500000
H      4.60500000     17.25100000      5.00600000
O     -1.18000000    -16.28800000      6.00800000
H     -1.21900000    -15.63500000      5.30900000
H     -1.41800000    -15.80600000      6.80000000
O      2.70100000     10.23300000     -9.75200000
H      1.90100000     10.74400000     -9.87600000
H      2.86100000      9.82800000    -10.60400000
O     -1.96100000     -0.80100000      4.30100000
H     -2.12100000      0.03000000      3.85300000
H     -2.81700000     -1.05900000      4.64100000
O     11.59600000     -3.76800000     -3.55400000
H     11.59900000     -4.71600000     -3.68600000
H     10.66900000     -3.53300000     -3.52200000
O     -4.05400000     14.01300000      4.99800000
H     -3.92200000     14.86800000      4.59000000
H     -4.98800000     13.98700000      5.20300000
O     -8.08000000      6.89000000     -2.54900000
H     -8.03000000      7.65900000     -3.11700000
H     -7.76400000      6.16900000     -3.09500000
O      1.50200000     -5.68300000      1.05800000
H      0.88300000     -6.05400000      1.68600000
H      1.21300000     -6.01800000      0.20900000
O     -6.18200000     -5.37400000      3.80200000
H     -6.57500000     -5.66400000      4.62500000
H     -6.42500000     -4.45100000      3.73200000
O     13.42200000    -10.24400000     -1.51100000
H     14.34400000    -10.49600000     -1.45700000
H     12.94600000    -11.07500000     -1.50900000
O      1.54200000    -13.38200000     -5.72700000
H      1.46500000    -13.55300000     -4.78800000
H      2.37100000    -12.91200000     -5.81700000
O      9.42200000     12.67900000      5.57200000
H      8.95000000     13.20400000      4.92600000
H      9.92200000     13.31700000      6.08000000
O      9.82200000    -10.57900000     -6.48100000
H     10.16300000     -9.76400000     -6.11300000
H     10.39600000    -10.76500000     -7.22400000
O    -10.42400000     -1.66800000      5.48900000
H    -10.22200000     -2.46600000      5.00100000
H    -11.37400000     -1.68800000      5.60000000
O     -6.12700000      2.97300000      9.38600000
H     -6.84200000      3.60800000      9.34800000
H     -6.27400000      2.49500000     10.20200000
O     10.07800000      3.53300000    -12.24200000
H     10.26500000      4.35500000    -12.69600000
H      9.31100000      3.17900000    -12.69400000
O     -6.01700000     12.22400000     -6.21400000
H     -6.44000000     11.99400000     -5.38600000
H     -5.57600000     11.42000000     -6.48900000
O    -15.23800000      7.82500000     -3.14800000
H    -14.79800000      8.45400000     -3.72000000
H    -15.50200000      7.11400000     -3.73300000
O      0.08300000     -7.68700000     -6.62600000
H     -0.84700000     -7.45800000     -6.62400000
H      0.47600000     -7.08400000     -7.25700000
O     -1.57300000     -7.18400000     15.10500000
H     -1.04900000     -6.91400000     15.85900000
H     -2.45600000     -7.29700000     15.45600000
O      9.50000000      1.38600000     -2.68300000
H      9.51600000      0.54200000     -3.13400000
H      9.16300000      1.18400000     -1.81000000
O      8.26600000     -0.35300000      4.34400000
H      8.56500000     -0.25000000      5.24800000
H      8.74200000     -1.11800000      4.02000000
O      0.72500000    -11.61100000    -12.48000000
H      0.01700000    -11.39900000    -11.87200000
H      1.31000000    -10.85400000    -12.43900000
O     -7.26900000     -6.59000000    -15.02500000
H     -6.75400000     -6.65500000    -14.22100000
H     -7.57200000     -7.48300000    -15.18900000
O     -1.32400000     -7.35100000      4.84000000
H     -1.03500000     -6.79100000      5.56000000
H     -2.15000000     -7.72700000      5.14600000
O     -5.96100000      4.53500000      2.30800000
H     -5.01200000      4.46900000      2.20600000
H     -6.31400000      4.18700000      1.48900000
O     -7.80500000      9.19700000     -3.98800000
H     -7.13800000      8.97200000     -4.63600000
H     -7.93100000     10.14000000     -4.09000000
O    -13.43300000     -9.38900000     -8.48700000
H    -13.15600000     -8.51200000     -8.22300000
H    -13.56000000     -9.32600000     -9.43300000
O     13.06000000     -5.16700000     -6.83700000
H     12.98100000     -4.48400000     -6.17100000
H     13.51600000     -4.74200000     -7.56300000
O     11.15900000     -6.46400000      5.38400000
H     11.62600000     -6.11900000      4.62200000
H     10.71600000     -5.70300000      5.75800000
O    -11.08200000      9.06300000     -3.77500000
H    -10.40000000      9.08700000     -3.10400000
H    -10.61100000      9.18200000     -4.60000000
O     -7.18400000      6.26800000     -5.77400000
H     -7.67200000      5.47600000     -5.99700000
H     -7.60600000      6.96100000     -6.28200000
O     13.11100000     12.42100000     -4.22600000
H     12.31200000     11.89600000     -4.18500000
H     13.63000000     12.12700000     -3.47700000
O      3.17600000    -16.35800000      2.39300000
H      2.43200000    -16.91100000      2.63100000
H      2.80200000    -15.48200000      2.29800000
O      1.66300000     -7.11200000    -13.57500000
H      1.39900000     -6.75000000    -14.42100000
H      2.40900000     -6.57600000    -13.30700000
O     -3.28600000     11.36500000      3.34800000
H     -3.51300000     12.16500000      3.82200000
H     -4.00800000     10.76300000      3.53400000
O      1.31200000      6.95100000     -1.72200000
H      1.47900000      7.70500000     -2.28900000
H      2.17500000      6.56400000     -1.57900000
O      2.83400000      4.98400000    -11.72000000
H      1.93700000      4.65100000    -11.70100000
H      2.90600000      5.52300000    -10.93200000
O     -5.93000000     -4.51300000     -7.44500000
H     -5.52100000     -3.88300000     -6.85100000
H     -6.32000000     -5.16900000     -6.86800000
O    -10.31700000      1.62300000      5.39900000
H    -10.17600000      1.36200000      6.30900000
H     -9.85400000      2.45600000      5.31300000
O      5.72700000     -2.07200000      2.06900000
H      5.76900000     -1.21200000      2.48900000
H      5.38200000     -2.65300000      2.74700000
O     -6.01800000      5.73400000     -0.62300000
H     -6.52100000      6.37800000     -1.12400000
H     -6.48300000      4.90900000     -0.76100000
O      6.49400000     -3.35900000      8.54300000
H      6.52500000     -2.71900000      9.25400000
H      5.72300000     -3.11200000      8.03200000
O      0.57900000    -13.79700000     -8.26200000
H      1.22200000    -13.74600000     -7.55600000
H      0.16400000    -14.65200000     -8.14700000
O      4.99200000     11.58300000      1.64400000
H      4.37200000     10.90500000      1.37700000
H      4.51700000     12.09900000      2.29500000
O      4.42300000      4.04100000     10.69400000
H      4.46400000      3.49100000      9.91100000
H      3.60000000      3.79600000     11.11600000
O     -4.12400000     -0.18700000      7.90700000
H     -3.22000000     -0.02300000      7.63600000
H     -4.49800000      0.68400000      8.03200000
O      3.85600000     -5.87000000    -12.37000000
H      3.56500000     -5.05800000    -11.95500000
H      4.63600000     -5.62000000    -12.86400000
O      7.06300000    -11.97800000     -0.86000000
H      6.21400000    -12.12500000     -0.44300000
H      7.50200000    -11.34400000     -0.29200000
O     -5.02000000      1.95700000    -10.26600000
H     -5.29300000      2.03200000    -11.18000000
H     -5.79900000      1.64000000     -9.80800000
O     -0.43500000     -2.12000000    -15.05700000
H      0.43800000     -1.93200000    -14.71400000
H     -0.49700000     -3.07500000    -15.04600000
O      3.47400000    -15.83100000      6.77000000
H      3.06600000    -16.69100000      6.67000000
H      2.80700000    -15.21300000      6.47300000
O      7.94100000     -2.28700000     13.49000000
H      8.01000000     -2.90400000     14.21800000
H      7.48800000     -1.52900000     13.85900000
O     -0.48700000      3.35500000      7.52800000
H     -1.11500000      4.04800000      7.32300000
H     -0.22600000      3.00900000      6.67400000
O      0.71800000     -6.45500000     -9.29400000
H      1.62800000     -6.16100000     -9.27300000
H      0.70200000     -7.14000000     -9.96200000
O      2.80200000      7.13000000      4.65900000
H      3.35600000      7.89100000      4.83200000
H      3.25300000      6.66000000      3.95800000
O      9.27100000     -1.36900000      8.93800000
H      9.92100000     -2.07000000      8.98300000
H      8.59100000     -1.63300000      9.55800000
O     10.94300000     -9.45700000     11.60500000
H     10.04400000     -9.46100000     11.27600000
H     11.27200000     -8.58400000     11.39100000
O      4.83400000     -3.57400000     11.16000000
H      4.27200000     -3.72000000     10.39900000
H      4.23200000     -3.30300000     11.85400000
O      1.71000000      8.07900000     15.71300000
H      2.20600000      8.52600000     15.02700000
H      1.09900000      8.74100000     16.03800000
O      2.26500000      0.22400000     11.72000000
H      2.68500000      0.71000000     11.01100000
H      1.34200000      0.47200000     11.66700000
O     11.69600000     10.06500000      4.12600000
H     11.81700000     10.84500000      4.66800000
H     10.74900000      9.93200000      4.10600000
O    -10.50900000      0.29200000     -1.92200000
H    -10.46200000      0.74500000     -1.08000000
H     -9.72900000     -0.26200000     -1.94000000
O    -13.10300000      5.29600000      3.61400000
H    -12.99600000      4.38200000      3.87500000
H    -12.23800000      5.55800000      3.29800000
O      1.34300000     -7.58600000     15.39000000
H      1.26900000     -7.02100000     14.62100000
H      1.49500000     -8.46100000     15.03200000
O      8.13700000      8.61100000      7.58600000
H      8.91600000      9.08200000      7.29000000
H      8.44000000      7.71500000      7.73100000
O      4.36700000    -12.03300000      0.58100000
H      4.06200000    -11.17600000      0.88100000
H      4.92100000    -12.35200000      1.29300000
O     -4.66100000     -2.04700000     -1.78600000
H     -5.46200000     -1.93400000     -1.27500000
H     -4.43400000     -2.97100000     -1.67500000
O     -8.46200000      9.22500000      7.85500000
H     -9.27100000      8.93900000      8.27900000
H     -8.61900000      9.08700000      6.92100000
O      2.89900000    -10.35900000     -7.19500000
H      2.02900000    -10.36100000     -6.79600000
H      3.33200000    -11.13000000     -6.82700000
O      4.04000000     15.64800000      8.11900000
H      3.37500000     14.96000000      8.12800000
H      3.62000000     16.39300000      8.55000000
O     17.28200000      2.88800000      0.54600000
H     18.17700000      2.67800000      0.27900000
H     17.38400000      3.37200000      1.36600000
O     -5.81100000      9.86300000    -12.35000000
H     -5.34500000      9.91400000    -11.51500000
H     -5.28500000     10.39000000    -12.95100000
O      4.17700000     -6.95800000      1.48200000
H      3.36300000     -6.45500000      1.51500000
H      4.32000000     -7.24100000      2.38500000
O      7.57300000      3.75100000     -2.99800000
H      7.93100000      4.56600000     -2.64500000
H      8.23500000      3.09100000     -2.79300000
O      5.65000000    -13.81100000      2.66100000
H      6.43200000    -13.47900000      3.10200000
H      5.94900000    -14.59600000      2.20200000
O     -2.40100000      2.15100000     17.26100000
H     -3.20700000      1.65800000     17.41300000
H     -1.70400000      1.57000000     17.56600000
O     11.20500000      0.90900000    -12.24600000
H     11.07600000      1.84200000    -12.07600000
H     12.06000000      0.71200000    -11.86400000
O      9.26100000    -15.68600000     -4.93200000
H      8.86200000    -15.93800000     -5.76400000
H      9.05500000    -14.75600000     -4.83900000
O     11.64600000      2.08800000      8.19000000
H     12.52200000      2.39700000      8.42100000
H     11.38700000      2.63700000      7.45000000
O     -0.57800000     -8.56000000     -1.53100000
H     -0.41500000     -9.24400000     -2.18000000
H     -0.02700000     -7.82800000     -1.81000000
O    -15.42000000      1.21900000     -6.77800000
H    -14.99600000      0.63000000     -7.40200000
H    -16.31400000      0.88700000     -6.70400000
O     -8.40900000     -6.13600000      1.69400000
H     -7.56900000     -6.06800000      2.14700000
H     -8.31900000     -5.56100000      0.93400000
O     11.38600000     -9.58900000      3.28900000
H     12.16500000    -10.10200000      3.50600000
H     11.33500000     -9.62400000      2.33300000
O     -3.60900000      2.79100000      8.48000000
H     -3.31200000      3.64300000      8.16000000
H     -4.48800000      2.95700000      8.82200000
O      5.69000000      8.85000000      4.72300000
H      6.39200000      8.23300000      4.51900000
H      5.63000000      8.83800000      5.67900000
O     16.91900000      4.42900000      3.01500000
H     17.52400000      4.87100000      2.41900000
H     16.43600000      5.14000000      3.43600000
O    -11.06800000      6.16500000     -5.68700000
H    -11.11400000      5.87900000     -4.77500000
H    -10.55900000      5.48300000     -6.12600000
O     11.26300000      4.43100000      6.64100000
H     11.67400000      4.73700000      5.83200000
H     11.95200000      4.50200000      7.30200000
O     -6.51900000    -11.04500000     12.82700000
H     -6.72500000    -10.24200000     13.30500000
H     -6.42500000    -10.76500000     11.91700000
O     -8.73400000      1.10400000      0.24400000
H     -9.27500000      1.47200000      0.94200000
H     -7.83600000      1.31100000      0.50300000
O     -2.04000000      6.99000000    -15.89100000
H     -1.87600000      7.92700000    -15.78600000
H     -1.17200000      6.58900000    -15.84800000
O     -3.11800000      7.70400000      1.35600000
H     -3.34100000      7.91200000      0.44800000
H     -2.91500000      6.76900000      1.34400000
O      2.37200000     -1.78300000     -9.49500000
H      3.16400000     -1.27700000     -9.67400000
H      1.78900000     -1.16600000     -9.05200000
O      4.53800000     -8.34400000     -7.96000000
H      3.87400000     -8.99700000     -7.74000000
H      5.36900000     -8.76200000     -7.73700000
O     11.83000000      6.06700000     -4.18400000
H     11.90900000      6.15200000     -3.23400000
H     11.06800000      5.50200000     -4.31100000
O      9.30800000      3.65600000     -6.17800000
H      8.49100000      4.10800000     -5.97000000
H      9.77500000      4.25900000     -6.75600000
O      8.66100000     -5.53700000     14.26100000
H      7.87300000     -5.28600000     13.77800000
H      8.37200000     -6.23900000     14.84300000
O     -2.11800000     11.35500000     12.94800000
H     -1.37200000     11.95500000     12.95400000
H     -2.83000000     11.86200000     12.55800000
O    -13.83700000     -4.49800000     -8.71900000
H    -13.86600000     -5.44800000     -8.83000000
H    -13.92500000     -4.15000000     -9.60600000
O     -9.67800000     -8.22400000    -11.01700000
H     -9.90200000     -9.02300000    -11.49400000
H    -10.49000000     -7.71700000    -11.00600000
O      5.43000000     -6.64200000      6.45100000
H      4.66500000     -6.10500000      6.24300000
H      5.10500000     -7.54200000      6.42600000
O     -1.67800000     -5.79000000     -9.75400000
H     -0.82500000     -6.21000000     -9.64000000
H     -2.24600000     -6.22500000     -9.11900000
O      1.49200000      1.36800000     -5.94500000
H      1.47500000      1.66600000     -6.85500000
H      2.16800000      1.90400000     -5.53000000
O      5.76800000     12.35900000     10.41000000
H      6.11100000     12.01400000      9.58600000
H      6.34900000     13.08800000     10.62500000
O    -10.99000000     13.48900000      4.75900000
H    -10.46700000     13.52000000      3.95800000
H    -11.81700000     13.90900000      4.52100000
O     -1.93000000      4.48900000      2.96100000
H     -2.37100000      4.64700000      2.12600000
H     -2.32600000      5.11700000      3.56400000
O     -6.85800000     -6.34500000     -5.21000000
H     -7.19700000     -7.20300000     -5.46700000
H     -6.41200000     -6.50400000     -4.37800000
O      6.21700000     10.67700000     -7.15300000
H      6.26100000     11.14300000     -7.98800000
H      6.10200000      9.75800000     -7.39700000
O      4.00300000      7.07800000    -12.81000000
H      3.51500000      6.31700000    -12.49600000
H      3.44300000      7.82500000    -12.60000000
O      5.02800000      7.22300000     13.08000000
H      4.46500000      7.91100000     12.72600000
H      4.42300000      6.60400000     13.48800000
O     13.91200000     -9.42700000     -6.77600000
H     14.05200000    -10.17200000     -6.19100000
H     13.21700000     -8.92000000     -6.35600000
O     10.64100000    -12.79800000      4.85900000
H     10.86400000    -11.87200000      4.76100000
H     10.83600000    -12.99600000      5.77600000
O    -12.82200000     -3.53800000     -5.31500000
H    -13.70100000     -3.30000000     -5.60900000
H    -12.59900000     -2.87300000     -4.66300000
O      4.01000000      2.64400000    -13.31300000
H      3.15400000      2.22600000    -13.40900000
H      3.82100000      3.48300000    -12.89100000
O     12.88500000    -12.26300000     -4.06900000
H     12.26600000    -12.70100000     -3.48500000
H     12.33600000    -11.85400000     -4.73800000
O      2.87500000      6.89500000     -5.61600000
H      3.39500000      7.55800000     -5.16100000
H      2.57100000      7.33400000     -6.41100000
O     13.07700000      1.90500000     -8.72900000
H     12.74000000      1.78800000     -7.84100000
H     13.63300000      2.68200000     -8.67400000
O     -8.77800000    -15.37000000      0.42400000
H     -9.04700000    -16.09000000     -0.14700000
H     -9.50100000    -14.74500000      0.37800000
O     -8.25300000     13.61600000      8.90200000
H     -7.35100000     13.29800000      8.95800000
H     -8.78200000     12.89800000      9.24900000
O      8.44000000    -11.98000000     10.07500000
H      8.33700000    -11.04200000      9.91400000
H      7.54600000    -12.30200000     10.19100000
O      2.54300000      7.88400000      9.67600000
H      3.17000000      8.54500000      9.96900000
H      3.08400000      7.19500000      9.28900000
O     14.89200000     -5.59400000      0.12100000
H     15.07300000     -6.11900000      0.90100000
H     14.55100000     -6.22100000     -0.51600000
O     13.12900000      3.49300000     -1.71900000
H     12.75300000      2.69700000     -1.34400000
H     12.37900000      3.96700000     -2.07800000
O    -18.50400000     -1.42900000      0.41300000
H    -19.14500000     -1.83300000     -0.17200000
H    -17.66200000     -1.78300000      0.12600000
O      7.67600000      8.32000000     13.35800000
H      7.79700000      8.81400000     12.54700000
H      6.98200000      7.69400000     13.15600000
O     12.46600000      5.75200000     -7.72400000
H     11.52200000      5.82000000     -7.58700000
H     12.57000000      5.73100000     -8.67500000
O      0.43400000      9.57100000      4.40500000
H      1.38100000      9.67700000      4.31800000
H      0.31500000      8.64700000      4.62200000
O    -13.33700000      5.93800000     -0.49500000
H    -14.21100000      5.60000000     -0.30100000
H    -13.41300000      6.88300000     -0.36700000
O    -15.81400000     -1.87600000      8.25000000
H    -16.49000000     -2.30100000      7.72300000
H    -15.87500000     -0.95000000      8.01800000
O     15.54000000      7.10400000      1.16400000
H     16.19200000      7.02400000      0.46800000
H     15.29400000      6.20200000      1.36800000
O      3.92200000      1.83800000      6.56300000
H      3.56200000      2.29900000      5.80500000
H      3.41600000      1.02700000      6.61400000
O    -13.41700000     -5.17100000     -3.07900000
H    -13.06500000     -4.87000000     -3.91600000
H    -12.67500000     -5.12500000     -2.47600000
O      4.98900000     13.03800000     -5.18300000
H      5.81300000     13.42100000     -4.88200000
H      5.07400000     13.00600000     -6.13600000
O     11.38800000    -12.86300000      2.12900000
H     10.86300000    -13.39300000      2.72900000
H     12.06500000    -12.47400000      2.68300000
O     -5.39400000    -11.86000000      0.49200000
H     -5.04400000    -12.32100000      1.25400000
H     -4.72400000    -11.96900000     -0.18300000
O      1.08100000     13.29000000    -10.25900000
H      0.56200000     14.05000000    -10.52200000
H      0.93400000     13.21400000     -9.31600000
O      5.47500000      6.68700000     -2.90800000
H      4.74100000      6.07400000     -2.85900000
H      5.78400000      6.61800000     -3.81200000
O     -3.39500000      1.80100000     11.19300000
H     -2.60000000      1.29200000     11.03400000
H     -3.51800000      2.30800000     10.39000000
O     -5.70600000     -1.99800000     -9.18100000
H     -5.79200000     -2.85000000     -8.75300000
H     -5.72300000     -2.19700000    -10.11700000
O     -8.97600000      1.69600000     -3.72300000
H     -9.68400000      1.41700000     -3.14300000
H     -8.64500000      0.88300000     -4.10500000
O      1.83500000     -1.51400000     13.57400000
H      1.91400000     -0.84300000     12.89700000
H      1.67000000     -1.02400000     14.37900000
O      5.09400000     -4.07300000      3.97500000
H      5.79900000     -4.70800000      4.09500000
H      4.93200000     -3.72600000      4.85200000
O     -5.27500000      2.15300000    -12.99200000
H     -6.18300000      2.03800000    -13.27100000
H     -4.81000000      1.41200000    -13.38000000
O     -2.54200000     -4.70800000    -16.15400000
H     -3.15600000     -4.03400000    -15.86100000
H     -2.10100000     -4.99400000    -15.35400000
O     -7.47600000      1.16700000    -14.44700000
H     -8.19300000      0.98900000    -15.05600000
H     -7.66200000      0.61200000    -13.68900000
O    -11.07000000     13.68400000     -3.86700000
H    -11.39900000     14.53100000     -3.56700000
H    -10.64300000     13.30700000     -3.09800000
O      2.43100000      9.33300000    -12.60900000
H      1.67000000      9.78800000    -12.25000000
H      2.40500000      9.52600000    -13.54600000
O     -3.69800000      9.00900000      5.97100000
H     -4.52800000      8.92300000      6.43800000
H     -3.63000000      9.94300000      5.77200000
O    -12.10300000     -6.79400000    -11.63900000
H    -12.68100000     -6.95300000    -12.38500000
H    -12.69700000     -6.63300000    -10.90600000
O    -10.64700000     14.38100000     -0.20500000
H    -10.08400000     14.72100000     -0.90000000
H    -11.52700000     14.66800000     -0.44800000
O     13.31300000     -9.87200000      6.04400000
H     13.90600000     -9.85400000      6.79500000
H     12.47600000     -9.56300000      6.39100000
O     -8.14500000      6.99200000      9.99100000
H     -8.43900000      6.75400000      9.11200000
H     -7.57200000      7.74700000      9.85600000
O    -11.05800000      8.32100000      8.64200000
H    -11.03500000      7.77400000      7.85700000
H    -11.96500000      8.26800000      8.94400000
O     -0.35900000      6.85000000    -10.53300000
H     -0.25300000      7.28400000    -11.37900000
H     -1.29600000      6.66300000    -10.47500000
O      8.94600000      7.51300000    -11.79100000
H      9.31600000      6.84400000    -11.21400000
H      8.15900000      7.81200000    -11.33700000
O     11.29000000      0.11800000    -15.14000000
H     10.83300000      0.03400000    -14.30300000
H     11.42000000     -0.78400000    -15.43300000
O    -13.47300000      5.83400000     -7.32100000
H    -13.63300000      6.73500000     -7.60100000
H    -12.87000000      5.91600000     -6.58200000
O     -8.56200000     -2.97100000    -10.65500000
H     -8.78500000     -3.29300000    -11.52900000
H     -7.85700000     -3.54700000    -10.36000000
O     10.61500000     -4.70800000     -0.67000000
H     10.70600000     -4.82500000     -1.61600000
H     11.37500000     -4.18300000     -0.41900000
O    -12.55100000      2.60300000      4.57300000
H    -11.85500000      1.99800000      4.83000000
H    -13.09600000      2.68700000      5.35600000
O     -4.82100000      5.07700000     16.52000000
H     -5.48500000      5.75800000     16.63300000
H     -5.01600000      4.69200000     15.66600000
O     -1.26600000     -5.40600000     -2.98200000
H     -0.40000000     -5.80900000     -2.92500000
H     -1.25300000     -4.92600000     -3.81000000
O      1.27700000     -3.73300000     12.01500000
H      0.36200000     -3.45300000     11.97600000
H      1.69700000     -3.09700000     12.59400000
O      2.60300000      8.94500000     -7.40800000
H      3.13600000      9.50100000     -6.83900000
H      2.78600000      9.26200000     -8.29200000
O      6.07400000      0.67800000     -1.73400000
H      6.96700000      0.66200000     -1.38800000
H      5.73200000     -0.19800000     -1.55400000
O     11.99100000     -0.69600000      8.59700000
H     11.83400000      0.23400000      8.43300000
H     11.99500000     -0.77300000      9.55100000
O     -4.57900000      5.54900000     -5.37700000
H     -4.17600000      6.24700000     -4.86100000
H     -5.46700000      5.86000000     -5.54900000
O      9.08700000      6.28300000      8.00200000
H      9.56600000      5.47100000      7.83500000
H      9.07000000      6.35900000      8.95600000
O     -1.04600000     13.30300000      8.92700000
H     -1.81300000     13.74200000      9.29300000
H     -1.29900000     13.08800000      8.02900000
O      4.39300000     -2.97000000     -5.13200000
H      4.31000000     -2.13200000     -5.58700000
H      4.87400000     -3.52800000     -5.74300000
O     -9.04900000      4.24400000     14.18000000
H     -8.12800000      4.12000000     14.41000000
H     -9.07100000      4.16100000     13.22700000
O      6.59700000    -15.22900000      5.60900000
H      5.77200000    -15.50300000      5.20800000
H      6.88000000    -14.48000000      5.08500000
O      9.07500000      0.47000000    -10.84400000
H      8.97700000     -0.39700000    -10.44900000
H      9.94700000      0.45600000    -11.23800000
O     -2.48000000     -8.52900000    -13.08400000
H     -3.42700000     -8.53800000    -13.22500000
H     -2.17400000     -9.35500000    -13.46000000
O      9.95800000      1.04200000     -7.22000000
H      9.01100000      1.03100000     -7.36100000
H     10.11400000      1.83500000     -6.70800000
O     -2.30900000     -7.79200000    -16.26500000
H     -2.79600000     -7.97300000    -17.06800000
H     -2.82900000     -8.20000000    -15.57200000
O      7.17600000     -1.40500000     10.65500000
H      7.12300000     -1.98700000     11.41300000
H      6.43100000     -0.81200000     10.75500000
O     -2.00500000     -3.82300000      7.23000000
H     -2.19700000     -2.88900000      7.30900000
H     -2.62800000     -4.24600000      7.82100000
O    -12.41700000     -3.06200000     -0.73000000
H    -12.54600000     -2.76300000     -1.63000000
H    -12.75200000     -2.34700000     -0.18900000
O      9.92700000     -2.10300000     11.48500000
H      9.55000000     -1.24200000     11.30500000
H      9.38500000     -2.46000000     12.18800000
O      2.49100000    -11.11400000      9.19900000
H      2.24800000    -11.02000000     10.12000000
H      3.11800000    -10.40700000      9.04400000
O     -5.11300000     -6.52500000      8.75900000
H     -4.41200000     -5.87700000      8.68900000
H     -5.33400000     -6.54000000      9.69000000
O      7.03500000     -9.72600000     -7.36300000
H      7.81800000     -9.18500000     -7.26300000
H      7.36300000    -10.56300000     -7.69200000
O     -6.97900000     14.45900000     -8.02500000
H     -6.94700000     13.58900000     -7.62700000
H     -6.18000000     14.51300000     -8.54800000
O     -9.18700000     -1.31400000     -8.39100000
H     -8.90900000     -1.59500000     -9.26300000
H     -9.90100000     -1.91000000     -8.16400000
O     -8.54900000      4.25000000      7.02900000
H     -8.66200000      3.80200000      7.86800000
H     -8.03600000      3.63900000      6.49900000
O      8.14500000      2.57900000    -13.82900000
H      8.67100000      3.13600000    -14.40300000
H      7.57500000      2.09200000    -14.42400000
O    -12.62400000     -5.04700000     10.24500000
H    -13.10700000     -4.71400000     11.00100000
H    -13.22000000     -5.67700000      9.83900000
O     -6.28000000      2.72000000     -6.61000000
H     -5.67500000      2.37300000     -7.26600000
H     -5.97900000      2.34300000     -5.78400000
O     11.34500000    -10.06800000     -8.93200000
H     10.90100000    -10.06500000     -9.78000000
H     11.54300000     -9.14700000     -8.76300000
O      1.29100000     17.29400000      7.04200000
H      1.29800000     16.54100000      6.45000000
H      0.67300000     17.05000000      7.73100000
O    -15.77300000     -6.50900000     -2.43800000
H    -15.03600000     -5.91100000     -2.55600000
H    -16.36100000     -6.31300000     -3.16800000
O      8.59800000      0.57200000     -0.39100000
H      8.88600000     -0.30600000     -0.14200000
H      8.83500000      1.12200000      0.35600000
O     -2.76100000    -14.13500000      9.12300000
H     -3.28300000    -14.90400000      8.89200000
H     -1.93400000    -14.25800000      8.65800000
O    -12.33900000     -1.87700000    -12.88500000
H    -12.94400000     -2.59700000    -13.06300000
H    -12.22200000     -1.89200000    -11.93500000
O     -2.05600000      6.42500000     15.97500000
H     -2.24600000      6.72100000     15.08400000
H     -2.73300000      5.77400000     16.16000000
O     -8.50100000     11.46700000      6.27900000
H     -8.65600000     11.47600000      7.22400000
H     -9.36600000     11.31900000      5.89600000
O      4.25100000     -3.11200000     14.39900000
H      3.44900000     -2.59800000     14.29700000
H      4.74200000     -2.65700000     15.08300000
O    -10.95800000     -4.47700000    -11.64800000
H    -11.32300000     -5.36100000    -11.68100000
H    -10.34600000     -4.44300000    -12.38300000
O      9.67700000     -8.85600000      5.29600000
H     10.09800000     -8.00000000      5.37200000
H      9.99900000     -9.20900000      4.46700000
O     -0.97200000      2.00800000     14.83400000
H     -1.56100000      2.27200000     15.54000000
H     -1.05400000      2.70400000     14.18100000
O      7.35600000      4.96300000     13.69300000
H      6.80800000      5.24100000     12.95900000
H      8.24100000      5.23500000     13.44800000
O     -4.22500000      0.65800000     -1.56600000
H     -4.28500000     -0.28600000     -1.71100000
H     -3.43500000      0.92300000     -2.03700000
O     -1.58900000    -13.10300000      1.01700000
H     -1.78400000    -13.67000000      0.27100000
H     -1.90000000    -12.23800000      0.74900000
O    -15.73500000     -0.98800000     -0.50300000
H    -15.29100000     -1.74200000     -0.11600000
H    -15.32900000     -0.88700000     -1.36400000
O     16.73800000      1.63300000      4.32500000
H     16.89300000      1.39300000      3.41100000
H     16.49800000      2.55900000      4.29200000
O      6.26900000     -2.84100000    -14.21800000
H      5.72500000     -2.08700000    -14.44600000
H      7.01800000     -2.46500000    -13.75600000
O     -0.00000000    -15.14500000      8.38500000
H     -0.02500000    -15.73800000      9.13600000
H      0.86500000    -14.73900000      8.42800000
O    -13.60600000      3.21000000      6.94200000
H    -13.71000000      2.92100000      7.84800000
H    -14.42400000      3.66400000      6.73900000
O     -2.39100000     -6.54000000     -5.66900000
H     -3.30600000     -6.51700000     -5.94900000
H     -2.10200000     -5.62900000     -5.71900000
O    -13.68900000     -3.20100000      7.20200000
H    -13.46800000     -2.70000000      6.41700000
H    -14.32000000     -2.65100000      7.66700000
O     13.18900000     -3.29200000     -0.60900000
H     13.61900000     -4.13300000     -0.45800000
H     13.90000000     -2.65100000     -0.58500000
O     -9.88100000     -3.98400000     11.25800000
H    -10.67100000     -4.19600000     10.76000000
H     -9.16400000     -4.12100000     10.63800000
O     -1.85700000     16.10800000      5.29100000
H     -2.14100000     15.97500000      4.38600000
H     -1.07200000     15.56800000      5.37700000
O      5.18900000     -1.93600000    -11.55400000
H      4.33800000     -2.24900000    -11.24900000
H      5.78300000     -2.67200000    -11.40800000
O      5.82200000      2.20500000    -15.48700000
H      5.53200000      2.87100000    -16.11000000
H      5.25600000      2.32700000    -14.72500000
O      1.33000000     -6.69500000     -2.76900000
H      1.80500000     -5.91400000     -3.05300000
H      1.68000000     -7.40000000     -3.31500000
O     -0.14300000     -9.81100000     13.99100000
H     -0.45000000    -10.71800000     14.00100000
H     -0.53800000     -9.41700000     14.76800000
O      7.40500000     10.81300000      8.73300000
H      7.34700000      9.94500000      8.33400000
H      7.36600000     11.41900000      7.99400000
O     -8.47000000     -9.20100000      8.95800000
H     -9.17900000     -8.67900000      8.58400000
H     -8.84200000    -10.07800000      9.05100000
O     -5.52600000     -7.23800000     11.52400000
H     -4.77300000     -7.82300000     11.60800000
H     -6.27800000     -7.78200000     11.75700000
O     11.56100000     -9.13000000      0.47200000
H     11.61600000     -8.20800000      0.22200000
H     12.25200000     -9.55600000     -0.03500000
O     -8.64100000     -1.99200000      7.72100000
H     -8.47200000     -1.43800000      8.48400000
H     -9.38900000     -1.58100000      7.28800000
O     14.15400000     -8.68100000      3.77100000
H     13.61200000     -9.18000000      4.38300000
H     13.61800000     -7.92200000      3.54100000
O     -6.82100000    -15.86700000      3.73500000
H     -6.57800000    -15.14000000      3.16300000
H     -7.09500000    -15.44900000      4.55100000
O     -0.82700000      9.34400000     -8.67100000
H     -0.47800000      8.76900000     -9.35200000
H     -0.55200000      8.93800000     -7.84900000
O     -5.63900000    -10.42100000     -9.80900000
H     -5.91900000     -9.51100000     -9.70400000
H     -4.73000000    -10.36000000    -10.10100000
O     -1.99200000    -12.99000000    -11.98900000
H     -2.82800000    -12.91300000    -11.52900000
H     -1.33400000    -12.78000000    -11.32600000
O     -8.72500000     -1.68800000    -13.62900000
H     -8.81500000     -1.70900000    -14.58200000
H     -8.87800000     -2.59200000    -13.35500000
O     -4.84200000     -6.55300000    -11.15200000
H     -4.20600000     -7.10400000    -10.69400000
H     -4.30800000     -5.95700000    -11.67700000
O     -6.14000000    -10.17300000      7.76000000
H     -6.35900000    -10.42700000      6.86300000
H     -6.88700000     -9.65000000      8.05000000
O    -10.21800000     -5.70000000     -8.97600000
H    -10.04700000     -5.24000000     -9.79800000
H    -10.09300000     -5.03500000     -8.29900000
O      7.40600000      6.16900000      4.29700000
H      7.84100000      6.38000000      3.47100000
H      7.81900000      5.35500000      4.58400000
O     -8.60500000     -9.40500000     -2.84500000
H     -9.42200000     -8.99000000     -2.56800000
H     -8.41700000     -9.01900000     -3.70000000
O     -2.63100000      8.93000000     -5.84200000
H     -2.93200000      9.11100000     -6.73200000
H     -1.96800000      9.59900000     -5.67200000
O     -8.88700000      3.89500000     11.20000000
H     -8.30000000      4.59200000     10.90500000
H     -9.58800000      3.88100000     10.54800000
O      1.97800000    -15.42800000    -10.48000000
H      1.87200000    -15.09900000    -11.37300000
H      2.34100000    -14.68700000     -9.99400000
O     16.16600000     -3.58800000      8.81900000
H     15.47200000     -3.10300000      8.37300000
H     16.90000000     -2.97400000      8.85600000
O      3.41400000      9.97600000      3.37200000
H      4.30500000      9.77900000      3.66300000
H      3.40900000      9.74200000      2.44300000
O     -3.86000000    -16.38500000     -2.43900000
H     -4.08700000    -16.38800000     -1.50900000
H     -3.36900000    -17.19700000     -2.56800000
O     -6.10800000      3.87900000     14.37400000
H     -6.09500000      4.30300000     13.51600000
H     -5.92500000      2.95800000     14.19000000
O     -0.15800000     -8.03400000     10.31100000
H     -0.70600000     -8.75800000     10.00900000
H     -0.69300000     -7.58600000     10.96600000
O     -2.21900000    -17.02000000     -0.15300000
H     -2.97200000    -16.51000000      0.14700000
H     -1.65700000    -17.09300000      0.61800000
O      4.44000000     -5.87700000     15.46400000
H      4.40300000     -6.31400000     14.61400000
H      4.52300000     -4.94700000     15.25200000
O      8.78700000     -6.73300000    -13.76600000
H      9.47100000     -7.40100000    -13.71000000
H      9.09300000     -6.13300000    -14.44600000
O      9.03200000      5.25500000     10.44900000
H      9.58900000      5.29200000     11.22700000
H      8.24000000      5.73100000     10.69800000
O     -8.99400000      6.38800000     -9.15400000
H     -9.70600000      6.66400000     -8.57700000
H     -9.30700000      6.59100000    -10.03500000
O    -12.49500000     -6.65300000     -7.62400000
H    -12.90600000     -6.09600000     -6.96300000
H    -11.75100000     -6.14100000     -7.94000000
O     -4.57300000     14.59300000     -9.24400000
H     -4.29900000     15.48100000     -9.47000000
H     -4.17100000     14.42800000     -8.39100000
O      0.48200000     14.70700000      5.34500000
H      0.34600000     14.37700000      4.45700000
H      0.95300000     14.00500000      5.79300000
O     12.98400000     -2.18500000     -5.40300000
H     12.37400000     -2.57200000     -4.77400000
H     12.43500000     -1.93900000     -6.14800000
O      3.14700000    -16.44600000     -6.34800000
H      3.67000000    -16.18600000     -7.10700000
H      3.77900000    -16.83400000     -5.74300000
O     -1.91700000      4.17900000     13.24300000
H     -2.66200000      4.69900000     13.54200000
H     -1.93200000      4.26300000     12.28900000
O     -6.24700000      5.32200000     -9.59800000
H     -6.62100000      5.93700000     -8.96600000
H     -7.00100000      5.00100000    -10.09300000
O      5.81700000    -13.56900000     -9.84000000
H      4.98600000    -13.13700000    -10.03700000
H      6.48100000    -12.90000000    -10.00700000
O      8.76600000      6.13200000      2.00400000
H      8.24600000      6.19800000      1.20300000
H      9.67000000      6.05800000      1.69800000
O     -7.15800000     15.17900000      2.27600000
H     -6.86100000     15.38700000      1.39000000
H     -7.16200000     16.02200000      2.73000000
O     11.73600000     -8.19100000      7.54200000
H     11.72700000     -7.76000000      6.68800000
H     10.99600000     -7.80700000      8.01200000
O     -7.82000000     -5.80300000     12.90900000
H     -8.07400000     -4.98600000     12.48000000
H     -7.69300000     -6.42100000     12.18900000
O     -7.11000000      3.67200000     -2.06300000
H     -6.44900000      3.47200000     -2.72600000
H     -7.93900000      3.41000000     -2.46400000
O      0.71900000      5.34400000      1.61400000
H      0.55900000      6.28800000      1.60700000
H     -0.13400000      4.95500000      1.42300000
O     -3.74300000     10.16200000    -10.59200000
H     -3.13100000     10.85300000    -10.33900000
H     -3.20500000      9.52900000    -11.06900000
O      0.24900000     -2.14900000     -4.11500000
H      0.07400000     -1.21200000     -4.19900000
H     -0.61100000     -2.54100000     -3.96700000
O      4.00500000      1.46800000      9.39800000
H      4.06100000      1.87900000      8.53500000
H      3.70500000      0.57700000      9.21900000
O     -8.34400000    -12.38900000      3.35800000
H     -9.20300000    -12.70500000      3.07600000
H     -8.19700000    -12.81600000      4.20200000
O      3.29100000     -9.63100000      1.43400000
H      3.84400000     -8.85600000      1.33300000
H      2.94500000     -9.56400000      2.32400000
O      1.07900000      0.88200000      7.56900000
H      0.43900000      1.18500000      8.21400000
H      0.83500000      1.33200000      6.76000000
O      0.82800000     11.84400000     11.24900000
H      1.19100000     11.31200000     10.54000000
H      1.58300000     12.30800000     11.61100000
O      3.14500000      1.30700000    -10.74200000
H      3.35600000      1.27000000    -11.67500000
H      2.25600000      1.66000000    -10.71100000
O      0.70100000     10.39900000     13.74100000
H      0.12900000     10.35000000     12.97500000
H      1.58200000     10.27000000     13.39100000
O    -12.92100000     -2.71400000      4.38900000
H    -12.56000000     -3.42700000      3.86100000
H    -13.72200000     -2.45900000      3.93200000
O      0.56400000    -13.18800000     12.52000000
H      1.00200000    -13.41600000     11.70000000
H     -0.13500000    -13.83800000     12.60700000
O     -1.77400000     12.88800000      6.40400000
H     -1.69300000     13.73000000      5.95500000
H     -2.62300000     12.54800000      6.12300000
O      0.26000000     17.73800000     -3.15700000
H      0.22900000     17.11000000     -3.87900000
H     -0.10500000     18.54300000     -3.52400000
O      5.89400000     -7.68200000     10.91900000
H      5.25100000     -7.06900000     10.56100000
H      5.55000000     -7.91200000     11.78200000
O      3.30600000    -12.55300000    -10.34300000
H      2.56900000    -11.97800000    -10.13800000
H      3.57200000    -12.29600000    -11.22600000
O      2.22600000     -1.35000000    -14.26800000
H      3.02000000     -1.13700000    -14.75900000
H      2.49300000     -2.05000000    -13.67300000
O      6.60600000     14.63800000      7.65700000
H      7.12500000     15.38600000      7.36100000
H      5.75200000     15.01000000      7.87400000
O      5.74900000    -12.48800000     10.44500000
H      5.23700000    -12.92800000      9.76500000
H      5.13300000    -12.36900000     11.16800000
O      1.81200000    -14.28000000      1.27300000
H      0.86100000    -14.31200000      1.16700000
H      2.15600000    -14.56200000      0.42500000
O      3.83400000    -12.09100000     -4.99800000
H      3.65700000    -11.44300000     -4.31600000
H      4.73400000    -11.91300000     -5.27000000
O      1.85700000     -4.61300000     -6.26300000
H      1.26700000     -4.49300000     -5.51900000
H      2.63300000     -5.03000000     -5.88800000
O    -14.81800000     -5.02600000      0.56600000
H    -15.19400000     -4.80400000      1.41700000
H    -15.52200000     -4.85400000     -0.05900000
O     12.70200000      3.77900000      2.21500000
H     13.45200000      3.88900000      1.63000000
H     12.89000000      2.97200000      2.69400000
O      7.00400000    -14.48400000     -7.35000000
H      6.68100000    -14.54800000     -6.45200000
H      6.34800000    -13.95500000     -7.80400000
O     -8.57300000      7.75100000      1.03200000
H     -8.64200000      7.07900000      1.71100000
H     -7.70800000      8.13800000      1.16600000
O     14.76700000      4.41100000      0.56600000
H     15.65100000      4.05400000      0.65400000
H     14.49500000      4.16200000     -0.31700000
O      8.84300000      1.82400000     14.48400000
H      8.43200000      2.31100000     13.77000000
H      8.12600000      1.32400000     14.87500000
O     -6.82600000     -3.81900000     -3.38100000
H     -6.65100000     -4.75900000     -3.43700000
H     -5.96000000     -3.41300000     -3.38700000
O     11.50700000    -11.84000000     -0.32700000
H     11.77500000    -12.25900000      0.49100000
H     10.77100000    -11.28000000     -0.07900000
O     -3.87800000    -11.38800000      5.50300000
H     -4.80100000    -11.17700000      5.64200000
H     -3.80500000    -11.53600000      4.56000000
O      9.15800000     -1.97200000     -9.78200000
H      9.26500000     -2.19000000     -8.85700000
H      8.45500000     -2.54800000    -10.08400000
O      0.43100000    -11.16600000      7.37700000
H      1.08400000    -11.29600000      8.06400000
H     -0.39100000    -11.46000000      7.77000000
O      4.54600000      9.82000000     10.60600000
H      4.99200000      9.41500000      9.86200000
H      5.05800000     10.60700000     10.79400000
O     -6.66700000      9.23500000     11.58000000
H     -7.05900000     10.01300000     11.18300000
H     -7.40800000      8.76000000     11.95600000
O     17.45000000      6.12900000     -1.11900000
H     18.25300000      5.69700000     -1.41000000
H     16.82200000      5.96600000     -1.82200000
O     -7.47300000     11.98700000     -3.93300000
H     -8.35900000     11.91100000     -3.57800000
H     -6.96300000     12.37600000     -3.22300000
O      7.84100000     -6.05400000    -10.97800000
H      7.91600000     -6.22800000    -11.91600000
H      6.93800000     -6.28600000    -10.76200000
O      9.67900000     -3.29100000     -7.11500000
H      9.28600000     -4.10000000     -7.44000000
H      9.28200000     -3.16100000     -6.25400000
O      6.26000000     -5.31000000    -13.27200000
H      6.16800000     -4.37500000    -13.45700000
H      7.19500000     -5.48500000    -13.38000000
O      6.50700000     -8.35500000    -14.19900000
H      6.80000000     -7.47900000    -13.94600000
H      6.82400000     -8.46300000    -15.09600000
O    -13.78800000     -2.16300000     10.20000000
H    -13.02100000     -1.97700000      9.65900000
H    -14.51400000     -2.20900000      9.57800000
O     -7.30200000    -11.51100000     -1.73200000
H     -6.48300000    -11.25300000     -1.31000000
H     -7.70800000    -10.68400000     -1.99200000
O     -9.42200000     -0.55500000     -5.78200000
H    -10.29100000     -0.21200000     -5.99100000
H     -9.01800000     -0.72100000     -6.63400000
O     -0.43100000     -4.19800000     17.18700000
H      0.35200000     -4.71600000     17.00000000
H     -1.07300000     -4.83700000     17.49500000
O    -15.25400000     -3.23100000     -6.51400000
H    -15.33500000     -4.01200000     -7.06100000
H    -15.21200000     -2.50500000     -7.13700000
O    -14.57800000     -1.22300000     -8.32400000
H    -14.85900000     -1.71300000     -9.09600000
H    -13.63000000     -1.13400000     -8.42800000
O      6.70100000     12.28600000      6.51700000
H      7.61700000     12.31800000      6.24000000
H      6.51600000     13.16900000      6.83400000
O     -6.52500000     10.05400000     -0.86900000
H     -6.75800000     10.00200000      0.05800000
H     -5.67200000      9.62300000     -0.92600000
O    -12.61900000     11.19500000      2.58300000
H    -13.34600000     10.60000000      2.40100000
H    -12.93300000     11.74400000      3.30100000
O     -3.76500000     16.58400000      7.07800000
H     -4.37600000     15.90300000      6.79700000
H     -2.92600000     16.32400000      6.69700000
O     -2.51300000      3.82000000     -6.57700000
H     -2.68500000      3.89900000     -7.51500000
H     -3.18700000      4.36000000     -6.16400000
O      2.58200000     13.30500000      8.46300000
H      2.03700000     12.60400000      8.82100000
H      2.81700000     13.00200000      7.58600000
O      8.67300000    -10.21100000      0.85200000
H      8.01500000     -9.79600000      1.41000000
H      9.51000000     -9.96400000      1.24600000
O     -4.45800000     -0.38600000    -13.48400000
H     -5.14000000     -0.64300000    -12.86300000
H     -4.57300000     -0.98000000    -14.22500000
O    -11.69100000     -2.38500000    -10.19200000
H    -11.49800000     -2.76400000     -9.33400000
H    -11.32700000     -3.01100000    -10.81800000
O     12.91200000      3.20800000     -5.97600000
H     13.13800000      4.04200000     -6.38700000
H     12.36500000      3.45000000     -5.22800000
O     -6.34300000     14.57200000      6.11900000
H     -6.41600000     13.68200000      6.46400000
H     -6.89000000     15.09900000      6.70100000
O     14.04500000      0.76200000      1.52700000
H     14.90400000      0.45900000      1.23400000
H     13.55700000      0.91800000      0.71800000
O      8.57600000    -11.01800000     -3.03600000
H      8.07600000    -11.05400000     -2.22000000
H      9.25700000    -11.68200000     -2.92800000
O     12.24300000      5.36300000      4.45000000
H     12.51700000      6.26900000      4.30500000
H     12.60100000      4.88200000      3.70400000
O      7.05300000     -6.02800000      4.01600000
H      7.98200000     -6.11300000      4.22900000
H      6.60800000     -6.57700000      4.66100000
O     -1.52300000      3.10500000    -14.01200000
H     -1.18500000      3.22500000    -14.89900000
H     -1.73500000      2.17300000    -13.96000000
O      6.39700000     11.24200000    -12.30600000
H      6.38600000     10.35800000    -12.67100000
H      5.66000000     11.68500000    -12.72700000
O      8.36200000      2.36000000      8.37600000
H      7.41400000      2.46200000      8.28800000
H      8.59200000      2.90600000      9.12800000
O    -11.72100000      2.59600000     13.45800000
H    -10.77200000      2.55600000     13.33900000
H    -12.07500000      2.10200000     12.71800000
O      5.11900000      0.54700000     11.72700000
H      4.51100000     -0.19200000     11.71900000
H      4.89000000      1.05500000     10.94900000
O     15.74300000     -8.10100000      1.52100000
H     14.95200000     -8.34700000      2.00100000
H     16.31600000     -7.71900000      2.18600000
O     14.45900000      1.06800000      6.15400000
H     15.13400000      1.63700000      5.78400000
H     14.92000000      0.25500000      6.36200000
O      7.71900000    -11.43600000     -9.52200000
H      7.86300000    -10.80300000    -10.22500000
H      8.53800000    -11.92800000     -9.47100000
O      2.94200000     -3.80700000     -0.63500000
H      2.10600000     -4.12300000     -0.29400000
H      2.82800000     -3.80400000     -1.58500000
O    -11.65400000     -5.22000000      7.66700000
H    -12.29000000     -4.65400000      7.23100000
H    -11.80100000     -5.07000000      8.60100000
O     -1.02700000      1.35100000      9.50800000
H     -1.62400000      1.87600000      8.97300000
H     -1.12200000      0.46100000      9.16900000
O     -4.29000000     15.21100000     -4.26200000
H     -3.88800000     15.07900000     -3.40300000
H     -5.16400000     14.82900000     -4.17800000
O     -2.30000000    -13.67600000     -4.49900000
H     -2.09600000    -13.88800000     -5.41000000
H     -3.25300000    -13.74700000     -4.44500000
O      5.93700000      0.17900000    -13.06600000
H      5.66100000     -0.49800000    -12.44800000
H      5.61800000      0.99700000    -12.68500000
O     -1.76500000     12.88800000    -12.28300000
H     -1.63400000     13.04600000    -11.34800000
H     -1.31600000     13.61400000    -12.71500000
O     11.93000000      8.00900000      6.77800000
H     11.61900000      7.61400000      5.96300000
H     11.36900000      8.77500000      6.90100000
O     -3.62300000     -8.91900000     -6.74000000
H     -3.22200000     -8.45600000     -6.00400000
H     -4.39600000     -9.34100000     -6.36600000
O     15.23500000     -0.70200000     -5.27900000
H     14.48500000     -1.25800000     -5.49100000
H     15.99800000     -1.22100000     -5.53400000
O     14.13000000     -1.02900000     -2.55800000
H     13.31300000     -1.52200000     -2.47700000
H     14.16500000     -0.77300000     -3.48000000
O     -5.49400000     -6.50400000     -2.82900000
H     -5.45800000     -7.45900000     -2.77300000
H     -4.80500000     -6.20300000     -2.23700000
O      4.69600000    -17.24600000      4.43500000
H      4.09800000    -16.74200000      3.88300000
H      5.22500000    -17.75000000      3.81600000
O     -8.07800000    -13.26800000     -6.65800000
H     -8.42600000    -13.10600000     -5.78100000
H     -8.08800000    -12.40900000     -7.08100000
O      0.59900000     11.06500000    -11.93100000
H      0.99100000     11.93800000    -11.95200000
H     -0.34300000     11.22700000    -11.87900000
O      8.34800000     -0.49900000    -13.97200000
H      7.44600000     -0.19300000    -13.87200000
H      8.87400000      0.15200000    -13.50800000
O      6.87000000    -10.34100000    -12.29300000
H      6.96700000    -10.02000000    -13.19000000
H      7.08400000     -9.58700000    -11.74400000
O     10.34700000     10.28500000      7.08700000
H      9.71500000     10.85100000      6.64300000
H     10.83000000     10.87500000      7.66600000
O      3.41100000      4.95300000     -2.17600000
H      4.04700000      4.50900000     -1.61500000
H      3.15800000      4.29300000     -2.82100000
O      3.26300000     10.09900000     12.92700000
H      3.47800000     10.45900000     12.06700000
H      4.04300000     10.26300000     13.45700000
O    -10.57000000     -7.86400000     -1.51800000
H    -10.91100000     -7.00100000     -1.28200000
H    -10.11800000     -8.16600000     -0.73100000
O     11.64700000      4.79400000      9.65400000
H     11.91900000      4.04900000     10.19000000
H     10.69800000      4.83500000      9.76500000
O     -3.13400000      3.45000000    -17.41900000
H     -3.33300000      4.33400000    -17.72600000
H     -3.84600000      3.23900000    -16.81600000
O      3.03000000    -10.28700000      5.69400000
H      2.76200000    -11.05900000      5.19500000
H      2.32500000     -9.65500000      5.55400000
O     -0.29700000     -8.50300000    -11.32700000
H     -1.14600000     -8.42500000    -11.76300000
H      0.32100000     -8.09200000    -11.93200000
O     -4.48000000     10.03900000      9.30100000
H     -3.59100000     10.36700000      9.16500000
H     -4.59500000     10.04500000     10.25100000
O    -11.98600000     -1.52700000     -3.55100000
H    -11.75300000     -1.12200000     -4.38700000
H    -11.40600000     -1.11100000     -2.91300000
O     -2.07600000      4.81900000     10.58300000
H     -1.23600000      5.24600000     10.41700000
H     -2.72300000      5.51900000     10.49000000
O      7.57900000     -7.08500000     -3.01100000
H      6.74600000     -7.36300000     -2.62800000
H      7.95300000     -6.48700000     -2.36300000
O      0.70900000    -10.61700000      0.58300000
H      1.48100000    -10.05200000      0.58200000
H      0.93700000    -11.33700000     -0.00500000
O     -1.71700000     -1.89000000    -17.81000000
H     -1.38500000     -1.52600000    -16.99000000
H     -1.41300000     -2.79800000    -17.81000000
O     -3.59600000     -4.51400000      9.75400000
H     -2.82300000     -3.96200000      9.87400000
H     -4.10300000     -4.39400000     10.55700000
O      3.12400000     -4.53300000     -8.58100000
H      2.88100000     -4.76200000     -7.68300000
H      2.71800000     -3.68000000     -8.72900000
O      0.37100000      4.93500000     16.18600000
H     -0.43100000      5.44200000     16.31800000
H      0.91600000      5.49100000     15.62900000
O     -8.36600000      8.63400000      4.48400000
H     -8.72100000      9.39400000      4.02200000
H     -7.42900000      8.65400000      4.29300000
O      2.80200000      3.53900000    -16.27700000
H      1.86100000      3.68400000    -16.37300000
H      2.87000000      2.73700000    -15.76000000
O    -11.92000000     11.25500000     -0.09100000
H    -11.55700000     10.38500000     -0.25600000
H    -12.00400000     11.30300000      0.86100000
O     -1.34100000     -4.10800000     12.85400000
H     -2.25400000     -4.13600000     12.56700000
H     -1.38000000     -3.75100000     13.74100000
O    -11.99300000     -3.77100000      2.02600000
H    -12.35700000     -4.64100000      2.18800000
H    -12.10100000     -3.63700000      1.08400000
O     -7.88800000     -1.34600000     14.85600000
H     -8.58000000     -1.84000000     15.29500000
H     -8.01100000     -0.44400000     15.15400000
O     -1.13500000     13.75700000     -6.61800000
H     -2.06300000     13.93600000     -6.46600000
H     -0.85700000     14.44200000     -7.22600000
O      2.71700000     -8.91300000     -4.37100000
H      2.14200000     -9.37400000     -4.98300000
H      2.67000000     -9.42700000     -3.56500000
O    -16.24100000     -1.25100000     -4.71400000
H    -16.94900000     -0.83100000     -5.20200000
H    -15.95000000     -1.96500000     -5.28100000
O     -3.82300000      4.39700000    -12.71900000
H     -4.61500000      3.89800000    -12.91800000
H     -3.12400000      3.93000000    -13.17700000
O     12.32800000     13.31900000      0.08900000
H     11.95000000     13.82600000      0.80800000
H     12.54100000     12.47200000      0.48000000
O      0.33900000      3.77500000    -12.03800000
H      0.09800000      2.92700000    -11.66300000
H     -0.35500000      3.96200000    -12.67000000
O     -2.61700000     -2.02700000     -4.00000000
H     -2.75300000     -1.41300000     -4.72100000
H     -2.63100000     -1.48100000     -3.21400000
O     12.49800000     -1.13800000     12.29400000
H     11.83900000     -0.60200000     11.85300000
H     11.99000000     -1.77000000     12.80300000
O      0.15400000      6.92800000      9.43200000
H      0.18000000      6.85600000      8.47800000
H      1.03400000      7.21500000      9.67400000
O     -0.55200000     10.44900000      7.07700000
H     -0.30100000      9.98500000      6.27900000
H     -1.02200000     11.22400000      6.76700000
O      8.96300000     11.48600000     -0.66400000
H      8.89600000     11.24000000      0.25900000
H      8.55800000     12.35100000     -0.71200000
O     11.68700000     -1.34400000     -7.65800000
H     11.02500000     -1.99100000     -7.41100000
H     11.21800000     -0.51000000     -7.65900000
O     -6.80100000     -2.41900000     -0.19700000
H     -6.46800000     -3.08400000      0.40600000
H     -7.54800000     -2.03300000      0.26100000
O     -0.20400000      7.10800000     -6.49300000
H      0.31500000      7.20300000     -5.69400000
H     -1.11200000      7.11600000     -6.19100000
O     12.72700000      4.94900000    -10.29400000
H     11.87000000      4.53300000    -10.19500000
H     12.79000000      5.14800000    -11.22800000
O      2.52600000     15.45700000      3.19200000
H      2.99700000     14.62800000      3.27900000
H      2.75800000     15.94800000      3.98000000
O     16.57900000      6.32000000     -4.91800000
H     15.86200000      6.48500000     -5.53000000
H     16.17600000      5.82400000     -4.20500000
O    -16.09000000      4.61600000     -0.39500000
H    -16.63300000      5.03600000     -1.06200000
H    -15.92700000      3.73700000     -0.73700000
O     -2.30600000    -11.75500000      7.88000000
H     -2.79900000    -11.71800000      7.06000000
H     -2.69300000    -12.48700000      8.36000000
O     -1.93900000     -3.58700000      3.30900000
H     -1.65600000     -2.88500000      3.89600000
H     -2.88700000     -3.47500000      3.24200000
O     -3.14800000    -13.88100000     11.82800000
H     -3.12100000    -12.94400000     12.02400000
H     -2.86400000    -13.94400000     10.91600000
O     13.58400000     10.20200000      7.43600000
H     13.52600000      9.52000000      6.76700000
H     13.55600000      9.72700000      8.26600000
O    -11.89000000      0.72100000      9.07800000
H    -12.74900000      1.14400000      9.09700000
H    -11.56500000      0.79800000      9.97500000
O     -7.88400000      5.09000000    -12.12500000
H     -7.26300000      5.67100000    -12.56400000
H     -8.63400000      5.65000000    -11.92200000
O      9.97800000     -2.82100000      4.13400000
H     10.64500000     -3.01200000      3.47500000
H     10.23900000     -3.33800000      4.89600000
O     -3.03900000     11.99300000      0.14200000
H     -2.85300000     12.17400000      1.06300000
H     -3.04100000     11.03800000      0.08100000
O     17.19600000      2.31700000     -5.60400000
H     17.65000000      1.63900000     -5.10300000
H     16.32500000      2.36200000     -5.21000000
O      4.04200000     12.57400000     -8.62300000
H      3.47900000     11.81900000     -8.78900000
H      3.43500000     13.28900000     -8.43300000
O     -3.85100000      6.94800000     10.17900000
H     -3.29800000      7.29200000      9.47700000
H     -3.97300000      7.69000000     10.77200000
O     -8.90300000    -10.87300000     -7.79100000
H     -8.78200000    -10.01000000     -8.18800000
H     -9.69500000    -10.78200000     -7.26000000
O      9.64600000      0.96500000     10.88400000
H      8.81000000      1.30300000     11.20500000
H      9.45300000      0.64900000     10.00100000
O    -12.33400000      2.26300000     -2.20700000
H    -13.17800000      2.03100000     -1.82000000
H    -11.84800000      1.43900000     -2.23300000
O     -8.71100000      6.85300000    -14.95500000
H     -7.91900000      7.15400000    -14.51000000
H     -8.67100000      5.89800000    -14.89600000
O      2.70300000     -6.85300000      5.59500000
H      2.07100000     -7.55300000      5.76100000
H      2.16500000     -6.07800000      5.43400000
O     -2.39900000    -17.84800000      3.59900000
H     -1.74800000    -17.91300000      2.90000000
H     -2.14600000    -17.06700000      4.09000000
O     -4.62400000    -12.53800000     -5.63100000
H     -4.96300000    -13.03100000     -4.88400000
H     -4.82900000    -13.08300000     -6.39100000
O     -7.19000000     -3.89100000    -16.10200000
H     -8.12500000     -3.76600000    -16.27000000
H     -7.14900000     -4.66800000    -15.54400000
O      3.11200000     -7.86500000    -10.26600000
H      3.72700000     -7.90300000     -9.53300000
H      3.57900000     -7.38000000    -10.94600000
O      0.11000000     -3.85200000     -8.47000000
H     -0.24700000     -4.49500000     -9.08300000
H      1.01500000     -4.13100000     -8.33000000
O      7.97700000     14.07000000      3.54300000
H      7.04100000     14.24400000      3.63900000
H      8.04700000     13.57900000      2.72500000
O      8.41800000    -16.11600000      1.99600000
H      7.63600000    -16.50800000      1.60900000
H      8.70900000    -15.47200000      1.35000000
O      1.00100000     14.74200000     -0.68500000
H      1.32500000     14.24000000     -1.43300000
H      0.04700000     14.68300000     -0.75100000
O     15.67000000      4.57900000     -3.05400000
H     15.57000000      3.67300000     -3.34700000
H     14.85000000      4.77500000     -2.60100000
O      4.65000000      5.74400000     -8.97500000
H      4.87800000      4.95300000     -8.48600000
H      3.69600000      5.71400000     -9.04600000
O      3.16900000     13.95100000     10.89500000
H      2.85800000     13.97800000      9.99000000
H      3.93400000     13.37500000     10.86800000
O     17.19700000     -2.12900000      3.75700000
H     18.00300000     -1.61300000      3.76100000
H     16.96100000     -2.19900000      2.83200000
O      8.66800000     -2.24700000    -16.26400000
H      8.65800000     -1.69800000    -15.48000000
H      9.55400000     -2.60900000    -16.29100000
O     -4.04600000     -0.83000000     16.27000000
H     -3.62200000     -1.24300000     15.51900000
H     -3.63300000     -1.23600000     17.03200000
O      0.46600000      6.93600000      6.56900000
H     -0.13100000      6.60400000      5.89800000
H      1.33100000      6.89800000      6.16000000
O    -10.80900000      4.42800000     -8.05800000
H    -10.08800000      5.01300000     -8.29000000
H    -10.45200000      3.87100000     -7.36600000
O      5.04600000      2.81500000      1.29500000
H      5.32700000      2.49100000      0.43900000
H      5.06500000      3.76800000      1.20900000
O      6.16200000      7.00300000     -5.43900000
H      7.07000000      7.20800000     -5.21400000
H      5.98800000      7.52100000     -6.22500000
O     -0.93800000      6.21200000     -3.47700000
H     -0.04300000      6.26200000     -3.14100000
H     -0.92900000      5.46400000     -4.07400000
O     14.37300000     -0.55400000     -8.26000000
H     14.05200000      0.33300000     -8.42700000
H     13.61400000     -1.02000000     -7.91000000
O     15.75600000     -6.40800000      6.02600000
H     16.30700000     -6.28800000      6.79900000
H     14.86300000     -6.43800000      6.37000000
O     -3.08100000     -7.70700000     -0.34300000
H     -2.19200000     -7.58600000     -0.67800000
H     -3.19600000     -7.00300000      0.29500000
O     -3.40500000     -8.47500000      6.06900000
H     -4.28600000     -8.12900000      6.21300000
H     -3.51200000     -9.42600000      6.10000000
O     -3.96800000     11.63500000      6.76900000
H     -4.73300000     11.50400000      6.20900000
H     -4.33400000     11.86000000      7.62500000
O      2.17900000     14.34700000     -7.26500000
H      2.05200000     15.24000000     -7.58600000
H      1.81100000     14.35600000     -6.38100000
O      9.48600000     -8.67600000     -4.19000000
H      8.81100000     -8.24400000     -3.66500000
H      9.53800000     -9.56100000     -3.83100000
O      1.86500000      5.96400000     -8.94700000
H      1.05200000      6.01600000     -9.45100000
H      1.73000000      6.56300000     -8.21200000
O     -8.73800000     -4.46900000    -13.18500000
H     -8.64800000     -4.77200000    -14.08800000
H     -8.50100000     -5.22800000    -12.65300000
O      6.66400000      4.02200000     -5.86200000
H      6.64700000      3.66800000     -4.97300000
H      6.32200000      4.91100000     -5.77300000
O      6.65700000     -9.51800000      2.48500000
H      5.95000000     -8.88400000      2.60800000
H      6.80300000     -9.88600000      3.35600000
O      9.75600000     14.12700000     -0.81800000
H     10.65600000     14.02000000     -1.12700000
H      9.84600000     14.53200000      0.04500000
O     12.91500000     -6.20400000      3.17800000
H     12.14700000     -6.18100000      2.60700000
H     13.40600000     -5.41400000      2.95200000
O     -5.55200000    -10.00600000     -5.02900000
H     -5.56700000    -10.92000000     -5.31100000
H     -5.40500000    -10.04800000     -4.08500000
O     -9.32500000      0.11300000      2.98700000
H     -9.85800000      0.80900000      2.60200000
H     -9.53000000      0.14400000      3.92100000
O      1.38600000     -6.14400000      8.73100000
H      0.85100000     -5.90700000      7.97300000
H      0.87600000     -6.81600000      9.18300000
O      0.41400000    -10.13900000     -5.84900000
H     -0.34500000    -10.56500000     -6.24700000
H      0.26000000     -9.20300000     -5.97900000
O      9.00600000     12.84100000     -8.69700000
H      8.11900000     12.75900000     -9.04600000
H      9.34800000     11.94600000     -8.70000000
O      2.57900000     -9.53700000    -12.32300000
H      2.70900000     -9.11600000    -11.47300000
H      2.38200000     -8.81600000    -12.92000000
O      7.60200000     -5.31300000     -7.33600000
H      7.06500000     -5.43100000     -6.55200000
H      7.03100000     -5.57300000     -8.05900000
O     11.93600000      2.60500000     11.47600000
H     11.71600000      2.74300000     12.39700000
H     11.33000000      1.92400000     11.18500000
O      9.09100000     -7.54600000     -7.81600000
H      8.69700000     -6.80000000     -7.36300000
H      9.69800000     -7.15300000     -8.44300000
O     -1.06500000     -6.92800000     12.44300000
H     -1.10200000     -5.97200000     12.43800000
H     -0.99200000     -7.16000000     13.36900000
O     -3.99500000      4.06900000     -8.84800000
H     -4.75700000      4.61500000     -9.04200000
H     -4.12900000      3.27600000     -9.36700000
O      7.77100000    -13.07000000      4.13800000
H      8.70200000    -12.98100000      4.34000000
H      7.37400000    -12.26900000      4.47900000
O     -0.80600000     14.01800000     -3.17000000
H     -0.77700000     14.72500000     -3.81400000
H     -1.73800000     13.89900000     -2.98600000
O     14.93900000     -1.93200000      5.23700000
H     14.50300000     -1.38600000      4.58300000
H     15.83300000     -2.02900000      4.91000000
O    -15.69300000      2.37000000      2.23300000
H    -14.74500000      2.24500000      2.28300000
H    -15.91000000      2.18200000      1.32000000
O     -6.53800000     12.58200000      3.05900000
H     -7.41300000     12.49900000      3.43800000
H     -6.48700000     13.49400000      2.77000000
O     -6.37400000      7.19900000    -13.51800000
H     -5.55600000      7.06100000    -13.99700000
H     -6.24700000      8.03200000    -13.06400000
O     10.26200000     -5.57900000      2.06700000
H      9.33800000     -5.65400000      2.30700000
H     10.25000000     -5.38100000      1.13000000
O     -9.20800000      8.48000000     12.11300000
H     -8.93200000      7.78600000     11.51500000
H    -10.16400000      8.47100000     12.06500000
O    -16.00900000      5.39200000     -7.84000000
H    -15.97400000      4.79200000     -8.58500000
H    -15.09400000      5.51100000     -7.58500000
O     -4.96300000     -9.29200000    -14.05000000
H     -4.86300000    -10.24400000    -14.07000000
H     -5.87500000     -9.15300000    -13.79300000
O     -8.85700000     15.49600000     -2.19900000
H     -9.10400000     15.77400000     -3.08100000
H     -8.39900000     16.25100000     -1.82900000
O      9.62300000      0.29800000      6.72800000
H      9.59600000      1.20800000      7.02400000
H      9.57000000     -0.21700000      7.53400000
O     13.48700000      6.45500000      8.57600000
H     12.86800000      5.84000000      8.97000000
H     12.94200000      7.03400000      8.04400000
O      0.07100000      4.10300000     -4.85500000
H     -0.47400000      4.41500000     -5.57800000
H     -0.23200000      3.20800000     -4.69700000
O    -16.87400000     -5.42000000      2.35400000
H    -17.62500000     -4.83300000      2.44500000
H    -16.99300000     -5.83000000      1.49700000
O    -10.30100000     -7.64100000      2.94500000
H    -11.16700000     -7.28300000      2.75200000
H     -9.69600000     -7.07600000      2.46500000
O     -9.14100000     -4.42400000     -5.86400000
H     -9.12900000     -4.12900000     -4.95300000
H     -8.28600000     -4.83200000     -5.99500000
O     -5.41000000    -10.73700000     10.49200000
H     -5.46400000    -10.05200000      9.82500000
H     -4.75900000    -11.35100000     10.15100000
O     -6.47800000     15.72900000     -0.37200000
H     -6.37000000     16.66100000     -0.55800000
H     -5.99800000     15.28800000     -1.07300000
O     15.38200000     -6.50400000     -5.49600000
H     15.77000000     -6.13500000     -6.28900000
H     14.44200000     -6.52600000     -5.67700000
O     -5.17600000      3.41500000     -3.90000000
H     -5.06800000      4.23500000     -4.38000000
H     -4.37300000      2.92500000     -4.07900000
O      8.44100000     -8.78900000    -10.38000000
H      9.28500000     -8.59200000    -10.78500000
H      8.60600000     -8.72600000     -9.43900000
O     12.01700000     10.41800000     -7.82200000
H     11.73200000     10.07400000     -6.97500000
H     12.76100000      9.86800000     -8.06600000
O     10.00100000      5.32400000     12.83100000
H     10.18400000      6.25400000     12.96700000
H     10.55500000      4.87500000     13.47000000
O      8.09500000     -3.51200000      1.73100000
H      7.32100000     -2.94900000      1.72400000
H      8.69700000     -3.08500000      2.34000000
O     -6.39000000     13.01200000     -1.62600000
H     -7.20100000     13.47600000     -1.41400000
H     -6.45300000     12.18800000     -1.14200000
O    -16.11000000      7.50500000      0.56300000
H    -15.35000000      7.98100000      0.89900000
H    -16.06300000      6.64900000      0.98900000
O     -4.95000000    -14.21500000     -3.65400000
H     -4.64600000    -15.10800000     -3.49200000
H     -5.65300000    -14.08200000     -3.01800000
