# Supplementary material for: Integrated Multiscale Multilevel Approach to Open Shell Molecular Systems
Source: J Chem Theory Comput. 2023 Feb 13;19(5):1446–56. doi: 10.1021/acs.jctc.2c00805 (PMC10018740; doi:10.1021/acs.jctc.2c00805)
Supplement: Supplementary file 2 — ct2c00805_si_002.zip [file ct2c00805_si_002.zip › structures/PROXYL/frame158.xyz]

2537

C      1.39400000     -1.21800000     -0.32800000
H      1.63200000     -2.28200000     -0.31600000
H      2.24900000     -0.55300000     -0.44500000
C      0.39000000     -0.92000000      0.86300000
C     -0.57100000     -2.04500000      1.19800000
H     -0.67400000     -2.53900000      0.23200000
H     -1.56200000     -1.66200000      1.44200000
H     -0.04900000     -2.62800000      1.95600000
C      1.20800000     -0.51300000      2.11700000
H      1.91800000      0.27800000      1.87500000
H      0.53600000     -0.28400000      2.94400000
H      1.67600000     -1.39900000      2.54700000
N     -0.38700000      0.19800000      0.28000000
O     -0.73200000      1.11900000      1.07200000
C     -0.14700000      0.41400000     -1.15200000
C     -1.47000000      0.53600000     -1.89200000
H     -2.01800000      1.45300000     -1.67500000
H     -1.25100000      0.41000000     -2.95300000
H     -2.07300000     -0.29100000     -1.51600000
C      0.61400000      1.75100000     -1.36900000
H      0.99100000      1.92000000     -2.37800000
H      1.47600000      1.71100000     -0.70300000
H      0.00900000      2.63700000     -1.17400000
C      0.55200000     -0.92000000     -1.56500000
H     -0.22100000     -1.68100000     -1.66900000
H      1.21400000     -0.84100000     -2.42700000
O     -4.33900000     12.91700000     -5.49000000
H     -4.44200000     12.84500000     -6.43900000
H     -3.40700000     13.09800000     -5.36300000
O      6.57400000     -5.74500000    -13.15800000
H      7.21600000     -6.04800000    -12.51600000
H      7.08200000     -5.61100000    -13.95800000
O     -3.16700000     -2.07500000     -4.11100000
H     -3.15200000     -1.88000000     -3.17400000
H     -2.33900000     -2.52500000     -4.27600000
O    -10.48700000      7.60700000     -0.21000000
H     -9.91600000      8.34800000     -0.41200000
H     -9.96500000      7.05400000      0.37200000
O      7.39300000      9.45600000     -5.73700000
H      6.47200000      9.44000000     -5.99600000
H      7.54800000      8.59400000     -5.35000000
O      4.82500000     10.85800000     -3.88200000
H      4.12900000     10.60200000     -3.27600000
H      4.37100000     11.03700000     -4.70600000
O     -0.01800000     15.68600000     -7.25200000
H     -0.56700000     15.22400000     -7.88600000
H      0.87800000     15.46300000     -7.50400000
O     -7.36200000      1.82300000     -9.13200000
H     -8.30300000      1.89700000     -8.97800000
H     -7.27800000      1.10600000     -9.76100000
O      0.81700000     -9.74100000    -10.50600000
H      0.18800000    -10.30300000    -10.05300000
H      0.43600000     -8.86500000    -10.45400000
O     -6.04700000     -8.07400000     -4.50400000
H     -6.56300000     -7.69500000     -5.21500000
H     -6.69600000     -8.33900000     -3.85200000
O    -11.40800000     -7.12600000     -8.37500000
H    -11.28600000     -6.73700000     -7.50800000
H    -12.25700000     -7.56600000     -8.32300000
O     -1.78500000      7.14500000    -15.09900000
H     -2.60300000      6.88800000    -15.52400000
H     -2.04400000      7.81800000    -14.46900000
O     -5.23800000      2.22400000      9.17600000
H     -5.52300000      1.91900000     10.03700000
H     -4.67700000      1.52200000      8.84600000
O     -8.82600000      4.64400000    -13.26100000
H     -9.02000000      4.93000000    -12.36900000
H     -8.14300000      3.98100000    -13.15700000
O      2.80200000     -5.09200000    -10.90300000
H      1.90300000     -5.08900000    -11.23100000
H      3.34500000     -5.12300000    -11.69100000
O     13.02100000     -8.56700000      9.82200000
H     12.87100000     -9.32200000      9.25300000
H     12.59700000     -7.83800000      9.36900000
O     14.71000000      6.94400000     -7.38600000
H     15.08600000      7.70200000     -7.83300000
H     13.96600000      6.68900000     -7.93100000
O     -8.41200000    -10.51200000     12.02200000
H     -7.68700000    -10.50400000     11.39800000
H     -7.99100000    -10.57900000     12.87900000
O      1.27700000     10.63400000     -7.99800000
H      1.56900000      9.72200000     -8.02600000
H      1.40500000     10.95300000     -8.89100000
O     -4.07100000    -13.24300000    -11.54900000
H     -3.48700000    -12.50800000    -11.73400000
H     -4.83000000    -13.09300000    -12.11300000
O     15.52900000      0.15900000     -3.86600000
H     16.25200000     -0.46100000     -3.76900000
H     15.23300000      0.04200000     -4.76800000
O     -2.47300000     11.30000000     -7.85300000
H     -3.24700000     11.79400000     -8.12100000
H     -1.76700000     11.64800000     -8.39700000
O      6.07300000      2.09000000    -16.46500000
H      5.41300000      2.01700000    -17.15500000
H      5.74200000      2.77800000    -15.88800000
O     -7.79100000     12.06300000      5.16600000
H     -7.57900000     12.35900000      6.05100000
H     -8.67600000     12.39300000      5.00800000
O     -4.88600000      8.69800000     -1.60200000
H     -4.28400000      7.96100000     -1.70500000
H     -5.75600000      8.31200000     -1.70000000
O      0.38500000      0.50000000     -8.69900000
H      0.21300000      1.43200000     -8.56600000
H      1.32400000      0.40400000     -8.53800000
O     -4.34200000     -9.90300000     -6.04100000
H     -4.14900000    -10.73000000     -5.59900000
H     -4.73700000     -9.35600000     -5.36200000
O    -12.34200000      3.88000000      4.95100000
H    -12.40100000      3.18900000      5.61000000
H    -11.92900000      4.61300000      5.40800000
O      5.52700000      2.32700000     -9.48800000
H      6.32900000      2.69900000     -9.85400000
H      5.59700000      1.38800000     -9.66200000
O     -1.98500000    -17.44700000      1.59500000
H     -1.57300000    -16.72200000      1.12700000
H     -2.25200000    -17.07100000      2.43400000
O     -0.71500000     10.03800000    -11.90300000
H     -1.36500000      9.33500000    -11.86600000
H     -1.22400000     10.82400000    -12.10000000
O    -13.24500000     -2.15900000     11.93900000
H    -12.78600000     -1.52600000     11.38800000
H    -14.03900000     -1.70400000     12.21700000
O     -8.70900000      7.66900000      6.93000000
H     -8.56800000      8.61200000      7.01300000
H     -8.64600000      7.33800000      7.82500000
O    -17.85700000     -2.62800000      1.36000000
H    -17.72900000     -3.04500000      0.50800000
H    -17.00300000     -2.69100000      1.78800000
O    -11.56100000     -8.66600000     -4.42300000
H    -12.50200000     -8.81900000     -4.50300000
H    -11.16400000     -9.52200000     -4.58200000
O    -12.67600000     -4.32100000     -9.21900000
H    -12.23700000     -3.55300000     -9.58500000
H    -11.97100000     -4.83700000     -8.82900000
O     -1.68300000      4.27100000      1.67200000
H     -2.23800000      4.80700000      1.10500000
H     -1.49400000      3.49000000      1.15200000
O      3.82900000     10.11500000    -13.82700000
H      3.69400000     11.00000000    -14.16500000
H      3.00800000      9.90000000    -13.38400000
O      0.68100000     17.33800000     -3.36300000
H      1.23900000     16.57900000     -3.19400000
H     -0.16100000     16.96400000     -3.62300000
O      4.57200000     -2.97600000     14.77100000
H      3.78800000     -2.45000000     14.92800000
H      4.47000000     -3.29700000     13.87500000
O      3.08800000      0.43300000     -7.68100000
H      3.73100000      0.34900000     -8.38400000
H      3.60200000      0.68500000     -6.91400000
O     -5.75200000      9.10000000     -7.34700000
H     -5.47300000      9.16600000     -6.43400000
H     -5.97800000      9.99700000     -7.59400000
O     -2.26000000     -7.17200000      2.58900000
H     -2.30800000     -7.43500000      1.67000000
H     -2.46400000     -7.97000000      3.07700000
O      7.49200000     11.69200000      6.26200000
H      7.69900000     11.15000000      5.50100000
H      6.98000000     12.41900000      5.90600000
O      3.37200000      7.44200000    -11.72600000
H      2.60400000      7.82500000    -12.15000000
H      3.07700000      6.58300000    -11.42700000
O     -7.03500000     -1.94500000      6.11700000
H     -6.81800000     -2.12100000      7.03200000
H     -7.68400000     -1.24300000      6.15600000
O     -1.91800000     -9.12800000     -7.25900000
H     -1.28900000     -8.95800000     -6.55800000
H     -2.70400000     -9.43400000     -6.80700000
O      6.43600000      0.79100000    -13.68900000
H      6.39000000      0.90200000    -14.63900000
H      6.25600000     -0.13900000    -13.54800000
O    -13.91600000     -9.75400000     -4.39400000
H    -14.74400000     -9.46700000     -4.00900000
H    -13.64900000    -10.50100000     -3.85800000
O      8.64800000     10.49200000      3.64500000
H      9.27600000     11.01400000      3.14500000
H      7.80800000     10.65200000      3.21500000
O      8.91800000      0.04600000     -3.63900000
H      9.87100000     -0.04300000     -3.66300000
H      8.66400000     -0.32500000     -2.79400000
O     -6.24200000      5.95600000    -11.86600000
H     -6.59500000      5.07400000    -11.75100000
H     -5.34000000      5.89600000    -11.55100000
O     10.80100000     -3.69200000      4.64900000
H     10.13200000     -3.05800000      4.39100000
H     11.44400000     -3.17700000      5.13500000
O    -10.86600000      5.87600000      6.75900000
H    -11.09900000      5.74100000      7.67700000
H    -10.21600000      6.57900000      6.77700000
O      3.93000000    -10.85200000    -10.43700000
H      3.21800000    -11.47700000    -10.57500000
H      3.59100000    -10.02400000    -10.77800000
O    -16.56700000     -3.98900000     -2.11400000
H    -16.11700000     -3.39000000     -2.70900000
H    -15.88500000     -4.28700000     -1.51300000
O     -6.44300000    -17.20600000      1.18300000
H     -6.78800000    -16.49100000      0.64800000
H     -5.68700000    -17.52900000      0.69300000
O      9.94800000      8.76900000      7.23500000
H      9.18300000      9.26500000      6.94600000
H     10.32800000      9.30000000      7.93500000
O     12.21300000      6.71200000      2.66400000
H     12.21500000      7.63800000      2.42400000
H     11.36200000      6.57400000      3.08100000
O      9.90600000     -1.99400000    -11.86700000
H     10.29400000     -2.79000000    -12.22900000
H      8.96500000     -2.09900000    -12.01000000
O      7.73800000     -1.84900000      8.51100000
H      7.33400000     -1.14400000      8.00500000
H      8.25500000     -1.39900000      9.18000000
O      9.49200000    -10.67400000     -0.49400000
H     10.39300000    -10.99700000     -0.46800000
H      9.32600000    -10.50500000     -1.42200000
O     17.19700000      4.02600000     -0.47200000
H     16.98100000      3.11600000     -0.26900000
H     16.71100000      4.21400000     -1.27500000
O      0.24200000     -3.60800000      4.02600000
H     -0.47700000     -4.08200000      4.44400000
H     -0.11400000     -2.73700000      3.85300000
O     -4.43500000     -2.61400000     15.09900000
H     -4.82600000     -1.74400000     15.01500000
H     -4.76300000     -2.94400000     15.93500000
O     -9.26400000     -6.04300000     -2.43600000
H     -9.54400000     -6.56300000     -3.18900000
H     -9.50700000     -5.14500000     -2.66200000
O      6.13800000      8.50800000     -9.95200000
H      6.99800000      8.83600000    -10.21300000
H      5.51700000      9.10300000    -10.37100000
O    -11.36900000      2.34100000     11.05000000
H    -10.51000000      2.25500000     10.63700000
H    -11.85400000      2.93000000     10.47200000
O     -7.44300000     -3.55700000    -12.83900000
H     -7.62100000     -4.48900000    -12.96200000
H     -8.26300000     -3.19800000    -12.50200000
O     -6.85700000     -8.44300000    -10.79600000
H     -7.39700000     -8.59000000    -10.01900000
H     -5.96400000     -8.38100000    -10.45700000
O     -3.03000000      1.23200000     -5.58400000
H     -3.70000000      0.54800000     -5.57600000
H     -2.87700000      1.40600000     -6.51300000
O    -10.62400000     -2.99300000    -11.17400000
H    -10.34800000     -2.39300000    -11.86700000
H    -10.93500000     -3.76900000    -11.64000000
O    -15.83000000     -9.17000000     -2.30200000
H    -15.77600000     -9.68900000     -1.49900000
H    -15.45700000     -8.32100000     -2.06400000
O     -0.07200000      4.05600000     10.09600000
H      0.55000000      3.56500000      9.55800000
H     -0.84000000      3.48700000     10.15400000
O     12.57600000     11.70600000      2.57800000
H     11.64700000     11.89400000      2.44600000
H     12.89700000     12.44000000      3.10200000
O      6.68200000     12.83200000     -4.35200000
H      6.18200000     12.17200000     -3.87100000
H      6.77500000     13.55800000     -3.73600000
O     15.69100000      5.84600000     -1.92000000
H     15.49500000      6.21100000     -2.78300000
H     15.74900000      6.60900000     -1.34500000
O      5.32200000    -14.37700000      3.21600000
H      5.28500000    -15.32100000      3.36600000
H      6.08000000    -14.25400000      2.64400000
O      4.73800000     -8.13700000     -4.60800000
H      4.54500000     -7.74200000     -5.45800000
H      4.03300000     -7.83100000     -4.03700000
O    -12.09600000      0.99600000     -0.39700000
H    -12.82900000      1.56700000     -0.16700000
H    -11.73900000      0.71500000      0.44500000
O     -5.38500000     -0.28700000     -0.48900000
H     -5.11700000     -0.01100000      0.38700000
H     -6.27000000     -0.63100000     -0.37100000
O     -5.65700000     -0.23300000     14.55100000
H     -5.28500000      0.48800000     14.04300000
H     -6.54800000      0.05100000     14.75300000
O      4.79800000    -10.86000000     13.05600000
H      5.49200000    -10.93800000     13.71100000
H      4.13000000    -11.48400000     13.34000000
O     12.42000000      1.19400000      8.19000000
H     13.14700000      1.14200000      7.56900000
H     12.49100000      0.39300000      8.70900000
O     -0.44500000     -6.71100000    -11.15400000
H      0.32100000     -6.76700000    -11.72500000
H     -0.08200000     -6.54900000    -10.28300000
O     -6.66900000      3.16200000    -11.65700000
H     -6.61100000      2.74900000    -10.79600000
H     -6.43200000      2.46700000    -12.27200000
O      2.03500000      3.36700000     -4.47700000
H      1.80300000      3.89700000     -3.71500000
H      1.24200000      2.86800000     -4.67300000
O      4.52600000      1.58100000     15.01900000
H      3.84300000      0.94800000     15.23900000
H      5.18600000      1.46900000     15.70400000
O     -8.28300000    -11.21900000      5.38100000
H     -9.01200000    -11.75500000      5.06800000
H     -8.43000000    -10.36000000      4.98500000
O     15.66800000      2.30600000      3.50800000
H     16.41100000      2.05600000      4.05700000
H     16.00600000      3.00600000      2.95000000
O      3.34900000     -9.13700000     11.24000000
H      3.83600000     -8.90700000     10.44900000
H      3.76800000     -9.93800000     11.55500000
O      5.68200000     -8.48900000     -1.18800000
H      4.90000000     -8.36400000     -1.72500000
H      6.11800000     -9.25000000     -1.57200000
O     -1.13900000    -12.05900000     11.15200000
H     -1.50100000    -12.93800000     11.26300000
H     -1.54600000    -11.73100000     10.35000000
O     10.81500000     -7.67300000      8.39400000
H     10.88900000     -8.23300000      7.62100000
H     10.09100000     -8.05000000      8.89400000
O     -1.34500000      7.94300000     -7.36500000
H     -1.41500000      8.82500000     -7.00000000
H     -2.12300000      7.84800000     -7.91500000
O     -2.81600000     -4.13100000     10.91000000
H     -2.03000000     -4.58700000     11.21000000
H     -2.81400000     -3.30600000     11.39400000
O      2.58000000     -8.10800000     16.20500000
H      2.51400000     -7.16000000     16.31600000
H      3.19400000     -8.22200000     15.48000000
O     -5.57700000     10.32000000      9.13000000
H     -5.68300000      9.41000000      9.40700000
H     -5.70000000     10.83000000      9.93100000
O      0.73900000      7.03500000      2.04400000
H     -0.01100000      6.55600000      2.39700000
H      1.35100000      7.09700000      2.77800000
O     -3.79700000     -5.13200000     14.17900000
H     -2.85500000     -5.08000000     14.34400000
H     -4.10300000     -4.22800000     14.25900000
O      9.56300000      1.83700000     14.73900000
H      9.92300000      1.49500000     13.92100000
H     10.04500000      2.64900000     14.89200000
O     -1.06500000      7.80400000     -2.98800000
H     -0.87700000      8.11800000     -3.87300000
H     -1.92900000      7.39800000     -3.05800000
O    -13.80200000     -8.29100000      1.93100000
H    -14.49900000     -8.29800000      2.58800000
H    -13.64200000     -9.21500000      1.74200000
O     -4.97500000    -12.40100000     -4.62400000
H     -4.66200000    -12.80500000     -3.81500000
H     -4.66900000    -12.98500000     -5.31800000
O     -2.34500000     -8.46100000     -0.18200000
H     -3.23200000     -8.80500000     -0.28400000
H     -1.88900000     -9.12500000      0.33500000
O     -3.99900000     -2.03100000    -16.17300000
H     -3.14400000     -1.76000000    -16.50600000
H     -4.62100000     -1.44500000    -16.60300000
O      8.43300000      1.79400000     -0.95500000
H      8.23300000      0.93900000     -1.33500000
H      8.95000000      2.24000000     -1.62600000
O      8.32000000     -4.41700000     -9.49400000
H      7.54800000     -4.95300000     -9.31000000
H      8.21500000     -4.15300000    -10.40800000
O     -4.75300000      5.10600000      2.09900000
H     -4.45500000      4.28800000      1.70000000
H     -4.08600000      5.74800000      1.85700000
O      8.96300000      8.85000000     -8.60000000
H      8.47700000      8.10800000     -8.96100000
H      8.61800000      8.95500000     -7.71400000
O     -2.46500000     -9.84800000      2.92500000
H     -1.75100000     -9.81200000      2.28900000
H     -2.09300000    -10.30800000      3.67700000
O     -3.05900000     14.11600000      8.91700000
H     -2.54200000     14.54300000      8.23400000
H     -2.65000000     14.39400000      9.73600000
O    -12.31700000      1.61700000      7.18000000
H    -11.50300000      1.88900000      7.60400000
H    -12.46600000      0.72600000      7.49800000
O      9.95100000      1.69800000      7.33200000
H      9.71300000      2.23000000      8.09200000
H     10.86600000      1.46200000      7.48200000
O      1.13900000     11.89300000     -3.38800000
H      0.30300000     11.93100000     -2.92200000
H      1.32000000     10.95800000     -3.47800000
O      1.96500000     13.48800000    -11.79500000
H      1.30000000     13.60400000    -11.11600000
H      2.52000000     12.78000000    -11.46900000
O      1.51300000     -6.42400000    -13.19400000
H      1.80800000     -5.59900000    -13.57900000
H      1.20000000     -6.93700000    -13.93900000
O      8.39400000      4.43100000    -12.66500000
H      8.61400000      3.50200000    -12.59800000
H      8.76200000      4.70400000    -13.50600000
O      9.16500000      5.42200000     -8.75500000
H      9.85700000      5.77200000     -8.19400000
H      9.37700000      4.49300000     -8.84700000
O     -2.31900000     -5.07900000      4.59200000
H     -3.08900000     -4.52100000      4.48900000
H     -2.35800000     -5.68200000      3.85000000
O      5.76700000     -8.32000000    -10.69700000
H      4.81900000     -8.21400000    -10.77300000
H      5.92600000     -9.23200000    -10.94200000
O      3.81400000     -4.99100000    -14.37200000
H      4.47000000     -5.56900000    -13.98200000
H      3.71400000     -5.31200000    -15.26800000
O     12.20000000     -9.79200000     -5.26400000
H     13.13500000     -9.67000000     -5.10000000
H     12.15600000    -10.14900000     -6.15100000
O      0.93500000    -16.70800000     -2.61200000
H      1.06500000    -17.65400000     -2.53800000
H      1.45600000    -16.33800000     -1.90000000
O    -16.80900000     -2.99700000      5.61600000
H    -17.55500000     -2.59200000      6.05700000
H    -16.04200000     -2.58500000      6.01400000
O     -3.40800000      6.51300000     -2.84400000
H     -3.97800000      6.05500000     -3.46200000
H     -2.97700000      5.81400000     -2.35200000
O      2.37500000      6.03400000    -16.14400000
H      2.22500000      5.88200000    -17.07700000
H      3.00300000      6.75600000    -16.11700000
O     -9.61600000      8.37800000    -12.65900000
H     -9.48500000      8.86900000    -11.84800000
H     -9.03000000      7.62600000    -12.58100000
O     -6.00100000    -14.43300000      6.01000000
H     -6.07800000    -13.53200000      6.32600000
H     -5.74100000    -14.34400000      5.09300000
O     -7.53600000      2.66700000     13.40000000
H     -7.57600000      3.04100000     12.51900000
H     -6.98600000      3.27500000     13.89300000
O    -10.43500000     -7.45000000      4.49500000
H    -10.41200000     -7.50600000      3.53900000
H    -10.45500000     -8.36200000      4.78700000
O      9.23300000     -3.16200000    -14.82200000
H      8.46600000     -2.76200000    -15.23200000
H      8.94800000     -4.04500000    -14.58900000
O      0.89500000     -8.30300000      9.04700000
H      0.13900000     -8.64300000      8.56800000
H      0.85400000     -8.73800000      9.89900000
O      1.44100000      9.05700000    -13.09800000
H      1.15800000      9.08600000    -14.01200000
H      0.71300000      9.44000000    -12.60900000
O    -12.29200000      4.42900000    -11.41900000
H    -11.54500000      3.83200000    -11.45000000
H    -12.43900000      4.58100000    -10.48500000
O      1.51200000      4.83900000    -13.59800000
H      0.93100000      5.34600000    -13.03000000
H      1.81200000      5.46800000    -14.25500000
O     -2.06400000     13.97300000     -1.98900000
H     -1.60700000     13.13600000     -2.07200000
H     -2.15300000     14.28800000     -2.88800000
O     -5.49500000     -4.47300000    -16.77000000
H     -4.98200000     -3.78400000    -16.34800000
H     -4.86300000     -5.17300000    -16.93800000
O      6.81200000      1.14400000      3.26500000
H      6.54800000      0.60800000      4.01200000
H      7.64500000      1.53300000      3.53100000
O      3.65400000      4.37900000      0.61300000
H      3.35400000      5.09600000      0.05400000
H      4.60900000      4.42900000      0.57500000
O     -5.91000000    -11.21100000      7.37800000
H     -6.64900000    -10.96700000      6.82100000
H     -6.28000000    -11.26200000      8.25900000
O     -2.35700000    -11.18900000    -12.17300000
H     -2.02600000    -10.41000000    -12.62100000
H     -2.15800000    -11.03700000    -11.24900000
O    -11.73700000     11.03700000     -0.93600000
H    -11.28800000     10.29900000     -0.52300000
H    -12.25600000     10.63900000     -1.63600000
O     11.91500000     -0.32400000      0.61400000
H     12.69000000     -0.69000000      1.03900000
H     11.33300000     -0.09000000      1.33800000
O     -5.74700000      3.62000000     -8.14500000
H     -6.31100000      2.93000000     -8.49400000
H     -6.15200000      3.86200000     -7.31200000
O     14.95200000      6.19800000     -4.78100000
H     15.40500000      5.35700000     -4.84100000
H     14.81300000      6.46000000     -5.69200000
O     -3.31100000      3.59200000    -15.21800000
H     -3.48700000      4.21100000    -14.50900000
H     -2.43100000      3.26300000    -15.03500000
O      5.98700000      5.92500000     -8.85000000
H      6.86400000      5.65100000     -9.11900000
H      5.92900000      6.84100000     -9.12200000
O     12.65100000      4.17900000     -6.28700000
H     12.51500000      3.23200000     -6.26700000
H     13.02100000      4.38600000     -5.42900000
O     -9.93600000     -6.66500000     -5.23700000
H    -10.45600000     -7.39800000     -4.90800000
H    -10.54800000     -5.93100000     -5.26600000
O    -11.28300000     -2.43400000     -6.28500000
H    -12.11500000     -1.96700000     -6.35500000
H    -10.63200000     -1.81600000     -6.61700000
O      4.64200000      3.74400000      6.75900000
H      5.28800000      3.52900000      7.43200000
H      5.12500000      4.27100000      6.12300000
O     -8.92200000      9.75900000    -10.55600000
H     -8.65800000      9.83900000     -9.63900000
H     -8.75700000     10.62500000    -10.92900000
O     -2.86400000    -15.72400000      7.84900000
H     -2.80700000    -14.93900000      7.30400000
H     -2.21300000    -15.58500000      8.53800000
O      2.91100000      4.92900000    -10.52800000
H      3.39300000      4.54600000     -9.79500000
H      2.36300000      4.21500000    -10.85500000
O     15.64700000     -5.63300000     -5.11100000
H     14.98900000     -6.11600000     -5.61000000
H     15.88700000     -4.90000000     -5.67700000
O     13.50800000     -5.79300000      7.30700000
H     14.21800000     -5.90900000      6.67700000
H     13.04200000     -6.62900000      7.30100000
O      4.64300000      0.60100000     -5.24300000
H      5.33300000      1.25000000     -5.38300000
H      4.66200000      0.43200000     -4.30100000
O      1.28300000     -5.69500000     10.00200000
H      2.20700000     -5.57000000      9.78700000
H      1.05500000     -6.53500000      9.60400000
O    -15.80300000      5.41700000      5.76800000
H    -14.94600000      5.76600000      5.52400000
H    -15.62000000      4.53400000      6.08800000
O     10.58500000      6.15200000      7.10300000
H     10.39300000      7.08200000      6.98000000
H      9.76900000      5.70700000      6.87400000
O      6.34100000     -0.76700000     -7.22900000
H      6.15400000     -0.13600000     -6.53400000
H      7.13000000     -1.22200000     -6.93500000
O      4.39300000      1.01000000     10.51400000
H      3.87700000      1.38800000      9.80200000
H      4.68900000      1.76500000     11.02300000
O     12.75100000     -8.21600000      5.52000000
H     13.58100000     -7.89600000      5.16700000
H     12.08700000     -7.66400000      5.10600000
O      9.25200000      9.59100000     -2.43600000
H      9.65100000      9.21600000     -3.22100000
H      8.31900000      9.39700000     -2.52600000
O      9.33800000     -3.54600000     10.27600000
H     10.11600000     -3.87100000      9.82300000
H      8.61200000     -3.76200000      9.69100000
O    -12.00700000      7.07400000      9.39500000
H    -12.13800000      7.61200000     10.17600000
H    -12.53800000      7.49900000      8.72100000
O     12.65800000      6.90200000     -0.46700000
H     12.55700000      6.85600000      0.48400000
H     11.99100000      6.30700000     -0.80800000
O     16.40100000     -6.95800000     -1.73500000
H     16.30800000     -7.90000000     -1.87400000
H     15.67200000     -6.57100000     -2.21900000
O    -10.28400000     -1.25700000     -2.60100000
H    -10.27700000     -0.69400000     -3.37500000
H    -11.18900000     -1.22600000     -2.29000000
O     -3.87100000      3.67300000     16.46200000
H     -4.02500000      3.08900000     17.20500000
H     -4.12100000      4.53900000     16.78200000
O      8.61800000      7.98200000      1.90800000
H      8.55300000      8.60500000      2.63200000
H      8.59300000      8.52600000      1.12100000
O     12.08900000      7.71900000     -9.46800000
H     12.29800000      8.61900000     -9.71800000
H     11.13200000      7.69300000     -9.44400000
O     -0.90600000    -15.56100000     -0.39600000
H     -1.65100000    -15.09000000     -0.02200000
H     -0.15800000    -15.28600000      0.13500000
O     -8.79000000     -6.03600000    -11.10200000
H     -8.84900000     -6.98900000    -11.03100000
H     -7.92900000     -5.82200000    -10.74300000
O      3.03000000     -8.21800000    -11.26200000
H      2.35200000     -8.89000000    -11.18700000
H      2.80400000     -7.73900000    -12.05900000
O      0.36000000     -9.80500000     13.04300000
H      0.11400000    -10.44800000     13.70800000
H      1.28900000     -9.96900000     12.88400000
O     -2.03700000      4.83400000     12.50600000
H     -2.41400000      4.36400000     11.76300000
H     -1.61600000      5.60000000     12.11600000
O     -9.20000000     -1.29300000    -12.91900000
H     -8.81000000     -0.45600000    -12.66700000
H     -9.02000000     -1.36900000    -13.85600000
O      3.27200000     -1.77000000    -10.46800000
H      2.59900000     -1.56500000     -9.82000000
H      3.12400000     -2.69100000    -10.68500000
O      4.49700000      1.85100000     -1.78000000
H      3.98100000      1.22900000     -1.26700000
H      5.23200000      2.07900000     -1.21100000
O      2.44500000    -12.25400000      9.86400000
H      3.36200000    -12.44100000     10.06600000
H      1.95000000    -12.77600000     10.49500000
O     12.56300000    -11.25700000      4.26700000
H     12.28200000    -11.96300000      4.85000000
H     12.38900000    -10.45600000      4.76000000
O      4.46600000      7.85500000    -15.59400000
H      4.50500000      8.75900000    -15.28300000
H      4.93200000      7.35200000    -14.92700000
O     -8.88900000     10.00500000     -0.29000000
H     -8.41700000     10.83400000     -0.22300000
H     -8.45100000      9.42800000      0.33600000
O     -3.01900000      1.12400000      2.30000000
H     -2.15300000      1.04000000      1.90000000
H     -3.34600000      1.96700000      1.98600000
O     -9.94200000      0.36800000     -5.20000000
H    -10.14300000      0.26600000     -6.13000000
H     -9.99300000      1.31100000     -5.04600000
O     -7.40900000      6.42600000    -14.52100000
H     -6.84400000      6.49800000    -13.75200000
H     -8.14600000      5.89000000    -14.22900000
O      2.50200000      1.19600000      4.57100000
H      2.75300000      1.70600000      3.80100000
H      1.55900000      1.33800000      4.65400000
O    -10.43900000     11.98100000     -6.60800000
H    -10.42700000     12.87500000     -6.26800000
H    -11.34800000     11.83500000     -6.86800000
O     -8.13100000     10.28500000      8.12900000
H     -7.26300000     10.39400000      8.51800000
H     -8.46800000     11.17700000      8.04500000
O     -9.47400000     -9.08100000     -0.88500000
H    -10.19300000     -8.52100000     -1.17700000
H     -9.86200000     -9.95400000     -0.81900000
O     14.86600000     -2.77200000     -2.88300000
H     14.21200000     -3.08200000     -2.25600000
H     15.45000000     -3.52000000     -3.00900000
O     -1.91400000      4.41000000      7.02000000
H     -1.57000000      3.89200000      6.29200000
H     -1.26700000      5.10300000      7.14800000
O     -4.70200000     -8.58700000     10.52500000
H     -4.76800000     -7.95000000     11.23600000
H     -4.17900000     -8.14500000      9.85600000
O     17.62600000     -0.59600000      4.46600000
H     17.19300000     -0.28200000      3.67200000
H     17.92500000      0.19900000      4.90700000
O      3.68600000     -7.47500000     -7.20500000
H      3.20900000     -6.64500000     -7.24300000
H      3.45900000     -7.91900000     -8.02200000
O    -12.55700000      4.58100000      9.80500000
H    -13.47600000      4.70400000      9.56700000
H    -12.22000000      5.46900000      9.92500000
O     12.63700000     -8.00800000    -10.56300000
H     11.77500000     -8.42200000    -10.60800000
H     13.22100000     -8.70200000    -10.25800000
O     11.76300000     -0.90900000    -13.81600000
H     11.50200000     -0.61400000    -14.68800000
H     10.93700000     -1.08000000    -13.36400000
O     -1.56700000     -8.99700000     11.15100000
H     -2.35500000     -9.48100000     11.39700000
H     -0.88700000     -9.33300000     11.73500000
O     -3.43600000     -9.99200000      6.43700000
H     -4.31700000    -10.34600000      6.55600000
H     -3.57600000     -9.10900000      6.09700000
O      6.94900000     -1.85000000     15.96700000
H      6.87200000     -1.54900000     16.87200000
H      6.10100000     -2.25200000     15.77600000
O     -0.85900000     10.53600000      0.74100000
H     -0.54800000     11.28100000      1.25500000
H     -1.24600000      9.94500000      1.38600000
O      6.65200000    -10.44700000      3.99100000
H      6.92500000     -9.64900000      3.53800000
H      5.73300000    -10.29400000      4.21200000
O      0.83800000     -0.02900000    -18.00100000
H      0.38200000     -0.39000000    -17.24100000
H      0.43600000     -0.46700000    -18.75200000
O     -4.82900000    -11.19400000     13.47900000
H     -4.53900000    -10.33900000     13.79800000
H     -5.54700000    -11.43600000     14.06400000
O      9.21600000    -14.33600000      6.25700000
H      8.65000000    -13.95000000      5.58900000
H      9.40900000    -15.21400000      5.92900000
O      8.52000000     -5.67800000     13.51400000
H      8.42600000     -4.73400000     13.39100000
H      9.19000000     -5.93700000     12.88100000
O     -5.04700000     -4.56700000     -3.63500000
H     -4.39800000     -4.65300000     -4.33400000
H     -4.69900000     -5.09900000     -2.91900000
O     -2.80100000      3.46200000      9.74100000
H     -3.73500000      3.39500000      9.53900000
H     -2.36900000      3.43600000      8.88700000
O     -9.03200000     11.63800000      2.61400000
H     -9.83900000     11.74600000      3.11700000
H     -8.36800000     11.42500000      3.26900000
O      1.08900000      0.69400000     11.76000000
H      1.73200000     -0.01200000     11.82800000
H      1.23800000      1.07100000     10.89200000
O    -10.85700000     -8.01200000      8.48900000
H    -11.52300000     -7.66100000      9.08100000
H    -11.22600000     -7.89000000      7.61500000
O     -5.56800000    -12.53600000      3.74800000
H     -5.67500000    -11.58400000      3.76000000
H     -6.34700000    -12.85800000      3.29300000
O      8.42900000     14.37800000      2.22500000
H      8.49600000     15.22800000      1.79100000
H      7.50400000     14.30000000      2.45800000
O      5.92900000     14.43300000      7.37900000
H      5.54300000     14.43800000      8.25500000
H      6.80400000     14.06600000      7.50500000
O    -10.94300000    -14.18300000     -4.18400000
H    -10.44800000    -13.67900000     -4.83100000
H    -10.28000000    -14.69600000     -3.72200000
O    -14.28500000      9.42900000      5.21100000
H    -14.15000000      9.75300000      4.32000000
H    -14.16300000      8.48200000      5.14200000
O      2.05600000     -4.43900000      6.48400000
H      2.43900000     -3.56200000      6.46600000
H      1.75300000     -4.58700000      5.58800000
O      6.17500000    -11.87800000      7.20700000
H      5.22000000    -11.93500000      7.18400000
H      6.46000000    -12.30700000      6.40000000
O      3.60200000     -5.04300000     -5.52100000
H      4.36700000     -5.09300000     -6.09400000
H      3.04600000     -4.37500000     -5.92100000
O     -8.48800000      8.56900000     -7.50400000
H     -7.56800000      8.31100000     -7.56200000
H     -8.46200000      9.48900000     -7.24200000
O      7.56600000     -1.08300000     -1.28700000
H      8.45400000     -1.28500000     -0.99300000
H      7.00000000     -1.44100000     -0.60300000
O     10.31800000     -2.24600000     -0.85300000
H     11.07500000     -1.77900000     -0.50000000
H     10.65000000     -3.12000000     -1.05800000
O     -6.91700000      4.17700000     -2.98300000
H     -6.37600000      3.44900000     -2.67500000
H     -7.17000000      4.64200000     -2.18600000
O      1.47100000     18.06600000      3.75200000
H      1.54500000     18.04100000      4.70600000
H      1.28000000     17.16200000      3.50300000
O      4.15200000     -2.49800000     -7.17100000
H      4.81600000     -1.83200000     -7.35100000
H      3.96700000     -2.40300000     -6.23600000
O      2.62000000     -7.70600000     -3.03600000
H      2.26800000     -7.27900000     -2.25500000
H      1.95800000     -8.35500000     -3.27400000
O     -3.13500000    -13.71100000      3.33200000
H     -2.97200000    -14.38700000      3.98900000
H     -3.91600000    -13.25400000      3.64600000
O     -4.54700000    -11.79000000     10.85700000
H     -5.21000000    -11.33500000     10.33800000
H     -4.74600000    -11.55200000     11.76300000
O      8.28100000      5.04500000      6.77000000
H      7.56300000      5.61700000      7.04100000
H      8.42900000      4.47400000      7.52400000
O     -6.96800000      3.74400000     -5.80800000
H     -7.13800000      4.04100000     -4.91400000
H     -7.11200000      2.79900000     -5.77700000
O     -0.92100000    -15.37100000     -9.44700000
H     -0.95700000    -16.20000000     -9.92400000
H     -1.83700000    -15.10900000     -9.35300000
O      7.61200000    -13.43300000      9.11500000
H      6.75800000    -13.06000000      9.33300000
H      7.97400000    -12.83700000      8.46000000
O      7.50900000      7.24900000     -4.15400000
H      8.45800000      7.26400000     -4.03000000
H      7.35400000      6.50300000     -4.73300000
O     -4.85100000      8.66900000    -13.72600000
H     -4.96700000      7.82400000    -14.16000000
H     -5.73900000      8.94500000    -13.49900000
O     -7.95300000     -0.01300000      9.57100000
H     -7.01900000      0.17900000      9.65100000
H     -8.08800000     -0.78200000     10.12400000
O      3.46400000      2.69000000    -13.31000000
H      2.77400000      3.17800000    -12.86100000
H      4.25800000      3.20300000    -13.16000000
O    -15.14600000     -1.77800000      7.34400000
H    -14.21900000     -1.55700000      7.43500000
H    -15.36000000     -2.24900000      8.14900000
O      4.86900000    -16.03000000      5.80800000
H      5.36500000    -15.88000000      6.61300000
H      4.15100000    -16.60500000      6.07300000
O     -4.86100000     -3.92300000      2.92200000
H     -5.15400000     -4.22100000      2.06100000
H     -4.56400000     -3.02400000      2.77700000
O    -13.70600000      5.74500000      0.69500000
H    -12.96600000      5.30600000      1.11400000
H    -14.39900000      5.73100000      1.35600000
O      8.01600000      1.14700000    -10.97500000
H      7.37900000      0.54000000    -10.59700000
H      7.90400000      1.05200000    -11.92100000
O      1.39100000      8.97600000     -0.34700000
H      0.53600000      9.09600000     -0.76200000
H      1.19400000      8.55100000      0.48800000
O      0.16100000      2.31400000     16.41300000
H     -0.62900000      2.59400000     15.95100000
H      0.07800000      2.69900000     17.28500000
O     12.58300000    -10.72600000      0.10900000
H     12.31100000    -11.46800000     -0.43000000
H     13.26800000    -11.08100000      0.67600000
O     13.79000000      5.63400000      7.79100000
H     14.37200000      4.91200000      8.03000000
H     13.51500000      5.43500000      6.89600000
O      0.05000000      0.39100000    -11.87200000
H      0.83700000      0.34400000    -12.41400000
H      0.08400000     -0.39800000    -11.33000000
O      1.66100000     -8.60700000      2.33400000
H      1.97100000     -9.10500000      1.57700000
H      1.25000000     -7.82900000      1.95700000
O     11.73900000     -4.19200000      9.21400000
H     12.13500000     -4.44100000     10.04900000
H     12.39100000     -4.43700000      8.55700000
O      3.72600000      4.10400000     14.50800000
H      2.89000000      3.66900000     14.34100000
H      4.32200000      3.39500000     14.74900000
O      2.22200000      0.33400000    -13.18600000
H      2.78800000     -0.36700000    -13.50900000
H      2.75200000      1.12700000    -13.26800000
O      0.72400000     10.24600000      4.44500000
H      0.44600000     10.97500000      3.89100000
H     -0.08100000      9.76000000      4.62200000
O     -8.76300000     -2.61000000    -15.47800000
H     -8.65000000     -2.34600000    -16.39100000
H     -7.89000000     -2.88300000    -15.19700000
O      0.04800000      9.73000000      9.60400000
H      0.34900000      8.87500000      9.91200000
H     -0.90100000      9.70700000      9.72400000
O    -15.33700000     -0.77300000     -9.03200000
H    -15.66300000     -1.63600000     -9.28900000
H    -16.08300000     -0.18700000     -9.15900000
O      7.25700000      0.43300000      7.10900000
H      8.09800000      0.57000000      7.54500000
H      6.91300000      1.31600000      6.97100000
O     -9.27200000      3.59500000      4.43000000
H     -8.37600000      3.88100000      4.61100000
H     -9.82300000      4.23900000      4.87600000
O      2.22900000     -4.73100000     -3.04900000
H      2.84900000     -4.98800000     -3.73200000
H      2.56700000     -5.13900000     -2.25200000
O     -6.53000000      9.85000000      4.30400000
H     -6.02200000      9.59000000      5.07200000
H     -6.87000000     10.71700000      4.52300000
O      0.87100000     -6.36900000     -6.05500000
H      1.59800000     -6.62700000     -5.48800000
H      0.19100000     -6.06900000     -5.45200000
O    -11.76700000     -0.32900000      2.12300000
H    -11.63800000     -0.98700000      2.80500000
H    -11.05700000      0.29900000      2.25800000
O     -7.85700000     -9.75800000      2.96500000
H     -8.11700000    -10.67900000      2.94200000
H     -6.91400000     -9.78000000      3.12700000
O     -7.09100000     -6.58900000     -1.08000000
H     -7.17100000     -7.54200000     -1.12000000
H     -7.82300000     -6.26500000     -1.60500000
O      7.93200000     -0.26200000     13.46400000
H      7.61700000     -0.78400000     14.20200000
H      8.32700000      0.51100000     13.86900000
O    -15.48200000      3.12100000     -2.12200000
H    -14.65000000      3.58200000     -2.23000000
H    -15.54300000      2.95600000     -1.18100000
O      8.01500000    -13.60100000     -2.27700000
H      8.24900000    -14.33800000     -2.84100000
H      8.56800000    -13.70600000     -1.50300000
O      1.64800000      9.46600000     14.02200000
H      1.72000000      8.88300000     13.26700000
H      2.48400000      9.37100000     14.47900000
O     -7.71400000     -0.85300000     -4.16100000
H     -8.59600000     -0.56200000     -4.39400000
H     -7.77100000     -1.80800000     -4.15000000
O    -12.36000000     -1.22600000      7.75300000
H    -12.13700000     -1.01700000      8.66000000
H    -11.62900000     -1.76100000      7.44400000
O    -14.32600000     -6.42700000     -3.16200000
H    -15.04600000     -6.42700000     -3.79300000
H    -13.90200000     -5.57700000     -3.28200000
O      3.99100000      4.16400000     -8.20000000
H      4.76800000      4.71300000     -8.09300000
H      4.31500000      3.37100000     -8.62800000
O     -6.70300000    -10.18600000      9.95300000
H     -7.27500000     -9.70000000      9.36000000
H     -5.95400000     -9.60600000     10.09400000
O     -0.98400000      2.75900000    -14.35500000
H     -0.04200000      2.65700000    -14.21900000
H     -1.34900000      2.81100000    -13.47200000
O     -1.73100000     13.36700000     -5.28400000
H     -0.86900000     13.69900000     -5.53800000
H     -1.61400000     12.41900000     -5.22600000
O     10.42700000     -6.12100000     11.61500000
H     10.02000000     -6.55400000     10.86500000
H     11.27900000     -6.54800000     11.70400000
O     -3.20700000      8.99300000    -11.28400000
H     -3.33000000      8.64700000    -10.40000000
H     -3.93600000      8.62800000    -11.78700000
O    -12.92800000     -7.07400000      6.25500000
H    -12.35200000     -6.92300000      5.50500000
H    -13.74700000     -6.63800000      6.02000000
O     -4.69700000     -8.22600000     -9.25400000
H     -4.74700000     -8.44800000     -8.32400000
H     -4.42200000     -7.31000000     -9.26800000
O      6.56200000      9.13800000     -2.41900000
H      6.77100000      8.31200000     -2.85600000
H      6.02200000      9.61300000     -3.05100000
O     12.90500000     -5.82600000     -5.63100000
H     13.46800000     -6.20300000     -6.30800000
H     12.77100000     -4.92000000     -5.90900000
O     -0.10900000     -7.56200000     -1.98200000
H     -0.74800000     -7.91500000     -1.36300000
H     -0.63800000     -7.12600000     -2.64900000
O     -4.36000000     16.33700000     -5.05300000
H     -4.89100000     17.10200000     -5.27300000
H     -4.81200000     15.60400000     -5.47000000
O      4.02800000     15.58500000      5.35100000
H      4.83300000     15.21200000      5.71000000
H      4.11500000     16.52700000      5.49400000
O    -13.08100000     -1.39200000     -2.24100000
H    -13.99300000     -1.27800000     -2.50700000
H    -13.12000000     -2.00400000     -1.50600000
O     17.29500000      3.65100000     -4.36700000
H     16.75100000      3.34200000     -3.64300000
H     18.18200000      3.66900000     -4.01000000
O     10.76000000     -1.55100000     -6.92800000
H     10.86100000     -0.64100000     -6.64900000
H      9.91700000     -1.82100000     -6.56400000
O      8.57700000     -5.84700000     -6.16800000
H      7.97900000     -5.87600000     -6.91500000
H      9.45000000     -5.87500000     -6.55800000
O     -6.91200000      0.05600000    -11.25100000
H     -7.48400000     -0.61300000    -10.87300000
H     -6.79100000     -0.21800000    -12.16000000
O     12.68200000     -4.00500000     -9.55100000
H     13.25900000     -4.51900000    -10.11700000
H     12.67000000     -3.13500000     -9.95000000
O      6.51100000    -10.69800000    -12.06600000
H      6.48600000    -11.10300000    -11.19900000
H      7.34300000    -10.98600000    -12.44200000
O      1.29400000     -0.32100000     -5.39100000
H      1.78100000     -0.02200000     -6.15900000
H      1.90200000     -0.89900000     -4.93100000
O     -1.86200000     -4.23000000    -13.38200000
H     -1.72300000     -5.14100000    -13.12200000
H     -2.78600000     -4.06500000    -13.19300000
O     -2.27500000      3.76700000    -11.40400000
H     -1.91500000      3.59500000    -10.53400000
H     -1.97700000      4.65200000    -11.61600000
O     -2.86200000      7.79500000      8.02500000
H     -1.95700000      7.50700000      8.15000000
H     -3.38500000      7.00300000      8.15000000
O    -15.33100000     -5.47400000      5.70200000
H    -14.82000000     -5.12300000      4.97300000
H    -16.05900000     -4.86000000      5.80200000
O     -7.36100000      5.40000000     14.71100000
H     -7.38000000      6.27100000     15.10800000
H     -7.98300000      4.88800000     15.22700000
O    -13.59400000     -3.85200000     -4.29400000
H    -14.18300000     -3.57700000     -4.99600000
H    -13.58900000     -3.11500000     -3.68300000
O    -16.15600000     -0.31600000     -0.38600000
H    -15.73900000     -0.30300000      0.47500000
H    -17.04500000      0.00200000     -0.22700000
O     -6.46500000      4.97900000      4.06800000
H     -6.84900000      5.83500000      4.25500000
H     -5.81400000      5.15200000      3.38800000
O      2.36800000      5.68800000      4.38800000
H      3.16300000      5.42700000      4.85200000
H      2.31200000      5.08300000      3.64800000
O     13.90500000      3.14200000     -8.91300000
H     13.38800000      3.67500000     -8.30900000
H     14.18300000      2.39000000     -8.39000000
O     15.68500000      2.71000000     -2.40700000
H     15.61600000      1.76400000     -2.53300000
H     15.06200000      2.90500000     -1.70700000
O     -0.28200000      1.85600000     -5.11800000
H      0.32100000      1.11600000     -5.17600000
H     -1.14300000      1.48000000     -5.30200000
O     -1.95100000     -6.86500000     -4.49500000
H     -1.47600000     -7.66400000     -4.72000000
H     -2.58000000     -7.14000000     -3.82800000
O     -3.08000000    -14.16600000     10.91700000
H     -3.67400000    -14.91300000     10.84500000
H     -3.65100000    -13.40000000     10.85800000
O     -3.82700000    -13.57300000     -6.59300000
H     -3.98200000    -13.99600000     -7.43800000
H     -3.03800000    -13.99700000     -6.25400000
O     14.88200000     -0.49800000     -6.39300000
H     15.48100000     -0.38300000     -7.13100000
H     14.37300000     -1.27700000     -6.61600000
O      8.98900000     -1.97500000      3.47000000
H      8.99900000     -1.03900000      3.26900000
H      8.32400000     -2.06600000      4.15100000
O     15.12900000     -2.09300000      2.65700000
H     15.35600000     -2.38100000      1.77200000
H     14.62000000     -1.29300000      2.52500000
O    -16.75400000      0.88200000      4.19000000
H    -17.54100000      1.30600000      3.85000000
H    -16.87900000      0.87100000      5.13900000
O     -7.88400000     -3.28600000     -8.32700000
H     -7.72600000     -3.74800000     -7.50300000
H     -7.90400000     -3.97700000     -8.98900000
O      3.27000000    -16.20800000     -0.76600000
H      2.92600000    -16.91400000     -0.21800000
H      4.11500000    -15.99000000     -0.37300000
O     -3.07300000    -14.48900000      0.83800000
H     -3.04600000    -13.64900000      0.37900000
H     -3.18600000    -14.25500000      1.75900000
O      6.82300000     -9.80100000      8.68300000
H      6.67700000     -8.95000000      8.27100000
H      6.49000000    -10.43500000      8.04800000
O     -3.35800000    -11.90800000      0.10600000
H     -3.95700000    -11.18200000     -0.06800000
H     -2.70400000    -11.54000000      0.70100000
O     -1.55700000      6.24900000      4.28200000
H     -1.66400000      5.32300000      4.06300000
H     -0.89300000      6.25700000      4.97200000
O     15.37500000     -0.65200000     -0.75900000
H     15.30800000     -0.68100000     -1.71400000
H     15.41700000     -1.57100000     -0.49400000
O     10.38700000      1.98700000    -12.86000000
H     11.31900000      1.83200000    -13.01300000
H     10.28600000      1.92600000    -11.91100000
O      3.15000000      3.42600000    -15.86200000
H      2.71100000      4.23400000    -15.59800000
H      3.15500000      2.88700000    -15.07100000
O    -13.41700000    -11.26300000      0.66300000
H    -13.41300000    -11.91400000      1.36500000
H    -12.49300000    -11.06100000      0.51800000
O     17.67200000     -3.23600000      2.90300000
H     18.01600000     -2.63600000      3.56400000
H     16.77000000     -2.94800000      2.76500000
O      5.03900000      5.88900000      9.46300000
H      4.26000000      5.97700000     10.01300000
H      5.77300000      6.00100000     10.06800000
O     12.39800000     -2.29300000      6.26600000
H     12.52400000     -2.06700000      7.18700000
H     12.57000000     -1.47800000      5.79400000
O     12.95000000      7.57200000     -3.63700000
H     13.80200000      7.43900000     -4.05300000
H     13.14100000      7.58700000     -2.69900000
O      0.41200000     -2.77800000    -12.69400000
H     -0.37900000     -3.29000000    -12.86400000
H      0.39300000     -2.61200000    -11.75200000
O    -14.90400000      3.20400000     -6.22300000
H    -14.48100000      2.80100000     -6.98100000
H    -14.39200000      3.99600000     -6.05600000
O     13.55700000     10.55600000     -6.41700000
H     14.26100000     11.18900000     -6.27500000
H     12.87000000     10.82000000     -5.80500000
O      9.93900000     12.17100000      2.01200000
H      9.27900000     12.82900000      2.22700000
H      9.82600000     12.01500000      1.07400000
O      5.43700000      3.29200000     12.00500000
H      6.15900000      3.92100000     12.02200000
H      4.79800000      3.64300000     12.62400000
O     -3.46100000    -16.80700000     -6.11300000
H     -2.92500000    -16.25000000     -5.54800000
H     -2.85200000    -17.13100000     -6.77700000
O     -7.18500000     -7.29000000      4.23300000
H     -7.68600000     -7.91500000      3.70900000
H     -7.49200000     -6.43200000      3.94000000
O     -7.41100000     11.67900000     11.34900000
H     -7.29000000     12.52700000     10.92000000
H     -8.33100000     11.67200000     11.61000000
O     14.07400000     -7.29200000     -7.63600000
H     13.77000000     -8.19900000     -7.66600000
H     14.48000000     -7.14700000     -8.49100000
O    -14.50000000     -6.60800000      8.56500000
H    -13.83300000     -6.71100000      7.88600000
H    -15.29200000     -6.36000000      8.08800000
O      0.01700000     -9.76800000      4.17800000
H      0.56400000    -10.41500000      4.62300000
H      0.62700000     -9.28000000      3.62400000
O    -14.34300000     -6.60000000     -8.68200000
H    -15.10400000     -6.53700000     -8.10600000
H    -14.07100000     -5.69300000     -8.82000000
O      5.88900000     -8.01900000      1.59300000
H      6.74700000     -8.34600000      1.86500000
H      5.87000000     -8.15800000      0.64600000
O     -2.58900000      3.91100000     -4.85500000
H     -1.89800000      4.45700000     -5.23000000
H     -2.45400000      3.04900000     -5.24700000
O     -6.47300000     11.75100000     -4.03600000
H     -5.76400000     11.87700000     -4.66700000
H     -6.03700000     11.75300000     -3.18400000
O      7.65400000     -4.94500000      8.05600000
H      8.39400000     -5.40100000      7.65500000
H      7.51000000     -4.18300000      7.49500000
O      3.63600000     -1.36800000     17.84700000
H      2.77500000     -1.16300000     18.21000000
H      3.62600000     -0.98100000     16.97100000
O      7.39600000      9.64400000     12.91100000
H      7.73300000      9.75500000     12.02200000
H      6.88000000      8.83900000     12.87100000
O     -2.62400000    -11.37500000      8.79000000
H     -3.00800000    -10.78400000      8.14200000
H     -3.36600000    -11.65800000      9.32500000
O     -8.37000000     -8.61400000      8.49500000
H     -8.00200000     -7.84000000      8.07000000
H     -9.31700000     -8.47700000      8.46500000
O     16.83300000      1.25800000      0.50200000
H     17.71700000      1.06900000      0.18600000
H     16.27200000      0.64800000      0.02300000
O      3.19600000      3.14900000      2.90700000
H      4.14200000      3.08300000      3.03900000
H      3.10200000      3.57700000      2.05600000
O      3.80900000     -1.40000000      3.89400000
H      3.27000000     -0.61100000      3.94600000
H      3.75800000     -1.66600000      2.97600000
O     -0.44200000     -1.08500000      7.24000000
H     -1.26700000     -1.52700000      7.03800000
H      0.07100000     -1.74000000      7.71400000
O     -3.18000000     -4.83300000     -5.64300000
H     -2.48400000     -4.20800000     -5.84400000
H     -2.72700000     -5.57800000     -5.24800000
O     12.67800000     -0.31100000      4.39600000
H     13.18500000     -0.02600000      3.63600000
H     11.96900000      0.32900000      4.46500000
O     -6.55100000    -12.73500000     -0.46900000
H     -6.28000000    -12.66400000     -1.38400000
H     -6.43800000    -13.66200000     -0.25700000
O     12.68100000    -10.48000000      8.00300000
H     12.55700000    -10.27200000      7.07700000
H     12.22900000    -11.31600000      8.12300000
O     -1.26800000     13.36400000    -10.37600000
H     -1.98000000     13.96900000    -10.16500000
H     -1.52600000     12.97400000    -11.21200000
O      0.24900000     -3.50900000      8.48900000
H      1.06900000     -3.76500000      8.06700000
H      0.08800000     -4.19700000      9.13500000
O      3.59100000    -12.29600000      1.85900000
H      4.38400000    -11.76400000      1.92400000
H      3.86500000    -13.17000000      2.13800000
O     10.44600000    -11.89200000      7.89500000
H      9.89200000    -11.24900000      7.45300000
H     10.33800000    -12.69400000      7.38300000
O      2.34900000     15.18200000      3.51700000
H      2.70500000     14.35200000      3.20000000
H      2.84100000     15.36300000      4.31800000
O    -16.63400000      4.30800000     -4.18800000
H    -16.20800000      3.93300000     -4.95900000
H    -16.18800000      3.89900000     -3.44600000
O    -11.50400000      2.62800000     -7.72400000
H    -11.95100000      2.81300000     -6.89800000
H    -12.16200000      2.18200000     -8.25800000
O    -11.63000000     -0.62800000     10.29300000
H    -11.58400000      0.20200000     10.76700000
H    -10.97100000     -1.18100000     10.71300000
O    -13.05400000      5.70100000     -6.52100000
H    -13.36300000      5.63200000     -5.61700000
H    -12.10800000      5.82500000     -6.44200000
O      0.41500000      6.15900000      6.40300000
H      0.76000000      7.05100000      6.44100000
H      1.07900000      5.66600000      5.92100000
O     -5.04300000      4.46700000    -17.28800000
H     -4.41500000      4.09900000    -16.66700000
H     -5.72200000      3.79700000    -17.36700000
O    -12.37700000      8.30900000     -4.68100000
H    -11.72900000      8.20900000     -5.37800000
H    -12.11400000      7.67100000     -4.01700000
O      3.35700000      4.14600000     17.23000000
H      2.51800000      4.34000000     17.64900000
H      3.20400000      4.31400000     16.30000000
O     11.20300000     -6.56800000      3.73900000
H     10.98000000     -7.24600000      3.10200000
H     10.92300000     -5.75000000      3.32700000
O      5.54700000     -7.42200000    -15.18600000
H      5.66500000     -6.68700000    -15.78800000
H      5.94200000     -7.12500000    -14.36600000
O     12.97800000      2.60900000      4.40200000
H     13.08500000      3.47700000      4.79100000
H     13.86900000      2.26700000      4.32900000
O     11.02900000     -8.46400000      1.75700000
H     11.40600000     -9.23100000      1.32600000
H     10.86800000     -7.84400000      1.04600000
O      7.34500000     -2.56100000    -11.45700000
H      6.68100000     -2.33500000    -12.10800000
H      7.10700000     -2.04700000    -10.68500000
O     -4.69200000     -7.72100000      5.08100000
H     -5.60400000     -7.56400000      4.83600000
H     -4.33100000     -6.84800000      5.23300000
O     17.63500000     -1.55300000     -3.51800000
H     17.35700000     -2.46700000     -3.45900000
H     18.33500000     -1.47300000     -2.87100000
O     -4.29300000      5.09900000    -10.04000000
H     -3.80600000      4.47700000    -10.58100000
H     -4.87100000      4.55300000     -9.50700000
O     -9.69100000    -11.16000000      9.32300000
H     -9.57000000    -10.39700000      8.75800000
H     -9.25700000    -10.92300000     10.14200000
O      8.92300000    -10.33500000      6.14000000
H      9.02700000     -9.47700000      5.73000000
H      8.05300000    -10.62700000      5.86700000
O     -4.00800000     -6.08200000     17.18100000
H     -4.03200000     -6.34000000     16.25900000
H     -3.38700000     -6.68900000     17.58400000
O     -9.50800000      6.59300000      2.26600000
H     -9.10300000      6.88900000      3.08100000
H    -10.43400000      6.48600000      2.48400000
O     -9.43700000      5.30900000     10.18700000
H     -9.25200000      6.24400000     10.27100000
H    -10.38300000      5.26300000     10.05300000
O     -3.09300000     -2.80700000      6.70200000
H     -2.82600000     -3.61200000      7.14500000
H     -3.94800000     -3.01400000      6.32400000
O     13.29800000      6.29600000    -11.38900000
H     13.90100000      6.98600000    -11.66700000
H     12.86300000      6.65500000    -10.61500000
O     -0.25400000    -13.81400000     -3.06100000
H     -0.55200000    -14.27700000     -2.27800000
H      0.35400000    -14.42300000     -3.48100000
O      3.69800000      7.93000000      6.07000000
H      3.36200000      7.54200000      5.26200000
H      2.93400000      8.34000000      6.47500000
O     -1.50900000     16.35100000      3.84100000
H     -1.28800000     15.51500000      4.25100000
H     -0.99200000     16.36700000      3.03600000
O     -2.58100000      0.34100000    -14.68600000
H     -3.05800000      0.52300000    -15.49600000
H     -1.97600000      1.07700000    -14.59500000
O     -7.89900000     -6.48800000     14.87000000
H     -7.73500000     -6.63500000     13.93900000
H     -8.63500000     -5.87700000     14.89000000
O      2.01100000    -10.59600000      0.15600000
H      2.44700000    -11.29500000      0.64400000
H      2.46400000    -10.57500000     -0.68700000
O    -13.44500000      6.88100000      5.20200000
H    -12.67400000      6.58300000      5.68500000
H    -13.12900000      7.02100000      4.30900000
O     12.41900000     -4.12300000     11.79500000
H     12.74800000     -3.43900000     12.37900000
H     11.54900000     -4.33000000     12.13400000
O      6.84100000    -11.87700000     -9.50900000
H      6.01900000    -12.35800000     -9.60100000
H      6.81300000    -11.52200000     -8.62000000
O     -0.71500000     -9.25700000     -4.46100000
H     -0.34500000     -9.67000000     -3.68100000
H     -1.07200000     -9.98400000     -4.97000000
O     -9.17200000     -5.20600000      5.57200000
H     -9.65000000     -6.00000000      5.33100000
H     -8.57100000     -5.05800000      4.84100000
O     -1.55600000     16.43900000     -4.99500000
H     -1.41800000     16.23200000     -5.91900000
H     -2.48200000     16.25200000     -4.84400000
O     -3.35700000      1.82400000     12.63100000
H     -2.86300000      1.20900000     12.08900000
H     -2.68700000      2.33000000     13.09100000
O     -5.39900000     11.31400000     -1.40400000
H     -4.57900000     11.58100000     -0.98900000
H     -5.33100000     10.36200000     -1.47800000
O    -10.74700000    -12.58700000      4.97400000
H    -11.36000000    -12.77300000      5.68500000
H    -10.72100000    -13.39600000      4.46200000
O     -7.52900000      5.70000000     -0.89300000
H     -7.10400000      5.94100000     -0.07000000
H     -7.64300000      6.53100000     -1.35500000
O      8.70000000     -7.66300000      5.59400000
H      9.06500000     -6.78700000      5.71900000
H      8.08500000     -7.77100000      6.31800000
O    -15.76100000      2.63400000      0.80600000
H    -15.75800000      3.38900000      1.39500000
H    -15.48200000      1.90100000      1.35600000
O      2.89800000      9.00000000      3.28200000
H      2.31300000      9.64400000      3.68100000
H      3.18400000      9.41000000      2.46600000
O      7.16400000      6.26900000     11.37900000
H      7.90400000      6.51400000     10.82300000
H      7.55500000      5.75600000     12.08600000
O      5.64400000    -16.51600000      0.70800000
H      5.59100000    -16.83000000      1.61100000
H      6.35300000    -15.87300000      0.71900000
O     -3.14200000     12.36000000      0.21800000
H     -2.93000000     13.24500000     -0.07800000
H     -3.09700000     12.40900000      1.17300000
O      9.95600000     -0.85300000     10.03100000
H     10.64400000     -0.85900000      9.36600000
H      9.72300000     -1.77500000     10.14300000
O      6.15700000     -0.44400000     -9.91400000
H      6.47200000     -0.53600000     -9.01500000
H      5.25500000     -0.76300000     -9.88600000
O      4.13000000    -10.87100000     -4.79100000
H      4.35700000     -9.95700000     -4.62000000
H      4.96200000    -11.34000000     -4.72300000
O      0.05400000     -2.07900000     -9.90900000
H     -0.08600000     -1.21000000     -9.53100000
H     -0.53000000     -2.65200000     -9.41300000
O     -0.65400000     -9.73200000      6.94000000
H     -1.60500000     -9.67600000      7.03500000
H     -0.49600000     -9.56400000      6.01100000
O    -11.43900000      8.04700000     -9.98000000
H    -11.59800000      8.99000000    -10.03700000
H    -10.71700000      7.89000000    -10.58900000
O      8.49700000      4.08300000     12.61300000
H      8.63200000      3.43400000     11.92300000
H      9.28700000      4.02800000     13.15100000
O     -2.00400000     10.10200000     -5.41500000
H     -2.81100000      9.66900000     -5.13800000
H     -2.24400000     10.56700000     -6.21700000
O     -7.32400000     -6.13500000      7.34600000
H     -6.52100000     -5.78200000      6.96300000
H     -8.02800000     -5.75600000      6.81900000
O     10.08200000     -5.30200000      6.71700000
H     10.53400000     -4.68600000      6.14000000
H     10.76000000     -5.60600000      7.32100000
O      7.24400000    -13.16500000      4.80900000
H      7.38300000    -12.29100000      4.44500000
H      6.55800000    -13.54800000      4.26200000
O     -2.54400000     -3.08900000     -8.55400000
H     -3.40400000     -2.67300000     -8.49900000
H     -1.95900000     -2.49200000     -8.08600000
O    -15.15800000     10.70700000     -0.41100000
H    -14.54700000     10.40400000     -1.08300000
H    -15.31800000      9.93600000      0.13300000
O      9.55100000      6.58900000    -11.09500000
H      9.29200000      6.25400000    -10.23600000
H      9.21400000      5.94200000    -11.71500000
O     -8.21900000     -7.03700000     12.18200000
H     -7.95800000     -6.51600000     11.42300000
H     -8.50500000     -7.87200000     11.81300000
O      5.35300000    -14.44500000     -7.85800000
H      4.81900000    -14.17400000     -8.60400000
H      5.76500000    -15.26100000     -8.14200000
O     -8.42900000    -12.46700000      2.07200000
H     -7.90900000    -12.40100000      1.27100000
H     -8.32700000    -13.37700000      2.35000000
O     -5.29800000     -1.45000000     10.99200000
H     -4.83300000     -1.90600000     11.69400000
H     -5.26300000     -0.52700000     11.24200000
O      1.05700000      5.59400000     11.76500000
H      1.20000000      5.04100000     12.53300000
H      0.59300000      5.03000000     11.14600000
O     -9.28700000     -8.65100000     -9.05600000
H     -9.66900000     -9.41600000     -9.48600000
H    -10.01900000     -8.04300000     -8.95600000
O     -6.46800000      5.93600000     12.29600000
H     -6.85300000      5.98600000     13.17100000
H     -6.71700000      5.06900000     11.97500000
O     -1.08400000      3.40900000     -8.81500000
H     -1.83800000      2.87300000     -8.57000000
H     -0.98300000      4.02700000     -8.09100000
O      6.06400000     -5.95900000     10.88800000
H      6.46400000     -6.66000000     11.40200000
H      6.80300000     -5.42200000     10.60100000
O      2.32100000     -5.30700000     16.44300000
H      2.21800000     -4.72100000     15.69300000
H      1.70300000     -4.97400000     17.09400000
O     -8.41800000     11.62500000     -8.19500000
H     -8.12400000     12.52200000     -8.35800000
H     -9.17000000     11.72300000     -7.61000000
O     -9.69200000      4.66100000     -8.13600000
H     -8.98200000      4.41200000     -7.54500000
H    -10.34200000      3.96500000     -8.03700000
O     -1.57800000      8.31500000     12.81900000
H     -2.03600000      8.81300000     12.14100000
H     -0.65000000      8.47200000     12.64500000
O     -7.51300000      8.03900000     -2.10700000
H     -7.87200000      8.88000000     -1.82400000
H     -7.88800000      7.89900000     -2.97600000
O     10.17200000     11.36900000     -8.51800000
H      9.84800000     10.50200000     -8.76300000
H      9.71000000     11.57700000     -7.70500000
O    -11.94400000     10.64000000      7.42000000
H    -12.45600000     10.48100000      6.62700000
H    -12.52600000     10.38500000      8.13600000
O     -9.06000000     -2.42600000      2.28000000
H     -9.83000000     -2.98800000      2.19500000
H     -8.68400000     -2.39900000      1.40000000
O     -4.02700000     -3.24500000    -11.47700000
H     -3.80500000     -3.49400000    -10.58000000
H     -3.79000000     -2.31900000    -11.53400000
O      5.50300000      6.79900000    -13.19700000
H      5.40300000      5.84700000    -13.16300000
H      4.85300000      7.13100000    -12.57800000
O     -3.88600000     -7.99300000    -14.21800000
H     -3.95300000     -7.04900000    -14.35600000
H     -3.16300000     -8.09400000    -13.60000000
O      9.80500000     -4.60500000      2.05200000
H      9.06500000     -4.03500000      2.26100000
H     10.56000000     -4.17300000      2.45000000
O      6.72800000      9.40200000      9.86400000
H      6.30600000      8.54400000      9.81400000
H      6.39700000      9.87700000      9.10200000
O    -13.81900000     10.31700000      2.53800000
H    -14.77300000     10.28400000      2.47200000
H    -13.59400000     11.22000000      2.31500000
O      6.99800000    -10.85300000     11.23500000
H      6.30700000    -11.44300000     11.53700000
H      6.79600000    -10.70000000     10.31200000
O      5.68000000     16.04400000      2.01100000
H      5.16600000     16.70900000      2.46700000
H      5.55200000     15.24700000      2.52700000
O     -0.67900000     15.39000000      7.40000000
H      0.06900000     15.29400000      7.99000000
H     -0.76900000     16.33500000      7.27900000
O    -15.92100000     -3.00100000     -6.68100000
H    -15.61500000     -3.33800000     -7.52300000
H    -15.43800000     -2.18400000     -6.56000000
O     -7.51900000      3.61900000     10.87400000
H     -7.27900000      3.22700000     10.03400000
H     -8.19600000      4.26000000     10.65500000
O      0.65900000     -5.24700000    -17.64400000
H      0.00300000     -5.92800000    -17.79200000
H      0.25400000     -4.65900000    -17.00600000
O     -3.25600000    -10.65600000     -2.65900000
H     -3.87000000    -11.38600000     -2.57600000
H     -2.52500000    -11.01400000     -3.16200000
O    -13.50100000     -1.99400000      0.89400000
H    -14.20000000     -1.97000000      1.54800000
H    -13.22900000     -1.08100000      0.79900000
O     -6.40600000     -4.41100000      0.48700000
H     -6.60100000     -5.25400000      0.07800000
H     -6.16400000     -3.84100000     -0.24300000
O      6.13200000      1.92700000      0.58900000
H      6.96200000      1.87500000      0.11500000
H      6.28200000      1.42500000      1.39000000
O      1.41200000     -3.68300000     13.65100000
H      1.36700000     -3.01500000     12.96700000
H      0.61500000     -4.19900000     13.53500000
O     16.73300000      5.50400000      1.90600000
H     16.91300000      4.82900000      1.25200000
H     15.80500000      5.39600000      2.11200000
O    -13.46400000     -9.63800000      7.12600000
H    -13.43700000    -10.44000000      6.60500000
H    -13.25500000     -8.94100000      6.50300000
O     14.80800000     -6.57000000      4.68800000
H     14.63900000     -5.64500000      4.86200000
H     15.31900000     -6.57300000      3.87900000
O     13.07700000     -3.00600000     -6.84200000
H     13.00500000     -3.61900000     -7.57400000
H     12.18700000     -2.67600000     -6.71800000
O     -1.17700000     11.25200000     -1.96800000
H     -2.10200000     11.39900000     -2.16400000
H     -1.17400000     10.90400000     -1.07700000
O      2.96200000     12.45000000      3.02900000
H      2.94000000     11.83700000      2.29400000
H      3.34400000     11.94800000      3.74900000
O      4.57200000     12.18400000     -8.02000000
H      3.89500000     11.88000000     -7.41500000
H      4.95300000     12.94900000     -7.58800000
O      4.43800000    -17.72800000     -3.19100000
H      4.23500000    -17.41900000     -4.07400000
H      3.95300000    -17.13900000     -2.61300000
O    -12.11300000      3.39700000     -4.86100000
H    -11.20500000      3.46000000     -4.56500000
H    -12.56900000      2.95700000     -4.14300000
O     14.21100000      0.38600000      2.19600000
H     14.68200000      1.09800000      2.62900000
H     14.42100000      0.48900000      1.26800000
O    -10.31200000      2.12500000      2.30700000
H     -9.89900000      2.62200000      1.60000000
H     -9.90600000      2.46300000      3.10500000
O      3.99000000      7.44300000     -3.51600000
H      4.77700000      7.58200000     -2.98800000
H      4.18600000      7.86500000     -4.35200000
O      4.12700000     -8.23700000     13.84600000
H      4.13100000     -9.13800000     13.52100000
H      3.80700000     -7.71800000     13.10900000
O     14.11400000      4.74700000      2.22000000
H     13.68200000      3.94200000      2.50700000
H     13.65800000      5.44400000      2.69200000
O     -3.56600000    -14.71400000     -9.25900000
H     -3.52900000    -14.05500000     -9.95200000
H     -4.37300000    -15.19900000     -9.43200000
O    -12.76200000     -6.09400000      0.30000000
H    -13.27700000     -6.54400000      0.96900000
H    -12.83300000     -6.65400000     -0.47400000
O     11.47200000    -13.10700000     -0.07900000
H     11.94100000    -13.78200000      0.41100000
H     10.92200000    -13.59400000     -0.69200000
O     -1.73500000    -11.82500000     -5.29900000
H     -1.70900000    -12.19100000     -6.18300000
H     -1.08200000    -12.32900000     -4.81200000
O     -2.81700000      9.50200000     10.41500000
H     -2.90900000      8.76900000      9.80600000
H     -3.70300000      9.85700000     10.49800000
O     -2.63100000      3.96800000     -2.00800000
H     -2.67500000      3.69400000     -2.92400000
H     -1.69500000      4.06400000     -1.83100000
O      1.65300000    -12.44700000     -4.88700000
H      1.30600000    -12.21100000     -4.02600000
H      2.49100000    -11.98800000     -4.94100000
O     -4.42900000      3.29200000      0.14900000
H     -3.77400000      3.47600000     -0.52500000
H     -5.22100000      3.07000000     -0.34000000
O      3.11500000     10.56500000      1.00600000
H      3.89700000     10.68000000      0.46500000
H      2.46900000     10.18100000      0.41400000
O      6.84600000      5.51300000     -5.98200000
H      6.24300000      4.96000000     -5.48400000
H      6.37800000      5.70800000     -6.79400000
O     -6.50300000    -15.72900000     -1.46000000
H     -7.02100000    -16.10800000     -2.17000000
H     -5.62200000    -15.64500000     -1.82500000
O    -11.80600000    -14.03600000     -0.07800000
H    -12.12300000    -14.86700000     -0.43200000
H    -10.87300000    -14.02400000     -0.29400000
O     -5.24400000      8.71800000      6.59000000
H     -5.10800000      8.81200000      7.53300000
H     -4.67700000      7.98800000      6.33900000
O     -0.55900000     -2.67000000     -6.65200000
H      0.05500000     -2.09200000     -6.20000000
H     -0.74900000     -3.36100000     -6.01700000
O     12.09900000      2.82200000     10.45000000
H     12.62800000      3.53700000     10.80500000
H     12.54500000      2.57300000      9.64100000
O     -2.99400000     -2.11800000     12.50100000
H     -2.24500000     -1.57400000     12.74700000
H     -3.49900000     -2.20900000     13.30900000
O      0.22000000    -12.12400000      8.23900000
H      0.95900000    -11.90600000      8.80800000
H     -0.17700000    -11.27900000      8.02800000
O     -4.02500000      7.77600000     -8.71400000
H     -4.31800000      6.88500000     -8.90500000
H     -4.77500000      8.18800000     -8.28500000
O      0.47600000     16.08400000      1.68800000
H      0.88200000     15.89900000      0.84100000
H      0.92600000     15.50400000      2.30200000
O     -6.49200000      2.55900000      5.02400000
H     -6.77100000      2.81800000      5.90200000
H     -6.03500000      3.32800000      4.68200000
O     -8.55500000     -2.19600000     -0.43700000
H     -7.78900000     -2.40300000     -0.97200000
H     -9.25400000     -2.03800000     -1.07000000
O     12.25300000     -4.43300000     -0.87800000
H     12.70100000     -5.01800000     -0.26700000
H     12.54300000     -4.72300000     -1.74300000
O    -13.85000000     -3.88700000     -0.84000000
H    -13.60400000     -3.33000000     -0.10200000
H    -13.48100000     -4.74400000     -0.62700000
O      7.10500000      1.68200000     -4.97000000
H      7.72400000      2.17100000     -5.51200000
H      7.63200000      0.98900000     -4.57100000
O    -10.33900000     -7.64100000      1.52700000
H    -10.67800000     -7.03600000      0.86700000
H     -9.62500000     -8.10100000      1.08600000
O     10.31800000      7.28800000     -4.15700000
H     10.35000000      7.21500000     -5.11100000
H     11.21100000      7.52400000     -3.90500000
O      4.06300000     -5.47900000      9.44600000
H      4.40600000     -4.61700000      9.20900000
H      4.64500000     -5.78500000     10.14200000
O     -6.39500000     -2.63700000     -2.18000000
H     -5.85500000     -3.21500000     -2.71900000
H     -6.28400000     -1.77100000     -2.57300000
O     -0.81500000     -3.62300000     -3.90600000
H     -1.47200000     -3.93600000     -3.28500000
H      0.00900000     -3.65200000     -3.41900000
O     -4.24500000     -5.96400000     -1.12000000
H     -5.19600000     -6.06300000     -1.06900000
H     -3.93200000     -6.81500000     -1.42400000
O    -11.14700000    -11.97800000     -6.69100000
H    -12.08300000    -11.84600000     -6.84000000
H    -10.98800000    -11.60700000     -5.82300000
O     -7.92700000      0.40800000      5.09100000
H     -7.38700000      1.19900000      5.08300000
H     -7.58700000     -0.12200000      4.37000000
O     -8.07900000    -13.34100000      9.09900000
H     -8.64300000    -12.79100000      8.55500000
H     -8.23800000    -13.03700000      9.99200000
O      1.37600000      9.14600000     -3.51200000
H      2.01900000      8.47600000     -3.28000000
H      0.61000000      8.93800000     -2.97600000
O      6.70800000     -7.39200000      8.07600000
H      7.04900000     -6.70500000      8.64800000
H      5.96700000     -6.98500000      7.62800000
O      9.37800000     10.06800000     10.54200000
H      8.51100000      9.87900000     10.18300000
H      9.78600000     10.64100000      9.89300000
O      0.35400000    -10.98600000     -2.66900000
H      0.12900000    -11.87700000     -2.40100000
H      1.19800000    -10.81600000     -2.25200000
O      7.52700000     -4.29100000     -4.22500000
H      7.88300000     -4.98000000     -4.78700000
H      7.24600000     -4.75000000     -3.43400000
O      3.24100000     -8.87400000    -15.52100000
H      3.75100000     -9.68100000    -15.59800000
H      3.88700000     -8.17300000    -15.60600000
O      1.83100000    -17.67100000      0.92200000
H      1.65400000    -16.93900000      1.51200000
H      2.55100000    -18.14600000      1.33800000
O     -1.26900000    -14.58000000     -6.30000000
H     -0.50500000    -15.03100000     -5.94100000
H     -1.16400000    -14.65000000     -7.24900000
O     -6.80600000      2.05500000      2.27800000
H     -6.92400000      2.29100000      3.19800000
H     -7.30700000      2.71300000      1.79600000
O     -3.80400000     -0.09400000      8.40500000
H     -4.19500000      0.01700000      7.53900000
H     -3.66200000     -1.03700000      8.48500000
O      9.91000000      1.35400000      1.67200000
H      9.30300000      1.47700000      0.94300000
H     10.14800000      2.24300000      1.93900000
O     -9.64400000      2.09700000      8.57400000
H     -9.00900000      2.68000000      8.15900000
H     -9.11200000      1.41400000      8.98000000
O     10.71300000      1.58000000     12.40200000
H     10.43600000      0.84900000     11.84900000
H     11.25000000      2.12500000     11.82700000
O     13.73300000     -5.84600000     -2.68400000
H     13.75000000     -5.63800000     -3.61900000
H     13.21600000     -6.64900000     -2.62700000
O     -5.21600000     -1.33000000    -13.60400000
H     -4.89600000     -1.67700000    -14.43600000
H     -5.42000000     -2.10700000    -13.08300000
O      0.97000000    -15.78500000     -5.11400000
H      1.03100000    -16.22000000     -4.26300000
H      1.87400000    -15.73400000     -5.42200000
O      9.74100000    -14.08900000      2.53500000
H     10.44900000    -14.64300000      2.20400000
H     10.05800000    -13.19500000      2.40900000
O    -15.01100000      2.80100000      6.05400000
H    -15.63900000      2.08000000      6.01300000
H    -14.44000000      2.58100000      6.79000000
O    -10.52900000      6.96600000     -6.61900000
H     -9.96900000      7.58000000     -7.09500000
H    -10.57700000      6.19600000     -7.18500000
O      1.08300000     -6.88900000      0.41000000
H      0.72000000     -7.04700000     -0.46100000
H      0.43800000     -6.32600000      0.83900000
O      9.90800000     -6.40600000      0.25700000
H      9.78200000     -5.78100000      0.97000000
H      9.69400000     -5.91300000     -0.53500000
O     -2.70300000     -0.78300000    -11.84700000
H     -2.02700000     -0.10900000    -11.77500000
H     -2.91600000     -0.80900000    -12.78000000
O     -1.74500000      8.95000000      4.41300000
H     -1.45700000      8.04900000      4.26800000
H     -2.69600000      8.88600000      4.50500000
O      1.31700000     -9.54700000    -13.47500000
H      1.51100000    -10.48400000    -13.50000000
H      1.88000000     -9.16800000    -14.15000000
O    -15.39600000      4.68000000      2.82000000
H    -16.20000000      4.89900000      3.29200000
H    -14.76600000      4.46600000      3.50800000
O     13.85700000     11.32100000     -0.47900000
H     13.78400000     10.52200000     -1.00100000
H     13.53200000     11.07300000      0.38600000
O     -1.38100000     -8.71100000    -12.92200000
H     -1.13300000     -7.99300000    -12.33900000
H     -0.55000000     -9.04100000    -13.26300000
O    -15.70100000      7.08200000     -3.89600000
H    -15.48600000      7.04900000     -2.96300000
H    -15.95400000      6.18500000     -4.11500000
O     -4.84500000      0.23500000      5.90000000
H     -5.14800000     -0.43700000      5.28900000
H     -5.18600000      1.05500000      5.54300000
O      6.64700000     -6.37700000     -8.63400000
H      5.71900000     -6.21700000     -8.45900000
H      6.66600000     -7.23600000     -9.05700000
O     -0.18500000     -1.29600000    -14.91400000
H      0.14800000     -1.75700000    -14.14400000
H     -0.83600000     -0.68700000    -14.56600000
O      9.53200000     15.90200000     -2.82800000
H      8.78800000     15.31200000     -2.70700000
H      9.62500000     16.34700000     -1.98600000
O     -7.92100000     -7.85600000     -6.74200000
H     -8.29800000     -8.34700000     -7.47200000
H     -8.58200000     -7.90700000     -6.05200000
O      3.72900000    -12.86900000      7.49300000
H      3.59300000    -13.58700000      8.11000000
H      3.30500000    -12.11600000      7.90400000
O     14.07600000     -0.24000000     -9.44200000
H     14.52800000     -0.45100000    -10.25900000
H     13.17500000     -0.52800000     -9.58500000
O     -7.27500000    -11.29000000     -3.59700000
H     -6.44500000    -11.40500000     -4.06000000
H     -7.56800000    -12.18200000     -3.40700000
O    -10.18400000    -11.65600000     -1.21700000
H     -9.75300000    -12.47700000     -0.98100000
H    -10.95700000    -11.62100000     -0.65400000
O      4.25300000     -4.94900000     -8.57100000
H      4.08600000     -4.05300000     -8.27800000
H      3.78000000     -5.02200000     -9.39900000
O      6.36300000     -4.82500000      0.31100000
H      6.24000000     -4.95800000     -0.62900000
H      7.12900000     -5.35400000      0.53000000
O    -13.71900000      6.48800000     -9.36600000
H    -12.81100000      6.69200000     -9.58900000
H    -13.73000000      6.45600000     -8.41000000
O     10.26800000      3.94800000      2.40600000
H     10.24100000      4.50500000      3.18400000
H      9.81600000      4.45500000      1.73200000
O      9.60100000      6.14400000      4.24300000
H      9.53800000      7.05900000      3.96800000
H      8.82300000      6.00200000      4.78200000
O      3.31200000     -7.91700000      8.00200000
H      3.56100000     -7.00600000      8.15900000
H      2.56600000     -8.06500000      8.58300000
O      3.68600000     15.58300000     -5.11900000
H      3.73900000     16.52000000     -4.93100000
H      4.59800000     15.30700000     -5.21700000
O     -4.70100000     -6.59200000     12.32600000
H     -4.84000000     -6.12700000     11.50100000
H     -4.44100000     -5.90900000     12.94500000
O      9.81000000      6.44400000     10.47700000
H     10.14400000      6.74800000      9.63300000
H     10.50300000      6.66000000     11.10100000
O     -5.40000000     16.12500000      5.96000000
H     -5.26800000     15.53500000      5.21800000
H     -6.35100000     16.17700000      6.05800000
O     -0.84500000     -3.44000000    -16.16300000
H     -0.79000000     -2.59000000    -15.72600000
H     -1.28000000     -4.00900000    -15.52800000
O     10.82600000     -5.97000000    -11.66600000
H     11.07700000     -5.73900000    -10.77200000
H      9.87100000     -6.03800000    -11.63700000
O      9.62700000    -13.12200000     -5.73300000
H      8.73900000    -13.11600000     -5.37600000
H      9.51900000    -12.86500000     -6.64900000
O     -6.16800000     -2.60300000      8.65300000
H     -5.88600000     -2.11500000      9.42700000
H     -5.52700000     -3.31000000      8.57000000
O     -5.68300000     -9.92700000    -13.03100000
H     -5.19700000     -9.24300000    -13.49200000
H     -5.97700000     -9.50800000    -12.22200000
O     -9.85300000      1.63900000     -1.92000000
H    -10.60900000      1.32400000     -1.42500000
H     -9.45200000      0.84500000     -2.27400000
O    -11.88800000     -5.12100000     -6.18400000
H    -11.44000000     -4.35700000     -6.54700000
H    -12.47500000     -4.76000000     -5.51900000
O     -8.86600000     -1.30600000     -9.84600000
H     -8.35300000     -1.84500000     -9.24300000
H     -9.61400000     -1.85600000    -10.08100000
O     -7.98900000      7.69500000      4.22800000
H     -8.33300000      7.62300000      5.11800000
H     -7.38600000      8.43800000      4.26400000
O     10.54900000     -7.41600000     -5.35400000
H     10.96600000     -8.27400000     -5.43400000
H     11.27100000     -6.79200000     -5.42800000
O     14.06800000      3.93700000     -0.32300000
H     14.70800000      4.54200000     -0.69900000
H     13.96600000      4.22900000      0.58300000
O     -0.96800000     -6.10600000     11.59800000
H     -1.31400000     -6.99600000     11.54400000
H     -0.29400000     -6.06900000     10.91900000
O      4.24100000     13.33800000     -1.68100000
H      4.82500000     14.06100000     -1.45000000
H      3.45000000     13.76500000     -2.00900000
O      4.73000000     -3.67600000     12.11800000
H      5.34700000     -3.01500000     11.80200000
H      5.12300000     -4.51100000     11.86300000
O    -10.72700000     13.02900000      4.81000000
H    -11.46700000     13.38800000      4.32000000
H    -11.01800000     13.03600000      5.72200000
O      5.84800000      7.58900000      7.53400000
H      5.17400000      7.80700000      6.89100000
H      5.41400000      6.99400000      8.14400000
O      5.64200000      9.08700000      3.46800000
H      4.76500000      9.07000000      3.85000000
H      5.59600000      8.47400000      2.73400000
O     -0.84100000      1.38500000      8.72200000
H     -1.30300000      1.07200000      9.50100000
H     -0.85800000      0.64200000      8.11900000
O     -2.30000000     -9.88300000     -9.92400000
H     -1.99600000     -9.64900000     -9.04800000
H     -3.09400000     -9.36300000    -10.04900000
O      4.55200000     -1.76000000    -16.75000000
H      4.15800000     -1.25800000    -17.46300000
H      3.96200000     -1.62700000    -16.00800000
O     -4.94500000    -16.79900000      3.38900000
H     -5.50300000    -16.89200000      2.61700000
H     -5.55700000    -16.64200000      4.10800000
O     -4.35300000     -1.04700000     -6.16800000
H     -3.98500000     -1.57900000     -5.46300000
H     -3.85200000     -1.29800000     -6.94400000
O     -8.99400000      8.17300000     10.54300000
H     -9.78600000      8.67500000     10.35100000
H     -8.91100000      8.21200000     11.49600000
O      0.01800000      0.74300000      5.08500000
H      0.27000000      0.49800000      5.97600000
H     -0.34000000     -0.06100000      4.70900000
O      8.01400000      6.83300000    -15.33300000
H      8.90000000      6.48100000    -15.24600000
H      7.62900000      6.72900000    -14.46300000
O      4.19100000    -13.94000000     -2.63700000
H      4.26400000    -14.61200000     -1.96000000
H      4.32300000    -14.41200000     -3.45900000
O      8.45900000     -2.00800000     -5.57400000
H      8.40900000     -1.75600000     -4.65200000
H      8.39000000     -2.96200000     -5.56600000
O     -3.83900000    -13.32200000     -2.32000000
H     -3.81700000    -14.24500000     -2.06500000
H     -3.54000000    -12.85200000     -1.54200000
O    -18.17800000      3.33400000     -1.49800000
H    -18.29600000      4.19300000     -1.09200000
H    -17.28200000      3.34800000     -1.83300000
O     -4.25300000     13.30200000     -8.25700000
H     -4.60500000     13.30100000     -9.14700000
H     -3.93300000     14.19500000     -8.12700000
O      8.77200000     11.89200000     -6.19300000
H      8.24000000     11.10300000     -6.29800000
H      8.19400000     12.51400000     -5.75100000
O     -5.16500000     10.32200000     11.97900000
H     -5.95200000     10.83500000     12.16200000
H     -5.49200000      9.44500000     11.77800000
O      1.33200000    -14.01400000     -9.52000000
H      1.70100000    -14.15700000     -8.64800000
H      0.46900000    -14.42600000     -9.48500000
O      5.16600000     11.07500000    -10.68200000
H      5.07800000     11.68400000    -11.41500000
H      5.35300000     11.63400000     -9.92800000
O     -0.65800000    -14.79900000      9.15800000
H     -0.92200000    -14.90900000     10.07100000
H     -0.38000000    -13.88500000      9.09600000
O    -12.54700000      7.59300000      2.75300000
H    -12.89100000      8.47800000      2.63000000
H    -12.69800000      7.15800000      1.91400000
O      1.02500000      2.84600000    -18.17200000
H      0.47700000      2.08100000    -18.34700000
H      1.45200000      2.65000000    -17.33800000
O    -10.57400000      2.53700000    -11.81600000
H    -10.41700000      2.20900000    -12.70200000
H     -9.77400000      2.32400000    -11.33600000
O     -6.34900000      8.23500000     10.62000000
H     -7.27600000      8.25500000     10.38000000
H     -6.31000000      7.64700000     11.37500000
O     10.18600000    -11.20500000      2.99500000
H      9.97400000    -10.28500000      2.83600000
H     11.07000000    -11.18700000      3.36100000
O    -12.77500000     12.78000000      0.85700000
H    -12.35900000     12.17500000      0.24400000
H    -12.35800000     13.62400000      0.68100000
O    -13.41700000     -0.83900000     -7.05200000
H    -14.07300000     -1.13300000     -7.68400000
H    -13.42500000      0.11500000     -7.12500000
O     -2.45300000      0.12800000     10.67000000
H     -2.58700000     -0.76900000     10.97400000
H     -2.98100000      0.19200000      9.87300000
O     -6.27100000     -5.29500000     -9.83300000
H     -5.80300000     -5.51400000     -9.02700000
H     -5.65300000     -4.75900000    -10.33000000
O     11.77500000     12.32100000     -2.18400000
H     12.64600000     12.24500000     -1.79400000
H     11.94200000     12.49000000     -3.11100000
O     -5.29900000     -9.81400000      3.20700000
H     -5.25400000     -9.05600000      3.79000000
H     -4.39800000     -9.94300000      2.91100000
O     -3.53200000     -5.66000000     -8.79300000
H     -3.16200000     -4.78500000     -8.67400000
H     -4.20800000     -5.72800000     -8.11800000
O    -10.78100000    -10.65300000      1.69800000
H    -10.24700000    -11.31900000      2.13000000
H    -10.33800000     -9.82700000      1.89400000
O      4.65200000     -4.32600000      2.80100000
H      4.18000000     -5.12900000      3.02200000
H      4.91400000     -4.44600000      1.88800000
O     -0.36100000      6.70200000      9.07800000
H      0.02300000      6.76600000      8.20400000
H     -0.14800000      5.81500000      9.36900000
O      7.41800000    -13.96100000      1.19800000
H      8.22300000    -14.19400000      1.66000000
H      7.51000000    -13.02600000      1.01300000
O     -9.61300000      1.54400000     15.00100000
H     -9.08600000      1.89800000     14.28400000
H    -10.18900000      0.90500000     14.58100000
O     -2.49800000     10.10800000    -14.53100000
H     -3.24500000      9.89400000    -13.97200000
H     -2.82800000     10.78600000    -15.12100000
O      5.80400000     -1.88800000    -13.61700000
H      4.89400000     -2.18700000    -13.60200000
H      6.10200000     -2.07200000    -14.50700000
O     -5.51800000     13.53800000      4.76400000
H     -6.37200000     13.13400000      4.92000000
H     -5.00700000     13.32900000      5.54600000
O      9.45500000      3.93500000      8.98300000
H     10.40700000      3.95400000      8.88600000
H      9.26700000      4.61300000      9.63200000
O     10.79100000      8.59000000      4.48100000
H     10.11200000      9.18200000      4.15700000
H     10.53300000      8.40000000      5.38300000
O     -1.83900000     -1.70100000      4.35300000
H     -2.53300000     -1.64600000      3.69600000
H     -2.23400000     -2.18500000      5.07800000
O     -4.98700000     -2.38300000     -8.72900000
H     -5.91000000     -2.59800000     -8.59600000
H     -4.99600000     -1.48700000     -9.06600000
O      2.16200000    -14.11300000     -7.02500000
H      1.64700000    -13.97900000     -6.23000000
H      2.49100000    -13.24200000     -7.24800000
O     -6.66100000      0.87500000     -6.09900000
H     -7.01800000      0.10400000     -5.65900000
H     -5.88600000      0.55200000     -6.55800000
O     10.20800000    -10.32700000    -10.16200000
H     10.02300000     -9.63400000     -9.52800000
H     10.03800000     -9.92500000    -11.01300000
O      9.96200000      3.11300000     -2.77200000
H     10.83700000      2.75600000     -2.62100000
H      9.63300000      2.62600000     -3.52800000
O      5.59800000     11.96300000     11.91400000
H      5.61700000     11.01200000     11.80600000
H      4.86100000     12.12300000     12.50300000
O      9.52400000     12.00300000     -0.64500000
H     10.36400000     12.26600000     -1.02300000
H      9.08400000     11.52600000     -1.34800000
O     14.65200000     -3.68000000      4.86300000
H     14.86800000     -3.32100000      4.00200000
H     13.74400000     -3.41600000      5.01200000
O      1.39100000    -15.89800000      4.38000000
H      2.01700000    -15.17800000      4.45900000
H      0.92900000    -15.72400000      3.56000000
O     -0.93600000      5.37600000     -6.45100000
H     -1.10200000      6.29300000     -6.67000000
H      0.00400000      5.26200000     -6.59200000
O      2.48400000    -10.15000000      6.70000000
H      1.63100000     -9.96500000      7.09300000
H      3.06200000     -9.47300000      7.05300000
O      3.04700000    -11.37800000     -2.37000000
H      3.48000000    -12.14100000     -1.98700000
H      3.33200000    -11.37500000     -3.28400000
O     -1.84000000      3.08300000     14.68400000
H     -2.66300000      3.28200000     15.13000000
H     -1.81600000      3.68900000     13.94300000
O     13.15000000    -11.98800000     -2.41900000
H     13.83700000    -11.32200000     -2.38400000
H     12.44400000    -11.57700000     -2.91800000
O     -9.07000000      5.72000000    -10.84900000
H     -9.54100000      5.48900000    -10.04900000
H     -8.22000000      6.03700000    -10.54400000
O    -10.04300000     13.46800000     -1.34600000
H     -9.95500000     13.68400000     -2.27400000
H    -10.45300000     12.60300000     -1.33900000
O     -9.56800000      3.17900000     -4.11200000
H     -9.81400000      2.71800000     -3.31000000
H     -8.80500000      3.70100000     -3.86400000
O     -0.67800000    -12.50800000      2.72800000
H     -1.56900000    -12.80300000      2.91300000
H     -0.32900000    -12.24900000      3.58100000
O     -9.34700000     -3.28600000     14.94200000
H     -9.13800000     -2.52400000     14.40100000
H     -9.71300000     -2.91600000     15.74500000
O     -0.80900000    -10.54400000      0.87600000
H     -0.57600000    -11.20800000      1.52500000
H      0.00300000    -10.38300000      0.39600000
O    -13.75700000      0.79800000    -12.05700000
H    -14.49300000      1.21800000    -12.50200000
H    -13.28200000      1.51900000    -11.64500000
O      1.44700000     15.46200000     -0.67800000
H      1.79900000     14.73500000     -1.19100000
H      1.60300000     16.23500000     -1.22000000
O      2.76300000     -1.52900000     11.74200000
H      3.13100000     -0.99700000     11.03800000
H      3.38500000     -2.24800000     11.85000000
O     15.96500000     -1.62700000      6.22900000
H     15.73400000     -2.50400000      5.92300000
H     16.64200000     -1.33100000      5.62000000
O      5.81500000      8.44200000     15.42100000
H      4.99900000      8.02100000     15.14900000
H      6.46200000      7.73700000     15.41500000
O      3.60500000    -11.90800000     -7.64800000
H      4.43700000    -11.86500000     -7.17700000
H      3.71300000    -11.30200000     -8.38100000
O     -4.28500000     -1.24300000      2.49600000
H     -5.20400000     -0.99200000      2.40800000
H     -3.81000000     -0.41200000      2.50600000
O      4.81300000     -5.86000000      6.20300000
H      3.89300000     -5.87000000      6.46500000
H      4.81400000     -6.22600000      5.31800000
O      7.27800000     -8.93000000     -3.70600000
H      6.55400000     -8.49300000     -4.15400000
H      7.91500000     -8.23400000     -3.54400000
O      8.88200000     -3.07300000     13.00700000
H      8.40900000     -2.24200000     13.04700000
H      9.16000000     -3.14700000     12.09400000
O     12.53000000      0.06300000     -3.58900000
H     12.46100000      0.60000000     -2.80000000
H     13.45500000     -0.17700000     -3.63600000
O      3.44100000     12.71800000      7.80500000
H      3.86400000     13.44200000      8.26700000
H      2.55600000     12.68600000      8.16700000
O      1.02000000      8.84000000      6.82900000
H      0.73700000      9.38700000      7.56100000
H      1.01800000      9.42900000      6.07500000
O      9.84600000     -8.58400000     -8.04900000
H      9.24500000     -8.70000000     -7.31300000
H     10.18700000     -7.69600000     -7.94200000
O      1.00300000     14.03600000      9.54700000
H      0.18900000     14.33600000      9.95100000
H      1.27700000     13.29300000     10.08500000
O    -10.46600000     -0.99100000      4.56700000
H    -10.05900000     -0.17800000      4.86900000
H     -9.84100000     -1.35300000      3.93900000
O     11.55800000      1.77000000    -10.01000000
H     11.74800000      0.84000000     -9.89000000
H     12.36700000      2.21500000     -9.75800000
O     10.94300000      6.47100000     -7.10000000
H     11.49800000      5.74300000     -6.82100000
H     11.52700000      7.03800000     -7.60400000
O      5.65600000     10.94300000     -0.62500000
H      6.14600000     10.44200000     -1.27700000
H      5.09300000     11.52100000     -1.14000000
O      8.52400000     -8.46600000      2.80200000
H      9.28500000     -8.41600000      2.22400000
H      8.77800000     -7.96600000      3.57700000
O      3.20800000    -16.84000000     -7.27900000
H      2.79200000    -17.46800000     -7.86900000
H      2.92200000    -15.98400000     -7.59900000
O     12.40200000      7.80900000      8.58100000
H     13.20600000      7.29400000      8.52200000
H     11.77800000      7.34500000      8.02300000
O      9.78600000     -9.37100000     10.74700000
H      8.84300000     -9.51600000     10.66500000
H     10.14900000    -10.24100000     10.90900000
O      0.94400000    -12.40800000      5.18000000
H      0.86600000    -12.25500000      6.12200000
H      1.71000000    -12.97600000      5.09300000
O      9.75700000     11.85700000      8.08000000
H     10.44400000     12.28000000      7.56400000
H      9.01900000     11.77600000      7.47600000
O    -15.01800000      7.37400000     -1.10400000
H    -15.90100000      7.28100000     -0.74800000
H    -14.49000000      6.75200000     -0.60300000
O      2.69900000      5.13500000     -2.35200000
H      3.12700000      5.78200000     -2.91400000
H      3.24300000      4.35100000     -2.43300000
O      1.86300000      8.14000000     11.57600000
H      2.73500000      7.76600000     11.44700000
H      1.29200000      7.38000000     11.69300000
O      5.79400000     -1.19000000     11.56600000
H      6.43500000     -0.90500000     12.21800000
H      5.24000000     -0.42200000     11.42400000
O     -4.45400000      8.44100000     -4.85900000
H     -4.61300000      7.52100000     -5.06900000
H     -4.40600000      8.46300000     -3.90300000
O      5.01300000    -13.33600000     10.43400000
H      5.23900000    -13.76200000     11.26100000
H      4.47100000    -13.97800000      9.97500000
O      7.44700000      8.01500000      5.38800000
H      6.72900000      8.46100000      4.93800000
H      7.10700000      7.84000000      6.26600000
O      3.91700000    -14.92400000    -10.11500000
H      3.73200000    -15.59100000    -10.77500000
H      3.08100000    -14.47500000     -9.98700000
O      2.10600000      0.47700000     16.39600000
H      1.65300000      1.31900000     16.45200000
H      1.45200000     -0.12300000     16.03600000
O     -4.65300000     -8.20000000     14.52900000
H     -5.07500000     -7.70700000     13.82600000
H     -3.71800000     -8.03300000     14.41100000
O    -10.56700000     -3.25500000      8.77300000
H    -10.47300000     -3.18400000      7.82300000
H    -11.43800000     -3.63300000      8.90000000
O      8.93200000      2.04200000      4.56800000
H      9.42400000      2.83400000      4.34900000
H      9.13700000      1.87900000      5.48800000
O     15.41900000      3.26700000      8.03800000
H     15.15900000      3.02100000      8.92500000
H     15.42000000      2.44300000      7.55100000
O    -14.12400000      1.88200000     -8.46200000
H    -14.68700000      2.46600000     -8.96900000
H    -14.47000000      1.00600000     -8.63400000
O     -6.74800000      0.70800000    -16.40400000
H     -7.20000000     -0.02600000    -16.82200000
H     -7.23700000      1.48100000    -16.68500000
O     -6.89700000     -9.52700000     -1.54200000
H     -7.12000000    -10.16700000     -2.21800000
H     -7.69000000     -9.45200000     -1.01100000
O     -1.93500000     11.52600000      5.91500000
H     -2.05800000     10.58000000      5.83500000
H     -2.76000000     11.84400000      6.28200000
O     -3.70200000    -16.04600000     -1.99200000
H     -3.80100000    -16.89400000     -1.55800000
H     -3.00000000    -16.18200000     -2.62700000
O      3.15600000     -2.26400000     -4.38700000
H      2.92900000     -3.08500000     -3.95000000
H      4.00700000     -2.02400000     -4.02100000
O      0.67600000     -1.72700000     15.61300000
H      0.32400000     -2.15800000     16.39200000
H      0.90900000     -2.44500000     15.02600000
O     -5.69300000      1.45300000    -13.65700000
H     -4.98000000      0.84100000    -13.47200000
H     -6.05800000      1.15100000    -14.48900000
O      8.20900000     -7.43800000    -11.74400000
H      8.55500000     -8.29100000    -12.00500000
H      7.41800000     -7.64300000    -11.24400000
O     -1.22300000     -3.93700000     14.96100000
H     -1.74800000     -3.18000000     15.22000000
H     -1.21700000     -4.50100000     15.73400000
O     -0.07100000      5.35300000     -1.98500000
H      0.88100000      5.44000000     -2.01900000
H     -0.39600000      6.25200000     -2.04400000
O     -4.44300000     10.09400000      2.24200000
H     -5.29600000     10.22200000      2.65700000
H     -4.09700000     10.97900000      2.12800000
O     14.06100000     -0.08100000     10.85500000
H     14.24300000      0.84500000     10.69100000
H     14.44000000     -0.25000000     11.71700000
O     -1.61300000     -7.67000000     14.69000000
H     -1.01300000     -7.33000000     14.02600000
H     -1.07300000     -8.25200000     15.22500000
O      3.17600000    -13.76300000      4.61700000
H      3.52200000    -13.86200000      5.50300000
H      3.95100000    -13.64400000      4.06800000
O      1.67000000      1.88900000      9.28000000
H      0.78100000      1.74900000      8.95300000
H      2.23700000      1.55800000      8.58400000
O      6.01600000      3.68700000      3.74300000
H      6.08500000      4.22000000      2.95100000
H      6.33700000      2.82400000      3.47900000
O      6.19100000     -2.17600000      0.87000000
H      5.97200000     -2.10600000      1.79900000
H      6.20700000     -3.11800000      0.69800000
O      6.00600000     -3.53200000      5.45100000
H      5.57700000     -3.58400000      4.59700000
H      5.78900000     -4.36000000      5.88000000
O     15.26000000     -3.47400000      0.15400000
H     16.03200000     -3.75700000     -0.33700000
H     14.66700000     -4.22500000      0.12100000
O     10.03600000      5.71800000     -1.72100000
H      9.87200000      4.83300000     -2.04800000
H     10.20100000      6.23700000     -2.50800000
O    -15.19600000     -3.52200000     -9.38100000
H    -15.77600000     -4.15700000     -9.80100000
H    -14.32500000     -3.91100000     -9.44900000
O      0.96400000      2.90800000    -10.94100000
H      0.51300000      3.07000000    -10.11200000
H      0.50400000      2.16100000    -11.32300000
O      4.07100000    -12.18400000    -13.06900000
H      4.47200000    -13.01100000    -12.80300000
H      4.57900000    -11.51300000    -12.61300000
O     10.03500000    -10.00300000     -3.20600000
H     10.48700000    -10.25400000     -4.01200000
H      9.16300000     -9.73400000     -3.49400000
O     -6.07100000     14.12500000     -0.81800000
H     -6.81500000     14.32500000     -0.25000000
H     -6.17000000     13.19500000     -1.02200000
O      4.85300000      8.81200000     -6.90200000
H      3.96900000      8.44800000     -6.85800000
H      4.94200000      9.11600000     -7.80500000
O     11.63700000     -1.27100000     -9.88600000
H     11.12400000     -1.58900000    -10.62800000
H     11.05900000     -1.38000000     -9.13100000
O    -16.78900000      0.71000000      6.86500000
H    -17.52700000      0.57000000      7.45800000
H    -16.06800000      0.22000000      7.26100000
O     -3.44000000      2.08700000     -8.15400000
H     -4.17100000      2.66300000     -7.93300000
H     -3.74100000      1.60200000     -8.92300000
O     15.90600000      8.37000000     -0.59200000
H     16.02500000      8.79300000      0.25800000
H     15.23000000      8.89000000     -1.02600000
O     -7.08100000     -5.83100000    -14.57900000
H     -7.92000000     -6.18000000    -14.88100000
H     -6.62100000     -5.58600000    -15.38100000
O     12.11200000     -8.07800000     -2.51900000
H     12.66000000     -8.61900000     -1.95000000
H     11.47200000     -8.68900000     -2.88600000
O     -5.73600000     -5.95700000     -7.15400000
H     -6.58300000     -6.35800000     -6.95900000
H     -5.61800000     -5.30100000     -6.46600000
O    -15.60800000      1.14600000     -4.66200000
H    -15.20100000      1.77000000     -5.26400000
H    -15.65100000      1.61300000     -3.82700000
O     -3.31900000     12.70600000      2.87300000
H     -2.57300000     12.63700000      3.46900000
H     -3.90400000     13.33600000      3.29400000
O    -10.98100000     -9.82500000      5.59900000
H    -10.89500000    -10.70700000      5.23600000
H    -11.27200000     -9.96400000      6.50000000
O     -4.78300000     -9.46900000      0.17100000
H     -5.41000000     -9.46900000     -0.55200000
H     -5.31700000     -9.32600000      0.95200000
O     -4.45400000     -5.43100000    -13.32900000
H     -4.60900000     -4.71600000    -12.71200000
H     -5.30800000     -5.59200000    -13.72900000
O     10.90800000      9.08200000     -0.34800000
H     10.40400000      9.32900000     -1.12300000
H     11.39100000      8.30000000     -0.61500000
O      2.16300000     14.62100000     -3.10400000
H      2.67400000     14.95100000     -3.84300000
H      1.94200000     13.72200000     -3.34800000
O     -9.18700000      1.24700000    -14.06700000
H     -8.84200000      1.77900000    -14.78400000
H     -9.96800000      0.83000000    -14.43200000
O    -12.41200000      4.20100000      2.29200000
H    -11.71800000      3.54600000      2.22000000
H    -12.63800000      4.21000000      3.22200000
O     -2.53700000    -16.21500000      4.69500000
H     -3.30400000    -16.49700000      4.19700000
H     -2.80600000    -16.28800000      5.61100000
O     15.73000000      9.75000000      1.98100000
H     16.15600000      9.00900000      2.41100000
H     14.79700000      9.53400000      2.00000000
O     -7.59100000      8.25400000      1.24200000
H     -6.75600000      8.02500000      1.65000000
H     -8.25100000      7.85100000      1.80600000
O     -2.25500000     -4.18700000     -1.41200000
H     -1.81300000     -4.19000000     -0.56200000
H     -2.96900000     -4.81600000     -1.31200000
O      0.15700000     12.53000000      2.84400000
H     -0.30100000     13.30100000      3.17800000
H      1.07400000     12.67800000      3.07500000
O     -9.21500000      7.66000000     -4.44300000
H     -9.67800000      7.44700000     -5.25300000
H     -9.40400000      8.58700000     -4.29600000
O      4.37800000     11.85100000      5.47900000
H      4.83900000     11.06200000      5.76600000
H      3.97500000     12.19500000      6.27600000
O      9.29900000      2.89000000     -9.43400000
H     10.20400000      2.58800000     -9.34900000
H      8.88900000      2.25500000    -10.02100000
O      4.06200000     -7.17400000      3.53100000
H      3.46900000     -7.92300000      3.58700000
H      4.76800000     -7.47000000      2.95600000
O     -3.89100000     -8.07800000     -2.94000000
H     -4.74500000     -8.03200000     -3.37100000
H     -3.67100000     -9.01000000     -2.94400000
O      5.67200000     13.65200000      3.43000000
H      4.91300000     13.43100000      3.97000000
H      5.94800000     12.81600000      3.05300000
O     -4.73700000      5.65800000     -5.43900000
H     -5.39000000      4.95900000     -5.47500000
H     -3.94300000      5.26300000     -5.79900000
O      1.11600000    -13.70400000     12.35400000
H      1.72500000    -13.40300000     13.02900000
H      0.49200000    -12.98500000     12.25600000
O     -8.34700000     -5.27900000      9.84700000
H     -7.87900000     -5.49900000      9.04200000
H     -8.99900000     -4.63300000      9.57600000
O     -4.12900000      1.30900000    -16.84700000
H     -3.98400000      2.13200000    -16.38000000
H     -5.00300000      1.03000000    -16.57600000
O      6.86400000     -6.13800000     -2.31100000
H      6.40900000     -6.89300000     -1.93900000
H      7.76700000     -6.43500000     -2.42700000
O     -9.22400000     10.49500000     -4.40600000
H     -8.34700000     10.87900000     -4.41000000
H     -9.65000000     10.86400000     -5.18000000
O     -9.19100000    -14.75900000     -0.98800000
H     -9.39600000    -15.64500000     -0.69000000
H     -8.31500000    -14.83000000     -1.36700000
O      7.53400000     14.05800000     -1.75700000
H      7.98900000     13.49000000     -1.13500000
H      6.71900000     14.29300000     -1.31400000
O      6.79400000      2.65000000      8.76400000
H      6.64600000      1.96200000      9.41300000
H      7.45100000      3.22000000      9.16400000
O      6.76300000     -1.02500000      5.02200000
H      6.89800000     -0.66700000      5.89900000
H      6.45200000     -1.91800000      5.17200000
O      2.38000000     10.72400000    -10.78400000
H      1.66600000     10.14100000    -11.04000000
H      3.16500000     10.17700000    -10.83100000
O     -4.71000000     16.51100000     -1.45700000
H     -5.11900000     15.65300000     -1.34900000
H     -3.92000000     16.46900000     -0.91900000
O     -0.59700000     14.03800000      5.01200000
H     -0.39800000     13.13200000      5.25000000
H     -0.53400000     14.52100000      5.83600000
O      6.45400000      4.44100000      0.87400000
H      7.37300000      4.70500000      0.81600000
H      6.45600000      3.51300000      0.63900000
O      5.52600000     10.84200000      7.95500000
H      4.83800000     11.50700000      7.94300000
H      6.33300000     11.33000000      7.79100000
O      5.57800000     15.86300000     -0.66300000
H      6.14500000     16.48700000     -1.11600000
H      5.73200000     16.03000000      0.26600000
O     -9.02400000     -2.16400000     11.04100000
H     -8.17800000     -2.60000000     11.13600000
H     -9.47000000     -2.65400000     10.35000000
O      8.97400000      3.24400000     -6.54100000
H      8.63100000      4.12800000     -6.40800000
H      8.92500000      3.10800000     -7.48700000
O    -12.64700000      3.38500000     13.16400000
H    -12.01800000      4.08800000     13.32800000
H    -12.26600000      2.88600000     12.44200000
O    -10.85800000     -5.96900000     12.90000000
H     -9.98900000     -6.27000000     12.63400000
H    -11.39000000     -6.04100000     12.10800000
O     -4.37100000      0.50600000    -10.11100000
H     -3.79400000      0.12300000    -10.77100000
H     -5.25500000      0.30500000    -10.42000000
O      1.11800000      3.23300000     13.51300000
H      0.93900000      2.58300000     12.83400000
H      0.38300000      3.15200000     14.12100000
O      9.40500000     -6.87400000     -2.84800000
H     10.19000000     -7.13800000     -2.36700000
H      9.63100000     -7.01200000     -3.76800000
O     -8.62200000     13.63900000     -4.21400000
H     -8.12200000     12.83600000     -4.06800000
H     -7.99200000     14.34400000     -4.06300000
O      1.47200000      4.81300000     -6.89000000
H      2.14700000      4.54100000     -7.51200000
H      1.83500000      4.59400000     -6.03200000
O    -13.16600000      4.48200000     -2.22800000
H    -13.11000000      4.58000000     -1.27800000
H    -12.55800000      5.13700000     -2.57200000
O      3.15400000     -2.39400000    -14.01700000
H      3.40900000     -3.27000000    -14.30700000
H      2.31100000     -2.52200000    -13.58200000
O    -15.64300000     -1.29400000     -2.97000000
H    -16.01800000     -1.00900000     -2.13700000
H    -15.89400000     -0.61000000     -3.59100000
O      7.07200000    -11.70500000     -4.27700000
H      7.10200000    -10.78100000     -4.03200000
H      7.48300000    -12.16200000     -3.54300000
O     -4.10500000      6.14000000      5.90500000
H     -3.95700000      6.11800000      4.96000000
H     -3.44600000      5.54700000      6.26500000
O     -0.28100000     -7.40800000    -15.20100000
H     -0.90700000     -8.13100000    -15.15100000
H     -0.51000000     -6.94900000    -16.00900000
O      2.29000000      7.93500000     -7.32800000
H      1.47200000      7.92200000     -6.83100000
H      2.54600000      7.01400000     -7.38900000
O     -0.89500000     -0.77500000     13.06700000
H     -0.36600000     -0.92000000     13.85200000
H     -0.36800000     -0.18500000     12.52800000
O     -5.62700000     -4.19000000      5.66000000
H     -6.21300000     -3.43500000      5.71800000
H     -5.33800000     -4.19800000      4.74700000
O    -13.14500000      1.33500000     -2.91800000
H    -12.64400000      1.68000000     -2.18000000
H    -13.19800000      0.39400000     -2.75300000
O      6.09900000    -11.21800000     -1.32700000
H      6.31400000    -12.13700000     -1.49000000
H      6.33000000    -11.07700000     -0.40900000
O      3.84900000    -10.31000000      4.22700000
H      3.26800000    -10.79200000      3.63900000
H      3.30800000    -10.11500000      4.99200000
O      5.87700000      3.71000000    -13.13500000
H      6.20000000      2.82700000    -13.31300000
H      6.66100000      4.21000000    -12.90500000
O      2.89400000     14.95300000     -7.67900000
H      3.72200000     15.11000000     -8.13400000
H      3.09900000     15.09000000     -6.75400000
O     -7.68500000    -15.10700000      3.10900000
H     -7.71200000    -15.62300000      3.91500000
H     -7.85800000    -15.74100000      2.41300000
O      7.68700000      1.72800000     11.32900000
H      6.99300000      1.96500000     11.94500000
H      7.86700000      0.80600000     11.51300000
O     -4.15300000     -4.73400000      8.70900000
H     -3.86200000     -5.61000000      8.45500000
H     -3.65500000     -4.53700000      9.50300000
O     12.33300000      1.67800000     -1.41700000
H     12.57200000      2.54600000     -1.09400000
H     12.32200000      1.12600000     -0.63600000
O      4.31200000      7.00700000     11.92800000
H      5.10300000      6.49200000     12.08900000
H      4.05600000      7.32800000     12.79300000
O      7.12600000    -10.94300000      1.24500000
H      7.99700000    -10.73500000      0.90600000
H      7.21400000    -10.86700000      2.19500000
O     12.80400000      9.20600000      1.73700000
H     12.30200000      9.42000000      0.95000000
H     12.70000000      9.97100000      2.30300000
O     -6.93000000     -0.59700000      2.89800000
H     -7.57300000     -1.22000000      2.55800000
H     -7.19000000      0.24400000      2.52200000
O     11.62100000     12.25200000     -5.22200000
H     11.49500000     13.09800000     -5.65200000
H     10.73400000     11.92100000     -5.08300000
O     12.54800000      5.69600000      5.25100000
H     12.72500000      6.49000000      4.74600000
H     11.67800000      5.83900000      5.62500000
O      3.39400000      7.24900000     14.64900000
H      2.49300000      7.37000000     14.95100000
H      3.46100000      6.31200000     14.46700000
O    -15.68700000     -2.10200000      3.12600000
H    -15.55500000     -2.52800000      3.97200000
H    -16.05700000     -1.24700000      3.34300000
O     -7.16100000     10.07400000    -13.03200000
H     -7.41500000     10.46300000    -12.19500000
H     -7.94400000      9.61100000    -13.32800000
O     -2.84200000     -7.25800000      9.01500000
H     -2.27600000     -7.72600000      9.62900000
H     -2.23700000     -6.84200000      8.40100000
O      3.16300000     -5.76200000     -0.66500000
H      4.00700000     -6.15000000     -0.43300000
H      2.52000000     -6.28100000     -0.18200000
O      8.90000000      5.47800000      0.63600000
H      8.93400000      6.36700000      0.99100000
H      9.19600000      5.57000000     -0.26900000
O     14.62100000      0.77900000      6.68900000
H     15.32800000      0.13500000      6.72600000
H     14.10100000      0.51900000      5.92800000
O    -12.47600000     -7.75100000     -1.80200000
H    -12.02800000     -8.07100000     -2.58500000
H    -13.18400000     -7.20200000     -2.13900000
O      4.78200000     -3.10300000      8.61500000
H      5.45200000     -2.50400000      8.94400000
H      4.56700000     -2.76900000      7.74400000
O     11.24000000      8.47200000    -12.38800000
H     10.44500000      8.81200000    -12.79900000
H     10.96500000      7.65100000    -11.97900000
O      5.89200000     -2.02500000     -3.50200000
H      6.27700000     -1.55800000     -2.76000000
H      6.35800000     -2.86100000     -3.52700000
O     -4.56400000     12.30200000      7.10700000
H     -4.02900000     12.62800000      7.83000000
H     -5.22700000     11.75400000      7.52700000
O     -3.46900000      7.57500000      1.94000000
H     -2.76600000      7.92100000      1.39100000
H     -4.10000000      8.29200000      2.00300000
O     -9.48500000      3.36100000      0.12900000
H     -9.39000000      2.85100000     -0.67600000
H     -9.15700000      4.23000000     -0.09900000
O     -4.36800000      6.96700000    -15.97300000
H     -4.47600000      6.16600000    -16.48600000
H     -4.74600000      7.65400000    -16.52100000
O     -1.01900000      6.05800000    -12.66500000
H     -0.37000000      6.68100000    -12.33600000
H     -1.11000000      6.27600000    -13.59300000
O     -2.57800000      6.92300000     14.86200000
H     -2.90300000      6.15500000     14.39100000
H     -2.18900000      7.47400000     14.18200000
O     -7.73400000    -11.89700000    -10.61800000
H     -7.21900000    -11.46700000     -9.93500000
H     -7.61600000    -11.34500000    -11.39100000
O     -3.93500000     17.02800000      2.57000000
H     -3.16700000     16.52400000      2.83900000
H     -4.56300000     16.36900000      2.27300000
O     -7.77900000     -4.74600000      3.26100000
H     -8.15200000     -3.99900000      2.79300000
H     -6.87700000     -4.79900000      2.94700000
O      0.80000000    -14.41400000      1.85600000
H      1.46900000    -13.87600000      1.43300000
H      0.13400000    -13.78800000      2.14000000
O      1.52500000     11.87200000     11.47300000
H      2.10500000     11.32900000     12.00700000
H      1.05200000     11.24700000     10.92300000
O      0.01200000     -7.31700000     -8.50700000
H     -0.84100000     -6.89700000     -8.40200000
H      0.29600000     -7.51000000     -7.61400000
O    -10.38600000     -3.86900000     -3.78800000
H    -10.04100000     -3.10000000     -3.33500000
H    -11.10300000     -3.52900000     -4.32300000
O      5.86400000      7.04000000      1.84500000
H      5.58100000      6.14200000      1.67100000
H      6.80800000      6.97100000      1.98400000
O      6.36700000     -7.71100000     15.11400000
H      6.46300000     -6.94800000     14.54400000
H      5.49800000     -8.05600000     14.90900000
O     14.02900000     -5.98500000      1.07800000
H     14.72700000     -6.53600000      0.72400000
H     13.71900000     -6.45700000      1.85100000
O     -6.18200000    -10.71000000     -8.72600000
H     -5.68200000     -9.91900000     -8.92800000
H     -5.65700000    -11.16500000     -8.06800000
O      5.90900000      5.75400000     13.96300000
H      6.53700000      5.84100000     14.68100000
H      5.19800000      5.22800000     14.32900000
O     -5.77800000      1.10800000     11.72900000
H     -4.99800000      1.61800000     11.94500000
H     -6.49200000      1.55900000     12.18000000
O      3.20900000      1.07600000      7.16900000
H      3.02300000      1.02300000      6.23200000
H      3.91500000      1.71900000      7.23700000
O    -10.75100000     -3.06600000      6.20200000
H    -10.76500000     -2.43500000      5.48200000
H    -10.25600000     -3.81000000      5.85900000
O     -0.57200000     -5.32600000      1.83000000
H     -1.14400000     -5.83200000      2.40700000
H      0.02500000     -4.87100000      2.42500000
O    -11.46300000     -3.79900000      1.85700000
H    -11.69200000     -4.47300000      1.21700000
H    -12.16100000     -3.14800000      1.77800000
O      6.22200000    -12.08700000     -6.87700000
H      6.47700000    -12.27500000     -5.97400000
H      5.98100000    -12.94000000     -7.24000000
O     -1.02200000     -6.12400000      6.86800000
H     -1.51500000     -5.82400000      6.10400000
H     -0.14900000     -5.75000000      6.75000000
O    -14.39000000      0.64200000      2.23600000
H    -13.50400000      0.40700000      2.51100000
H    -14.82200000      0.92900000      3.04000000
O     -6.30300000      5.71300000      7.68400000
H     -5.58900000      5.64700000      7.05100000
H     -6.52000000      6.64500000      7.70400000
O      1.05700000    -16.18500000      7.21800000
H      0.88800000    -15.83600000      6.34200000
H      0.44100000    -15.71900000      7.78400000
O    -11.30600000      6.63300000     -2.90900000
H    -10.43300000      6.82600000     -3.25200000
H    -11.33600000      7.08300000     -2.06500000
O      5.86600000     14.15000000     -6.53600000
H      6.47500000     14.88300000     -6.45200000
H      6.07100000     13.58200000     -5.79300000
O     -6.38800000     -4.90300000     16.62400000
H     -6.60500000     -5.33200000     15.79600000
H     -5.62200000     -5.37800000     16.94600000
O    -10.40600000    -11.14500000     -4.14500000
H     -9.49700000    -11.38600000     -3.97000000
H    -10.87800000    -11.39300000     -3.35000000
O     12.45100000      1.36600000     -6.25200000
H     12.25400000      1.05800000     -5.36700000
H     13.25500000      0.90600000     -6.49200000
O     -5.97900000     14.99500000      2.39900000
H     -6.56300000     14.57900000      1.76500000
H     -6.05500000     14.45400000      3.18500000
O     12.59000000     -1.42500000      8.75600000
H     12.26200000     -2.17900000      9.24500000
H     13.23600000     -1.02500000      9.33900000
O     15.06000000     -9.39300000     -1.23600000
H     14.36000000     -9.59000000     -0.61400000
H     15.68800000    -10.10700000     -1.12300000
O      2.42200000     11.71400000     -5.78700000
H      1.80600000     11.93700000     -5.08900000
H      1.90000000     11.21900000     -6.41900000
O    -13.68000000      9.53100000     -2.77200000
H    -14.30000000      8.85700000     -2.49500000
H    -13.25400000      9.16200000     -3.54500000
O     -5.55700000     14.72800000      8.36200000
H     -4.67800000     14.51700000      8.67900000
H     -5.41900000     15.05700000      7.47400000
O     -7.96700000     13.47000000      1.04800000
H     -8.44800000     13.54200000      0.22400000
H     -8.46600000     12.83400000      1.56200000
O     17.24300000     -4.00000000     -1.90100000
H     18.03300000     -3.73100000     -1.43100000
H     17.35700000     -4.94000000     -2.04200000
O    -14.30600000      9.21100000     -6.59000000
H    -15.15400000      8.79800000     -6.43200000
H    -13.72200000      8.81600000     -5.94300000
O     -7.22800000      3.14900000      7.72700000
H     -6.45600000      2.75800000      8.13700000
H     -7.03700000      4.08600000      7.70300000
O     -2.23100000     16.04300000     -0.15400000
H     -2.12200000     15.30600000     -0.75400000
H     -1.37600000     16.14000000      0.26400000
O     10.49000000     -5.90200000     -8.35800000
H      9.97500000     -5.12700000     -8.58100000
H     11.39600000     -5.64600000     -8.53400000
O     -1.77400000    -17.45700000     -3.29800000
H     -1.44300000    -18.03400000     -3.98600000
H     -0.99200000    -17.18200000     -2.82000000
O      0.04700000      9.19000000    -15.93700000
H      0.15900000      8.63000000    -16.70500000
H     -0.82200000      8.96800000    -15.60400000
O      6.75500000      9.24000000    -13.11300000
H      6.43100000      8.39300000    -12.80700000
H      5.96600000      9.76900000    -13.23200000
O    -12.97100000     -5.37700000      3.75900000
H    -12.98300000     -6.23700000      3.33900000
H    -12.32000000     -4.87900000      3.26500000
O      3.08000000     -1.85800000      6.53400000
H      2.73400000     -1.03500000      6.88100000
H      3.51200000     -1.61100000      5.71700000
O     -5.42600000      1.82800000     -2.49800000
H     -5.27500000      1.07200000     -1.93100000
H     -5.32700000      1.48500000     -3.38600000
O      6.38600000     11.30600000      2.10900000
H      5.92200000     10.53900000      2.44600000
H      6.20700000     11.29900000      1.16800000
O     -7.55300000    -13.77800000     -4.02500000
H     -6.89200000    -13.60500000     -4.69600000
H     -7.62700000    -14.73200000     -4.00200000
O    -11.53500000     -5.46900000    -11.88000000
H    -11.69100000     -6.20600000    -12.47000000
H    -10.72500000     -5.69500000    -11.42200000
O      7.08700000     -8.17900000     12.19500000
H      7.62600000     -8.39700000     12.95500000
H      6.87900000     -9.02600000     11.79900000
O      4.78200000    -15.31000000     -4.90900000
H      4.35600000    -14.85500000     -5.63500000
H      5.34600000    -15.95800000     -5.33000000
O     -7.46900000     13.07500000      7.56600000
H     -8.15000000     13.74700000      7.54400000
H     -6.70500000     13.52000000      7.93200000
O     -1.31300000      3.38400000      4.57400000
H     -1.28800000      3.45700000      3.62000000
H     -0.91000000      2.53600000      4.75900000
O      5.05400000      3.80500000     -4.46100000
H      4.16200000      3.48800000     -4.60400000
H      5.55100000      3.02100000     -4.22500000
O     -1.12000000     10.21500000     14.96200000
H     -1.39400000      9.41900000     14.50600000
H     -0.16300000     10.18800000     14.93800000
O     -8.03600000     -4.75200000     -5.80000000
H     -8.54000000     -5.54300000     -5.61200000
H     -7.63700000     -4.51800000     -4.96200000
