# Supplementary material for: Integrated Multiscale Multilevel Approach to Open Shell Molecular Systems
Source: J Chem Theory Comput. 2023 Feb 13;19(5):1446–56. doi: 10.1021/acs.jctc.2c00805 (PMC10018740; doi:10.1021/acs.jctc.2c00805)
Supplement: Supplementary file 2 — ct2c00805_si_002.zip [file ct2c00805_si_002.zip › structures/PROXYL/frame66.xyz]

2585

C      0.58000000      0.22600000      1.92800000
H     -0.20400000      0.86700000      2.33100000
H      1.37900000      0.10000000      2.65900000
C      0.97000000      0.55200000      0.52400000
C      0.86100000      2.08400000      0.45400000
H      1.18000000      2.32500000     -0.56000000
H      1.58900000      2.44500000      1.18000000
H     -0.12000000      2.48300000      0.71000000
C      2.38700000      0.00800000      0.20200000
H      2.50200000      0.40500000     -0.80700000
H      3.17000000      0.42300000      0.83600000
H      2.28600000     -1.07800000      0.20000000
N     -0.06500000     -0.02800000     -0.32500000
O     -0.19700000      0.40900000     -1.48400000
C     -1.01500000     -0.85300000      0.40600000
C     -2.31800000     -0.06200000      0.69500000
H     -2.16400000      0.80700000      1.33600000
H     -2.75300000      0.30700000     -0.23300000
H     -3.04100000     -0.79500000      1.05300000
C     -1.29800000     -2.10900000     -0.34800000
H     -0.37800000     -2.64700000     -0.57500000
H     -1.86000000     -2.05100000     -1.28000000
H     -1.90100000     -2.78200000      0.26200000
C     -0.16300000     -1.09200000      1.63700000
H     -0.83500000     -1.28600000      2.47300000
H      0.50300000     -1.93000000      1.43500000
O      1.73000000      0.03500000      8.06400000
H      1.42000000     -0.46600000      7.30900000
H      2.49700000      0.50600000      7.74000000
O     -8.78700000      4.27800000     -3.34200000
H     -8.56800000      5.19800000     -3.48800000
H     -7.94100000      3.82900000     -3.33600000
O     11.10300000     -7.00000000      0.14900000
H     11.91500000     -7.24900000      0.59100000
H     11.01500000     -7.63300000     -0.56400000
O     -1.06100000     -2.96500000     -7.38500000
H     -0.53400000     -2.16700000     -7.33400000
H     -0.59600000     -3.52000000     -8.01000000
O      2.51100000      8.25400000     11.65300000
H      1.76000000      8.03800000     11.10000000
H      2.32100000      7.83100000     12.49100000
O      4.00300000      4.93800000    -11.22700000
H      3.06900000      4.86500000    -11.42300000
H      4.39700000      5.24300000    -12.04500000
O      9.56800000      6.69800000    -10.07700000
H      8.86400000      7.26400000    -10.39300000
H      9.66400000      6.92900000     -9.15300000
O     10.97800000    -11.72200000     -0.22800000
H     11.69700000    -11.24500000     -0.64300000
H     10.83300000    -12.47800000     -0.79700000
O     -3.55200000     -4.98200000     -5.84200000
H     -4.31300000     -5.15800000     -5.28800000
H     -3.31400000     -5.83600000     -6.20100000
O     15.24000000      7.34100000     -4.48800000
H     14.33100000      7.56600000     -4.68700000
H     15.33700000      6.44000000     -4.79700000
O     -0.76600000     -9.59600000      1.44800000
H     -1.10100000     -9.47200000      2.33600000
H     -0.38900000     -8.74800000      1.21300000
O     -8.58300000    -13.64900000      6.57100000
H     -8.03800000    -14.07900000      5.91300000
H     -9.48000000    -13.78400000      6.26400000
O     -7.57700000      7.02700000     11.97100000
H     -7.73200000      6.08500000     12.03300000
H     -7.91600000      7.26900000     11.11000000
O      3.83200000     12.20600000     10.08400000
H      4.26400000     12.07500000     10.92700000
H      4.13500000     11.47700000      9.54300000
O      6.41500000      4.39400000     -1.91400000
H      7.07800000      4.37800000     -2.60400000
H      5.81100000      3.68800000     -2.14600000
O      8.53100000      4.30200000     -9.90600000
H      8.87000000      5.19700000     -9.89600000
H      8.94300000      3.88100000     -9.15100000
O     11.59100000      7.87900000      7.92700000
H     12.17400000      7.14900000      7.72000000
H     12.13200000      8.66000000      7.81000000
O      6.53500000     -0.98700000    -14.56600000
H      5.96600000     -0.71100000    -15.28500000
H      5.95400000     -1.45800000    -13.96800000
O      8.04500000      0.97900000      6.45300000
H      8.50400000      0.17300000      6.68900000
H      7.32900000      0.69000000      5.88800000
O     -7.25200000    -14.55800000     -4.46000000
H     -6.60700000    -15.01000000     -5.00500000
H     -6.81300000    -13.75200000     -4.18800000
O     -8.55000000     10.85100000    -11.89700000
H     -7.60800000     11.00800000    -11.95400000
H     -8.85100000     11.44300000    -11.20800000
O    -14.77700000     -0.43800000     -2.78500000
H    -14.68800000     -0.65900000     -3.71300000
H    -15.38200000     -1.09500000     -2.44000000
O     10.33100000     -0.67000000     12.64300000
H      9.71500000     -1.39100000     12.51200000
H     10.70000000     -0.50900000     11.77500000
O     13.17500000     -1.36300000     -9.64900000
H     13.73200000     -0.59000000     -9.55100000
H     12.59000000     -1.33300000     -8.89300000
O     -1.45000000      0.21600000    -11.04400000
H     -1.77300000      0.17800000    -10.14400000
H     -0.58300000      0.61500000    -10.97200000
O     -0.78600000     14.00200000      9.47500000
H     -0.03400000     14.11100000     10.05600000
H     -1.36500000     13.39800000      9.94100000
O     -6.96700000     -5.41500000    -12.19000000
H     -6.88000000     -5.40800000    -11.23700000
H     -7.49000000     -6.19500000    -12.37700000
O      2.34200000      3.19400000     -3.37400000
H      2.65700000      2.78100000     -4.17900000
H      1.39400000      3.06800000     -3.39600000
O     -0.88400000     -9.85200000    -15.25100000
H     -0.91400000     -9.40100000    -14.40700000
H     -1.80200000    -10.00300000    -15.47500000
O     -1.68700000     -6.04300000     14.41400000
H     -0.95700000     -5.44100000     14.27400000
H     -2.41700000     -5.47900000     14.67000000
O      8.99900000      8.33400000     -1.58800000
H      8.10400000      8.13800000     -1.31000000
H      9.50600000      8.33900000     -0.77700000
O      7.37000000    -11.88800000     -9.90400000
H      7.21400000    -11.71900000     -8.97400000
H      6.91800000    -12.71300000    -10.07700000
O     10.60400000      8.60800000     -3.99800000
H     10.08000000      9.34600000     -4.31200000
H     10.19600000      8.36000000     -3.16900000
O     -7.97500000     -3.85900000     -3.80500000
H     -7.62100000     -4.68500000     -4.13500000
H     -7.89400000     -3.92600000     -2.85400000
O     -4.70300000    -10.39400000      6.30400000
H     -5.64500000    -10.54100000      6.38900000
H     -4.61200000     -9.44100000      6.27100000
O      0.51800000      6.62900000     10.43800000
H      0.39300000      7.27200000      9.73900000
H     -0.31500000      6.62500000     10.91100000
O     13.60300000      5.10100000     11.90500000
H     12.91900000      5.23400000     11.24900000
H     14.35600000      4.78400000     11.40500000
O     -4.46400000     10.81300000     13.83300000
H     -3.97000000     11.19500000     13.10800000
H     -4.89700000     10.05000000     13.45200000
O     -9.37700000     10.08700000      3.21100000
H     -9.02000000     10.40800000      2.38300000
H    -10.32000000     10.02500000      3.05700000
O     -9.23800000    -10.55700000     -3.25100000
H    -10.07800000    -10.91300000     -3.54000000
H     -8.68200000    -11.32700000     -3.12900000
O     -4.50200000     -3.51900000      0.86000000
H     -5.32900000     -3.53100000      1.34200000
H     -4.76200000     -3.48300000     -0.06000000
O     13.69700000     -1.35700000      1.26900000
H     13.43800000     -1.68100000      0.40600000
H     14.42600000     -1.92100000      1.52700000
O     -7.85300000     -8.47400000     -1.82400000
H     -8.51700000     -7.82100000     -1.60400000
H     -8.31700000     -9.11700000     -2.36000000
O      9.39100000    -13.93800000     -1.03700000
H      9.08800000    -14.68600000     -1.55000000
H      9.84000000    -14.32800000     -0.28700000
O     -8.90000000      2.90200000    -12.16900000
H     -9.51900000      3.39200000    -12.71000000
H     -8.46700000      3.56900000    -11.63600000
O      9.23000000     10.71400000     -5.23700000
H      8.50600000     11.28800000     -5.48800000
H      9.99500000     11.28800000     -5.21900000
O     -2.28000000      2.80500000    -15.99700000
H     -2.02200000      2.29700000    -15.22800000
H     -1.53800000      2.72700000    -16.59600000
O     13.02300000      2.65000000     -3.47200000
H     13.67700000      3.34500000     -3.54600000
H     12.47000000      2.91800000     -2.73800000
O      3.23800000     -8.36600000     10.12500000
H      3.47400000     -9.29000000     10.21100000
H      2.44600000     -8.27200000     10.65500000
O     11.01900000     11.10400000      8.78900000
H     11.62500000     11.04600000      8.05000000
H     10.15000000     11.03100000      8.39300000
O      0.55300000    -11.41900000     11.97000000
H      1.16900000    -11.30700000     12.69400000
H     -0.25800000    -11.01800000     12.28100000
O     -4.92300000      2.19300000      3.38900000
H     -4.84100000      1.57200000      4.11300000
H     -4.35800000      2.92500000      3.63700000
O     10.75500000     -4.18500000     10.70500000
H     11.44100000     -4.41000000     11.33300000
H     10.60400000     -4.99300000     10.21500000
O      4.54900000      5.04700000     -8.57800000
H      4.96800000      5.79600000     -8.15400000
H      4.64100000      5.21900000     -9.51500000
O     -3.85300000     -8.60600000    -14.09700000
H     -3.61400000     -7.99100000    -14.79100000
H     -3.03600000     -8.76200000    -13.62300000
O    -16.97500000     -2.51000000     -2.62000000
H    -16.81000000     -3.41900000     -2.87300000
H    -17.92800000     -2.42600000     -2.63500000
O      0.59600000     -8.01200000     11.45300000
H      0.98100000     -8.40600000     12.23600000
H     -0.31800000     -7.85200000     11.69100000
O     15.76500000      3.43400000     -1.97800000
H     15.27200000      2.96400000     -1.30500000
H     15.71500000      4.35200000     -1.71300000
O    -10.60000000      8.15300000     -0.28300000
H    -10.40100000      8.69300000     -1.04800000
H    -10.10100000      8.55300000      0.42900000
O      0.54200000     10.71400000      8.85000000
H      1.19400000     10.01700000      8.77300000
H      0.58100000     11.17200000      8.01000000
O      7.06900000      5.68300000      6.41700000
H      6.45700000      5.10300000      5.96500000
H      7.54500000      5.10800000      7.01700000
O     -5.12500000    -13.01800000      8.64900000
H     -5.27800000    -13.76100000      8.06500000
H     -4.38000000    -13.28600000      9.18700000
O    -15.86300000      3.16700000     -4.81000000
H    -16.66400000      3.60200000     -4.51800000
H    -15.34800000      3.05300000     -4.01100000
O     -2.29700000    -17.34200000     -1.91000000
H     -1.75300000    -17.85300000     -2.50900000
H     -2.32800000    -17.86500000     -1.10900000
O     -1.47300000      1.77800000      5.25300000
H     -1.18000000      1.67100000      6.15800000
H     -2.39900000      1.53600000      5.27200000
O      6.79600000     10.71700000     10.90600000
H      7.09200000      9.84000000     11.14700000
H      6.58300000     10.65100000      9.97600000
O    -13.12500000     12.66200000     -1.02200000
H    -13.63000000     13.33400000     -0.56500000
H    -13.27000000     11.86500000     -0.51200000
O     11.63800000      6.99100000      1.35700000
H     11.55500000      7.83800000      0.91900000
H     11.43600000      7.17500000      2.27400000
O     -1.84900000     12.08400000     -7.46200000
H     -2.20700000     12.91600000     -7.15200000
H     -1.65800000     11.59400000     -6.66200000
O      0.82000000    -13.42400000      1.85400000
H      1.41000000    -14.15700000      2.03400000
H     -0.05500000    -13.77700000      2.01200000
O      7.31400000     -6.91900000     -1.10000000
H      6.42400000     -6.81900000     -0.76300000
H      7.69600000     -7.61600000     -0.56600000
O     -0.92200000    -16.07300000     -4.88400000
H     -0.83900000    -15.54900000     -5.68100000
H     -1.85800000    -16.05400000     -4.68200000
O     -0.30400000      5.36400000      5.29900000
H     -0.67300000      6.22100000      5.51500000
H     -0.88900000      4.73800000      5.72500000
O      4.17200000     13.69400000     -6.19200000
H      4.30600000     14.49000000     -6.70700000
H      3.31600000     13.81700000     -5.78100000
O     -6.23800000      1.58400000     17.56200000
H     -6.19500000      1.57400000     16.60600000
H     -6.71800000      2.38500000     17.77100000
O      2.36600000      5.46600000     -7.22400000
H      2.22700000      4.77400000     -6.57800000
H      3.00700000      5.10100000     -7.83300000
O      8.54600000     -5.45800000      1.04800000
H      8.98800000     -5.84500000      1.80400000
H      9.11900000     -5.66000000      0.30700000
O     15.66900000     -6.17900000      6.94200000
H     16.60300000     -6.36600000      6.85400000
H     15.57800000     -5.27200000      6.65200000
O      1.00900000      9.68500000     -8.01300000
H      0.62700000     10.52100000     -8.27900000
H      1.47300000      9.37500000     -8.79000000
O      1.39000000     16.72000000     -6.24700000
H      0.88700000     15.94500000     -5.99700000
H      1.60800000     17.14200000     -5.41500000
O    -10.00500000     -9.08900000     -7.97800000
H    -10.55000000     -8.33500000     -7.75300000
H     -9.50300000     -9.26800000     -7.18300000
O      6.63200000      7.13900000     -1.63400000
H      5.81000000      7.52600000     -1.93600000
H      6.52600000      6.20000000     -1.78800000
O     16.22700000     -5.68400000     -4.80100000
H     16.85400000     -4.97700000     -4.64800000
H     16.53800000     -6.40300000     -4.25000000
O     -7.26100000     -2.89200000      1.71500000
H     -7.35400000     -2.36800000      0.91900000
H     -8.11900000     -3.29900000      1.83500000
O     -7.19600000      9.04900000     -9.64700000
H     -7.55400000      9.08800000    -10.53400000
H     -7.81800000      9.54600000     -9.11600000
O     -4.10400000     -9.71300000     14.35800000
H     -4.74500000    -10.27500000     14.79200000
H     -4.35700000     -8.82400000     14.60700000
O    -11.15800000     -5.51100000      4.08400000
H    -10.82600000     -5.67700000      4.96600000
H    -11.14800000     -6.36900000      3.65900000
O     -1.28200000      6.11300000     -0.04800000
H     -1.51700000      6.09900000      0.88000000
H     -1.61200000      5.28200000     -0.39100000
O      8.53400000      8.98600000     -7.61500000
H      8.68000000      9.44500000     -6.78800000
H      7.58200000      8.95100000     -7.70500000
O      2.19900000      5.36200000    -17.83100000
H      1.96600000      5.75900000    -16.99100000
H      1.38800000      5.38200000    -18.33800000
O    -10.08200000    -11.59400000      9.75100000
H    -10.41500000    -10.83900000      9.26500000
H    -10.77300000    -12.25100000      9.67600000
O     -2.41400000      6.21000000      2.53000000
H     -3.12000000      5.97900000      1.92600000
H     -2.21700000      5.39500000      2.99200000
O     -3.81600000     15.96500000     -4.52500000
H     -4.00000000     16.84000000     -4.86600000
H     -3.23600000     16.11500000     -3.77900000
O      5.79300000      1.63800000    -10.97300000
H      6.32100000      1.29600000    -10.25200000
H      6.23600000      2.44600000    -11.23200000
O     -2.89800000     14.37600000     -6.89600000
H     -3.27200000     14.75700000     -6.10100000
H     -3.52900000     14.58900000     -7.58300000
O      7.84100000     11.76300000     -0.75800000
H      7.20500000     11.72900000     -0.04400000
H      7.83300000     12.67700000     -1.04200000
O    -13.60500000      6.82500000      7.02100000
H    -13.94100000      5.96300000      7.26500000
H    -12.67700000      6.67800000      6.83800000
O      6.64000000    -10.78500000     11.34400000
H      6.10200000    -10.53100000     12.09400000
H      7.28400000    -10.08200000     11.26200000
O     -2.56400000     -5.72300000    -13.79800000
H     -3.29900000     -6.03700000    -14.32400000
H     -2.87900000     -4.90700000    -13.40900000
O     -0.79000000      9.05500000      6.57800000
H      0.06000000      8.65500000      6.76400000
H     -0.95800000      8.84400000      5.65900000
O    -17.52300000      0.88400000     -1.55200000
H    -17.62100000      1.34400000     -2.38600000
H    -16.57800000      0.77200000     -1.44900000
O     -6.41700000    -11.41300000     -1.97800000
H     -5.89900000    -12.01400000     -1.44300000
H     -6.67300000    -10.71500000     -1.37500000
O     -3.74500000      9.99500000     -3.96300000
H     -3.20700000      9.69200000     -3.23300000
H     -4.02800000     10.87200000     -3.70500000
O    -16.02000000     -6.08700000      1.70300000
H    -16.06900000     -5.88500000      2.63700000
H    -16.88600000     -6.43300000      1.48700000
O     11.39400000      9.36500000      0.18900000
H     10.94900000     10.17600000      0.43600000
H     11.33200000      9.33900000     -0.76500000
O    -11.97200000     -8.09100000     -1.58900000
H    -11.02400000     -8.10100000     -1.45700000
H    -12.27100000     -7.31100000     -1.12000000
O      1.75500000     -2.13000000     15.15400000
H      2.22200000     -2.21000000     14.32300000
H      1.63600000     -1.18800000     15.27200000
O    -14.30900000      6.77700000     -4.50900000
H    -13.42900000      6.40100000     -4.52800000
H    -14.72000000      6.38500000     -3.73800000
O      7.10200000     -1.37800000     14.81300000
H      7.97800000     -1.72000000     14.99100000
H      6.51800000     -2.11800000     14.97900000
O      2.85200000     12.32300000     -0.08700000
H      2.58100000     11.41500000      0.04600000
H      3.01100000     12.39000000     -1.02900000
O      3.20400000      6.73000000     16.81900000
H      3.87100000      6.07600000     17.02800000
H      3.28100000      6.85700000     15.87300000
O      8.90500000     -5.48700000     -5.72700000
H      8.18400000     -5.94800000     -6.15600000
H      8.55300000     -5.23300000     -4.87400000
O     -8.50200000     -9.13000000    -11.69800000
H     -8.60400000     -9.40800000    -12.60800000
H     -7.61700000     -8.77000000    -11.65500000
O     -9.45800000    -10.44700000      4.26600000
H    -10.00700000    -10.62200000      5.03100000
H    -10.06900000    -10.13300000      3.59900000
O    -14.95200000     -3.10000000      5.07600000
H    -15.21300000     -2.76100000      5.93200000
H    -15.43100000     -2.55900000      4.44800000
O      2.76000000     -1.87300000     10.06800000
H      2.75800000     -2.72000000      9.62100000
H      2.36400000     -1.27000000      9.43900000
O     -1.75400000     -5.40800000      8.94600000
H     -2.31200000     -6.17800000      9.05100000
H     -0.92500000     -5.65400000      9.35700000
O     -1.79800000      9.00800000     -8.63400000
H     -1.85900000      9.76000000     -8.04500000
H     -1.09000000      8.47600000     -8.27100000
O      1.22000000     -7.42500000      0.80600000
H      0.47800000     -6.97500000      0.40200000
H      1.95400000     -6.82000000      0.70000000
O     16.33200000     -2.35000000      2.46600000
H     16.74900000     -1.90600000      3.20500000
H     16.95200000     -2.24800000      1.74500000
O     -4.48800000     -3.11500000     -9.23600000
H     -4.04500000     -2.74900000     -8.47100000
H     -3.82200000     -3.65400000     -9.66400000
O      7.62400000     10.21200000    -12.74500000
H      7.16200000      9.38600000    -12.88800000
H      8.52400000     10.03300000    -13.01700000
O      8.04100000     -4.49300000    -13.88700000
H      7.90000000     -4.43600000    -14.83200000
H      7.21600000     -4.83500000    -13.54200000
O     -7.81200000     12.54800000     -6.06800000
H     -8.28800000     12.31800000     -5.27000000
H     -7.10000000     13.11300000     -5.76900000
O    -12.03300000     -5.12800000     -2.49000000
H    -12.79000000     -4.92900000     -1.94000000
H    -12.40100000     -5.26700000     -3.36300000
O     -7.71000000      2.98100000      3.46000000
H     -8.24400000      2.23700000      3.18000000
H     -6.81400000      2.64500000      3.46000000
O      5.73500000     -0.54700000     12.29000000
H      5.71200000      0.34500000     12.63500000
H      6.31400000     -1.02000000     12.88800000
O     -6.39400000      0.72600000    -12.14100000
H     -5.88300000      1.32400000    -11.59700000
H     -7.25400000      1.14000000    -12.20900000
O     10.52800000      1.24300000    -10.61800000
H     11.27500000      1.81700000    -10.45000000
H     10.91800000      0.38100000    -10.76700000
O     -0.48500000    -14.19000000     12.36400000
H      0.33200000    -14.56800000     12.03900000
H     -0.50300000    -13.30600000     11.99900000
O     -3.47000000    -12.93200000      6.02300000
H     -3.04300000    -12.64500000      5.21600000
H     -4.09400000    -12.23400000      6.22500000
O    -10.04300000     14.52800000      2.56800000
H    -10.72200000     13.89200000      2.34300000
H    -10.49700000     15.37000000      2.57700000
O      0.33200000     -5.00900000      3.57100000
H     -0.52900000     -5.13700000      3.17300000
H      0.18200000     -5.12700000      4.50900000
O     -2.04100000      3.55900000      3.29800000
H     -1.65700000      2.90200000      3.87900000
H     -1.42300000      3.62700000      2.57100000
O     -9.39400000     -5.54400000     12.87800000
H     -9.32200000     -5.35200000     11.94400000
H    -10.19000000     -6.07000000     12.95400000
O     11.70400000     -5.59500000     -4.13800000
H     12.37000000     -5.90700000     -4.75100000
H     10.96600000     -6.19100000     -4.26100000
O    -15.63200000     -7.35000000     -2.76200000
H    -15.95800000     -7.09100000     -3.62400000
H    -15.84800000     -6.61100000     -2.19200000
O      8.41400000      8.29400000      4.04700000
H      7.92000000      7.47900000      3.96200000
H      8.23300000      8.77000000      3.23700000
O      1.40400000      3.35500000      7.06300000
H      0.59000000      3.65300000      7.46900000
H      2.08900000      3.62300000      7.67600000
O     -8.47100000     10.27600000     -4.31700000
H     -7.78700000      9.63200000     -4.50000000
H     -9.28900000      9.81600000     -4.50800000
O     -5.81500000     -7.58400000     14.09000000
H     -6.69000000     -7.96000000     14.19000000
H     -5.94700000     -6.64200000     14.19600000
O     -2.01000000    -12.60300000    -12.28400000
H     -2.64100000    -11.88700000    -12.20600000
H     -1.19200000    -12.23900000    -11.94600000
O     -0.45000000    -13.24700000     -1.56100000
H     -0.05100000    -12.50200000     -1.11200000
H     -0.89800000    -13.73300000     -0.86800000
O      1.39500000      5.71700000     -2.77600000
H      2.01200000      6.29600000     -3.22400000
H      1.85200000      4.87800000     -2.72100000
O      2.76300000      0.74500000     12.01700000
H      2.05400000      0.31300000     11.54000000
H      3.50100000      0.13900000     11.95100000
O      3.43700000     17.92700000      0.35800000
H      3.95900000     17.13900000      0.20400000
H      4.02300000     18.65000000      0.13400000
O    -12.87400000     -3.17500000      0.83800000
H    -13.16500000     -3.57700000      1.65700000
H    -13.43800000     -2.40900000      0.73400000
O    -10.96700000      2.04400000     10.14100000
H    -10.59500000      2.78800000      9.66800000
H    -11.09000000      2.36500000     11.03400000
O      1.67700000     -6.10000000     13.58000000
H      2.50200000     -5.94700000     13.11900000
H      1.72000000     -7.01700000     13.84800000
O      5.75700000     -3.78300000     10.93800000
H      5.75100000     -3.30000000     10.11100000
H      5.44900000     -3.15000000     11.58700000
O     -4.55000000      3.22700000     -6.71400000
H     -4.30700000      2.31300000     -6.56600000
H     -4.19300000      3.69400000     -5.95800000
O     12.96000000     -3.11800000      3.50600000
H     12.96100000     -2.36700000      2.91200000
H     12.12800000     -3.05200000      3.97400000
O      0.74300000     -4.88600000     -1.49400000
H      1.65900000     -4.78800000     -1.23400000
H      0.50500000     -4.03100000     -1.85300000
O     13.97100000     -8.08300000      6.80900000
H     13.45900000     -7.86700000      6.02900000
H     14.72300000     -7.49100000      6.77300000
O    -13.95800000     -1.53100000     -5.36300000
H    -14.52500000     -1.06900000     -5.98100000
H    -13.11300000     -1.58600000     -5.80800000
O     -1.05200000    -14.38000000     -7.22400000
H     -0.20200000    -13.94300000     -7.28800000
H     -1.46400000    -14.22800000     -8.07400000
O     10.16300000      5.43000000     11.83200000
H      9.31500000      5.03300000     11.63500000
H      9.95800000      6.34000000     12.04500000
O     -3.63100000     -8.18500000     -3.91900000
H     -3.65200000     -8.83700000     -3.21800000
H     -2.89800000     -8.45400000     -4.47400000
O    -14.58500000      2.34800000     -2.42400000
H    -14.42300000      1.40600000     -2.47500000
H    -13.73900000      2.72400000     -2.18200000
O     -3.42600000     -0.89700000     -3.35300000
H     -2.80600000     -1.58100000     -3.60300000
H     -4.19800000     -1.06400000     -3.89300000
O      1.29100000     -9.44400000     -8.03800000
H      0.87500000     -8.69300000     -8.46100000
H      2.11800000     -9.10100000     -7.70000000
O      6.66100000    -10.98400000      8.26000000
H      7.51600000    -11.11100000      8.67200000
H      6.03000000    -11.22300000      8.93900000
O     -3.79900000     -4.04800000     15.28100000
H     -3.87400000     -3.19700000     15.71300000
H     -4.67800000     -4.42200000     15.33400000
O     13.52000000     -1.76300000     -1.35100000
H     13.34500000     -2.63200000     -1.71200000
H     13.80600000     -1.24400000     -2.10300000
O      5.69300000    -10.52600000     -3.72900000
H      4.77100000    -10.68600000     -3.92900000
H      5.99600000    -11.34000000     -3.32700000
O      3.42300000     -4.35900000     -2.80500000
H      3.88600000     -4.13900000     -1.99600000
H      3.06500000     -3.52500000     -3.10900000
O     10.22300000      3.20200000     -7.57700000
H     10.16100000      3.10600000     -6.62700000
H     11.15600000      3.10300000     -7.76700000
O      1.87400000     13.98400000     11.47300000
H      1.82200000     13.48500000     12.28800000
H      2.36000000     13.41600000     10.87500000
O    -14.18600000      6.28100000      0.95800000
H    -14.29100000      6.95600000      0.28800000
H    -13.24500000      6.26200000      1.13400000
O     -1.30600000    -10.10400000     13.49800000
H     -2.24300000    -10.29700000     13.53000000
H     -1.18000000     -9.42100000     14.15700000
O      2.63900000     -4.55200000    -14.88300000
H      2.01100000     -3.91300000    -14.54500000
H      2.16700000     -5.38500000    -14.86400000
O     -9.08500000     -6.87100000      5.39100000
H     -8.21600000     -6.67100000      5.04200000
H     -9.27000000     -7.75700000      5.08100000
O    -18.24400000     -0.01700000      0.95200000
H    -17.87400000      0.34000000      0.14500000
H    -18.42000000     -0.93600000      0.74900000
O     -8.66400000     -4.30400000      6.94400000
H     -8.64600000     -5.08500000      6.39000000
H     -8.84600000     -3.58500000      6.33900000
O     -0.05200000     -6.13800000    -12.50700000
H      0.45400000     -5.34200000    -12.67000000
H     -0.86700000     -6.00700000    -12.99100000
O     -1.68900000     -8.70600000    -12.49500000
H     -1.22200000     -7.96000000    -12.12000000
H     -1.73900000     -9.34100000    -11.78000000
O     -2.40500000     -2.83400000     11.63000000
H     -3.30600000     -3.03200000     11.88500000
H     -1.93100000     -2.76100000     12.45800000
O      7.20900000      1.65100000    -14.30500000
H      7.37400000      1.93000000    -13.40400000
H      7.08300000      0.70500000    -14.24400000
O      6.61900000    -15.84800000      0.43200000
H      6.05900000    -15.33400000     -0.15000000
H      7.10600000    -16.42700000     -0.15400000
O      2.83500000     -4.05900000     16.89700000
H      2.56000000     -3.34500000     16.32200000
H      2.32500000     -3.93200000     17.69700000
O     -1.01700000     -5.66200000     -3.56900000
H     -1.13500000     -6.57700000     -3.82400000
H     -0.36700000     -5.69000000     -2.86700000
O     -7.57700000      0.48100000     11.53700000
H     -6.89900000      0.68600000     10.89300000
H     -7.94300000     -0.35300000     11.24200000
O      7.32900000     -7.46000000     -9.49200000
H      7.44400000     -7.98500000     -8.70000000
H      7.65900000     -6.59400000     -9.25500000
O     -2.53200000      3.93400000     -0.81200000
H     -2.57900000      3.33400000     -1.55600000
H     -3.27400000      3.69000000     -0.25900000
O     -2.82800000     14.32200000    -10.07500000
H     -3.26500000     15.11900000    -10.37400000
H     -2.02700000     14.63200000     -9.65100000
O     14.32200000     10.21600000     -1.25300000
H     14.37300000      9.56400000     -0.55400000
H     15.04400000      9.99400000     -1.84100000
O      4.86800000      9.25100000     -3.16600000
H      4.50400000     10.12900000     -3.28400000
H      5.80900000      9.36100000     -3.30100000
O    -12.49400000     -2.92900000    -13.10700000
H    -12.25900000     -3.44300000    -13.88000000
H    -12.05400000     -3.37400000    -12.38200000
O     11.41800000      0.89500000     14.71200000
H     11.99900000      1.56200000     14.34600000
H     11.12700000      0.38900000     13.95400000
O      5.76300000     -9.65100000    -10.06300000
H      6.30800000     -8.87800000     -9.91800000
H      6.37500000    -10.38600000    -10.02300000
O      0.37400000    -10.87500000    -11.90300000
H      0.20500000     -9.98300000    -12.20400000
H      1.04700000    -10.77800000    -11.23000000
O    -15.46800000     -0.28600000     -8.90000000
H    -15.46000000      0.23400000     -8.09600000
H    -14.58600000     -0.18600000     -9.25800000
O     -3.98800000     -6.53900000    -16.07100000
H     -3.83100000     -6.85700000    -16.96000000
H     -4.90900000     -6.27900000    -16.06900000
O     10.95500000      6.67600000      4.27200000
H     11.12900000      5.85400000      4.73100000
H     10.00600000      6.78600000      4.32700000
O      8.97000000      7.32900000     13.82000000
H      8.16700000      7.74400000     13.50500000
H      9.56300000      8.05900000     13.99800000
O      9.55900000     -0.04200000      0.49300000
H     10.29900000     -0.19000000     -0.09600000
H      8.83700000      0.20400000     -0.08600000
O     10.26200000    -11.70700000     -5.95200000
H     10.10200000    -11.30600000     -6.80700000
H     10.55400000    -12.59500000     -6.15500000
O     -9.26000000     -6.67300000     -5.29800000
H     -9.90900000     -7.36300000     -5.16400000
H     -9.76200000     -5.93600000     -5.64500000
O     -9.39500000     -3.23700000     14.27600000
H     -9.26900000     -4.02100000     13.74200000
H     -9.80400000     -3.55800000     15.08000000
O      0.29200000    -16.38200000     -2.26800000
H     -0.08700000    -16.31300000     -3.14400000
H     -0.42000000    -16.13400000     -1.67800000
O     15.05600000     -7.29200000      1.32100000
H     15.84600000     -7.21500000      0.78700000
H     14.47900000     -7.86400000      0.81500000
O      0.67900000     -6.74800000      8.72200000
H      0.85800000     -7.43600000      9.36300000
H      0.50200000     -7.21900000      7.90800000
O      0.47800000     -2.40300000     -2.76000000
H      0.10800000     -2.58600000     -3.62400000
H      1.21900000     -1.82300000     -2.93400000
O     -5.42000000     -8.90700000    -10.74200000
H     -6.06700000     -9.05500000    -10.05100000
H     -4.92900000     -8.13900000    -10.44900000
O    -11.82300000     -0.31700000    -13.74300000
H    -12.04300000     -1.24800000    -13.71000000
H    -11.59600000     -0.09200000    -12.84100000
O     -8.00700000     -4.06800000     -1.14700000
H     -7.06700000     -3.89900000     -1.08400000
H     -8.40400000     -3.19900000     -1.20400000
O    -15.97400000      1.20800000      6.39900000
H    -16.20200000      0.77000000      5.57800000
H    -15.01800000      1.24900000      6.39000000
O     -5.88100000      1.15300000     14.92000000
H     -4.94400000      0.96000000     14.95200000
H     -6.27900000      0.35300000     14.57700000
O     -8.20900000      6.53500000      9.38300000
H     -8.80500000      5.93400000      8.93600000
H     -8.20200000      7.31900000      8.83300000
O     15.08200000      8.13400000      0.91400000
H     14.97800000      8.93500000      1.42700000
H     15.21900000      7.44800000      1.56700000
O      2.22600000    -13.25800000     10.67500000
H      1.58800000    -12.69900000     11.11900000
H      2.24300000    -14.06100000     11.19500000
O     -6.46500000     -6.49500000      4.39700000
H     -6.20900000     -6.73100000      5.28800000
H     -6.05900000     -7.16500000      3.84600000
O     10.50800000     -8.60400000     -1.85700000
H     10.69000000     -8.96400000     -2.72500000
H      9.98100000     -9.27600000     -1.42500000
O     -3.85700000      4.33600000     -4.34300000
H     -4.56300000      4.10400000     -3.73900000
H     -3.46000000      5.11800000     -3.95900000
O     -5.15400000      9.55400000      3.63900000
H     -4.63800000      9.76400000      4.41700000
H     -5.85600000      8.98900000      3.96200000
O     10.74700000      6.79700000    -12.87200000
H     10.36600000      6.48600000    -12.05100000
H     10.48400000      7.71600000    -12.92500000
O    -16.00300000     -1.24300000      3.38900000
H    -15.52800000     -0.42600000      3.53800000
H    -16.86900000     -0.96600000      3.09000000
O      1.41400000     12.20200000      6.81700000
H      2.28700000     11.83800000      6.66800000
H      1.57000000     13.12600000      7.01100000
O    -10.98400000     11.08300000     -6.89500000
H    -11.37000000     10.24300000     -6.64500000
H    -10.90500000     11.56600000     -6.07200000
O     -8.47700000      4.75100000    -10.16900000
H     -9.23200000      5.33900000    -10.15400000
H     -8.57500000      4.21500000     -9.38200000
O     -4.02500000     11.82000000      8.15500000
H     -3.40600000     12.19000000      7.52600000
H     -3.80200000     10.88900000      8.19100000
O     -8.71600000      3.64200000     15.12000000
H     -8.51500000      2.89900000     15.68900000
H     -9.02600000      3.24400000     14.30700000
O     -0.60300000     -8.72000000     -3.76600000
H     -0.98200000     -9.57600000     -3.96600000
H      0.26200000     -8.91900000     -3.40600000
O     -0.42100000    -11.36700000     -8.85600000
H     -0.04600000    -10.68200000     -8.30200000
H      0.07600000    -12.15400000     -8.63400000
O      6.55100000      4.76100000      0.69600000
H      6.30700000      4.77300000     -0.23000000
H      7.13700000      4.00800000      0.77800000
O    -12.26200000      9.98300000      2.77600000
H    -12.22300000     10.77300000      3.31600000
H    -12.60100000     10.28600000      1.93300000
O     -6.28600000      9.21000000     12.76600000
H     -6.81400000      8.41500000     12.69100000
H     -6.75200000      9.85800000     12.23800000
O    -13.61400000     10.23400000      0.31200000
H    -14.53300000     10.49000000      0.38100000
H    -13.64000000      9.30200000      0.09600000
O    -11.18800000     12.65100000     -4.47900000
H    -10.77000000     12.90300000     -3.65600000
H    -11.22300000     13.46200000     -4.98800000
O     10.11500000     -6.42800000      3.15600000
H      9.99500000     -6.43100000      4.10600000
H     10.94900000     -5.97700000      3.02200000
O      5.76600000      5.68500000     11.32400000
H      5.59800000      5.28800000     10.46900000
H      5.40300000      5.06200000     11.95300000
O     -6.38900000     -4.92100000    -15.25400000
H     -7.08700000     -5.13900000    -15.87200000
H     -6.84400000     -4.75800000    -14.42700000
O    -12.31100000      2.86800000     -9.08400000
H    -13.07500000      3.23800000     -8.64400000
H    -12.03600000      3.54700000     -9.70000000
O     -7.27700000     15.08700000      4.09800000
H     -6.70900000     15.50000000      4.74900000
H     -7.26000000     14.15600000      4.32200000
O    -13.47500000     -4.87100000    -10.98600000
H    -13.03200000     -4.59100000    -10.18500000
H    -13.73700000     -5.77500000    -10.81100000
O     -6.66100000      5.57500000      3.72700000
H     -7.17100000      4.76600000      3.69000000
H     -6.81300000      5.91400000      4.60900000
O     -3.86200000     -1.71300000      5.01800000
H     -4.58100000     -2.26100000      4.70200000
H     -3.14600000     -2.32700000      5.18100000
O     -1.46600000    -12.33800000     10.06900000
H     -0.57000000    -12.00100000     10.05700000
H     -2.01600000    -11.56000000      9.97800000
O    -11.74600000     -7.28600000     10.34400000
H    -10.93800000     -6.92000000      9.98500000
H    -11.98100000     -7.98800000      9.73800000
O      1.69000000      0.49300000     15.17600000
H      2.18900000      1.02600000     14.55700000
H      1.30500000      1.12600000     15.78200000
O    -12.58400000     -3.86600000     -8.78000000
H    -13.42100000     -4.22300000     -8.48100000
H    -12.49500000     -3.03800000     -8.30800000
O      8.86100000     -8.61000000      1.98300000
H      8.54300000     -8.72300000      2.87900000
H      9.51600000     -7.91500000      2.04700000
O     -9.52000000     -2.47200000      5.30000000
H    -10.44400000     -2.46900000      5.55000000
H     -9.12000000     -1.80300000      5.85600000
O     -4.78900000     -5.71700000     -3.34000000
H     -5.64400000     -6.14700000     -3.37300000
H     -4.15800000     -6.43600000     -3.38200000
O     -1.87900000     12.43200000      6.56700000
H     -0.98900000     12.26000000      6.87500000
H     -1.83600000     13.31000000      6.18800000
O      2.19700000      7.69600000    -11.56100000
H      1.95300000      7.43500000    -10.67300000
H      3.14800000      7.59300000    -11.58800000
O     12.86500000     -8.15900000      4.31400000
H     12.18500000     -8.66000000      3.86500000
H     12.84000000     -7.29600000      3.90000000
O     14.55900000      1.87500000      0.31200000
H     14.48600000      1.28800000      1.06400000
H     14.05100000      2.64700000      0.56100000
O     -6.05200000     -0.82100000      2.96000000
H     -6.28800000     -1.63900000      2.52200000
H     -5.18300000     -0.98800000      3.32700000
O     -4.72000000    -12.94200000     -0.64600000
H     -4.20300000    -12.16100000     -0.44400000
H     -4.08800000    -13.55800000     -1.01700000
O      3.21200000     -8.10500000    -13.91500000
H      2.44800000     -7.87800000    -13.38400000
H      3.55100000     -8.90700000    -13.51600000
O     -2.77700000      3.36300000    -12.46100000
H     -2.66400000      2.52300000    -12.90600000
H     -2.67400000      3.15700000    -11.53200000
O     -1.69200000    -10.45100000      7.57400000
H     -2.56100000    -10.53200000      7.96600000
H     -1.63900000    -11.18000000      6.95600000
O     -1.21700000      0.58800000      7.72800000
H     -0.45200000      0.92600000      8.19300000
H     -1.44600000     -0.21600000      8.19400000
O     -9.26100000      1.68600000     12.98500000
H     -9.74000000      0.94200000     13.35000000
H     -8.55500000      1.29100000     12.47500000
O    -10.55100000      6.58300000      6.01500000
H    -10.90500000      6.81200000      5.15500000
H     -9.99400000      5.82300000      5.84900000
O    -10.86000000    -12.73200000     -7.59300000
H    -11.36900000    -13.31800000     -7.03300000
H     -9.95400000    -12.85500000     -7.30800000
O      1.26100000      7.12100000     -0.56200000
H      1.36900000      6.58800000     -1.35000000
H      0.33200000      7.04200000     -0.34500000
O     -1.70800000      8.64600000     11.20500000
H     -2.51100000      8.17200000     10.99100000
H     -1.74500000      8.76600000     12.15400000
O      9.39800000     -6.25900000     -2.65200000
H      9.90900000     -7.06100000     -2.54100000
H      8.69600000     -6.33000000     -2.00500000
O     -2.93200000     10.42100000    -12.67900000
H     -2.67100000      9.50400000    -12.76400000
H     -2.89400000     10.59500000    -11.73800000
O    -15.03600000      7.05600000      4.55300000
H    -14.71300000      6.89400000      5.43900000
H    -15.75000000      7.68300000      4.67000000
O     12.01300000      1.18700000     -5.75200000
H     12.79200000      0.64300000     -5.86900000
H     12.28200000      1.85900000     -5.12700000
O     -3.37600000    -15.15000000      7.43200000
H     -3.27000000    -14.36700000      6.89200000
H     -2.92400000    -14.94100000      8.24900000
O      7.16500000     -6.16700000      6.05200000
H      8.11500000     -6.10900000      5.94900000
H      6.96300000     -7.08800000      5.89200000
O     -2.50000000      0.60700000    -13.74100000
H     -2.32900000     -0.03900000    -13.05600000
H     -3.39800000      0.42900000    -14.02100000
O      0.07700000      5.38000000     15.44600000
H     -0.70200000      5.87100000     15.18700000
H      0.23900000      5.64700000     16.35100000
O      4.80000000     10.11200000    -11.70500000
H      4.92400000     11.04200000    -11.51700000
H      4.02000000     10.08200000    -12.26000000
O     -1.77200000      8.17500000    -11.33700000
H     -1.58000000      8.38000000    -10.42200000
H     -2.53900000      7.60300000    -11.29800000
O      5.47500000      0.83900000     -3.69200000
H      5.95800000      1.50300000     -3.20000000
H      6.08500000      0.10500000     -3.76600000
O     -3.87700000     -4.87000000      7.45700000
H     -4.18300000     -4.06000000      7.86600000
H     -3.07800000     -5.09200000      7.93500000
O     -6.28700000      9.43900000     -6.16600000
H     -6.78200000      9.21900000     -6.95500000
H     -5.79800000     10.22600000     -6.40200000
O      8.70500000     -2.60300000     11.71500000
H      8.49000000     -2.30100000     10.83200000
H      9.39500000     -3.25400000     11.58400000
O     -5.88000000     -3.68900000      4.04200000
H     -6.60900000     -3.47200000      3.46100000
H     -5.93300000     -4.63900000      4.14700000
O    -10.44000000      7.38900000     11.11800000
H    -10.52600000      7.61400000     10.19200000
H    -10.19200000      6.46400000     11.11800000
O      9.46900000     -2.87800000     -5.41200000
H      8.85700000     -3.52600000     -5.76100000
H      9.55600000     -3.10500000     -4.48700000
O      6.49500000     12.13800000     -5.53200000
H      6.41700000     11.45500000     -4.86600000
H      5.59600000     12.42800000     -5.68500000
O    -10.52500000    -14.44400000      2.58100000
H    -10.41500000    -13.62600000      2.09700000
H    -10.92400000    -15.04300000      1.95000000
O     14.61200000      0.52000000     -2.31900000
H     14.09500000      1.28400000     -2.57800000
H     14.67700000      0.58700000     -1.36700000
O     -3.64600000     -8.06300000      0.25700000
H     -2.87900000     -7.49100000      0.28100000
H     -4.25400000     -7.62500000     -0.33800000
O     12.48700000     -4.54600000    -10.71000000
H     11.79000000     -4.80400000    -11.31400000
H     12.15500000     -3.75400000    -10.28600000
O     18.09100000      3.35500000      2.32400000
H     18.92700000      3.36200000      2.79000000
H     17.43300000      3.45100000      3.01300000
O     -9.52700000      2.52900000     -8.52500000
H     -9.83800000      1.62600000     -8.59400000
H    -10.30000000      3.06300000     -8.70900000
O    -11.74400000    -11.30500000     -4.22600000
H    -11.39200000    -12.16100000     -4.46700000
H    -12.68500000    -11.37700000     -4.39100000
O    -14.36300000      1.09200000      4.01100000
H    -13.52100000      0.65600000      4.14000000
H    -14.15200000      1.87500000      3.50200000
O      0.28300000    -14.44100000      5.74800000
H      1.20700000    -14.47700000      5.99400000
H     -0.12300000    -15.15900000      6.23500000
O      8.59500000      9.88300000      1.19700000
H      8.97100000     10.56400000      1.75400000
H      8.47500000     10.30700000      0.34700000
O     10.98600000      2.74500000     12.20200000
H     10.51400000      2.25000000     11.53200000
H     10.80400000      3.66200000     11.99600000
O     -7.91200000     -1.19000000     -0.32100000
H     -7.13500000     -0.99300000     -0.84500000
H     -8.48500000     -0.43400000     -0.45000000
O    -14.11000000     -9.65200000     -3.03700000
H    -14.70400000     -8.90400000     -2.96800000
H    -13.35700000     -9.40900000     -2.49800000
O     -6.01500000      2.88000000    -10.11200000
H     -6.29000000      3.63300000    -10.63500000
H     -5.11600000      3.08400000     -9.85400000
O      9.59000000     -1.31200000    -14.94400000
H      9.75600000     -0.41800000    -14.64600000
H      8.65900000     -1.45300000    -14.77100000
O    -13.62100000      1.83200000     11.34500000
H    -13.14300000      1.77000000     10.51800000
H    -14.25400000      1.11500000     11.31000000
O      6.86800000     -8.23200000     -4.58400000
H      6.45100000     -8.96800000     -4.13600000
H      7.54100000     -7.93000000     -3.97400000
O      7.26800000     -3.16100000    -16.40200000
H      7.09900000     -2.48400000    -15.74700000
H      6.46000000     -3.67200000    -16.43300000
O    -16.18600000      4.82000000      3.82300000
H    -15.81900000      5.67900000      4.02800000
H    -16.96900000      5.01100000      3.30600000
O      2.24500000    -17.57400000     -4.79900000
H      1.34700000    -17.64700000     -5.12100000
H      2.20900000    -16.87900000     -4.14200000
O      3.08600000    -11.06300000      9.42700000
H      2.85500000    -11.24500000      8.51600000
H      2.95700000    -11.89800000      9.87800000
O      0.74600000     -2.01800000    -10.41300000
H      0.66100000     -1.10900000    -10.12400000
H      1.54000000     -2.33300000     -9.98100000
O     -7.52500000      0.08500000     -9.10200000
H     -7.40500000      0.75600000     -9.77400000
H     -7.37500000      0.54400000     -8.27500000
O    -14.75200000     -5.13300000     -7.96300000
H    -14.64800000     -6.03700000     -7.66500000
H    -15.59000000     -4.85400000     -7.59400000
O     -6.21100000      5.28100000    -11.28100000
H     -6.43300000      5.80900000    -12.04700000
H     -6.96500000      5.37400000    -10.69900000
O    -11.92900000     -0.06000000     -2.10200000
H    -12.82500000     -0.19200000     -2.41200000
H    -11.70700000     -0.87700000     -1.65500000
O      0.73100000    -11.27600000      0.17500000
H      0.24100000    -10.57000000      0.59500000
H      0.69700000    -11.99800000      0.80300000
O    -12.09500000     -2.85500000      5.81800000
H    -13.02700000     -2.63700000      5.79600000
H    -12.05600000     -3.69200000      6.28100000
O      7.76600000      1.35900000     14.21800000
H      8.67700000      1.15200000     14.00900000
H      7.46700000      0.62000000     14.74700000
O     -6.52700000    -13.91900000      1.19100000
H     -5.90200000    -13.70700000      0.49800000
H     -6.14300000    -13.54200000      1.98300000
O      6.34400000     -2.71800000      8.30300000
H      5.52100000     -3.04500000      7.93900000
H      6.98700000     -2.86200000      7.60900000
O      9.29400000      3.90200000     -1.51100000
H      9.33200000      4.66700000     -2.08500000
H      8.57500000      4.09100000     -0.90800000
O     -7.92800000    -10.99600000      0.65900000
H     -8.06000000    -10.05000000      0.59300000
H     -7.08400000    -11.09000000      1.09800000
O    -14.38600000      8.90100000     -5.95900000
H    -14.85600000      8.35600000     -6.59000000
H    -14.24200000      8.32600000     -5.20700000
O      7.10800000     15.24700000     -3.65100000
H      7.65100000     14.52600000     -3.96900000
H      6.99700000     15.06900000     -2.71700000
O     13.06400000      3.33400000     -7.58300000
H     13.35000000      2.62100000     -7.01200000
H     13.35300000      4.12900000     -7.13600000
O      4.79400000    -14.95700000     -3.95200000
H      5.37300000    -15.69400000     -4.14500000
H      4.86200000    -14.84000000     -3.00400000
O      9.99700000     13.83300000      4.38700000
H      9.66800000     13.17400000      4.99800000
H     10.94800000     13.79600000      4.48400000
O      1.68200000    -11.08600000      3.83200000
H      1.80100000    -11.76700000      3.17000000
H      2.13000000    -10.32100000      3.47200000
O     13.47400000      6.44500000     -9.19200000
H     12.59900000      6.66500000     -8.87300000
H     13.32500000      6.06500000    -10.05800000
O    -12.63100000      3.60700000      3.06300000
H    -12.13700000      3.21900000      3.78500000
H    -12.82500000      4.49700000      3.35700000
O     15.04400000      0.75200000    -10.15000000
H     15.69200000      1.37400000     -9.82000000
H     14.20500000      1.20100000    -10.04600000
O     -1.01700000      5.38100000     -6.02200000
H     -0.47100000      5.89500000     -5.42700000
H     -1.68900000      5.99300000     -6.32100000
O    -12.25000000      7.27100000      3.39200000
H    -12.06400000      8.16400000      3.10300000
H    -13.19600000      7.25800000      3.53700000
O     -3.24900000    -10.72800000     -0.59400000
H     -3.67300000     -9.91900000     -0.30400000
H     -2.53900000    -10.86400000      0.03400000
O     -9.30000000      1.06900000     -1.80900000
H     -8.76000000      0.99300000     -2.59500000
H    -10.18800000      0.87800000     -2.10800000
O    -11.23800000     10.66400000      9.61300000
H    -11.12600000     11.39600000      9.00700000
H    -11.68100000      9.99000000      9.09700000
O     10.17700000      0.72000000     -3.59600000
H     10.69300000      0.77400000     -4.40000000
H     10.77600000      0.34100000     -2.95200000
O    -11.39600000     -5.85000000    -12.84400000
H    -10.75300000     -6.17300000    -12.21400000
H    -12.22400000     -5.84900000    -12.36300000
O      3.02200000     -3.01000000     -9.30600000
H      2.98100000     -3.77900000     -8.73700000
H      3.83200000     -2.56800000     -9.05200000
O      4.23700000      7.54700000      4.21900000
H      3.55300000      7.48500000      3.55200000
H      5.05500000      7.43700000      3.73300000
O     -5.82400000      1.42800000      0.99800000
H     -6.17100000      0.56200000      1.21100000
H     -5.40400000      1.72300000      1.80600000
O      6.93700000      8.59900000      6.45400000
H      7.40400000      8.75900000      5.63400000
H      6.63200000      7.69500000      6.38500000
O      3.44300000    -14.17400000      7.20900000
H      3.52800000    -14.61800000      8.05300000
H      3.44500000    -13.24200000      7.42700000
O     11.40100000     -0.69800000     -7.82600000
H     11.38800000      0.18500000     -7.45500000
H     10.76100000     -1.18600000     -7.30700000
O    -11.56100000      6.70100000     -2.88300000
H    -11.77600000      7.06500000     -2.02400000
H    -10.88200000      6.05100000     -2.70300000
O      9.57600000      4.29100000      8.02600000
H      8.84000000      3.74900000      8.30900000
H      9.30900000      5.18600000      8.23700000
O      8.16400000    -13.94800000      7.88300000
H      7.97000000    -13.77300000      6.96200000
H      7.62300000    -13.32300000      8.36500000
O     -5.58700000     -5.29500000     11.25200000
H     -4.84900000     -5.76000000     10.85700000
H     -6.21300000     -5.18800000     10.53600000
O    -12.72700000     -1.40400000      8.41900000
H    -12.17200000     -1.63400000      9.16400000
H    -12.40200000     -1.94700000      7.70100000
O      4.18800000    -10.21700000    -12.31500000
H      4.54700000     -9.96200000    -11.46500000
H      4.14800000    -11.17300000    -12.28000000
O     -5.92500000     10.08800000    -13.01500000
H     -5.02700000     10.32800000    -12.78600000
H     -5.90100000      9.13500000    -13.10900000
O      4.29900000     -5.95400000     12.39100000
H      4.55900000     -5.16800000     11.91000000
H      4.32100000     -6.65300000     11.73700000
O     -9.87500000     -0.20600000      8.89900000
H    -10.37500000      0.48600000      9.33300000
H     -9.55400000     -0.75400000      9.61500000
O      5.94700000      8.52300000     -7.49800000
H      5.10100000      8.44800000     -7.05600000
H      5.74400000      8.40500000     -8.42600000
O     -6.91200000    -14.82800000      4.72200000
H     -6.05300000    -15.24900000      4.74700000
H     -7.40700000    -15.33200000      4.07600000
O     -3.29200000      4.12500000     12.30400000
H     -2.46600000      3.87000000     12.71600000
H     -3.51900000      4.95800000     12.71700000
O     -3.49400000     -0.66900000     17.21400000
H     -4.11300000     -0.16200000     17.74100000
H     -3.23800000     -0.07500000     16.50800000
O      9.89000000    -10.19800000     -8.21400000
H      9.02800000     -9.92100000     -7.90600000
H     10.21100000     -9.45700000     -8.72800000
O      3.17300000     -8.93300000      3.16800000
H      2.81100000     -8.07800000      3.40000000
H      3.66800000     -8.77300000      2.36500000
O    -12.20400000     -5.00900000      7.50200000
H    -12.17500000     -5.06500000      8.45700000
H    -12.69700000     -5.78400000      7.23200000
O    -13.08400000      9.76400000     -2.84400000
H    -13.58700000     10.52900000     -3.12600000
H    -12.20600000     10.10500000     -2.67400000
O      5.27400000    -10.28900000     13.69700000
H      4.41600000    -10.57800000     14.00900000
H      5.53200000     -9.60100000     14.31000000
O    -14.29900000      5.28000000     -2.14600000
H    -13.68400000      4.58800000     -2.38700000
H    -14.91600000      4.85500000     -1.55100000
O    -14.88700000      3.59300000      1.39800000
H    -15.47000000      3.75700000      2.13900000
H    -14.00800000      3.72700000      1.75100000
O      6.85400000      7.93300000    -13.80400000
H      6.12600000      7.31700000    -13.72000000
H      6.89200000      8.13300000    -14.73900000
O     -3.47200000    -14.99800000     -1.88200000
H     -3.61100000    -14.86700000     -2.82000000
H     -3.10300000    -15.87900000     -1.81500000
O      1.21200000     10.51300000     12.81900000
H      1.89100000      9.99200000     12.39200000
H      1.68600000     11.23600000     13.22900000
O      4.42200000      7.74900000      9.70700000
H      3.75700000      8.03100000     10.33500000
H      4.86500000      7.01800000     10.13900000
O     14.05300000      0.63200000      3.05800000
H     13.79400000     -0.21100000      2.68700000
H     13.37300000      1.24000000      2.76800000
O     -2.82800000     15.46000000      8.24800000
H     -2.59300000     15.39200000      7.32200000
H     -2.55800000     14.62200000      8.62500000
O    -11.86400000      8.05900000     -7.30300000
H    -11.08400000      7.73100000     -6.85700000
H    -12.54300000      8.06300000     -6.62800000
O      2.41200000      4.83400000      9.39800000
H      1.93900000      5.65900000      9.51100000
H      1.82100000      4.16800000      9.74900000
O    -16.40000000      3.85000000      6.42800000
H    -16.44900000      2.89800000      6.34600000
H    -16.41500000      4.16900000      5.52600000
O      5.60800000      2.88800000     -6.88200000
H      4.67000000      2.90700000     -6.69400000
H      5.68700000      3.29100000     -7.74700000
O     13.74700000      6.47000000      6.49700000
H     14.03700000      7.03400000      5.78000000
H     14.42000000      6.57300000      7.17000000
O      4.77700000     -6.52400000     -7.01100000
H      3.86100000     -6.40900000     -6.75900000
H      4.99900000     -5.71700000     -7.47700000
O     11.83700000     -1.93900000     -3.79600000
H     11.11000000     -2.41700000     -3.39800000
H     11.72600000     -2.07100000     -4.73700000
O      2.01500000     17.64100000      2.54600000
H      2.76400000     17.53100000      1.96000000
H      1.79000000     16.75200000      2.81700000
O    -12.12800000     -0.55000000      4.11300000
H    -11.96700000     -1.42600000      4.46600000
H    -11.57600000     -0.50100000      3.33300000
O     -8.14200000    -15.82500000      2.50100000
H     -7.66300000    -15.24500000      1.90900000
H     -9.00600000    -15.42100000      2.58500000
O      3.02200000     -1.21800000     -3.31600000
H      2.95900000     -0.34500000     -2.92900000
H      3.67000000     -1.12400000     -4.01500000
O     -5.11600000      8.34900000      7.45700000
H     -5.47400000      9.23700000      7.47500000
H     -4.18400000      8.46300000      7.64300000
O      8.12800000      1.08600000     -1.73000000
H      8.80300000      0.58200000     -2.18300000
H      8.42200000      1.99400000     -1.79600000
O     -8.70200000    -10.28300000     -6.01300000
H     -8.91000000    -10.34800000     -5.08100000
H     -8.35000000    -11.14300000     -6.24100000
O     16.48200000     -6.59500000      4.10900000
H     16.10400000     -7.07600000      3.37200000
H     16.96000000     -7.25800000      4.60700000
O     -5.70500000     -6.91500000      7.05100000
H     -5.96900000     -7.34400000      7.86500000
H     -5.11100000     -6.21800000      7.32900000
O     11.52800000      7.87500000     -8.05500000
H     11.99100000      8.46900000     -8.64600000
H     10.65800000      8.26400000     -7.95800000
O     -1.13600000    -14.77900000      3.39200000
H     -1.04100000    -15.69500000      3.13100000
H     -0.63000000    -14.70700000      4.20100000
O      1.90700000     14.01300000      2.74600000
H      1.53300000     13.21900000      3.12800000
H      2.28900000     14.47900000      3.49000000
O     -7.66600000     11.16500000     10.89200000
H     -7.49600000     11.95300000     10.37600000
H     -8.58100000     11.24600000     11.15900000
O      4.23100000      3.45100000     14.68500000
H      5.18700000      3.49800000     14.71100000
H      3.94300000      4.34800000     14.85100000
O      2.23700000    -16.24600000     -7.89000000
H      2.35400000    -16.01300000     -6.96900000
H      1.65000000    -17.00200000     -7.87300000
O     -0.05400000     13.32300000    -12.61300000
H      0.09300000     12.75700000    -13.37000000
H     -0.21100000     12.71800000    -11.88800000
O     -1.46900000     -2.91300000    -12.22600000
H     -1.01800000     -2.24300000    -11.71200000
H     -0.86500000     -3.11400000    -12.94100000
O     -6.08900000     13.42600000     -1.72100000
H     -6.84800000     12.86200000     -1.57100000
H     -5.36200000     12.81900000     -1.85700000
O      2.40400000      9.62600000     -0.83600000
H      2.07600000      8.74100000     -0.67500000
H      3.28400000      9.49500000     -1.18800000
O     -4.31700000      7.34700000     11.77100000
H     -4.89700000      7.93200000     12.25800000
H     -4.78000000      7.17900000     10.95100000
O     -6.72700000     -2.39400000     -7.46300000
H     -6.78500000     -1.58900000     -7.97900000
H     -6.20100000     -2.98600000     -8.00200000
O    -12.01100000      5.30700000     -5.51600000
H    -12.09100000      4.63700000     -4.83700000
H    -11.11900000      5.20900000     -5.84700000
O      3.42600000    -13.39400000     -0.22600000
H      3.37300000    -14.09800000      0.42100000
H      2.76300000    -12.76200000      0.05300000
O      3.23700000    -11.55800000     -6.25800000
H      3.36400000    -10.62800000     -6.44500000
H      3.13100000    -11.59900000     -5.30700000
O      1.12300000     14.73500000      7.64500000
H      0.41600000     14.31300000      8.13400000
H      0.98500000     15.67200000      7.78300000
O      8.71500000     -5.22400000     13.11900000
H      8.18800000     -4.56700000     12.66400000
H      8.60600000     -5.01700000     14.04700000
O      6.72600000    -11.56500000     -7.10600000
H      7.00300000    -12.40600000     -6.74200000
H      5.76900000    -11.59800000     -7.08300000
O      5.99500000    -13.22000000     10.21400000
H      6.27800000    -12.41000000     10.63700000
H      5.13600000    -13.40200000     10.59700000
O      6.93400000      9.17000000     13.93200000
H      7.30900000     10.03100000     14.11900000
H      6.32200000      9.32700000     13.21300000
O     -2.18700000      1.69200000     -2.82100000
H     -1.51600000      1.11300000     -2.46000000
H     -2.87700000      1.10100000     -3.12200000
O     -6.17300000      3.69400000     14.17300000
H     -7.12600000      3.67800000     14.26300000
H     -5.91400000      2.77300000     14.19500000
O     -5.44200000      7.06800000     -8.86000000
H     -5.36500000      6.47500000     -9.60800000
H     -6.07500000      7.72900000     -9.14300000
O      0.29500000      9.43200000     -2.96600000
H      1.08600000      9.33900000     -2.43600000
H     -0.07800000      8.55100000     -2.99600000
O     -3.56800000     10.10000000      1.31700000
H     -4.28500000      9.88200000      1.91200000
H     -3.57000000     11.05700000      1.28100000
O      3.75400000     -6.70400000     16.75700000
H      3.33800000     -5.86600000     16.55400000
H      3.35500000     -6.97500000     17.58400000
O      7.52800000     -3.66800000      3.05100000
H      7.46500000     -2.80800000      2.63400000
H      7.84500000     -4.24700000      2.35800000
O    -11.03700000      3.02500000     -4.22800000
H    -10.15700000      3.38100000     -4.10700000
H    -10.89400000      2.11600000     -4.49200000
O     -7.69800000     -9.96000000     -9.33500000
H     -8.11900000    -10.09700000    -10.18400000
H     -8.33900000     -9.46400000     -8.82700000
O      4.34100000      2.07500000      7.77500000
H      4.50200000      1.26400000      8.25800000
H      4.27300000      2.74800000      8.45300000
O     -4.69000000     -2.57600000      8.98700000
H     -4.26500000     -1.75000000      8.75700000
H     -4.77600000     -2.54400000      9.94000000
O     -5.49300000     -2.59500000     -4.88900000
H     -6.16400000     -3.26200000     -4.74700000
H     -5.77900000     -2.13000000     -5.67500000
O     11.77900000      9.22500000      4.51300000
H     11.49100000      9.74500000      5.26300000
H     11.27900000      8.41100000      4.57900000
O     10.22300000      1.42100000    -13.57700000
H      9.53300000      2.04800000    -13.36100000
H     10.75400000      1.36700000    -12.78200000
O      7.09700000     12.54800000     -8.05700000
H      6.90800000     12.31100000     -7.14900000
H      6.73900000     13.43100000     -8.15300000
O     13.03300000     -5.90100000      3.06400000
H     12.99500000     -4.94600000      3.13200000
H     13.77200000     -6.07000000      2.48100000
O     16.48900000     -1.43000000     -3.55600000
H     16.54400000     -1.57300000     -4.50000000
H     15.72400000     -0.86600000     -3.44300000
O      7.16600000     -9.00100000     -7.08800000
H      6.95000000     -8.77200000     -6.18400000
H      7.20200000     -9.95800000     -7.09000000
O     -0.51900000     11.73300000     11.08800000
H     -0.08200000     11.44800000     10.28500000
H     -0.03700000     11.29700000     11.79100000
O     10.00300000     -8.56800000      6.91400000
H      9.49300000     -8.95300000      7.62600000
H      9.99600000     -7.62800000      7.09600000
O    -12.18200000      3.65300000     -1.95500000
H    -11.50300000      4.21500000     -1.58100000
H    -11.85000000      3.41900000     -2.82100000
O    -15.65500000      0.82400000     -6.16100000
H    -16.29500000      0.23400000     -5.76300000
H    -15.70300000      1.62100000     -5.63300000
O      9.77600000     -3.50800000     -2.55900000
H     10.01900000     -4.42600000     -2.43900000
H      9.12700000     -3.34100000     -1.87500000
O     -3.57300000     -9.89300000     -7.63700000
H     -3.22300000    -10.58600000     -7.07800000
H     -4.52200000     -9.94900000     -7.52200000
O      2.77700000    -10.39500000     -1.24400000
H      2.03700000    -10.66300000     -0.70000000
H      3.53200000    -10.43300000     -0.65700000
O     -2.69200000      9.33000000      8.50500000
H     -2.14700000      9.77200000      7.85300000
H     -2.06800000      8.98300000      9.14200000
O     -8.50000000     10.66500000     -7.99000000
H     -7.93100000     11.24900000     -7.48800000
H     -9.32500000     10.66100000     -7.50600000
O      8.50200000     -8.73800000      4.57700000
H      9.23200000     -8.81000000      5.19100000
H      7.72100000     -8.75500000      5.13100000
O    -10.74700000      8.21400000      8.21800000
H     -9.89300000      8.61700000      8.37300000
H    -10.61900000      7.67000000      7.44100000
O      5.14300000     -2.53200000     -0.69100000
H      4.41600000     -2.95000000     -0.23000000
H      4.83800000     -1.64100000     -0.86100000
O      6.69500000    -10.76200000      2.33400000
H      6.41300000    -11.55700000      2.78600000
H      7.16000000    -10.25900000      3.00300000
O    -12.65400000      0.19900000     -8.75600000
H    -12.51400000      1.14100000     -8.66100000
H    -11.97300000     -0.08400000     -9.36600000
O    -10.60800000      4.92700000    -12.87100000
H    -11.29200000      4.45400000    -13.34500000
H    -10.99800000      5.12000000    -12.01800000
O      3.18700000      2.39600000     -9.68100000
H      3.43400000      3.29700000     -9.88700000
H      3.71200000      1.86100000    -10.27600000
O      7.15900000     -3.48800000      5.89700000
H      7.23400000     -4.44200000      5.88200000
H      7.11100000     -3.23700000      4.97400000
O     -0.19400000      6.62100000    -13.21000000
H     -0.84000000      7.07200000    -12.66700000
H      0.55400000      6.48400000    -12.62800000
O    -10.76800000      0.36100000    -11.22800000
H    -10.48500000     -0.40800000    -10.73200000
H     -9.98200000      0.90400000    -11.29400000
O      8.82800000      3.09500000      4.76600000
H      8.55200000      2.37600000      5.33400000
H      8.35900000      2.94600000      3.94500000
O      7.76900000     12.77600000      8.45000000
H      8.65800000     13.10500000      8.31200000
H      7.55700000     13.03100000      9.34800000
O     -5.77100000      3.07000000     -2.35900000
H     -5.79500000      2.63100000     -1.50900000
H     -5.67100000      2.35900000     -2.99300000
O      2.84100000     14.95600000      5.03500000
H      3.67200000     15.36700000      5.27200000
H      2.34200000     14.93800000      5.85100000
O      0.92700000      2.96900000     10.78400000
H      1.37300000      2.91400000     11.62900000
H      0.32200000      2.22700000     10.78400000
O      4.17600000     -7.65400000     -1.42800000
H      4.69200000     -7.16600000     -2.07000000
H      3.71200000     -8.31200000     -1.94400000
O    -15.15600000     -2.03400000      7.59100000
H    -14.36500000     -1.63900000      7.95900000
H    -15.43400000     -2.67000000      8.25000000
O     -0.86200000      0.56100000     11.06300000
H     -1.12100000     -0.23800000     10.60300000
H     -0.60000000      0.26100000     11.93400000
O      4.18200000     -2.25900000      2.75100000
H      3.66900000     -2.05400000      3.53200000
H      4.31100000     -3.20700000      2.79000000
O    -17.37800000      6.41100000      1.34300000
H    -17.11900000      7.26200000      1.69700000
H    -16.60800000      6.10800000      0.86300000
O     12.08100000      5.24200000      9.48600000
H     12.34800000      4.80200000      8.67800000
H     11.13700000      5.09400000      9.53800000
O      8.33000000      2.54000000    -11.94800000
H      8.15600000      3.39600000    -11.55700000
H      8.69600000      2.02000000    -11.23200000
O     -9.76100000      4.72700000     12.23000000
H     -9.39100000      3.84700000     12.30600000
H    -10.70600000      4.58400000     12.16500000
O      1.41400000    -13.99100000     -3.33400000
H      0.62900000    -13.70400000     -2.86700000
H      1.74300000    -14.72800000     -2.82000000
O     17.09100000      0.63900000      4.34000000
H     16.49300000      1.14600000      3.79100000
H     16.62100000      0.52500000      5.16600000
O     -5.70000000     -2.09300000    -11.70300000
H     -5.25100000     -2.43500000    -10.93000000
H     -5.80100000     -1.15700000    -11.52800000
O    -11.20600000     -3.19300000     10.83900000
H    -11.81000000     -3.90200000     10.61900000
H    -11.63300000     -2.72800000     11.55800000
O      4.61600000     -1.50100000     17.26900000
H      4.20200000     -2.36400000     17.25200000
H      5.18300000     -1.49100000     16.49900000
O     11.93700000      2.96300000     -1.06800000
H     12.48000000      3.64800000     -0.67800000
H     11.11200000      3.40200000     -1.27800000
O    -10.26700000      2.09200000      4.24300000
H    -10.00200000      1.21700000      4.52500000
H    -10.46200000      1.99400000      3.31100000
O      3.24900000      8.07100000     -6.71400000
H      2.80800000      7.23300000     -6.84500000
H      2.59700000      8.72700000     -6.96100000
O    -16.04800000      8.84500000      1.92000000
H    -15.15800000      8.65600000      2.21900000
H    -16.29300000      9.64300000      2.38800000
O     -1.42000000      8.57000000      3.79800000
H     -1.13900000      9.12800000      3.07400000
H     -1.89700000      7.85400000      3.37800000
O     -9.79000000     -4.50100000     -8.31500000
H     -9.88800000     -4.21200000     -7.40800000
H    -10.54400000     -4.12700000     -8.77000000
O     13.24600000     -0.25500000      9.27800000
H     12.91800000     -0.48900000     10.14600000
H     14.14500000      0.03600000      9.43300000
O     -4.56000000      6.74900000     -0.90600000
H     -4.67300000      6.16300000     -0.15700000
H     -5.42700000      6.79000000     -1.31100000
O    -13.04300000     -5.95800000     -0.02800000
H    -12.52800000     -5.24300000      0.34600000
H    -13.93600000     -5.61700000     -0.06500000
O      3.86300000      1.51100000    -15.02300000
H      4.09300000      2.28900000    -15.53100000
H      4.21300000      0.78000000    -15.53200000
O     16.41100000      2.58200000     -8.25600000
H     17.08100000      2.11100000     -7.75900000
H     15.70100000      2.72000000     -7.62900000
O      4.84600000     -6.43800000      8.49100000
H      4.93500000     -6.81300000      7.61400000
H      4.35100000     -7.09400000      8.98300000
O     -3.16200000     12.82000000      0.93700000
H     -2.26500000     13.15000000      0.88300000
H     -3.68700000     13.58900000      1.16000000
O      8.30300000     -8.73300000     11.18000000
H      7.69700000     -8.03200000     10.94000000
H      8.86500000     -8.34500000     11.85100000
O     14.84500000     -6.65400000     -1.79200000
H     14.75300000     -7.51600000     -2.19800000
H     15.72000000     -6.66400000     -1.40200000
O     -3.53600000      6.57700000     -6.78400000
H     -3.90600000      6.51900000     -5.90300000
H     -4.22700000      6.98200000     -7.30800000
O     -5.03800000      7.18400000     -4.69600000
H     -5.61700000      7.68000000     -5.27500000
H     -4.43700000      7.83900000     -4.34100000
O     -6.02000000     -6.60800000     -0.60300000
H     -6.66200000     -7.31700000     -0.65200000
H     -6.44800000     -5.93200000     -0.07800000
O     14.94200000     -9.82200000      4.89700000
H     14.25200000     -9.16300000      4.81600000
H     15.56500000     -9.44200000      5.51600000
O     -5.03500000     12.12100000    -10.12500000
H     -5.24700000     11.58500000     -9.36100000
H     -4.10600000     11.95500000    -10.28400000
O     -3.45300000     11.76400000     11.41200000
H     -3.84500000     11.30800000     10.66600000
H     -2.51000000     11.71000000     11.25700000
O      0.23900000     -4.67500000     -9.72100000
H      1.14700000     -4.93100000     -9.88100000
H      0.11500000     -3.88700000    -10.24900000
O      3.13000000    -14.98300000      2.05500000
H      2.93400000    -15.91500000      2.15300000
H      3.63900000    -14.76200000      2.83400000
O      2.30500000      8.88100000      7.86300000
H      2.30200000      8.19200000      7.19900000
H      3.04500000      8.66500000      8.43000000
O     11.73200000     -4.20300000      0.13200000
H     12.26000000     -4.30200000     -0.66000000
H     11.31400000     -5.05600000      0.25000000
O      2.61800000      6.50700000      6.27700000
H      2.31500000      5.61900000      6.08900000
H      3.18200000      6.72900000      5.53500000
O      7.28200000    -12.09900000     -1.77700000
H      7.70400000    -11.40400000     -1.27100000
H      7.90600000    -12.82400000     -1.75500000
O      4.12400000     14.93100000      8.88900000
H      4.78000000     14.46000000      8.37600000
H      3.35100000     14.36600000      8.86800000
O     -6.36600000      0.82000000      9.25700000
H     -6.83200000      1.62600000      9.03300000
H     -5.45500000      0.99800000      9.02500000
O      7.25200000      8.02000000     10.87000000
H      7.78500000      7.71000000     10.13800000
H      6.80300000      7.23600000     11.18800000
O     -7.50700000      9.10700000      5.00100000
H     -8.28800000      9.21600000      4.45900000
H     -7.57200000      9.80100000      5.65700000
O    -12.40300000      1.53200000     -0.03800000
H    -12.21900000      0.98400000     -0.80100000
H    -12.43600000      2.42300000     -0.38500000
O    -12.02400000     -1.89000000     -7.22300000
H    -11.12400000     -1.97800000     -7.53500000
H    -12.35900000     -1.11500000     -7.67500000
O     -7.91200000     11.40500000      6.80200000
H     -8.45200000     11.81700000      6.12800000
H     -7.54200000     12.13800000      7.29400000
O     10.44200000      0.13400000      9.92100000
H      9.50200000      0.15300000      9.74100000
H     10.84100000      0.54200000      9.15300000
O    -10.78000000    -11.01300000     -9.72500000
H    -10.63300000    -10.23000000     -9.19400000
H    -10.88100000    -11.71900000     -9.08600000
O      2.76300000     -5.61700000    -10.37900000
H      2.67200000     -5.02100000     -9.63600000
H      3.70800000     -5.70400000    -10.50200000
O     -0.08600000     -3.60100000      7.74900000
H     -0.46600000     -4.25600000      8.33500000
H      0.79700000     -3.92400000      7.57000000
O     15.22900000      4.21800000      6.06500000
H     14.77000000      5.03000000      6.27900000
H     14.91500000      3.58700000      6.71300000
O     -0.72700000      6.39000000    -16.42300000
H     -1.50000000      6.94100000    -16.30500000
H     -0.93200000      5.58500000    -15.94600000
O     -6.45000000      6.94100000    -13.52300000
H     -7.24000000      6.85300000    -14.05600000
H     -5.73800000      6.67300000    -14.10400000
O     -8.03400000     10.85700000      1.01800000
H     -8.16900000     10.96100000      0.07600000
H     -7.38800000     11.52700000      1.24300000
O     -7.57100000     -5.81100000     -9.36400000
H     -8.29500000     -5.51700000     -8.81000000
H     -6.89600000     -6.09100000     -8.74600000
O     -7.05400000     -3.80500000      9.13600000
H     -6.21000000     -3.40000000      8.93800000
H     -7.33500000     -4.19100000      8.30600000
O     -6.63000000     -1.32800000     14.48000000
H     -6.68300000     -2.19800000     14.08300000
H     -6.56500000     -1.49700000     15.42000000
O    -11.05400000    -13.48700000     -1.82200000
H    -11.93000000    -13.16900000     -2.04200000
H    -11.02700000    -14.37600000     -2.17600000
O     -9.00700000     -0.23000000    -15.29400000
H     -9.78300000     -0.67000000    -14.94900000
H     -8.28100000     -0.58800000    -14.78300000
O     17.55000000      1.36900000      0.66700000
H     16.75000000      1.75600000      0.31100000
H     17.85000000      1.99900000      1.32100000
O    -12.86200000      2.22900000    -12.46700000
H    -13.50600000      2.48400000    -11.80700000
H    -12.18700000      1.76100000    -11.97500000
O     -2.98900000      1.19300000     14.91600000
H     -2.47400000      1.99900000     14.86900000
H     -2.91500000      0.81000000     14.04200000
O     -8.04400000     -0.57400000      6.89700000
H     -8.73000000     -0.38100000      7.53600000
H     -7.22700000     -0.38700000      7.36000000
O     -3.86900000    -10.66700000      9.22500000
H     -4.44700000    -10.40100000      9.94000000
H     -4.37000000    -11.32600000      8.74400000
O    -13.89000000     -8.23000000      1.64700000
H    -13.63900000     -7.95500000      0.76600000
H    -14.56200000     -7.60200000      1.91200000
O      0.07100000     -8.18500000    -10.22500000
H     -0.82900000     -8.28800000     -9.91800000
H      0.10400000     -7.29600000    -10.57900000
O      6.02700000     -2.68500000    -10.86800000
H      6.89600000     -2.81300000    -11.24700000
H      5.45300000     -2.55400000    -11.62300000
O      2.52000000    -11.13700000    -10.17700000
H      1.98700000    -10.70900000     -9.50700000
H      3.05300000    -10.43200000    -10.54500000
O      4.22300000      2.63600000     -1.50600000
H      3.94800000      3.20700000     -0.78900000
H      3.50600000      2.68200000     -2.13800000
O     -2.33900000     -4.89900000      2.38800000
H     -2.84000000     -4.31700000      1.81700000
H     -2.95400000     -5.14700000      3.07800000
O      7.91000000      1.11500000     -8.99800000
H      8.00900000      1.23600000     -8.05300000
H      8.80100000      1.17300000     -9.34100000
O     16.21900000     -3.15100000     -1.11400000
H     15.46400000     -2.64600000     -0.81000000
H     16.54500000     -2.66200000     -1.86900000
O     -9.29100000     -8.61000000      8.54400000
H     -9.17300000     -7.86200000      9.12900000
H     -8.40200000     -8.92300000      8.37400000
O     -6.47800000      0.85300000     -3.70200000
H     -6.17200000      0.60000000     -4.57300000
H     -5.98100000      0.29600000     -3.10300000
O      8.58000000     10.26000000      8.03700000
H      7.85300000      9.78500000      7.63600000
H      8.20400000     11.10200000      8.29500000
O      0.32900000     -2.66800000    -14.34500000
H     -0.11500000     -2.39100000    -15.14600000
H      0.95400000     -1.96700000    -14.16200000
O     13.83800000     -6.56900000     -5.94300000
H     14.69700000     -6.39700000     -5.55800000
H     14.03000000     -6.87200000     -6.83100000
O      2.49100000      7.27500000      1.84400000
H      2.33200000      8.09500000      2.31200000
H      2.04300000      7.38800000      1.00600000
O     13.85600000      2.45800000      8.01700000
H     12.95700000      2.18200000      7.84100000
H     14.09800000      1.98900000      8.81600000
O     14.97200000      6.36100000      2.90200000
H     14.55900000      6.99000000      3.49300000
H     14.42000000      5.58100000      2.95800000
O      3.51100000      1.44900000     -5.40800000
H      4.33200000      1.56700000     -4.93000000
H      3.47800000      0.51200000     -5.60000000
O      4.61200000     17.23400000     -2.41700000
H      5.25500000     17.93400000     -2.30600000
H      4.89900000     16.76700000     -3.20100000
O      6.64400000      3.85400000     13.49900000
H      7.09000000      4.36200000     14.17700000
H      7.06600000      2.99500000     13.52700000
O     -4.07600000    -15.67200000      4.32500000
H     -3.64400000    -15.40600000      5.13700000
H     -3.53200000    -15.29900000      3.63100000
O      6.38600000     -9.03300000      6.26300000
H      5.49100000     -8.72100000      6.12700000
H      6.34900000     -9.51000000      7.09300000
O    -10.93700000     -7.94000000      2.91200000
H    -11.54200000     -8.56100000      2.50600000
H    -10.38900000     -7.63200000      2.19000000
O      6.29000000      6.21100000      2.80200000
H      6.39800000      5.86300000      1.91600000
H      5.99800000      5.46000000      3.32000000
O      7.18900000     -7.82200000    -12.15300000
H      7.26400000     -7.89000000    -11.20200000
H      8.05000000     -8.08300000    -12.48000000
O     -1.76900000      0.81500000     -5.65400000
H     -1.20400000      1.58700000     -5.60900000
H     -1.24900000      0.11500000     -5.25900000
O     -9.02500000     -2.23200000     -5.81200000
H     -8.69200000     -2.75500000     -5.08200000
H     -8.32800000     -2.26400000     -6.46700000
O     -7.51800000      6.98000000     -3.90900000
H     -6.56800000      6.92900000     -4.01700000
H     -7.63900000      7.36400000     -3.04000000
O    -10.88600000     -4.49300000     -5.58300000
H    -11.77400000     -4.72700000     -5.31300000
H    -10.83000000     -3.54900000     -5.43000000
O      3.67000000     14.84600000      0.91300000
H      3.09200000     14.55200000      1.61600000
H      3.32300000     14.42600000      0.12600000
O     -2.38200000     -9.96400000    -10.22700000
H     -2.94300000    -10.01700000     -9.45300000
H     -1.53700000    -10.30500000     -9.93300000
O      3.60500000     14.38400000     -3.04600000
H      4.46500000     14.77900000     -2.90800000
H      3.04300000     14.79700000     -2.39100000
O     14.49700000     -2.53800000      7.24500000
H     15.03700000     -1.76700000      7.41700000
H     14.68200000     -2.76100000      6.33300000
O      5.70000000    -13.71100000    -10.73000000
H      5.11300000    -13.57200000     -9.98700000
H      5.13300000    -13.65000000    -11.49800000
O     -0.90900000      4.15400000      8.72900000
H     -1.82700000      4.10200000      8.99300000
H     -0.42200000      3.84300000      9.49100000
O    -13.23300000    -11.38400000     -0.80000000
H    -13.31300000    -12.27200000     -1.14900000
H    -13.68200000    -10.83300000     -1.44200000
O     -8.88300000      4.27200000      1.41700000
H     -8.58300000      3.94900000      2.26600000
H     -8.91600000      3.49200000      0.86200000
O      2.78500000     10.10300000    -13.97000000
H      3.48500000      9.83800000    -14.56600000
H      2.09700000      9.45100000    -14.10400000
O     -0.86700000     -2.73200000    -16.80400000
H     -0.66000000     -2.90100000    -17.72300000
H     -1.75000000     -3.08300000    -16.68800000
O     -1.81600000    -14.50900000    -10.15000000
H     -1.11200000    -14.62400000    -10.78800000
H     -2.16800000    -13.63900000    -10.33500000
O     -0.65400000    -11.87200000      5.28800000
H      0.16300000    -11.60600000      4.86600000
H     -0.46100000    -12.73200000      5.66300000
O     11.12700000     -8.03400000     -6.01200000
H     10.53900000     -7.39600000     -6.41600000
H     11.98400000     -7.84400000     -6.39300000
O     -2.17100000     11.59300000    -10.17100000
H     -2.12900000     11.36400000     -9.24300000
H     -2.02800000     12.54000000    -10.19100000
O      5.81000000     13.34500000      2.99700000
H      5.08500000     13.95500000      2.85900000
H      5.73300000     12.71500000      2.28100000
O      3.96900000     11.30100000      6.33000000
H      4.45000000     12.12500000      6.25100000
H      4.30200000     10.90500000      7.13400000
O      5.13700000      5.65400000    -14.04900000
H      5.60700000      4.97400000    -14.53200000
H      4.27300000      5.68600000    -14.46000000
O     -7.91300000    -13.11000000     -7.19600000
H     -7.67300000    -13.54000000     -6.37600000
H     -7.72800000    -13.76200000     -7.87200000
O     -0.46300000     11.14300000     -0.93100000
H     -0.74200000     12.04800000     -1.06800000
H     -0.51100000     10.74300000     -1.79900000
O    -16.58900000      4.32500000     -0.56300000
H    -17.02400000      3.47500000     -0.50000000
H    -15.97700000      4.33600000      0.17200000
O     10.17000000     12.98400000     -3.04800000
H     10.76200000     12.34600000     -2.64900000
H      9.90300000     13.55000000     -2.32400000
O     -0.89200000      3.50000000     13.61500000
H     -0.08500000      3.10100000     13.28900000
H     -0.61200000      4.03500000     14.35800000
O     -5.49400000     -6.61000000     -7.74400000
H     -5.61200000     -7.39300000     -7.20600000
H     -4.61100000     -6.30600000     -7.53400000
O    -10.27700000      8.14100000     -4.78300000
H     -9.66500000      7.47300000     -5.09100000
H    -10.86400000      7.67300000     -4.18900000
O     -3.71100000      1.29000000     11.94100000
H     -3.85500000      2.23500000     11.90600000
H     -3.00600000      1.13200000     11.31300000
O     -9.31600000     12.45100000      4.61100000
H     -9.22400000     13.14500000      3.95800000
H     -9.52600000     11.66900000      4.10100000
O      8.95500000      6.99000000      8.61400000
H      9.86800000      7.11900000      8.35400000
H      8.45200000      7.17600000      7.82100000
O      5.18000000     -1.03400000     -8.74100000
H      5.36000000     -1.60300000     -9.48900000
H      5.48300000     -0.17000000     -9.02000000
O     -4.50600000    -10.97600000    -12.24600000
H     -4.48400000    -10.63700000    -11.35200000
H     -4.66300000    -10.20500000    -12.79100000
O      1.29300000    -13.08600000     -7.64100000
H      1.64500000    -13.88200000     -7.24400000
H      1.82500000    -12.38000000     -7.27400000
O     10.82800000     -5.15200000    -12.56800000
H     10.88400000     -6.03600000    -12.92900000
H     10.56700000     -4.60600000    -13.30900000
O      8.82700000    -12.80600000      2.53900000
H      9.33700000    -12.61200000      1.75300000
H      9.39900000    -13.36600000      3.06400000
O     -6.57500000     12.53900000      8.86200000
H     -5.69000000     12.24200000      8.64800000
H     -6.52100000     13.49400000      8.83100000
O    -13.25700000     -5.04600000     10.35900000
H    -12.83500000     -5.90100000     10.43800000
H    -14.14800000     -5.24400000     10.06800000
O     -6.38400000     -4.35000000     13.82500000
H     -5.82700000     -4.57400000     13.07900000
H     -7.10700000     -4.97500000     13.78000000
O      0.80000000      1.07300000     -9.19500000
H      1.62900000      1.53200000     -9.32800000
H      0.15200000      1.77200000     -9.10300000
O      0.72400000     12.02800000      4.05400000
H     -0.20200000     11.79800000      3.98200000
H      0.88300000     12.08700000      4.99600000
O      3.81900000     -1.07000000     -6.19400000
H      4.27300000     -0.93700000     -7.02600000
H      4.15600000     -1.90400000     -5.86800000
O    -11.45700000      5.60900000    -10.18200000
H    -11.32000000      6.55600000    -10.21700000
H    -12.15100000      5.49200000     -9.53400000
O     -1.75700000     15.05700000      5.71600000
H     -2.54000000     14.76800000      5.24700000
H     -1.45100000     15.81900000      5.22300000
O     14.08100000     -6.93300000     -8.64900000
H     13.46800000     -6.34800000     -9.09200000
H     14.91900000     -6.77800000     -9.08500000
O      2.69600000     -4.68900000     -7.39000000
H      1.82400000     -4.88800000     -7.05100000
H      3.13500000     -4.23400000     -6.67100000
O      7.56800000      2.40700000      8.86100000
H      7.66900000      2.12500000      7.95200000
H      6.92800000      1.79800000      9.23000000
O      3.43000000      1.19600000      5.33700000
H      3.04700000      1.93400000      4.86200000
H      3.56700000      1.52800000      6.22400000
O     12.77700000     10.47100000      6.83700000
H     13.52800000     10.53800000      7.42700000
H     12.88300000     11.20400000      6.23000000
O     -5.39700000     -3.64900000     -1.85200000
H     -5.01900000     -4.41200000     -2.28700000
H     -5.07500000     -2.90100000     -2.35600000
O     -8.00200000      7.29300000      1.39400000
H     -7.60500000      7.01500000      2.22000000
H     -8.49900000      6.53000000      1.09800000
O     12.59300000     12.59700000      1.99700000
H     12.55200000     13.29900000      2.64600000
H     13.14800000     12.94900000      1.30000000
O     15.73000000      2.92800000      3.76600000
H     15.50300000      3.52900000      4.47400000
H     14.89600000      2.73000000      3.34100000
O     -3.14200000      2.69500000     -9.70800000
H     -2.39100000      3.04700000     -9.23000000
H     -3.33300000      1.86300000     -9.27500000
O     -0.09500000     -5.66200000    -15.66100000
H     -0.72700000     -6.05600000    -15.05900000
H     -0.58800000     -4.97400000    -16.10900000
O     -7.16400000    -11.94600000      4.31700000
H     -7.39900000    -12.84000000      4.56400000
H     -7.87200000    -11.40600000      4.66900000
O     -2.08300000    -11.38400000     -3.01000000
H     -1.58200000    -12.16600000     -2.77500000
H     -2.40500000    -11.04500000     -2.17500000
O     -2.32900000     -3.40300000     -3.96500000
H     -1.67000000     -4.01400000     -3.63600000
H     -2.79700000     -3.89700000     -4.63900000
O     -4.03600000     14.81600000      4.23400000
H     -3.97100000     14.80600000      3.27900000
H     -4.69500000     15.48400000      4.42200000
O     -7.18600000     -1.55200000    -13.86000000
H     -6.92800000     -1.74700000    -12.95900000
H     -6.36300000     -1.54400000    -14.34900000
O      5.10300000      7.94900000    -10.25700000
H      4.99800000      8.69100000    -10.85100000
H      6.04600000      7.78100000    -10.24700000
O      5.33500000    -10.83100000     -0.02300000
H      5.98600000    -10.73100000      0.67100000
H      5.74600000    -11.42100000     -0.65500000
O      2.98700000    -16.23000000     -2.01100000
H      2.12500000    -16.20600000     -1.59600000
H      3.48500000    -16.86400000     -1.49500000
O      1.84100000      3.08300000    -13.59300000
H      1.14200000      2.43400000    -13.66300000
H      2.60600000      2.65400000    -13.97600000
O     -3.82000000      1.74700000      8.51300000
H     -3.72100000      2.64700000      8.82300000
H     -2.97000000      1.53100000      8.12900000
O    -14.76500000    -10.90600000      1.40100000
H    -14.56600000    -10.06700000      1.81700000
H    -14.12900000    -10.97700000      0.68900000
O     13.20400000     -4.45000000     -2.06100000
H     13.78900000     -5.20000000     -1.95000000
H     12.62300000     -4.70400000     -2.77800000
O     -3.46000000      4.24000000      9.42800000
H     -3.55500000      4.32000000     10.37700000
H     -3.94100000      4.98900000      9.07500000
O     -9.59700000     -6.06900000     -1.81100000
H    -10.47500000     -5.77700000     -2.05700000
H     -9.12800000     -5.26300000     -1.59600000
O     -6.59000000     16.08200000     -2.14600000
H     -5.66100000     16.27000000     -2.01500000
H     -6.66200000     15.13500000     -2.02900000
O      1.10500000     -9.24900000      7.45300000
H      0.25900000     -9.60300000      7.72600000
H      1.61600000     -9.20200000      8.26100000
O     -4.49500000     -0.16800000    -16.98500000
H     -4.59900000      0.29700000    -16.15500000
H     -4.04200000     -0.97800000    -16.75100000
O     -3.57800000     -3.05800000    -16.61800000
H     -3.53300000     -3.81100000    -17.20700000
H     -4.12000000     -3.35700000    -15.88800000
O     -2.61900000    -11.60700000     -5.69000000
H     -2.12100000    -12.42400000     -5.71800000
H     -2.70000000    -11.40800000     -4.75800000
O     -4.00000000      0.89500000      5.86800000
H     -4.33900000      1.06000000      6.74800000
H     -4.03700000     -0.05700000      5.77200000
O      1.70600000     -9.03400000     13.82800000
H      0.92000000     -8.86400000     14.34700000
H      2.20900000     -9.65700000     14.35200000
O      0.19500000      2.85800000    -17.85500000
H      0.87000000      2.29800000    -17.47100000
H      0.24800000      2.68700000    -18.79500000
O      0.21600000    -17.32300000      2.27400000
H     -0.63300000    -17.72100000      2.08200000
H      0.84800000    -17.86500000      1.80100000
O     -5.32100000      1.01900000    -14.65700000
H     -5.93000000      0.61100000    -14.04100000
H     -5.56000000      1.94600000    -14.65100000
O      1.94600000     -2.78600000      4.21400000
H      1.31000000     -2.09400000      4.39800000
H      1.43100000     -3.48200000      3.80600000
O     -5.76000000    -10.92500000      2.19000000
H     -5.02500000    -11.53400000      2.26000000
H     -6.38600000    -11.22900000      2.84700000
O     -5.17100000     -1.47900000     11.64100000
H     -4.82900000     -0.58700000     11.70900000
H     -5.96700000     -1.47200000     12.17200000
O      0.24100000     -1.53500000      5.97300000
H     -0.42900000     -0.92700000      6.28500000
H      0.01100000     -2.37200000      6.37700000
O     11.40500000      1.51500000      7.35600000
H     11.19500000      0.58700000      7.24600000
H     11.27900000      1.89400000      6.48700000
O     -5.20800000     -0.28000000     -1.48000000
H     -4.45900000     -0.49400000     -2.03700000
H     -4.82400000      0.15000000     -0.71600000
O      8.08200000     14.89800000      1.91100000
H      8.98600000     14.84700000      2.22400000
H      7.63400000     14.17900000      2.35600000
O      5.12700000     -6.30800000     -3.54100000
H      4.83300000     -6.84100000     -4.27900000
H      4.46900000     -5.61700000     -3.46600000
O     -9.86000000     -6.94400000    -10.92000000
H     -9.60800000     -7.86700000    -10.89300000
H     -9.13000000     -6.48400000    -10.50500000
O    -13.46900000      3.80800000      7.86200000
H    -12.96200000      3.02900000      7.63300000
H    -14.31700000      3.67400000      7.43900000
O    -13.79800000     -4.54000000     -4.95100000
H    -14.07500000     -3.62400000     -4.97000000
H    -14.54900000     -5.02400000     -5.29400000
O     -1.28500000     -3.24900000     14.52300000
H     -0.58400000     -3.40900000     15.15500000
H     -2.04000000     -3.71700000     14.87900000
O     -9.95900000    -14.14000000     -5.02800000
H     -9.04700000    -14.29800000     -4.78400000
H    -10.46700000    -14.65400000     -4.40000000
O      8.61600000     -4.83300000     -9.26800000
H      8.62900000     -4.17600000     -9.96400000
H      9.45400000     -4.72300000     -8.82000000
O     11.08300000    -10.49600000      3.36700000
H     10.25400000    -10.88900000      3.09100000
H     11.75400000    -11.06100000      2.98400000
O     -6.91400000    -12.65600000     10.68300000
H     -6.32800000    -12.55300000      9.93300000
H     -7.57900000    -13.27600000     10.38500000
O     -3.70600000    -16.11900000      1.04300000
H     -4.00100000    -16.59700000      1.81800000
H     -3.91300000    -16.69900000      0.31100000
O      7.98900000      1.43600000      2.55400000
H      8.68600000      1.17300000      1.95400000
H      7.65200000      0.61200000      2.90600000
O     -2.00700000     -6.25000000     -9.06500000
H     -2.50600000     -5.97500000     -9.83500000
H     -1.21300000     -5.71700000     -9.09200000
O     10.98200000     -9.79700000     -4.18600000
H     11.04600000     -9.13600000     -4.87500000
H     10.56500000    -10.54700000     -4.61200000
O     -7.16700000     15.09000000      1.44800000
H     -6.87400000     15.07800000      2.35900000
H     -8.09400000     14.85600000      1.49100000
O     10.54500000      9.38400000     10.62500000
H     10.95800000      9.78900000      9.86300000
H     10.00400000      8.68300000     10.26000000
O     12.96600000      4.77600000      3.43700000
H     12.43700000      4.01200000      3.66700000
H     12.55000000      5.50300000      3.89900000
O     -1.75600000      6.03300000     -8.95800000
H     -2.26100000      6.19200000     -8.16100000
H     -2.41500000      5.83500000     -9.62400000
O      0.62600000     10.23100000    -11.16500000
H     -0.17100000      9.72100000    -11.30900000
H      1.33700000      9.63500000    -11.40200000
O     11.89700000      2.06000000      2.32300000
H     10.94400000      2.11700000      2.39700000
H     12.08100000      2.29400000      1.41300000
O     -0.06500000     -0.68300000     13.17300000
H      0.45400000     -0.13800000     13.76300000
H     -0.27000000     -1.46500000     13.68600000
O     11.55400000     -1.12100000      7.21000000
H     12.15800000     -0.76100000      7.86000000
H     12.07200000     -1.77200000      6.73600000
O     -4.61200000     11.69200000     -7.28700000
H     -4.95300000     12.58500000     -7.33900000
H     -3.67600000     11.78200000     -7.46400000
O     -3.32100000      5.79100000    -11.44800000
H     -2.93500000      4.97000000    -11.75500000
H     -4.26500000      5.62800000    -11.45600000
O      6.93700000     -5.97600000     10.05200000
H      6.67100000     -5.15200000     10.46100000
H      6.34900000     -6.07200000      9.30300000
O      2.40300000     -6.58000000      4.38000000
H      3.10600000     -5.94900000      4.22600000
H      1.60300000     -6.11000000      4.14700000
O     -5.54000000    -10.39500000     11.33300000
H     -6.02700000    -11.21900000     11.33400000
H     -5.46700000    -10.15800000     12.25700000
O     13.74400000     11.02800000     -5.64600000
H     13.25600000     11.23500000     -6.44300000
H     13.31900000     10.24300000     -5.30100000
O      6.32100000     -0.58000000      2.11700000
H      5.56600000     -1.13200000      2.31900000
H      6.02900000     -0.03300000      1.38700000
O      2.58500000    -11.38600000      6.44700000
H      2.01400000    -10.67000000      6.72700000
H      2.52300000    -11.38100000      5.49100000
O     -2.77400000     -7.35100000     -6.83100000
H     -2.41700000     -7.02200000     -7.65600000
H     -3.10200000     -8.22500000     -7.04400000
O     -8.22700000      0.18600000      4.35200000
H     -8.12500000     -0.40100000      5.10000000
H     -7.59600000     -0.13500000      3.70700000
O      4.79400000     -3.31900000     14.94700000
H      4.46200000     -3.91200000     15.62000000
H      4.00900000     -2.98600000     14.51200000
O      6.04200000     -4.20700000     -8.46300000
H      6.90900000     -4.56700000     -8.27700000
H      6.18200000     -3.61400000     -9.20100000
O      9.81700000     12.13000000      2.17600000
H      9.68000000     12.37500000      3.09100000
H     10.76400000     12.18300000      2.05200000
O     -2.30900000      1.00400000    -18.46900000
H     -3.17500000      0.81100000    -18.10800000
H     -1.69900000      0.75300000    -17.77500000
O      4.82800000     -0.58900000    -16.68000000
H      5.40300000     -0.10600000    -17.27300000
H      4.42700000     -1.26200000    -17.23100000
O     -6.59700000      4.99400000     -7.12200000
H     -6.49400000      5.71800000     -7.74000000
H     -5.82200000      4.45000000     -7.26100000
O      1.88100000      6.35000000     13.78300000
H      1.43100000      6.04100000     14.56900000
H      1.38900000      5.96500000     13.05800000
O     -6.20400000     -8.19600000      9.85200000
H     -6.10500000     -9.14400000      9.93800000
H     -6.41200000     -7.89500000     10.73700000
O      9.13900000      5.98200000     -3.57800000
H      9.76600000      6.47500000     -4.10600000
H      8.66200000      6.65000000     -3.08600000
O    -10.00100000      4.44600000      8.94100000
H    -10.16100000      4.33900000      8.00300000
H    -10.82400000      4.79300000      9.28600000
O      5.70500000     13.62200000      6.79200000
H      6.56900000     13.28300000      7.02800000
H      5.88100000     14.48300000      6.41200000
O      7.59900000      8.66300000    -10.29400000
H      7.46700000      9.37600000    -10.91900000
H      7.97200000      9.08700000     -9.52200000
O      9.72100000     11.90700000     -8.56600000
H      8.78400000     12.09900000     -8.53600000
H     10.13700000     12.68200000     -8.18700000
O     -5.79900000    -16.87000000     -1.80300000
H     -5.40500000    -16.00400000     -1.69600000
H     -5.71200000    -17.28000000     -0.94200000
O     -0.39900000      0.00100000    -16.96600000
H      0.49800000      0.28400000    -17.14500000
H     -0.39000000     -0.94200000    -17.13100000
O      7.70300000     -3.47300000     -1.09100000
H      6.89500000     -3.01400000     -0.86200000
H      7.79400000     -4.14900000     -0.41900000
O     15.19000000      6.43500000     -1.45200000
H     15.99200000      6.76700000     -1.85600000
H     15.08200000      6.96700000     -0.66300000
O      1.38200000     15.61200000     -1.28400000
H      0.80300000     15.13000000     -0.69400000
H      1.01300000     16.49500000     -1.31300000
O     -0.41600000      3.24600000     -4.35100000
H     -1.05400000      2.92800000     -3.71300000
H     -0.86600000      3.95800000     -4.80600000
O     -6.36300000      3.73300000    -14.38800000
H     -6.46800000      4.39000000    -15.07700000
H     -7.25800000      3.48200000    -14.15900000
O     -4.42900000      3.78900000    -17.83700000
H     -4.90600000      4.40800000    -17.28400000
H     -3.75300000      3.42800000    -17.26400000
O     -0.25400000     13.57400000     -2.46100000
H      0.43800000     14.22300000     -2.58800000
H     -1.05400000     14.09200000     -2.36600000
O    -11.12500000     -2.48400000     -1.08100000
H    -11.62800000     -2.91900000     -0.39300000
H    -10.82600000     -3.19500000     -1.64700000
O     -3.60200000    -14.17400000     10.67200000
H     -3.69900000    -14.39300000     11.59900000
H     -2.71800000    -13.81300000     10.60200000
O      1.14300000     -1.04200000     -7.33500000
H      1.27100000     -0.31900000     -7.95000000
H      1.90400000     -1.00100000     -6.75600000
O     -5.85800000    -11.40700000     -7.98800000
H     -6.49000000    -11.11400000     -8.64500000
H     -6.33900000    -11.36800000     -7.16000000
O     -9.47900000      0.50800000     -5.13000000
H     -8.81300000      0.89600000     -5.69700000
H     -9.40000000     -0.43400000     -5.27700000
O      3.38100000     11.61400000     -8.04800000
H      3.73500000     12.13200000     -7.32500000
H      4.15300000     11.30500000     -8.52200000
O     -8.94500000      4.33700000      5.84800000
H     -9.15900000      3.42900000      5.63500000
H     -7.98900000      4.35300000      5.89500000
O    -10.00900000     -1.45300000     -9.19000000
H     -9.93200000     -1.99800000     -9.97300000
H     -9.11000000     -1.18800000     -8.99400000
O    -10.55800000     13.21600000     -1.88400000
H    -11.37400000     13.05100000     -1.41200000
H    -10.30300000     14.10000000     -1.62000000
O      5.77700000      0.08000000      9.73300000
H      5.82100000     -0.24400000     10.63200000
H      6.16600000     -0.61900000      9.20700000
O     -1.43800000     -9.58100000      4.18200000
H     -1.18800000    -10.26400000      4.80400000
H     -1.92900000     -8.94800000      4.70500000
O     -6.25400000    -11.47500000     -4.67200000
H     -6.16900000    -10.57400000     -4.98400000
H     -6.00900000    -11.43300000     -3.74800000
O      7.69900000     14.99000000     -0.99100000
H      8.16100000     15.73200000     -1.38200000
H      7.78600000     15.12500000     -0.04700000
O     -3.00100000      7.54200000    -15.18400000
H     -3.52300000      7.36000000    -15.96500000
H     -3.08900000      6.75300000    -14.64900000
O     -0.46000000     13.65100000      1.07800000
H      0.14400000     14.09100000      1.67600000
H     -0.04200000     12.81000000      0.89200000
O     12.84700000     -8.25100000      9.30800000
H     12.10100000     -8.81300000      9.09900000
H     13.01700000     -7.76800000      8.49900000
O     14.26500000     -3.02100000     -5.05500000
H     14.65400000     -3.83900000     -4.74700000
H     13.36700000     -3.04300000     -4.72300000
O    -12.66300000      1.32700000      7.09700000
H    -12.18700000      1.17300000      6.28000000
H    -12.49200000      0.54700000      7.62400000
O      8.64200000    -10.20700000     -0.19200000
H      9.30100000    -10.86200000      0.03800000
H      8.59500000     -9.63500000      0.57500000
O      0.50700000     14.34900000     -6.16200000
H     -0.43600000     14.27500000     -6.31000000
H      0.85000000     13.47900000     -6.36600000
O     12.78700000    -10.60400000     -2.19400000
H     12.20200000    -10.22000000     -2.84700000
H     12.90700000    -11.50900000     -2.48200000
O     15.46100000      4.67400000     -4.95300000
H     15.25300000      4.67900000     -5.88700000
H     16.25000000      4.13700000     -4.88600000
O     -2.27800000    -13.89800000      1.09600000
H     -2.05200000    -14.32400000      1.92300000
H     -2.99400000    -14.42600000      0.74200000
O      2.01400000      2.91100000     13.24500000
H      2.83100000      3.17200000     13.67000000
H      2.25300000      2.15400000     12.71000000
O      8.11800000      3.61000000     11.20600000
H      8.05900000      2.92300000     10.54200000
H      7.20700000      3.82500000     11.40900000
O     -7.75600000     14.56400000     -7.93100000
H     -7.92200000     13.84400000     -7.32100000
H     -6.89300000     14.89400000     -7.68200000
O     -2.01300000     10.11600000    -15.23400000
H     -2.16300000     10.26600000    -14.30000000
H     -2.43000000      9.27300000    -15.41100000
O      4.05700000      3.41300000    -16.99500000
H      3.38300000      4.03500000    -17.26800000
H      4.26500000      2.92200000    -17.79000000
O     -3.51900000     -7.31400000     12.47900000
H     -4.25300000     -7.67100000     12.98000000
H     -2.95300000     -6.91100000     13.13800000
O      5.27600000     -7.26700000     14.59000000
H      4.50800000     -7.11000000     15.13900000
H      4.98100000     -7.06600000     13.70200000
O     -2.27900000      6.47000000     14.95000000
H     -2.21800000      7.36500000     14.61600000
H     -3.21900000      6.29900000     15.00700000
O    -13.30600000      5.49500000     -8.23500000
H    -13.01400000      5.46400000     -7.32400000
H    -14.20100000      5.15800000     -8.21100000
O    -11.60900000    -11.22100000      5.88400000
H    -11.47400000    -12.05300000      6.33800000
H    -12.46300000    -11.31400000      5.46200000
O      0.46400000      5.15000000      2.71400000
H      0.95000000      5.95400000      2.52800000
H      0.11700000      5.27900000      3.59600000
O    -12.34300000      5.20400000     10.27400000
H    -13.04600000      5.75600000     10.61700000
H    -12.64500000      4.94500000      9.40400000
O      3.11400000      7.34100000     -3.84800000
H      3.86800000      7.88600000     -3.62200000
H      3.06200000      7.38900000     -4.80300000
O     -8.76900000      6.25000000     -6.02600000
H     -8.12500000      5.64100000     -6.38800000
H     -8.33100000      6.64100000     -5.27000000
O    -15.65500000      3.84300000     -7.49900000
H    -15.63200000      3.42400000     -6.63900000
H    -16.58400000      3.86400000     -7.73000000
O    -11.50700000     13.00700000      6.43600000
H    -10.87700000     13.52700000      6.93600000
H    -11.11100000     12.91900000      5.56900000
O     11.56400000     -0.09900000     -1.34200000
H     12.09200000      0.54600000     -0.87200000
H     12.10200000     -0.89100000     -1.34700000
O      9.65500000     11.58000000      5.94400000
H      9.51200000     11.21000000      6.81600000
H      8.85500000     11.37200000      5.46200000
O     -4.81700000      4.80200000      1.55200000
H     -4.88300000      3.93700000      1.95700000
H     -5.33300000      5.37300000      2.12100000
O     -3.80100000    -15.54900000     -4.67700000
H     -4.12700000    -16.35800000     -5.07100000
H     -3.72100000    -14.94100000     -5.41200000
O     -6.70300000     -8.06800000    -13.40800000
H     -5.90700000     -8.48700000    -13.73600000
H     -7.32300000     -8.12900000    -14.13400000
O     -9.37600000     -3.57800000    -10.96300000
H     -8.77200000     -3.71500000    -11.69200000
H     -9.07300000     -4.18100000    -10.28400000
O      9.96100000     -3.02300000      4.24800000
H      9.09800000     -3.40800000      4.40100000
H     10.00000000     -2.89200000      3.30000000
O    -10.08800000    -12.53500000      0.64100000
H     -9.23000000    -12.11100000      0.62600000
H    -10.37400000    -12.53000000     -0.27200000
O     15.22100000      1.42700000     -5.91600000
H     15.79500000      1.62600000     -5.17600000
H     15.31700000      0.48400000     -6.04700000
O      7.22700000     11.52900000      4.89100000
H      6.40200000     11.26000000      5.29500000
H      6.96700000     12.12900000      4.19200000
O      5.68300000      0.55000000     -0.46100000
H      6.55400000      0.66600000     -0.84200000
H      5.12400000      1.15100000     -0.95400000
O     -3.00400000     -4.77300000    -10.96600000
H     -3.59100000     -4.62800000    -11.70800000
H     -2.14400000     -4.49600000    -11.28200000
O     -0.41700000     14.73800000     -8.85600000
H      0.15300000     14.02300000     -9.13700000
H      0.15900000     15.32400000     -8.36400000
O    -16.08300000     -5.58500000      4.82400000
H    -15.47700000     -6.19500000      5.24400000
H    -15.59700000     -4.76100000      4.77600000
O     -4.67900000     -4.16600000    -12.95300000
H     -5.53300000     -4.57400000    -12.81500000
H     -4.81300000     -3.24700000    -12.72200000
O      7.06400000     -4.47500000     -3.94400000
H      6.29000000     -5.03900000     -3.95800000
H      7.33600000     -4.46400000     -3.02700000
O     11.12500000     12.55200000     -5.71000000
H     11.39000000     13.32700000     -6.20600000
H     11.01100000     12.86800000     -4.81400000
O     14.58700000     10.50500000      2.13800000
H     13.69300000     10.73000000      1.87800000
H     14.59100000     10.60200000      3.09000000
O     15.25000000      5.59500000     -7.42200000
H     16.16400000      5.73700000     -7.66800000
H     14.74700000      6.04800000     -8.09900000
O      4.99500000     -4.47100000    -16.04200000
H      5.18900000     -5.02900000    -15.28800000
H      4.05600000     -4.29700000    -15.97500000
O     -9.85900000     -3.62900000      2.49500000
H    -10.38800000     -4.18400000      3.06700000
H     -9.88500000     -2.76500000      2.90700000
O     -2.69700000     -8.22200000      6.45700000
H     -2.89400000     -7.73000000      7.25500000
H     -2.26200000     -9.01600000      6.76700000
O      5.60600000     -6.17600000    -13.61900000
H      6.08800000     -6.42200000    -12.83000000
H      4.87000000     -6.78800000    -13.65100000
O      1.11200000     12.28500000     -9.53300000
H      1.93500000     12.02500000     -9.11700000
H      0.96400000     11.62200000    -10.20600000
O     11.17400000     -3.72600000     -7.78900000
H     10.83400000     -4.11200000     -6.98300000
H     12.09000000     -3.52700000     -7.59200000
O      7.21200000     10.51500000     -3.38600000
H      7.39700000     10.96000000     -2.55900000
H      7.97200000     10.70400000     -3.93500000
O     15.96400000     -1.45500000     -6.30500000
H     15.48800000     -2.24600000     -6.05100000
H     16.03500000     -1.51400000     -7.25700000
O     -8.08500000    -11.00500000      7.75400000
H     -8.53800000    -11.21200000      8.57100000
H     -8.24300000    -11.76500000      7.19300000
O      7.52800000    -13.83300000      5.35100000
H      7.80900000    -13.05300000      4.87300000
H      7.65100000    -14.55200000      4.73100000
O     -0.73800000      9.96100000      1.61800000
H     -1.67000000     10.18000000      1.58900000
H     -0.42600000     10.12700000      0.72900000
O     12.27700000    -10.64300000      7.20900000
H     13.03800000    -10.07600000      7.08300000
H     11.59700000    -10.25600000      6.65700000
O     12.16900000     11.17100000     -2.78600000
H     12.78400000     11.30200000     -3.50800000
H     12.71100000     10.84800000     -2.06600000
O    -10.35700000     -0.87900000      2.05400000
H     -9.75700000     -0.21700000      1.70800000
H    -10.39800000     -1.54600000      1.37000000
O     -6.15800000     14.26700000     -4.78200000
H     -5.43600000     14.89100000     -4.71400000
H     -6.25600000     13.91700000     -3.89700000
O      5.42000000    -14.11800000     -1.53000000
H      5.85100000    -13.26400000     -1.55500000
H      4.57100000    -13.94600000     -1.12200000
O      5.84900000      0.31800000      5.01900000
H      4.91000000      0.48300000      5.10100000
H      5.95000000     -0.06300000      4.14700000
O     -7.91200000      9.37000000      8.44600000
H     -7.80600000      9.98100000      7.71600000
H     -7.85900000      9.91900000      9.22800000
O      6.79400000    -10.24700000    -14.05300000
H      6.31800000     -9.87900000    -13.30900000
H      6.37300000     -9.86000000    -14.82100000
O      2.68600000     -2.71300000     12.66300000
H      1.94200000     -3.28600000     12.47700000
H      3.01900000     -2.46400000     11.80100000
O     10.05100000     -5.85700000      5.78800000
H     10.22400000     -5.04500000      5.31100000
H     10.77400000     -5.92800000      6.41100000
O     -4.85700000      6.02600000     14.51800000
H     -5.16000000      5.12400000     14.41400000
H     -4.85900000      6.38400000     13.63000000
O      0.07400000      1.02600000    -14.23000000
H     -0.83400000      1.14000000    -13.94900000
H      0.00700000      0.61700000    -15.09300000
O     -8.60300000     -2.01000000     10.71900000
H     -8.06100000     -2.59000000     10.18500000
H     -9.25400000     -2.58900000     11.11600000
O     -5.00000000     -8.20800000      2.63300000
H     -4.67800000     -7.91900000      1.77900000
H     -4.91600000     -9.16100000      2.61000000
O      8.93500000     -2.60800000    -11.54600000
H      9.64900000     -2.06300000    -11.87500000
H      8.97300000     -3.40200000    -12.08000000
O     -3.02900000     -7.97500000      9.38100000
H     -3.23400000     -8.88700000      9.17300000
H     -3.09100000     -7.92700000     10.33500000
O     -3.68900000     -5.28600000      4.83400000
H     -4.01400000     -6.18600000      4.85900000
H     -3.80600000     -4.96400000      5.72800000
O     -0.79600000      3.56600000     -8.23100000
H     -1.09900000      3.84900000     -7.36800000
H     -0.68800000      4.37900000     -8.72600000
O      3.44500000     11.59200000     -3.03900000
H      2.67900000     11.57000000     -3.61300000
H      3.75400000     12.49700000     -3.08800000
O     12.94200000      2.65500000    -10.21200000
H     13.29300000      3.37300000    -10.73900000
H     12.53800000      3.08600000     -9.45900000
O     -3.90200000      5.11100000    -14.34700000
H     -4.69800000      4.73500000    -14.72200000
H     -3.53000000      4.40600000    -13.81800000
O      8.83600000     -1.38900000      7.99600000
H      8.65100000     -2.32600000      7.93400000
H      9.79200000     -1.33400000      8.01900000
O      5.91500000    -17.11200000      2.84000000
H      6.19800000    -16.37500000      2.29900000
H      5.17300000    -17.48600000      2.36500000
O     10.90600000      4.38700000      5.82900000
H     10.23800000      3.84500000      5.41100000
H     10.66400000      4.39300000      6.75500000
O    -10.43800000     -0.66000000     13.94700000
H     -9.99200000     -0.35100000     14.73600000
H     -9.96900000     -1.45900000     13.70500000
O      4.79900000    -14.73000000      4.95200000
H      4.40400000    -14.51800000      5.79800000
H      5.59700000    -14.20300000      4.92100000
O      3.43400000     -5.38100000      0.00900000
H      3.89600000     -5.29300000      0.84300000
H      3.68400000     -6.24700000     -0.31300000
O     15.88100000     -3.93200000      5.06900000
H     15.19100000     -3.68500000      4.45400000
H     16.24200000     -4.74300000      4.71000000
O      7.21000000      3.10400000     -4.42100000
H      7.74500000      2.36500000     -4.70900000
H      6.88200000      3.49200000     -5.23200000
O      5.06800000     -8.01600000      0.99500000
H      4.66800000     -8.16900000      0.13900000
H      5.64500000     -8.76900000      1.12700000
O      4.36800000     -2.51200000    -13.43800000
H      3.56700000     -1.98900000    -13.45700000
H      4.08400000     -3.39700000    -13.66600000
O     10.33400000     -6.64900000      9.46800000
H     10.48200000     -7.02400000     10.33600000
H      9.38200000     -6.57900000      9.39700000
O     13.43800000      4.59400000      0.32800000
H     12.93200000      5.18300000      0.88800000
H     14.21600000      5.10000000      0.09100000
O     14.78200000     -9.60400000     -0.39100000
H     13.92800000     -9.94600000     -0.65500000
H     15.35200000     -9.78300000     -1.13900000
O      4.99800000     -3.61900000     -6.01900000
H      5.52500000     -3.99300000     -5.31200000
H      5.55100000     -3.69600000     -6.79600000
O     -8.19600000     11.76200000     -1.95200000
H     -8.30600000     11.22300000     -2.73600000
H     -8.98900000     12.29700000     -1.91600000
O     -0.77000000     -8.38900000     15.52200000
H     -0.41500000     -8.16600000     16.38200000
H     -1.23200000     -7.59900000     15.24200000
O     -1.31100000      6.57400000     -2.94100000
H     -0.47800000      6.10900000     -3.00900000
H     -1.54700000      6.51100000     -2.01600000
O    -11.85300000     -9.26800000      7.88500000
H    -11.91400000     -9.89000000      7.16000000
H    -10.92100000     -9.05400000      7.93900000
O     12.17600000     -5.57700000      7.61200000
H     11.70900000     -5.94400000      8.36200000
H     12.96100000     -5.17900000      7.99000000
O      2.31000000      9.51700000      3.65600000
H      3.01000000      9.71300000      4.27800000
H      1.98000000     10.37500000      3.38900000
O     -3.46100000      9.21200000     -1.31200000
H     -3.31800000      9.32000000     -0.37200000
H     -3.68700000      8.28700000     -1.41500000
O     -3.47700000     -2.07000000     -6.72500000
H     -2.63500000     -2.50400000     -6.86300000
H     -3.95200000     -2.65100000     -6.13100000
O     -1.33400000     -6.28600000      0.07000000
H     -0.89100000     -5.58600000     -0.40900000
H     -1.57700000     -5.88700000      0.90600000
O    -15.91100000     -1.90500000      0.04100000
H    -15.79900000     -1.02500000      0.40000000
H    -15.90700000     -1.77900000     -0.90800000
O     14.96200000      0.38400000      6.34300000
H     14.72600000      1.12900000      5.79000000
H     14.54000000      0.56600000      7.18300000
O     -7.08600000      3.44500000      8.80500000
H     -7.93800000      3.88100000      8.83300000
H     -6.45900000      4.12800000      9.04200000
O     -5.86600000     12.44800000      4.64500000
H     -5.69400000     11.57000000      4.98500000
H     -5.01200000     12.88100000      4.65700000
O     10.12000000      3.49500000     -4.65300000
H      9.66600000      4.33000000     -4.53700000
H     10.09600000      3.08700000     -3.78800000
O     -3.04000000    -11.86300000      2.76500000
H     -2.49100000    -12.31300000      2.12300000
H     -2.46300000    -11.20900000      3.15800000
O      6.41000000      3.82800000    -15.55300000
H      5.66900000      3.40900000    -15.99200000
H      6.89600000      3.10400000    -15.16000000
O    -13.97600000      7.90800000     -1.34900000
H    -14.01000000      7.05500000     -1.78200000
H    -13.62900000      8.50200000     -2.01400000
O      3.58300000     -8.39400000      6.42700000
H      3.34500000     -8.26000000      5.51000000
H      2.75600000     -8.60600000      6.86000000
O      0.85700000      6.92700000     -9.16100000
H      0.01300000      6.47700000     -9.20500000
H      1.38200000      6.39400000     -8.56300000
O      9.16600000    -10.72900000      9.44000000
H      9.94400000    -11.22900000      9.68800000
H      9.03700000    -10.11300000     10.16200000
O      2.71200000      3.96500000      4.59500000
H      2.24900000      3.64200000      5.36800000
H      2.02000000      4.29800000      4.02400000
O    -11.16100000      8.40700000    -10.05100000
H    -11.60700000      8.33100000     -9.20700000
H    -10.38600000      8.93800000     -9.86600000
O     -1.54100000     -1.60500000      9.28900000
H     -1.19600000     -2.27600000      8.70000000
H     -1.87500000     -2.09400000     10.04000000
O     -6.40000000     -8.73900000     -6.17700000
H     -7.30700000     -9.02500000     -6.28300000
H     -6.44400000     -8.03600000     -5.52900000
O    -14.93600000      0.50300000      0.60900000
H    -15.21300000      1.36000000      0.93300000
H    -13.98400000      0.50400000      0.71400000
O      0.64000000      8.46700000    -15.10700000
H     -0.05300000      8.03600000    -14.60700000
H      0.82400000      7.86600000    -15.82900000
O    -13.29800000     -8.14600000     -6.46300000
H    -12.93800000     -7.43300000     -6.99100000
H    -12.89300000     -8.03500000     -5.60300000
O      5.66600000    -11.69600000      5.09800000
H      6.10600000    -12.04000000      5.87500000
H      5.25700000    -10.88300000      5.39400000
O      2.24300000     -0.68300000    -13.63300000
H      1.44200000     -0.16000000    -13.58800000
H      2.93100000     -0.05100000    -13.84200000
O    -13.74000000     -7.31800000      7.89600000
H    -13.15400000     -8.00800000      8.20700000
H    -13.79400000     -7.45800000      6.95000000
O      3.07900000    -11.73500000     -3.57700000
H      3.01000000    -11.17200000     -2.80600000
H      2.47900000    -12.45900000     -3.39900000
O     -8.62600000      1.49200000      0.80000000
H     -7.71000000      1.50000000      0.52200000
H     -9.12400000      1.48100000     -0.01700000
O      5.40100000      8.90900000      0.28500000
H      6.16000000      8.33400000      0.18400000
H      4.92600000      8.55000000      1.03400000
O      1.43700000     -7.42000000    -17.06200000
H      2.16300000     -6.93000000    -17.44700000
H      1.05600000     -6.82000000    -16.42000000
O      4.31500000    -13.36500000     -8.01000000
H      3.84500000    -14.19600000     -7.93800000
H      3.96900000    -12.83200000     -7.29400000
O     -4.30000000      0.59500000     -5.92500000
H     -3.34600000      0.63700000     -5.85400000
H     -4.46300000     -0.13400000     -6.52300000
O    -14.04900000     -7.64500000      5.34300000
H    -13.50200000     -7.84500000      4.58300000
H    -14.69200000     -8.35300000      5.36700000
O    -13.37200000     -4.31900000      3.38600000
H    -12.58300000     -4.84800000      3.50300000
H    -13.28900000     -3.61900000      4.03300000
O     -1.35700000      9.06200000     14.03000000
H     -1.43200000      9.96000000     14.35200000
H     -0.41700000      8.88200000     14.03900000
O    -10.52800000      5.36600000     -0.46700000
H    -10.74100000      6.28000000     -0.27800000
H    -10.36600000      4.97600000      0.39200000
O      1.86100000      5.24700000    -15.03600000
H      1.10800000      5.80000000    -14.82800000
H      1.83300000      4.54900000    -14.38200000
O     10.42300000     -7.16400000     12.08600000
H     10.20900000     -6.40100000     12.62200000
H     11.23900000     -7.49800000     12.45900000
O      8.05700000    -14.29900000     -6.90900000
H      7.72400000    -13.91300000     -6.09900000
H      8.88200000    -14.71300000     -6.65600000
O     12.79300000      5.53400000     -2.75800000
H     13.05500000      6.24400000     -2.17200000
H     13.03900000      5.83900000     -3.63100000
O     10.31600000     -2.55900000      1.64100000
H     10.21300000     -1.63400000      1.41800000
H     10.85500000     -2.91700000      0.93500000
O     -9.87300000     -5.42600000      9.67500000
H     -9.35900000     -5.28300000      8.88000000
H    -10.25000000     -4.56900000      9.87300000
O      3.48300000      4.65900000      0.48700000
H      4.14800000      4.84300000      1.15100000
H      2.81100000      5.32500000      0.63100000
O      1.13100000     11.89700000     -4.11800000
H      0.73800000     11.09600000     -3.77200000
H      0.90700000     12.57100000     -3.47600000
O    -15.75600000     -5.20700000     -0.64800000
H    -16.30200000     -4.45600000     -0.41600000
H    -15.77800000     -5.76700000      0.12800000
O      2.69600000     -4.57200000      9.22000000
H      2.10500000     -5.31800000      9.11600000
H      3.55200000     -4.90700000      8.95500000
O    -11.35900000     -8.17500000     -4.40300000
H    -11.49700000     -8.13300000     -3.45700000
H    -11.15900000     -9.09500000     -4.57600000
O      7.54200000     -1.36200000     -3.73500000
H      8.46600000     -1.13000000     -3.82800000
H      7.51300000     -2.30200000     -3.91400000
O      4.84100000     -5.17700000      2.63600000
H      5.11100000     -6.01700000      2.26500000
H      5.65700000     -4.77400000      2.93400000
O      5.57200000      9.74700000      8.43200000
H      6.04400000      9.41000000      7.67100000
H      5.18500000      8.97100000      8.83700000
O     -2.42100000      0.31600000     -8.44300000
H     -1.85300000      0.22800000     -7.67900000
H     -2.89400000     -0.51500000     -8.48700000
O     -3.71500000     11.78400000     -1.63700000
H     -3.74900000     10.86900000     -1.36100000
H     -3.28500000     12.23800000     -0.91200000
O    -11.79600000    -10.59200000      2.24800000
H    -11.24900000    -10.88600000      1.51900000
H    -12.00300000    -11.39300000      2.73000000
O     -6.98500000      6.65100000      6.25700000
H     -7.35300000      7.50100000      6.01300000
H     -6.20000000      6.86600000      6.76100000
O     14.52700000      8.39500000      4.73400000
H     13.66100000      8.77900000      4.87400000
H     15.13700000      9.05500000      5.06300000
O     -4.40300000     15.05200000      1.52400000
H     -5.26100000     15.12500000      1.10700000
H     -4.00000000     15.91100000      1.39600000
O     -3.27100000     10.23800000      5.49600000
H     -2.64700000      9.57500000      5.20200000
H     -2.73000000     10.99700000      5.71400000
O      6.80600000    -13.12800000     -4.78700000
H      7.12800000    -12.94000000     -3.90500000
H      6.00300000    -13.62900000     -4.64700000
O     -0.86400000     -6.03600000      5.81900000
H     -1.36400000     -5.44100000      6.37800000
H     -1.47700000     -6.74300000      5.61400000
O      4.93700000      4.68900000      9.08100000
H      3.98900000      4.81600000      9.04300000
H      5.26500000      5.09100000      8.27700000
O     -7.20100000      1.78000000     -6.84400000
H     -6.34900000      2.18800000     -6.68800000
H     -7.73400000      2.47700000     -7.22700000
O      2.67900000    -14.52800000     -5.70400000
H      3.53500000    -14.50100000     -5.27500000
H      2.06000000    -14.27300000     -5.02000000
O    -11.58600000     -6.77000000     -8.09800000
H    -11.22300000     -5.96800000     -7.72200000
H    -11.44100000     -6.67900000     -9.04000000
O     -7.01500000      8.52100000     -1.36400000
H     -6.43000000      9.26200000     -1.20400000
H     -7.03100000      8.04500000     -0.53400000
O      0.64400000      2.40600000     16.66500000
H      1.30400000      3.06700000     16.87500000
H     -0.13400000      2.68000000     17.15000000
O     10.89600000     13.61300000     -0.47400000
H     10.33200000     13.05900000      0.06500000
H     11.78600000     13.34100000     -0.25000000
O      2.37200000    -13.96200000    -10.37600000
H      1.63400000    -14.08900000     -9.77900000
H      2.59600000    -13.03600000    -10.28500000
O      7.59000000     -4.57200000     15.79500000
H      7.30500000     -5.01300000     16.59500000
H      6.77800000     -4.37200000     15.32900000
O     12.77000000    -12.26900000      2.31900000
H     13.68500000    -11.98700000      2.30100000
H     12.55500000    -12.44200000      1.40300000
O     -2.19000000     15.42300000     -1.57200000
H     -2.00500000     16.23600000     -1.10200000
H     -2.90500000     15.01900000     -1.08000000
O     -5.59500000      6.09800000      9.22700000
H     -6.51200000      6.20100000      9.48200000
H     -5.45600000      6.76500000      8.55500000
O     12.93800000      8.28100000     -5.49000000
H     12.51200000      8.00200000     -6.30100000
H     12.21800000      8.40300000     -4.87100000
O     -7.00600000     -7.09900000     -4.07000000
H     -7.30100000     -7.27900000     -3.17800000
H     -7.80200000     -6.85100000     -4.54100000
O     -1.00300000     10.22700000     -5.86900000
H     -0.19400000      9.73300000     -6.00500000
H     -1.32500000      9.92800000     -5.01800000
O      5.48100000      4.30600000      4.55600000
H      4.52800000      4.23100000      4.58200000
H      5.79400000      3.40100000      4.58000000
O      4.01300000     -8.86400000     -7.17300000
H      4.35800000     -7.97200000     -7.14900000
H      4.56700000     -9.31900000     -7.80700000
O     12.72300000     -0.25900000    -12.15600000
H     13.00300000     -0.88300000    -11.48700000
H     12.55500000     -0.79700000    -12.93000000
O      0.37900000     -5.23200000     -6.04800000
H     -0.29200000     -4.93600000     -5.43300000
H      0.28400000     -6.18400000     -6.06700000
O     17.03900000      1.88900000     -4.00800000
H     16.48000000      2.21300000     -3.30200000
H     17.91200000      1.84200000     -3.62000000
O      5.41900000     11.47500000      0.93400000
H      5.30000000     10.53400000      0.80400000
H      4.63800000     11.87100000      0.54800000
O     -4.39800000    -13.64200000     -8.75000000
H     -4.53000000    -12.79600000     -8.32200000
H     -5.28300000    -13.95400000     -8.93900000
