# Supplementary material for: Integrated Multiscale Multilevel Approach to Open Shell Molecular Systems
Source: J Chem Theory Comput. 2023 Feb 13;19(5):1446–56. doi: 10.1021/acs.jctc.2c00805 (PMC10018740; doi:10.1021/acs.jctc.2c00805)
Supplement: Supplementary file 2 — ct2c00805_si_002.zip [file ct2c00805_si_002.zip › structures/PROXYL/frame164.xyz]

2603

C      0.21600000     -1.74100000     -0.62200000
H      0.36900000     -2.78000000     -0.33000000
H      0.49700000     -1.63900000     -1.67000000
C      0.92200000     -0.67600000      0.25000000
C      0.78600000     -1.15500000      1.74200000
H      1.21500000     -2.15500000      1.80200000
H     -0.25400000     -1.23600000      2.05800000
H      1.28900000     -0.41200000      2.36200000
C      2.38300000     -0.35800000     -0.06700000
H      2.99300000     -1.16400000      0.34000000
H      2.47800000     -0.31000000     -1.15200000
H      2.80800000      0.53300000      0.39500000
N      0.05400000      0.50300000      0.05200000
O      0.41600000      1.64600000      0.26500000
C     -1.22900000      0.16800000     -0.63600000
C     -2.47500000      0.69800000      0.03400000
H     -2.16800000      1.28500000      0.90100000
H     -3.14700000      1.29200000     -0.58600000
H     -3.09200000     -0.11100000      0.42500000
C     -1.20000000      0.71200000     -2.09700000
H     -0.19300000      0.57100000     -2.48900000
H     -1.49800000      1.75100000     -2.23300000
H     -1.91000000      0.15200000     -2.70500000
C     -1.29100000     -1.41000000     -0.57500000
H     -1.73300000     -1.78500000      0.34800000
H     -1.74100000     -1.84000000     -1.46900000
O      4.32800000     12.14800000      8.52300000
H      3.70700000     12.71500000      8.06600000
H      4.85800000     12.74800000      9.04800000
O      7.57400000     12.43200000     -9.49100000
H      7.93400000     12.71000000     -8.64900000
H      6.96800000     11.72500000     -9.27000000
O      1.39700000     -2.03300000     15.79800000
H      0.76400000     -1.37800000     16.09300000
H      2.09000000     -1.52300000     15.37700000
O    -10.60300000     -6.93600000      3.08900000
H    -11.56000000     -6.91000000      3.07800000
H    -10.38300000     -7.79100000      2.71800000
O     -4.01200000      5.39300000     -8.14500000
H     -3.53800000      5.01300000     -8.88400000
H     -4.32500000      6.23800000     -8.47000000
O    -16.12000000     -6.89100000     -3.14500000
H    -16.56500000     -7.54600000     -3.68300000
H    -16.48900000     -7.00800000     -2.27000000
O     -1.21200000    -16.31200000      3.02000000
H     -0.55400000    -16.67500000      3.61400000
H     -1.72900000    -15.72100000      3.56800000
O     -6.88400000     -3.43900000     12.45100000
H     -7.28600000     -3.67000000     11.61400000
H     -6.84700000     -4.26400000     12.93500000
O     -5.04200000     -8.36400000      0.30400000
H     -5.65000000     -7.67300000      0.56700000
H     -5.45400000     -8.76700000     -0.46000000
O      3.07500000     -5.59000000     -9.60300000
H      3.24400000     -4.95300000    -10.29800000
H      3.74300000     -6.26400000     -9.72800000
O      4.36300000      7.17600000     16.03500000
H      4.28800000      6.78600000     16.90600000
H      3.62900000      6.80700000     15.54400000
O     -6.21500000     -1.76600000      9.98400000
H     -5.48500000     -1.36100000     10.45300000
H     -5.89100000     -2.63400000      9.74200000
O     -6.90800000    -13.62500000      6.61500000
H     -6.52900000    -14.40500000      7.02100000
H     -7.12600000    -13.05400000      7.35200000
O      0.80300000     -9.90100000     -3.83100000
H      0.18300000     -9.85500000     -3.10300000
H      0.34400000    -10.40100000     -4.50600000
O      6.52500000      8.18000000      4.39600000
H      7.35100000      8.50800000      4.04100000
H      6.56500000      8.39000000      5.32900000
O     -2.41200000     -1.59800000     -4.44800000
H     -2.55800000     -2.54300000     -4.42200000
H     -3.03100000     -1.24200000     -3.81000000
O     -8.44900000      4.66200000     -7.74400000
H     -7.78600000      4.45300000     -8.40300000
H     -9.16200000      4.04800000     -7.91800000
O      0.13700000     13.91900000     -5.70800000
H      0.10900000     12.97300000     -5.56600000
H     -0.08800000     14.29600000     -4.85700000
O      8.50200000      9.52100000      3.38400000
H      9.15300000      9.55200000      2.68300000
H      9.00100000      9.69600000      4.18200000
O     -7.44400000     15.50600000     -3.83700000
H     -7.54100000     16.08500000     -3.08100000
H     -6.63100000     15.03000000     -3.67100000
O     -2.53200000     -4.71600000    -10.62200000
H     -2.20600000     -5.48500000    -10.15500000
H     -1.87700000     -4.55200000    -11.30100000
O     -0.13400000     -2.58300000      5.11000000
H      0.15700000     -3.11800000      4.37200000
H      0.45000000     -2.82800000      5.82800000
O     -0.69400000     13.07800000      2.69700000
H     -0.67400000     12.31500000      2.12100000
H     -1.20900000     13.72700000      2.21800000
O     -7.28800000      2.10000000     -4.49000000
H     -7.30500000      2.14700000     -3.53400000
H     -7.14700000      1.17300000     -4.68100000
O      2.63900000    -10.34300000    -13.98100000
H      2.51900000    -11.28600000    -13.86700000
H      2.89200000    -10.24300000    -14.89900000
O      3.09700000      5.19800000     11.78300000
H      3.25900000      5.79700000     11.05400000
H      2.46000000      4.57100000     11.44100000
O     11.41900000      2.05800000     -0.14800000
H     11.08600000      1.58000000      0.61100000
H     12.12200000      1.50500000     -0.48900000
O     -4.95500000     -8.66500000    -12.40900000
H     -5.39300000     -9.40400000    -12.83100000
H     -4.16700000     -9.04500000    -12.02000000
O    -10.04900000    -12.09900000     -5.43000000
H    -10.64800000    -11.99600000     -6.16900000
H    -10.03100000    -11.23600000     -5.01500000
O      2.18800000     18.22800000     -2.16900000
H      2.35100000     17.34700000     -2.50600000
H      3.04600000     18.53800000     -1.88100000
O     -5.29400000     -7.28700000      6.43600000
H     -5.82300000     -6.53800000      6.16300000
H     -5.75500000     -7.64100000      7.19700000
O     13.09900000     -8.89400000      2.09800000
H     13.75200000     -9.55500000      1.86800000
H     12.56300000     -8.80300000      1.31000000
O      7.45500000      5.33000000      0.78900000
H      8.36300000      5.11100000      0.58000000
H      7.03100000      4.48400000      0.93000000
O     11.37700000      8.21300000      4.55000000
H     12.32800000      8.27000000      4.65100000
H     11.24600000      7.51800000      3.90600000
O      3.56300000     -4.06300000      4.44500000
H      3.53400000     -4.92900000      4.03800000
H      4.23900000     -3.59200000      3.95800000
O      1.70400000     13.05800000      0.59500000
H      0.90500000     12.61900000      0.88700000
H      2.37600000     12.37600000      0.62600000
O     -7.98900000    -12.52400000     -1.36700000
H     -7.40100000    -13.19400000     -1.02000000
H     -8.83700000    -12.96200000     -1.43600000
O     -3.80800000     -8.53800000     12.61100000
H     -3.08000000     -9.14100000     12.76200000
H     -4.25300000     -8.48500000     13.45700000
O    -14.97200000     -0.69000000     -4.59600000
H    -15.27600000     -1.26100000     -3.88900000
H    -15.34300000      0.16800000     -4.38600000
O     -0.85300000      5.26200000      2.17100000
H     -0.33500000      4.94700000      2.91200000
H     -0.49400000      4.80000000      1.41400000
O     -3.58400000     -3.19300000     10.67700000
H     -3.31900000     -3.55000000      9.82900000
H     -3.87900000     -3.95500000     11.17600000
O     -2.86200000    -11.36700000    -12.19900000
H     -2.84900000    -10.55200000    -11.69700000
H     -3.47900000    -11.92800000    -11.72900000
O     -8.43300000      2.15900000     -0.90700000
H     -9.05100000      1.93200000     -0.21200000
H     -7.68900000      1.57300000     -0.76700000
O     -7.85100000      2.68500000      7.84000000
H     -7.82100000      2.22200000      8.67700000
H     -8.76400000      2.61300000      7.55900000
O     -5.69500000      4.69200000    -15.67900000
H     -5.20800000      4.35000000    -14.92900000
H     -6.61500000      4.57000000    -15.44400000
O     -0.17900000      4.28700000     -0.28000000
H      0.55400000      4.38900000     -0.88600000
H     -0.27100000      3.34000000     -0.17400000
O    -13.61000000     -0.89200000     12.50900000
H    -13.11900000     -0.56100000     13.26100000
H    -13.31100000     -0.35700000     11.77400000
O      5.29800000    -12.29900000      2.09200000
H      4.85100000    -11.47500000      2.28300000
H      4.69700000    -12.97500000      2.40700000
O      3.19500000      9.11000000     13.01400000
H      3.77100000      9.64700000     13.55900000
H      3.28200000      9.48100000     12.13600000
O    -15.61000000      5.39500000      3.91300000
H    -16.13600000      6.19500000      3.89500000
H    -15.22200000      5.38300000      4.78800000
O      6.86700000    -10.61800000     -8.69400000
H      7.09900000    -11.54400000     -8.62100000
H      6.62400000    -10.36000000     -7.80500000
O     -2.60100000     -8.80400000    -11.26000000
H     -2.26900000     -8.17400000    -10.62000000
H     -2.15200000     -8.57600000    -12.07500000
O    -11.19200000      4.54600000     -6.19400000
H    -10.51800000      4.58100000     -5.51600000
H    -10.84000000      3.94700000     -6.85100000
O     -1.98800000     -2.37800000     16.98200000
H     -1.32900000     -1.73100000     17.23200000
H     -2.72500000     -2.20800000     17.56800000
O     -8.96400000     -9.30900000      9.52800000
H     -8.69400000     -8.41000000      9.34200000
H     -9.36800000     -9.26200000     10.39500000
O      2.10600000      6.62700000     14.01700000
H      2.49700000      5.93900000     13.47900000
H      2.26600000      7.43400000     13.52800000
O      2.15100000      4.59000000     -1.64400000
H      2.93300000      4.11600000     -1.36200000
H      1.92900000      4.20200000     -2.49000000
O    -10.70300000      0.85900000     -2.91900000
H    -11.58100000      1.16500000     -2.69200000
H    -10.11400000      1.48200000     -2.49300000
O      1.73700000    -14.75300000     -4.36000000
H      2.13100000    -14.46300000     -3.53700000
H      0.81600000    -14.50700000     -4.28400000
O      1.80200000      3.07800000      6.86300000
H      2.00000000      3.22800000      7.78700000
H      1.90300000      3.93700000      6.45400000
O     -6.96300000     -5.98800000     13.69300000
H     -7.65800000     -6.59000000     13.43000000
H     -6.72400000     -6.26800000     14.57700000
O     -3.08400000    -13.00900000     -6.55200000
H     -3.16000000    -12.48300000     -7.34800000
H     -3.56200000    -13.81500000     -6.75000000
O     14.09700000     10.83300000     -0.75100000
H     13.57400000     11.49000000     -1.20800000
H     14.61700000     10.41800000     -1.43900000
O     10.23000000      5.10300000    -11.93800000
H      9.42200000      5.42500000    -12.33800000
H     10.92400000      5.39800000    -12.52700000
O    -10.71300000     -3.89100000      8.22800000
H    -11.49800000     -4.38300000      7.98800000
H    -10.09400000     -4.55800000      8.52600000
O     -0.93200000    -10.07400000     -8.95300000
H     -0.65700000     -9.29500000     -9.43700000
H     -0.82400000     -9.83400000     -8.03200000
O      5.95600000      2.79300000      5.49900000
H      5.48600000      3.56300000      5.17900000
H      6.10600000      2.97300000      6.42700000
O     -0.96400000      8.35200000      5.38600000
H     -0.64800000      8.40400000      4.48400000
H     -1.00200000      9.26200000      5.68000000
O     10.36600000    -10.09300000     -6.66800000
H     10.34700000    -10.15700000     -7.62300000
H     10.34800000    -11.00200000     -6.36700000
O    -13.00500000     -5.28800000      2.00600000
H    -13.51900000     -4.58800000      1.60200000
H    -12.69400000     -5.81200000      1.26800000
O     -3.50700000      8.21700000     -4.78800000
H     -4.30000000      7.73500000     -5.02300000
H     -2.81500000      7.55600000     -4.78700000
O     -0.62200000      2.68100000      4.68700000
H     -1.25400000      3.11700000      5.25900000
H      0.23200000      2.94100000      5.03200000
O     -6.23400000     -4.45500000      6.27100000
H     -6.28300000     -3.52200000      6.06600000
H     -6.23500000     -4.49100000      7.22700000
O      1.71200000    -12.67800000      1.82200000
H      1.18500000    -12.09900000      2.37400000
H      1.65700000    -12.29100000      0.94800000
O     -2.82800000    -17.09900000     -4.23400000
H     -2.69700000    -17.84200000     -4.82300000
H     -2.90600000    -17.49200000     -3.36500000
O      6.17100000      9.09100000     10.40100000
H      6.23700000      8.48200000     11.13600000
H      6.71700000      9.83400000     10.65500000
O     -5.14100000     -1.53600000     -8.87000000
H     -5.72000000     -0.85500000     -8.52700000
H     -4.53100000     -1.06600000     -9.43900000
O      5.05100000     -7.24200000     -1.06100000
H      5.52200000     -8.04600000     -0.84100000
H      5.53400000     -6.55000000     -0.60900000
O      1.86800000     10.91700000     -7.40000000
H      2.45700000     11.67100000     -7.44200000
H      1.19400000     11.17400000     -6.77100000
O      7.57700000      2.14400000    -15.75800000
H      7.63300000      2.51500000    -16.63900000
H      7.16300000      2.83000000    -15.23600000
O    -18.15400000      0.67300000      2.80200000
H    -17.29500000      1.04000000      3.01200000
H    -18.03500000     -0.27400000      2.87700000
O     -0.48500000      2.47100000    -17.15400000
H     -1.41500000      2.43200000    -17.37800000
H     -0.29800000      3.40600000    -17.07000000
O    -16.87700000     -3.43400000      4.17000000
H    -17.72600000     -3.25900000      3.76400000
H    -16.50900000     -2.56700000      4.34000000
O     -2.98400000     17.42200000     -1.52400000
H     -2.50000000     17.75400000     -0.76800000
H     -3.00400000     18.15600000     -2.13800000
O      5.30500000     17.63000000      1.58200000
H      6.12000000     17.28900000      1.21500000
H      5.12700000     17.06700000      2.33500000
O      7.97300000     14.61000000     -4.21800000
H      7.63900000     13.71600000     -4.28300000
H      8.74900000     14.53600000     -3.66300000
O     10.97200000      1.08400000     -7.51600000
H     11.18700000      1.95300000     -7.17800000
H     11.78200000      0.77900000     -7.92600000
O      9.59400000     -1.39600000      0.54700000
H      9.24300000     -1.30500000     -0.33900000
H     10.52300000     -1.58500000      0.41800000
O     -8.81300000      4.48500000     -4.99400000
H     -8.35700000      3.64400000     -4.97100000
H     -8.52200000      4.89300000     -5.80900000
O     12.40900000     -3.14400000     -3.77500000
H     11.48100000     -3.15700000     -4.01000000
H     12.68500000     -4.05800000     -3.84000000
O    -14.00600000      8.69100000     -3.92200000
H    -13.49400000      8.07300000     -3.40000000
H    -13.46900000      9.48200000     -3.95200000
O      3.65700000      2.82200000    -16.28400000
H      2.89100000      2.25900000    -16.17300000
H      3.42300000      3.63500000    -15.83600000
O     -2.98800000     -7.58500000     10.01300000
H     -3.48900000     -7.79000000     10.80200000
H     -2.40500000     -6.87300000     10.27600000
O      0.79300000      2.49200000     13.17800000
H      1.22800000      2.06200000     12.44200000
H     -0.01800000      2.84000000     12.80600000
O     12.83500000    -12.16700000      4.89600000
H     12.50800000    -11.28100000      5.05200000
H     12.91300000    -12.55100000      5.76900000
O     -0.01100000     -5.88800000    -15.35800000
H      0.29300000     -6.06700000    -14.46800000
H      0.43700000     -5.08000000    -15.60600000
O      2.51900000      2.67600000     -6.83900000
H      2.47700000      3.07900000     -7.70600000
H      1.60900000      2.46300000     -6.63000000
O      8.42600000     -9.97400000      1.69600000
H      9.36300000    -10.07000000      1.52600000
H      8.18000000    -10.78100000      2.14800000
O     -2.54000000      8.78500000    -12.45200000
H     -1.88900000      8.25700000    -11.99000000
H     -2.60300000      8.38300000    -13.31900000
O     13.38800000     -3.90400000      4.28100000
H     13.29700000     -4.30600000      3.41700000
H     14.29000000     -3.58600000      4.30300000
O    -15.10100000      8.34600000      0.22400000
H    -14.23000000      7.98600000      0.05900000
H    -15.64500000      7.58200000      0.41600000
O      6.27400000    -10.97700000      8.66100000
H      7.11400000    -10.66000000      8.33000000
H      6.30200000    -11.92300000      8.51900000
O     -2.56700000      7.46600000      9.84400000
H     -3.24400000      8.12100000      9.67400000
H     -2.51900000      7.41400000     10.79800000
O     -8.08100000     -1.32300000      0.09400000
H     -8.58400000     -2.12300000     -0.05800000
H     -8.29300000     -1.07500000      0.99400000
O      4.70700000      8.77600000      0.62000000
H      5.66000000      8.69400000      0.56900000
H      4.37800000      7.92800000      0.32300000
O     13.50800000      2.41900000     -4.23300000
H     13.26600000      3.34400000     -4.27700000
H     13.49900000      2.12600000     -5.14500000
O    -17.40000000      1.69500000     -1.05100000
H    -17.90900000      2.32500000     -0.54100000
H    -16.49700000      2.00700000     -0.98500000
O     -4.28600000    -13.40100000      5.76100000
H     -3.99100000    -12.63500000      5.26800000
H     -5.24000000    -13.32900000      5.76600000
O    -14.89000000      1.13100000      7.24300000
H    -14.52600000      1.91000000      6.82300000
H    -15.00900000      1.38600000      8.15800000
O     11.69300000    -12.54000000     -5.74500000
H     11.48100000    -13.16400000     -6.44000000
H     12.58400000    -12.25100000     -5.94600000
O     -2.31200000     -2.87000000     14.33100000
H     -2.02500000     -2.82000000     15.24300000
H     -3.16200000     -2.42900000     14.32200000
O     -6.39600000     13.69400000      4.61100000
H     -6.74900000     14.58200000      4.66900000
H     -6.28700000     13.42000000      5.52100000
O      2.38700000    -13.97800000      5.08100000
H      3.12200000    -13.43000000      5.35500000
H      1.62700000    -13.39800000      5.12300000
O     -1.07400000      0.03200000     13.63600000
H     -1.24400000     -0.83400000     13.26500000
H     -0.12200000      0.06600000     13.73600000
O      6.28700000     -1.79100000      5.44900000
H      5.88000000     -1.71800000      4.58600000
H      5.96400000     -1.03000000      5.93100000
O     -1.53100000     -0.74200000      7.68000000
H     -1.05600000     -1.50100000      7.34000000
H     -1.08900000      0.01200000      7.28900000
O     12.67700000     -8.67800000      9.10800000
H     11.77200000     -8.86300000      8.85800000
H     12.94700000     -9.44200000      9.61700000
O     -1.77900000     -4.33200000      3.09900000
H     -0.86200000     -4.06900000      3.17400000
H     -1.97900000     -4.74900000      3.93700000
O     -4.79200000      2.81400000      7.96100000
H     -5.71700000      3.05200000      7.89900000
H     -4.62800000      2.73100000      8.90000000
O      1.65900000     15.42600000     -7.63900000
H      1.50200000     14.83400000     -8.37400000
H      0.87500000     15.34800000     -7.09600000
O     -5.89000000      8.59800000    -13.09000000
H     -5.06500000      9.07800000    -13.15300000
H     -6.37000000      8.84200000    -13.88200000
O     -7.28700000      3.24400000      4.78100000
H     -7.40300000      2.94800000      5.68400000
H     -7.20200000      4.19500000      4.85000000
O    -15.19100000     -0.48200000      4.82800000
H    -15.12600000     -0.23000000      5.74900000
H    -15.33500000      0.34300000      4.36300000
O     -1.89800000      5.45600000     -6.27300000
H     -2.24300000      4.67800000     -5.83300000
H     -2.39100000      5.50600000     -7.09200000
O     15.43200000     -6.26500000     -5.65900000
H     16.19300000     -6.68100000     -6.06500000
H     14.70600000     -6.46800000     -6.24900000
O      1.75700000     -8.71600000     -9.34100000
H      2.03500000     -7.82000000     -9.53200000
H      1.78900000     -8.77800000     -8.38600000
O      3.20700000     11.03500000     -0.10400000
H      4.07300000     11.23200000     -0.46300000
H      3.32500000     10.20700000      0.36200000
O     -4.80700000    -14.75400000     -7.41400000
H     -5.70000000    -14.80600000     -7.75400000
H     -4.26200000    -15.10800000     -8.11700000
O     -1.26300000     -6.06000000     -3.88600000
H     -0.46800000     -6.59200000     -3.93700000
H     -1.17700000     -5.43200000     -4.60300000
O     13.86600000      7.95900000     -0.69500000
H     14.16900000      8.55000000     -0.00500000
H     14.37800000      8.20800000     -1.46400000
O     14.96500000     -2.37900000     -3.10300000
H     15.20500000     -1.56700000     -3.54900000
H     14.03800000     -2.50200000     -3.31000000
O      1.56800000    -10.63500000      5.29000000
H      1.09200000    -11.01000000      4.54900000
H      1.70100000     -9.71800000      5.04900000
O     -0.42600000    -11.51400000      3.25900000
H     -0.92800000    -12.31400000      3.10300000
H     -1.08100000    -10.86900000      3.52500000
O     -7.34100000     10.30300000      3.85800000
H     -7.48100000     11.23200000      3.67400000
H     -6.50600000     10.27500000      4.32600000
O      9.07200000     -0.79400000     15.79600000
H      9.96100000     -0.81900000     16.15100000
H      8.98500000     -1.61400000     15.31000000
O     -2.82800000     14.04000000      0.91400000
H     -3.46700000     14.60200000      1.35300000
H     -3.25700000     13.18500000      0.86400000
O     13.71400000      1.35100000      6.56200000
H     13.94600000      0.67200000      7.19600000
H     14.21900000      1.13100000      5.78000000
O     -9.42600000     10.60800000     -4.85400000
H     -9.45500000      9.71900000     -4.50300000
H     -9.83900000     10.54000000     -5.71500000
O     -4.62700000    -12.53800000      1.18000000
H     -4.78900000    -11.70000000      1.61300000
H     -3.80800000    -12.85100000      1.56500000
O      1.25100000     -7.32400000     -3.64000000
H      2.19100000     -7.14500000     -3.66600000
H      1.19100000     -8.27200000     -3.52200000
O      3.37800000      2.61200000    -12.06400000
H      3.31500000      3.51300000    -12.38000000
H      3.79600000      2.13500000    -12.78100000
O     -1.48000000     -1.32400000    -13.98900000
H     -1.70900000     -2.13800000    -13.54100000
H     -1.19200000     -0.73800000    -13.28900000
O      6.30300000      6.29600000    -11.32700000
H      6.78200000      5.55900000    -11.70800000
H      6.11500000      6.86900000    -12.07100000
O     13.60900000      3.93300000    -10.79000000
H     13.45600000      4.44700000     -9.99800000
H     13.67100000      3.02900000    -10.48100000
O     10.44700000     -9.71100000     -9.26700000
H     11.03700000     -9.08300000     -9.68500000
H     10.11200000    -10.24200000     -9.99000000
O      3.96300000    -17.90100000     -0.69300000
H      3.11000000    -17.51300000     -0.49800000
H      4.40600000    -17.24600000     -1.23100000
O      6.19600000     -9.59300000      0.08800000
H      5.61400000     -9.84800000      0.80400000
H      7.07100000     -9.60000000      0.47700000
O     -2.93300000    -10.63100000     -5.24100000
H     -2.99300000    -11.30300000     -4.56200000
H     -2.86000000    -11.12300000     -6.05900000
O    -13.77300000      6.53200000     -1.35700000
H    -14.11600000      5.99700000     -0.64100000
H    -14.03500000      6.06500000     -2.15100000
O     15.86000000      5.16600000     -3.55900000
H     16.28200000      4.59400000     -4.20000000
H     14.92900000      5.12300000     -3.77500000
O    -14.03800000     -7.07200000      3.83400000
H    -14.55400000     -7.64200000      3.26400000
H    -13.73200000     -6.37000000      3.25800000
O    -14.83300000      3.45000000     -1.18300000
H    -15.33800000      3.99500000     -1.78600000
H    -14.21400000      2.98200000     -1.74400000
O      4.93800000     -4.24700000      8.52800000
H      5.86900000     -4.23600000      8.30500000
H      4.53900000     -3.62400000      7.92100000
O     -1.22700000     -3.14400000     11.92200000
H     -1.98000000     -3.24800000     11.34100000
H     -1.60900000     -2.92100000     12.77100000
O     10.81800000     -2.06500000     -9.16000000
H     10.62200000     -1.88200000     -8.24100000
H     10.31200000     -1.41400000     -9.64600000
O      4.65600000     -3.32700000     14.98800000
H      5.08000000     -2.51100000     15.25500000
H      4.33500000     -3.70700000     15.80600000
O    -11.58800000     11.05400000      3.66700000
H    -10.98700000     11.57700000      3.13700000
H    -11.11400000     10.23900000      3.83200000
O     -7.46100000    -12.15600000    -10.86600000
H     -7.20800000    -11.98800000     -9.95800000
H     -7.54600000    -11.28600000    -11.25600000
O     14.25900000     -4.24800000     -0.51300000
H     13.88400000     -3.51300000     -0.99700000
H     14.86700000     -4.65600000     -1.12900000
O     -1.83500000     -7.09100000    -17.02400000
H     -1.06100000     -6.77100000    -16.56000000
H     -1.94100000     -7.99200000    -16.72000000
O     16.45100000      3.05600000      5.30400000
H     16.49900000      3.02700000      4.34900000
H     17.33700000      2.84400000      5.59500000
O    -12.53000000     -3.49600000     -7.21100000
H    -11.81900000     -4.11600000     -7.37300000
H    -12.44000000     -3.26400000     -6.28700000
O    -12.67700000     -8.62500000      5.57700000
H    -12.00500000     -9.15300000      5.14600000
H    -13.09500000     -8.14100000      4.86500000
O     -6.22700000      0.76500000     -0.16900000
H     -6.59500000     -0.10900000     -0.29800000
H     -5.89300000      0.75400000      0.72800000
O     -7.49300000     -6.48900000     10.81100000
H     -8.12900000     -6.42400000     11.52300000
H     -7.06700000     -7.33600000     10.94700000
O     -3.34500000      1.54000000     13.06000000
H     -2.83400000      2.24700000     12.66700000
H     -2.71000000      0.84100000     13.21400000
O      6.60800000     11.25800000      2.26800000
H      5.86600000     11.34900000      2.86600000
H      7.26700000     10.78300000      2.77500000
O    -11.69300000     -6.22400000     -0.34900000
H    -11.60800000     -6.09200000     -1.29300000
H    -10.96000000     -5.73600000      0.02800000
O     -7.00200000     -2.83100000    -12.12700000
H     -7.70000000     -3.25000000    -12.63000000
H     -7.44800000     -2.16300000    -11.60700000
O     -8.57300000     -9.90100000    -11.74400000
H     -8.11800000     -9.06800000    -11.61500000
H     -9.46600000     -9.65100000    -11.98000000
O    -12.33100000      1.99900000      1.43800000
H    -11.38600000      1.84900000      1.48000000
H    -12.66000000      1.29200000      0.88300000
O      8.53800000     12.62300000     -6.86900000
H      7.78100000     12.46500000     -6.30500000
H      9.29200000     12.38400000     -6.33000000
O      9.91200000     -5.32400000      1.26100000
H      9.88600000     -4.66600000      0.56700000
H      9.17400000     -5.90400000      1.06800000
O     -1.71400000      6.25700000     -1.32000000
H     -1.17700000      6.45300000     -2.08800000
H     -1.26000000      5.53500000     -0.88700000
O     -0.86700000     15.49100000     -3.52100000
H     -1.25800000     15.68900000     -2.67100000
H     -1.05200000     16.26300000     -4.05600000
O    -16.36900000     -1.42700000     -7.04100000
H    -16.02100000     -1.45200000     -6.15000000
H    -15.71100000     -1.88000000     -7.56800000
O     13.44100000     -0.63800000     -8.80100000
H     14.19300000     -1.23000000     -8.80600000
H     12.67900000     -1.21700000     -8.83000000
O     -7.10500000      7.91300000      2.74800000
H     -7.08300000      8.73200000      3.24300000
H     -6.40900000      8.00900000      2.09700000
O     12.20100000     -9.32500000      5.02000000
H     12.20900000     -9.36600000      4.06400000
H     12.62500000     -8.49200000      5.22800000
O    -13.77300000     -0.47900000     -9.25100000
H    -13.36700000     -0.35800000     -8.39300000
H    -13.94300000     -1.42000000     -9.30500000
O     -7.28100000     -4.74400000     -2.81600000
H     -7.80300000     -4.30500000     -2.14400000
H     -6.42300000     -4.86800000     -2.41100000
O    -10.59700000      0.45700000      6.15400000
H    -11.38800000      0.60600000      5.63600000
H    -10.67800000      1.05900000      6.89400000
O      5.38600000      0.90400000      2.76500000
H      6.23300000      1.23800000      3.06300000
H      4.80000000      1.04000000      3.51000000
O     14.19900000     -1.63400000     10.72200000
H     14.28200000     -1.89000000      9.80400000
H     14.53300000     -0.73700000     10.75200000
O     -8.99700000     -7.77700000     13.24100000
H     -9.89700000     -7.46100000     13.32000000
H     -9.08700000     -8.70800000     13.03500000
O     -9.06600000     -3.79900000     -0.71000000
H     -9.94200000     -3.58200000     -1.02600000
H     -9.18600000     -4.60500000     -0.20600000
O      4.55200000    -12.20000000     -0.71900000
H      4.68900000    -12.30500000      0.22300000
H      4.09200000    -11.36500000     -0.80200000
O     15.22900000      5.31800000     -7.27900000
H     14.50200000      5.01500000     -7.82300000
H     14.93300000      6.16000000     -6.93200000
O     -4.85700000     -5.71400000      2.98200000
H     -4.09600000     -5.18200000      2.75300000
H     -4.48600000     -6.51800000      3.34700000
O    -13.44600000     11.88600000      1.33100000
H    -13.84800000     12.34900000      2.06600000
H    -12.65400000     12.38600000      1.13600000
O      2.30200000     15.39900000     -0.75000000
H      2.18700000     14.50900000     -0.41800000
H      3.08900000     15.35400000     -1.29100000
O     -5.81900000     -0.35800000      2.49100000
H     -6.34300000     -1.15400000      2.58100000
H     -4.93100000     -0.62900000      2.72300000
O     -5.18200000    -15.43600000     -4.60700000
H     -4.31800000    -15.82100000     -4.75100000
H     -5.52900000    -15.28800000     -5.48700000
O     -2.51900000    -14.59000000      9.99200000
H     -2.28000000    -13.70300000     10.26100000
H     -1.72400000    -15.10400000     10.13200000
O     12.90700000      2.61700000     12.62800000
H     12.64400000      2.67500000     11.71000000
H     13.48600000      1.85600000     12.66400000
O     -1.53700000      9.36600000     12.36900000
H     -0.68000000      9.78400000     12.28800000
H     -2.13500000     10.08400000     12.57600000
O     -9.77600000     -1.99700000     -3.19400000
H     -9.86200000     -1.05900000     -3.36500000
H    -10.48300000     -2.19400000     -2.58100000
O      1.56100000    -10.83200000     -0.30800000
H      0.75200000    -10.93400000     -0.80900000
H      1.78100000     -9.90400000     -0.39300000
O     -2.68800000      5.69100000     16.10100000
H     -3.09400000      4.98400000     15.59900000
H     -1.75100000      5.49800000     16.07100000
O      9.96400000      5.78200000      2.40100000
H      9.86800000      4.83600000      2.51200000
H      9.06600000      6.11300000      2.38400000
O     -5.24300000      2.15800000     -9.47800000
H     -5.27400000      1.59300000    -10.25000000
H     -5.82500000      2.88700000     -9.69000000
O     -2.98700000    -13.10600000     -3.40700000
H     -3.35000000    -13.37200000     -4.25200000
H     -2.65600000    -13.91700000     -3.02200000
O      3.95500000    -16.23400000      5.08100000
H      4.35400000    -16.06000000      5.93300000
H      3.32200000    -15.52500000      4.96300000
O      2.17900000     -9.03100000     -6.57700000
H      2.73400000     -9.76800000     -6.32100000
H      1.66100000     -8.83900000     -5.79500000
O      8.38100000      4.65300000      5.03200000
H      8.62200000      4.25100000      4.19700000
H      7.44100000      4.81300000      4.95900000
O      9.80700000      0.41300000    -10.50000000
H      9.95100000      1.15500000    -11.08600000
H      9.03900000      0.65900000     -9.98500000
O     -4.90600000     -5.31500000     -6.07800000
H     -5.82300000     -5.57800000     -6.00400000
H     -4.94200000     -4.39300000     -6.33200000
O    -14.30500000      5.05900000     -3.49000000
H    -14.05700000      4.23100000     -3.90300000
H    -14.73400000      5.55500000     -4.18700000
O     -7.76500000    -10.42100000      2.89500000
H     -8.68500000    -10.53300000      2.65500000
H     -7.78900000    -10.13900000      3.80900000
O    -12.92000000      2.44200000     12.31000000
H    -12.12600000      2.94900000     12.14000000
H    -12.65700000      1.53200000     12.17800000
O      3.83600000     -6.71000000     -3.61300000
H      4.20300000     -6.78600000     -2.73300000
H      4.59900000     -6.62600000     -4.18500000
O      1.74600000      8.78800000     -4.91900000
H      1.88900000      9.41600000     -5.62800000
H      1.88000000      9.29500000     -4.11900000
O      7.60700000      4.56700000     -2.44600000
H      7.19900000      3.95300000     -3.05600000
H      6.87200000      5.04800000     -2.06400000
O      3.53900000    -11.36200000     -5.38900000
H      3.39600000    -11.91300000     -4.61900000
H      4.05000000    -11.91100000     -5.98400000
O    -10.94200000     -2.12200000     -9.18900000
H    -10.87200000     -2.54100000    -10.04700000
H    -11.55800000     -2.67000000     -8.70400000
O    -12.40500000      1.32000000      4.51900000
H    -13.12900000      1.21700000      3.90200000
H    -11.70800000      1.72900000      4.00500000
O    -14.83000000      8.71200000      6.12800000
H    -14.33600000      8.67500000      5.30900000
H    -14.22200000      9.09900000      6.75800000
O     17.71900000     -2.30600000      0.13300000
H     17.45700000     -3.00900000     -0.46200000
H     17.89800000     -1.56100000     -0.44100000
O     12.11600000      7.87100000     -4.26700000
H     11.83200000      7.09500000     -4.74900000
H     13.07100000      7.81100000     -4.25800000
O     11.12600000      4.84400000      6.07600000
H     10.31700000      5.18000000      5.69100000
H     11.22100000      3.96600000      5.70700000
O      4.08700000     15.81500000     -6.55600000
H      3.94800000     15.80200000     -5.60900000
H      3.21100000     15.71000000     -6.92800000
O    -14.08600000      4.32100000      9.15200000
H    -14.42100000      5.21500000      9.21400000
H    -13.17800000      4.38300000      9.44700000
O      6.90400000      2.50800000      8.48200000
H      6.16500000      2.83100000      8.99900000
H      7.41900000      3.29000000      8.28600000
O      7.27500000      6.55900000     15.22500000
H      6.98900000      5.78000000     14.74900000
H      6.50100000      7.12200000     15.25200000
O     -5.10800000    -11.58100000     11.15300000
H     -4.15500000    -11.57600000     11.06300000
H     -5.35700000    -12.49500000     11.01200000
O     -2.23300000     11.63500000     -3.06200000
H     -3.08000000     11.20000000     -3.15800000
H     -2.41700000     12.40200000     -2.52000000
O      4.27700000     -8.53800000     11.24800000
H      4.76400000     -8.33600000     10.44900000
H      4.60500000     -7.91200000     11.89300000
O     -8.31000000      1.39000000     12.87000000
H     -8.01400000      2.26000000     12.60600000
H     -7.54700000      0.99400000     13.29000000
O     -0.23100000     11.23900000     -5.70500000
H     -0.80200000     10.82800000     -6.35400000
H     -0.73100000     11.20300000     -4.88900000
O     13.85000000     -0.91800000      1.96700000
H     13.59200000     -1.68300000      1.45200000
H     14.78000000     -1.05400000      2.14800000
O      4.34900000      4.09800000     -0.30400000
H      4.85100000      4.82200000     -0.67800000
H      5.00100000      3.56000000      0.14400000
O     14.17800000     -3.62400000      8.09600000
H     13.49600000     -4.29600000      8.09900000
H     14.99600000     -4.11300000      8.19400000
O     13.20500000      8.29000000      9.63200000
H     12.75100000      8.76800000      8.93900000
H     12.75600000      7.44500000      9.67400000
O     16.71900000      2.04200000     -1.42400000
H     16.27300000      2.86900000     -1.24000000
H     16.87900000      1.65800000     -0.56200000
O      2.79900000    -15.21800000     -7.05400000
H      2.34600000    -16.05400000     -7.16700000
H      2.76800000    -15.05400000     -6.11200000
O      8.51300000     13.77000000      2.81700000
H      7.95400000     14.46000000      3.17400000
H      8.00700000     12.96600000      2.93400000
O      6.08300000     14.00800000      1.44700000
H      6.14400000     13.13500000      1.83500000
H      5.58600000     14.52000000      2.08500000
O      3.57300000    -14.79600000      2.34800000
H      2.91000000    -14.10900000      2.27300000
H      3.20000000    -15.42200000      2.96900000
O     -5.80100000     -7.70700000     -2.80500000
H     -5.47300000     -7.09200000     -2.15000000
H     -5.05300000     -7.86500000     -3.38100000
O     -5.90200000     11.96900000     -1.31500000
H     -5.72000000     11.56400000     -2.16200000
H     -5.17800000     11.68900000     -0.75500000
O     16.09100000      3.00400000      2.56700000
H     15.89700000      3.92400000      2.38900000
H     15.60800000      2.52300000      1.89400000
O      1.42300000    -10.92300000     14.44300000
H      1.27100000    -11.34000000     13.59500000
H      2.23600000    -10.43100000     14.32600000
O      9.82500000      8.69400000     -7.38700000
H      9.15600000      8.28000000     -7.93100000
H      9.48400000      8.62700000     -6.49500000
O     -2.83800000    -18.12400000      1.94200000
H     -2.20500000    -18.73200000      1.56100000
H     -2.30200000    -17.47100000      2.39400000
O      3.74500000      9.85300000    -11.21600000
H      3.39400000     10.68500000    -11.53200000
H      3.15300000      9.59600000    -10.50900000
O      1.10900000     14.27600000    -10.06200000
H      1.76900000     13.58300000    -10.09300000
H      1.29600000     14.81900000    -10.82900000
O     10.15300000      0.71600000     13.30100000
H     10.28600000      1.65900000     13.20400000
H     10.60800000      0.33200000     12.55200000
O      8.35700000      3.57400000     15.26400000
H      9.16700000      3.31000000     14.82700000
H      8.13300000      2.83000000     15.82300000
O      1.78300000     -6.17400000    -12.84000000
H      2.35300000     -5.43200000    -12.63500000
H      2.33100000     -6.94500000    -12.69300000
O      4.06900000      8.87400000     -8.11900000
H      3.55200000      8.06800000     -8.10300000
H      3.44200000      9.56500000     -7.90300000
O      5.17700000     15.72000000      3.54600000
H      5.00100000     16.48600000      4.09200000
H      5.63100000     15.11000000      4.12800000
O     -6.43200000      8.86400000     -5.52900000
H     -6.32200000      7.96600000     -5.84200000
H     -6.86600000      8.77100000     -4.68100000
O     -3.48900000     13.26100000     10.62500000
H     -3.81000000     13.41200000     11.51400000
H     -2.70800000     12.72000000     10.74100000
O     -4.36900000    -11.59500000     -1.59000000
H     -4.35500000    -11.86700000     -0.67200000
H     -3.91400000    -12.29700000     -2.05500000
O      9.38400000      9.49100000      0.55300000
H     10.07500000      9.21200000     -0.04800000
H      9.42300000     10.44700000      0.53500000
O      0.58200000      7.04900000    -14.51800000
H      0.23100000      7.90200000    -14.77500000
H      0.86100000      7.16800000    -13.61000000
O     -8.96400000     -4.04900000    -13.88000000
H     -9.72700000     -3.63300000    -14.28200000
H     -8.44300000     -4.36000000    -14.62000000
O      6.58700000      7.99800000     -6.97200000
H      5.77300000      8.08600000     -7.46800000
H      7.12400000      7.40400000     -7.49700000
O     -1.05900000     -4.62700000     -6.21600000
H     -1.58900000     -4.44500000     -6.99200000
H     -0.43200000     -5.29000000     -6.50400000
O      0.68200000     13.82000000     11.18600000
H      1.11200000     14.65700000     11.36400000
H      0.41700000     13.49900000     12.04800000
O     -2.92100000     -7.19800000     -6.68500000
H     -3.43900000     -6.51500000     -6.25800000
H     -2.80200000     -7.86600000     -6.00900000
O     10.36000000    -10.34400000     -2.68200000
H     10.05700000    -10.73900000     -1.86500000
H     10.63600000    -11.08700000     -3.21900000
O     -7.03000000     -6.91000000      1.86700000
H     -7.43800000     -6.99400000      2.72900000
H     -6.43700000     -6.16300000      1.95500000
O     13.14200000      5.10600000     -3.45900000
H     13.07400000      5.06500000     -2.50500000
H     12.25000000      4.94800000     -3.77000000
O      3.52800000    -12.98500000      8.53900000
H      3.94300000    -12.39400000      7.91100000
H      2.81400000    -12.47200000      8.91600000
O     10.16700000     13.86900000     -2.36400000
H     10.58900000     14.72700000     -2.39400000
H     10.61500000     13.35700000     -3.03700000
O      0.28300000    -16.03300000      6.22900000
H      1.04300000    -15.63600000      5.80200000
H     -0.33200000    -15.31000000      6.34400000
O      7.73000000      0.93800000     -0.87600000
H      7.56700000      1.42800000     -1.68200000
H      8.25600000      0.18900000     -1.15300000
O    -15.38500000     -8.77800000      2.47900000
H    -14.64300000     -9.28100000      2.14400000
H    -16.15400000     -9.29400000      2.23500000
O     -4.35700000     -3.69000000    -12.53300000
H     -4.01400000     -4.09300000    -11.73600000
H     -5.18300000     -3.28700000    -12.26200000
O      0.10400000     -2.42900000     -8.78000000
H      0.01200000     -3.37300000     -8.65200000
H     -0.51200000     -2.04200000     -8.15800000
O      9.10800000     12.08200000     -0.49200000
H      9.61100000     12.35200000      0.27700000
H      9.39100000     12.67900000     -1.18500000
O      3.11800000      0.83800000     17.26900000
H      3.43600000      1.56700000     17.80100000
H      2.42000000      0.44600000     17.79200000
O      0.76000000      4.92200000    -16.09500000
H      1.55900000      5.23300000    -16.52100000
H      0.46600000      5.66400000    -15.56600000
O     12.85400000     11.07100000     -4.70000000
H     12.26100000     10.33600000     -4.85400000
H     13.40400000     11.10400000     -5.48300000
O     10.41200000    -11.42100000      9.80700000
H     10.11100000    -10.53300000      9.61200000
H     10.13400000    -11.57500000     10.71000000
O     -7.28100000    -15.71400000     -2.74700000
H     -6.71500000    -15.47000000     -3.47900000
H     -8.15900000    -15.45100000     -3.02500000
O      4.82400000      7.90400000    -13.30400000
H      4.86700000      8.52500000    -14.03100000
H      4.48400000      8.41600000    -12.57000000
O     -3.12000000     14.59600000     -1.73200000
H     -3.08300000     15.54800000     -1.64000000
H     -3.12900000     14.26900000     -0.83300000
O     -4.13600000     13.71700000      7.08700000
H     -4.00400000     14.33900000      7.80200000
H     -5.07000000     13.51000000      7.11800000
O    -13.24500000      1.22600000     -2.18300000
H    -13.60100000      0.82300000     -1.39100000
H    -13.74500000      0.83300000     -2.89800000
O      2.70300000     -2.21700000     -5.68200000
H      1.86900000     -2.32700000     -5.22500000
H      2.49200000     -1.66700000     -6.43600000
O    -14.77400000      5.63100000      6.46500000
H    -15.36200000      5.28900000      7.13800000
H    -14.79900000      6.58100000      6.58600000
O      8.05400000     -7.83300000     10.95300000
H      7.42800000     -8.46800000     11.29900000
H      7.51000000     -7.16100000     10.54200000
O      5.51900000      5.14200000     13.25100000
H      4.70200000      5.45400000     12.86200000
H      5.45300000      4.18700000     13.21200000
O    -11.34800000      4.63500000      9.81200000
H    -10.93500000      4.52300000     10.66800000
H    -10.77400000      5.24500000      9.34800000
O     -7.74600000     -4.49400000    -16.16300000
H     -7.07800000     -4.01700000    -15.67100000
H     -7.35300000     -4.63800000    -17.02400000
O     15.92900000      1.53400000     -6.18000000
H     16.64300000      2.16700000     -6.11500000
H     16.16700000      0.97900000     -6.92300000
O     -5.32900000      6.01700000     13.78200000
H     -4.62400000      6.27100000     13.18600000
H     -5.30100000      6.67300000     14.47900000
O    -16.10800000      6.10400000      1.23800000
H    -17.03300000      5.86500000      1.29600000
H    -15.75200000      5.89900000      2.10200000
O      1.63100000      2.86200000     -3.93200000
H      1.80600000      3.58100000     -4.54000000
H      0.94800000      2.34600000     -4.36000000
O     -8.30100000      3.58300000    -14.93700000
H     -9.02400000      2.96000000    -15.00200000
H     -8.65300000      4.39800000    -15.29500000
O     11.83700000    -13.78900000     -1.99100000
H     11.14500000    -13.55500000     -2.60900000
H     11.40400000    -13.79700000     -1.13800000
O      9.28300000     -5.09300000      5.08400000
H      9.44500000     -6.02200000      4.92100000
H      9.77700000     -4.90100000      5.88100000
O     -1.82400000      5.46400000    -13.49100000
H     -1.82600000      6.25600000    -14.02900000
H     -0.94800000      5.43900000    -13.10700000
O      0.04300000     15.99400000      1.07100000
H      0.76400000     16.01300000      1.70000000
H      0.46100000     15.79200000      0.23400000
O    -10.68700000    -12.80700000     -1.82500000
H    -10.87400000    -13.59900000     -2.32900000
H    -11.20100000    -12.12300000     -2.25300000
O     -0.46800000     -6.45300000     10.38800000
H     -0.42200000     -6.04200000     11.25200000
H      0.40700000     -6.33000000     10.01800000
O     14.48800000     -9.71200000     -4.66300000
H     14.73700000    -10.56100000     -4.29900000
H     14.15600000     -9.91400000     -5.53800000
O      1.88800000     -7.88600000      4.27500000
H      2.31500000     -7.42800000      3.55100000
H      1.75300000     -7.21000000      4.93900000
O      4.78400000     14.59900000     -1.11500000
H      5.47500000     15.10200000     -1.54500000
H      5.17800000     14.30700000     -0.29300000
O      4.78800000      4.31200000      8.91300000
H      5.24500000      5.14700000      8.80600000
H      3.86000000      4.54600000      8.91600000
O     -8.74300000      0.76600000      4.04100000
H     -9.29600000      0.61200000      4.80700000
H     -8.05900000      1.35800000      4.35500000
O     -0.18400000      6.30700000      9.68800000
H      0.43500000      7.01300000      9.87100000
H     -1.02200000      6.75100000      9.55800000
O     15.23600000     -3.38700000     -8.91900000
H     15.45500000     -3.68700000     -8.03700000
H     16.07700000     -3.34900000     -9.37500000
O     -4.77400000     12.53000000    -10.37200000
H     -4.23500000     13.31900000    -10.31700000
H     -5.63700000     12.80700000    -10.06700000
O      9.87800000      4.00200000     -5.72800000
H      9.91300000      4.71100000     -5.08600000
H     10.34200000      4.34700000     -6.49100000
O     -7.40900000    -13.38400000     -5.77600000
H     -8.33200000    -13.16400000     -5.65500000
H     -7.04000000    -13.36400000     -4.89300000
O     -4.76700000      7.66700000     -9.76800000
H     -4.47600000      7.21700000    -10.56100000
H     -4.29100000      8.49800000     -9.77600000
O    -12.27300000      1.34900000    -10.64000000
H    -12.73500000      0.74900000    -10.05400000
H    -11.88900000      0.78200000    -11.30800000
O     -3.20400000     -8.06000000     -4.02900000
H     -2.49400000     -8.69800000     -3.95600000
H     -2.77700000     -7.21200000     -3.90600000
O     -9.65000000     12.55700000      7.14400000
H     -9.83700000     12.62900000      6.20800000
H    -10.45300000     12.85500000      7.57100000
O     -0.44900000    -13.37900000      6.26300000
H     -1.36700000    -13.10800000      6.24500000
H     -0.03600000    -12.78500000      6.89100000
O     -5.24400000     -6.99200000     -8.94500000
H     -4.39800000     -6.94200000     -9.39100000
H     -5.36200000     -6.12500000     -8.55800000
O      2.29000000     -6.52800000      9.57400000
H      2.81600000     -5.81400000      9.93500000
H      2.92700000     -7.10200000      9.14900000
O     -8.66000000     -8.86900000     -8.10800000
H     -7.72400000     -8.78700000     -7.92500000
H     -8.81100000     -8.28200000     -8.84900000
O     16.03300000     -3.68200000     -5.98000000
H     15.85500000     -4.62200000     -6.00100000
H     15.79800000     -3.41300000     -5.09200000
O    -11.27600000     -0.39000000     -5.77400000
H    -11.56900000     -1.30000000     -5.73900000
H    -11.16600000     -0.13700000     -4.85800000
O      0.17300000     -8.90000000      8.31400000
H     -0.18900000     -8.81300000      9.19600000
H      0.69300000     -8.10600000      8.18900000
O     -8.66300000     10.26400000     11.54500000
H     -8.33200000      9.36600000     11.53200000
H     -8.75100000     10.50000000     10.62200000
O      7.53800000     -1.72600000    -12.48200000
H      7.34100000     -1.30600000    -11.64500000
H      7.78400000     -1.00400000    -13.06000000
O     -4.74600000    -12.97400000    -10.91700000
H     -5.69700000    -13.07900000    -10.93400000
H     -4.51900000    -12.98900000     -9.98700000
O     -2.14200000      9.51800000     -6.82000000
H     -2.44600000     10.41200000     -6.97400000
H     -2.76900000      9.15600000     -6.19300000
O      3.65300000     14.31600000      6.48400000
H      2.97200000     13.96500000      5.91100000
H      3.25900000     15.09600000      6.87600000
O      4.67300000    -15.39500000      7.69100000
H      4.29400000    -14.62000000      8.10700000
H      4.15000000    -16.12400000      8.02400000
O    -10.41600000      2.43000000      8.03800000
H    -11.10500000      3.04200000      7.78200000
H    -10.38800000      2.48700000      8.99400000
O     -0.77700000      0.11600000     16.69100000
H     -0.22000000      0.83500000     16.98900000
H     -0.98100000      0.33300000     15.78100000
O     13.84200000     -6.98600000     -8.15700000
H     13.30100000     -6.29500000     -8.53700000
H     14.43400000     -7.24400000     -8.86300000
O      9.20800000      3.39100000     11.70300000
H      9.79400000      3.51900000     12.44900000
H      8.57300000      4.10400000     11.77400000
O     11.53400000     -7.50300000    -10.63900000
H     11.49300000     -6.56800000    -10.43700000
H     12.05900000     -7.55200000    -11.43800000
O    -10.23200000      5.40400000      5.89500000
H    -10.68900000      6.23800000      5.79000000
H    -10.91500000      4.79000000      6.16500000
O      7.28100000     11.46900000     -4.73300000
H      7.97000000     11.16500000     -4.14300000
H      6.48400000     11.05200000     -4.40600000
O     -6.91500000      0.27600000     -7.69700000
H     -6.86500000      1.22000000     -7.84900000
H     -7.83500000      0.05800000     -7.84700000
O     11.38300000      9.93300000     11.53800000
H     10.84000000      9.25000000     11.14500000
H     11.98300000     10.19300000     10.83900000
O     -2.98200000     -4.56400000    -16.07200000
H     -3.25600000     -5.47800000    -16.14600000
H     -2.25500000     -4.58100000    -15.45000000
O      1.14300000    -15.44200000     -0.10600000
H      0.98400000    -16.24800000      0.38400000
H      0.86600000    -14.74300000      0.48600000
O     -9.23100000     -5.94000000      0.82300000
H     -9.51400000     -5.61500000      1.67800000
H     -8.37700000     -6.34000000      0.99000000
O    -10.27400000      2.64300000     -8.02400000
H    -11.05800000      2.53500000     -8.56100000
H     -9.96500000      1.75100000     -7.86800000
O     -8.56300000     -5.37300000      8.46800000
H     -7.94300000     -5.48500000      9.18800000
H     -8.05500000     -4.94400000      7.77900000
O      4.67600000      5.30000000     -5.95400000
H      5.53300000      4.94100000     -5.72600000
H      4.73800000      5.49300000     -6.89000000
O     -1.15000000     -9.62500000     -2.08800000
H     -1.93500000    -10.16500000     -1.99700000
H     -1.18200000     -9.02900000     -1.34000000
O      2.57900000     -8.29200000     -0.05900000
H      3.38600000     -8.02600000     -0.50100000
H      1.92400000     -7.66100000     -0.35700000
O      2.16500000      6.81600000     -7.95600000
H      2.06300000      6.27000000     -7.17700000
H      1.27100000      7.07200000     -8.18700000
O     -0.21000000      5.59600000     14.95400000
H      0.06700000      4.68000000     14.94300000
H      0.58100000      6.08800000     14.73400000
O     -9.51500000     13.34400000     -4.03500000
H     -8.70300000     13.76300000     -3.75100000
H     -9.23700000     12.50600000     -4.40300000
O     -4.28700000     -9.86300000      6.08100000
H     -4.53400000     -8.94100000      6.00200000
H     -3.74200000     -9.89800000      6.86800000
O     12.82000000     12.28700000      3.30200000
H     13.34900000     13.01300000      2.97000000
H     12.01200000     12.32600000      2.78900000
O    -10.28800000      7.15700000    -10.80000000
H    -10.51700000      6.27000000    -10.52400000
H     -9.33600000      7.14100000    -10.89600000
O      6.22000000     -5.65200000     10.90300000
H      5.80800000     -5.38000000     10.08300000
H      5.48700000     -5.82900000     11.49300000
O      1.70800000      0.87100000    -10.81700000
H      2.33000000      1.38900000    -11.32800000
H      1.89100000      1.10600000     -9.90700000
O      2.54200000      1.89800000      4.51300000
H      2.15500000      2.41100000      5.22300000
H      2.49800000      2.47400000      3.75000000
O     -3.66300000    -11.47500000     -8.74700000
H     -3.09300000    -10.98800000     -9.34200000
H     -4.41900000    -10.90400000     -8.61900000
O    -12.31800000     -9.26200000     -0.80300000
H    -11.40800000     -9.03300000     -0.61500000
H    -12.80500000     -8.45100000     -0.65500000
O     -2.38800000     11.00600000      6.59300000
H     -1.98400000     10.85300000      7.44700000
H     -2.23800000     11.93600000      6.42000000
O     -1.92900000     12.75800000     -7.90100000
H     -2.77600000     12.49300000     -7.54200000
H     -1.39000000     12.94200000     -7.13200000
O    -15.02900000     -2.44900000     -2.59400000
H    -15.77500000     -2.26300000     -2.02300000
H    -15.01000000     -3.40300000     -2.66100000
O     -8.48500000    -15.36900000      1.03600000
H     -7.78600000    -15.06700000      0.45600000
H     -8.13300000    -15.25000000      1.91800000
O     -3.29200000     14.36000000      4.41500000
H     -3.39800000     14.02700000      5.30700000
H     -3.63700000     13.66400000      3.85700000
O      1.13600000     17.49100000      4.86200000
H      0.64100000     16.78400000      4.44800000
H      1.65300000     17.87000000      4.15100000
O    -14.72500000      5.60100000     -8.54500000
H    -14.40400000      4.90900000     -9.12400000
H    -15.67500000      5.58900000     -8.66300000
O      5.88900000     -2.10100000     -6.06300000
H      5.60700000     -2.82800000     -6.61800000
H      6.24400000     -2.52200000     -5.27900000
O      0.87100000     10.44600000     11.43100000
H      0.94500000     11.27800000     11.90000000
H      1.71800000     10.02000000     11.56300000
O    -10.17300000     -6.69700000    -10.16400000
H     -9.30100000     -7.06600000    -10.30400000
H    -10.75500000     -7.25900000    -10.67600000
O     -9.17700000     -1.75200000      2.85700000
H     -8.81300000     -1.02500000      3.36200000
H     -9.52700000     -2.35000000      3.51800000
O     -1.57500000     -8.44700000      0.30400000
H     -1.46800000     -8.32000000      1.24700000
H     -2.50500000     -8.28400000      0.14500000
O     -7.59500000      4.49500000      0.65000000
H     -7.14600000      3.85100000      1.19800000
H     -7.99000000      3.97800000     -0.05200000
O     -0.03700000      1.55600000      8.20200000
H     -0.55100000      2.12000000      8.78000000
H      0.38000000      2.16000000      7.58800000
O      9.47600000      7.94400000     12.29400000
H      8.96000000      7.21100000     11.95900000
H      9.17600000      8.05600000     13.19600000
O     -4.84400000      0.90500000    -13.70600000
H     -4.02300000      1.32900000    -13.95300000
H     -5.00900000      0.27500000    -14.40800000
O     -6.14300000      5.85600000     -1.25400000
H     -6.75600000      5.81400000     -1.98800000
H     -6.68700000      5.71800000     -0.47900000
O      7.55300000      3.91800000    -12.11400000
H      7.11000000      3.23500000    -11.61100000
H      7.38500000      3.68900000    -13.02900000
O     -7.71500000     -3.07100000     -4.82200000
H     -8.33800000     -2.52000000     -4.34800000
H     -7.54800000     -3.80600000     -4.23300000
O     -4.62000000     11.73200000    -13.04100000
H     -5.56700000     11.81400000    -13.15400000
H     -4.47100000     11.93300000    -12.11700000
O     -7.20900000    -14.68000000     -8.93000000
H     -6.67400000    -15.00500000     -9.65400000
H     -6.95400000    -13.76200000     -8.83600000
O     -4.41000000      9.55500000     10.21600000
H     -3.98300000     10.40200000     10.34600000
H     -5.02900000      9.70700000      9.50200000
O      6.12400000     -0.65500000    -10.31700000
H      6.43700000     -0.55600000     -9.41800000
H      5.46200000     -1.34400000    -10.26600000
O     -0.64300000     14.97400000      8.95200000
H      0.05800000     15.12300000      8.31800000
H     -0.27800000     14.33800000      9.56800000
O     12.83000000     -4.90700000      1.61800000
H     13.22600000     -4.73000000      0.76500000
H     11.89400000     -4.99000000      1.43600000
O     16.72500000     -5.24500000      1.01500000
H     16.35900000     -5.99400000      1.48700000
H     15.99700000     -4.91700000      0.48600000
O     10.42500000    -11.54100000     -0.16600000
H      9.63200000    -12.05900000     -0.02900000
H     10.92900000    -11.65700000      0.63900000
O     -9.05200000    -10.13400000     -0.62100000
H     -9.10500000     -9.44100000     -1.27900000
H     -8.52400000    -10.81700000     -1.03400000
O      3.15300000     -0.26200000     -7.78800000
H      4.06900000      0.01300000     -7.74200000
H      2.65600000      0.52100000     -7.55200000
O     -1.32900000     -0.19200000      4.15900000
H     -0.82900000     -1.00100000      4.26900000
H     -0.68000000      0.50500000      4.25800000
O     -9.95200000      5.75300000      1.29200000
H     -9.66000000      4.84200000      1.28700000
H     -9.15700000      6.25900000      1.46100000
O      9.07900000     -1.10300000      4.48000000
H      8.35700000     -1.50000000      4.96700000
H      9.33000000     -1.76900000      3.84000000
O      0.97700000    -11.97100000     11.91800000
H      0.72200000    -12.60500000     11.24800000
H      1.66000000    -11.44400000     11.50300000
O     -6.52800000      5.26500000      9.70000000
H     -5.80300000      5.79300000      9.36600000
H     -7.05500000      5.06400000      8.92600000
O     -0.90400000      7.96200000      2.64300000
H     -1.72000000      8.46400000      2.63900000
H     -1.18100000      7.05400000      2.52500000
O     -2.30700000     -6.76000000      5.48400000
H     -2.88200000     -7.40900000      5.89100000
H     -2.81800000     -5.95100000      5.48800000
O      3.42400000     -0.08100000     14.83400000
H      4.34800000     -0.17800000     14.60600000
H      3.43200000      0.26700000     15.72600000
O      8.15000000     10.80700000     11.81800000
H      8.20300000     11.64200000     11.35200000
H      8.96900000     10.75500000     12.31000000
O      4.09200000    -11.87700000      5.85100000
H      4.89200000    -11.37400000      5.70100000
H      3.38600000    -11.23500000      5.77200000
O     15.33300000     -6.11200000     -3.02500000
H     15.85000000     -6.89300000     -2.82700000
H     15.41800000     -6.00400000     -3.97300000
O      6.24500000     -6.43600000     -4.97400000
H      6.89700000     -5.98800000     -5.51400000
H      5.85200000     -7.08300000     -5.56100000
O      6.04000000     10.14900000     -9.54900000
H      5.68700000      9.38200000     -9.09700000
H      5.58000000     10.16600000    -10.38700000
O      3.81400000     -7.95200000    -12.89700000
H      3.33900000     -8.77800000    -12.98500000
H      4.70700000     -8.15800000    -13.17400000
O     -3.33200000     -4.24400000     -3.70500000
H     -3.90200000     -4.60700000     -4.38300000
H     -2.60400000     -4.86200000     -3.64800000
O      2.07500000     -3.74700000     13.66200000
H      2.62700000     -2.98800000     13.47500000
H      1.29300000     -3.38000000     14.07400000
O      1.25900000      9.16400000     -9.53500000
H      1.55600000      9.55500000     -8.71300000
H      0.39800000      9.55200000     -9.68800000
O      3.59500000      7.47000000     10.03900000
H      3.31700000      8.24700000      9.55400000
H      4.55100000      7.49700000     10.00700000
O     -1.29600000     13.32700000      6.36300000
H     -1.86800000     13.90400000      6.86800000
H     -1.48200000     13.54500000      5.44900000
O      3.44500000     13.06900000     -7.07200000
H      3.61600000     12.71900000     -6.19800000
H      3.78000000     13.96500000     -7.04100000
O      1.14600000     11.43000000      5.62500000
H      0.60900000     11.55500000      6.40700000
H      1.15200000     12.28700000      5.19800000
O     -4.98300000     14.31100000     -3.81400000
H     -4.45700000     14.86500000     -4.39000000
H     -4.49600000     14.28900000     -2.99100000
O      5.33900000     10.44500000     -3.21700000
H      5.90100000     10.43400000     -2.44200000
H      4.56500000      9.94500000     -2.95800000
O      7.15400000     -5.84200000     -9.35000000
H      7.50700000     -5.49200000    -10.16800000
H      7.92400000     -6.13800000     -8.86400000
O     -7.47300000     -7.56100000    -10.40600000
H     -7.24900000     -7.15100000    -11.24200000
H     -6.64700000     -7.58700000     -9.92300000
O     -9.88900000      8.05000000     -4.30800000
H     -9.33100000      7.27500000     -4.25000000
H    -10.50000000      7.96200000     -3.57700000
O      4.84900000     -7.48900000     -9.86200000
H      5.68100000     -7.02600000     -9.75900000
H      4.86300000     -7.81100000    -10.76300000
O      2.86300000     -6.49600000     15.09700000
H      2.12100000     -6.55800000     15.69900000
H      2.90700000     -5.56800000     14.86500000
O      6.20000000     11.36600000      6.71500000
H      5.56400000     11.27200000      7.42400000
H      6.92700000     11.85000000      7.10800000
O      6.39900000     -4.74100000     -2.76900000
H      5.53900000     -4.36800000     -2.57800000
H      6.25300000     -5.30500000     -3.52900000
O      2.16000000     -0.18800000      7.29200000
H      1.44600000      0.41000000      7.50900000
H      2.82400000      0.36900000      6.88600000
O      8.07800000    -13.61100000     -0.16700000
H      8.25100000    -14.23800000     -0.86900000
H      8.06500000    -14.14100000      0.63000000
O     -5.61000000      5.94200000     -5.74200000
H     -5.10700000      5.77500000     -6.53900000
H     -5.54300000      5.12800000     -5.24200000
O    -13.27000000     -2.02800000      3.26200000
H    -13.91200000     -1.46300000      3.69200000
H    -13.27400000     -2.83300000      3.78100000
O      1.18400000     -4.35200000     17.12600000
H      2.01400000     -4.34500000     17.60100000
H      1.16800000     -3.51700000     16.65800000
O      5.86100000     16.21900000     -3.14200000
H      6.22800000     17.07600000     -2.92400000
H      6.62400000     15.67400000     -3.33400000
O     -6.04200000     -9.05900000     11.17100000
H     -6.08400000    -10.01200000     11.09000000
H     -5.28000000     -8.89900000     11.72700000
O     -3.35100000     -4.28100000      5.81200000
H     -4.24600000     -4.40300000      5.49500000
H     -3.42300000     -3.59300000      6.47300000
O      9.69400000     -8.80600000      9.13300000
H      9.57700000     -8.45100000      8.25200000
H      9.13500000     -8.26100000      9.68700000
O     10.60100000      2.06600000     -3.72800000
H     10.27100000      2.82700000     -4.20700000
H     11.51700000      1.99400000     -3.99600000
O    -13.28900000      8.69600000      3.77800000
H    -12.84700000      8.19800000      3.09100000
H    -12.87700000      9.56000000      3.74900000
O     -2.46100000      0.98700000    -15.15600000
H     -2.16200000      0.11300000    -14.90500000
H     -2.43900000      0.98200000    -16.11300000
O     10.20500000     -3.09400000     14.54400000
H     11.12800000     -3.33900000     14.46600000
H      9.89100000     -3.05400000     13.64100000
O      9.73500000    -10.25700000      5.86700000
H     10.64100000    -10.03900000      5.64500000
H      9.21500000     -9.86500000      5.16600000
O     16.65300000     -4.62600000      6.38100000
H     16.31300000     -4.47700000      5.49900000
H     17.54400000     -4.94600000      6.24400000
O     -5.08400000      3.66300000     -4.58900000
H     -5.06900000      3.73700000     -3.63500000
H     -5.88200000      3.16900000     -4.77900000
O      7.33300000    -11.60600000     -1.63300000
H      6.62900000    -11.17100000     -1.15100000
H      7.51500000    -12.39800000     -1.12900000
O      7.74000000     16.54400000      0.75100000
H      7.81700000     15.77300000      1.31400000
H      8.54200000     16.54100000      0.23000000
O     -4.61700000     12.24500000      2.97700000
H     -5.20700000     12.55200000      3.66500000
H     -4.24700000     11.43300000      3.32200000
O      5.23100000     -0.93900000     10.19200000
H      5.42000000     -1.68200000     10.76500000
H      6.09100000     -0.63500000      9.90200000
O      3.48000000     -6.13000000      2.70300000
H      3.21400000     -5.75500000      1.86300000
H      4.27400000     -6.62600000      2.50400000
O      4.01500000     -1.17500000    -15.65700000
H      3.06200000     -1.26900000    -15.64900000
H      4.20800000     -0.77200000    -16.50400000
O     -0.62000000      5.67600000     -3.78500000
H     -1.01700000      5.36300000     -4.59900000
H      0.31500000      5.50300000     -3.89300000
O     -2.08700000      0.75600000     10.35500000
H     -1.36500000      0.83900000     10.97800000
H     -1.66700000      0.48700000      9.53800000
O     15.77300000     -7.38800000      2.20800000
H     15.05300000     -7.77300000      1.70900000
H     15.62900000     -7.68600000      3.10600000
O      4.18800000      1.75700000     -4.40400000
H      4.25200000      1.99300000     -5.33000000
H      3.40700000      2.21500000     -4.09400000
O      8.28000000      7.12100000     -9.11900000
H      7.86500000      7.13300000     -9.98100000
H      8.45400000      6.19500000     -8.95000000
O     -5.40800000      0.60400000      6.24600000
H     -5.06600000      1.17300000      6.93500000
H     -5.08300000      0.99000000      5.43300000
O      1.00800000     -8.22500000     16.76900000
H      0.70900000     -9.10900000     16.98300000
H      0.53800000     -8.00200000     15.96600000
O      6.95400000     -0.26800000     -7.67100000
H      7.86800000     -0.54000000     -7.75400000
H      6.58600000     -0.86100000     -7.01500000
O      1.37800000     -2.09500000    -11.20600000
H      1.71600000     -1.20800000    -11.32600000
H      0.91900000     -2.06400000    -10.36600000
O     -2.75800000      8.83000000     -0.42800000
H     -1.99000000      9.17200000     -0.88500000
H     -2.75300000      7.89200000     -0.62000000
O     13.34200000     -6.59600000      7.59200000
H     14.19200000     -6.45900000      8.01100000
H     12.92700000     -7.28400000      8.11200000
O     -5.04500000    -10.09000000      2.26900000
H     -4.79900000     -9.58200000      1.49500000
H     -5.99500000     -9.99300000      2.32600000
O     -3.87800000      4.44400000     -1.94000000
H     -4.53800000      4.91500000     -1.43100000
H     -3.10100000      5.00200000     -1.89900000
O    -12.04100000      9.38400000      0.18600000
H    -12.10700000      8.61500000      0.75300000
H    -12.26800000     10.12000000      0.75500000
O      0.91700000    -11.53800000      7.80100000
H      1.35600000    -11.17000000      7.03500000
H      0.43100000    -10.80300000      8.17500000
O     12.40700000      5.14300000     -8.67500000
H     11.48300000      5.07900000     -8.91700000
H     12.59900000      6.08000000     -8.70900000
O      1.29300000    -17.67400000      1.33900000
H      1.40600000    -17.39900000      2.24900000
H      0.51900000    -18.23700000      1.35300000
O     -8.93100000     -2.51200000     10.56600000
H     -9.42100000     -2.34800000      9.76000000
H     -8.05800000     -2.16200000     10.39000000
O    -10.57500000      3.98500000     12.36400000
H     -9.62000000      4.00400000     12.42500000
H    -10.87300000      3.97800000     13.27300000
O      6.03600000    -10.20000000     -6.17900000
H      5.14300000    -10.38400000     -5.88900000
H      6.57300000    -10.33100000     -5.39800000
O     -2.61900000     -9.42100000      8.24600000
H     -2.90200000     -8.90700000      9.00300000
H     -1.67400000     -9.27900000      8.20000000
O      1.32100000      7.44700000    -11.82300000
H      1.84700000      7.68900000    -11.06100000
H      0.49100000      7.14600000    -11.45600000
O      7.72000000     -0.15400000     13.21900000
H      8.56500000      0.20000000     13.49400000
H      7.80800000     -0.28000000     12.27400000
O     -5.64200000     -9.58800000     -8.28000000
H     -5.52300000     -9.68400000     -7.33500000
H     -5.43000000     -8.67100000     -8.45600000
O     -5.81600000     16.76700000     -0.42800000
H     -5.78400000     17.50900000      0.17600000
H     -4.98700000     16.81000000     -0.90400000
O      9.40300000    -13.11100000     -3.51300000
H      8.85900000    -12.43600000     -3.10600000
H      9.22400000    -13.03000000     -4.45000000
O      2.39900000     -5.00900000     -5.70000000
H      3.10900000     -5.38900000     -5.18200000
H      2.54000000     -4.06400000     -5.64300000
O      1.74300000      4.00500000      9.60000000
H      1.34200000      4.85800000      9.76500000
H      1.01400000      3.38600000      9.64600000
O     14.30600000      1.59900000      1.04400000
H     14.22500000      1.68800000      0.09400000
H     13.91700000      0.74700000      1.23900000
O    -10.65600000      8.59700000     -7.08300000
H    -11.27900000      7.92500000     -7.36000000
H    -10.45900000      8.38000000     -6.17200000
O     -2.78100000     -3.40500000     -8.16500000
H     -3.45200000     -2.72200000     -8.18200000
H     -2.68400000     -3.66700000     -9.08000000
O     -7.08200000     -1.15000000    -15.92600000
H     -6.60100000     -1.97200000    -15.83300000
H     -6.63200000     -0.68800000    -16.63300000
O      0.40800000     -5.96100000     12.94400000
H      1.10900000     -5.31200000     13.00500000
H     -0.15700000     -5.77400000     13.69400000
O     -4.24400000     -6.35000000    -14.18800000
H     -4.51100000     -7.01800000    -13.55600000
H     -4.10400000     -5.56400000    -13.66100000
O      4.11200000    -10.60800000     -9.12900000
H      3.63400000     -9.93800000     -9.61800000
H      4.46900000    -10.14400000     -8.37200000
O     -0.79000000    -13.06400000    -13.07800000
H     -1.26100000    -13.20400000    -13.89900000
H     -1.26500000    -12.35400000    -12.64600000
O      2.82300000      5.14900000      3.17000000
H      2.65500000      5.80200000      2.49200000
H      2.32900000      4.37900000      2.88900000
O      1.83500000     -8.64100000     12.34800000
H      2.58700000     -8.74300000     11.76500000
H      1.46700000     -7.78800000     12.11700000
O     12.31400000     -8.46800000     -3.40500000
H     12.15100000     -9.23700000     -2.85800000
H     13.25100000     -8.50400000     -3.59600000
O      5.28000000     12.31900000      4.34300000
H      5.04300000     11.67800000      5.01300000
H      5.68500000     13.03600000      4.83000000
O      0.35000000     -6.91100000     -0.99000000
H      0.36900000     -6.85600000     -1.94500000
H     -0.55900000     -7.12700000     -0.78100000
O     -3.37300000      9.77300000      3.87500000
H     -3.35600000      8.84600000      3.63800000
H     -3.14200000      9.78700000      4.80400000
O      8.86200000     -8.71300000      3.97600000
H      8.47700000     -9.00800000      3.15000000
H      9.47300000     -8.02100000      3.72200000
O    -17.56400000      4.50500000     -1.25000000
H    -18.21900000      5.08400000     -1.64000000
H    -17.07300000      5.06800000     -0.65200000
O     -3.17500000     17.02100000      3.98900000
H     -3.22800000     16.07700000      4.13900000
H     -2.98400000     17.39000000      4.85200000
O      1.66000000      5.47100000      5.69100000
H      1.39700000      6.38000000      5.83800000
H      2.16800000      5.49700000      4.88000000
O     -2.16000000     17.34400000      1.34400000
H     -1.45700000     16.76100000      1.05700000
H     -2.40600000     17.01600000      2.20900000
O      2.15800000      3.12900000      1.76600000
H      1.45800000      2.62400000      1.35200000
H      2.64600000      3.50500000      1.03300000
O    -10.45600000    -10.19200000      5.07300000
H     -9.60800000     -9.75600000      4.98300000
H    -10.31800000    -10.84500000      5.75900000
O      6.95100000    -13.91300000      5.80000000
H      6.82200000    -12.96600000      5.75000000
H      6.61200000    -14.15600000      6.66200000
O    -10.03800000      8.67400000      3.39100000
H     -9.83700000      8.04900000      4.08700000
H     -9.20000000      9.09300000      3.19600000
O      2.29800000      3.90300000     -9.41800000
H      1.57000000      3.91900000    -10.04000000
H      2.40300000      4.81600000     -9.15000000
O      8.84400000     -1.54300000     -2.13600000
H      8.94300000     -1.12500000     -2.99100000
H      8.81400000     -2.48000000     -2.32900000
O      1.78200000      7.39600000      1.85600000
H      0.83800000      7.25500000      1.78300000
H      1.86800000      8.13600000      2.45600000
O    -11.28000000     -2.48900000      1.38400000
H    -10.48500000     -2.24300000      1.85600000
H    -11.99200000     -2.28200000      1.98900000
O      1.72200000     12.56400000     -2.49400000
H      0.79300000     12.76300000     -2.61400000
H      1.84200000     12.54500000     -1.54500000
O    -11.62900000      8.12100000     -2.19200000
H    -12.36700000      7.54800000     -1.98700000
H    -11.44500000      8.57700000     -1.37100000
O     -8.43100000     -0.91400000    -10.78400000
H     -8.30700000     -0.10000000    -11.27300000
H     -8.14400000     -0.70600000     -9.89500000
O     -0.95600000      7.16700000     -8.07000000
H     -1.32900000      6.62600000     -7.37400000
H     -1.31500000      8.04000000     -7.91400000
O     -4.10900000      4.31900000      2.95100000
H     -4.55600000      3.98900000      2.17200000
H     -3.88700000      3.53400000      3.45200000
O     -3.98600000      1.27900000     -7.21700000
H     -4.68100000      0.76500000     -6.80500000
H     -4.41900000      1.72800000     -7.94300000
O     -4.66400000     10.13200000     -3.14100000
H     -4.25000000      9.58600000     -3.80900000
H     -5.60300000     10.04700000     -3.30900000
O      4.22300000     -2.30700000     -9.35200000
H      4.52500000     -3.08500000     -8.88200000
H      3.68600000     -1.83700000     -8.71500000
O     -7.09800000      0.92700000      9.67800000
H     -7.06200000     -0.01100000      9.49300000
H     -6.21100000      1.14800000      9.96400000
O     13.95700000      7.62800000      4.90000000
H     14.28400000      6.72800000      4.91800000
H     14.55900000      8.11300000      5.46400000
O      6.18400000     -4.36000000    -16.74000000
H      6.41100000     -3.74400000    -16.04300000
H      6.73900000     -4.10500000    -17.47600000
O     12.21400000     -1.84800000     -0.76900000
H     11.82600000     -2.60400000     -1.21000000
H     12.19500000     -1.15200000     -1.42600000
O     18.59400000     -0.23400000     -2.38900000
H     19.01400000      0.62500000     -2.34200000
H     17.67800000     -0.04200000     -2.59300000
O     -1.06000000      0.46300000    -11.55700000
H     -0.54300000      1.08200000    -12.07200000
H     -0.44500000      0.11600000    -10.91100000
O    -13.97400000     -5.05600000     -2.96300000
H    -13.11500000     -5.47200000     -2.89900000
H    -14.57500000     -5.77400000     -3.15900000
O      5.52200000     -8.31800000      4.46600000
H      5.91000000     -7.56900000      4.01400000
H      5.52500000     -8.06800000      5.39000000
O     -4.76900000      8.62600000     12.74800000
H     -4.79800000      8.99400000     11.86500000
H     -3.89500000      8.24300000     12.82000000
O      9.45400000     -7.69600000    -13.35000000
H      9.96500000     -7.58000000    -12.54800000
H     10.03700000     -7.40300000    -14.05000000
O     -1.50900000     -7.63300000     15.16400000
H     -2.04700000     -7.74700000     15.94700000
H     -2.04100000     -7.08800000     14.58400000
O     -7.44300000      7.08400000    -10.44000000
H     -6.64900000      7.41400000    -10.86100000
H     -7.53500000      7.61800000     -9.65100000
O      5.99900000      2.18800000     -7.05200000
H      5.56000000      2.23800000     -7.90100000
H      6.46900000      1.35500000     -7.07500000
O     14.86500000      5.16400000      4.86100000
H     14.43900000      4.59600000      4.22000000
H     15.38500000      4.56800000      5.40100000
O     -3.11700000     10.83800000     13.91500000
H     -2.98300000     11.74900000     14.17700000
H     -4.04400000     10.67300000     14.09100000
O    -13.33600000     -8.56000000     -3.97200000
H    -14.01800000     -8.58000000     -3.30100000
H    -13.79500000     -8.76900000     -4.78600000
O      9.75700000     -1.30100000     -6.65300000
H      9.30900000     -1.11000000     -5.83000000
H     10.13000000     -0.46200000     -6.92400000
O      6.63000000    -15.94100000      4.01700000
H      6.51400000    -15.18400000      4.59200000
H      5.77800000    -16.37600000      4.01800000
O     -1.72300000     -6.93700000     -9.01200000
H     -0.86100000     -6.60800000     -8.75800000
H     -2.14100000     -7.17800000     -8.18500000
O      4.79000000     -6.17800000      6.22700000
H      5.53500000     -5.67900000      5.89200000
H      4.27900000     -5.54000000      6.72500000
O     -9.66300000     -5.85500000     -5.00100000
H     -8.70700000     -5.85300000     -4.97400000
H     -9.87900000     -5.51200000     -5.86800000
O    -12.70100000     -2.26200000      9.58200000
H    -11.91900000     -2.66700000      9.20800000
H    -13.11300000     -2.96100000     10.09000000
O     -8.44800000     -3.65600000     -7.40900000
H     -7.58700000     -3.78300000     -7.80800000
H     -8.26800000     -3.18800000     -6.59400000
O     -0.90700000     -8.12300000    -13.38100000
H      0.03500000     -7.95300000    -13.37100000
H     -1.06700000     -8.53200000    -14.23100000
O    -12.16900000      7.15800000      1.84100000
H    -11.24100000      7.04700000      1.63200000
H    -12.58600000      6.36400000      1.50700000
O     -3.30100000     -2.06600000      3.05300000
H     -2.76500000     -1.53000000      3.63700000
H     -2.96400000     -2.95500000      3.16700000
O      6.18100000      2.45900000     12.67700000
H      6.97700000      2.98900000     12.73900000
H      6.47100000      1.56800000     12.87400000
O     -2.18300000      7.53300000    -15.28300000
H     -2.55300000      7.69700000    -16.15100000
H     -1.51100000      8.20600000    -15.17700000
O     -0.22400000      9.58800000    -15.01600000
H      0.64200000      9.88600000    -15.29500000
H     -0.79800000     10.33800000    -15.17500000
O      8.56500000      9.86100000    -10.92700000
H      8.94900000      9.25900000    -10.28900000
H      7.82400000     10.25600000    -10.46800000
O     -3.69500000      7.00600000      2.96700000
H     -4.23100000      7.51100000      2.35500000
H     -3.90800000      6.09300000      2.77400000
O     -4.96400000    -17.38400000      4.82900000
H     -4.21600000    -16.82100000      4.62700000
H     -4.67700000    -18.26300000      4.58200000
O      7.82700000      0.84800000     10.64200000
H      8.60600000      1.35300000     10.87600000
H      7.62700000      1.11800000      9.74600000
O    -10.06500000     -2.99600000     12.98000000
H     -9.39100000     -2.67000000     13.57500000
H     -9.73200000     -2.79400000     12.10600000
O     12.88800000      3.05600000     -6.79300000
H     12.78400000      3.88600000     -7.25900000
H     13.28300000      2.46800000     -7.43700000
O    -14.05800000     -9.54200000     -6.82800000
H    -14.74100000     -9.47600000     -7.49500000
H    -13.34200000     -9.00400000     -7.16400000
O      0.58600000     10.97900000    -12.27500000
H      0.24100000     10.16400000    -12.64000000
H      0.27700000     10.98500000    -11.37000000
O    -12.41900000     10.80100000     -3.22900000
H    -12.28600000     11.46500000     -2.55200000
H    -11.54200000     10.46100000     -3.40700000
O      2.43400000     -3.91600000    -15.59900000
H      3.07600000     -4.22300000    -14.95900000
H      2.40000000     -4.61200000    -16.25600000
O      7.68100000     -4.80500000    -11.90300000
H      7.17200000     -4.09400000    -12.29300000
H      8.59300000     -4.54000000    -12.02200000
O      5.26800000     -2.95700000    -13.86800000
H      5.88400000     -2.33600000    -13.47800000
H      4.74800000     -2.43000000    -14.47400000
O      3.88600000     -5.64600000     12.64800000
H      3.31800000     -4.87500000     12.66200000
H      3.51500000     -6.22900000     13.31000000
O      8.94700000     -5.67500000     -6.04200000
H      9.37000000     -6.45000000     -5.67200000
H      9.16900000     -5.70200000     -6.97200000
O     12.39700000      7.98400000     -8.26800000
H     12.92900000      8.12600000     -7.48500000
H     11.56700000      8.41900000     -8.07600000
O    -11.72700000      4.99500000     -9.98100000
H    -12.04100000      4.24900000    -10.49100000
H    -12.43400000      5.63700000    -10.03400000
O      3.80700000     -9.68700000     14.03200000
H      4.60400000     -9.21100000     14.26600000
H      3.14500000     -9.00400000     13.92200000
O     -3.68200000     -0.14500000    -11.20000000
H     -4.12000000      0.12000000    -12.00800000
H     -2.76100000      0.07600000    -11.34300000
O    -10.62600000    -12.21200000      7.57300000
H    -11.26300000    -11.97400000      8.24600000
H    -10.88600000    -13.09100000      7.29700000
O     -7.15600000      4.03200000     12.20900000
H     -6.53800000      4.39700000     12.84300000
H     -6.71500000      4.12300000     11.36500000
O     10.82100000     13.02700000     -4.89600000
H     11.12700000     13.66500000     -5.54100000
H     11.61700000     12.58400000     -4.60100000
O      6.85200000     -4.93200000     14.08900000
H      6.02800000     -4.49400000     13.87600000
H      7.23900000     -4.39200000     14.77800000
O      3.92100000     10.53700000     10.78000000
H      4.77800000     10.16500000     10.57200000
H      3.79300000     11.22400000     10.12500000
O      3.41100000     -8.33100000      7.23600000
H      3.90000000     -7.57400000      6.91400000
H      2.76100000     -8.50500000      6.55600000
O      8.31500000      4.71000000      7.82900000
H      8.42400000      4.73100000      6.87800000
H      9.12000000      4.30700000      8.15300000
O      2.69100000     12.08600000    -13.66000000
H      2.34600000     11.85200000    -14.52200000
H      1.97000000     11.90800000    -13.05700000
O    -10.19000000      3.43800000      3.66600000
H     -9.72100000      4.06500000      4.21600000
H    -11.09400000      3.75400000      3.66000000
O      3.34100000     -0.83900000      3.84600000
H      2.53200000     -1.29000000      3.60600000
H      3.05000000     -0.05000000      4.30300000
O     15.83500000      0.29600000     -3.73200000
H     16.17900000      1.16100000     -3.50700000
H     15.83400000      0.28100000     -4.68900000
O     11.90200000     -0.13000000      3.93700000
H     12.51100000     -0.53800000      3.32100000
H     12.11000000     -0.53000000      4.78100000
O    -10.70000000     -3.90900000    -11.14300000
H     -9.98600000     -3.86700000    -11.78000000
H    -10.70700000     -4.82000000    -10.85000000
O     14.53100000     10.25200000      1.98800000
H     14.05400000     10.79200000      2.61700000
H     14.28200000     10.60300000      1.13300000
O     -5.02200000     -0.07200000     -4.05500000
H     -5.10500000      0.73800000     -3.55300000
H     -5.46400000     -0.73100000     -3.52000000
O    -12.28000000     13.03600000      5.46200000
H    -12.04400000     12.25100000      4.96700000
H    -12.59200000     13.65200000      4.79900000
O      5.36000000      7.74200000     -4.45600000
H      5.02100000      6.89600000     -4.74700000
H      5.31100000      8.30000000     -5.23300000
O      5.53400000    -13.33300000     -3.85800000
H      5.39800000    -12.73600000     -3.12200000
H      5.37700000    -14.20400000     -3.49300000
O     -0.01500000      1.90400000     -5.89100000
H     -0.25200000      1.13400000     -6.40600000
H     -0.84000000      2.37500000     -5.77100000
O     12.88100000      4.28700000     -0.58800000
H     12.12700000      3.72900000     -0.39600000
H     12.81500000      5.00400000      0.04300000
O     -8.28700000    -11.86700000      8.81700000
H     -9.14900000    -12.00300000      8.42400000
H     -8.31200000    -10.96800000      9.14400000
O    -10.81400000      1.38700000     14.27300000
H     -9.94100000      1.40200000     13.88100000
H    -10.69300000      1.77100000     15.14200000
O    -13.26700000    -10.21600000      1.95700000
H    -12.66700000    -10.24700000      1.21200000
H    -12.69600000    -10.15100000      2.72200000
O      8.17800000     -2.59300000    -15.68300000
H      8.68800000     -2.22500000    -14.96100000
H      7.80200000     -1.83200000    -16.12300000
O    -14.84700000     -2.89900000     -8.77600000
H    -14.96700000     -3.59600000     -9.42100000
H    -14.21400000     -3.25600000     -8.15300000
O      8.16000000     12.75800000      8.49200000
H      9.10000000     12.93500000      8.51800000
H      7.77700000     13.41100000      9.07800000
O     -0.32000000     10.75700000      9.07400000
H     -0.04300000      9.95000000      8.64100000
H     -0.03100000     10.65400000      9.98100000
O      0.78900000     -3.68400000     10.19800000
H      1.25800000     -2.85700000     10.31200000
H      0.03000000     -3.61100000     10.77600000
O      9.33500000     -7.72100000     -2.52000000
H      9.22000000     -7.17200000     -3.29600000
H      9.77400000     -8.50600000     -2.84500000
O     16.83700000     -4.04100000     -1.84500000
H     16.18100000     -3.56800000     -2.35600000
H     17.30600000     -4.57100000     -2.48900000
O      7.67000000    -10.19100000     -3.97200000
H      8.43900000     -9.93600000     -3.46200000
H      6.98700000    -10.33800000     -3.31700000
O      3.39200000     12.70900000     -9.82400000
H      3.43300000     12.74400000     -8.86800000
H      4.29900000     12.57500000    -10.09700000
O     -9.03700000     -1.47900000      7.32200000
H     -9.55900000     -2.27100000      7.45100000
H     -9.62400000     -0.87800000      6.86300000
O     -6.64800000     -3.63800000      2.38100000
H     -6.34100000     -4.51300000      2.61900000
H     -7.47600000     -3.53900000      2.84900000
O     11.00200000     -0.14000000      8.01100000
H     11.61900000     -0.21500000      7.28300000
H     10.16500000      0.06900000      7.59500000
O      6.08600000     -2.85800000      2.80700000
H      6.99900000     -3.04700000      3.02300000
H      6.13200000     -2.34700000      1.99900000
O     -9.53000000     -0.06700000     -7.85600000
H     -9.87000000     -0.84400000     -8.30100000
H    -10.02700000     -0.02200000     -7.03900000
O     -3.72800000      1.93100000      4.57400000
H     -3.42100000      2.31300000      5.39600000
H     -3.01200000      1.36000000      4.29400000
O      9.41900000      7.18300000    -13.59800000
H      9.05800000      7.78100000    -12.94400000
H     10.33400000      7.44800000    -13.68600000
O     13.38400000      5.66600000     11.54500000
H     14.29400000      5.78300000     11.81700000
H     13.37000000      4.81100000     11.11500000
O     15.85500000     -3.34700000      3.32300000
H     16.31400000     -2.54100000      3.08700000
H     15.96700000     -3.91800000      2.56300000
O      9.92500000    -14.01600000      6.32000000
H      9.26200000    -14.34600000      5.71300000
H      9.42400000    -13.58000000      7.00900000
O     -7.31500000     13.75400000     -9.57400000
H     -8.08800000     14.31900000     -9.55800000
H     -7.66900000     12.86400000     -9.55000000
O     -2.25000000    -11.74300000     10.11300000
H     -1.75200000    -11.22500000     10.74500000
H     -2.35200000    -11.16500000      9.35700000
O      2.28700000     -1.27100000      9.95400000
H      3.21600000     -1.09400000     10.10100000
H      2.19800000     -1.30900000      9.00100000
O     -4.01000000     -1.91000000      7.10400000
H     -4.58200000     -1.20100000      6.81000000
H     -3.21300000     -1.46900000      7.39900000
O    -13.52900000      0.98300000     -6.84000000
H    -14.27100000      0.60400000     -6.36900000
H    -12.75900000      0.66100000     -6.37100000
O     -4.40200000    -16.89300000      0.07300000
H     -5.27400000    -17.26200000      0.21200000
H     -3.88100000    -17.22800000      0.80300000
O    -17.43300000     -2.60200000     -1.07500000
H    -18.32200000     -2.32700000     -0.85000000
H    -17.54000000     -3.13600000     -1.86200000
O     -7.17000000    -11.97900000     -8.19100000
H     -7.11200000    -12.33600000     -7.30400000
H     -6.89200000    -11.06700000     -8.10000000
O     -5.01800000      1.96400000     -2.32400000
H     -4.31300000      2.49700000     -1.95700000
H     -5.42600000      1.55000000     -1.56300000
O     15.01600000      7.60900000      2.55000000
H     14.73000000      7.64500000      3.46300000
H     14.78300000      8.46500000      2.19200000
O      5.74900000      5.36400000      4.30300000
H      4.82000000      5.59300000      4.29600000
H      6.20400000      6.20200000      4.22200000
O      1.32500000     13.94200000      4.20700000
H      1.71600000     14.55000000      3.57800000
H      0.53700000     13.61900000      3.77000000
O    -11.17300000      8.62600000      9.54800000
H    -10.71000000      7.79800000      9.67800000
H    -11.16700000      9.04100000     10.41100000
O     11.62700000     -8.92800000     -0.22000000
H     11.26400000     -9.75100000     -0.54700000
H     11.14700000     -8.25000000     -0.69500000
O      9.37700000      3.87900000     -0.33500000
H      8.76500000      3.89500000     -1.07200000
H      9.92900000      3.11400000     -0.50000000
O      6.36600000     11.29100000     -0.57500000
H      7.29000000     11.50500000     -0.70400000
H      6.26600000     11.22800000      0.37500000
O      1.17600000     -4.09600000      7.33400000
H      0.99200000     -4.02200000      8.27000000
H      2.02800000     -3.67500000      7.22300000
O    -12.21000000    -13.33300000      3.11000000
H    -12.67000000    -13.52900000      2.29400000
H    -11.31200000    -13.14300000      2.83900000
O    -12.76600000      4.21600000      3.96800000
H    -12.94100000      4.43100000      3.05200000
H    -13.21800000      4.89800000      4.46400000
O    -11.73900000    -10.84400000     -3.17400000
H    -11.14000000    -10.48200000     -3.82700000
H    -12.16200000    -10.07700000     -2.78700000
O      4.87600000      2.42600000     -9.65200000
H      5.15400000      1.81900000    -10.33800000
H      4.25500000      3.01000000    -10.08600000
O      6.16500000      1.52300000    -11.95500000
H      6.25600000      0.63300000    -11.61500000
H      5.65300000      1.42100000    -12.75800000
O      5.69700000      6.43800000     -2.05400000
H      5.40300000      6.81400000     -2.88400000
H      6.25900000      7.11200000     -1.67200000
O     -6.58200000    -11.17200000     -3.48100000
H     -5.74700000    -11.07300000     -3.02400000
H     -7.21100000    -11.37600000     -2.79000000
O      8.13400000    -12.52700000      2.92000000
H      7.23700000    -12.47200000      3.24900000
H      8.21900000    -13.42700000      2.60400000
O    -10.45700000    -12.48000000      1.15700000
H    -10.83100000    -12.18900000      0.32500000
H     -9.69900000    -13.00800000      0.90700000
O      7.05000000      7.86800000     -0.09500000
H      7.83400000      8.21200000      0.33300000
H      7.04900000      6.93500000      0.11900000
O     -1.50200000      2.92800000    -13.62200000
H     -1.90400000      2.31100000    -14.23400000
H     -1.55300000      3.77400000    -14.06700000
O      3.18900000      9.31100000      8.04500000
H      2.98800000      9.05500000      7.14500000
H      3.38500000     10.24600000      7.99000000
O     -6.18200000    -14.30600000     -0.09700000
H     -5.68600000    -14.97600000     -0.56800000
H     -5.51300000    -13.75100000      0.30400000
O      6.89900000     -0.34900000    -16.65600000
H      7.01300000      0.51100000    -16.25100000
H      5.98800000     -0.35600000    -16.95000000
O     -6.76200000    -13.29600000      3.02700000
H     -7.00600000    -12.37100000      3.06400000
H     -6.06700000    -13.33400000      2.37000000
O     -6.30700000     -1.66400000     -2.06400000
H     -5.95700000     -2.19600000     -1.34900000
H     -7.17100000     -1.39000000     -1.75700000
O     15.85300000      4.67700000     -0.69600000
H     14.90700000      4.75000000     -0.57100000
H     16.02600000      5.16000000     -1.50400000
O    -14.74000000     -6.17200000      6.41400000
H    -14.34000000     -6.71700000      5.73600000
H    -15.56600000     -5.87800000      6.02800000
O     -8.35800000      6.13200000     -2.73900000
H     -9.17300000      5.81200000     -2.35200000
H     -8.23100000      5.58700000     -3.51500000
O     -0.73000000     11.00600000     -9.70200000
H     -0.74100000     11.68800000     -9.03100000
H     -1.63200000     10.68900000     -9.73700000
O     -5.77100000      0.35300000     13.92800000
H     -5.52700000     -0.57300000     13.89700000
H     -4.94400000      0.82200000     13.81700000
O     -5.29900000     -2.56200000     -5.86600000
H     -5.09400000     -1.74000000     -5.42100000
H     -6.18500000     -2.77700000     -5.57600000
O     -6.84700000    -16.04600000      3.33800000
H     -6.16400000    -16.46400000      3.86200000
H     -6.73400000    -15.10900000      3.50000000
O      0.93000000     -4.05800000      3.17300000
H      1.61700000     -4.37800000      3.75800000
H      1.16700000     -4.40500000      2.31300000
O      6.07400000      8.74200000      7.41700000
H      5.20400000      9.08300000      7.62500000
H      6.53000000      9.48100000      7.01400000
O      2.46100000      8.65200000      5.48700000
H      2.98700000      8.65600000      4.68700000
H      1.73700000      9.25000000      5.30000000
O      6.44700000      4.26600000    -14.54600000
H      6.73000000      4.88000000    -15.22400000
H      5.51400000      4.44600000    -14.43500000
O    -13.81300000    -10.65700000      7.09300000
H    -13.33400000     -9.97800000      6.61800000
H    -13.81300000    -11.40900000      6.50200000
O      4.21900000     -9.72600000      2.06400000
H      3.43400000     -9.53400000      1.55000000
H      4.10800000     -9.21800000      2.86800000
O     -3.24000000     -5.45300000     14.57800000
H     -2.64700000     -4.70300000     14.60500000
H     -3.96700000     -5.20500000     15.15000000
O     10.85000000     -4.26000000     -1.15800000
H      9.98400000     -4.26200000     -1.56600000
H     11.37700000     -4.83800000     -1.71000000
O      2.13500000      5.70400000     -4.73900000
H      2.17800000      6.64300000     -4.55800000
H      3.01800000      5.47500000     -5.03000000
O     16.83500000      6.19300000      1.44800000
H     16.39200000      5.71900000      0.74300000
H     16.18000000      6.81400000      1.76600000
O    -15.67800000      2.20500000      3.29100000
H    -15.66600000      2.46400000      2.37000000
H    -15.81400000      3.02400000      3.76800000
O    -11.66400000     -6.22400000     -3.00100000
H    -11.89800000     -7.08300000     -3.35200000
H    -10.97700000     -5.90500000     -3.58600000
O     -3.79900000     11.82500000     -6.16000000
H     -3.68000000     12.18900000     -5.28300000
H     -4.74600000     11.83800000     -6.29900000
O      1.05400000     -1.42200000    -15.42000000
H      0.13700000     -1.46800000    -15.15100000
H      1.33300000     -2.33600000    -15.47900000
O      9.16500000      0.92100000      6.25100000
H      9.10200000      0.41700000      5.44000000
H      8.83600000      1.79000000      6.02000000
O      1.59700000      1.35500000    -15.77900000
H      1.00500000      1.99900000    -16.16700000
H      1.04700000      0.58700000    -15.62300000
O    -13.02400000     -3.34900000    -13.07700000
H    -12.37800000     -3.33800000    -12.37100000
H    -13.46100000     -2.49900000    -13.01600000
O     -0.74200000     -9.27100000     10.74400000
H     -0.41000000     -9.36800000     11.63700000
H     -1.00600000     -8.35300000     10.68500000
O     16.54400000     -0.88200000      2.38600000
H     17.29800000     -1.02700000      1.81400000
H     16.73700000     -0.05700000      2.83100000
O      9.73400000     12.06900000      6.23100000
H     10.26600000     12.26100000      7.00300000
H      8.83400000     12.23600000      6.51300000
O      4.03600000      9.34800000      3.20800000
H      4.86700000      8.95000000      3.46800000
H      4.02400000      9.27500000      2.25400000
O    -11.56200000     -0.52500000    -12.65500000
H    -11.22900000     -0.37700000    -13.54000000
H    -10.78000000     -0.69300000    -12.13000000
O      9.96200000      2.74400000      9.09400000
H      9.81500000      2.93900000     10.02000000
H      9.92600000      1.78900000      9.04200000
O     10.77300000      2.43600000    -11.96000000
H     11.46000000      2.18300000    -12.57600000
H     10.66900000      3.37800000    -12.09000000
O      6.14300000     -0.97000000     15.25600000
H      6.66100000     -0.78400000     14.47300000
H      6.78800000     -1.04000000     15.95900000
O      5.89000000     -8.28000000    -15.04900000
H      6.54600000     -8.96000000    -15.19900000
H      6.34300000     -7.62100000    -14.52400000
O     10.86600000      3.42600000     14.08600000
H     11.61800000      2.98300000     13.69200000
H     11.23900000      4.19700000     14.51300000
O    -12.44300000     -5.96600000      8.11500000
H    -12.91700000     -6.58300000      7.55700000
H    -12.79100000     -6.12000000      8.99300000
O      4.67800000     -7.16400000     -7.14500000
H      3.90700000     -7.66900000     -6.88800000
H      4.79400000     -7.36000000     -8.07500000
O      2.82000000    -14.19600000     -1.88400000
H      2.24600000    -14.70800000     -1.31300000
H      3.43100000    -13.76600000     -1.28600000
O      6.69900000    -13.14200000     10.61900000
H      6.32800000    -13.96700000     10.93200000
H      6.02400000    -12.49000000     10.80400000
O     13.55600000      0.81200000     -1.73400000
H     13.70500000      1.56300000     -2.30900000
H     13.85400000      0.05800000     -2.24300000
O      2.90600000     -3.56100000     -1.24200000
H      3.23200000     -3.63200000     -2.14000000
H      3.67500000     -3.32000000     -0.72700000
O     -9.33200000      6.53000000      9.43900000
H     -8.92800000      6.26100000      8.61400000
H     -8.60400000      6.57000000     10.06000000
O    -10.44800000      5.22100000     -1.55200000
H    -11.39300000      5.25500000     -1.70600000
H    -10.35100000      5.40900000     -0.61900000
O      6.60500000      6.48300000      9.08500000
H      6.67200000      7.39100000      8.79100000
H      7.06100000      5.97800000      8.41200000
O     -2.67400000      2.92100000     -5.55300000
H     -3.45300000      3.16300000     -5.05200000
H     -2.99800000      2.31800000     -6.22200000
O      7.00100000     -7.37700000    -12.59000000
H      7.85400000     -7.59600000    -12.96300000
H      7.12700000     -6.51500000    -12.19300000
O      1.17200000      2.38400000     15.94800000
H      1.13400000      2.61400000     15.02000000
H      2.09600000      2.47400000     16.18000000
O     10.24700000     -7.80200000     -5.36100000
H     11.13600000     -8.07800000     -5.13900000
H      9.90500000     -8.51000000     -5.90700000
O     10.13200000      0.95900000      1.90800000
H     10.81800000      0.85800000      2.56800000
H      9.77700000      0.07700000      1.79500000
O     -2.08700000    -15.62700000     -0.63400000
H     -1.60600000    -16.33100000     -1.06900000
H     -2.99600000    -15.92500000     -0.63000000
O      0.83300000     -6.54300000      6.25800000
H     -0.11400000     -6.67000000      6.19500000
H      0.93300000     -5.72400000      6.74300000
O    -16.03900000     -5.82500000      0.89300000
H    -16.08900000     -6.67600000      0.45800000
H    -15.53400000     -5.99100000      1.68900000
O    -13.92800000    -11.87100000     -0.91300000
H    -13.27200000    -11.21900000     -1.16000000
H    -13.77200000    -12.02600000      0.01900000
O     -3.35200000      9.96600000    -10.29800000
H     -4.06900000     10.59800000    -10.24300000
H     -3.05800000     10.01700000    -11.20800000
O     14.07300000     -6.78400000      4.89000000
H     14.25100000     -6.04400000      4.30900000
H     13.83700000     -6.38000000      5.72500000
O      5.97800000     -0.76000000      0.76600000
H      5.68900000     -0.12300000      1.42000000
H      6.58400000     -0.27200000      0.20900000
O     -5.65000000     -9.86300000     -5.72900000
H     -4.73000000     -9.79300000     -5.47600000
H     -6.03800000    -10.43600000     -5.06800000
O      1.62900000      1.27200000     10.93900000
H      1.53500000      0.52500000     10.34800000
H      2.57200000      1.43400000     10.97200000
O    -14.68300000      1.71000000      9.77100000
H    -13.87400000      1.26000000     10.01400000
H    -14.47400000      2.64000000      9.85300000
O     -5.23600000      7.82400000      0.76900000
H     -5.66500000      7.28600000      0.10400000
H     -4.56500000      8.30900000      0.28900000
O      7.95700000     -6.09900000     -0.84800000
H      8.64000000     -6.57500000     -1.32000000
H      7.23700000     -6.02900000     -1.47400000
O      6.58800000    -10.74900000    -11.45200000
H      6.47400000     -9.84700000    -11.75300000
H      6.60300000    -10.68300000    -10.49800000
O     -1.51400000      3.52100000     11.95900000
H     -1.83800000      4.40500000     12.13000000
H     -1.56300000      3.42900000     11.00700000
O     -7.24900000      1.28900000    -12.36700000
H     -7.20000000      2.24500000    -12.34400000
H     -6.34900000      1.00800000    -12.53000000
O    -11.49400000      7.98400000      6.05200000
H    -11.81100000      8.69400000      6.60900000
H    -11.68600000      8.27500000      5.16000000
O     -4.26000000     -5.42200000     12.18400000
H     -3.84500000     -5.44300000     13.04600000
H     -4.91000000     -6.12400000     12.21500000
O      7.73400000     -6.76100000      7.80000000
H      7.85400000     -6.65500000      6.85600000
H      7.83800000     -5.87900000      8.15500000
O      0.02800000    -12.21000000     -5.64400000
H      0.44200000    -13.05200000     -5.45400000
H     -0.90200000    -12.41700000     -5.74000000
O      8.62400000      8.03800000     -4.93800000
H      7.77500000      7.94700000     -5.37000000
H      8.42600000      8.47000000     -4.10700000
O      1.43400000    -12.72700000    -11.19200000
H      0.72700000    -12.21700000    -11.58600000
H      1.30700000    -12.62300000    -10.24900000
O     13.65900000      4.13900000      7.48300000
H     13.19000000      4.56900000      6.76900000
H     13.79000000      3.24100000      7.17700000
O    -14.09200000      3.48000000    -10.33400000
H    -13.39100000      2.87900000    -10.59000000
H    -14.31400000      3.94600000    -11.13900000
O      7.06300000    -13.78600000     -6.27900000
H      6.30300000    -13.45900000     -6.75900000
H      6.82500000    -13.68800000     -5.35700000
O     -4.63200000      6.12400000    -12.15400000
H     -3.92100000      5.89100000    -12.75100000
H     -5.11900000      6.80600000    -12.61600000
O     -8.96300000     10.63600000      8.94300000
H     -9.78100000     10.14600000      8.85800000
H     -9.12700000     11.45900000      8.48300000
O     11.85900000     -4.25400000      9.88900000
H     12.76700000     -3.95700000      9.94800000
H     11.80900000     -4.99300000     10.49600000
O     -6.51000000     11.36400000     -6.70000000
H     -7.14100000     11.14200000     -7.38500000
H     -6.38700000     10.54800000     -6.21500000
O     -1.27200000      6.90500000    -10.86300000
H     -2.07000000      6.46700000    -11.16100000
H     -1.26100000      6.76500000     -9.91600000
O      5.70700000     -5.64400000      0.88900000
H      6.63800000     -5.67200000      0.66500000
H      5.59900000     -4.81700000      1.35800000
O      8.66800000    -11.81700000      7.70200000
H      9.29100000    -11.90100000      8.42400000
H      9.17800000    -11.43300000      6.98800000
O     12.27300000     -0.48500000    -11.61300000
H     12.77400000     -0.43100000    -10.79900000
H     11.37500000     -0.27700000    -11.35600000
O      9.54000000      3.25400000      2.90900000
H     10.02700000      2.88700000      3.64700000
H      9.54800000      2.56100000      2.24900000
O     -3.00100000      3.10300000     15.39300000
H     -3.06200000      2.75500000     16.28300000
H     -3.11500000      2.33900000     14.82900000
O      8.98300000     -4.08400000     -3.31900000
H      8.06200000     -4.13800000     -3.06200000
H      9.04600000     -4.63100000     -4.10100000
O     -5.38100000     -3.44600000    -15.04100000
H     -5.24700000     -3.20900000    -14.12400000
H     -4.54000000     -3.80500000    -15.32200000
O      0.36000000     -2.61200000     -4.68800000
H     -0.15400000     -3.33900000     -5.04000000
H     -0.28700000     -2.03900000     -4.27500000
O     -9.50900000     -9.31400000     -4.74200000
H     -9.13600000     -8.95900000     -5.54800000
H     -9.30300000     -8.66000000     -4.07400000
O     -2.61100000      4.25900000    -10.53800000
H     -2.88100000      4.51000000    -11.42100000
H     -2.77500000      3.31700000    -10.49700000
O     -1.33100000      3.85100000      9.11900000
H     -1.02100000      4.75100000      9.21600000
H     -1.71800000      3.82500000      8.24400000
O    -15.62000000     -1.83800000      0.80600000
H    -16.48300000     -2.08900000      0.47700000
H    -15.73500000     -1.76600000      1.75300000
O     -8.08700000      9.06300000     -8.04700000
H     -8.94100000      8.87300000     -7.65700000
H     -7.49200000      9.13100000     -7.30000000
O     10.15500000      5.81400000     -3.66200000
H      9.76100000      6.64000000     -3.94400000
H     10.04000000      5.80500000     -2.71200000
O      5.39500000     -4.24900000     -7.94600000
H      6.14100000     -4.69200000     -8.35000000
H      4.68700000     -4.89300000     -7.98000000
O     -5.48400000    -15.67500000      7.53600000
H     -4.53100000    -15.61000000      7.47100000
H     -5.67400000    -16.59600000      7.35700000
O      3.58000000     -2.69500000      6.83100000
H      3.69600000     -3.06200000      5.95400000
H      3.34900000     -1.77800000      6.67800000
O     12.55800000     -1.88600000      5.98600000
H     12.30400000     -2.31000000      5.16700000
H     12.97300000     -2.58100000      6.49800000
O      1.80300000     -5.14700000      0.65100000
H      1.03800000     -5.57300000      0.26500000
H      2.10400000     -4.53800000     -0.02400000
O     -5.58500000     -4.79300000      9.31700000
H     -4.67200000     -4.95000000      9.07600000
H     -5.68200000     -5.21000000     10.17300000
O    -12.51300000      4.02300000      6.71500000
H    -13.39400000      4.36700000      6.86400000
H    -12.58300000      3.53300000      5.89600000
O      0.53800000    -13.51600000      9.62100000
H      0.89500000    -12.83600000      9.05100000
H      0.92900000    -14.32800000      9.29900000
O     -4.33900000      0.58200000     16.74700000
H     -4.70500000      0.38800000     15.88400000
H     -4.95200000      1.20800000     17.13200000
O     12.70900000     -5.74600000     -3.00500000
H     12.50700000     -6.63200000     -3.30600000
H     13.65200000     -5.75800000     -2.84100000
O     -0.63600000      3.38000000     17.96400000
H     -0.01100000      3.04400000     17.32200000
H     -0.65600000      4.32400000     17.80600000
O      0.83800000     -5.72000000     -8.10500000
H      1.36700000     -5.41200000     -8.84000000
H      1.46200000     -5.81300000     -7.38400000
O    -13.54400000      3.26800000     -5.41800000
H    -12.70400000      3.58300000     -5.75200000
H    -13.75000000      2.51100000     -5.96700000
O     -6.59900000      2.48000000      2.29800000
H     -6.81200000      2.72800000      3.19800000
H     -6.27200000      1.58300000      2.36800000
O     -9.71000000      1.67100000      1.44200000
H     -9.40400000      0.80600000      1.71400000
H     -9.36500000      2.26700000      2.10600000
O    -14.01600000     -3.81500000     -0.25400000
H    -14.44400000     -4.32700000     -0.94100000
H    -14.72600000     -3.31300000      0.14600000
O      1.28000000    -12.40400000     -8.37300000
H      0.94000000    -12.01000000     -7.57000000
H      1.98800000    -11.82000000     -8.64500000
O     -0.45800000     10.88000000      1.40300000
H      0.12300000     10.42500000      2.01100000
H     -0.42100000     10.35900000      0.60100000
O     11.18900000      2.38300000      4.83300000
H     11.06000000      1.44400000      4.96400000
H     11.95300000      2.44200000      4.25900000
O     -4.59400000      1.57000000     10.44400000
H     -3.86400000      1.18400000      9.96000000
H     -4.24200000      1.72900000     11.32000000
O     -5.95700000    -14.12000000     10.17300000
H     -6.63700000    -14.79300000     10.17800000
H     -5.42600000    -14.32100000      9.40300000
O     -2.36000000    -15.97900000      7.59400000
H     -1.62600000    -16.51300000      7.89700000
H     -2.52300000    -15.36700000      8.31100000
O      8.87300000      0.12100000     -4.33900000
H      8.19600000      0.72700000     -4.03600000
H      9.69000000      0.61300000     -4.25600000
O    -11.27200000     13.85400000      1.01400000
H    -10.94400000     13.35000000      0.26900000
H    -10.99600000     14.75300000      0.83600000
O     10.80800000     -6.96300000      3.26600000
H     11.63400000     -7.31500000      2.93400000
H     10.66500000     -6.16600000      2.75500000
O    -15.44100000      2.25900000     -8.41600000
H    -15.01400000      2.74200000     -9.12400000
H    -14.71900000      1.93100000     -7.88000000
O      2.67800000      7.12900000     -0.80500000
H      2.55600000      6.22900000     -1.10800000
H      2.40500000      7.11100000      0.11300000
O     -1.97600000    -13.89200000      1.46900000
H     -1.91700000    -14.42600000      0.67700000
H     -1.44500000    -14.36000000      2.11400000
O    -13.26500000      4.48300000      1.12000000
H    -14.01400000      4.24200000      0.57500000
H    -12.93400000      3.65000000      1.45500000
O      5.27100000     -7.48900000      8.99800000
H      6.11300000     -7.20400000      8.64300000
H      4.86800000     -7.98800000      8.28800000
O     -8.01700000     10.89900000      0.06600000
H     -7.69000000     11.35700000      0.84000000
H     -7.45900000     11.20700000     -0.64800000
O      9.54300000      9.33800000      6.11700000
H     10.09600000      8.90000000      5.47000000
H      9.76500000     10.26500000      6.03300000
O    -14.74800000     -1.51500000      7.73000000
H    -14.26600000     -1.71800000      8.53200000
H    -14.68900000     -0.56200000      7.65100000
O      6.74600000    -10.91800000      5.19700000
H      6.54100000    -10.03600000      4.88700000
H      7.54300000    -10.81000000      5.71600000
O     -0.47300000     -4.11600000    -12.28100000
H      0.20700000     -4.78800000    -12.23200000
H     -0.04600000     -3.31900000    -11.96600000
O     14.80000000      1.24500000     10.47100000
H     15.50300000      1.76200000     10.07700000
H     14.08200000      1.29700000      9.84000000
O     -8.03600000     10.04100000    -11.89500000
H     -7.53400000      9.24500000    -12.06700000
H     -8.94700000      9.74800000    -11.86700000
O      6.25500000     -7.64000000     13.57800000
H      6.28600000     -6.68400000     13.62500000
H      6.75000000     -7.93300000     14.34300000
O     12.68000000      5.98600000      1.43200000
H     11.82500000      6.13900000      1.83400000
H     12.86900000      6.79400000      0.95500000
O      7.05100000      4.15100000     -5.50300000
H      6.87500000      3.61000000     -6.27300000
H      8.00300000      4.12600000     -5.40600000
O     -7.10200000     -7.13400000     -5.33000000
H     -7.00100000     -7.19000000     -4.37900000
H     -6.83100000     -7.99300000     -5.65100000
O    -14.55000000     -6.09700000     -7.70300000
H    -13.83600000     -5.67800000     -7.22200000
H    -14.14800000     -6.38900000     -8.52100000
O    -10.51500000     -5.47900000     -7.65400000
H     -9.86200000     -4.78100000     -7.68600000
H    -10.41700000     -5.93700000     -8.49000000
O     14.02400000      1.92800000     -9.10900000
H     14.94600000      2.18300000     -9.09000000
H     14.04000000      0.97300000     -9.16600000
O      6.52100000     14.39000000      5.52100000
H      7.34800000     14.09500000      5.90200000
H      6.04400000     14.77900000      6.25400000
O     -9.83000000    -11.44600000     -8.48300000
H     -9.10700000    -11.96700000     -8.13500000
H     -9.44100000    -10.59200000     -8.67300000
O      0.03800000      4.19200000    -11.29300000
H     -0.83500000      3.86200000    -11.08100000
H      0.47300000      3.45700000    -11.72600000
O     -5.53100000     -6.58000000    -16.55600000
H     -6.29800000     -7.14500000    -16.46500000
H     -5.23100000     -6.43700000    -15.65800000
O     -3.03100000    -11.19600000      4.32700000
H     -3.50100000    -10.76500000      5.04100000
H     -3.42700000    -10.84100000      3.53100000
O      2.69600000     15.90500000      2.21500000
H      3.11900000     15.94500000      1.35700000
H      3.41600000     15.77000000      2.83000000
O     11.64100000     -4.92000000     -9.96300000
H     12.50400000     -4.80600000    -10.36100000
H     11.40400000     -4.04700000     -9.65100000
O     13.29100000      3.73000000      2.84900000
H     13.06200000      4.43000000      2.23800000
H     13.34400000      2.94500000      2.30400000
O     -5.22900000     10.52900000      5.84800000
H     -4.32300000     10.71500000      6.09700000
H     -5.62500000     10.16500000      6.63900000
O     -1.71800000     -0.33100000     -6.71600000
H     -1.90000000     -0.97600000     -6.03200000
H     -2.57600000      0.03000000     -6.93800000
O      4.38400000    -12.61500000    -12.36500000
H      4.59200000    -12.08500000    -11.59500000
H      4.60700000    -12.05500000    -13.10900000
O      5.28200000     -2.87700000     -0.56900000
H      5.84500000     -2.66800000     -1.31400000
H      5.46600000     -2.18900000      0.07100000
O      9.79000000     -6.37300000     -8.66300000
H     10.53100000     -6.00100000     -9.14100000
H      9.85800000     -7.31600000     -8.81200000
O     11.26500000      8.40200000     -1.56200000
H     12.05900000      8.44400000     -1.02800000
H     11.58500000      8.32300000     -2.46100000
O     10.60900000     12.66900000      1.62900000
H      9.78200000     13.00400000      1.97600000
H     10.98400000     13.40700000      1.15000000
O    -15.95600000      1.54500000     -3.88100000
H    -16.50600000      1.28100000     -3.14400000
H    -16.33100000      2.37400000     -4.17600000
O      7.92400000      5.87800000     11.71700000
H      7.27000000      5.37000000     12.19700000
H      7.63100000      5.84400000     10.80600000
O    -10.55800000     11.58800000     -0.81100000
H     -9.69600000     11.32600000     -0.48700000
H    -11.15300000     10.91400000     -0.48100000
O     -7.71500000     -7.98800000      4.58300000
H     -8.35100000     -7.61700000      5.19500000
H     -7.26900000     -8.66900000      5.08500000
O      3.79400000      5.43200000    -14.30100000
H      3.94800000      6.37200000    -14.20900000
H      2.84800000      5.35400000    -14.42300000
O      3.26400000     16.09700000     -3.70700000
H      4.17900000     16.38000000     -3.71100000
H      3.29800000     15.18100000     -3.43000000
O     -8.89400000      0.32200000    -14.51900000
H     -8.20300000     -0.03900000    -15.07500000
H     -8.42900000      0.67800000    -13.76100000
O     -4.58600000     -2.02600000     12.81700000
H     -4.16400000     -2.31000000     12.00700000
H     -5.42700000     -2.48300000     12.82300000
O      6.75500000      1.76200000     -3.52500000
H      5.90000000      1.41700000     -3.78400000
H      6.95000000      2.43500000     -4.17700000
O     -1.51200000     -9.78100000     13.59700000
H     -0.90300000    -10.51000000     13.71500000
H     -1.23800000     -9.13300000     14.24600000
O     11.38100000     -0.08000000     10.80000000
H     12.30900000     -0.20600000     10.99700000
H     11.32900000     -0.13800000      9.84600000
O     14.94000000     -0.67300000      8.03200000
H     15.86600000     -0.48100000      7.88000000
H     14.83100000     -1.57700000      7.73500000
O     10.85200000    -11.59800000      2.71500000
H      9.99100000    -11.98000000      2.88600000
H     11.44800000    -12.09000000      3.27900000
O      5.25300000      5.58400000     -8.94500000
H      5.06800000      4.65400000     -9.07200000
H      5.49500000      5.90200000     -9.81500000
O      8.01100000    -15.30100000      1.86800000
H      8.42500000    -16.16100000      1.79400000
H      7.21700000    -15.45900000      2.37800000
O      2.87200000    -17.28400000     -3.69300000
H      3.78200000    -17.00000000     -3.61200000
H      2.40200000    -16.50300000     -3.98600000
O     -9.86300000      0.76100000     10.57800000
H     -9.47900000      0.94300000     11.43500000
H     -9.12000000      0.49900000     10.03400000
O     -2.68600000    -15.35900000      5.07900000
H     -3.31400000    -14.66300000      5.27200000
H     -2.40200000    -15.67100000      5.93800000
O     -0.47600000      9.82700000     -1.16000000
H     -0.35900000     10.48600000     -1.84500000
H      0.13600000      9.12900000     -1.39300000
O     -6.90200000     -1.67400000      5.93700000
H     -7.75500000     -1.55300000      6.35400000
H     -6.41800000     -0.87400000      6.14400000
O     -6.99200000    -10.38700000      6.33100000
H     -6.97400000    -11.13300000      6.93000000
H     -6.08100000    -10.09700000      6.28300000
O     -6.30700000     10.60700000      8.34500000
H     -7.22700000     10.36700000      8.45500000
H     -6.32500000     11.54700000      8.16600000
O     -7.33500000      8.77400000     -2.98400000
H     -7.62400000      9.08900000     -2.12800000
H     -7.46200000      7.82600000     -2.94600000
O      8.81400000     -3.17900000      2.63600000
H      8.93700000     -2.64600000      1.85100000
H      9.47100000     -3.87200000      2.56100000
O      9.42200000     -2.89600000     10.09800000
H     10.05300000     -3.58500000     10.30900000
H      9.88500000     -2.08000000     10.28800000
O      8.76900000      0.39900000    -13.83000000
H      8.35700000      1.07400000    -14.37000000
H      9.61200000      0.77500000    -13.57900000
O    -13.53400000     -0.05400000      0.22600000
H    -12.81500000     -0.68500000      0.20100000
H    -14.31900000     -0.59000000      0.33700000
O     -9.46100000    -13.96600000      3.92400000
H     -9.51200000    -13.41000000      4.70200000
H     -8.58300000    -13.81300000      3.57700000
O      1.60500000     -0.99800000     12.92300000
H      1.72700000     -0.68400000     12.02700000
H      2.31400000     -0.58900000     13.41900000
O    -11.83100000     -2.49600000     -1.12200000
H    -12.53200000     -3.13500000     -1.24600000
H    -11.83100000     -2.31900000     -0.18100000
O     -7.49700000      7.55100000     11.83600000
H     -7.68100000      6.65800000     12.12500000
H     -6.62800000      7.74300000     12.18900000
O     -3.44600000     11.34100000      0.36500000
H     -3.82000000     11.22200000      1.23900000
H     -3.05700000     10.49200000      0.15400000
O    -14.04300000      8.72700000     -6.76000000
H    -13.43300000      8.01500000     -6.95600000
H    -14.07400000      8.75800000     -5.80400000
O     -6.34800000      6.19200000      4.74000000
H     -6.77400000      6.58100000      3.97600000
H     -5.59500000      5.72300000      4.38000000
O      3.53000000     12.20900000     -4.47500000
H      2.91400000     12.36100000     -3.75900000
H      4.21600000     11.66400000     -4.09000000
O     -0.87300000     -8.28900000      3.26400000
H     -1.11800000     -7.57600000      3.85300000
H      0.06800000     -8.17700000      3.13000000
O     10.73000000     -4.16300000      7.27400000
H     11.05000000     -3.26200000      7.32800000
H     11.15200000     -4.61100000      8.00700000
O      4.66000000      1.23400000    -14.14000000
H      4.76100000      1.77000000    -14.92600000
H      4.08400000      0.51900000    -14.41100000
O     -8.94500000     -7.92400000     -2.44100000
H     -9.51000000     -7.29900000     -1.98600000
H     -8.05600000     -7.61900000     -2.26100000
O      7.99900000    -15.43800000     -2.81800000
H      8.73600000    -14.92000000     -3.14400000
H      8.34900000    -16.32500000     -2.73400000
O    -13.37100000     -3.68900000      5.67700000
H    -13.75500000     -4.56500000      5.71600000
H    -13.87300000     -3.17900000      6.31300000
O     -7.76300000      5.82400000      7.13600000
H     -8.55000000      5.70500000      6.60500000
H     -7.16400000      6.31300000      6.57200000
O      9.12300000     -4.72000000     12.10400000
H      8.30000000     -4.96300000     12.52700000
H      8.89200000     -3.98800000     11.53200000
O     13.64000000    -10.43000000     -7.01800000
H     13.79500000    -10.55700000     -7.95400000
H     12.79700000     -9.98100000     -6.97400000
O    -12.43200000      0.16100000     10.48400000
H    -12.37700000     -0.67300000     10.01900000
H    -11.52300000      0.45000000     10.56600000
O     -6.39000000     -8.37000000      8.62100000
H     -6.72200000     -9.11200000      8.11500000
H     -6.23600000     -8.72700000      9.49600000
O      5.89500000     -2.89400000     12.13400000
H      5.92500000     -3.79400000     11.80900000
H      5.62500000     -2.97800000     13.04900000
O    -12.79200000     -2.60100000     -4.63900000
H    -13.50700000     -1.97900000     -4.50500000
H    -12.82800000     -3.17600000     -3.87400000
O      8.09800000      9.38100000     -2.17200000
H      7.70000000      8.75900000     -1.56200000
H      8.81400000      9.77800000     -1.67500000
O      6.77400000     -4.46400000      5.12500000
H      6.57300000     -3.52900000      5.16700000
H      7.70500000     -4.49800000      4.90600000
O      4.60600000    -11.35200000     11.08400000
H      4.28600000    -10.60000000     11.58300000
H      5.04500000    -10.96700000     10.32600000
O     -6.02200000     -4.08300000     -8.52200000
H     -5.34400000     -3.48300000     -8.21200000
H     -6.33800000     -3.68700000     -9.33400000
O      5.43300000    -16.46900000     -2.41000000
H      6.03200000    -15.78800000     -2.10600000
H      5.98000000    -17.04900000     -2.94000000
O     12.99400000     11.52300000      5.94300000
H     13.63600000     10.83400000      5.77200000
H     12.64000000     11.74000000      5.08100000
O     -2.80000000      6.56800000      6.14400000
H     -2.03800000      7.14600000      6.10700000
H     -3.08500000      6.48700000      5.23400000
O    -10.84400000     -2.96500000      4.90100000
H    -11.38500000     -3.59100000      5.38200000
H    -11.36900000     -2.16500000      4.87300000
O      5.45700000      0.36400000      6.78600000
H      5.72100000      0.76200000      7.61500000
H      5.15000000      1.09900000      6.25500000
O      4.31600000      1.45100000     10.82700000
H      4.67100000      0.56600000     10.74000000
H      5.01600000      1.94800000     11.25200000
O      3.21900000     -4.07000000    -12.21500000
H      4.05400000     -3.60400000    -12.25900000
H      2.56600000     -3.37900000    -12.10000000
O     -2.64800000      3.81800000      6.37300000
H     -3.40900000      3.49700000      6.85700000
H     -2.78300000      4.76400000      6.31500000
O     -0.88700000    -15.28100000     -3.71100000
H     -0.29000000    -15.90300000     -3.29600000
H     -1.63800000    -15.81200000     -3.97800000
O      9.49600000      4.71100000     -9.05600000
H      9.05100000      4.77400000     -9.90200000
H     10.05000000      3.93500000     -9.13400000
O     -9.45500000     -7.15100000      6.53800000
H    -10.40400000     -7.11200000      6.65900000
H     -9.10900000     -6.49200000      7.14000000
O    -10.13500000     -9.75100000      1.71700000
H     -9.50400000     -9.60800000      1.01200000
H    -10.36800000    -10.67700000      1.64600000
O     10.84200000     11.20600000     -8.55000000
H     10.19500000     11.89700000     -8.41100000
H     10.46500000     10.43600000     -8.12500000
O     -2.26400000      6.79000000     12.74100000
H     -2.01900000      7.71100000     12.65700000
H     -1.83000000      6.49900000     13.54300000
O    -12.56800000      6.66100000     -7.56500000
H    -13.32300000      6.22200000     -7.95700000
H    -11.99800000      5.94600000     -7.28100000
O      9.84200000     -7.75000000     12.86600000
H      9.23900000     -7.73000000     12.12300000
H      9.73800000     -6.89500000     13.28300000
O     -9.15800000     13.06100000      4.02600000
H     -9.49000000     13.82300000      3.55100000
H     -8.22800000     13.24800000      4.15700000
O      4.83900000    -12.87700000     -7.31800000
H      4.41100000    -12.41800000     -8.04100000
H      4.52700000    -13.78000000     -7.39100000
O      4.31900000     -2.86600000     -3.47200000
H      3.80400000     -2.45100000     -4.16400000
H      4.83300000     -2.15200000     -3.09500000
O     11.74900000     -5.87600000     12.04400000
H     11.81300000     -6.49600000     12.77100000
H     10.82900000     -5.61200000     12.03400000
O     -7.27000000     -6.01700000    -12.76600000
H     -6.62400000     -5.84200000    -13.45000000
H     -7.96000000     -5.37100000    -12.91600000
O     -1.40600000     15.44500000     -8.40600000
H     -1.10000000     14.56000000     -8.20500000
H     -2.22000000     15.31300000     -8.89200000
O     -2.69400000     -4.86000000      8.71500000
H     -2.28200000     -4.41600000      7.97400000
H     -2.49600000     -5.78700000      8.57800000
O      7.81600000     -4.19300000      8.31200000
H      8.53000000     -4.26200000      7.67800000
H      8.09400000     -3.50100000      8.91200000
O     -4.75500000     -5.31100000     -1.62600000
H     -4.84700000     -4.88900000     -0.77200000
H     -4.13400000     -4.75800000     -2.10100000
O     -4.99700000     -2.88700000      0.39000000
H     -4.25000000     -2.57700000      0.90300000
H     -5.70100000     -2.98900000      1.02900000
O     -6.66200000     13.43600000      7.61200000
H     -7.61600000     13.51100000      7.58300000
H     -6.39700000     14.02800000      8.31600000
O     -7.37800000      4.26900000    -10.29400000
H     -8.29500000      4.54300000    -10.26600000
H     -6.89100000      5.07900000    -10.44400000
O     15.89100000      6.35400000      7.75200000
H     15.94400000      5.44600000      8.05200000
H     14.97900000      6.46400000      7.48300000
O    -11.76100000     -8.38800000     -7.39400000
H    -11.07100000     -9.01900000     -7.18600000
H    -11.43900000     -7.55800000     -7.04300000
O      1.65900000     10.27000000      2.95900000
H      1.48700000     11.06000000      3.47200000
H      2.60600000     10.14500000      3.02200000
O     10.61500000      8.90300000      8.66300000
H      9.98300000      8.27600000      9.01700000
H     10.26700000      9.13400000      7.80200000
O     -8.84200000     -4.52300000      3.54500000
H     -8.78800000     -4.03000000      4.36300000
H     -9.49800000     -5.19800000      3.71500000
O      6.37200000      2.75000000      0.79400000
H      6.00900000      2.22900000      1.51000000
H      6.83400000      2.11600000      0.24600000
O      2.30100000      9.61200000     -2.58300000
H      2.69300000     10.17200000     -1.91300000
H      2.37600000      8.72600000     -2.22900000
O     12.74800000      3.44100000      9.93900000
H     11.80700000      3.29500000      9.84400000
H     13.06300000      3.56300000      9.04400000
O     -8.68800000     11.39600000     -9.54000000
H     -8.48200000     11.27000000    -10.46600000
H     -8.67600000     10.51400000     -9.16900000
O     11.68300000      6.09800000      8.67600000
H     12.45400000      5.53100000      8.64900000
H     11.28100000      5.99800000      7.81400000
