# Supplementary material for: Integrated Multiscale Multilevel Approach to Open Shell Molecular Systems
Source: J Chem Theory Comput. 2023 Feb 13;19(5):1446–56. doi: 10.1021/acs.jctc.2c00805 (PMC10018740; doi:10.1021/acs.jctc.2c00805)
Supplement: Supplementary file 2 — ct2c00805_si_002.zip [file ct2c00805_si_002.zip › structures/PROXYL/frame170.xyz]

2591

C     -1.08900000      0.72700000     -1.35600000
H     -1.50200000      1.62800000     -0.90200000
H     -1.49300000      0.48200000     -2.33800000
C     -1.17100000     -0.42900000     -0.34100000
C     -2.49600000     -0.27500000      0.40900000
H     -2.65700000     -1.12400000      1.07300000
H     -3.28600000     -0.23900000     -0.34200000
H     -2.48800000      0.59500000      1.06500000
C     -1.14700000     -1.77800000     -1.07500000
H     -2.02600000     -1.79400000     -1.71900000
H     -0.20500000     -1.90300000     -1.61000000
H     -1.17700000     -2.61900000     -0.38200000
N      0.05800000     -0.23200000      0.48500000
O      0.32500000     -0.67500000      1.62600000
C      0.93000000      0.70700000     -0.17800000
C      1.14700000      1.96300000      0.63800000
H      1.41100000      1.50600000      1.59200000
H      1.95800000      2.56700000      0.23200000
H      0.26500000      2.57700000      0.81900000
C      2.43000000      0.21400000     -0.37700000
H      3.09300000      0.86600000     -0.94500000
H      2.38100000     -0.70400000     -0.96200000
H      2.80300000     -0.09700000      0.59900000
C      0.33800000      1.02700000     -1.56000000
H      0.53500000      2.04800000     -1.88500000
H      0.70400000      0.34100000     -2.32500000
O    -16.37600000      1.96700000      6.14500000
H    -16.61100000      1.54300000      6.97000000
H    -16.54500000      2.89700000      6.29800000
O      1.92600000    -17.09500000      2.87300000
H      2.70700000    -17.63900000      2.97400000
H      1.25900000    -17.53200000      3.40200000
O     -6.56900000     -1.17500000    -16.11900000
H     -5.78700000     -0.85400000    -15.66800000
H     -6.27100000     -1.95200000    -16.59100000
O      1.79000000     11.48100000     13.68900000
H      1.59400000     12.19200000     14.29800000
H      2.50300000     11.81900000     13.14700000
O      7.68100000      8.38700000     -8.39000000
H      7.63100000      9.31400000     -8.62400000
H      8.54100000      8.10600000     -8.70300000
O     14.33400000      7.29800000      3.49400000
H     15.02700000      7.61300000      4.07300000
H     13.65200000      6.98200000      4.08600000
O      6.29200000      5.44000000      5.39300000
H      5.75000000      6.02600000      4.86500000
H      7.06700000      5.96000000      5.60700000
O     13.32100000     -9.19200000     -9.10000000
H     12.53200000     -8.68100000     -8.92300000
H     14.04200000     -8.58000000     -8.94800000
O      4.30600000     15.87000000      6.63800000
H      4.42300000     16.65300000      7.17600000
H      4.08300000     16.20600000      5.77000000
O     -2.25700000     13.06500000     10.34600000
H     -1.80100000     12.71600000     11.11200000
H     -2.69500000     12.30500000      9.96200000
O      0.83400000      7.34600000     -7.54900000
H      1.62700000      6.81200000     -7.59800000
H      0.49800000      7.19400000     -6.66500000
O     11.18400000     10.62800000      6.27900000
H     11.07100000     10.11500000      7.07900000
H     10.35500000     11.09400000      6.17500000
O     15.50100000     -3.37400000     -0.28200000
H     16.28700000     -2.92000000      0.02000000
H     15.61500000     -3.44800000     -1.23000000
O      7.25000000     -5.22800000     -8.52000000
H      7.41900000     -5.44100000     -7.60200000
H      7.05500000     -6.07200000     -8.92900000
O     -4.81600000     15.85800000      1.85100000
H     -4.44100000     15.57800000      2.68600000
H     -5.37800000     15.13000000      1.58600000
O      3.30100000      3.87000000     -8.90100000
H      2.79000000      3.15900000     -8.51500000
H      2.64700000      4.46400000     -9.26900000
O      1.61600000    -14.05000000     -1.27700000
H      1.14600000    -14.73500000     -0.80100000
H      2.16300000    -13.62900000     -0.61400000
O    -10.22100000      7.96100000      0.45800000
H     -9.85500000      8.20500000      1.30800000
H    -11.08800000      8.36700000      0.44400000
O     -5.10300000     -4.04200000     11.31700000
H     -5.19200000     -4.79000000     10.72600000
H     -5.16800000     -4.42000000     12.19400000
O     -7.39600000     -5.02700000      1.12300000
H     -6.83000000     -4.99500000      0.35100000
H     -7.65000000     -5.94700000      1.19600000
O     10.01800000      6.18400000      0.08500000
H      9.26500000      6.30300000      0.66400000
H      9.71700000      5.55700000     -0.57300000
O     -9.97800000      1.65200000     -9.25900000
H     -9.99400000      1.68800000    -10.21500000
H    -10.83800000      1.97800000     -8.99300000
O    -15.37800000      0.01800000     -6.75300000
H    -15.84000000      0.84200000     -6.60000000
H    -14.48300000      0.28200000     -6.96700000
O      6.33500000     -6.23900000     -2.83400000
H      6.34100000     -5.52100000     -2.20100000
H      5.55600000     -6.08200000     -3.36800000
O      1.73500000    -18.20400000     -3.34600000
H      0.96200000    -17.65800000     -3.20100000
H      1.83000000    -18.23700000     -4.29700000
O     -4.48000000     -9.22500000    -11.07100000
H     -4.77700000     -9.82400000    -11.75600000
H     -5.12800000     -8.52100000    -11.07000000
O     11.63900000      8.08500000     -6.53800000
H     11.20700000      8.88400000     -6.84100000
H     10.92600000      7.53900000     -6.20600000
O     13.43400000      1.50300000     -5.63900000
H     13.08800000      2.05000000     -4.93400000
H     12.65900000      1.11100000     -6.04100000
O    -10.77400000    -12.07000000     -7.55100000
H    -10.20000000    -12.37200000     -6.84800000
H    -11.18800000    -11.28100000     -7.20100000
O     12.07100000     -5.14000000     -2.66000000
H     12.36600000     -4.80000000     -3.50500000
H     12.87800000     -5.37100000     -2.20000000
O      0.36700000     -0.96500000     13.23900000
H      0.28000000     -1.88800000     13.00000000
H     -0.49900000     -0.71900000     13.56400000
O      3.06500000      5.96000000     -0.65700000
H      2.17700000      5.60600000     -0.68300000
H      3.60000000      5.24200000     -0.32000000
O     -2.39000000      0.03200000    -18.12000000
H     -3.19000000      0.50400000    -18.35100000
H     -2.69800000     -0.79700000    -17.75400000
O      5.94600000      1.53100000     -4.35100000
H      6.63100000      1.20000000     -4.93200000
H      5.45500000      0.75200000     -4.09100000
O     -6.34100000      0.16700000      6.89800000
H     -6.23800000     -0.47700000      6.19800000
H     -6.84900000      0.87400000      6.50100000
O     -7.85300000     15.98900000      2.91600000
H     -7.63700000     15.07400000      3.09700000
H     -8.69800000     15.95000000      2.46700000
O      9.35300000      0.45400000      1.53400000
H      9.99000000     -0.21500000      1.78300000
H      9.68900000      0.80900000      0.71000000
O      6.04900000     -4.54400000      2.10500000
H      6.54900000     -3.89600000      2.60000000
H      6.69800000     -4.97400000      1.54900000
O     -0.27400000    -12.81000000      2.42100000
H     -0.32200000    -12.39900000      1.55800000
H      0.56200000    -12.51400000      2.78200000
O     13.03400000     -9.62100000      3.75500000
H     12.88500000     -9.74700000      4.69200000
H     12.44100000     -8.91100000      3.51100000
O      4.92900000     -8.06600000     -1.26900000
H      5.34600000     -7.44100000     -1.86200000
H      5.64500000     -8.38900000     -0.72200000
O    -12.25700000      4.87100000      4.99800000
H    -12.90100000      4.84600000      4.29000000
H    -12.62400000      5.48500000      5.63400000
O     -0.02500000     -2.94100000     17.75300000
H      0.25800000     -2.05600000     17.52100000
H      0.59200000     -3.22000000     18.42900000
O     13.42500000     -0.69600000    -11.87600000
H     13.16000000     -1.56300000    -12.18500000
H     14.38200000     -0.71400000    -11.90500000
O      0.06100000      5.03100000    -11.71900000
H      0.31100000      5.66600000    -12.39000000
H      0.56500000      5.28700000    -10.94600000
O     12.04500000     -9.35700000      6.39900000
H     12.73600000     -8.75200000      6.67100000
H     11.26600000     -9.05600000      6.86700000
O     -4.38800000     -7.05200000     -8.35200000
H     -4.65600000     -7.33900000     -9.22500000
H     -5.21100000     -6.89300000     -7.89000000
O     14.19900000     -5.23400000      8.08700000
H     13.67300000     -4.67400000      8.65700000
H     14.45200000     -4.66600000      7.36000000
O     -5.87100000     11.75200000      9.70000000
H     -6.63300000     11.97800000      9.16600000
H     -5.27200000     12.48900000      9.58700000
O      0.35500000     -6.44300000     11.26800000
H      0.33800000     -5.95200000     10.44600000
H      1.09700000     -7.04000000     11.17500000
O    -15.82500000     -6.51600000     -7.46500000
H    -15.39400000     -5.83200000     -6.95100000
H    -15.95500000     -6.12100000     -8.32700000
O     -8.25400000      8.35700000     -6.07300000
H     -8.56800000      9.25300000     -5.95500000
H     -7.48400000      8.29600000     -5.50700000
O      7.54400000      5.81300000      1.38500000
H      6.73700000      6.32600000      1.33600000
H      7.40400000      5.21600000      2.12000000
O     -4.22800000     -2.14500000     13.80600000
H     -4.23500000     -2.97500000     13.33000000
H     -3.46000000     -2.20100000     14.37500000
O     -5.73100000      4.67100000      0.82400000
H     -4.82300000      4.67300000      0.51900000
H     -6.24800000      4.52200000      0.03200000
O     -9.41300000    -11.63800000     -4.21000000
H     -9.27000000    -12.56300000     -4.00700000
H    -10.32200000    -11.47500000     -3.96000000
O    -11.14700000     10.58800000      4.56100000
H    -11.90100000     11.02300000      4.96000000
H    -10.53700000     10.45300000      5.28600000
O    -17.75800000      1.86600000      0.09400000
H    -17.13100000      2.09600000     -0.59200000
H    -17.29900000      2.06000000      0.91200000
O      9.44700000     -9.98800000    -11.98700000
H      9.20200000    -10.74500000    -11.45500000
H      9.40800000     -9.24700000    -11.38200000
O     -4.86200000      4.66600000    -14.20800000
H     -5.56400000      5.23100000    -14.53100000
H     -4.59700000      5.06400000    -13.37800000
O     -6.01700000     -5.95700000      8.97100000
H     -5.37400000     -6.66600000      8.97700000
H     -6.75000000     -6.29400000      9.48500000
O      9.91500000      7.86200000     -9.89900000
H      9.53900000      7.30500000    -10.58100000
H     10.82600000      7.98300000    -10.16500000
O      3.13400000      4.04100000     -5.25400000
H      2.45700000      3.41400000     -5.00100000
H      3.43900000      4.41100000     -4.42500000
O    -15.02700000     -4.95600000      5.63800000
H    -15.58200000     -4.78700000      6.40000000
H    -15.61300000     -5.36600000      5.00200000
O     -5.78500000     -4.45000000    -10.53300000
H     -6.28100000     -3.63200000    -10.50400000
H     -5.82300000     -4.78500000     -9.63700000
O     13.57200000      6.10000000     -7.24000000
H     12.92100000      6.79100000     -7.11800000
H     13.92300000      6.25400000     -8.11700000
O    -11.91100000     -0.05600000      1.15500000
H    -11.80500000      0.32100000      2.02900000
H    -11.75600000      0.67500000      0.55800000
O     14.55900000     -0.51600000     11.40900000
H     13.62900000     -0.39100000     11.22500000
H     14.83100000     -1.20800000     10.80700000
O      5.53900000      3.09500000      6.67600000
H      4.94200000      3.41100000      7.35300000
H      5.72300000      3.86600000      6.14000000
O    -12.38800000      1.96900000     -8.86600000
H    -12.45400000      1.71600000     -7.94500000
H    -12.75200000      1.22500000     -9.34500000
O      0.32000000     -3.29700000    -15.66200000
H      0.82300000     -3.92800000    -16.17600000
H      0.42300000     -2.47000000    -16.13100000
O     12.98400000     -2.93200000      1.33800000
H     13.69200000     -2.51600000      0.84500000
H     12.18300000     -2.56600000      0.96300000
O      6.10400000     14.17600000      3.66400000
H      6.52200000     14.47400000      2.85700000
H      5.97900000     14.97400000      4.17800000
O     -0.59000000    -12.32900000     -8.63000000
H     -1.31000000    -12.75200000     -8.16300000
H     -0.89000000    -11.43100000     -8.77100000
O      7.96500000     -7.26300000      0.19000000
H      8.47600000     -7.06800000      0.97600000
H      8.56600000     -7.09500000     -0.53500000
O      1.75300000     12.04400000      8.61800000
H      1.12400000     12.64500000      8.21900000
H      2.07100000     12.50800000      9.39200000
O      8.47500000     -3.01100000     15.42200000
H      8.91200000     -2.17100000     15.56300000
H      7.94500000     -3.13900000     16.20900000
O     11.08300000     -2.67700000      7.20600000
H     10.19000000     -2.44500000      6.95100000
H     11.57500000     -2.67600000      6.38500000
O      6.20800000     -8.28500000     -4.79000000
H      5.32600000     -8.65500000     -4.84200000
H      6.21400000     -7.79600000     -3.96800000
O     -5.03500000     -2.22700000      6.01500000
H     -5.27400000     -3.15300000      6.03500000
H     -4.21500000     -2.18000000      6.50800000
O     -5.54100000    -10.76900000     -8.20800000
H     -5.58100000    -11.60300000     -8.67600000
H     -6.29300000    -10.27500000     -8.53400000
O     11.28900000     -6.66800000    -12.89800000
H     11.00500000     -6.29200000    -12.06500000
H     10.67300000     -6.31600000    -13.54100000
O    -12.37200000     -1.72300000     -5.39400000
H    -11.51500000     -1.44700000     -5.72000000
H    -12.17400000     -2.26800000     -4.63300000
O     -1.02800000      2.31800000      3.24500000
H     -0.32100000      2.92500000      3.46200000
H     -1.37800000      2.64500000      2.41600000
O      1.65800000     -6.48600000      6.77900000
H      2.46800000     -6.63900000      6.29200000
H      1.21500000     -7.33500000      6.78000000
O     -3.42200000    -10.22600000      3.45100000
H     -2.48500000    -10.14000000      3.27400000
H     -3.46700000    -10.51700000      4.36200000
O    -10.09200000     15.05300000      1.47100000
H    -10.00600000     14.40600000      2.17100000
H     -9.68500000     14.63900000      0.71000000
O      9.42300000    -14.72200000      2.61900000
H      8.74900000    -15.11200000      2.06200000
H     10.22000000    -15.20700000      2.40600000
O     -4.54600000     -8.33700000      1.53300000
H     -4.70500000     -7.58200000      2.09900000
H     -4.29600000     -9.03800000      2.13500000
O      7.52400000     -3.70900000    -15.87400000
H      6.58100000     -3.87300000    -15.84700000
H      7.80300000     -4.05900000    -16.72100000
O      0.66600000      7.15200000      3.68800000
H      0.27100000      7.87300000      3.19800000
H      0.25900000      7.20000000      4.55300000
O      2.95200000     12.69300000     -3.04800000
H      2.21500000     12.29400000     -2.58600000
H      2.59700000     12.93000000     -3.90500000
O      4.80800000    -12.23400000     10.49800000
H      5.54500000    -12.25000000      9.88800000
H      4.99800000    -12.93700000     11.12100000
O     -5.17600000      0.33700000      2.60700000
H     -4.26400000      0.30100000      2.89600000
H     -5.54800000     -0.50100000      2.88300000
O    -13.00700000     -9.69700000      2.30400000
H    -12.62100000    -10.51000000      2.63000000
H    -13.79500000     -9.57700000      2.83400000
O     -1.71200000     11.42900000      1.72800000
H     -2.01000000     12.03400000      2.40800000
H     -1.36300000     11.99500000      1.04000000
O     -5.79200000     16.86900000     -0.81900000
H     -5.42000000     16.77100000      0.05800000
H     -5.03100000     16.93700000     -1.39600000
O     -8.38700000      5.29100000      6.08300000
H     -8.82600000      4.45000000      5.96000000
H     -7.54000000      5.06500000      6.46800000
O     -5.88900000     -3.17800000     -3.70300000
H     -6.06900000     -4.10600000     -3.85400000
H     -5.75100000     -3.11300000     -2.75800000
O      5.97900000    -12.74300000    -11.87600000
H      5.96600000    -13.56900000    -11.39100000
H      5.85100000    -12.07100000    -11.20700000
O    -13.69600000      4.95500000     -4.95800000
H    -14.38400000      4.34100000     -5.21400000
H    -13.94000000      5.77900000     -5.38100000
O     11.72200000     -3.71100000      3.92400000
H     12.28500000     -4.23700000      4.49100000
H     12.30500000     -3.39400000      3.23400000
O     -8.28000000     -1.76900000     -4.24700000
H     -7.37400000     -2.05500000     -4.36300000
H     -8.55700000     -2.17600000     -3.42700000
O     11.84700000     -5.52700000      1.06400000
H     12.03500000     -4.62500000      1.32400000
H     12.47100000     -5.70800000      0.36100000
O      7.17200000      1.13900000     -8.60800000
H      6.46300000      0.58500000     -8.93200000
H      7.01300000      1.99200000     -9.01100000
O     -9.34200000      7.14300000     -8.28000000
H     -9.19500000      7.32100000     -7.35100000
H    -10.29300000      7.17100000     -8.38200000
O    -10.21000000    -14.98200000     -0.59400000
H     -9.84500000    -15.00600000      0.29000000
H    -11.12700000    -14.73700000     -0.46800000
O    -16.49900000      0.65700000     -2.65800000
H    -16.30100000     -0.16800000     -3.10100000
H    -15.79600000      0.76000000     -2.01800000
O      0.71900000      0.25500000      4.43200000
H      0.40800000      0.29000000      3.52700000
H      0.14000000     -0.37600000      4.85900000
O     -1.49100000      2.29400000     10.16900000
H     -1.50200000      2.22300000     11.12300000
H     -0.59000000      2.08500000      9.92300000
O      6.92600000      1.36300000      1.66300000
H      7.77700000      0.93300000      1.58200000
H      6.75400000      1.71900000      0.79200000
O     -6.15100000    -15.91600000      4.57600000
H     -5.82000000    -15.27400000      5.20400000
H     -5.60800000    -16.69100000      4.71800000
O      8.76300000     -5.20400000      2.06200000
H      9.69400000     -4.97900000      2.06900000
H      8.38000000     -4.65800000      2.74800000
O     -1.91500000    -18.27000000     -3.60200000
H     -1.38800000    -17.65400000     -3.09300000
H     -2.35100000    -18.81200000     -2.94400000
O      5.10700000    -15.40200000      6.61400000
H      5.94500000    -14.94000000      6.62000000
H      4.49400000    -14.78000000      6.22300000
O     -0.49000000     -8.57400000    -13.06800000
H     -0.85100000     -7.70200000    -12.91400000
H      0.36200000     -8.56200000    -12.63100000
O     -9.32100000      0.91500000     12.30500000
H     -9.23600000      1.78200000     12.70100000
H     -9.23700000      0.30600000     13.03900000
O      2.43500000    -15.24300000      5.28800000
H      3.18500000    -15.09600000      4.71100000
H      1.85500000    -15.81500000      4.78500000
O     -0.22100000      2.19000000      6.82800000
H      0.14900000      1.66000000      6.12100000
H     -0.60600000      1.55200000      7.42900000
O     -8.82300000     -5.13800000     -6.94600000
H     -8.85300000     -5.01500000     -5.99700000
H     -9.74000000     -5.11000000     -7.21900000
O      0.02200000    -17.42800000      5.05100000
H      0.12500000    -16.75000000      5.71800000
H     -0.24200000    -18.20800000      5.54000000
O      7.75900000      9.04800000      3.95300000
H      7.36600000      9.34600000      4.77300000
H      7.30800000      9.55100000      3.27500000
O      6.48700000      2.04000000     -0.91900000
H      7.42800000      1.99100000     -1.08800000
H      6.14000000      1.21500000     -1.25900000
O     -8.99600000     -6.06400000     14.44800000
H     -8.79000000     -5.27500000     14.94800000
H     -8.16900000     -6.30800000     14.03300000
O     -0.71100000     -0.13000000    -13.97300000
H     -0.01300000      0.41300000    -13.60900000
H     -0.35100000     -1.01700000    -13.97100000
O     -8.09000000      0.19000000    -12.29800000
H     -8.97700000      0.47200000    -12.07500000
H     -7.94700000      0.52400000    -13.18400000
O      2.16400000     14.74000000      3.14900000
H      1.44800000     14.26200000      3.56600000
H      2.91700000     14.15200000      3.21900000
O     -3.03500000     14.14300000     -5.68100000
H     -2.80900000     15.06200000     -5.53800000
H     -3.90900000     14.17000000     -6.07200000
O     15.73300000      4.24900000     -2.27800000
H     14.90200000      4.72500000     -2.26400000
H     15.56500000      3.49000000     -2.83500000
O     -1.83300000      2.16400000    -13.21700000
H     -1.59900000      1.24100000    -13.31800000
H     -2.46900000      2.32700000    -13.91300000
O    -11.63000000     -3.36200000     -8.00400000
H    -11.25200000     -2.57800000     -7.60600000
H    -11.93400000     -3.88500000     -7.26200000
O     -6.01200000     -6.18200000     -3.73300000
H     -6.31800000     -6.28000000     -4.63400000
H     -5.10100000     -6.47500000     -3.75700000
O      7.26600000     -6.56200000     11.04100000
H      6.97600000     -6.78900000     10.15700000
H      8.07200000     -6.06300000     10.90800000
O     12.99800000     -0.30800000      5.07400000
H     13.48900000      0.40200000      4.65900000
H     12.19800000     -0.38200000      4.55500000
O     16.20800000      1.92300000     -3.75300000
H     17.09000000      2.00300000     -4.11700000
H     15.62700000      2.12600000     -4.48600000
O     -6.17700000      4.60000000     15.26900000
H     -6.41000000      5.31300000     15.86400000
H     -6.30700000      3.80500000     15.78500000
O    -10.52300000    -10.85800000      0.19700000
H    -11.42900000    -10.63400000     -0.01400000
H    -10.03700000    -10.67200000     -0.60600000
O    -11.75200000     10.56900000     -8.78600000
H    -12.09100000      9.70700000     -8.54400000
H    -10.85800000     10.39900000     -9.08600000
O      6.08800000     10.25200000      5.67300000
H      6.25900000     10.60100000      6.54700000
H      5.13500000     10.27300000      5.58800000
O      0.16500000     -1.95600000      7.01300000
H      0.53300000     -2.73100000      6.58800000
H      0.92900000     -1.45000000      7.29100000
O      9.24900000    -13.86400000     -3.43500000
H      8.84200000    -13.81100000     -2.57000000
H      9.88800000    -13.15200000     -3.44200000
O     13.32700000      4.59000000     11.37900000
H     13.63100000      4.12000000     12.15600000
H     13.06400000      3.90100000     10.77000000
O      6.50900000     15.50700000     -5.87700000
H      6.23200000     14.76700000     -5.33500000
H      5.69100000     15.90000000     -6.18200000
O     -3.57200000     -2.95600000    -14.58500000
H     -3.83000000     -2.05100000    -14.75800000
H     -3.45700000     -3.34300000    -15.45300000
O      9.21000000      9.26200000     -3.17700000
H      8.85500000      9.42500000     -4.05100000
H      8.63500000      9.75300000     -2.59000000
O    -10.95500000     -8.31700000     -2.19400000
H    -10.20600000     -8.90800000     -2.11300000
H    -11.12100000     -8.01700000     -1.30000000
O      6.70700000      9.92700000      8.30100000
H      6.61900000      9.03900000      8.64700000
H      7.54200000      9.92200000      7.83400000
O     -2.97800000     -3.76500000    -17.37300000
H     -3.43600000     -3.22700000    -18.01800000
H     -2.08600000     -3.83700000    -17.71100000
O      9.41200000    -11.43700000      0.09200000
H      9.67600000    -11.67100000      0.98200000
H     10.17400000    -11.64800000     -0.44700000
O     -2.04600000      2.27400000     -8.06100000
H     -2.74400000      2.54100000     -7.46300000
H     -2.18200000      1.33400000     -8.18300000
O     -3.25900000     11.47400000    -10.94900000
H     -3.34400000     11.38400000     -9.99900000
H     -2.71000000     12.24900000    -11.06800000
O     -5.54800000      5.33800000     10.17100000
H     -6.42500000      4.97100000     10.05600000
H     -5.66200000      6.27900000     10.03800000
O    -10.00200000      6.43700000    -11.73800000
H     -9.20500000      5.97200000    -11.48400000
H    -10.70300000      5.98300000    -11.27000000
O     13.84300000      8.05200000     -0.30100000
H     13.98800000      8.39000000     -1.18500000
H     13.25900000      7.30400000     -0.42300000
O    -10.95600000     -8.81500000     -8.91100000
H    -11.18000000     -9.06400000     -8.01500000
H    -11.62200000     -8.17200000     -9.15400000
O     -0.67300000     -1.95400000      9.76000000
H     -1.43200000     -1.42600000      9.51500000
H     -0.23700000     -2.14700000      8.92900000
O     -9.26500000     -7.39400000      5.76000000
H     -9.51700000     -7.99600000      5.06000000
H     -9.39700000     -6.52300000      5.38500000
O     -6.45700000     -4.42800000     -8.02900000
H     -5.92700000     -4.63800000     -7.26000000
H     -7.30200000     -4.84500000     -7.86000000
O     17.75900000      0.16700000      5.20900000
H     17.29600000     -0.02300000      4.39300000
H     18.36500000     -0.56700000      5.31700000
O     -4.88600000      9.86100000     -7.08400000
H     -4.76300000      9.09400000     -6.52400000
H     -5.31900000      9.52000000     -7.86600000
O     -0.99500000     -9.86100000    -10.23200000
H     -1.16700000    -10.10000000    -11.14300000
H     -0.28400000     -9.22300000    -10.28200000
O    -13.20500000      6.45100000      2.30500000
H    -12.44400000      7.00000000      2.49200000
H    -13.94900000      7.05300000      2.34200000
O     -8.90800000     -8.94700000     -5.24500000
H     -8.05900000     -9.27800000     -4.95300000
H     -9.54600000     -9.53200000     -4.83700000
O     11.40200000     13.64800000     -3.51000000
H     10.64900000     13.07100000     -3.63500000
H     11.63000000     13.93900000     -4.39300000
O    -12.10700000      9.48300000     -5.93700000
H    -11.95000000      8.89500000     -5.19800000
H    -11.27500000      9.93900000     -6.06100000
O      5.50900000     13.23800000     -4.27700000
H      4.76100000     12.98700000     -3.73500000
H      5.24400000     13.01200000     -5.16900000
O    -16.72100000     -1.80800000     -0.18200000
H    -17.32100000     -1.30600000      0.37000000
H    -16.63200000     -1.28400000     -0.97800000
O      3.63400000     -4.75700000     -7.91000000
H      4.49500000     -4.67500000     -8.32000000
H      3.76900000     -4.46500000     -7.00900000
O      6.86200000     -9.77300000      0.29600000
H      7.57500000    -10.38700000      0.47400000
H      7.29100000     -8.92000000      0.23200000
O      2.57300000     -1.18000000      8.01000000
H      3.25400000     -0.58600000      7.69400000
H      3.05400000     -1.90800000      8.40400000
O     -1.15300000     15.44000000      9.23000000
H     -1.26800000     16.06100000      9.94900000
H     -1.39500000     14.59300000      9.60400000
O      1.77400000      7.11000000      8.11100000
H      2.29100000      6.94600000      7.32200000
H      1.04300000      6.49500000      8.05000000
O      1.81400000      1.21700000    -13.47200000
H      2.05200000      1.02200000    -14.37800000
H      2.65000000      1.26600000    -13.00900000
O      3.47400000      9.36000000     -0.60200000
H      4.15400000      9.53900000     -1.25200000
H      2.90600000      8.71300000     -1.02200000
O    -11.44200000     -0.66100000      8.24000000
H    -11.19900000     -0.39700000      9.12800000
H    -11.60700000      0.16300000      7.78200000
O     -3.94100000    -10.67200000      9.82200000
H     -3.78600000    -11.49500000      9.35700000
H     -3.93200000    -10.91500000     10.74800000
O     -5.73300000     15.92900000      4.68100000
H     -5.33000000     16.79700000      4.66300000
H     -6.43300000     15.97700000      4.03000000
O      1.35100000     -6.11600000     13.94500000
H      0.68900000     -5.97000000     14.62100000
H      0.85000000     -6.36800000     13.16900000
O      1.53200000     -2.91700000     -4.51700000
H      1.09200000     -2.78800000     -5.35700000
H      1.00800000     -3.58400000     -4.07300000
O    -17.34400000      1.43200000      3.75700000
H    -17.39300000      2.26400000      3.28700000
H    -16.66700000      1.57100000      4.42000000
O     -6.28600000      7.23200000      1.20600000
H     -6.05300000      6.30400000      1.23000000
H     -6.11900000      7.54500000      2.09500000
O     -4.57600000     -3.50900000     -6.06100000
H     -4.65800000     -3.15900000     -5.17400000
H     -3.69000000     -3.87000000     -6.09400000
O      5.88900000     17.22300000      0.28600000
H      5.09300000     16.89300000      0.70400000
H      5.82500000     16.92200000     -0.62100000
O     10.42900000     -8.66000000      9.03900000
H     10.16200000     -7.88600000      8.54200000
H      9.61500000     -8.99700000      9.41300000
O     -2.29300000      5.89300000     -5.31400000
H     -2.07900000      5.92500000     -6.24600000
H     -2.84600000      6.66000000     -5.16800000
O     -1.41800000      4.97900000     13.78200000
H     -1.74900000      5.34600000     14.60300000
H     -1.33400000      5.73400000     13.19900000
O     12.74600000      6.92200000      5.85300000
H     12.89200000      7.68900000      6.40800000
H     12.82700000      6.17700000      6.44800000
O    -10.52700000     13.32500000      3.79600000
H    -10.53900000     13.05000000      4.71300000
H    -11.44900000     13.35400000      3.54100000
O    -15.42900000     -1.35200000     -4.45400000
H    -15.29500000     -0.91900000     -5.29700000
H    -14.64400000     -1.88700000     -4.33300000
O     17.26700000     -2.07300000     -6.59600000
H     16.69900000     -1.30400000     -6.54000000
H     16.73100000     -2.73500000     -7.03300000
O    -15.41900000      0.18100000      1.89900000
H    -16.27800000      0.06000000      2.30400000
H    -14.88200000     -0.52500000      2.25900000
O    -11.02000000    -13.94600000     -3.47700000
H    -11.13000000    -14.46400000     -2.68000000
H    -11.57900000    -13.18000000     -3.34400000
O    -14.75300000      3.81200000     -8.44100000
H    -13.82900000      3.61800000     -8.28100000
H    -14.91800000      3.48100000     -9.32400000
O     -2.58400000    -14.31700000      1.87700000
H     -1.69800000    -13.98200000      2.01600000
H     -3.15600000    -13.61600000      2.19000000
O      5.74200000     -1.65500000      5.23100000
H      5.61200000     -0.82900000      5.69800000
H      5.15500000     -2.27200000      5.66800000
O      6.13100000      7.28100000      8.86500000
H      6.49700000      6.47200000      8.50800000
H      5.35700000      7.00000000      9.35200000
O     -0.41200000      6.11700000     -3.21300000
H      0.06100000      5.28700000     -3.15900000
H     -1.17900000      5.92200000     -3.75000000
O     -3.57400000      8.61700000      2.46400000
H     -3.01500000      9.07000000      3.09600000
H     -3.87100000      7.83300000      2.92700000
O     -0.62900000      9.59400000     -4.29000000
H     -0.31300000      8.73300000     -4.56400000
H     -0.22900000     10.20400000     -4.90900000
O      6.92000000    -10.38800000      3.87500000
H      7.12400000     -9.57000000      4.32800000
H      7.77000000    -10.72000000      3.58700000
O      2.63000000     -1.65500000    -12.14300000
H      2.96900000     -2.40500000    -11.65400000
H      1.73500000     -1.54400000    -11.82200000
O      3.64400000     12.15100000     12.20000000
H      3.32500000     12.90400000     11.70300000
H      4.29700000     11.74700000     11.62900000
O    -12.80200000      4.08200000     12.04600000
H    -12.05100000      4.31600000     11.50100000
H    -12.89300000      4.81400000     12.65500000
O     -2.33600000     -2.81000000      3.14200000
H     -3.10500000     -2.89100000      3.70600000
H     -1.95100000     -1.96700000      3.38100000
O      5.25400000    -12.38100000      4.96200000
H      4.85100000    -11.73600000      5.54300000
H      5.96400000    -11.90400000      4.53100000
O      8.24200000     10.40400000    -10.16800000
H      8.83000000      9.67000000     -9.98900000
H      8.81600000     11.16900000    -10.20300000
O      2.55200000     14.15300000     10.72800000
H      3.31600000     14.13600000     10.15200000
H      2.06300000     14.93000000     10.45400000
O      6.46300000     -7.24800000      8.34400000
H      6.10000000     -7.69600000      7.58000000
H      6.26100000     -6.32300000      8.19800000
O     -4.55700000      2.89600000     -7.08100000
H     -5.25000000      3.55000000     -6.99400000
H     -4.91400000      2.24800000     -7.68800000
O     18.37100000      1.81300000      1.37900000
H     17.89400000      1.79900000      0.54900000
H     17.76500000      2.22300000      1.99600000
O     -0.05000000     -9.25500000      4.05200000
H      0.56000000     -9.78400000      4.56700000
H     -0.10800000     -8.42600000      4.52700000
O     -2.85100000     10.37900000      9.41700000
H     -2.26300000      9.70900000      9.76500000
H     -3.67300000     10.24500000      9.89000000
O     13.98100000     -5.68600000     -0.51000000
H     14.61400000     -6.24100000     -0.05400000
H     14.31300000     -4.79600000     -0.39100000
O     12.57400000     -6.24700000     -8.87400000
H     13.20400000     -5.65700000     -9.28700000
H     11.86700000     -5.67400000     -8.57800000
O     -1.23100000      9.34700000     -0.10500000
H     -0.31300000      9.12900000      0.05300000
H     -1.51800000      9.77500000      0.70100000
O     -2.71200000      4.26100000    -11.54900000
H     -1.85200000      4.66800000    -11.44300000
H     -2.56000000      3.53300000    -12.15300000
O      4.09800000      4.12700000      8.67700000
H      3.69500000      4.98300000      8.82100000
H      3.37000000      3.50800000      8.72300000
O      5.94200000     -5.57900000    -12.37400000
H      6.28500000     -5.74400000    -13.25200000
H      5.73700000     -6.44800000    -12.02900000
O     -5.88000000      0.87600000     -8.43900000
H     -5.41600000      0.99200000     -9.26800000
H     -5.90400000     -0.07200000     -8.30900000
O    -10.05900000      4.90200000     11.36400000
H     -9.10900000      4.78900000     11.40200000
H    -10.22900000      5.67800000     11.89800000
O     -6.20100000      4.43000000     -3.02000000
H     -5.57100000      3.72000000     -3.14000000
H     -6.85200000      4.07400000     -2.41500000
O     -3.08800000     12.17200000     -8.16600000
H     -3.38600000     11.37200000     -7.73300000
H     -3.23100000     12.86200000     -7.51900000
O      8.74600000      3.22100000     -4.63200000
H      7.88000000      3.60200000     -4.77600000
H      8.63800000      2.29300000     -4.84200000
O     15.11900000     -0.46200000     -2.60500000
H     15.31900000      0.44400000     -2.84000000
H     15.83600000     -0.72400000     -2.02800000
O     -1.04600000      7.93700000     13.26800000
H     -1.86900000      7.90500000     13.75600000
H     -0.39900000      8.23100000     13.90900000
O     -9.01700000     -8.75000000      7.98300000
H     -9.07100000     -7.96900000      7.43200000
H     -9.92800000     -8.97300000      8.17200000
O     -5.86800000      7.48300000      3.91600000
H     -5.09300000      6.94300000      4.07100000
H     -5.77900000      8.21200000      4.52900000
O      6.04700000     -4.43900000      8.20900000
H      5.32700000     -4.39800000      8.83900000
H      6.74400000     -3.91900000      8.60900000
O     -0.12100000    -16.32800000     -2.49300000
H     -0.22300000    -15.44900000     -2.85700000
H     -0.08400000    -16.19300000     -1.54600000
O      0.86300000    -16.30700000      0.09600000
H      0.93200000    -17.24700000     -0.07000000
H      0.87600000    -16.23100000      1.05000000
O      9.57700000      0.09100000     -9.90800000
H      8.76300000      0.37500000     -9.49100000
H      9.86500000      0.85000000    -10.41400000
O      3.83400000     -5.87200000      0.16700000
H      3.96300000     -6.67600000     -0.33800000
H      3.78800000     -6.16600000      1.07700000
O    -10.83000000     -3.87500000     -0.22700000
H    -11.31600000     -3.52700000      0.52100000
H    -11.49700000     -4.29600000     -0.77000000
O      9.08700000     -8.01700000     -9.83900000
H      9.78900000     -7.70400000     -9.26900000
H      8.28200000     -7.73700000     -9.40400000
O      3.42600000     10.93900000      6.15500000
H      3.06900000     11.56200000      6.78800000
H      3.08400000     10.09000000      6.43500000
O      6.47900000      4.29800000     10.22400000
H      5.67300000      4.24100000      9.71100000
H      6.35100000      5.06100000     10.78700000
O     -2.40600000     -6.48800000     16.55700000
H     -2.33500000     -7.17400000     15.89300000
H     -1.50100000     -6.23500000     16.73800000
O     -6.15700000      4.54300000      7.14300000
H     -5.91500000      3.89800000      7.80700000
H     -5.50900000      4.42500000      6.44800000
O    -12.53600000     -6.90400000     -9.69900000
H    -13.39200000     -6.78300000     -9.28800000
H    -12.04200000     -6.12000000     -9.45900000
O      9.09300000    -12.41200000    -10.18500000
H      8.42300000    -12.64900000    -10.82700000
H      8.66000000    -12.51800000     -9.33800000
O      5.63500000     -0.58000000     -2.18100000
H      5.56700000     -1.11900000     -2.97000000
H      4.88800000     -0.84600000     -1.64500000
O      3.89400000     -3.45200000      6.31200000
H      2.96700000     -3.48200000      6.07800000
H      3.93400000     -3.84600000      7.18400000
O     -0.03500000    -12.44900000     -4.21300000
H      0.90600000    -12.36900000     -4.05700000
H     -0.13900000    -13.31400000     -4.61100000
O     -8.72700000    -10.14600000      4.07400000
H     -9.52500000     -9.71100000      3.77300000
H     -8.47100000    -10.70800000      3.34300000
O    -15.89400000      4.63100000     -0.11900000
H    -15.45900000      3.94000000      0.37900000
H    -15.20500000      4.99800000     -0.67300000
O     -7.87700000    -10.66100000      1.40900000
H     -8.71900000    -11.04400000      1.16200000
H     -7.23100000    -11.16700000      0.91500000
O     -5.69200000    -14.77500000      1.94800000
H     -5.39700000    -13.87700000      2.10200000
H     -5.29700000    -15.28100000      2.65900000
O      9.32700000     -0.58500000     14.64300000
H      8.77500000      0.19200000     14.72800000
H      9.93700000     -0.37000000     13.93700000
O     -6.77900000     11.11900000     -5.20400000
H     -6.46300000     11.43900000     -4.35800000
H     -5.99800000     11.09800000     -5.75800000
O     11.31900000      4.49000000     14.11200000
H     11.97100000      4.96300000     13.59400000
H     10.69600000      4.15700000     13.46600000
O    -11.65300000     -6.04000000    -12.47000000
H    -11.30800000     -6.52500000    -11.72000000
H    -11.84200000     -5.16800000    -12.12300000
O      8.58300000     -9.57300000      7.00100000
H      7.95900000     -9.27500000      6.33900000
H      8.11600000    -10.25700000      7.48000000
O      9.67000000      6.55100000      7.76400000
H      9.77700000      5.60000000      7.78600000
H      9.31500000      6.77200000      8.62500000
O     -0.72600000     -5.50700000     -2.89300000
H     -1.07900000     -5.53500000     -3.78300000
H     -1.50000000     -5.51100000     -2.32900000
O     -9.30200000      5.31900000      1.38800000
H     -8.90300000      5.61200000      0.56800000
H     -8.97900000      5.93600000      2.04500000
O     -9.08400000     -6.02700000     -1.42000000
H     -9.47000000     -5.45500000     -0.75700000
H     -8.43000000     -6.53800000     -0.94400000
O      5.78900000     -5.36200000      5.15600000
H      4.99100000     -5.17800000      4.66000000
H      5.81600000     -4.68100000      5.82700000
O     -5.78300000     -5.34300000     -1.00200000
H     -5.84500000     -4.39100000     -0.92400000
H     -5.83000000     -5.51000000     -1.94300000
O      4.74900000     13.78300000      8.95700000
H      4.53100000     14.51400000      8.37800000
H      5.50200000     14.09300000      9.46000000
O     -5.67800000     -0.00400000     -5.39600000
H     -4.85600000     -0.16400000     -5.86000000
H     -6.35600000     -0.29800000     -6.00400000
O     -3.85900000     -3.46300000      0.87600000
H     -4.73400000     -3.48100000      1.26400000
H     -3.26500000     -3.43000000      1.62600000
O     15.30600000      4.98300000      8.19000000
H     14.65700000      5.66500000      8.36800000
H     14.78600000      4.19600000      8.02600000
O     -5.38800000     -2.52600000     -1.14400000
H     -5.76500000     -1.64600000     -1.13200000
H     -4.73500000     -2.51700000     -0.44400000
O     -1.83100000     -3.96200000     -6.22200000
H     -1.24500000     -4.68400000     -5.99300000
H     -1.24900000     -3.27700000     -6.55200000
O     -0.21900000    -13.03600000    -11.60100000
H     -0.57100000    -13.17600000    -10.72100000
H      0.71100000    -13.24900000    -11.52300000
O    -11.34000000      8.25000000      8.76000000
H    -11.75300000      7.40200000      8.59700000
H    -11.88200000      8.87600000      8.27900000
O     13.31300000     -5.87600000     11.71100000
H     12.70300000     -5.79000000     10.97800000
H     13.75100000     -6.71400000     11.56200000
O      4.70600000      0.79300000      5.73600000
H      3.94000000      1.10700000      5.25500000
H      4.98000000      1.54100000      6.26600000
O     10.81000000      6.04700000     11.43200000
H     10.05500000      5.55500000     11.75400000
H     11.47500000      5.38000000     11.26300000
O     -5.14300000     13.28700000      0.67200000
H     -5.07200000     12.46100000      1.15000000
H     -5.77000000     13.10700000     -0.02800000
O      8.73000000     11.48400000      5.62300000
H      8.93000000     12.13200000      4.94800000
H      7.82700000     11.22200000      5.44400000
O     -7.38400000      4.54800000     -5.78500000
H     -7.00200000      5.10300000     -6.46600000
H     -6.83300000      4.69700000     -5.01700000
O     -6.10100000     -7.13000000    -10.81400000
H     -5.92700000     -6.18800000    -10.82100000
H     -6.99200000     -7.20600000    -10.47400000
O    -12.64500000      9.31500000      0.94800000
H    -12.68400000     10.03100000      0.31400000
H    -12.54700000      9.75100000      1.79500000
O     -5.19200000      6.09300000    -11.81700000
H     -4.72400000      5.83100000    -11.02400000
H     -5.91400000      5.46800000    -11.88600000
O     13.16600000      5.00600000     -1.40200000
H     12.58900000      5.68600000     -1.75000000
H     13.17600000      5.16000000     -0.45700000
O     16.60800000      1.35500000      7.43000000
H     15.95900000      0.75400000      7.79400000
H     17.05900000      0.84200000      6.75900000
O     -4.03700000      5.33900000     -9.45800000
H     -3.22500000      5.42600000     -8.95900000
H     -3.86700000      4.62100000    -10.06800000
O     11.57000000     -1.04500000      9.59400000
H     11.73600000     -1.84500000      9.09700000
H     10.95600000     -0.54900000      9.05200000
O     10.21400000     -4.77900000     -8.51900000
H     10.16300000     -4.07200000     -7.87600000
H      9.31200000     -4.90000000     -8.81500000
O      2.42400000     -7.64900000     -6.19400000
H      3.12900000     -7.48900000     -5.56600000
H      2.26000000     -8.59100000     -6.13400000
O    -14.67600000     -2.89300000     -8.87000000
H    -15.30400000     -2.37200000     -8.37000000
H    -13.95700000     -3.05400000     -8.25800000
O      4.16900000     -7.06400000     13.71000000
H      3.47700000     -6.95600000     14.36300000
H      4.98200000     -6.97200000     14.20600000
O     -9.00200000     -1.45000000      5.55400000
H     -8.81500000     -1.83200000      6.41100000
H     -9.88000000     -1.76400000      5.33800000
O     -4.07300000     -0.27900000    -15.26500000
H     -3.56700000      0.43000000    -15.66400000
H     -4.26300000      0.03200000    -14.38000000
O      4.42000000     10.20700000     -5.85000000
H      3.53900000      9.91800000     -5.61300000
H      4.68100000      9.62300000     -6.56200000
O      4.23400000     -3.81800000    -11.15500000
H      3.69300000     -4.36900000    -10.59000000
H      4.77400000     -4.43600000    -11.64800000
O    -12.37100000     -3.48400000    -11.63500000
H    -13.17800000     -3.61200000    -12.13400000
H    -12.49700000     -2.64800000    -11.18700000
O    -12.86900000    -10.08100000     -0.94900000
H    -12.88900000     -9.12600000     -0.88000000
H    -13.73300000    -10.36100000     -0.64400000
O     15.09600000      4.51400000     -5.53700000
H     15.81900000      4.18400000     -6.07100000
H     14.55900000      5.01900000     -6.14700000
O     -6.84700000     12.83600000     -1.30600000
H     -7.29200000     13.61300000     -1.64600000
H     -7.53700000     12.33800000     -0.86700000
O      1.02900000    -10.21300000     -5.52400000
H      0.98000000     -9.42700000     -4.98000000
H      0.56000000    -10.88000000     -5.02300000
O      8.71300000     13.07000000     -4.10100000
H      8.37200000     13.94700000     -3.93100000
H      8.05500000     12.48100000     -3.73200000
O      2.14400000     10.39400000    -13.38900000
H      2.98900000      9.95200000    -13.47700000
H      2.07200000     10.93300000    -14.17600000
O      4.74900000    -15.61000000      0.16800000
H      4.35900000    -15.19100000     -0.60000000
H      4.43400000    -16.51300000      0.13400000
O    -12.81100000     -3.60100000     12.69700000
H    -12.52200000     -4.23700000     13.35000000
H    -12.00700000     -3.16700000     12.41300000
O     -5.11200000     -6.22200000      3.41900000
H     -5.70900000     -6.68700000      4.00600000
H     -5.66500000     -5.57700000      2.97800000
O     14.71000000    -10.35800000     -2.65000000
H     13.85400000    -10.19300000     -2.25500000
H     14.55100000    -11.05500000     -3.28600000
O      8.24700000     -2.23900000      6.40300000
H      7.95600000     -2.45900000      7.28800000
H      7.43800000     -2.05800000      5.92300000
O      7.58500000      1.18300000    -15.33600000
H      8.42400000      1.03200000    -14.90100000
H      6.99700000      1.46000000    -14.63400000
O     15.56900000     -8.98500000      3.34200000
H     15.95900000     -9.74300000      2.90700000
H     14.63900000     -9.20200000      3.41500000
O     -2.56700000    -16.58900000      3.60100000
H     -2.65500000    -15.90700000      2.93500000
H     -1.81200000    -17.10500000      3.31700000
O    -12.27500000    -11.38800000     -3.11800000
H    -13.05400000    -11.46400000     -3.66900000
H    -12.50700000    -10.72600000     -2.46600000
O     -3.02400000     12.37600000      3.91500000
H     -2.89800000     11.52500000      4.33400000
H     -3.22200000     12.97200000      4.63800000
O      9.06400000      4.26200000      9.55000000
H      9.39200000      3.38500000      9.74600000
H      8.11300000      4.18600000      9.63600000
O     13.99500000      3.20900000     -9.20800000
H     13.31000000      3.63700000     -8.69500000
H     13.66000000      2.32500000     -9.36300000
O      1.90000000    -11.50400000     11.52200000
H      1.48800000    -12.30000000     11.85600000
H      2.39300000    -11.79300000     10.75400000
O      8.51800000      3.90100000    -12.70200000
H      7.66400000      3.48700000    -12.82700000
H      9.00900000      3.68100000    -13.49300000
O     11.00300000    -11.55100000      4.91600000
H     10.99100000    -10.69200000      5.33700000
H     10.87800000    -12.17200000      5.63500000
O     -6.02300000    -12.97100000    -10.01500000
H     -5.58100000    -13.46600000    -10.70400000
H     -6.79400000    -12.59900000    -10.44300000
O      0.88300000      3.17200000     12.95600000
H      0.16100000      3.73100000     13.24400000
H      1.62600000      3.44600000     13.49400000
O     -0.54200000     -0.04700000     -5.08500000
H     -0.15200000      0.36300000     -5.85700000
H     -1.41300000     -0.32200000     -5.37400000
O     11.18800000      3.76600000     -8.10700000
H     10.64500000      4.21600000     -8.75500000
H     11.05600000      4.26100000     -7.29900000
O    -13.52500000      3.01600000      9.12200000
H    -12.63900000      3.37700000      9.13100000
H    -14.09600000      3.78300000      9.17900000
O     -4.21100000      3.76800000     12.08600000
H     -4.59200000      4.47000000     11.55800000
H     -3.27300000      3.95900000     12.09700000
O      8.11100000     12.42900000     -6.82300000
H      8.49000000     13.20900000     -6.41700000
H      7.99300000     12.67000000     -7.74200000
O      9.36500000     -4.62400000      5.02400000
H      8.78000000     -3.88400000      4.86200000
H     10.19200000     -4.37000000      4.61400000
O      5.74100000     -6.01300000     15.67800000
H      5.27700000     -6.54600000     16.32400000
H      5.18300000     -5.24400000     15.55800000
O     10.85300000     11.62900000     -6.53800000
H     10.82900000     12.57800000     -6.66200000
H      9.93300000     11.37000000     -6.49500000
O      4.17100000      3.92800000      3.47500000
H      3.42300000      3.37300000      3.69600000
H      4.35200000      4.41700000      4.27700000
O     -1.38500000      6.44700000     15.98800000
H     -0.82200000      5.90500000     16.54000000
H     -1.80000000      7.05900000     16.59500000
O      0.62700000      4.33200000      4.32600000
H     -0.17400000      4.77700000      4.60400000
H      1.05700000      4.95600000      3.74100000
O      5.29800000    -10.94500000     -9.67300000
H      5.01300000    -11.77900000     -9.30000000
H      5.55600000    -10.41900000     -8.91600000
O     -8.47900000      2.17600000      8.32200000
H     -7.91800000      1.98700000      7.57000000
H     -8.90200000      1.34100000      8.52300000
O     -4.04200000     -8.93300000     -1.05500000
H     -3.12200000     -9.18100000     -1.14800000
H     -4.13900000     -8.71300000     -0.12900000
O     12.80700000     -3.30600000    -12.73500000
H     12.43100000     -3.33800000    -13.61400000
H     12.34200000     -3.99000000    -12.25100000
O     -4.57100000      0.99500000     -2.94700000
H     -4.05300000      1.53000000     -3.54800000
H     -5.19800000      0.54100000     -3.51000000
O      3.00200000      7.50300000      5.65600000
H      3.64200000      7.22700000      5.00000000
H      2.26200000      7.83100000      5.14500000
O     -7.48000000      3.50700000     10.41500000
H     -7.05500000      2.85900000     10.97700000
H     -8.00300000      2.98800000      9.80400000
O      0.63200000    -16.29700000      8.23600000
H     -0.01500000    -15.59400000      8.17900000
H      0.25800000    -16.91700000      8.86200000
O      1.31600000    -11.49700000      5.53900000
H      1.86600000    -12.20200000      5.88100000
H      0.42300000    -11.83600000      5.60900000
O      2.20900000    -14.68500000    -11.15500000
H      2.22800000    -15.61200000    -10.91700000
H      2.64500000    -14.24100000    -10.42700000
O      8.66700000      4.31900000     12.68700000
H      8.42200000      3.94400000     11.84100000
H      8.18000000      5.14100000     12.73500000
O     14.90000000     -3.23700000      3.53500000
H     14.45600000     -3.14300000      2.69200000
H     15.55900000     -3.91500000      3.38500000
O      8.39900000     -2.82600000     -3.88300000
H      7.71200000     -3.35100000     -3.47100000
H      8.76900000     -2.31100000     -3.16600000
O      6.38600000     -3.43200000     -1.72700000
H      5.46500000     -3.17400000     -1.77200000
H      6.67100000     -3.15200000     -0.85800000
O     -0.08700000    -15.13600000     -5.14600000
H      0.79900000    -15.27600000     -5.48000000
H     -0.54900000    -15.95200000     -5.34200000
O      5.51100000      9.79500000     -2.20900000
H      5.34500000     10.07000000     -3.11100000
H      5.98500000     10.52800000     -1.81800000
O    -10.64300000      1.73900000    -12.30000000
H    -11.23400000      2.39300000    -11.92500000
H    -11.22000000      1.03100000    -12.58600000
O      7.95200000     -4.43700000    -11.01100000
H      7.51000000     -5.14700000    -11.47700000
H      7.38700000     -4.25400000    -10.26100000
O      3.74900000      6.49000000     10.24800000
H      3.67700000      6.68300000     11.18300000
H      3.14200000      7.10000000      9.83000000
O     -1.65600000     15.36300000      4.59300000
H     -1.58200000     15.23100000      3.64700000
H     -0.96700000     15.99400000      4.80100000
O      1.63000000     -3.29800000      2.92400000
H      2.49800000     -3.02400000      2.62800000
H      1.03200000     -2.65400000      2.54400000
O    -13.37600000     -7.32300000      8.01000000
H    -12.60600000     -7.48400000      8.55500000
H    -13.26900000     -7.91400000      7.26400000
O     -5.36300000     10.36300000    -12.28800000
H     -4.82100000     10.79900000    -11.63100000
H     -5.32400000     10.94000000    -13.05100000
O     14.47200000     -8.18200000      6.77100000
H     15.17800000     -7.79800000      6.25200000
H     14.88200000     -8.91700000      7.22800000
O    -14.54600000      8.52400000     -3.70600000
H    -13.80100000      8.67800000     -3.12500000
H    -14.45500000      7.61000000     -3.97600000
O     16.03200000     -0.60200000      3.39600000
H     15.41100000     -1.22500000      3.77300000
H     15.60600000      0.25000000      3.49300000
O      8.24100000      6.86500000    -12.05800000
H      8.05200000      6.09800000    -12.59900000
H      7.47900000      6.94600000    -11.48400000
O     15.33400000      9.19400000      1.51700000
H     14.87500000      9.03500000      0.69200000
H     14.74200000      8.85700000      2.19000000
O      5.60400000      3.33000000    -12.87700000
H      5.04100000      3.97000000    -13.31400000
H      5.21500000      2.48300000    -13.09200000
O      9.48800000      4.11600000      5.56900000
H      9.47100000      4.01300000      4.61800000
H      9.38800000      5.05700000      5.71000000
O     -6.36900000      2.27300000     12.46700000
H     -5.53100000      2.72400000     12.36700000
H     -6.28300000      1.78600000     13.28600000
O      3.25100000     -4.13600000    -14.16300000
H      2.39600000     -3.75500000    -13.96300000
H      3.20300000     -5.02700000    -13.81600000
O    -11.61900000      4.77000000    -10.33300000
H    -12.45300000      4.75300000    -10.80200000
H    -11.86400000      4.75500000     -9.40800000
O     -3.77700000      0.51300000     11.51000000
H     -3.21300000      1.16700000     11.92300000
H     -4.35500000      0.21700000     12.21300000
O      3.60000000     16.08700000      1.09200000
H      3.76700000     15.37100000      0.48000000
H      3.25100000     15.65900000      1.87400000
O      4.62000000     -3.22800000    -16.32400000
H      4.17600000     -3.53300000    -15.53300000
H      4.80800000     -2.30500000    -16.15200000
O     -5.73600000    -16.00100000     -4.08400000
H     -5.49300000    -16.45300000     -3.27600000
H     -5.96400000    -15.11500000     -3.80300000
O     -2.07000000    -17.04900000     -6.53000000
H     -2.39600000    -17.75400000     -5.97000000
H     -2.65600000    -16.31300000     -6.35400000
O     -7.68200000    -11.72800000     -6.60100000
H     -8.31600000    -11.58400000     -5.89800000
H     -7.47800000    -10.85000000     -6.92300000
O    -11.41800000      7.95200000      3.41300000
H    -10.63800000      7.45000000      3.64600000
H    -11.22800000      8.84300000      3.70700000
O      2.43800000    -12.17500000      2.76900000
H      3.29700000    -11.79200000      2.59200000
H      2.13700000    -11.73100000      3.56200000
O     -2.61200000      6.55400000    -16.12000000
H     -2.85600000      6.99700000    -15.30800000
H     -2.43200000      7.26500000    -16.73600000
O      8.41900000     -9.73300000     10.73600000
H      8.41200000     -9.75600000     11.69300000
H      7.52000000     -9.50900000     10.49500000
O      3.57100000     -5.53100000      3.07900000
H      4.42700000     -5.34300000      2.69400000
H      3.07500000     -4.72000000      2.96800000
O      1.66300000     -0.11600000     -9.65900000
H      1.21900000      0.44400000    -10.29500000
H      1.42600000     -1.00700000     -9.91800000
O      5.47900000     16.08500000     -2.28400000
H      4.88900000     16.40500000     -2.96700000
H      4.96800000     15.42700000     -1.81400000
O      9.87400000    -11.84400000      9.69800000
H      9.40100000    -11.15500000     10.16500000
H      9.35800000    -11.99600000      8.90700000
O     -5.18900000      0.57200000    -11.08200000
H     -6.02700000      0.11300000    -11.03300000
H     -5.16400000      0.93100000    -11.96900000
O      6.98800000      1.00900000     15.07400000
H      6.74800000      1.92500000     14.93700000
H      6.18200000      0.52200000     14.90100000
O     -2.40700000     -7.57200000     -6.74300000
H     -2.97900000     -7.21500000     -7.42300000
H     -2.58100000     -8.51300000     -6.75400000
O      4.86700000      8.12700000     -7.69800000
H      4.60200000      7.21800000     -7.56000000
H      5.82400000      8.09700000     -7.71900000
O     12.72300000      1.65900000      0.95900000
H     12.64000000      2.10700000      0.11700000
H     13.40000000      2.15000000      1.42600000
O     -9.71400000     13.58600000     -0.74200000
H    -10.32800000     13.61200000     -1.47700000
H     -9.37800000     12.69000000     -0.74400000
O      3.68800000      6.14800000    -12.36400000
H      3.98700000      5.90700000    -13.24000000
H      4.48800000      6.38300000    -11.89400000
O     -9.85500000      9.41500000    -10.57200000
H     -9.68400000      9.23400000    -11.49600000
H     -9.65700000      8.59200000    -10.12500000
O     -1.96700000     -6.25000000      4.05200000
H     -1.68700000     -6.45800000      3.16100000
H     -2.91700000     -6.14500000      3.98700000
O      5.43600000     -8.98300000      6.32400000
H      5.08100000     -9.83300000      6.58600000
H      4.86400000     -8.69400000      5.61300000
O     -3.58200000      3.20000000     -4.48600000
H     -2.79700000      3.65600000     -4.79000000
H     -4.13100000      3.12300000     -5.26600000
O     15.67900000      6.90100000     -4.78200000
H     16.62900000      6.88400000     -4.66700000
H     15.41000000      5.98800000     -4.67900000
O      9.22300000     13.40800000      3.65000000
H      9.69200000     12.96400000      2.94400000
H      8.74100000     14.11000000      3.21400000
O     -0.28100000     11.67700000     -6.56600000
H     -0.99800000     12.31000000     -6.59400000
H      0.04700000     11.64700000     -7.46400000
O     -4.25900000      1.64400000      9.01400000
H     -5.14200000      1.28700000      9.10800000
H     -3.80500000      1.37200000      9.81200000
O      3.66800000     -3.04200000     -1.51100000
H      3.55500000     -3.16200000     -0.56800000
H      3.14100000     -3.73700000     -1.90600000
O      4.25400000      1.24400000     10.99700000
H      3.98900000      2.11700000     10.70700000
H      3.71300000      1.07500000     11.76900000
O     11.73900000     11.42300000      3.42000000
H     11.01600000     10.84800000      3.17000000
H     11.70400000     11.44900000      4.37700000
O      6.75000000    -16.09200000     -3.11500000
H      6.01700000    -15.47900000     -3.07000000
H      7.44000000    -15.67900000     -2.59500000
O     -6.67900000     -9.69400000     -4.12400000
H     -6.45200000     -9.02200000     -3.48000000
H     -6.13100000    -10.44300000     -3.89100000
O      8.16300000     -8.00200000     13.51200000
H      9.04500000     -8.27500000     13.25900000
H      7.92900000     -7.32800000     12.87400000
O      1.50300000      7.70600000    -13.27100000
H      1.87500000      8.57500000    -13.41900000
H      2.17700000      7.23700000    -12.78000000
O    -11.86700000     -9.88200000     -6.62400000
H    -11.92000000     -9.24600000     -5.91000000
H    -12.76700000    -10.18700000     -6.74000000
O     -1.18500000     -9.50300000     10.14200000
H     -1.20100000     -9.26000000     11.06800000
H     -1.40100000     -8.69300000      9.67900000
O     11.35200000     -6.92800000      3.24600000
H     11.41200000     -6.52000000      4.10900000
H     11.50700000     -6.21100000      2.63100000
O      3.19800000      3.85500000    -17.40500000
H      2.67100000      4.35100000    -16.77800000
H      2.55600000      3.40800000    -17.95700000
O     -3.36000000      4.51700000      8.42900000
H     -4.18100000      4.57200000      8.92000000
H     -2.86800000      3.82000000      8.86100000
O     -2.84700000     -5.48100000     -0.96000000
H     -3.78200000     -5.68400000     -0.94400000
H     -2.75500000     -4.72800000     -0.37600000
O     -2.14700000    -14.16800000      5.72500000
H     -2.33900000    -14.95800000      6.23000000
H     -1.72100000    -14.49000000      4.93100000
O      2.07700000     11.82100000     -8.81100000
H      2.63000000     12.54300000     -8.51200000
H      2.01500000     11.94300000     -9.75800000
O      0.39900000     -0.12000000     17.54200000
H      1.19200000      0.39200000     17.38200000
H     -0.23000000      0.20600000     16.89900000
O     -4.11700000    -13.05800000      8.34300000
H     -4.19800000    -13.66500000      9.07800000
H     -3.22900000    -13.19800000      8.01300000
O    -12.44000000     -2.92700000      1.61700000
H    -12.25100000     -2.00300000      1.45500000
H    -13.28700000     -3.07600000      1.19700000
O     -8.77800000      6.84200000      4.07300000
H     -8.69900000      6.11200000      4.68700000
H     -7.91200000      7.24900000      4.07100000
O      9.33000000      1.59800000     10.17500000
H      9.60600000      1.10300000      9.40400000
H      8.53200000      1.15900000     10.46800000
O     -5.13200000      0.61800000     14.27100000
H     -4.76200000     -0.25300000     14.12600000
H     -4.68700000      0.93900000     15.05500000
O      0.03000000     10.28100000      3.41500000
H     -0.60400000     10.64600000      2.79700000
H      0.49700000     11.04300000      3.75800000
O      4.08800000      2.07800000     -6.60600000
H      3.75100000      2.93200000     -6.33600000
H      4.91900000      1.99000000     -6.13900000
O      4.55100000     -1.44300000     10.39400000
H      4.53400000     -0.50200000     10.22200000
H      5.12000000     -1.53700000     11.15800000
O     10.68900000      2.13400000    -11.62600000
H     11.00800000      1.82400000    -12.47400000
H     10.14100000      2.89000000    -11.83800000
O     12.38300000     -7.78800000     -6.20900000
H     12.31000000     -7.13300000     -6.90300000
H     13.31900000     -7.98700000     -6.16500000
O    -11.18200000      1.29800000     10.40300000
H    -11.95800000      1.69900000     10.79400000
H    -10.52300000      1.32400000     11.09700000
O      9.11100000     -4.46200000     11.50300000
H      8.24500000     -4.22100000     11.83400000
H      9.72200000     -3.97500000     12.05500000
O     -3.79700000     -9.87000000     13.08000000
H     -4.32400000     -9.38100000     12.44800000
H     -2.94700000     -9.43000000     13.07400000
O     -0.28100000      8.11300000    -10.66600000
H     -0.47300000      7.75200000     -9.80000000
H     -0.36600000      7.36800000    -11.26000000
O      2.08000000     -7.01300000     -8.66300000
H      2.58800000     -6.21100000     -8.54100000
H      2.01600000     -7.39100000     -7.78600000
O      0.25100000     10.66000000    -11.39300000
H      0.08800000      9.73400000    -11.21500000
H      0.95300000     10.65900000    -12.04400000
O     -8.01300000      2.73400000     -1.83100000
H     -8.80400000      2.60500000     -1.30700000
H     -7.92000000      1.92200000     -2.32900000
O    -13.57300000     11.73100000     -0.51200000
H    -14.37100000     11.32100000     -0.84500000
H    -13.82800000     12.63600000     -0.32900000
O     -4.60300000      9.44700000     12.13100000
H     -5.06400000      8.68600000     12.48400000
H     -5.10400000     10.19900000     12.44600000
O     -6.35100000      2.92900000      3.04200000
H     -5.98800000      2.16400000      2.59500000
H     -6.30800000      3.62900000      2.39100000
O     -4.51500000      3.54200000      4.95600000
H     -5.08700000      3.15100000      4.29600000
H     -4.11300000      2.79400000      5.39800000
O    -12.14600000     -3.37300000     -3.53800000
H    -13.02500000     -3.54100000     -3.20000000
H    -11.56000000     -3.75700000     -2.88600000
O     -5.77200000     -4.48300000    -13.55300000
H     -5.09200000     -4.02800000    -14.05000000
H     -5.50600000     -4.38600000    -12.63900000
O     -0.31300000     -6.23900000     -5.75800000
H      0.54000000     -6.64200000     -5.91800000
H     -0.94300000     -6.85200000     -6.13800000
O     -2.63300000     -2.26200000      7.25100000
H     -2.78200000     -2.00500000      8.16100000
H     -1.70500000     -2.08200000      7.10100000
O     -3.01300000      3.33300000     15.64300000
H     -3.49400000      3.52100000     16.44900000
H     -3.42300000      3.89200000     14.98300000
O     11.33000000      1.56000000      3.16300000
H     10.74600000      2.28400000      2.93700000
H     11.89600000      1.46100000      2.39700000
O    -14.37700000     -3.37900000     -0.19600000
H    -15.07700000     -2.84900000      0.18400000
H    -14.71000000     -3.63500000     -1.05700000
O     11.48200000      2.24000000      5.82500000
H     11.60700000      1.91000000      4.93600000
H     10.92500000      3.01100000      5.71800000
O      7.51500000     -2.71200000      3.22200000
H      6.80700000     -2.35900000      3.76000000
H      7.95800000     -1.93900000      2.87100000
O      7.95400000     -5.89400000     -5.98500000
H      7.26800000     -6.03500000     -5.33300000
H      8.60400000     -6.57200000     -5.80000000
O    -11.91600000     -5.95300000      2.13000000
H    -11.46900000     -5.14200000      1.88900000
H    -12.47700000     -5.70800000      2.86600000
O      4.03400000     17.39000000     -4.13900000
H      4.63700000     17.90600000     -4.67400000
H      3.66900000     16.74400000     -4.74400000
O     10.59100000     -1.80800000      0.53500000
H     10.65100000     -1.73500000     -0.41800000
H      9.68400000     -2.06800000      0.69800000
O     -3.88600000      7.57400000    -13.84900000
H     -4.31800000      7.26900000    -13.05100000
H     -3.40900000      8.35900000    -13.57900000
O    -13.03300000     -7.52200000     -0.00500000
H    -13.94000000     -7.30800000      0.21000000
H    -12.53000000     -7.22900000      0.75500000
O     11.58100000     10.50300000     -2.22400000
H     12.05700000     10.44700000     -3.05300000
H     10.73300000     10.10000000     -2.40700000
O     -5.42100000      8.81600000     -2.57900000
H     -6.28800000      8.74600000     -2.17900000
H     -5.32300000      9.74800000     -2.77500000
O     11.13300000      6.80000000     -2.60100000
H     10.50800000      7.07500000     -3.27200000
H     10.66700000      6.92100000     -1.77400000
O      3.94700000     13.96900000     -0.92500000
H      3.96900000     13.22700000     -0.32000000
H      3.57700000     13.60900000     -1.73100000
O      6.80300000    -16.00400000      4.02300000
H      5.88600000    -15.73200000      4.04700000
H      7.11900000    -15.70500000      3.17000000
O     11.46100000      9.02200000      8.68200000
H     11.33600000      8.26500000      8.10900000
H     11.36300000      8.67100000      9.56700000
O     -9.41300000     10.70200000     -5.28900000
H     -9.81200000     11.54100000     -5.05900000
H     -8.47200000     10.85100000     -5.19700000
O     -7.74700000      1.95800000      5.22200000
H     -7.29600000      2.39500000      4.49900000
H     -8.64500000      2.28500000      5.17600000
O     10.82300000      4.80700000     -5.27400000
H     11.57100000      4.45400000     -4.79200000
H     10.08600000      4.25600000     -5.00900000
O     -1.00400000      9.22600000     10.98600000
H     -1.09800000      8.55000000     11.65700000
H     -0.19300000      9.00000000     10.53100000
O      4.32300000    -17.01100000     -4.82300000
H      4.39600000    -16.82300000     -3.88700000
H      3.49200000    -16.61300000     -5.08300000
O     -4.35200000      6.37800000     -1.87800000
H     -5.10600000      6.03500000     -2.35800000
H     -4.54900000      7.30600000     -1.75600000
O    -11.54200000      8.71400000     -2.80700000
H    -10.88500000      8.29900000     -3.36500000
H    -11.78500000      8.03500000     -2.17700000
O     -5.87800000    -13.85300000      6.41400000
H     -5.36400000    -13.57500000      7.17200000
H     -6.75800000    -14.00000000      6.76100000
O      2.49200000      2.26900000      4.76600000
H      1.98400000      1.46700000      4.64500000
H      1.86300000      2.97600000      4.62100000
O      6.49700000      3.69200000     15.08700000
H      5.64100000      4.11900000     15.09400000
H      6.77900000      3.73200000     14.17300000
O      2.55300000      1.39200000     17.17800000
H      3.25200000      0.97300000     17.68100000
H      2.84500000      2.29800000     17.07100000
O      6.65200000      4.83900000     -5.42700000
H      6.47400000      4.78200000     -6.36500000
H      6.37600000      5.72200000     -5.18300000
O      9.18000000    -12.08800000      2.94400000
H      9.78100000    -11.78500000      3.62500000
H      9.28200000    -13.03900000      2.94000000
O     -0.29600000      2.28800000    -16.75900000
H     -0.10200000      1.85900000    -15.92500000
H     -0.52700000      3.18500000    -16.51800000
O    -12.00000000     -5.64200000     -5.90600000
H    -11.34900000     -5.70400000     -5.20700000
H    -12.52600000     -6.43600000     -5.81400000
O      8.12500000      2.38900000      7.27400000
H      8.43500000      3.14500000      6.77500000
H      7.17400000      2.49700000      7.30700000
O      5.49900000     -7.76600000      2.02300000
H      5.80200000     -7.21600000      2.74500000
H      6.30200000     -8.11000000      1.63100000
O     -3.70800000      8.59400000      7.12100000
H     -3.31800000      9.19500000      7.75600000
H     -4.34100000      8.08600000      7.62900000
O    -10.24100000     -4.53400000    -14.85100000
H     -9.40000000     -4.93800000    -15.06600000
H    -10.16000000     -4.29100000    -13.92900000
O     -9.17400000    -14.42700000      1.96200000
H     -9.23800000    -13.70000000      2.58100000
H     -8.34700000    -14.85700000      2.18300000
O      5.86100000    -11.77500000     -1.21300000
H      6.39300000    -11.55200000     -1.97700000
H      6.11600000    -11.13500000     -0.54900000
O     -0.69000000      7.28700000      5.92300000
H     -0.57000000      8.04100000      6.50000000
H     -1.09000000      6.62000000      6.48100000
O     -5.71300000      6.05700000     -7.43100000
H     -6.26700000      6.51700000     -8.06000000
H     -5.02300000      5.66200000     -7.96400000
O      0.64100000      3.00000000     -8.38300000
H     -0.12800000      2.55900000     -8.02300000
H      0.71100000      2.66700000     -9.27800000
O     -7.57700000     10.14800000      2.63400000
H     -7.51700000      9.99400000      3.57600000
H     -6.66900000     10.24800000      2.34900000
O      2.61300000     -9.89100000     -0.67200000
H      1.97400000     -9.33100000     -0.23100000
H      3.33900000     -9.30400000     -0.88400000
O      1.73800000      5.87900000    -16.02800000
H      2.02500000      6.50600000    -15.36400000
H      0.93600000      5.50100000    -15.66900000
O     17.20200000      3.60100000      3.26800000
H     17.87700000      4.20400000      3.58100000
H     16.54100000      3.60200000      3.96000000
O     -3.63600000    -15.00300000     -5.67600000
H     -3.78200000    -14.05700000     -5.65700000
H     -4.10500000    -15.33300000     -4.90900000
O     -7.02600000      0.23000000     10.75100000
H     -6.45200000      0.24000000     11.51700000
H     -7.85000000      0.60400000     11.06400000
O     -1.24300000     -5.79000000    -15.42700000
H     -0.83400000     -4.93500000    -15.29400000
H     -1.43700000     -6.10200000    -14.54400000
O     -3.86000000      3.73700000     -0.87700000
H     -3.70200000      4.60600000     -1.24400000
H     -3.70900000      3.13700000     -1.60800000
O      1.28500000      5.89700000     14.32400000
H      1.35100000      6.78200000     14.68100000
H      0.40200000      5.61000000     14.55500000
O    -15.56500000      2.60300000     -4.91700000
H    -16.27200000      2.26300000     -5.46500000
H    -15.66800000      2.14800000     -4.08200000
O     10.16300000     -0.91600000     -5.81400000
H     10.29600000     -1.85300000     -5.95600000
H     10.69600000     -0.49400000     -6.48800000
O     14.84800000      1.60000000      4.38500000
H     14.59800000      2.25900000      3.73700000
H     15.34800000      2.08600000      5.04000000
O     -3.62000000      6.08200000      4.19300000
H     -3.87900000      5.16000000      4.19900000
H     -2.81500000      6.10900000      4.71000000
O     -8.52000000      5.42100000     -1.39700000
H     -8.42800000      5.82500000     -2.25900000
H     -8.39700000      4.48500000     -1.55600000
O     -7.04900000    -14.08400000     -7.56900000
H     -6.60600000    -13.73100000     -8.34100000
H     -7.29600000    -13.31200000     -7.06000000
O      2.65100000      9.39100000     11.84200000
H      2.19800000      9.43900000     11.00000000
H      2.81100000     10.30400000     12.08000000
O      7.24700000    -15.53500000      1.34700000
H      6.38300000    -15.34200000      0.98300000
H      7.35000000    -16.48000000      1.23200000
O     -7.21800000     -4.45000000     16.19700000
H     -6.94600000     -4.32600000     17.10600000
H     -7.06100000     -3.60100000     15.78200000
O    -11.83100000      5.73900000     -1.45500000
H    -11.70300000      4.98700000     -2.03300000
H    -11.43200000      5.47500000     -0.62600000
O     -0.75500000      6.27400000      8.72500000
H     -1.59700000      5.82600000      8.80100000
H     -0.36900000      6.20800000      9.59900000
O    -10.02300000     10.84200000      1.71800000
H     -9.12100000     10.61200000      1.94300000
H    -10.39300000     11.18400000      2.53200000
O     -0.76300000      4.83400000    -15.16100000
H     -1.40000000      4.45700000    -14.55400000
H     -1.25600000      5.49700000    -15.64400000
O     -5.53100000     16.28300000     -7.36800000
H     -4.73700000     16.30300000     -6.83500000
H     -5.83400000     15.37600000     -7.31300000
O     -7.00700000     13.50800000     -9.08400000
H     -6.91800000     14.26400000     -9.66400000
H     -7.40800000     12.83200000     -9.63000000
O     -1.76700000    -10.31400000     -1.13600000
H     -1.34400000    -10.95000000     -0.55900000
H     -1.51200000    -10.58300000     -2.01800000
O      2.46900000      0.77700000     13.09100000
H      1.91700000      1.53600000     13.28200000
H      1.86400000      0.03500000     13.09500000
O      4.39200000    -14.39700000      3.56000000
H      4.12400000    -14.12700000      2.68100000
H      4.54200000    -13.57500000      4.02700000
O    -14.27700000      3.01500000      1.50400000
H    -14.41500000      2.17500000      1.94200000
H    -13.38000000      3.26000000      1.73400000
O      6.79800000     -9.48500000     -7.42200000
H      7.64800000     -9.41100000     -7.85400000
H      6.95000000     -9.15500000     -6.53600000
O    -16.94600000      4.84900000      4.86400000
H    -16.96700000      5.80500000      4.83800000
H    -16.86100000      4.58600000      3.94700000
O      7.12400000     14.57700000     -9.11500000
H      6.53000000     13.82700000     -9.06700000
H      6.57500000     15.29700000     -9.42600000
O     -6.38100000     -7.27000000      5.50700000
H     -7.30100000     -7.01300000      5.43700000
H     -6.39700000     -8.07700000      6.02200000
O     -1.12500000     15.15600000     -8.98200000
H     -1.92600000     14.63300000     -9.01800000
H     -1.22700000     15.79900000     -9.68400000
O     -2.60000000      9.76300000      4.81100000
H     -1.65100000      9.68500000      4.90800000
H     -2.95600000      9.32300000      5.58300000
O      6.04400000     -1.70200000     -4.79400000
H      6.95100000     -2.00700000     -4.76800000
H      5.91200000     -1.42100000     -5.70000000
O      1.37000000     11.22500000     -1.37400000
H      1.00800000     10.34500000     -1.26700000
H      2.06400000     11.28000000     -0.71700000
O      9.13400000     -3.07400000    -13.51400000
H      8.68100000     -3.45600000    -14.26600000
H      8.71100000     -3.47100000    -12.75200000
O     -1.79800000     15.08200000      1.64100000
H     -1.29000000     14.34100000      1.31100000
H     -2.57500000     15.10800000      1.08300000
O     -1.40300000     -2.59600000     14.98700000
H     -0.70500000     -3.19700000     14.72700000
H     -1.89100000     -3.07100000     15.65900000
O      6.53200000      7.45000000     -4.65400000
H      6.31400000      7.70400000     -3.75700000
H      6.38700000      8.24300000     -5.17000000
O      1.21100000      7.92400000      0.67600000
H      2.10500000      7.59100000      0.59900000
H      0.91800000      7.62600000      1.53700000
O     -9.76100000     -1.01300000     14.58500000
H    -10.44900000     -0.91300000     15.24300000
H     -8.94900000     -1.04800000     15.09200000
O     12.56000000     -4.39900000     -5.31700000
H     11.65800000     -4.69600000     -5.44300000
H     12.82100000     -4.05900000     -6.17300000
O     -4.76700000     14.02800000      7.90600000
H     -5.49300000     14.47300000      7.46900000
H     -4.61700000     14.53900000      8.70100000
O      9.74400000     -6.89700000     -1.76300000
H      9.26200000     -6.56300000     -2.51900000
H     10.66100000     -6.69700000     -1.95500000
O    -13.44700000     -0.27500000     -9.99700000
H    -13.62700000     -1.11000000     -9.56700000
H    -14.07000000     -0.24000000    -10.72300000
O     -5.75600000     -7.57500000    -14.09000000
H     -5.62800000     -6.72400000    -13.67100000
H     -6.66700000     -7.80100000    -13.90000000
O      3.55400000     -5.86700000     11.45100000
H      3.49200000     -6.25100000     12.32600000
H      4.36900000     -6.21900000     11.09200000
O    -12.73900000     -8.24200000     -4.45100000
H    -12.02400000     -8.18700000     -3.81700000
H    -13.53300000     -8.15700000     -3.92400000
O      5.30500000     -0.55500000      2.64900000
H      5.14800000     -0.34600000      3.57000000
H      5.50200000      0.28900000      2.24200000
O     -9.80400000     -6.41100000     -4.58700000
H     -9.31200000     -6.22600000     -3.78700000
H     -9.56800000     -7.31100000     -4.81100000
O     -5.08500000    -12.20500000      2.77300000
H     -4.60000000    -11.41700000      3.01900000
H     -5.70600000    -12.33700000      3.48900000
O      9.56600000     -7.73300000     -4.99300000
H      9.32500000     -8.56000000     -5.41000000
H     10.47300000     -7.58500000     -5.26100000
O      3.37400000     -7.65600000      4.76500000
H      3.04700000     -8.33700000      4.17600000
H      3.54300000     -6.90700000      4.19400000
O     -4.89900000     11.48900000     -3.10900000
H     -4.01100000     11.18800000     -2.91600000
H     -5.04600000     12.20900000     -2.49500000
O      1.08900000     -5.26300000      9.04500000
H      1.42100000     -5.52600000      8.18700000
H      1.50400000     -4.41800000      9.21400000
O     -1.51600000     -7.06500000      1.35400000
H     -2.04300000     -6.69600000      0.64500000
H     -1.68000000     -8.00700000      1.30900000
O     -2.92400000     -1.14500000     -6.49900000
H     -2.23300000     -1.32700000     -7.13600000
H     -2.88400000     -1.87900000     -5.88600000
O     16.75000000     -5.00600000      2.83800000
H     16.69000000     -5.83400000      2.36200000
H     17.36700000     -4.48000000      2.32800000
O     -7.74000000     -3.86900000     12.56800000
H     -8.49900000     -3.45000000     12.16400000
H     -7.04100000     -3.77200000     11.92100000
O     -7.69200000     11.46200000    -10.88700000
H     -8.21200000     10.70600000    -10.61500000
H     -7.06200000     11.10700000    -11.51400000
O     -4.79900000     -4.93300000      6.08400000
H     -4.18900000     -5.34200000      6.69900000
H     -5.34600000     -5.65500000      5.77400000
O     -8.86400000     11.02500000     -0.58200000
H     -9.48800000     10.97000000      0.14200000
H     -8.47200000     10.15200000     -0.62600000
O      5.71000000     -9.26700000     10.04000000
H      5.96100000     -8.48900000      9.54200000
H      4.96200000     -9.62500000      9.56300000
O      0.07900000     -2.35000000     -6.90200000
H      0.52900000     -2.44400000     -7.74200000
H      0.39300000     -1.51500000     -6.55400000
O     -0.25500000     -8.44500000    -15.72000000
H     -0.41000000     -8.43000000    -14.77600000
H     -0.27300000     -7.52400000    -15.98100000
O      6.11800000      3.48800000    -10.05700000
H      5.19000000      3.55200000     -9.83400000
H      6.14900000      2.85800000    -10.77700000
O    -10.54600000     -7.30300000     12.35200000
H    -10.09100000     -6.81200000     13.03700000
H    -11.23600000     -7.77700000     12.81600000
O      9.08500000      4.62300000     -9.71000000
H      9.03400000      4.32400000    -10.61800000
H      8.24000000      5.04100000     -9.54800000
O    -11.43900000    -12.59600000      5.22200000
H    -11.03600000    -12.09900000      4.51100000
H    -10.95400000    -13.42200000      5.24100000
O    -10.43500000     -4.97700000     10.30000000
H     -9.60800000     -4.63100000      9.96400000
H    -10.34300000     -4.93600000     11.25200000
O     -3.82200000     -7.76800000     -3.96700000
H     -3.33700000     -8.07900000     -3.20200000
H     -3.18000000     -7.77800000     -4.67700000
O      8.54800000      6.74700000      5.36000000
H      8.37100000      7.44000000      4.72400000
H      9.15800000      7.14300000      5.98300000
O      5.58700000      8.15300000    -10.86500000
H      6.35900000      8.38200000    -10.34700000
H      4.85300000      8.25400000    -10.25800000
O      4.46400000      5.36500000     -7.20300000
H      4.44600000      4.67200000     -7.86300000
H      3.81800000      5.09200000     -6.55200000
O      9.78200000      9.86300000      2.42900000
H      9.19200000      9.45400000      3.06200000
H      9.46500000      9.56200000      1.57800000
O     -5.29600000      7.71900000    -16.05500000
H     -6.18900000      7.48500000    -15.80300000
H     -4.77700000      7.57200000    -15.26400000
O    -14.63600000     10.73000000      3.14800000
H    -15.41400000     10.74300000      2.59000000
H    -14.25800000      9.86200000      3.01100000
O     -4.12200000    -12.44100000     -5.47000000
H     -4.12800000    -11.76000000     -6.14300000
H     -5.01000000    -12.43500000     -5.11500000
O     -0.07700000     -1.43200000    -11.22700000
H     -0.71200000     -0.90300000    -10.74300000
H     -0.60000000     -2.12600000    -11.62800000
O     -7.27200000    -10.38100000     12.17600000
H     -7.09400000    -10.27300000     11.24100000
H     -8.22500000    -10.45400000     12.23100000
O      2.67200000      0.27300000    -16.10300000
H      2.56700000     -0.08900000    -16.98300000
H      3.61900000      0.28800000    -15.96200000
O      6.01900000     -8.28300000    -12.22400000
H      6.77800000     -8.38800000    -12.79700000
H      5.30500000     -8.71700000    -12.69100000
O      1.40600000     -8.23600000    -10.85500000
H      1.70400000     -9.14300000    -10.79300000
H      1.50500000     -7.89100000     -9.96700000
O      4.90300000      5.46000000    -14.75200000
H      4.70200000      6.16200000    -15.37100000
H      5.33100000      4.78800000    -15.28300000
O     -9.52000000     -5.18500000      4.45800000
H    -10.42500000     -4.93600000      4.64300000
H     -9.15300000     -4.42900000      3.99900000
O      1.33400000     -3.82700000      5.63900000
H      1.49900000     -3.63000000      4.71700000
H      0.87000000     -4.66400000      5.62500000
O     15.73600000      4.12000000      5.69300000
H     14.95100000      3.76300000      6.10900000
H     16.04900000      4.78700000      6.30500000
O     10.30500000      0.49600000      7.72200000
H     10.81800000      0.70500000      6.94200000
H      9.43500000      0.85100000      7.54000000
O     -2.45500000      0.11100000     -9.94900000
H     -2.73800000     -0.80300000     -9.91200000
H     -3.23300000      0.59100000    -10.23200000
O      2.67300000    -11.98800000     -2.95200000
H      2.41800000    -12.86400000     -2.66100000
H      2.85000000    -11.50900000     -2.14300000
O     -4.60100000     -5.10400000     13.79400000
H     -4.99800000     -5.93500000     14.05500000
H     -4.26600000     -4.73200000     14.61000000
O     -8.24400000    -13.44300000     -1.95900000
H     -8.87300000    -12.72100000     -1.96700000
H     -8.73200000    -14.18200000     -1.59600000
O     -3.45200000      2.44500000    -15.53300000
H     -4.02100000      3.10300000    -15.13300000
H     -3.12300000      2.86400000    -16.32800000
O    -12.42200000      0.97400000     -6.37500000
H    -12.12100000      1.49700000     -5.63100000
H    -12.56800000      0.10100000     -6.01000000
O     -0.04500000     -5.46600000     16.72500000
H      0.11400000     -4.53500000     16.87600000
H      0.68200000     -5.90800000     17.16300000
O     -4.74600000    -11.05200000     -2.67700000
H     -3.88500000    -11.12000000     -3.09000000
H     -4.67800000    -10.28500000     -2.10900000
O      5.68000000     10.51000000     10.88800000
H      5.87500000     10.70600000      9.97100000
H      5.60700000      9.55600000     10.91800000
O     -5.91800000    -13.44000000     -3.30500000
H     -6.73800000    -13.27700000     -2.83900000
H     -5.36000000    -12.69700000     -3.07500000
O     -6.57200000    -17.18600000      0.53000000
H     -6.38700000    -16.32300000      0.90200000
H     -7.48500000    -17.35500000      0.76200000
O     -6.76800000    -10.55400000      9.57900000
H     -5.89600000    -10.23500000      9.34800000
H     -7.16800000    -10.78700000      8.74100000
O    -10.80400000      4.08300000      8.82400000
H    -10.41800000      4.42000000      9.63300000
H    -10.18800000      3.41400000      8.52500000
O     -2.31600000     10.83500000     -2.45300000
H     -1.57100000     10.35900000     -2.81900000
H     -2.30200000     10.62300000     -1.52000000
O      7.67500000     -1.42500000      0.07900000
H      7.12600000     -1.22700000     -0.68000000
H      7.25700000     -0.96200000      0.80500000
O     -2.07200000     -6.03000000     13.16500000
H     -1.72500000     -5.42800000     12.50600000
H     -3.01100000     -5.84400000     13.18800000
O      3.63600000     -3.89600000      9.62900000
H      3.77200000     -3.02700000     10.00700000
H      3.54100000     -4.47400000     10.38600000
O      3.92900000     -8.90200000    -13.71600000
H      3.92100000     -8.85800000    -14.67200000
H      3.32700000     -9.61500000    -13.50400000
O    -14.50700000     -4.23200000     -5.95300000
H    -13.70500000     -4.46800000     -5.48700000
H    -15.19400000     -4.28100000     -5.28700000
O      1.39400000    -10.47700000      8.64300000
H      0.76100000    -10.05400000      9.22400000
H      0.99600000    -10.42200000      7.77500000
O    -17.99200000     -2.75800000     -4.33600000
H    -18.38000000     -2.83300000     -3.46400000
H    -17.12600000     -2.38200000     -4.18000000
O    -11.12000000     -7.58100000      9.50700000
H    -11.00600000     -6.63100000      9.52600000
H    -11.27200000     -7.82300000     10.42000000
O      2.00000000     -5.03800000     -2.36000000
H      2.27700000     -5.56700000     -1.61100000
H      1.08400000     -5.28000000     -2.49900000
O    -10.68700000     -8.44300000      3.06900000
H    -10.75400000     -7.53000000      2.78900000
H    -11.52600000     -8.83200000      2.82000000
O     -1.01400000     12.91700000     -0.34900000
H     -0.47700000     12.43500000     -0.97800000
H     -1.69000000     13.33600000     -0.88300000
O     14.50100000     -0.99400000     -5.31600000
H     14.72500000     -1.06900000     -4.38800000
H     14.21600000     -0.08600000     -5.42100000
O     10.58400000    -10.92700000     -8.10200000
H     11.51200000    -11.07100000     -8.28500000
H     10.12700000    -11.37800000     -8.81200000
O     12.61400000    -11.20500000      1.57900000
H     12.86400000    -10.53800000      2.21700000
H     11.71700000    -11.44100000      1.81600000
O     -6.68000000      8.60800000     -8.73100000
H     -7.59800000      8.36100000     -8.62300000
H     -6.46700000      8.35300000     -9.62900000
O     -8.59700000     -7.67800000     -9.92800000
H     -8.95600000     -6.79600000    -10.02300000
H     -9.35500000     -8.22500000     -9.72500000
O      3.91100000     -3.50200000     -5.54300000
H      3.04600000     -3.10700000     -5.43600000
H      4.51000000     -2.88600000     -5.12200000
O     -8.22300000     -7.93600000      1.32000000
H     -9.15500000     -8.15300000      1.31000000
H     -7.78000000     -8.78500000      1.34900000
O     -0.21900000     -8.76300000      7.10300000
H     -0.75100000     -9.54400000      6.94800000
H     -0.85600000     -8.05800000      7.21500000
O     -1.02900000     -3.12300000    -13.43200000
H     -1.92500000     -3.25800000    -13.74100000
H     -0.52800000     -2.93600000    -14.22500000
O     -8.23800000     -8.18100000    -12.76000000
H     -8.84500000     -8.00200000    -12.04200000
H     -8.40100000     -9.09600000    -12.98900000
O    -14.40000000      0.16300000      5.42400000
H    -15.00800000      0.89900000      5.48000000
H    -14.41300000     -0.08800000      4.50000000
O      7.51300000     -7.39100000      4.15000000
H      6.96900000     -6.97800000      4.82200000
H      8.30400000     -6.85200000      4.11800000
O     -1.64100000      0.45900000     15.41300000
H     -1.62100000     -0.46500000     15.16300000
H     -2.41500000      0.53900000     15.97000000
O      0.78100000      2.27600000    -11.06600000
H      0.31000000      3.02400000    -11.43500000
H      1.19900000      1.86100000    -11.82100000
O     15.51600000     -7.36300000      0.82300000
H     16.16900000     -7.41100000      0.12400000
H     15.95200000     -7.74600000      1.58400000
O     15.81300000     -3.92600000     -3.33500000
H     15.49300000     -4.50800000     -4.02500000
H     16.55700000     -3.47200000     -3.73100000
O      4.25100000     -0.02200000     -8.74300000
H      4.21100000      0.57200000     -7.99300000
H      3.36900000     -0.00000000     -9.11200000
O     13.48300000      6.89000000      8.87000000
H     13.80200000      7.77300000      9.06000000
H     13.27900000      6.52000000      9.72900000
O      2.74200000    -10.47500000    -11.11400000
H      3.49000000    -10.88800000    -10.68300000
H      2.64600000    -10.95300000    -11.93800000
O    -14.80700000     -7.30700000     -2.65200000
H    -15.61100000     -7.75800000     -2.90800000
H    -14.77000000     -7.40400000     -1.70100000
O      2.29600000    -13.45100000      7.39500000
H      2.80700000    -13.76000000      8.14300000
H      2.27100000    -14.19700000      6.79700000
O      0.83900000     -5.05600000    -10.78600000
H      0.83000000     -5.92000000    -10.37300000
H      1.49300000     -5.13100000    -11.48100000
O    -11.81000000      4.31200000      1.40200000
H    -10.90600000      4.62500000      1.43600000
H    -12.31500000      4.99000000      1.85100000
O     15.53600000     -4.22600000     -7.73800000
H     14.85900000     -3.55100000     -7.78200000
H     15.43400000     -4.61300000     -6.86900000
O      4.45700000    -13.22600000     -5.79200000
H      4.54100000    -13.10600000     -6.73800000
H      5.23000000    -12.79600000     -5.42700000
O     -4.89200000    -10.32200000    -14.02500000
H     -5.03500000     -9.38200000    -14.13200000
H     -3.97500000    -10.39600000    -13.76000000
O      9.25400000      7.09000000     -5.86000000
H      9.31800000      6.15800000     -5.65100000
H      8.39200000      7.35000000     -5.53700000
O     10.82300000     -0.33700000     12.10800000
H     10.79100000     -0.41600000     11.15500000
H     11.40800000     -1.04200000     12.38700000
O      3.55500000    -12.58300000     -0.05800000
H      4.48500000    -12.50500000     -0.26800000
H      3.29200000    -11.69900000      0.19800000
O     12.40800000      4.73900000    -11.60600000
H     12.25100000      4.44700000    -10.70800000
H     11.56900000      4.61500000    -12.04800000
O     -5.70700000      9.78800000      5.63400000
H     -4.97600000      9.40000000      6.11500000
H     -5.64700000     10.72500000      5.82300000
O     -8.05900000     13.23000000      2.97200000
H     -8.98900000     13.23900000      3.20100000
H     -7.86200000     12.30700000      2.81100000
O      7.23500000      3.88100000      3.19200000
H      7.22300000      3.04100000      2.73400000
H      6.32900000      4.01200000      3.47400000
O      1.61800000    -10.78100000     -7.96900000
H      0.85100000    -11.34500000     -8.07000000
H      1.59000000    -10.50000000     -7.05500000
O      3.56900000     15.66300000     -6.41200000
H      2.61500000     15.69800000     -6.47400000
H      3.78100000     14.73300000     -6.50200000
O     12.69200000     -2.15900000     -3.12300000
H     13.56400000     -1.79600000     -2.97000000
H     12.76400000     -2.61100000     -3.96300000
O     -9.66200000      2.38200000      0.62600000
H    -10.55700000      2.08800000      0.79400000
H     -9.52500000      3.09800000      1.24700000
O     -7.61600000     -1.29600000      8.74600000
H     -7.31000000     -0.73800000      9.46100000
H     -7.11500000     -1.00500000      7.98400000
O      9.91500000     -3.93500000     -5.93600000
H      9.52100000     -3.46800000     -5.19800000
H      9.25600000     -4.58100000     -6.18900000
O      7.74600000    -11.05100000     -2.96200000
H      7.59200000    -10.11400000     -2.84100000
H      8.69600000    -11.14800000     -2.89900000
O      7.86000000    -13.14000000     -8.02100000
H      7.89600000    -12.68500000     -7.17900000
H      7.54500000    -14.01800000     -7.80600000
O    -16.48200000      8.37800000     -0.60800000
H    -15.56000000      8.35300000     -0.86200000
H    -16.94200000      7.95100000     -1.33000000
O     -6.81100000     -8.05100000     -1.44200000
H     -6.01200000     -8.27900000     -0.96700000
H     -6.67000000     -7.14800000     -1.72800000
O    -15.57100000     -1.70000000      7.40300000
H    -14.90800000     -2.38800000      7.45400000
H    -15.20100000     -1.05400000      6.80100000
O     -8.03900000     -3.97800000      9.46800000
H     -7.32600000     -4.46700000      9.05700000
H     -7.91400000     -3.07700000      9.16900000
O     -8.91800000      8.64000000    -12.98500000
H     -8.05300000      8.50100000    -12.59800000
H     -9.38800000      7.82300000    -12.82000000
O      6.00200000     -1.44200000     12.65200000
H      6.33300000     -2.21100000     13.11700000
H      5.38600000     -1.04000000     13.26400000
O     -8.53700000     -3.17200000      2.94900000
H     -8.18800000     -3.73900000      2.26200000
H     -8.80500000     -2.37600000      2.49000000
O    -12.03200000      1.66500000     -1.07400000
H    -11.73200000      1.06500000     -1.75600000
H    -11.86200000      2.53700000     -1.43000000
O     -8.40800000      2.79700000    -13.58000000
H     -9.25800000      2.48300000    -13.27300000
H     -8.60200000      3.25100000    -14.40000000
O     -9.11200000     -2.82000000     -1.98200000
H     -9.52400000     -3.37800000     -1.32200000
H     -9.00400000     -1.97500000     -1.54800000
O      8.58900000      5.02400000     -2.33600000
H      8.81300000      4.63200000     -3.18000000
H      7.63300000      5.00500000     -2.30900000
O      1.08100000      8.03500000     -2.05800000
H      0.85900000      7.81600000     -1.15200000
H      0.46900000      7.52200000     -2.58500000
O     -2.55900000    -10.08200000    -12.78500000
H     -1.84800000     -9.58100000    -13.18400000
H     -2.78200000     -9.59200000    -11.99300000
O      7.42600000    -12.72700000     -5.15300000
H      7.48200000    -12.09800000     -4.43300000
H      7.90300000    -13.49500000     -4.83700000
O     -6.01500000      0.18100000     -0.68100000
H     -5.55000000      0.37800000      0.13200000
H     -5.43500000      0.50000000     -1.37300000
O      4.52200000      4.15100000      0.60200000
H      4.56900000      4.38600000      1.52900000
H      5.08700000      3.38400000      0.52000000
O     11.58800000     11.60000000      0.09800000
H     11.65400000     10.95200000      0.79900000
H     11.69600000     11.09400000     -0.70800000
O      9.78100000      4.00900000      2.68400000
H      9.91900000      4.60800000      1.95100000
H      8.87800000      4.17100000      2.95800000
O      4.67800000     -0.37600000     14.87700000
H      3.86900000      0.00200000     14.53200000
H      4.41800000     -0.78500000     15.70200000
O     10.24000000     -0.85500000     -3.03100000
H     11.10800000     -1.24800000     -2.93800000
H     10.17400000     -0.63600000     -3.96000000
O     -1.32000000     -8.61000000     12.92400000
H     -1.51200000     -7.67600000     13.00500000
H     -0.36700000     -8.65200000     12.84100000
O     -7.50100000     -2.29400000    -10.99600000
H     -7.57200000     -1.65200000    -11.70200000
H     -7.96100000     -1.89000000    -10.25900000
O     -0.18600000     13.47200000      7.32500000
H     -1.13500000     13.38800000      7.41700000
H     -0.01800000     14.40900000      7.42200000
O     -1.95400000     -6.60700000      9.49000000
H     -1.63100000     -5.99200000     10.14800000
H     -1.73100000     -6.20000000      8.65200000
O     -1.86600000    -13.75900000     -1.08600000
H     -2.68300000    -13.66700000     -1.57600000
H     -2.13800000    -14.07200000     -0.22300000
O     -7.72700000     -4.89900000    -15.93800000
H     -7.01300000     -5.09600000    -15.33100000
H     -7.43600000     -4.11400000    -16.40300000
O     -8.77300000    -10.02400000     -1.89500000
H     -8.24700000    -10.51100000     -2.53000000
H     -8.15300000     -9.42500000     -1.48000000
O     -3.56100000     -4.23100000     16.29800000
H     -3.20200000     -4.80900000     16.97100000
H     -4.03600000     -3.55900000     16.78700000
O     16.88300000     -6.34100000     -2.06600000
H     16.52000000     -5.46700000     -2.20700000
H     17.81400000     -6.19100000     -1.90100000
O     -7.51600000      4.76600000    -11.79900000
H     -7.81900000      4.61900000    -10.90300000
H     -7.85200000      4.01700000    -12.29100000
O     -6.76800000      8.23000000    -11.76900000
H     -6.45300000      7.33000000    -11.69300000
H     -5.98300000      8.74500000    -11.95600000
O      4.82500000    -13.93200000     -2.85400000
H      4.51900000    -13.53400000     -3.66800000
H      4.83300000    -13.21200000     -2.22300000
O     -4.40700000    -11.17300000      5.66100000
H     -5.21500000    -10.66200000      5.70700000
H     -4.68000000    -12.07000000      5.85600000
O     15.96300000      0.38400000     -7.39100000
H     15.10300000      0.07100000     -7.11100000
H     15.96000000      1.31700000     -7.17600000
O    -12.31500000      1.57300000      6.95200000
H    -12.93300000      1.17600000      6.33800000
H    -12.85000000      2.15900000      7.48600000
O     13.49200000      2.69500000      7.42500000
H     12.84400000      2.34100000      6.81600000
H     13.93000000      1.92400000      7.78500000
O      7.80300000      0.46900000    -12.37300000
H      8.52500000      0.08100000    -11.87800000
H      7.03500000     -0.04000000    -12.11600000
O      5.17700000     10.11700000      2.40700000
H      4.75600000     10.80000000      2.93000000
H      5.63400000     10.59400000      1.71400000
O    -12.13500000      4.62200000     -7.21800000
H    -11.24400000      4.41200000     -6.94000000
H    -12.64900000      4.59800000     -6.41000000
O     11.89400000      2.15900000     11.29800000
H     12.01200000      1.54800000     12.02500000
H     11.02700000      1.95200000     10.94900000
O     -2.25900000      9.64600000    -13.25900000
H     -1.78200000      9.71000000    -12.43200000
H     -2.41300000     10.55400000    -13.51800000
O      3.48700000     -4.52800000     14.91700000
H      2.84300000     -5.09700000     14.49600000
H      3.58400000     -3.78900000     14.31600000
O     -9.00100000     -1.07300000     -9.20100000
H     -9.68100000     -1.30300000     -8.56900000
H     -8.97200000     -0.11600000     -9.18500000
O      5.97900000     -0.79100000    -10.51600000
H      5.22200000     -0.68600000     -9.94000000
H      5.93600000     -1.70200000    -10.80500000
O      6.77200000     11.71900000     12.97200000
H      6.40900000     12.52200000     12.59700000
H      6.73800000     11.08400000     12.25700000
O     14.97100000     -1.00900000      8.42900000
H     15.05600000     -1.36500000      7.54500000
H     15.36300000     -1.67600000      8.99400000
O     -8.64300000     -4.37800000    -12.33300000
H     -8.38600000     -3.59600000    -11.84500000
H     -7.89000000     -4.56900000    -12.89300000
O      4.13200000     12.48600000      3.47100000
H      4.88800000     13.07000000      3.52400000
H      3.81300000     12.42600000      4.37200000
O     -2.30500000    -14.32900000     -7.87500000
H     -2.09700000    -14.68700000     -7.01200000
H     -3.26200000    -14.32300000     -7.90700000
O     -5.32100000     -7.85500000     11.58700000
H     -4.86700000     -7.59200000     10.78700000
H     -6.19900000     -8.10100000     11.29600000
O     -8.46100000      4.58700000     -9.15500000
H     -9.04900000      3.93300000     -8.77700000
H     -8.70700000      5.40700000     -8.72700000
O      1.52000000     -8.92500000     12.44700000
H      1.52800000     -9.82700000     12.12600000
H      2.39100000     -8.79700000     12.82200000
O    -10.29400000     -2.34500000     12.35900000
H    -10.03500000     -1.88400000     13.15600000
H    -10.42400000     -1.65200000     11.71200000
O    -15.22800000      8.02900000      2.54800000
H    -15.72100000      7.90100000      3.35900000
H    -15.70500000      8.71600000      2.08300000
O     -8.69400000      7.22300000      7.75600000
H     -8.56700000      6.52500000      7.11400000
H     -9.63600000      7.22000000      7.92900000
O      4.08800000      8.97100000    -14.68200000
H      4.13500000      9.67200000    -15.33200000
H      4.90800000      9.04300000    -14.19300000
O     -7.19100000      5.43600000     12.70300000
H     -6.87500000      5.02200000     13.50700000
H     -6.99100000      4.80200000     12.01400000
O    -10.33000000     12.90400000     -4.35800000
H    -10.90400000     13.66900000     -4.32500000
H    -10.68100000     12.31200000     -3.69300000
O      2.02500000      6.22600000     -9.98400000
H      2.81600000      6.21200000    -10.52200000
H      1.97500000      7.12400000     -9.65600000
O    -10.29100000      3.20000000      5.69800000
H    -10.93600000      3.88400000      5.51600000
H    -10.62700000      2.75400000      6.47500000
O     -0.00400000     -0.94200000    -16.86900000
H     -0.79500000     -0.53000000    -17.21700000
H      0.65900000     -0.25200000    -16.89900000
O      0.47500000      5.06900000     -0.46200000
H     -0.02600000      5.03200000      0.35200000
H     -0.01100000      5.68000000     -1.01600000
O     10.78300000     -2.01500000     -8.47600000
H     11.24200000     -2.11600000     -9.30900000
H     10.71800000     -1.06800000     -8.35100000
O     -1.77600000     -5.41600000     -8.83300000
H     -1.72200000     -5.52400000     -7.88400000
H     -2.43300000     -6.05500000     -9.10900000
O     -2.85500000     -6.76600000    -17.41300000
H     -3.50300000     -6.14100000    -17.73700000
H     -2.36600000     -6.28100000    -16.74700000
O      6.52400000     -7.59900000     -9.48100000
H      5.95700000     -8.09500000     -8.89000000
H      6.42200000     -8.03000000    -10.32900000
O      5.44500000     -0.29400000    -16.44500000
H      6.21600000      0.16700000    -16.11400000
H      5.73400000     -0.67800000    -17.27300000
O     12.22200000     10.04600000     -4.74200000
H     12.24800000      9.35200000     -5.40100000
H     11.86000000     10.80200000     -5.20500000
O    -10.94100000     -0.32300000     -2.57700000
H    -10.37700000     -0.57500000     -1.84600000
H    -11.40500000     -1.12700000     -2.81000000
O     -0.17800000     17.06900000      0.38000000
H     -0.81700000     16.59700000      0.91400000
H      0.51300000     16.42800000      0.21200000
O    -16.44600000      5.34500000     -6.84700000
H    -15.68900000      4.81200000     -7.09300000
H    -16.51000000      6.00400000     -7.53800000
O     10.41800000    -11.38200000     -3.14900000
H     11.06900000    -11.08000000     -2.51600000
H     10.75500000    -11.09200000     -3.99600000
O      0.83600000      0.88700000     10.49600000
H      1.76000000      0.83500000     10.74200000
H      0.56900000     -0.02400000     10.37600000
O     -5.77300000      1.54400000    -13.78400000
H     -6.43900000      2.22000000    -13.66200000
H     -5.44000000      1.69400000    -14.66900000
O    -17.11700000     -4.84300000      2.08300000
H    -17.27600000     -4.18300000      2.75800000
H    -17.98900000     -5.07000000      1.76000000
O     -9.41900000      7.12600000     12.62000000
H     -8.70600000      6.49000000     12.56000000
H     -9.41100000      7.40800000     13.53500000
O      6.82100000      6.39600000     12.70900000
H      7.46600000      6.99600000     13.08500000
H      6.00600000      6.89700000     12.70000000
O    -10.38200000      1.56800000     -4.46400000
H     -9.55900000      1.11500000     -4.64700000
H    -10.73200000      1.12600000     -3.69000000
O     -1.08800000     11.83500000     12.63500000
H     -0.31400000     11.85300000     13.19900000
H     -1.13300000     10.93200000     12.32000000
O      8.02600000     -2.92000000      9.30400000
H      8.67900000     -3.24100000      9.92500000
H      7.86400000     -2.01600000      9.57300000
O     14.75900000     -2.47500000      5.92800000
H     14.17400000     -1.80600000      5.57400000
H     15.04700000     -2.97300000      5.16300000
O      5.88500000      4.02500000     -2.56800000
H      6.10600000      3.33800000     -3.19700000
H      5.87500000      3.58000000     -1.72100000
O     -1.22000000     12.89700000     -3.78600000
H     -1.60300000     12.18300000     -3.27800000
H     -1.89600000     13.12600000     -4.42500000
O    -12.08800000      7.20400000     -8.27600000
H    -12.51900000      7.27800000     -9.12700000
H    -12.43600000      6.39600000     -7.90000000
O     -2.09600000     -5.28100000      6.97700000
H     -2.09400000     -4.32400000      6.98600000
H     -2.05300000     -5.51200000      6.05000000
O     11.33100000     -5.41200000      9.55100000
H     11.06900000     -5.76500000      8.70100000
H     10.50800000     -5.15700000      9.96900000
O      6.94700000     -6.78600000    -14.58600000
H      7.62500000     -7.41900000    -14.82000000
H      6.50800000     -6.58700000    -15.41300000
O     -7.49400000      6.12900000    -14.27200000
H     -7.63200000      5.74400000    -13.40700000
H     -8.22300000      5.80200000    -14.79900000
O     12.97200000     -8.57300000     10.40500000
H     13.55800000     -8.77200000      9.67600000
H     12.11100000     -8.46700000      9.99900000
O     -3.58200000     -1.65300000     10.00700000
H     -3.76900000     -0.77800000     10.34700000
H     -4.36700000     -2.16200000     10.21100000
O      6.63900000     -3.89100000     13.76200000
H      6.78500000     -4.82400000     13.92100000
H      7.29300000     -3.45000000     14.30400000
O    -11.36700000      1.49100000      3.25700000
H    -10.52300000      1.04500000      3.20100000
H    -11.24800000      2.14300000      3.94800000
O     -7.88100000     12.50700000      8.03100000
H     -8.57100000     13.17000000      8.06400000
H     -8.25800000     11.79400000      7.51600000
O      4.18300000      5.93700000     -3.19700000
H      3.82100000      5.84100000     -2.31600000
H      4.98900000      5.42200000     -3.18200000
O     -1.66200000     -5.96800000    -12.63800000
H     -2.57200000     -5.72200000    -12.46900000
H     -1.20700000     -5.13500000    -12.75900000
O      6.90200000     12.18200000     -1.44200000
H      7.40300000     12.62700000     -0.75800000
H      6.64000000     12.88200000     -2.04000000
O    -13.51100000     -4.62800000     10.36700000
H    -13.22300000     -4.13100000     11.13300000
H    -12.76000000     -4.60800000      9.77400000
O      3.57700000    -12.55300000     -8.36300000
H      2.78600000    -13.08200000     -8.25700000
H      3.25200000    -11.67200000     -8.54900000
O      6.07500000     12.01000000     -9.29900000
H      5.37100000     12.13900000     -9.93500000
H      6.74500000     11.52400000     -9.77900000
O      4.27800000      5.40600000     14.32600000
H      3.53600000      5.91700000     14.00300000
H      4.98500000      6.04300000     14.42400000
O     -1.52400000      4.47700000      1.45800000
H     -1.62400000      5.42900000      1.47200000
H     -2.24200000      4.16800000      0.90600000
O      4.70300000      8.12100000     13.24500000
H      5.05400000      8.61900000     13.98400000
H      3.89800000      8.58000000     13.00900000
O     -7.69700000      8.34000000     -0.95000000
H     -7.10800000      8.00300000     -0.27500000
H     -8.56900000      8.06200000     -0.66700000
O     12.02100000    -10.71100000     -1.02000000
H     12.63100000    -10.97400000     -0.33000000
H     11.67000000     -9.87200000     -0.72200000
O      9.18700000     12.91100000      0.11100000
H      9.38000000     13.74200000     -0.32500000
H      9.99900000     12.41000000      0.04000000
O      1.95600000      6.80500000     -4.85700000
H      1.06900000      6.62800000     -4.54400000
H      2.52500000      6.35100000     -4.23500000
O     -7.34700000     -0.18000000     16.66100000
H     -8.01700000     -0.77000000     17.00500000
H     -6.90200000     -0.69000000     15.98500000
O     -7.63600000     -8.83000000     -7.62600000
H     -8.23200000     -8.72900000     -6.88500000
H     -8.12500000     -8.48900000     -8.37500000
O      0.23400000    -11.73200000      0.02900000
H      1.09500000    -11.45700000      0.34300000
H      0.41700000    -12.45200000     -0.57400000
O     -9.91900000     -5.23600000     -9.98600000
H    -10.16700000     -4.35400000     -9.70800000
H     -9.70200000     -5.14300000    -10.91400000
O     -1.69300000      6.68200000     -0.63900000
H     -1.57700000      7.63200000     -0.63500000
H     -2.62500000      6.55500000     -0.81700000
O     12.32700000     -5.84100000      5.91500000
H     11.53000000     -5.50800000      6.32800000
H     12.82800000     -6.22500000      6.63500000
O      1.55800000      1.91100000     -4.24500000
H      1.02600000      1.98200000     -3.45300000
H      1.30300000      1.07300000     -4.63100000
O      3.03300000      8.96700000     -9.54400000
H      2.31300000      9.57100000     -9.36100000
H      3.52200000      8.92100000     -8.72200000
O     -7.99100000     -7.45300000     10.38900000
H     -8.34200000     -7.72500000      9.54100000
H     -8.72200000     -7.56400000     10.99700000
O     -9.91400000     -1.29100000     -6.20300000
H     -9.38200000     -0.60200000     -6.60000000
H     -9.34300000     -1.68400000     -5.54300000
O     -6.98400000    -10.12100000      6.27000000
H     -7.56200000    -10.24800000      5.51700000
H     -7.49500000     -9.58500000      6.87600000
O     -5.58600000      7.44500000     13.40000000
H     -6.03600000      6.73400000     12.94300000
H     -5.47200000      7.12100000     14.29300000
O     -9.12000000      0.03800000      3.01300000
H     -9.07600000     -0.29000000      3.91100000
H     -8.29100000      0.50000000      2.88500000
O      4.78600000      7.27000000      1.03100000
H      4.47100000      8.15600000      0.85000000
H      4.28000000      6.71100000      0.44300000
O     -5.82200000      7.30400000      8.13400000
H     -5.78700000      6.35300000      8.03600000
H     -6.73400000      7.53000000      7.95400000
O     -4.38400000      0.65200000     17.11500000
H     -3.85800000      0.45600000     17.89000000
H     -5.07500000      1.23200000     17.43400000
O      7.94100000      0.64200000     -5.97600000
H      8.66800000      0.02000000     -5.96000000
H      7.69400000      0.69800000     -6.89900000
O      5.87200000      3.69300000    -16.44200000
H      6.18500000      2.89400000    -16.86800000
H      5.04900000      3.89400000    -16.88700000
O     -6.87800000     -2.12200000     14.87200000
H     -7.00400000     -2.76200000     14.17100000
H     -5.93100000     -1.98800000     14.90600000
O     -3.76700000      1.04200000      6.53400000
H     -3.90300000      1.44000000      7.39400000
H     -4.48300000      0.41300000      6.44600000
O     -3.19200000     14.78800000     -0.66500000
H     -3.86700000     14.28200000     -0.21400000
H     -3.52400000     14.88900000     -1.55700000
O     17.49900000     -2.22200000      1.40500000
H     18.36800000     -2.10200000      1.78800000
H     16.98400000     -1.49000000      1.74500000
O      2.35400000    -15.52300000     -5.97300000
H      3.09200000    -14.91500000     -5.92800000
H      1.95000000    -15.34700000     -6.82300000
O     12.75000000      6.05700000      1.65800000
H     11.83200000      6.29700000      1.53100000
H     13.16700000      6.85900000      1.97200000
O      7.93000000     10.07300000     -5.76900000
H      7.87600000     10.96500000     -6.11200000
H      8.05800000      9.52600000     -6.54300000
O      4.19900000     12.71800000     -6.55400000
H      3.95200000     11.90900000     -6.10600000
H      4.89200000     12.45500000     -7.15900000
O      2.29400000     -4.48500000    -17.39400000
H      2.55100000     -4.88400000    -18.22500000
H      2.98300000     -3.84700000    -17.21100000
O      0.61300000     16.17700000      7.26600000
H     -0.19900000     16.30100000      7.75800000
H      1.24000000     16.76600000      7.68600000
O     -4.96200000     10.85500000      1.96500000
H     -4.54200000     11.40700000      2.62500000
H     -4.37600000     10.10300000      1.87500000
O     17.41700000     -1.15200000     -1.32000000
H     18.18800000     -0.72400000     -1.69100000
H     17.74200000     -1.59000000     -0.53300000
O     13.87100000     10.15300000      6.69200000
H     12.91500000     10.18300000      6.73000000
H     14.11000000     10.86700000      6.10000000
O      0.63700000      8.70600000     15.03500000
H      0.76400000      8.99300000     15.93900000
H      1.07800000      9.37200000     14.50700000
O      3.08600000     -6.51500000    -12.62900000
H      3.57400000     -7.11500000    -13.19400000
H      2.50700000     -7.08300000    -12.12100000
O    -10.62500000      7.18500000     -4.77000000
H    -10.74600000      6.24100000     -4.87100000
H     -9.89100000      7.39600000     -5.34600000
O     -2.77800000     -2.71500000     -9.28800000
H     -3.54200000     -3.18500000     -8.95200000
H     -2.10100000     -3.38700000     -9.37000000
O      4.64100000    -10.41200000      2.30600000
H      4.64100000     -9.48500000      2.07000000
H      5.49300000    -10.55500000      2.71700000
O      1.01100000      0.38700000     -7.27800000
H      1.58200000      1.13500000     -7.10000000
H      1.17500000      0.17500000     -8.19600000
O     -8.83000000      9.53500000     11.11000000
H     -8.29000000      9.20900000     10.38900000
H     -8.86300000      8.80800000     11.73200000
O     11.02900000     -8.40900000      0.50800000
H     11.32800000     -7.95900000      1.29800000
H     10.74900000     -7.70500000     -0.07700000
O     -5.88500000     -1.68900000     -7.70400000
H     -6.46400000     -2.39100000     -8.00100000
H     -5.21200000     -2.13500000     -7.19000000
O    -12.27800000     -4.56400000      5.17500000
H    -13.19800000     -4.76600000      5.34400000
H    -12.16500000     -3.66900000      5.49500000
O     -0.39700000     15.81600000     -6.34800000
H     -0.87300000     15.74300000     -7.17500000
H      0.11100000     15.00700000     -6.29100000
O      2.64100000    -11.23900000    -13.73600000
H      1.81400000    -11.64200000    -14.00000000
H      3.31200000    -11.85500000    -14.02800000
O     13.90800000      7.96500000     -2.96600000
H     13.02300000      7.65100000     -3.15300000
H     14.42700000      7.68000000     -3.71900000
O      0.37900000     13.13900000      4.50800000
H      0.42500000     12.93500000      5.44200000
H     -0.49700000     13.50400000      4.38400000
O     -6.01800000     -2.15200000      3.42400000
H     -5.55200000     -2.17000000      4.26000000
H     -6.71600000     -2.80000000      3.52500000
O     14.31200000      3.61400000      2.24600000
H     14.01400000      4.51000000      2.40200000
H     15.18500000      3.71600000      1.86500000
O      4.04400000    -11.03700000      7.42200000
H      3.15300000    -10.76200000      7.63700000
H      4.00500000    -11.99300000      7.41600000
O      8.89800000      1.28800000     -1.48700000
H      9.51400000      1.70200000     -2.09200000
H      8.82100000      0.38800000     -1.80300000
O      5.12300000      7.37200000      3.87300000
H      5.62400000      8.17100000      4.03600000
H      4.86000000      7.43700000      2.95500000
O     -6.03300000     -7.03700000     -6.36000000
H     -5.43400000     -7.63600000     -5.91500000
H     -6.69100000     -7.60700000     -6.75800000
O    -11.83300000     -2.17700000      5.85400000
H    -12.13500000     -1.40300000      5.37900000
H    -11.80700000     -1.90000000      6.77000000
O      1.80700000      2.73100000      8.82600000
H      1.12000000      2.77000000      8.16100000
H      1.41400000      2.24000000      9.54800000
O      9.23400000    -10.30400000     -5.94800000
H      8.36300000    -10.64800000     -5.75200000
H      9.48200000    -10.73400000     -6.76700000
O     -1.55900000      4.60100000      6.30500000
H     -2.25400000      4.64900000      6.96100000
H     -1.08100000      3.80000000      6.52000000
O      4.68200000    -10.42600000     12.80400000
H      4.99200000     -9.84500000     12.10900000
H      4.08400000    -11.03000000     12.36300000
O    -14.60300000      0.78800000     -0.60200000
H    -13.67600000      0.99100000     -0.73100000
H    -14.67200000      0.56600000      0.32700000
O     10.83900000     -4.64300000    -11.11200000
H      9.99700000     -4.18900000    -11.09900000
H     10.92500000     -5.01300000    -10.23300000
O      1.94500000     -3.06300000     -9.10800000
H      2.52600000     -3.50400000     -8.48800000
H      1.53500000     -3.77400000     -9.60000000
O      9.62800000      7.75600000    -14.35200000
H      9.36000000      7.41500000    -13.49800000
H      9.11200000      7.25400000    -14.98300000
O      0.67000000     -8.70900000     -3.11400000
H      0.54300000     -9.09000000     -2.24500000
H      0.21800000     -7.86600000     -3.07500000
O      5.83300000     10.87800000    -12.54100000
H      5.74800000     10.13500000    -11.94300000
H      6.66500000     11.28600000    -12.29900000
O      0.24100000     -3.58000000     12.71300000
H     -0.32800000     -3.95200000     12.03900000
H      1.12800000     -3.73400000     12.38800000
O     -8.67300000     -0.19400000     -0.74400000
H     -7.74600000      0.00100000     -0.87900000
H     -8.98400000      0.50500000     -0.16900000
O      1.32100000     13.61000000     -5.37000000
H      0.91200000     13.47800000     -4.51500000
H      1.04500000     12.85300000     -5.88700000
O      3.53100000     11.88000000      0.60100000
H      3.48900000     12.09000000      1.53400000
H      3.47100000     10.92500000      0.56700000
O     10.14800000      8.56400000     11.84400000
H     10.33500000      7.71800000     11.43800000
H      9.35900000      8.41100000     12.36400000
O     -8.43600000      1.46000000     -7.01800000
H     -9.03100000      1.60200000     -7.75400000
H     -7.58000000      1.73500000     -7.34500000
O     -1.20000000    -12.10500000      9.82700000
H     -0.37200000    -12.30700000      9.39100000
H     -1.29300000    -11.15600000      9.73800000
O      7.79500000    -13.87000000     -1.22700000
H      7.10100000    -13.38600000     -0.78000000
H      8.33500000    -14.22300000     -0.51900000
O      3.64000000     12.26900000    -11.04200000
H      3.93800000     11.70500000    -11.75600000
H      3.63700000     13.15000000    -11.41800000
O     12.04000000    -10.54500000     -5.33400000
H     12.23900000     -9.60900000     -5.35600000
H     11.35400000    -10.66000000     -5.99200000
O     -0.39100000      8.63900000    -15.14000000
H      0.29700000      8.33000000    -14.55000000
H     -0.90100000      9.25400000    -14.61200000
O     12.57400000      1.04900000     -9.88100000
H     12.88000000      0.20900000    -10.22100000
H     11.92400000      1.34400000    -10.51900000
O     -7.74300000      0.83400000     -3.73800000
H     -7.86700000     -0.10500000     -3.87400000
H     -6.93900000      1.04100000     -4.21500000
O      1.15800000     -8.68100000      1.27400000
H      1.19800000     -8.98900000      2.17900000
H      0.48100000     -8.00500000      1.28100000
O      7.64300000     15.23100000      1.61000000
H      8.54900000     15.53600000      1.63800000
H      7.13800000     16.00300000      1.35600000
O     -2.71300000     16.79800000      6.73500000
H     -2.64600000     16.27200000      5.93800000
H     -2.81300000     16.15600000      7.43800000
O      7.90500000    -12.14600000      7.91700000
H      7.60300000    -13.03300000      8.11300000
H      8.54800000    -12.26100000      7.21800000
O    -13.81300000      7.62000000     -0.94300000
H    -13.42800000      8.22600000     -0.31000000
H    -13.23500000      6.85800000     -0.92800000
O    -14.99600000     -4.38900000     -2.92700000
H    -15.94900000     -4.31600000     -2.98000000
H    -14.82700000     -5.33100000     -2.92800000
O      0.92000000     16.74900000      4.68400000
H      1.57300000     16.31700000      4.13400000
H      1.16000000     16.50600000      5.57800000
O     -0.45100000     -8.87300000     15.63100000
H      0.49600000     -8.98600000     15.70800000
H     -0.60300000     -8.74700000     14.69500000
O    -12.16100000     -5.70300000     -1.76300000
H    -11.68300000     -6.29200000     -2.34700000
H    -12.77100000     -6.27200000     -1.29400000
O    -15.50300000     -6.71900000      1.10100000
H    -16.07000000     -7.46400000      1.30000000
H    -15.98500000     -5.95800000      1.42400000
O      7.41800000     -0.19300000     10.58200000
H      7.24000000     -0.47900000     11.47800000
H      6.63900000      0.30400000     10.33000000
O     17.07000000      2.00900000     -0.89200000
H     16.88300000      1.35400000     -1.56500000
H     16.65200000      2.80800000     -1.21300000
O     14.96800000     -5.40600000     -5.45400000
H     14.90800000     -6.36100000     -5.43200000
H     14.06300000     -5.10800000     -5.36600000
O     12.85900000      3.25400000     -3.78200000
H     13.58600000      3.79400000     -4.09400000
H     12.63700000      3.62300000     -2.92800000
O     -3.10300000     11.95900000      6.96600000
H     -2.93900000     11.59600000      7.83700000
H     -3.72300000     12.67300000      7.11700000
O     -2.94300000    -10.22400000     -7.71500000
H     -2.56100000     -9.91600000     -8.53600000
H     -3.86500000    -10.37600000     -7.92100000
O     -0.54300000      3.62700000     17.00200000
H     -0.76800000      3.10000000     17.76800000
H     -1.16800000      3.35200000     16.33100000
O     -3.64500000      8.40900000     -4.89300000
H     -3.02800000      9.08900000     -4.62400000
H     -4.28200000      8.36600000     -4.18000000
O      3.96600000     -5.95000000     -4.06300000
H      3.38700000     -5.40800000     -3.52600000
H      4.42000000     -5.32700000     -4.63000000
O     -0.93900000     13.36500000    -11.85300000
H     -0.51300000     12.56300000    -11.55000000
H     -0.31300000     14.06000000    -11.64900000
O     -1.52000000    -11.55900000      6.68700000
H     -1.43200000    -12.50500000      6.56700000
H     -2.45800000    -11.39200000      6.59100000
O     -1.61100000      1.78200000     12.89000000
H     -1.92400000      2.17000000     13.70700000
H     -0.67600000      1.63600000     13.03600000
O      0.37000000      6.33300000     11.48800000
H      0.90200000      5.67500000     11.93500000
H      0.08200000      6.92200000     12.18600000
O     -0.52400000      9.87700000      7.02300000
H      0.11400000      9.90800000      7.73600000
H     -0.85200000     10.77400000      6.95600000
O      4.34200000      0.54600000    -12.39800000
H      3.70400000     -0.13100000    -12.62500000
H      5.01200000      0.08400000    -11.89300000
O      6.05400000     -9.40200000     14.83600000
H      5.52300000     -9.58400000     14.06000000
H      6.83600000     -8.96700000     14.49400000
O    -11.14300000    -11.93600000      2.55600000
H    -11.18700000    -12.81400000      2.17700000
H    -10.91400000    -11.36900000      1.81900000
O     -4.09500000     -8.03700000      8.97600000
H     -3.90600000     -8.97500000      8.94500000
H     -3.28600000     -7.64000000      9.29900000
O      3.76400000      3.63400000     16.52200000
H      3.88300000      3.86600000     15.60100000
H      3.57300000      4.46600000     16.95500000
O      4.03700000    -10.18900000     -5.00300000
H      3.54100000    -10.51100000     -4.25000000
H      3.80600000    -10.78600000     -5.71500000
O     11.21700000      0.81900000     -7.41100000
H     11.89200000      0.88000000     -8.08700000
H     10.65000000      1.57300000     -7.57000000
O     -3.02100000     17.31900000     -1.85700000
H     -2.25400000     16.89300000     -1.47300000
H     -3.09800000     18.14700000     -1.38300000
O     -7.51900000     14.29800000     -3.80000000
H     -8.20100000     13.63200000     -3.89100000
H     -7.99500000     15.12800000     -3.77800000
O     -2.24800000     -4.12400000     11.23600000
H     -1.84200000     -3.47100000     10.66700000
H     -3.17100000     -3.87300000     11.26900000
O     -9.75400000      3.92700000     -6.26900000
H     -9.79400000      3.01500000     -5.98000000
H     -8.84300000      4.18300000     -6.12600000
O     13.58700000     -2.44900000     -7.48900000
H     12.72300000     -2.20700000     -7.82200000
H     13.80200000     -1.76200000     -6.85900000
O     -0.28100000    -13.86000000     11.98300000
H     -0.63200000    -13.36800000     12.72600000
H     -0.74500000    -13.50700000     11.22300000
O     -2.36100000     -0.02900000      4.07800000
H     -2.77400000      0.30700000      4.87300000
H     -1.82800000      0.69900000      3.75900000
O      9.55100000     -6.47500000      7.33100000
H      8.71200000     -6.54500000      7.78500000
H      9.35700000     -5.96300000      6.54600000
O    -14.11100000      7.37200000     -6.11900000
H    -13.65200000      8.14400000     -6.44900000
H    -15.00500000      7.46600000     -6.44800000
O     -5.56700000     13.53300000     -6.81100000
H     -5.67100000     13.32100000     -7.73800000
H     -6.32900000     13.13700000     -6.38800000
O    -12.45600000      5.90500000      7.85500000
H    -13.26000000      5.69200000      8.32800000
H    -11.77300000      5.41300000      8.31000000
O     -2.17900000    -11.35200000     -3.78200000
H     -1.31100000    -11.75500000     -3.79200000
H     -2.70200000    -11.89500000     -4.37200000
O    -14.39600000     -1.94700000      3.68100000
H    -13.51800000     -2.26700000      3.47500000
H    -14.91900000     -2.74000000      3.80100000
O      1.27200000    -14.60600000     -8.27200000
H      0.63000000    -13.90800000     -8.40500000
H      0.78400000    -15.41400000     -8.43300000
O      4.13400000     -2.68000000      1.83600000
H      4.80000000     -3.35000000      1.67900000
H      4.60300000     -1.97700000      2.28600000
O     -4.52100000     14.29300000     -3.35200000
H     -5.45700000     14.31700000     -3.55200000
H     -4.19200000     13.53500000     -3.83500000
O      1.43200000      9.51900000      9.29700000
H      1.85000000     10.25100000      8.84300000
H      1.68700000      8.74700000      8.79200000
O     -9.42800000     10.02500000      7.09400000
H    -10.15100000     10.07100000      7.72000000
H     -9.01400000      9.18000000      7.26900000
O     -1.62600000      5.30000000     -8.21900000
H     -0.73000000      5.61500000     -8.33900000
H     -1.54200000      4.34700000     -8.17600000
O    -11.52300000     11.36500000     -2.58000000
H    -11.24500000     10.45000000     -2.60600000
H    -12.14300000     11.40700000     -1.85300000
O     -9.10000000      3.22900000     14.13600000
H     -9.87300000      3.62800000     14.53500000
H     -8.53500000      3.00700000     14.87700000
O    -11.49000000      3.63900000     -3.18500000
H    -12.02600000      4.02500000     -3.87800000
H    -10.93200000      3.00700000     -3.63800000
