# Supplementary material for: Integrated Multiscale Multilevel Approach to Open Shell Molecular Systems
Source: J Chem Theory Comput. 2023 Feb 13;19(5):1446–56. doi: 10.1021/acs.jctc.2c00805 (PMC10018740; doi:10.1021/acs.jctc.2c00805)
Supplement: Supplementary file 2 — ct2c00805_si_002.zip [file ct2c00805_si_002.zip › structures/PROXYL/frame171.xyz]

2543

C     -0.33900000     -1.77800000      0.74400000
H      0.63600000     -1.86800000      1.22300000
H     -1.00300000     -2.64000000      0.81300000
C     -0.02200000     -1.11300000     -0.65400000
C      1.32600000     -1.65300000     -1.11800000
H      1.17700000     -2.72800000     -1.21600000
H      2.11000000     -1.41900000     -0.39900000
H      1.57400000     -1.27500000     -2.11000000
C     -1.19900000     -1.53100000     -1.68100000
H     -0.93000000     -1.16900000     -2.67400000
H     -1.37700000     -2.60500000     -1.63400000
H     -2.15200000     -1.08800000     -1.39100000
N      0.10000000      0.33800000     -0.30100000
O      0.33300000      1.17900000     -1.23300000
C     -0.36400000      0.65700000      1.05800000
C      0.86900000      1.08500000      1.94700000
H      1.38500000      1.96700000      1.56800000
H      0.42900000      1.24800000      2.93100000
H      1.60800000      0.28500000      1.98100000
C     -1.30500000      1.85400000      0.91500000
H     -1.60000000      2.20800000      1.90300000
H     -2.18700000      1.64400000      0.30900000
H     -0.83900000      2.70800000      0.42300000
C     -0.98100000     -0.61800000      1.55600000
H     -0.91400000     -0.69900000      2.64100000
H     -2.04800000     -0.55300000      1.34400000
O      5.56600000     -2.93000000     16.26000000
H      5.87400000     -3.76300000     15.90400000
H      6.31300000     -2.33800000     16.16700000
O     -1.90200000    -17.10400000      4.28700000
H     -1.84400000    -16.35400000      3.69500000
H     -1.20500000    -17.69200000      3.99600000
O     -2.09200000      7.55100000    -13.03300000
H     -1.42200000      7.98500000    -12.50500000
H     -2.87200000      7.55300000    -12.47800000
O      6.03900000     15.03400000     -4.76400000
H      6.75000000     15.54700000     -5.14800000
H      5.28100000     15.61800000     -4.78900000
O    -11.93600000     -8.77200000      6.50900000
H    -11.38700000     -8.11500000      6.93700000
H    -11.93200000     -8.52200000      5.58500000
O     -9.28800000     -9.11800000      3.08200000
H     -9.45300000    -10.00300000      3.40800000
H     -8.34100000     -9.08400000      2.95000000
O     -2.89200000      1.68000000    -15.13300000
H     -3.30700000      0.87900000    -15.45300000
H     -2.03500000      1.69300000    -15.56000000
O     -2.81100000      2.37400000     12.20100000
H     -2.78600000      3.02700000     12.90000000
H     -1.99500000      1.88400000     12.30200000
O      5.11600000      3.56700000      1.52700000
H      5.82600000      2.96800000      1.75900000
H      4.81100000      3.25800000      0.67400000
O      7.71800000     -1.46900000     10.77100000
H      8.12600000     -2.20400000     11.22900000
H      8.08900000     -1.50100000      9.88900000
O    -13.45800000      0.69800000      3.26600000
H    -12.57700000      1.04100000      3.41900000
H    -13.39300000      0.23400000      2.43100000
O      0.59700000      6.72000000     12.04900000
H      0.61600000      7.31200000     11.29700000
H      1.32500000      7.00800000     12.59900000
O      9.54300000      3.30700000      8.00500000
H     10.05200000      4.04700000      7.67200000
H      8.91200000      3.11900000      7.31100000
O      8.10700000      1.93800000     16.11000000
H      8.72600000      2.24200000     16.77400000
H      8.39500000      2.36300000     15.30200000
O    -10.21100000      8.73800000     11.61500000
H     -9.56100000      8.14600000     11.23600000
H    -10.47400000      9.30200000     10.88900000
O     14.19500000     -0.39500000     -2.56400000
H     13.36600000     -0.18300000     -2.13400000
H     14.62100000      0.45200000     -2.69300000
O      7.34200000      3.22700000     10.34300000
H      8.18000000      3.32000000     10.79700000
H      7.58100000      3.07100000      9.42900000
O     -4.38800000     -7.19400000     -5.02100000
H     -3.81600000     -7.84400000     -4.61300000
H     -5.09700000     -7.07000000     -4.39000000
O     -5.48000000     -2.53100000     10.30100000
H     -4.94000000     -1.89200000     10.76500000
H     -5.72100000     -3.17200000     10.97000000
O      5.56400000     -2.86500000     12.34500000
H      5.27400000     -2.76400000     13.25200000
H      5.90300000     -2.00300000     12.10400000
O      9.85000000     -2.78800000      2.73700000
H     10.20300000     -2.53600000      3.59100000
H      9.90400000     -3.74300000      2.72800000
O    -15.15200000      3.84400000     -0.23000000
H    -14.72100000      3.16200000     -0.74500000
H    -14.68500000      3.84400000      0.60600000
O     12.17400000      5.12100000     -1.12400000
H     11.42600000      5.47900000     -0.64700000
H     12.47200000      5.84000000     -1.68000000
O      9.61600000      7.57900000     -4.76800000
H      8.99500000      8.07100000     -5.30500000
H     10.15300000      8.25000000     -4.34800000
O     -2.99000000     -9.48000000     10.60400000
H     -3.02900000    -10.43600000     10.61600000
H     -2.67700000     -9.24100000     11.47600000
O     14.29300000      0.87200000      0.93100000
H     15.18800000      0.67700000      0.65400000
H     14.39600000      1.49000000      1.65500000
O     13.33900000     -5.14800000      4.86000000
H     12.88900000     -5.16500000      4.01500000
H     13.64600000     -6.04500000      4.98600000
O    -10.87700000     -4.46500000      8.30300000
H    -11.62500000     -4.87100000      8.74000000
H    -10.64300000     -5.08000000      7.60800000
O     -5.79700000      4.69400000     14.34300000
H     -5.83000000      5.04200000     15.23400000
H     -5.81700000      5.47000000     13.78200000
O      0.43600000     -1.15800000     18.14500000
H      1.28500000     -1.00000000     17.73100000
H      0.32100000     -0.42200000     18.74500000
O     -1.07200000     -2.25200000      9.73000000
H     -1.02600000     -3.17800000      9.96800000
H     -1.13400000     -1.79200000     10.56700000
O      4.69900000      3.45000000     -7.75800000
H      5.15400000      4.29100000     -7.77900000
H      3.88000000      3.60900000     -8.22800000
O     -6.47400000    -11.61100000     -8.71600000
H     -7.01800000    -10.94600000     -8.29400000
H     -5.61800000    -11.19300000     -8.81300000
O     -8.81900000      3.55300000     -0.94100000
H     -9.26600000      3.60100000     -0.09600000
H     -8.31700000      4.36700000     -0.99200000
O    -10.20800000     -0.10900000      9.80700000
H     -9.35800000     -0.40900000      9.48400000
H    -10.25200000      0.81100000      9.54600000
O     -1.31600000     -9.24000000     13.20500000
H     -0.94200000     -8.56200000     13.76800000
H     -1.39500000    -10.00600000     13.77300000
O     -1.81200000      6.92300000     13.38800000
H     -0.93900000      6.76100000     13.02900000
H     -2.12500000      6.05900000     13.65400000
O     10.23200000      2.70200000     10.70900000
H     10.23600000      3.01800000      9.80500000
H     10.54000000      1.79800000     10.64900000
O      8.10800000     -7.55800000     10.63500000
H      8.34300000     -7.56400000     11.56300000
H      7.55900000     -6.78000000     10.53300000
O     -8.57300000     12.20900000     -1.88600000
H     -7.95800000     12.93700000     -1.80100000
H     -8.04900000     11.49300000     -2.24400000
O      5.71400000      5.38600000      3.63900000
H      5.35100000      4.85100000      2.93400000
H      5.61000000      6.28700000      3.33300000
O      8.02000000     -1.55800000     -2.01000000
H      8.53600000     -0.83000000     -2.35400000
H      8.62900000     -2.04000000     -1.45100000
O     -3.44000000     -8.30500000    -13.51000000
H     -3.13400000     -9.16400000    -13.80100000
H     -4.34800000     -8.26000000    -13.80800000
O    -14.40300000      7.00600000      4.86700000
H    -14.90900000      7.81900000      4.88300000
H    -15.06300000      6.31400000      4.81800000
O     11.30300000      6.34900000    -12.17500000
H     10.91300000      7.21200000    -12.31600000
H     10.62400000      5.73200000    -12.44800000
O      6.10300000    -11.99700000      5.05800000
H      5.68700000    -11.13700000      4.98900000
H      5.39000000    -12.59000000      5.29400000
O     -7.70500000      1.87400000      6.69500000
H     -8.45600000      2.28100000      7.12800000
H     -7.10400000      1.66100000      7.40900000
O      5.96500000    -15.48700000     -4.97000000
H      6.47600000    -16.09200000     -5.50700000
H      5.33400000    -15.10100000     -5.57800000
O      7.46700000     -5.19300000     -5.25900000
H      7.53600000     -4.23900000     -5.29100000
H      7.75600000     -5.48300000     -6.12300000
O      3.32900000     -9.04300000    -12.66000000
H      3.97900000     -9.04100000    -11.95700000
H      3.16200000     -8.11700000    -12.83500000
O     -5.02400000    -15.63400000     -7.92100000
H     -4.51900000    -16.27900000     -8.41600000
H     -4.46400000    -15.41100000     -7.17700000
O     12.15700000    -13.10400000     -1.32400000
H     11.49700000    -13.37700000     -0.68600000
H     12.42200000    -13.91500000     -1.75700000
O      6.81100000      8.91400000     10.48900000
H      6.66400000      9.56900000      9.80700000
H      6.40500000      9.28900000     11.27100000
O     -1.64300000     14.05800000      7.99800000
H     -1.88600000     14.72800000      8.63600000
H     -2.45000000     13.88200000      7.51500000
O      4.15800000     14.72700000      8.48700000
H      4.38600000     15.08000000      9.34700000
H      3.79100000     13.86300000      8.67200000
O      0.66600000      7.18300000    -15.53300000
H      1.45200000      6.66200000    -15.36400000
H     -0.05900000      6.60900000    -15.28500000
O      2.65500000      9.89000000      6.33800000
H      1.75000000      9.80600000      6.03600000
H      3.18400000      9.63300000      5.58300000
O    -11.01300000    -12.83900000      5.47200000
H    -10.82700000    -12.31200000      4.69500000
H    -10.40800000    -12.50800000      6.13600000
O      2.39300000     -5.08100000     -2.37300000
H      2.44200000     -5.18000000     -3.32300000
H      1.46200000     -4.94500000     -2.19400000
O     14.75900000      9.28700000     -4.94600000
H     13.80600000      9.21100000     -4.99900000
H     15.04500000      9.35200000     -5.85700000
O     -4.91300000     -3.12900000     14.92800000
H     -5.41600000     -3.56500000     15.61600000
H     -5.40200000     -2.32700000     14.74600000
O    -14.75600000      9.02500000     -2.22800000
H    -15.35800000      8.30500000     -2.04400000
H    -15.08800000      9.41500000     -3.03700000
O      5.96300000      1.02600000     -8.47900000
H      5.29300000      0.36200000     -8.31800000
H      5.58000000      1.83900000     -8.14900000
O     -4.70400000     -5.66200000     -2.08000000
H     -4.36500000     -5.06000000     -1.41800000
H     -5.58800000     -5.34400000     -2.26300000
O    -12.18000000      2.81300000      1.21200000
H    -12.19900000      1.90100000      0.92400000
H    -11.25800000      2.98600000      1.40000000
O      0.79800000     -9.27500000    -13.78200000
H      1.62200000     -9.01500000    -13.37000000
H      0.28700000     -9.66300000    -13.07200000
O     -6.24500000     -2.55800000    -15.96400000
H     -6.84600000     -3.26000000    -16.21600000
H     -5.53200000     -3.00600000    -15.50700000
O      4.99200000      3.98700000      7.58400000
H      5.36900000      3.56200000      6.81300000
H      4.15900000      4.34500000      7.27700000
O     -8.49700000     -4.43400000      9.68000000
H     -7.94000000     -4.93200000      9.08200000
H     -9.33700000     -4.36800000      9.22600000
O      2.11500000     15.00300000      6.55300000
H      2.65500000     14.47000000      7.13700000
H      2.61000000     15.81500000      6.44400000
O      8.32900000     -2.70800000     14.26700000
H      8.04800000     -1.86000000     13.92200000
H      9.24700000     -2.57700000     14.50300000
O     -5.03900000     17.22200000     -3.44500000
H     -5.69400000     16.54000000     -3.29900000
H     -4.64600000     17.36600000     -2.58500000
O     -7.35500000      4.39700000    -12.45600000
H     -7.69600000      4.00500000    -13.26000000
H     -7.77200000      5.25800000    -12.41400000
O    -10.01000000      3.31600000    -11.83500000
H     -9.43100000      3.39200000    -11.07700000
H     -9.48200000      3.62300000    -12.57200000
O    -10.74700000     11.46400000     -4.74600000
H    -11.35400000     10.95800000     -4.20500000
H    -10.02100000     10.86400000     -4.91400000
O     -9.15000000      5.49000000      8.95900000
H     -9.75400000      5.18300000      9.63500000
H     -8.37900000      4.93000000      9.05500000
O      4.43200000     -4.09100000    -12.36600000
H      5.14800000     -3.94700000    -12.98500000
H      4.33900000     -5.04300000    -12.32600000
O      9.23500000    -10.48400000     11.90500000
H     10.09400000    -10.47100000     12.32800000
H      8.89800000     -9.59600000     12.01900000
O     -3.63100000    -14.43700000      7.01500000
H     -3.19900000    -13.83500000      7.62100000
H     -3.12000000    -15.24500000      7.07500000
O     13.11100000      4.60500000     10.57200000
H     13.60900000      5.31700000     10.17100000
H     12.39200000      5.04200000     11.02800000
O     11.49300000      0.84800000      6.49200000
H     11.76100000      1.32300000      7.27800000
H     10.58100000      1.10700000      6.35500000
O     14.07500000      6.75700000      2.57200000
H     13.16300000      6.46800000      2.54100000
H     14.58100000      5.97800000      2.34000000
O      7.20400000      9.18500000     14.05100000
H      7.54600000      8.39100000     13.64000000
H      6.41000000      8.89800000     14.50200000
O      7.02700000      2.04900000     -2.39100000
H      7.85900000      1.89200000     -2.83600000
H      6.62200000      2.76300000     -2.88300000
O     13.95900000     -9.39400000     -1.35000000
H     13.45300000     -9.59500000     -2.13700000
H     14.63300000     -8.78400000     -1.64800000
O     12.13900000     11.50300000     -2.78800000
H     12.59200000     11.94700000     -2.07200000
H     11.21700000     11.51200000     -2.53100000
O     -2.00700000     -7.33500000      0.60100000
H     -1.10600000     -7.42300000      0.29000000
H     -2.41800000     -8.17200000      0.38800000
O     -1.99000000      8.80000000     -5.15600000
H     -2.50300000      8.29500000     -5.78800000
H     -1.47100000      8.14300000     -4.69100000
O     -1.40000000    -14.05600000    -10.45200000
H     -0.79700000    -13.40200000    -10.09600000
H     -0.97700000    -14.35900000    -11.25500000
O      4.94800000     -1.18500000      8.78000000
H      4.13300000     -0.87600000      9.17500000
H      5.48700000     -0.39800000      8.69800000
O      0.86400000     -8.77900000      3.48500000
H      0.17000000     -8.35100000      3.98600000
H      0.62900000     -8.62400000      2.57000000
O     15.55800000     -6.56300000     -0.22200000
H     15.54900000     -5.61400000     -0.34500000
H     16.47700000     -6.80900000     -0.32800000
O    -12.12400000      9.81500000     -7.91900000
H    -11.92500000      9.97200000     -8.84200000
H    -13.05100000      9.58000000     -7.91000000
O     10.50700000     -1.29900000     -9.80500000
H     10.07700000     -1.76300000     -9.08600000
H     10.13000000     -0.41900000     -9.78000000
O      7.66000000      5.10600000     -0.52500000
H      8.05200000      5.05800000     -1.39700000
H      7.43000000      6.02900000     -0.41700000
O    -12.13900000    -11.28200000     -0.85200000
H    -12.85200000    -11.85300000     -1.13800000
H    -12.20600000    -10.51400000     -1.41900000
O     -3.40100000     -0.93000000     12.34400000
H     -4.06600000     -0.44000000     12.82800000
H     -3.31400000     -0.45900000     11.51500000
O      7.05700000     -0.50200000    -12.50500000
H      7.51900000     -1.29900000    -12.76500000
H      7.71400000      0.19000000    -12.57500000
O     -0.66200000    -12.77700000      4.65100000
H     -0.06700000    -12.29900000      4.07500000
H     -1.44600000    -12.22900000      4.69400000
O     -1.23600000     -3.38500000     -8.71500000
H     -1.47900000     -3.74100000     -9.57000000
H     -2.05700000     -3.05000000     -8.35400000
O     -1.35300000      2.04400000     -3.23900000
H     -2.00200000      1.34900000     -3.34400000
H     -0.79800000      1.74700000     -2.51900000
O     -8.16000000     -1.06600000      6.41300000
H     -8.05500000     -0.13300000      6.22400000
H     -8.21200000     -1.11200000      7.36700000
O     -2.55000000     -1.89800000     15.46000000
H     -2.72100000     -1.30400000     14.72900000
H     -3.28200000     -2.51500000     15.44400000
O     -1.21100000      0.62500000    -17.88900000
H     -1.05300000      1.54200000    -17.66200000
H     -0.50500000      0.14600000    -17.45600000
O     10.43600000     -9.41900000     -1.69500000
H     10.89200000     -9.94700000     -2.35000000
H      9.87900000    -10.04300000     -1.23000000
O     -7.68000000      3.57100000     -9.72400000
H     -7.00600000      3.71400000    -10.39000000
H     -7.31600000      3.95900000     -8.92800000
O      0.43100000     14.19100000     -1.19700000
H      1.11900000     14.41400000     -0.57000000
H      0.35100000     14.96700000     -1.75100000
O     15.55500000     -4.22500000     -1.82600000
H     15.88800000     -3.33700000     -1.69500000
H     15.67000000     -4.38800000     -2.76300000
O     13.08700000     -1.75400000     -6.70600000
H     12.36400000     -1.42200000     -6.17400000
H     13.63400000     -2.24200000     -6.09000000
O    -12.30600000     10.25400000     -2.77200000
H    -13.14000000      9.99000000     -2.38400000
H    -11.81100000     10.62900000     -2.04400000
O      4.19100000     -5.49200000     11.67600000
H      4.59000000     -5.76700000     10.85100000
H      4.89000000     -5.03100000     12.13900000
O     -2.37600000    -17.14700000     -1.67300000
H     -1.80900000    -16.41600000     -1.91900000
H     -3.24300000    -16.75500000     -1.57200000
O     -0.21100000     10.80700000     -3.85100000
H     -1.03900000     10.33200000     -3.92100000
H     -0.22100000     11.41500000     -4.59100000
O      8.68600000      8.62300000      2.18200000
H      8.67700000      9.04800000      1.32400000
H      8.94700000      9.31600000      2.78900000
O    -14.65800000      4.40400000     -5.22700000
H    -15.47300000      4.55800000     -5.70500000
H    -14.32200000      5.28000000     -5.03800000
O      0.48700000      2.88200000      8.20400000
H      1.30400000      2.64600000      7.76500000
H      0.41800000      2.26300000      8.93100000
O     -2.97100000    -15.39800000     -5.85500000
H     -2.34100000    -15.18800000     -5.16600000
H     -2.43300000    -15.56500000     -6.62900000
O     13.56600000      3.34500000     -9.28700000
H     13.59600000      2.67800000     -9.97300000
H     13.62400000      4.17600000     -9.75800000
O      4.00500000     -7.33500000      3.45500000
H      3.08500000     -7.15400000      3.64900000
H      3.99900000     -7.68100000      2.56300000
O     -3.61500000     -2.67700000     -7.34200000
H     -3.59100000     -1.79100000     -6.98000000
H     -3.73600000     -3.24400000     -6.58000000
O      6.74600000     -7.72300000     -0.45600000
H      6.47600000     -6.80700000     -0.39800000
H      7.26300000     -7.77000000     -1.26000000
O      6.61600000     14.36400000     -7.34100000
H      7.26000000     13.67800000     -7.51500000
H      6.41100000     14.27100000     -6.41100000
O    -17.01800000      0.94600000      3.50800000
H    -16.39000000      1.41500000      4.05700000
H    -16.78700000      0.02300000      3.61400000
O     10.65600000     -9.77200000     -5.19000000
H      9.71400000     -9.60300000     -5.19200000
H     10.73300000    -10.70200000     -5.40400000
O     -1.84800000    -15.03400000      2.37000000
H     -1.85000000    -14.30900000      2.99500000
H     -1.08500000    -14.87000000      1.81500000
O     -4.77400000      6.38800000     -9.73600000
H     -4.72900000      5.43300000     -9.76500000
H     -4.72300000      6.65800000    -10.65300000
O    -14.49700000     -6.66700000     -6.22000000
H    -14.52100000     -6.49300000     -5.27900000
H    -15.12800000     -6.05300000     -6.59400000
O     12.34300000     -3.36200000      6.91900000
H     12.58700000     -4.03900000      6.28700000
H     12.07600000     -3.84800000      7.69900000
O      9.97700000      7.24200000     -9.28400000
H      9.08500000      7.32000000     -9.62200000
H     10.08500000      6.30700000     -9.10500000
O     -6.14300000    -10.63000000     -2.79300000
H     -5.75700000    -10.85900000     -3.63900000
H     -6.52500000    -11.44800000     -2.47500000
O    -13.52300000      2.08500000     -5.12100000
H    -13.78100000      2.99400000     -5.27100000
H    -13.62000000      1.66400000     -5.97500000
O      0.22400000    -13.63200000      9.57700000
H     -0.20000000    -14.27500000     10.14500000
H      0.78800000    -13.12900000     10.16400000
O     -3.68600000      3.01300000     -5.30200000
H     -4.01500000      2.41900000     -4.62700000
H     -2.78700000      2.72500000     -5.45700000
O      1.36100000     14.32400000     -5.47900000
H      1.38100000     13.91400000     -4.61400000
H      2.23600000     14.17300000     -5.83600000
O      7.91800000      4.01600000     -8.51400000
H      8.86700000      4.12700000     -8.45800000
H      7.79700000      3.09000000     -8.72200000
O    -17.28600000     -3.40300000     -2.13600000
H    -16.42200000     -3.11500000     -1.84300000
H    -17.64900000     -3.87400000     -1.38500000
O      8.40400000     14.56200000     -1.73300000
H      8.09800000     15.36700000     -2.15100000
H      9.24200000     14.37500000     -2.15600000
O     -1.53500000     10.97100000      1.88500000
H     -1.56900000     11.76200000      1.34700000
H     -0.67000000     10.60000000      1.71200000
O    -14.89300000      0.47700000     -1.00600000
H    -15.71200000      0.28200000     -1.46100000
H    -14.40500000      1.02900000     -1.61900000
O     -0.53100000     -5.02300000     10.04800000
H      0.27100000     -5.24100000     10.52300000
H     -1.13300000     -5.73700000     10.25400000
O     -0.20900000     10.09700000     10.91000000
H      0.07900000      9.40100000     10.31900000
H     -0.06200000     10.90500000     10.41800000
O     -8.07800000      5.25500000      1.77400000
H     -8.58900000      5.86200000      2.31100000
H     -8.03500000      5.67500000      0.91500000
O     -4.64400000      4.10600000    -11.65900000
H     -5.36200000      4.61900000    -12.02900000
H     -4.96900000      3.20600000    -11.65600000
O     11.96500000     -1.11800000      0.84000000
H     12.79500000     -0.64300000      0.81400000
H     11.33000000     -0.47400000      1.15300000
O     -8.86000000      9.64900000     -6.03100000
H     -8.98000000     10.42400000     -6.57900000
H     -9.21400000      8.92900000     -6.55300000
O     16.82600000     -1.81600000     -1.82200000
H     16.56200000     -0.92100000     -2.03600000
H     17.38400000     -1.72300000     -1.05100000
O     -1.17500000      4.50000000     -8.53900000
H     -2.09200000      4.22500000     -8.55900000
H     -0.68100000      3.69800000     -8.71300000
O     -3.29100000    -11.83100000     -3.47600000
H     -2.82000000    -12.24100000     -2.75000000
H     -3.93500000    -12.48700000     -3.74400000
O     15.51700000     -0.70500000      8.85500000
H     14.87700000     -0.62100000      8.14900000
H     16.26200000     -0.17600000      8.56800000
O      4.01200000      2.28100000     -5.31700000
H      4.29800000      2.65500000     -6.15000000
H      4.32700000      1.37800000     -5.33900000
O     -3.63700000     -1.23500000    -11.64300000
H     -4.41200000     -1.44100000    -11.11900000
H     -3.70100000     -1.81300000    -12.40300000
O     -6.34700000      2.59400000     12.98300000
H     -6.04800000      3.29100000     13.56700000
H     -7.27300000      2.78600000     12.83500000
O     -7.89000000     11.85700000      3.72500000
H     -8.25000000     11.02600000      3.41600000
H     -7.83700000     11.75700000      4.67600000
O     10.73100000     -1.82300000     -4.79300000
H     11.53900000     -2.29000000     -4.58000000
H     10.48000000     -1.39400000     -3.97500000
O      1.86200000     10.20500000     12.60600000
H      0.98800000     10.21000000     12.21600000
H      2.45800000     10.24200000     11.85700000
O     -3.60000000     -6.00300000     11.56600000
H     -4.52700000     -6.23600000     11.61800000
H     -3.50900000     -5.57300000     10.71500000
O     -2.80300000    -11.77400000    -11.00100000
H     -2.54400000    -12.68800000    -11.11500000
H     -2.62000000    -11.36600000    -11.84700000
O     -9.54900000    -14.53600000     -0.82000000
H    -10.10900000    -14.01300000     -0.24700000
H     -8.70200000    -14.55500000     -0.37400000
O      9.83100000    -13.34600000      5.98000000
H      9.78200000    -13.65200000      6.88600000
H     10.47000000    -12.63300000      6.00300000
O     -2.54700000      7.01000000      4.80100000
H     -2.92100000      7.79700000      4.40400000
H     -2.79400000      6.30200000      4.20600000
O     -2.61200000      0.66600000      5.31600000
H     -2.26000000      1.55500000      5.36000000
H     -1.94900000      0.12400000      5.74300000
O     -5.84900000      4.05600000      3.33000000
H     -6.10700000      3.15300000      3.51400000
H     -6.53800000      4.39000000      2.75500000
O      4.42600000      8.17200000    -11.05600000
H      3.72300000      8.76800000    -11.31600000
H      4.66700000      7.71900000    -11.86400000
O     17.16500000     -1.91800000      6.51700000
H     17.27900000     -2.76200000      6.07900000
H     16.25600000     -1.67700000      6.34000000
O    -15.61800000      9.18300000      0.84800000
H    -15.00800000      9.85700000      0.54700000
H    -15.07300000      8.40600000      0.97300000
O      8.59900000     -0.59000000      2.11400000
H      9.29500000      0.02400000      1.88100000
H      9.04700000     -1.42900000      2.22400000
O      5.96600000     -6.67700000     -3.74400000
H      6.58000000     -6.92300000     -3.05300000
H      6.41300000     -5.98000000     -4.22500000
O      4.46900000      3.22400000    -13.22600000
H      3.58500000      3.21000000    -12.85900000
H      4.91700000      2.49300000    -12.80100000
O     -9.88000000     -8.99900000     -2.82000000
H     -9.44800000     -9.62100000     -2.23500000
H     -9.93500000     -9.45800000     -3.65900000
O      5.50600000      1.24800000    -15.43000000
H      5.35100000      0.35700000    -15.11600000
H      4.77400000      1.75600000    -15.07900000
O     -7.17700000     -6.22900000      7.52300000
H     -6.70300000     -5.47500000      7.17100000
H     -6.51200000     -6.91400000      7.60200000
O    -11.48200000     -2.96300000    -11.98600000
H    -11.28000000     -2.24400000    -12.58500000
H    -12.38600000     -2.80400000    -11.71700000
O    -13.02600000     10.08800000      1.11900000
H    -12.72800000     10.46700000      1.94600000
H    -12.93900000     10.80000000      0.48500000
O      1.67400000     -1.09100000      8.80800000
H      2.17800000     -1.87400000      8.59000000
H      1.00400000     -1.39900000      9.41900000
O     15.34800000     -3.39900000      4.74300000
H     16.10800000     -3.92600000      4.99000000
H     14.60900000     -4.00600000      4.79500000
O     -6.41600000      0.87800000     -8.73700000
H     -5.65500000      0.35200000     -8.98200000
H     -6.93000000      0.94700000     -9.54200000
O      2.06900000      4.28700000     -5.82200000
H      2.74900000      4.89700000     -5.53600000
H      2.46700000      3.42200000     -5.72500000
O      1.91300000     -6.74700000    -15.70700000
H      1.44600000     -7.37100000    -15.15200000
H      2.74000000     -6.59100000    -15.25000000
O     -7.08600000     -7.17800000     -4.09000000
H     -7.27800000     -8.04800000     -4.44000000
H     -7.36300000     -7.22200000     -3.17500000
O      7.67900000     -7.24600000    -13.86600000
H      8.16200000     -6.78400000    -14.55000000
H      8.33000000     -7.81300000    -13.45300000
O      6.31000000     12.10500000     -5.19800000
H      7.24600000     12.30600000     -5.17600000
H      5.90600000     12.78900000     -4.66400000
O     -1.82400000     -4.65700000     13.40800000
H     -2.34800000     -4.67300000     12.60700000
H     -2.37900000     -4.21200000     14.04800000
O     12.36000000      3.51400000      3.37600000
H     11.92500000      4.24100000      2.93000000
H     11.76700000      3.28400000      4.09200000
O    -11.72800000      5.40200000      0.07500000
H    -12.12200000      4.53700000      0.18900000
H    -11.63600000      5.50000000     -0.87300000
O      1.58000000     -5.49900000     11.91800000
H      1.36100000     -4.75100000     12.47200000
H      2.52300000     -5.42200000     11.77300000
O      3.37100000     11.96300000     -9.48600000
H      2.51900000     11.57500000     -9.28800000
H      3.99100000     11.23900000     -9.39700000
O     12.51400000      4.76100000     -4.55500000
H     12.85100000      5.18600000     -5.34300000
H     12.79900000      5.32600000     -3.83700000
O    -10.71400000     -0.09500000     12.42100000
H    -10.39300000      0.27900000     11.60100000
H    -11.18600000     -0.88500000     12.15600000
O     10.32300000      9.93800000    -10.64800000
H     10.58200000      9.67700000    -11.53200000
H     10.36800000      9.13100000    -10.13600000
O     -8.81100000      6.53400000     -5.23000000
H     -9.12400000      6.97400000     -6.02000000
H     -8.81400000      7.21500000     -4.55800000
O      0.35700000    -13.44500000      1.74800000
H      0.93900000    -13.86200000      2.38400000
H      0.42100000    -12.50900000      1.94200000
O      0.76000000     -2.20000000      5.99500000
H      1.41600000     -1.91800000      5.35800000
H      1.26300000     -2.65600000      6.67000000
O     -0.11400000      9.90700000      6.71000000
H     -0.43700000      9.00600000      6.72800000
H     -0.46900000     10.30400000      7.50600000
O    -10.20900000      5.75700000     -9.01500000
H    -10.84800000      5.09400000     -8.75500000
H     -9.36800000      5.40800000     -8.72200000
O    -10.97500000    -11.29300000      8.19700000
H    -11.08700000    -11.19800000      9.14300000
H    -11.31000000    -10.47400000      7.83200000
O      4.33900000     14.63700000     -9.30900000
H      3.91800000     15.04500000    -10.06600000
H      3.96600000     13.75700000     -9.27300000
O     -1.86300000     -6.04600000    -14.24000000
H     -1.64100000     -6.80900000    -14.77400000
H     -1.18000000     -5.40600000    -14.44100000
O      2.67800000     12.09200000      7.90700000
H      2.91300000     11.70300000      8.74900000
H      2.71900000     11.36400000      7.28600000
O      2.41000000      6.23800000     14.61300000
H      2.24400000      5.48500000     15.18000000
H      3.01200000      5.90800000     13.94600000
O      1.07000000    -13.36000000      6.66800000
H      0.70600000    -13.10100000      7.51500000
H      0.32300000    -13.34200000      6.07000000
O      8.81600000      7.19400000     13.38300000
H      8.46700000      7.29700000     12.49700000
H      9.73200000      6.94700000     13.25200000
O     -5.55100000      1.32400000    -12.34200000
H     -4.83800000      1.04700000    -12.91800000
H     -6.22700000      0.65700000    -12.45900000
O     -5.68200000      9.80200000    -11.38600000
H     -5.58000000     10.09400000    -12.29200000
H     -5.04400000     10.32100000    -10.89500000
O     -8.00300000      4.83000000     -7.30500000
H     -7.49600000      4.12900000     -6.89600000
H     -8.36000000      5.32700000     -6.56900000
O      1.10200000    -11.31800000      3.25700000
H      1.18800000    -10.39700000      3.50500000
H      1.92200000    -11.52200000      2.80700000
O     16.17800000     -6.05600000     -4.53900000
H     16.60400000     -6.89600000     -4.71100000
H     16.85700000     -5.40400000     -4.71100000
O    -14.43900000     -1.27000000     10.72300000
H    -14.41700000     -1.68100000     11.58800000
H    -13.52100000     -1.22500000     10.45700000
O     -3.10100000      8.87700000      9.33200000
H     -3.98800000      8.95900000      9.68300000
H     -3.20100000      8.32600000      8.55600000
O      5.55500000     -5.85400000      9.27300000
H      6.05400000     -5.15000000      8.85800000
H      5.36500000     -6.46500000      8.56200000
O     -0.33200000     -0.92400000     -9.19000000
H     -0.85500000     -1.71500000     -9.06300000
H     -0.95200000     -0.20500000     -9.06800000
O     -0.01700000      4.15600000      3.69500000
H      0.32300000      4.37100000      2.82600000
H     -0.96900000      4.19600000      3.59600000
O     -2.76000000      6.14500000    -15.27300000
H     -2.21900000      5.35500000    -15.29100000
H     -2.78900000      6.39400000    -14.34900000
O    -12.50000000      6.43900000      6.63400000
H    -12.82400000      5.80700000      7.27700000
H    -13.21100000      6.51900000      5.99800000
O     -0.94500000     -1.81400000     12.52700000
H     -1.89400000     -1.70300000     12.59100000
H     -0.69000000     -2.18500000     13.37200000
O      5.97700000     -8.08600000      7.50100000
H      5.12300000     -8.31400000      7.13500000
H      6.52800000     -7.91600000      6.73700000
O      5.94000000     -9.09700000     10.05000000
H      6.66800000     -8.53500000     10.31300000
H      5.75200000     -8.83800000      9.14700000
O      7.71400000      8.61400000      5.17100000
H      7.01800000      9.10900000      4.73900000
H      7.25300000      8.01500000      5.75800000
O     -8.78500000     -9.52500000      8.43600000
H     -8.75500000    -10.41200000      8.07700000
H     -8.43700000     -8.97200000      7.73600000
O     -6.89900000    -16.02400000     -3.71100000
H     -6.90800000    -16.95700000     -3.92600000
H     -7.73700000    -15.69600000     -4.03700000
O     -2.84600000    -10.07900000      0.08100000
H     -3.23200000    -10.02600000      0.95500000
H     -3.51500000     -9.71600000     -0.49900000
O     -7.82000000     -9.59000000     -5.02500000
H     -7.40400000    -10.30300000     -4.54000000
H     -8.65600000     -9.95400000     -5.31700000
O    -10.36500000     10.10600000      9.20100000
H    -10.70600000     10.32600000      8.33400000
H     -9.45400000     10.40100000      9.18100000
O     -6.15800000      0.80800000      8.69400000
H     -5.80200000     -0.03300000      8.40500000
H     -5.76900000      0.94900000      9.55700000
O     -3.43400000      0.10300000     -7.02300000
H     -3.33200000      0.00900000     -7.97000000
H     -3.10200000      0.98000000     -6.83200000
O      1.86400000     -3.27700000    -12.21500000
H      1.86100000     -2.40900000    -11.81200000
H      2.78900000     -3.52000000    -12.25300000
O      3.41400000     -2.94500000      6.83200000
H      3.12600000     -3.79800000      7.15600000
H      4.20000000     -2.74800000      7.34200000
O      3.99000000     16.94500000     -4.46100000
H      3.80400000     17.28100000     -5.33800000
H      3.27300000     17.27600000     -3.92100000
O     -0.59500000    -13.35700000     -5.84200000
H     -1.23800000    -12.73200000     -6.18000000
H     -0.54200000    -14.03400000     -6.51700000
O     -1.28800000      2.54300000     17.12700000
H     -1.36300000      1.61000000     17.32900000
H     -1.66700000      2.63000000     16.25200000
O     -3.83200000      3.68800000      7.22700000
H     -4.24700000      2.93200000      6.81000000
H     -2.99200000      3.77800000      6.77700000
O     -7.99300000     -1.75600000      9.04400000
H     -7.93800000     -2.71100000      9.05500000
H     -7.27200000     -1.46800000      9.60400000
O      5.70900000     -6.67700000    -12.29200000
H      6.38300000     -7.15500000    -12.77600000
H      5.67100000     -7.11300000    -11.44100000
O     11.19100000     -6.05800000    -12.29000000
H     11.91500000     -5.57800000    -11.88700000
H     11.34000000     -6.97000000    -12.04000000
O      9.76400000      2.97400000      4.48000000
H      9.21100000      2.30100000      4.87800000
H      9.14800000      3.56300000      4.04400000
O      0.65900000      8.19300000     -1.64000000
H      0.10200000      8.38600000     -0.88600000
H      1.19400000      7.45100000     -1.35900000
O     -2.62200000    -10.71000000      5.38800000
H     -3.34500000    -10.67400000      6.01500000
H     -1.94300000    -10.15700000      5.77400000
O     -3.84900000     -5.11300000      1.03300000
H     -4.61500000     -5.57200000      0.68800000
H     -3.13300000     -5.74300000      0.94900000
O     -8.30700000     -6.78800000    -11.84100000
H     -8.13600000     -6.89300000    -10.90500000
H     -7.46700000     -6.97300000    -12.26000000
O      2.30100000     -3.08200000     -8.11900000
H      2.52500000     -3.97700000     -7.86600000
H      1.66100000     -3.18600000     -8.82400000
O      6.61500000     -0.29100000      5.25100000
H      6.80700000     -0.92400000      4.56000000
H      5.96300000      0.29500000      4.86600000
O     -0.23200000      4.33700000     -4.36200000
H     -0.62600000      3.49200000     -4.14500000
H      0.56500000      4.11300000     -4.84400000
O     -3.46400000     -3.04900000    -14.10300000
H     -2.66600000     -3.51400000    -13.85200000
H     -3.76800000     -3.50200000    -14.89000000
O     -8.30300000     -6.38500000     14.04500000
H     -8.63900000     -5.60600000     13.60300000
H     -7.77400000     -6.04200000     14.76600000
O      3.98900000     -9.16600000      6.28800000
H      3.51700000     -9.98400000      6.44300000
H      3.36800000     -8.48100000      6.53300000
O     15.62700000     -4.68000000     -7.93300000
H     14.87500000     -4.44300000     -8.47600000
H     15.25600000     -4.83500000     -7.06500000
O      2.79500000     11.83900000     -6.60300000
H      3.10100000     12.73700000     -6.72400000
H      1.99300000     11.78700000     -7.12200000
O      2.29400000      0.01300000     16.02200000
H      1.97400000      0.81000000     15.59900000
H      3.22500000      0.17800000     16.16800000
O      9.28500000     15.76700000      0.99600000
H      9.42900000     15.84200000      1.93900000
H      9.52700000     14.86500000      0.78800000
O     -2.63300000      5.66900000     10.52900000
H     -1.96100000      6.01300000      9.94100000
H     -2.28900000      5.83000000     11.40700000
O     -6.35200000    -14.88100000      3.59500000
H     -6.34500000    -14.61400000      4.51400000
H     -5.96900000    -15.75900000      3.59800000
O      8.18900000     10.91900000     -9.45400000
H      7.76800000     11.76500000     -9.60900000
H      8.97500000     10.94000000    -10.00000000
O    -13.82600000      4.90000000      8.44900000
H    -14.18600000      5.44200000      9.15100000
H    -14.59100000      4.61400000      7.95000000
O    -13.61400000     -4.18500000     10.28100000
H    -13.77700000     -5.08100000      9.98600000
H    -14.08100000     -3.63700000      9.65000000
O      3.03500000      3.06900000     11.94900000
H      3.12600000      3.34100000     12.86200000
H      3.57000000      3.69300000     11.45900000
O     -6.15700000     -6.87900000      0.52300000
H     -5.99100000     -7.35800000      1.33600000
H     -5.75200000     -7.41600000     -0.15800000
O     -3.86500000     14.32100000     -1.13200000
H     -4.00200000     13.52800000     -1.65000000
H     -3.03700000     14.17000000     -0.67700000
O    -11.52300000     -7.55000000     -8.80100000
H    -11.82900000     -7.25300000     -7.94400000
H    -10.87700000     -6.89500000     -9.06500000
O    -11.52900000     -1.65400000      7.92700000
H    -11.28600000     -2.57700000      7.86600000
H    -10.84700000     -1.26200000      8.47200000
O     -9.23500000      2.61800000     12.94600000
H     -9.68000000      1.81300000     12.68000000
H     -9.49800000      2.74600000     13.85800000
O      4.61700000      6.44500000     -3.56100000
H      3.69100000      6.45000000     -3.31800000
H      4.62200000      6.67200000     -4.49000000
O     12.40000000     -4.53800000     -1.65100000
H     11.92100000     -5.28100000     -1.28300000
H     13.22300000     -4.51700000     -1.16200000
O     -3.67000000    -14.60500000      0.26400000
H     -3.05400000    -15.01900000      0.86800000
H     -4.07300000    -15.33600000     -0.20600000
O     -6.07000000     -8.78300000     -6.94400000
H     -5.49600000     -8.21800000     -6.42700000
H     -6.75000000     -9.06000000     -6.33000000
O     13.78700000      6.59600000     -6.38100000
H     14.68100000      6.85100000     -6.15200000
H     13.81800000      6.43500000     -7.32400000
O      3.39900000     -6.52300000     -4.96500000
H      4.33600000     -6.65800000     -4.82700000
H      2.97900000     -7.20900000     -4.44600000
O     10.52000000     -0.53900000     -2.49300000
H     10.88700000      0.31200000     -2.73400000
H     11.10600000     -0.86800000     -1.81200000
O    -11.92400000     -6.30000000     -6.41900000
H    -12.80000000     -6.57300000     -6.14600000
H    -11.33100000     -6.79900000     -5.85700000
O     -5.15000000      0.43000000     13.81300000
H     -5.40700000      1.31300000     13.54600000
H     -5.82400000      0.16300000     14.43800000
O     -5.81200000     -7.52500000     12.42900000
H     -5.38800000     -7.59000000     13.28400000
H     -6.05200000     -8.42600000     12.21200000
O     16.47000000     -2.78400000     -4.42000000
H     16.45600000     -2.38500000     -3.55000000
H     17.27600000     -2.45800000     -4.82100000
O     -5.95000000      9.49200000      5.76300000
H     -5.09600000      9.92500000      5.75100000
H     -5.75100000      8.57500000      5.95200000
O      8.93500000      2.92600000      0.48400000
H      9.23700000      2.62800000     -0.37500000
H      8.33100000      3.64300000      0.28900000
O     -5.40100000      0.45100000     -5.02800000
H     -4.72300000      0.02300000     -4.50400000
H     -5.14800000      0.27600000     -5.93400000
O      4.54600000     -6.23000000    -14.92500000
H      5.09700000     -6.41200000    -15.68600000
H      5.06200000     -6.53600000    -14.17800000
O      0.32400000      5.78600000    -11.08200000
H      0.23000000      6.68800000    -11.38700000
H      0.94100000      5.84300000    -10.35200000
O      5.49400000    -11.13500000     13.57900000
H      5.11800000    -10.26600000     13.71800000
H      6.17400000    -11.21200000     14.24800000
O      9.57300000     13.09500000      0.50700000
H      9.00400000     13.29600000     -0.23600000
H     10.46000000     13.16500000      0.15400000
O      1.08600000     -7.66600000      0.94100000
H      1.89400000     -7.41900000      0.49200000
H      0.80900000     -8.47400000      0.51000000
O     15.31600000      6.05800000     -3.06000000
H     16.07000000      6.57900000     -3.33500000
H     14.60300000      6.69100000     -2.98100000
O      0.80600000    -12.20900000     -9.42300000
H      0.78400000    -11.30600000     -9.74200000
H      1.04000000    -12.13100000     -8.49900000
O     13.66400000     -0.83700000      6.89500000
H     12.84000000     -0.38100000      7.06900000
H     13.39800000     -1.71300000      6.61600000
O     11.66700000     -6.96600000     -6.99400000
H     11.10900000     -7.67600000     -6.67500000
H     11.86400000     -6.44800000     -6.21400000
O      6.10800000    -16.83100000     -1.73400000
H      6.93500000    -16.47400000     -2.05800000
H      5.51700000    -16.78700000     -2.48600000
O     -9.29100000     -1.36700000     -4.54500000
H     -8.98800000     -1.28600000     -5.44900000
H    -10.07600000     -0.82000000     -4.50500000
O      4.50500000     -0.20200000     -5.89200000
H      4.37100000     -0.68200000     -6.70900000
H      4.34500000     -0.84900000     -5.20500000
O     -7.31700000    -11.29000000      1.45500000
H     -7.83200000    -11.02600000      0.69300000
H     -6.84300000    -12.06900000      1.16600000
O     13.97300000     -5.49300000     -5.92500000
H     14.82700000     -5.52800000     -5.49500000
H     13.34300000     -5.46300000     -5.20600000
O      7.53300000      6.24200000      7.64700000
H      6.64900000      6.12400000      7.30100000
H      8.09000000      5.72800000      7.06200000
O      8.91500000     12.51900000     -4.61700000
H      9.53700000     12.00100000     -5.12800000
H      9.45000000     13.19700000     -4.20400000
O     -3.17700000      7.50500000     -7.49900000
H     -3.72700000      7.17000000     -8.20700000
H     -2.78300000      6.72400000     -7.11100000
O      6.38800000    -10.76500000     -0.23500000
H      7.28400000    -11.01700000     -0.01000000
H      6.42700000     -9.81500000     -0.34300000
O      3.82600000    -13.50000000      5.94500000
H      3.95800000    -14.07400000      6.70000000
H      2.87700000    -13.38300000      5.89700000
O      1.08400000     -1.70700000     -6.07500000
H      1.25800000     -1.87000000     -7.00200000
H      1.71800000     -2.25500000     -5.61300000
O    -15.75300000     -1.33700000      0.83300000
H    -15.41500000     -0.44200000      0.79300000
H    -15.35300000     -1.77800000      0.08300000
O     -6.75700000      2.45600000     -6.57300000
H     -6.12900000      1.90600000     -6.10500000
H     -6.96300000      1.96400000     -7.36700000
O      7.52800000     -1.11400000      7.51000000
H      6.79000000     -1.40500000      8.04600000
H      7.19200000     -1.12500000      6.61400000
O     15.19400000      2.69100000     -7.13200000
H     14.65000000      3.23700000     -7.70000000
H     15.33900000      1.89000000     -7.63700000
O      9.68900000      8.32300000      7.94600000
H     10.42900000      8.07500000      8.50000000
H      9.02700000      7.65400000      8.11800000
O      7.79100000      8.82700000    -12.88100000
H      8.06300000      8.08500000    -12.34000000
H      7.15900000      8.45500000    -13.49600000
O     12.22000000    -11.20800000     -3.13900000
H     12.21300000    -11.91000000     -2.48800000
H     12.68400000    -11.58000000     -3.88800000
O      3.73500000     14.35000000     -6.44400000
H      3.95300000     14.82400000     -7.24700000
H      4.56000000     13.95000000     -6.17000000
O      8.39100000      1.41900000      6.16800000
H      8.24300000      0.56400000      6.57100000
H      7.53800000      1.66600000      5.81100000
O     13.02400000      8.20400000     -9.29600000
H     12.94100000      7.67600000    -10.09100000
H     12.32300000      7.89000000     -8.72500000
O    -15.53900000      7.33800000     -5.71300000
H    -14.79100000      6.97600000     -5.23800000
H    -15.80500000      8.09900000     -5.19700000
O     -4.58400000      8.82200000     -1.57900000
H     -3.83500000      8.23000000     -1.65500000
H     -5.29300000      8.37300000     -2.03900000
O      2.91100000      4.97300000      6.09700000
H      2.74200000      4.13600000      5.66500000
H      2.07600000      5.43800000      6.05300000
O     12.67300000      7.17000000     -2.72200000
H     12.55300000      7.89800000     -2.11300000
H     12.35200000      7.50400000     -3.56000000
O      0.29400000     -3.68700000     -3.75400000
H      0.29000000     -2.79800000     -4.11000000
H     -0.54000000     -4.06100000     -4.03500000
O      9.78100000    -12.41300000     -5.75200000
H     10.02300000    -13.22800000     -6.19000000
H      8.89000000    -12.56600000     -5.43600000
O      0.49100000     -9.69500000     11.14000000
H     -0.14100000     -9.49100000     11.82900000
H      0.77300000     -8.84000000     10.81400000
O     -0.82800000      6.82200000     -3.34500000
H     -0.55400000      5.92300000     -3.52600000
H     -0.12600000      7.18100000     -2.80200000
O     10.77100000     -5.27200000      2.67800000
H     10.45900000     -6.10100000      2.31400000
H     11.34900000     -4.91700000      2.00300000
O     17.27800000      0.13700000      4.02900000
H     16.48600000      0.16400000      4.56600000
H     17.38200000      1.03300000      3.71200000
O     -6.37200000    -14.49700000      6.27900000
H     -6.65700000    -14.14300000      7.12100000
H     -5.41600000    -14.49600000      6.33000000
O     10.15100000     10.37600000     -6.22400000
H      9.33100000      9.88900000     -6.14800000
H     10.32100000     10.41400000     -7.16500000
O     -2.91100000      0.54100000     -9.81200000
H     -3.12700000     -0.23500000    -10.32900000
H     -3.49000000      1.22300000    -10.15200000
O     -6.42400000      9.47800000      0.32600000
H     -5.97900000      9.11800000      1.09300000
H     -5.74700000      9.51000000     -0.35100000
O      6.90300000     -3.76800000      2.46600000
H      7.22700000     -2.91000000      2.74200000
H      7.32700000     -4.38700000      3.05900000
O      9.58900000     -3.21600000     -7.07200000
H      9.04000000     -2.45700000     -7.27100000
H      9.71600000     -3.17700000     -6.12400000
O    -12.84900000      2.96300000     12.39000000
H    -13.30000000      2.26700000     12.86800000
H    -12.81200000      2.64900000     11.48600000
O      2.13000000     15.40800000      0.92400000
H      2.03600000     16.36000000      0.94300000
H      1.75700000     15.11400000      1.75500000
O      5.19200000     16.24800000     -1.71300000
H      6.00300000     16.18000000     -2.21500000
H      4.51400000     16.39700000     -2.37200000
O     -2.98700000      4.52000000     13.95600000
H     -3.28400000      4.22900000     14.81800000
H     -3.79300000      4.66100000     13.46000000
O     -7.92300000     10.55000000    -10.14100000
H     -7.20300000     10.15300000    -10.63100000
H     -7.54600000     10.75700000     -9.28600000
O     -1.94400000     -2.97500000      7.39900000
H     -1.73800000     -2.54800000      8.23100000
H     -1.10600000     -3.01700000      6.93800000
O      9.22100000     13.57100000      7.67600000
H      8.51700000     14.20400000      7.81500000
H      8.80100000     12.84300000      7.21600000
O     -3.56400000     -0.89100000    -16.17500000
H     -3.47700000     -1.50600000    -15.44700000
H     -3.06600000     -1.29100000    -16.88800000
O     17.92900000     -3.33900000      2.17100000
H     17.03400000     -3.09500000      1.93600000
H     18.16000000     -2.74300000      2.88400000
O    -10.95200000      8.44300000      6.21300000
H    -10.26700000      8.38700000      5.54700000
H    -11.55900000      7.73600000      5.99300000
O     14.82300000      2.60600000      2.98700000
H     13.96800000      3.03600000      2.95600000
H     14.91300000      2.31800000      3.89600000
O     -0.43500000     -6.78300000    -10.81200000
H     -0.44500000     -6.46400000     -9.91000000
H     -1.27100000     -6.49300000    -11.17700000
O     -8.54900000     -3.32800000     -9.99200000
H     -9.20300000     -3.91400000    -10.37200000
H     -8.93000000     -2.45400000    -10.07800000
O      4.83600000      5.22400000     10.36600000
H      4.80100000      5.80200000      9.60400000
H      5.52600000      4.59400000     10.15800000
O    -10.19500000    -10.72000000     -5.24600000
H    -10.76600000    -10.46500000     -5.97100000
H    -10.49300000    -11.59700000     -5.00500000
O     -6.87700000     14.64200000     -5.31900000
H     -6.29800000     14.63100000     -4.55800000
H     -7.76000000     14.64100000     -4.94900000
O     -1.68800000     13.55600000      0.49800000
H     -0.98900000     13.64100000     -0.15100000
H     -1.35200000     14.01000000      1.27100000
O      8.98500000     -4.51700000      9.30300000
H      8.16600000     -4.48700000      8.80800000
H      8.72000000     -4.38300000     10.21300000
O     -1.71600000      3.79500000    -11.12800000
H     -1.19200000      4.58200000    -10.97900000
H     -2.62300000      4.09900000    -11.08600000
O      1.99600000     14.67900000      3.68800000
H      1.94000000     13.74600000      3.47900000
H      2.01900000     14.70900000      4.64400000
O      9.63300000      1.61000000     -9.16700000
H      9.75500000      1.17000000     -8.32600000
H     10.09700000      2.44100000     -9.07200000
O    -12.52600000     -3.86300000     -8.11500000
H    -12.28600000     -3.06800000     -7.64000000
H    -12.39700000     -4.56900000     -7.48200000
O     16.52700000      4.43300000      5.13000000
H     16.22000000      4.67200000      6.00400000
H     15.78700000      4.62800000      4.55500000
O     -6.08500000      1.37000000     -0.99300000
H     -5.77500000      0.78400000     -0.30200000
H     -6.55400000      0.79800000     -1.60000000
O     -2.63600000      9.57100000      3.90500000
H     -2.38500000     10.05900000      3.12100000
H     -2.54400000     10.20100000      4.62000000
O     10.46900000      3.33700000     -2.41900000
H     11.17000000      3.93200000     -2.15300000
H      9.80300000      3.90800000     -2.80200000
O      5.65500000      1.51900000    -11.43100000
H      6.21200000      0.77200000    -11.65200000
H      5.82200000      1.67500000    -10.50200000
O      4.25400000      4.04000000     14.28700000
H      5.20800000      4.03400000     14.36200000
H      3.94700000      4.29200000     15.15800000
O     -0.23500000      8.53700000    -11.35000000
H     -0.25900000      8.65200000    -10.40000000
H      0.40100000      9.18500000    -11.65300000
O      2.37000000      0.88900000     -8.56500000
H      2.57800000      1.82200000     -8.51700000
H      2.25300000      0.62200000     -7.65300000
O     -0.27100000     -9.62000000     -0.44900000
H      0.03300000     -9.74400000     -1.34800000
H     -1.20000000     -9.84900000     -0.47700000
O     -2.53500000     12.63500000      3.87600000
H     -2.29200000     12.18300000      3.06800000
H     -1.75800000     13.14200000      4.11000000
O      1.96600000     -9.14300000     -6.74200000
H      2.39600000     -9.70400000     -6.09600000
H      2.67700000     -8.83000000     -7.30000000
O     -9.18800000     -0.97100000     14.83400000
H     -9.61700000     -0.99200000     13.97800000
H     -9.43900000     -1.79700000     15.24800000
O      6.77300000    -14.65000000      2.64400000
H      6.72500000    -15.41300000      3.22100000
H      7.15700000    -13.96300000      3.18800000
O      2.28800000      4.11400000     16.53300000
H      2.11000000      3.84900000     17.43600000
H      1.92000000      3.41000000     16.00000000
O      1.73800000      8.83000000     15.22100000
H      2.05900000      7.92900000     15.24500000
H      1.81800000      9.08900000     14.30300000
O     -6.72400000     -7.08100000      4.27000000
H     -6.39000000     -7.78800000      3.71900000
H     -6.60400000     -7.39800000      5.16500000
O    -15.75000000     -7.96800000     -2.65100000
H    -15.38200000     -8.31600000     -1.83900000
H    -15.14400000     -7.27500000     -2.91200000
O     12.01300000     -5.97900000     -3.88800000
H     12.31100000     -5.42600000     -3.16600000
H     11.08200000     -5.77200000     -3.97900000
O    -10.86800000     -5.02100000    -10.23800000
H    -11.54300000     -4.61000000     -9.69800000
H    -10.98000000     -4.62600000    -11.10300000
O    -11.28700000      1.69000000      5.60700000
H    -10.83200000      2.42900000      6.00900000
H    -11.81900000      1.32300000      6.31300000
O     -8.14300000      2.62200000     -3.55100000
H     -8.37700000      3.01000000     -2.70700000
H     -7.93600000      1.71000000     -3.34500000
O      4.14600000     -0.09800000    -13.17400000
H      3.39200000      0.13400000    -12.63200000
H      4.88900000     -0.07900000    -12.57100000
O     14.95600000     -2.12800000    -10.36800000
H     14.31900000     -1.54000000     -9.96300000
H     14.47200000     -2.94000000    -10.51700000
O     -5.90900000    -17.40200000      0.94600000
H     -5.72300000    -18.33900000      1.01500000
H     -5.33700000    -16.99600000      1.59700000
O     -8.81700000     -4.10400000     12.93800000
H     -7.90300000     -4.15500000     12.65900000
H     -9.29800000     -3.88000000     12.14100000
O     10.24000000      0.31800000     -6.75100000
H     10.70600000      0.90200000     -6.15200000
H     10.07400000     -0.47100000     -6.23500000
O     -2.11400000     -5.49200000     -3.72200000
H     -2.48600000     -5.56800000     -4.60000000
H     -2.87200000     -5.50700000     -3.13800000
O      4.47100000     -1.45700000     -8.24800000
H      4.84100000     -1.80300000     -9.06100000
H      3.61900000     -1.88600000     -8.17100000
O     13.21900000      5.52700000    -10.71100000
H     12.67200000      5.58600000    -11.49400000
H     14.11500000      5.51000000    -11.04600000
O    -13.67000000      2.27600000     -2.30100000
H    -14.04300000      2.73400000     -3.05400000
H    -12.72500000      2.40700000     -2.38600000
O     -6.74900000     15.34300000     -2.44400000
H     -7.64400000     15.56000000     -2.18300000
H     -6.35000000     14.97900000     -1.65400000
O     -0.65800000     -0.13700000      6.94100000
H     -0.68500000     -0.16400000      7.89700000
H     -0.02800000     -0.81600000      6.70000000
O     -3.12200000     -7.92000000     -8.81400000
H     -2.24000000     -7.78100000     -8.46800000
H     -3.58000000     -7.09700000     -8.64000000
O      4.42100000    -13.18300000     -0.69400000
H      4.09700000    -13.16900000     -1.59400000
H      4.40200000    -12.26700000     -0.41800000
O      1.83500000    -12.40700000     -6.73600000
H      1.17400000    -12.94500000     -6.29900000
H      2.07600000    -11.74800000     -6.08400000
O     -6.66800000      7.81400000     -8.27700000
H     -7.12600000      6.98100000     -8.16100000
H     -6.18200000      7.70900000     -9.09500000
O      1.59200000     -4.03500000      8.54000000
H      0.67200000     -4.02200000      8.80400000
H      2.07400000     -3.82000000      9.33800000
O      4.64900000     10.05800000     -6.63800000
H      5.32200000     10.58700000     -6.20900000
H      3.88600000     10.63400000     -6.68700000
O     -5.09400000    -14.10500000     -4.42000000
H     -5.70700000    -14.78300000     -4.13600000
H     -4.53000000    -14.54400000     -5.05700000
O     -6.70300000     -4.32300000     -0.61000000
H     -6.74200000     -5.20700000     -0.24400000
H     -7.61900000     -4.05700000     -0.69300000
O      1.43800000      0.85800000     -5.90600000
H      1.40800000     -0.09800000     -5.90600000
H      2.11300000      1.07700000     -5.26300000
O     -3.96300000     -6.85300000     14.71000000
H     -3.84400000     -6.75400000     13.76500000
H     -3.08400000     -7.03300000     15.04400000
O     12.62500000      1.03400000     -1.09200000
H     12.19200000      1.88700000     -1.10000000
H     13.17200000      1.05000000     -0.30700000
O    -12.33800000     -7.11300000      1.02600000
H    -12.55600000     -7.19100000      1.95500000
H    -11.56400000     -7.66500000      0.91500000
O      7.56300000    -14.06500000     -0.16300000
H      7.20600000    -13.28500000     -0.58700000
H      7.01600000    -14.18700000      0.61300000
O     -6.13100000     12.30200000      1.31600000
H     -6.26500000     11.53400000      0.76000000
H     -6.57500000     12.08400000      2.13600000
O      0.00800000     -7.22900000     -4.71800000
H      0.16000000     -7.07800000     -5.65100000
H     -0.56200000     -6.50900000     -4.44800000
O      5.94500000      2.90900000      5.21400000
H      5.69500000      3.62400000      4.62800000
H      5.29500000      2.22600000      5.04900000
O     -1.37200000      3.35400000      6.18700000
H     -0.81000000      3.56300000      5.44100000
H     -0.78100000      2.96200000      6.83000000
O     -6.37400000     -3.89200000     -3.91800000
H     -5.78600000     -3.15000000     -3.77600000
H     -6.11600000     -4.24100000     -4.77100000
O     16.02400000      4.90600000      2.17200000
H     16.49500000      5.08800000      1.35900000
H     15.86800000      3.96200000      2.15300000
O     -3.64600000     13.21400000      6.23800000
H     -4.07900000     14.05100000      6.06800000
H     -3.26100000     12.96800000      5.39700000
O      6.61400000      8.58800000     -9.24200000
H      6.00600000      8.67500000     -9.97600000
H      7.00800000      9.45600000     -9.15200000
O    -15.08300000     -8.62400000      0.02000000
H    -15.24900000     -9.42200000      0.52100000
H    -14.39500000     -8.17300000      0.50900000
O    -14.73100000     -9.69500000     -5.41900000
H    -14.28700000     -9.28000000     -4.68100000
H    -14.88200000     -8.98200000     -6.04000000
O     13.34300000     -4.18600000    -11.15000000
H     13.06100000     -4.30000000    -10.24200000
H     14.18500000     -4.63800000    -11.19800000
O      9.59000000      4.45900000    -13.20200000
H     10.43700000      4.08600000    -13.44800000
H      9.14900000      4.62100000    -14.03600000
O      7.64500000      8.76100000     -6.56000000
H      7.62300000      8.68800000     -7.51400000
H      6.76500000      9.05400000     -6.32200000
O    -10.64700000      4.40700000     11.31600000
H    -10.03500000      3.84400000     11.79000000
H    -11.50300000      4.20100000     11.69200000
O     11.97800000     -9.91300000      8.25300000
H     11.32700000     -9.21600000      8.17400000
H     11.81800000    -10.47800000      7.49600000
O     -2.36100000      5.59600000     -5.77200000
H     -2.73100000      4.90000000     -5.22800000
H     -1.48200000      5.73300000     -5.42100000
O     11.07500000     -6.77500000     -0.45300000
H     10.21000000     -6.72400000     -0.04600000
H     11.02100000     -7.53200000     -1.03600000
O     -4.28600000     17.33300000      2.11100000
H     -3.87700000     17.26400000      2.97400000
H     -4.78500000     16.52100000      2.01700000
O     -3.26700000      8.95300000     12.24500000
H     -2.90100000      8.21000000     12.72500000
H     -2.76200000      8.98500000     11.43200000
O     -4.85900000     -2.67000000     -1.70900000
H     -4.79100000     -1.96200000     -1.06900000
H     -5.63000000     -3.16700000     -1.43600000
O      4.25700000      6.99000000     12.55800000
H      4.58200000      6.25100000     12.04300000
H      4.78800000      6.97900000     13.35400000
O    -13.56100000     -4.73500000      0.65200000
H    -13.14600000     -4.09200000      1.22600000
H    -12.95800000     -5.47900000      0.64900000
O      3.08600000    -12.94300000    -12.35500000
H      2.69200000    -12.72300000    -13.20000000
H      3.85200000    -12.37200000    -12.29200000
O     10.84000000     -0.08400000     10.37300000
H     10.30700000     -0.74600000      9.93100000
H     11.66800000     -0.08400000      9.89300000
O     13.72600000      0.35300000     10.79600000
H     14.40500000     -0.03400000     10.24300000
H     13.60700000     -0.27600000     11.50700000
O     -7.04300000     -0.11300000    -15.20700000
H     -6.57400000      0.32600000    -15.91600000
H     -6.92700000     -1.04600000    -15.38500000
O     10.50700000     14.77200000      3.95800000
H      9.93000000     14.11000000      4.33900000
H     11.01800000     15.09900000      4.69900000
O      2.95400000     -1.51800000      4.37500000
H      3.27700000     -2.20200000      3.78800000
H      3.22800000     -1.80200000      5.24700000
O    -11.56400000     -3.60900000     -5.11600000
H    -10.71700000     -3.36100000     -4.74500000
H    -11.42600000     -4.49200000     -5.45900000
O     11.26100000     -7.57800000      4.77700000
H     10.57800000     -7.90700000      4.19300000
H     12.07800000     -7.73500000      4.30300000
O     10.26700000     10.84500000      7.08400000
H     10.09600000      9.93300000      7.32000000
H     10.08200000     11.33700000      7.88400000
O    -17.82800000     -2.64900000      2.02600000
H    -18.64100000     -2.56700000      1.52600000
H    -17.19900000     -2.10800000      1.55000000
O     -6.36500000     -4.61100000     -8.78300000
H     -7.13700000     -4.15600000     -9.11900000
H     -6.56300000     -5.53900000     -8.90300000
O      9.58200000     -8.93000000    -12.38400000
H     10.14600000     -8.94400000    -11.61100000
H     10.07600000     -9.40900000    -13.04900000
O      4.58000000      7.28100000     -6.18600000
H      5.15600000      7.00600000     -6.89900000
H      4.46100000      8.22100000     -6.32300000
O      2.17800000      6.37100000     -9.25300000
H      2.85200000      6.96300000     -9.58700000
H      1.93200000      6.74200000     -8.40600000
O      3.51700000      6.02100000      1.13000000
H      4.04100000      5.23900000      1.29900000
H      4.08400000      6.74900000      1.38600000
O      8.25700000      6.60200000     10.31300000
H      7.90900000      7.46900000     10.52600000
H      8.09600000      6.50300000      9.37500000
O      6.67600000     -3.28100000    -14.16900000
H      7.60000000     -3.39300000    -14.39300000
H      6.20600000     -3.49800000    -14.97400000
O     10.27300000     -2.87800000     -0.67800000
H     10.98300000     -3.50800000     -0.79900000
H     10.69000000     -2.12300000     -0.26100000
O     -3.48100000    -12.59900000     10.95500000
H     -2.63400000    -12.75700000     11.37000000
H     -3.89200000    -13.46300000     10.91500000
O     -5.63700000     -5.66800000    -13.44500000
H     -4.68100000     -5.66300000    -13.38900000
H     -5.82200000     -5.89600000    -14.35600000
O     -0.65600000    -15.07500000     -2.89700000
H     -0.24700000    -15.22400000     -3.75000000
H     -0.33900000    -14.21300000     -2.62800000
O     11.55500000      1.83100000     -4.84600000
H     11.98400000      2.57700000     -5.26500000
H     11.31000000      2.15200000     -3.97800000
O      9.64300000     -1.94600000      8.83700000
H      8.96200000     -1.73200000      8.19900000
H      9.74500000     -2.89500000      8.76900000
O     -0.74000000      4.48800000    -14.01400000
H     -1.31900000      4.09500000    -13.36000000
H      0.02700000      4.76900000    -13.51600000
O    -15.40700000      6.49700000     -1.28400000
H    -15.84000000      5.72100000     -1.63800000
H    -15.78800000      6.60800000     -0.41300000
O     10.40900000      8.22500000      4.83300000
H      9.48700000      8.06000000      4.63700000
H     10.39300000      8.80200000      5.59600000
O     -7.48300000     10.05000000     -3.40900000
H     -7.88900000      9.30700000     -2.96100000
H     -7.90700000     10.07300000     -4.26600000
O     -5.91600000      6.80700000     12.93300000
H     -6.26600000      6.71700000     12.04700000
H     -6.52800000      7.39600000     13.37400000
O    -15.09700000      0.97200000      5.47000000
H    -14.54000000      0.66500000      6.18600000
H    -14.65200000      0.67500000      4.67600000
O     -9.74700000      8.16300000     -2.81700000
H    -10.36100000      8.84700000     -3.08200000
H     -9.60800000      8.31500000     -1.88200000
O     -9.21900000     -3.47600000     -0.42800000
H     -9.23800000     -2.55100000     -0.67300000
H    -10.07800000     -3.80900000     -0.68600000
O      3.56800000     -2.87400000     -5.02900000
H      4.50300000     -2.76500000     -4.85700000
H      3.47000000     -3.80300000     -5.23700000
O    -14.34900000      6.75500000      1.49000000
H    -14.02800000      6.36600000      2.30400000
H    -14.05000000      6.15800000      0.80500000
O     -4.50400000     -1.45300000      7.63800000
H     -3.92300000     -1.75600000      8.33500000
H     -3.91600000     -1.22200000      6.91900000
O     -9.92500000     -6.51000000      6.74700000
H     -9.07300000     -6.65200000      7.15900000
H     -9.72600000     -6.40600000      5.81600000
O      9.69700000     -4.99400000      5.48600000
H     10.04700000     -5.72100000      6.00100000
H     10.23800000     -4.97700000      4.69700000
O     -8.23200000     -9.67400000      5.66400000
H     -8.74300000     -9.27800000      4.95700000
H     -7.76000000    -10.39300000      5.24400000
O      0.36800000     -1.61700000     15.01500000
H     -0.46300000     -1.58800000     15.49000000
H      0.98000000     -1.13800000     15.57300000
O     -8.02200000      2.71300000    -14.57000000
H     -7.94400000      1.79600000    -14.83300000
H     -8.49000000      3.13000000    -15.29300000
O      8.18800000     -7.47900000      5.74800000
H      8.37600000     -8.31700000      5.32500000
H      8.58900000     -6.82600000      5.17400000
O     -8.29500000      7.28000000    -12.38500000
H     -8.99500000      6.89400000    -12.91200000
H     -8.17400000      8.15600000    -12.75200000
O      0.58100000    -12.64200000     -1.20600000
H     -0.34000000    -12.38300000     -1.16800000
H      0.74200000    -13.07500000     -0.36800000
O      7.98000000     -2.82600000      4.87100000
H      8.53400000     -2.04700000      4.91100000
H      8.45800000     -3.48500000      5.37500000
O     -5.67000000     -4.09300000      6.75500000
H     -4.89100000     -4.07800000      6.19900000
H     -6.06300000     -3.22700000      6.64000000
O      3.17900000     -1.08100000    -17.62500000
H      2.74900000     -1.86700000    -17.96200000
H      2.94100000     -1.05500000    -16.69900000
O    -10.60500000     10.98100000     -0.65800000
H     -9.84200000     11.29000000     -1.14600000
H    -10.23700000     10.50700000      0.08800000
O     -2.81400000     16.69800000      4.25600000
H     -3.48900000     16.10300000      4.58200000
H     -2.15900000     16.72300000      4.95300000
O      9.62200000     -9.01300000      3.08000000
H     10.40100000     -9.47400000      2.76900000
H      9.09700000     -9.69000000      3.50600000
O     -7.65700000     11.46400000      9.31800000
H     -6.72000000     11.46800000      9.12300000
H     -7.70500000     11.58000000     10.26700000
O     -8.25400000      0.25800000      2.61700000
H     -9.03100000     -0.25700000      2.83700000
H     -7.69900000     -0.34600000      2.12400000
O      0.22800000     12.14700000      9.06000000
H     -0.43400000     12.83400000      8.98100000
H      0.81500000     12.29300000      8.31800000
O     -4.52100000    -10.51100000      7.37400000
H     -5.02000000    -10.13300000      8.09800000
H     -3.89500000    -11.09900000      7.79600000
O    -14.96900000     -2.98200000     -1.14900000
H    -14.19900000     -2.58900000     -1.56000000
H    -14.61200000     -3.59900000     -0.51000000
O    -11.02300000      5.82000000     -3.54200000
H    -10.40600000      5.67400000     -4.26000000
H    -10.55600000      6.39700000     -2.93900000
O      4.49200000     13.36900000     -2.72000000
H      4.77800000     14.13500000     -3.21700000
H      3.59500000     13.21200000     -3.01600000
O     -9.29700000    -11.09800000     -0.93300000
H    -10.04000000    -11.60000000     -0.59800000
H     -8.80200000    -11.72500000     -1.46100000
O     11.39300000      6.15300000      2.45500000
H     10.84800000      6.60600000      3.09900000
H     11.14100000      6.53700000      1.61600000
O      5.75500000      7.71000000      2.01200000
H      6.64400000      7.68400000      2.36400000
H      5.79500000      8.35700000      1.30700000
O     12.63200000      2.02500000      8.89500000
H     12.55800000      2.93600000      9.17900000
H     13.32800000      1.65900000      9.44100000
O      3.97900000    -15.23800000      8.07000000
H      3.15900000    -15.41200000      8.53000000
H      4.56800000    -14.90500000      8.74800000
O      2.70000000    -17.56800000     -1.32700000
H      3.16500000    -16.76000000     -1.10900000
H      2.15200000    -17.74300000     -0.56200000
O     -6.28200000     -3.17500000    -11.93100000
H     -6.21400000     -4.04400000    -12.32700000
H     -6.93000000     -3.27900000    -11.23400000
O    -12.67800000     -1.74800000     -2.74400000
H    -12.14800000     -1.12000000     -3.23500000
H    -12.57500000     -2.57300000     -3.22000000
O     12.49600000    -11.35300000     -7.44000000
H     12.27700000    -10.46600000     -7.72400000
H     13.41400000    -11.46500000     -7.68800000
O     10.17400000    -14.23500000      0.15200000
H     10.19300000    -14.94700000      0.79100000
H      9.29300000    -14.27100000     -0.22100000
O      4.13600000      1.06000000      4.05400000
H      3.63700000      0.24400000      4.09300000
H      4.60800000      1.01200000      3.22300000
O      4.42800000     16.54700000      3.98500000
H      4.44100000     16.68300000      4.93300000
H      3.78000000     15.85600000      3.85200000
O     -0.61500000      3.28100000    -16.46600000
H     -0.05900000      3.83600000    -17.01400000
H     -0.65800000      3.74000000    -15.62700000
O     13.66300000     -7.92000000      3.75700000
H     13.64000000     -7.78900000      2.80900000
H     14.15500000     -8.73200000      3.87400000
O     -3.63100000     10.64800000      6.51600000
H     -3.84700000     11.57100000      6.38500000
H     -3.48600000     10.56700000      7.45900000
O     -2.48400000    -11.20800000     -6.32500000
H     -2.97200000    -11.18100000     -5.50100000
H     -3.14300000    -11.04000000     -6.99900000
O     -6.92100000      4.83400000     -4.41700000
H     -7.50300000      5.51500000     -4.75400000
H     -7.46800000      4.05000000     -4.37900000
O     12.95800000     -0.46400000     -9.05400000
H     13.09800000     -0.83300000     -8.18200000
H     12.07600000     -0.74700000     -9.29600000
O      1.14000000     -5.08300000      1.32400000
H      0.40000000     -4.76200000      1.84100000
H      1.01200000     -6.03000000      1.28500000
O    -16.59400000      2.33500000     -4.49100000
H    -15.63800000      2.30100000     -4.50700000
H    -16.85200000      1.57200000     -3.97300000
O     -8.28600000     -6.85800000     -1.64100000
H     -9.14700000     -7.17200000     -1.36300000
H     -7.73500000     -6.94900000     -0.86400000
O    -10.22000000     10.02900000      2.03900000
H     -9.65600000      9.57800000      2.66700000
H    -10.92900000      9.40900000      1.86500000
O    -10.03700000      6.79200000      3.18200000
H    -10.36800000      5.89600000      3.25200000
H    -10.58000000      7.19500000      2.50500000
O      1.71000000      2.12800000    -15.35100000
H      0.75500000      2.08900000    -15.40700000
H      2.01100000      1.91500000    -16.23400000
O      6.25700000     -5.22300000      0.16200000
H      6.52100000     -4.83400000      0.99600000
H      5.58900000     -4.62900000     -0.18000000
O     -6.53500000      6.54400000      4.18900000
H     -6.37900000      6.57900000      5.13200000
H     -6.50300000      5.61200000      3.97500000
O     13.42700000      1.34700000    -11.33700000
H     14.12200000      1.22300000    -11.98400000
H     13.13400000      0.46100000    -11.12700000
O      2.96000000    -12.09100000     10.04500000
H      3.83900000    -12.29000000     10.36800000
H      2.47700000    -11.81000000     10.82200000
O    -11.64600000      7.82800000      1.19800000
H    -11.77400000      7.03000000      0.68500000
H    -12.46500000      8.31200000      1.09700000
O     -5.72900000      8.92900000     10.99100000
H     -6.23300000      9.73200000     11.12900000
H     -4.93300000      9.05500000     11.50800000
O     -3.27200000     15.35500000     -4.75400000
H     -3.14400000     14.61900000     -4.15600000
H     -3.37100000     16.11500000     -4.18000000
O     -6.29200000    -11.51900000      4.85500000
H     -5.76600000    -11.88100000      4.14200000
H     -5.80800000    -11.74800000      5.64900000
O     -5.40600000      4.02600000     -0.81500000
H     -4.70100000      4.01700000     -0.16800000
H     -5.58600000      3.10200000     -0.98600000
O      8.55900000    -10.39800000     -7.84400000
H      9.08300000    -11.01800000     -7.33700000
H      8.25700000    -10.90000000     -8.60000000
O     -2.87400000     -9.09900000     -3.77600000
H     -3.10900000     -9.97700000     -3.47600000
H     -1.91700000     -9.09400000     -3.77600000
O     -4.75500000    -12.94500000      2.33500000
H     -4.28900000    -13.38600000      1.62500000
H     -5.28100000    -13.63400000      2.74100000
O     -2.92200000      7.14700000      1.27900000
H     -2.81900000      7.14500000      0.32700000
H     -3.81300000      7.46600000      1.42300000
O     -4.03600000     10.31300000     14.72800000
H     -3.93400000     10.18300000     13.78500000
H     -4.92300000     10.65900000     14.82800000
O      4.40400000    -14.40200000     -7.19200000
H      3.63100000    -13.84700000     -7.09000000
H      4.15200000    -15.23900000     -6.80300000
O      4.96000000      1.72500000      9.33400000
H      5.13600000      2.64000000      9.11300000
H      4.45500000      1.39200000      8.59300000
O     -4.74600000      3.87900000     -7.88200000
H     -5.11000000      3.30800000     -7.20500000
H     -4.56900000      4.70400000     -7.43100000
O      4.26900000      9.39400000     11.27600000
H      3.89000000      9.17200000     10.42600000
H      4.43700000      8.54800000     11.69100000
O     12.43500000      9.45000000      3.27500000
H     12.83900000      8.65700000      2.92500000
H     11.66500000      9.13700000      3.75100000
O      5.81900000    -11.09600000     -2.90800000
H      6.19100000    -11.87700000     -3.31800000
H      5.91600000    -11.24900000     -1.96900000
O     -7.44300000     14.16100000      0.12400000
H     -8.27900000     14.15200000      0.59000000
H     -6.95400000     13.42700000      0.49500000
O     -4.79600000     10.94900000     -3.26500000
H     -4.47700000     10.09400000     -2.97800000
H     -5.74500000     10.90300000     -3.14700000
O     10.64900000      1.07700000      1.48900000
H     10.12100000      1.87300000      1.54500000
H     11.20600000      1.10400000      2.26700000
O      2.61500000      6.12300000     -1.37700000
H      2.10200000      5.33300000     -1.54800000
H      3.02000000      5.96500000     -0.52400000
O      7.61600000     -9.62300000     -4.67100000
H      7.05900000     -9.67200000     -5.44700000
H      7.28500000    -10.31200000     -4.09400000
O      1.08600000      4.78300000      1.22800000
H      2.00100000      5.05700000      1.28500000
H      0.96800000      4.53000000      0.31300000
O    -11.25600000      4.56200000      3.56800000
H    -10.88200000      4.55500000      4.44900000
H    -11.88800000      3.84300000      3.57100000
O    -16.84700000      1.84400000      7.34600000
H    -17.00600000      1.06000000      7.87100000
H    -16.16000000      1.58500000      6.73100000
O      7.84900000    -10.64300000      7.35800000
H      7.75700000    -11.23000000      8.10800000
H      7.61400000     -9.78000000      7.69800000
O    -16.58300000     -1.96700000      4.81300000
H    -17.50300000     -2.07100000      4.57000000
H    -16.57600000     -2.04800000      5.76600000
O      3.03800000     -1.69500000    -15.06600000
H      3.10500000     -2.54200000    -14.62600000
H      3.37800000     -1.06700000    -14.42900000
O     -4.33200000      5.28900000     -2.90600000
H     -4.45500000      4.58100000     -2.27400000
H     -4.99400000      5.12900000     -3.57800000
O     -2.87300000     13.11400000     -3.59800000
H     -2.25100000     12.70500000     -4.20000000
H     -3.33900000     12.37900000     -3.20000000
O     -7.10900000    -14.38900000      0.62300000
H     -6.84600000    -14.46300000      1.54000000
H     -6.43200000    -14.86300000      0.14000000
O    -10.90400000      7.70200000     -6.88800000
H    -11.60800000      8.34000000     -7.00300000
H    -10.86700000      7.23400000     -7.72200000
O     -7.40400000     14.80300000      6.05100000
H     -6.81200000     14.67700000      6.79300000
H     -7.83100000     13.95400000      5.93800000
O      3.11300000     -7.89600000     -1.27000000
H      3.52400000     -8.33900000     -2.01200000
H      2.75500000     -7.08900000     -1.64000000
O      7.49300000      1.44600000     -5.63100000
H      8.19900000      1.24500000     -6.24600000
H      6.70400000      1.10400000     -6.05200000
O    -12.71900000     -0.07200000      0.68000000
H    -13.26400000      0.00300000     -0.10300000
H    -12.17400000     -0.84200000      0.52000000
O     -7.36300000      5.88800000     -0.74100000
H     -7.36200000      6.47000000     -1.50100000
H     -6.67800000      5.24700000     -0.92900000
O     13.35800000     -7.18700000      0.93500000
H     14.08100000     -7.11200000      0.31200000
H     12.62600000     -6.74400000      0.50600000
O      6.76900000     15.69400000      3.35900000
H      5.81600000     15.77100000      3.31500000
H      6.94900000     14.79400000      3.08800000
O     -5.08100000      8.25600000      2.36500000
H     -4.52700000      8.78600000      2.93800000
H     -5.65500000      7.77600000      2.96200000
O     -9.48500000     13.52400000      8.39800000
H     -9.67500000     13.65500000      7.46900000
H     -8.81900000     12.83600000      8.41200000
O      5.88000000    -11.71700000     10.85800000
H      5.72000000    -11.59700000     11.79400000
H      5.97700000    -10.82800000     10.51600000
O      2.82300000    -11.42400000      7.47200000
H      3.09800000    -11.74900000      8.33000000
H      2.64700000    -12.21400000      6.96200000
O      3.22700000    -15.53400000      0.32800000
H      2.62400000    -15.39100000      1.05800000
H      3.59700000    -14.66900000      0.15100000
O    -10.88800000     10.32000000    -10.54600000
H    -11.00200000      9.44900000    -10.92700000
H     -9.95100000     10.37900000    -10.36100000
O     -6.03200000    -13.61500000    -10.90900000
H     -6.18300000    -12.86200000    -10.33800000
H     -5.96900000    -13.24100000    -11.78700000
O     -0.38500000     -6.71600000     13.85300000
H      0.36100000     -6.48300000     13.30000000
H     -1.01900000     -6.01400000     13.70800000
O     -0.65600000     12.41800000     -6.07800000
H      0.10800000     12.99100000     -6.01600000
H     -0.82300000     12.34100000     -7.01700000
O      4.62300000     14.26700000      0.33800000
H      3.67700000     14.41600000      0.31100000
H      4.97700000     14.86100000     -0.32400000
O     -8.85900000     14.37200000      2.99600000
H     -9.24600000     13.73300000      2.39800000
H     -8.21700000     13.87200000      3.50000000
O    -11.60300000      0.04900000     -4.66000000
H    -12.35100000      0.63700000     -4.76700000
H    -11.59100000     -0.47100000     -5.46400000
O     -4.30100000     14.65500000     -7.31000000
H     -5.21200000     14.44100000     -7.10900000
H     -3.89500000     14.80300000     -6.45600000
O     -7.85400000    -12.88600000     -2.85300000
H     -8.46700000    -13.61700000     -2.77500000
H     -7.62200000    -12.86600000     -3.78100000
O     -4.85200000     -8.58500000     -1.48200000
H     -4.22600000     -8.14100000     -2.05400000
H     -5.43200000     -9.05500000     -2.08200000
O     -4.96100000     11.57100000      9.05900000
H     -4.33100000     11.60900000      9.77900000
H     -5.18100000     12.48600000      8.88500000
O     15.27700000      8.83800000      0.51900000
H     14.95000000      8.29900000      1.24000000
H     16.12000000      8.44500000      0.29000000
O      5.97900000      0.38900000      2.16000000
H      6.93400000      0.38300000      2.22000000
H      5.79400000      0.14400000      1.25300000
O    -11.23700000      3.50300000     -2.15200000
H    -10.40200000      3.44000000     -1.69000000
H    -11.19000000      4.33800000     -2.61800000
O      9.37600000      4.16300000     12.99100000
H      9.45600000      5.01300000     12.55700000
H      9.99400000      3.59900000     12.52700000
O    -10.96100000     -6.25700000     -3.09600000
H    -10.58000000     -7.12400000     -3.23800000
H    -10.21400000     -5.65900000     -3.12600000
O      3.55100000     -1.69900000     13.99100000
H      3.06100000     -1.22100000     14.65900000
H      3.67900000     -1.06400000     13.28700000
O     -7.21600000     -0.06400000     -3.18000000
H     -7.88100000     -0.54900000     -3.66900000
H     -6.59400000      0.22800000     -3.84600000
O     10.26400000      5.57300000      6.55700000
H     10.45800000      6.46300000      6.26200000
H     10.13900000      5.07500000      5.74900000
O     -5.09900000    -16.12900000     -1.56600000
H     -5.56100000    -15.99900000     -2.39400000
H     -5.68900000    -16.67400000     -1.04500000
O     -7.44900000     -0.62200000    -12.49400000
H     -7.54000000     -0.32200000    -13.39800000
H     -6.98100000     -1.45400000    -12.56400000
O      8.05800000     -5.58100000     -8.67700000
H      8.67900000     -4.96500000     -8.28700000
H      8.17600000     -5.47500000     -9.62100000
O    -10.25600000      4.75500000      6.29200000
H     -9.45100000      5.02900000      6.73300000
H    -10.85800000      5.48900000      6.41400000
O      2.16500000      9.59400000     -3.27800000
H      1.42400000      9.90700000     -3.79800000
H      1.78800000      8.93100000     -2.70000000
O      9.11900000    -11.51300000      0.26600000
H      9.66200000    -11.14300000      0.96200000
H      9.34300000    -12.44300000      0.25700000
O      0.25500000     -5.05300000    -17.15800000
H      0.95200000     -5.52800000    -16.70600000
H     -0.13400000     -5.69900000    -17.74700000
O     -1.04500000     15.43900000     -6.53000000
H     -0.21400000     15.23300000     -6.10300000
H     -1.70500000     15.28500000     -5.85300000
O     -5.30300000     -1.58800000     -9.29800000
H     -6.08400000     -2.12500000     -9.42900000
H     -4.63500000     -2.20500000     -9.00200000
O      6.49900000      0.89900000     11.50100000
H      6.99100000      0.22600000     11.03100000
H      6.71300000      1.71400000     11.04700000
O     -2.33600000    -12.39600000      8.47000000
H     -2.86400000    -12.41800000      9.26800000
H     -1.43800000    -12.52700000      8.77400000
O    -13.78600000     -6.00400000     -3.24900000
H    -13.99700000     -5.11900000     -3.54600000
H    -12.85100000     -5.97400000     -3.04900000
O      7.13400000     -4.74600000      7.21400000
H      7.92800000     -5.12400000      6.83400000
H      6.47600000     -4.82800000      6.52400000
O      1.89700000     12.87200000     -3.12100000
H      1.35200000     13.35900000     -2.50300000
H      1.54700000     11.98100000     -3.09900000
O      8.49000000      8.91000000     -0.68600000
H      7.63100000      8.50800000     -0.81800000
H      8.52100000      9.62300000     -1.32400000
O     -9.71400000     -8.40100000      0.59700000
H     -9.87000000     -9.28600000      0.26600000
H     -9.70300000     -8.50000000      1.54900000
O     -6.37300000      7.39400000     -3.55800000
H     -5.88200000      7.67800000     -4.32900000
H     -6.36200000      6.43800000     -3.60600000
O    -11.04300000     12.53900000      3.56500000
H    -10.68200000     11.80600000      3.06800000
H    -11.93600000     12.63700000      3.23400000
O    -15.30300000      2.87000000      2.60000000
H    -16.00100000      2.22200000      2.50400000
H    -14.50000000      2.35100000      2.64500000
O    -10.65900000      2.43300000      8.29500000
H    -11.46200000      2.48400000      8.81400000
H    -10.65000000      3.24300000      7.78600000
O     11.38800000    -10.56400000      1.62300000
H     12.14400000    -11.02500000      1.98700000
H     11.75100000    -10.02700000      0.91900000
O      4.46800000      7.46200000      6.24000000
H      4.29800000      8.17500000      5.62400000
H      3.79800000      6.80900000      6.04100000
O      5.48300000      4.00200000     -3.38700000
H      5.21700000      4.90200000     -3.19700000
H      5.17200000      3.84300000     -4.27800000
O     -5.25500000     -4.84900000     -6.06800000
H     -5.04100000     -5.75600000     -5.84700000
H     -5.62200000     -4.89800000     -6.95000000
O      5.28100000      7.53600000    -14.22100000
H      4.99200000      6.66700000    -14.49800000
H      4.62000000      8.13200000    -14.57200000
O     14.92100000     -2.17000000      1.91100000
H     14.96700000     -2.31600000      2.85600000
H     14.59800000     -1.27300000      1.82300000
O      4.75400000    -10.30700000    -14.84800000
H      4.16200000    -10.06200000    -14.13700000
H      5.62900000    -10.12600000    -14.50400000
O     -2.73000000      6.99900000     -1.49200000
H     -2.01200000      7.28000000     -2.05900000
H     -3.12300000      6.25700000     -1.95200000
O      4.88400000      4.97000000    -15.21400000
H      4.90700000      4.34700000    -14.48700000
H      5.45300000      4.58400000    -15.87900000
O     -1.74900000     -6.86400000     16.17300000
H     -1.37300000     -6.25900000     16.81200000
H     -1.09600000     -6.91100000     15.47400000
O     -5.89100000     -9.00400000      2.50700000
H     -6.41700000     -9.80100000      2.44700000
H     -4.98800000     -9.31600000      2.56200000
O      0.40300000      6.38300000     -6.69400000
H      0.01400000      5.84600000     -7.38500000
H      0.75700000      5.74900000     -6.06900000
O     -1.72100000     -1.40400000     -5.50300000
H     -2.06200000     -0.61500000     -5.92400000
H     -0.83400000     -1.49700000     -5.85200000
O     12.77600000      9.11500000     -0.71000000
H     12.64700000      9.86800000     -0.13300000
H     13.70600000      8.90500000     -0.62700000
O    -11.72800000     -9.62800000     -7.11500000
H    -11.37800000     -9.18500000     -7.88800000
H    -12.56500000     -9.99000000     -7.40400000
O     -3.89700000     12.00900000     -7.99300000
H     -3.48300000     12.84500000     -7.77700000
H     -3.97900000     11.55900000     -7.15200000
O      6.10400000    -12.91500000      7.77200000
H      5.35000000    -12.58500000      7.28400000
H      6.82000000    -12.91400000      7.13700000
O      0.73900000      4.18200000     12.91100000
H      0.84300000      5.12900000     13.00800000
H      1.32600000      3.94900000     12.19200000
O    -12.49100000     -2.58800000      2.33800000
H    -12.19300000     -1.73500000      2.65400000
H    -12.36100000     -3.17800000      3.08100000
O    -13.64900000     -6.86000000      9.30000000
H    -12.91000000     -7.40800000      9.03700000
H    -14.23500000     -7.45600000      9.76600000
O      2.09600000     -1.13100000    -10.49200000
H      2.45000000     -0.44400000     -9.92700000
H      1.19100000     -1.23900000    -10.20000000
O     11.67000000     -5.39500000      9.08500000
H     11.76500000     -6.30600000      8.80600000
H     10.73200000     -5.28800000      9.23900000
O     12.98800000     -2.58700000     -3.83000000
H     13.59000000     -1.97100000     -3.41200000
H     12.88100000     -3.28900000     -3.18900000
O    -11.75100000     11.10900000      6.63100000
H    -11.43200000     10.28600000      6.26200000
H    -11.46800000     11.77700000      6.00600000
O     13.23700000     -8.63600000     -4.76800000
H     12.38400000     -9.06200000     -4.68200000
H     13.06300000     -7.71200000     -4.59100000
O     -3.61500000    -10.50800000      2.65700000
H     -3.96300000    -11.37100000      2.43300000
H     -3.30100000    -10.60200000      3.55600000
O      2.83100000     -2.76900000     10.76800000
H      2.55400000     -3.05200000     11.63900000
H      3.77900000     -2.66000000     10.84100000
O      4.04800000      8.83000000      8.61500000
H      4.95800000      8.53500000      8.56800000
H      3.79800000      8.98200000      7.70400000
O      2.15200000     -5.81700000     -7.25400000
H      2.41500000     -6.08300000     -6.37300000
H      2.45200000     -6.52800000     -7.82000000
O     -6.55100000      1.40800000      4.32900000
H     -7.37000000      1.12900000      3.92000000
H     -6.78200000      1.56900000      5.24400000
O    -10.54100000     -0.77600000      3.57300000
H    -10.61900000     -0.31100000      4.40600000
H    -10.23900000     -1.65100000      3.81500000
O     12.02000000      9.42100000     -4.46400000
H     11.48600000      9.95700000     -5.04900000
H     12.07600000      9.93000000     -3.65500000
O     -1.29500000     -7.57300000      4.75900000
H     -2.18600000     -7.29200000      4.96700000
H     -1.05600000     -8.16100000      5.47500000
O    -12.35300000     -1.07100000     -9.11400000
H    -11.49200000     -1.07300000     -9.53100000
H    -12.93600000     -1.46200000     -9.76500000
O     -8.12600000    -10.43000000     11.20000000
H     -8.47200000     -9.87400000     11.89800000
H     -8.53500000    -10.09500000     10.40200000
O      4.17800000     -8.74500000      1.12100000
H      3.95600000     -8.58200000      0.20400000
H      5.12400000     -8.60400000      1.16600000
O    -12.54600000      2.17000000    -13.13000000
H    -13.33800000      1.97500000    -12.62800000
H    -12.01600000      2.70900000    -12.54300000
O      1.31800000     17.56400000     -5.49900000
H      1.38700000     17.80900000     -6.42200000
H      1.50600000     16.62600000     -5.48500000
O     -5.52500000      8.54700000     -5.75400000
H     -6.05700000      8.55300000     -6.55000000
H     -4.77600000      9.10500000     -5.96100000
O      1.08200000      1.95900000     14.78600000
H      0.24200000      1.64200000     14.45500000
H      1.33500000      2.65200000     14.17600000
O      8.48300000    -10.45000000      4.92700000
H      8.37000000    -10.62000000      5.86200000
H      7.93700000    -11.10800000      4.49600000
O     -0.50400000    -15.30900000     -7.86100000
H     -0.24900000    -16.21400000     -8.03600000
H     -0.56900000    -14.90700000     -8.72700000
O     -0.69900000      0.88000000     12.74200000
H     -0.17400000      1.21000000     12.01200000
H     -0.54900000     -0.06600000     12.73600000
O     -5.42200000      6.70800000    -15.40200000
H     -5.53100000      5.75900000    -15.33000000
H     -4.47700000      6.84600000    -15.33500000
O     -9.26400000      1.61500000     -8.81900000
H     -8.66300000      2.31000000     -9.08700000
H    -10.06400000      2.07500000     -8.56400000
O     -1.05300000     -9.12600000      6.89800000
H     -1.51900000     -8.71800000      7.62800000
H     -0.24600000     -9.46200000      7.28700000
O      5.27800000      7.04500000     15.22000000
H      6.18300000      6.76200000     15.35200000
H      4.84900000      6.87500000     16.05800000
O    -13.24600000      9.00500000      8.06000000
H    -13.02800000      8.18000000      7.62700000
H    -12.56800000      9.61500000      7.76800000
O     -8.82400000     -4.80200000     -3.98000000
H     -8.38000000     -5.61100000     -3.72600000
H     -8.13300000     -4.13900000     -3.97900000
O     16.76600000      2.31100000     -5.09600000
H     17.56600000      2.13600000     -5.59200000
H     16.07700000      2.35400000     -5.76000000
O      2.04900000     -6.59600000    -12.47200000
H      1.22000000     -6.93300000    -12.13300000
H      2.04000000     -5.66600000    -12.24600000
O     -7.55500000     11.61500000      6.21900000
H     -7.01200000     10.90400000      5.87900000
H     -7.56100000     11.48000000      7.16700000
O     -4.12000000     -4.55700000    -16.21600000
H     -3.61400000     -5.36400000    -16.11900000
H     -4.77500000     -4.76500000    -16.88300000
O     -2.18100000    -12.53700000     -1.06300000
H     -2.67500000    -13.18800000     -0.56500000
H     -2.17100000    -11.76200000     -0.50100000
O      2.01100000     -4.90400000      4.74900000
H      1.10900000     -4.68300000      4.51500000
H      2.53800000     -4.55000000      4.03300000
O     14.28400000      3.66700000     -1.95800000
H     13.47600000      4.01800000     -1.58400000
H     14.50300000      4.27300000     -2.66600000
O      5.95300000      6.00700000     -8.22600000
H      6.15400000      6.78500000     -8.74500000
H      6.69100000      5.41800000     -8.38100000
O      5.89000000     10.45300000      0.27400000
H      5.97100000     10.70900000     -0.64500000
H      6.31500000     11.16200000      0.75800000
O      3.96900000      2.33700000     -0.90300000
H      4.46500000      1.51900000     -0.85500000
H      4.07600000      2.62800000     -1.80900000
O      5.18400000     -8.89100000    -10.66300000
H      5.80700000     -8.54500000    -10.02400000
H      5.43400000     -9.80900000    -10.76800000
O     10.85700000      7.33800000      0.19400000
H     11.49100000      7.90400000     -0.24700000
H     10.02300000      7.80000000      0.11000000
O     13.07600000     -7.82000000      6.70700000
H     12.89100000     -8.67700000      7.09200000
H     12.63500000     -7.84000000      5.85800000
O      5.70200000      2.93700000     16.92800000
H      5.18400000      2.21200000     16.57800000
H      6.59300000      2.76300000     16.62600000
O     11.01600000     -1.97000000      5.07900000
H     11.22100000     -1.04300000      5.20500000
H     11.43700000     -2.41000000      5.81800000
O    -11.80700000     -4.31500000      4.59700000
H    -11.95900000     -3.90600000      5.44900000
H    -10.86600000     -4.21900000      4.45000000
O    -10.35700000      2.93600000     -5.33600000
H    -10.91200000      2.88100000     -4.55800000
H     -9.50600000      2.60500000     -5.04700000
O    -14.54500000     -3.87200000     -4.84000000
H    -15.38100000     -3.40600000     -4.83500000
H    -13.96000000     -3.31100000     -5.34900000
O      8.33500000     -7.71400000     -2.82900000
H      8.30400000     -8.03700000     -3.73000000
H      8.96400000     -8.28600000     -2.39100000
O    -14.72600000     -1.92700000     -7.03500000
H    -14.24600000     -2.65400000     -7.43200000
H    -14.52300000     -1.17400000     -7.59100000
O      1.55800000     -3.40700000     13.47300000
H      2.36500000     -2.93400000     13.67400000
H      0.86800000     -2.89600000     13.89600000
O      9.85100000     -7.99200000      8.49600000
H      9.40400000     -7.87300000      9.33400000
H      9.21500000     -7.70400000      7.84100000
O     -4.33600000     -0.54900000      3.56700000
H     -3.64300000     -0.04600000      3.99600000
H     -5.14900000     -0.18700000      3.92100000
O      7.65700000     -0.14400000     13.54000000
H      7.35500000      0.20300000     12.70000000
H      8.21000000      0.54800000     13.90100000
O     12.71100000     -3.66900000      1.10700000
H     13.61600000     -3.42600000      1.30300000
H     12.21600000     -2.85700000      1.21700000
O      6.77000000     13.07700000      1.87200000
H      6.20800000     13.64100000      1.34000000
H      7.64800000     13.20500000      1.51100000
O      5.64300000     -2.39200000    -10.56700000
H      5.29800000     -2.98900000    -11.23100000
H      6.17700000     -1.76800000    -11.05900000
O     15.26800000     -9.82300000      1.04900000
H     15.96800000     -9.36000000      0.58800000
H     14.48400000     -9.65100000      0.52800000
O      6.79400000     10.87900000      8.70400000
H      6.45000000     11.36900000      7.95700000
H      7.32200000     11.51600000      9.18600000
O     -3.20100000      4.86700000      3.14900000
H     -4.04800000      4.44000000      3.27800000
H     -3.32400000      5.41400000      2.37300000
O     -0.54500000     -4.97200000      3.55700000
H     -0.62500000     -5.86500000      3.89300000
H     -1.36300000     -4.54600000      3.81400000
O      4.26100000     -8.86500000     -3.46900000
H      4.80700000     -8.10500000     -3.66800000
H      4.84300000     -9.46200000     -2.99800000
O      6.83500000     -8.26000000     -8.53500000
H      7.42200000     -8.97900000     -8.30100000
H      7.32800000     -7.46800000     -8.31900000
O     -4.69600000     12.86100000    -10.28300000
H     -4.46600000     12.50600000     -9.42500000
H     -4.25700000     12.28400000    -10.90700000
O     -8.24600000      7.29400000     10.77600000
H     -8.45900000      6.70700000     10.05100000
H     -7.33100000      7.53300000     10.62900000
O    -13.85200000      0.84200000     -7.99400000
H    -13.92100000      1.43100000     -8.74600000
H    -13.17600000      0.21300000     -8.24400000
O    -10.04100000     -4.61600000    -13.73100000
H    -10.71300000     -4.24200000    -13.16200000
H     -9.43500000     -5.05200000    -13.13200000
O     -9.94100000     -0.66300000     -0.35600000
H     -9.67900000     -0.46700000      0.54400000
H     -9.87900000      0.17700000     -0.81200000
O     -1.16500000    -12.90300000     12.29200000
H     -0.81700000    -13.79500000     12.31000000
H     -0.85100000    -12.50800000     13.10600000
O     -7.47300000    -13.95500000     -8.25200000
H     -6.96900000    -14.40100000     -8.93300000
H     -7.07200000    -13.08800000     -8.18700000
O     -0.76800000     -9.31500000     -7.73500000
H     -1.36800000     -9.75800000     -7.13500000
H      0.04300000     -9.21800000     -7.23500000
O     -3.53400000      2.02500000     15.59800000
H     -4.39800000      2.10400000     16.00200000
H     -3.68800000      1.51900000     14.80000000
O     -0.49800000      8.50700000     -8.44100000
H     -1.41600000      8.76400000     -8.36800000
H     -0.37600000      7.85600000     -7.75000000
O     -0.12500000      1.88900000     -9.02100000
H      0.46400000      1.19000000     -9.30600000
H     -0.75800000      1.97400000     -9.73500000
O     16.09500000      1.62300000     -2.47600000
H     15.41900000      2.29200000     -2.36500000
H     16.41100000      1.74900000     -3.37100000
O     -8.39000000      8.29500000     13.61100000
H     -8.97000000      7.69000000     14.07400000
H     -8.88700000      8.55700000     12.83600000
O      2.07900000    -11.55300000     12.61200000
H      1.53900000    -10.83900000     12.27300000
H      2.38500000    -11.23800000     13.46300000
O      1.86100000      3.46900000    -12.26000000
H      1.41300000      3.08300000    -13.01300000
H      1.38700000      4.28300000    -12.09100000
O     -6.72000000     -0.45800000     15.68500000
H     -6.76100000      0.41700000     16.07000000
H     -7.54700000     -0.55100000     15.21200000
O     -4.99900000      1.76300000     10.90600000
H     -5.82800000      1.90500000     11.36400000
H     -4.34200000      2.17700000     11.46700000
O      0.65200000    -17.14100000      7.10500000
H      0.95600000    -17.18500000      8.01200000
H      0.81400000    -16.23600000      6.84100000
O      4.97400000      0.64300000     15.41900000
H      5.63800000      0.12300000     15.87200000
H      5.19000000      0.55300000     14.49100000
O     -6.98100000     -4.24000000      3.47900000
H     -6.96900000     -5.19200000      3.58400000
H     -6.06800000     -3.97500000      3.59300000
O      3.74700000     -8.39200000     12.47700000
H      3.49200000     -7.49900000     12.24400000
H      4.50600000     -8.57600000     11.92500000
O      6.08000000     17.18600000      0.98900000
H      6.23500000     16.56400000      1.70000000
H      5.68500000     16.66000000      0.29300000
O      8.48500000      5.39100000      4.05100000
H      7.54900000      5.23300000      3.92700000
H      8.66300000      6.18600000      3.54900000
O     10.01800000     -1.04900000    -13.77900000
H     10.12300000     -0.11900000    -13.57900000
H      9.54500000     -1.40300000    -13.02600000
O      6.74300000    -11.24400000    -10.63700000
H      6.97500000    -11.16300000    -11.56200000
H      7.37000000    -11.87800000    -10.28800000
O     12.37800000     11.01900000      1.10100000
H     12.55000000     11.90700000      1.41500000
H     12.36900000     10.48300000      1.89400000
O      2.70500000    -10.86200000     -4.75700000
H      3.25100000    -10.24800000     -4.26600000
H      2.70800000    -11.66000000     -4.22800000
O     -5.93400000     -8.86200000    -14.26200000
H     -6.59700000     -9.49700000    -14.53200000
H     -6.03500000     -8.13500000    -14.87700000
O     -0.17900000     -3.66800000    -14.14800000
H      0.39700000     -3.52500000    -14.89900000
H      0.35900000     -3.44500000    -13.38800000
O     -3.19700000     11.85500000    -12.28500000
H     -2.95800000     12.54200000    -12.90700000
H     -3.63300000     11.19000000    -12.81800000
O      0.78100000     16.37600000     -2.44100000
H      0.20800000     16.92100000     -1.90200000
H      1.60100000     16.86800000     -2.49300000
O     -5.74400000      1.04000000    -17.23300000
H     -5.52300000      1.35400000    -18.10900000
H     -5.01500000      0.46800000    -16.99200000
O      7.74400000     -1.66900000     -8.29600000
H      7.43200000     -0.76800000     -8.36800000
H      7.02800000     -2.20000000     -8.64400000
O     -9.38400000      2.82500000      1.65700000
H     -8.86200000      3.56500000      1.96600000
H     -8.83000000      2.06000000      1.81200000
O    -12.56600000     -9.26800000     -2.76800000
H    -11.64500000     -9.07300000     -2.93900000
H    -12.88400000     -8.51100000     -2.27600000
O      5.36400000      5.50300000    -11.60500000
H      5.39200000      5.05400000    -10.76000000
H      5.20900000      4.80600000    -12.24200000
O      1.15300000      8.23100000      9.42000000
H      2.02200000      8.33200000      9.03300000
H      0.87400000      7.35400000      9.15700000
O      4.19400000      9.43900000      4.05800000
H      3.77900000      9.83000000      3.28900000
H      5.04500000      9.87300000      4.11800000
O     -7.50100000     -7.39700000     -8.84000000
H     -7.13700000     -8.09100000     -8.29100000
H     -8.16700000     -6.98300000     -8.29200000
O     -4.87500000     -7.65500000      6.59100000
H     -4.16600000     -7.44300000      7.19800000
H     -4.94800000     -8.60900000      6.63300000
O     -5.01900000      3.71700000    -15.22700000
H     -5.78000000      3.31100000    -14.81100000
H     -4.29400000      3.12500000    -15.02900000
O     16.72900000      4.83800000     -0.48100000
H     17.32500000      4.12100000     -0.70000000
H     16.27600000      5.03100000     -1.30200000
O     -3.55600000     10.83600000     -5.80000000
H     -3.88600000     11.15400000     -4.96000000
H     -3.03600000     10.06400000     -5.57700000
O      1.09700000     11.81200000    -11.65000000
H      0.32600000     11.95700000    -11.10200000
H      1.71900000     12.48400000    -11.37200000
O      8.19700000     -4.01400000     11.90100000
H      7.35500000     -4.46500000     11.83800000
H      8.32700000     -3.87800000     12.83900000
O      7.28400000    -13.30900000     -3.93100000
H      6.83400000    -14.06300000     -4.31200000
H      8.13300000    -13.65200000     -3.65400000
O     11.26200000     11.91300000      4.59600000
H     12.19700000     12.00700000      4.77800000
H     10.85300000     11.85900000      5.45900000
O      8.44900000     -7.67600000     13.43200000
H      8.26200000     -8.34100000     14.09400000
H      8.76300000     -6.92200000     13.93200000
O     -0.04300000     -0.54200000    -15.53300000
H     -0.52500000     -0.51400000    -14.70600000
H      0.87100000     -0.66000000    -15.27400000
O     -7.27000000     -2.17100000      1.73500000
H     -7.33800000     -2.70900000      0.94700000
H     -7.34800000     -2.79400000      2.45800000
O     -2.53800000      7.03300000      7.36200000
H     -2.89900000      6.15200000      7.26500000
H     -2.43500000      7.35100000      6.46500000
O     10.68800000      6.70400000     11.63700000
H      9.89800000      6.58900000     11.10800000
H     11.23800000      7.29300000     11.12000000
O      8.93200000     -2.31700000    -11.72000000
H      8.71200000     -3.24700000    -11.78000000
H      9.63100000     -2.27800000    -11.06800000
O     -7.12200000    -12.41100000     -5.54900000
H     -7.09800000    -12.14900000     -6.47000000
H     -6.47000000    -13.10900000     -5.48200000
O     -5.73500000     15.17400000      2.13300000
H     -6.32600000     15.15500000      1.37900000
H     -5.47800000     14.26000000      2.25800000
O      4.70800000     10.39400000     -2.25100000
H      4.88800000     11.33400000     -2.23400000
H      3.87200000     10.31900000     -2.71000000
O     -4.92400000      7.38100000    -12.26100000
H     -4.95500000      7.08500000    -13.17000000
H     -5.56500000      8.09000000    -12.21800000
O      0.15300000     -9.44500000     -3.24600000
H      0.66900000    -10.07300000     -3.75200000
H     -0.04000000     -8.74000000     -3.86400000
O      3.27000000     10.12700000      0.55900000
H      2.95600000     10.29100000     -0.33000000
H      4.19300000     10.37900000      0.53800000
O      9.64800000     11.39900000     -1.94600000
H      9.38800000     11.28100000     -1.03200000
H      8.82200000     11.43900000     -2.42700000
O     -4.86300000     -9.76700000     14.10700000
H     -4.80400000    -10.68200000     13.83100000
H     -3.96900000     -9.53400000     14.35800000
O     -9.37400000     -3.24300000      4.87800000
H     -8.90200000     -2.59600000      5.40300000
H     -8.68900000     -3.70700000      4.39700000
O    -13.57500000      6.59300000     -4.11900000
H    -12.73400000      6.15700000     -3.97700000
H    -13.57400000      7.32200000     -3.49900000
O      2.24600000      3.11000000      4.54300000
H      1.50500000      3.20600000      3.94500000
H      2.84600000      2.52000000      4.08800000
O      3.79200000     11.91700000     10.34500000
H      4.11900000     11.25400000     10.95400000
H      4.46500000     12.59800000     10.35000000
O      9.45800000     13.30500000     -7.49400000
H      9.80400000     12.85300000     -8.26400000
H     10.17400000     13.28000000     -6.86000000
O      1.42500000      3.84400000     -1.47800000
H      2.05600000      3.26500000     -1.05100000
H      0.78700000      3.25100000     -1.87500000
O    -10.76800000     13.98100000     -2.40100000
H    -10.71700000     14.43400000     -1.55900000
H     -9.96000000     13.47000000     -2.44700000
O     -3.71400000     -4.80600000      8.81400000
H     -3.14200000     -4.30600000      8.23300000
H     -4.59400000     -4.48000000      8.62300000
O    -10.23000000     13.89100000      5.84700000
H    -10.76900000     14.62600000      5.55400000
H    -10.39000000     13.20400000      5.20000000
O    -17.67600000      3.06600000      0.23800000
H    -16.81500000      3.19000000      0.63600000
H    -17.59700000      3.45800000     -0.63200000
O     15.45700000      1.19600000      5.76000000
H     15.38900000      1.94100000      6.35700000
H     14.82400000      0.56200000      6.09500000
O      6.74400000     12.64300000     -1.28100000
H      5.94600000     13.10900000     -1.53400000
H      7.45500000     13.22700000     -1.54400000
O     -2.53500000     -2.24100000     18.23700000
H     -1.75300000     -1.74900000     18.48800000
H     -2.60700000     -2.11100000     17.29200000
O     15.09200000      3.59700000      7.48600000
H     15.40500000      3.96300000      8.31400000
H     14.15800000      3.80400000      7.47000000
O     -3.05100000     11.83000000     11.02700000
H     -2.78400000     11.04700000     10.54400000
H     -2.29100000     12.04900000     11.56600000
O     12.75700000     -8.75900000     -8.71300000
H     13.69800000     -8.85900000     -8.57000000
H     12.49100000     -8.08000000     -8.09300000
O      8.56200000     -5.44200000    -11.47100000
H      9.25000000     -5.99500000    -11.84100000
H      7.76500000     -5.71600000    -11.92400000
O     -3.12300000      0.25700000      9.80000000
H     -3.88300000      0.76000000     10.09300000
H     -2.61600000      0.87500000      9.27300000
O    -16.50500000      5.32800000      3.69100000
H    -17.19100000      5.18200000      4.34200000
H    -16.05600000      4.48600000      3.62400000
O     -4.66500000    -17.16500000      3.42200000
H     -4.71800000    -18.07200000      3.72100000
H     -3.74300000    -16.93100000      3.52900000
O      6.53100000     10.91500000      3.58800000
H      7.44000000     10.93700000      3.28800000
H      6.13900000     11.70900000      3.22400000
O     -0.10700000      5.75900000      8.63700000
H     -0.19500000      4.80900000      8.70500000
H     -0.70300000      6.00500000      7.92900000
O      0.90800000     -9.14700000     -9.96600000
H      0.25900000     -9.10000000     -9.26400000
H      0.46400000     -8.77500000    -10.72800000
O      3.78700000    -12.39900000      2.63800000
H      4.18700000    -11.60300000      2.98900000
H      4.52500000    -12.91800000      2.31900000
O    -11.52400000      3.40000000     -8.00600000
H    -11.14500000      3.14900000     -7.16300000
H    -12.46900000      3.32300000     -7.87600000
O     -2.07400000     14.15100000     -8.74400000
H     -2.83300000     14.49600000     -8.27500000
H     -1.32100000     14.54200000     -8.30100000
O      2.53900000      3.62600000     -9.20900000
H      2.22200000      4.52200000     -9.09800000
H      2.12600000      3.32500000    -10.01900000
O      7.31400000     10.16000000     -3.08800000
H      6.53800000      9.68500000     -2.79200000
H      7.00000000     10.70400000     -3.81000000
O     12.67600000     -4.17400000     -8.62500000
H     12.84300000     -4.83000000     -7.94800000
H     12.12000000     -3.52300000     -8.19600000
O      0.78300000     -9.98400000      8.40200000
H      0.72200000    -10.09600000      9.35100000
H      1.54100000    -10.50900000      8.14700000
O      6.21500000     -2.66000000     -3.79500000
H      6.86900000     -2.20600000     -3.26300000
H      5.61000000     -3.03900000     -3.15700000
O      7.97800000      6.38500000    -11.65900000
H      8.55000000      5.65200000    -11.88800000
H      7.09200000      6.03800000    -11.76000000
O     -3.87200000     17.15800000     -0.80200000
H     -4.04700000     16.97200000      0.12100000
H     -3.81600000     16.29600000     -1.21400000
O     -0.64800000     -6.02400000     -7.97200000
H     -1.09200000     -5.18200000     -7.86800000
H      0.26700000     -5.84100000     -7.76200000
O      9.61200000     -4.77800000     -3.39600000
H      9.26400000     -4.31400000     -2.63400000
H      8.84000000     -5.14200000     -3.82900000
O     -8.73800000     -0.74200000     -7.22200000
H     -8.72500000      0.16300000     -7.53200000
H     -8.54700000     -1.26500000     -8.00100000
O    -17.35800000      0.50600000     -2.62800000
H    -18.10300000      0.89200000     -2.16600000
H    -17.71300000     -0.28500000     -3.03500000
O      4.14800000     12.74000000      5.25000000
H      3.74100000     12.74500000      6.11700000
H      3.50100000     12.31800000      4.68500000
O      8.26600000     -6.90800000      1.69200000
H      7.63300000     -7.35900000      1.13300000
H      8.77200000     -7.61200000      2.09700000
O     -1.24600000     11.96500000    -10.16200000
H     -1.63400000     12.74700000     -9.77000000
H     -1.99600000     11.45500000    -10.47100000
O      0.79000000     11.00900000     -8.38800000
H      0.09400000     11.27000000     -8.99100000
H      0.64700000     10.07300000     -8.24700000
O     -1.22300000     -9.75500000    -11.93900000
H     -1.58900000    -10.12500000    -11.13600000
H     -1.65000000     -8.90300000    -12.02800000
O      8.36800000    -12.47600000     10.33000000
H      7.41200000    -12.42300000     10.35600000
H      8.66400000    -11.67000000     10.75400000
O     -1.19000000      1.51000000     -6.41700000
H     -1.02600000      1.80400000     -7.31300000
H     -0.31800000      1.42000000     -6.03100000
O      7.30400000      3.09800000    -16.30900000
H      7.14500000      3.20700000    -17.24700000
H      6.80600000      2.31700000    -16.07100000
O     -0.51200000     14.86900000      2.63000000
H      0.28800000     15.07000000      3.11500000
H     -1.06300000     15.64200000      2.74700000
O    -15.09000000     -3.03900000      8.30800000
H    -15.98800000     -3.08900000      7.98000000
H    -14.98100000     -2.12500000      8.57000000
O     -6.22200000     -4.59900000     12.27300000
H     -5.77700000     -4.33700000     13.07900000
H     -6.36700000     -5.54000000     12.37500000
O      2.18100000      5.06000000    -15.08400000
H      1.92600000      4.17100000    -15.33400000
H      3.13400000      5.07100000    -15.17600000
O      9.74000000      1.64900000    -14.98900000
H      8.91200000      1.96700000    -15.34800000
H      9.58300000      1.58100000    -14.04700000
O     -4.05200000    -10.38400000     -8.76500000
H     -3.59900000    -10.56200000     -9.58900000
H     -3.87000000     -9.46200000     -8.58500000
O      2.69700000    -13.01600000     -2.94400000
H      2.47600000    -13.86500000     -3.32800000
H      2.00400000    -12.85400000     -2.30400000
O    -15.08200000     -4.33000000      3.69100000
H    -15.21500000     -3.47300000      4.09600000
H    -14.90300000     -4.13400000      2.77100000
O      3.18400000     -8.07900000     -8.93500000
H      2.46400000     -8.25500000     -9.54100000
H      3.97300000     -8.14800000     -9.47300000
O    -11.68900000     -0.56400000    -13.61900000
H    -11.71400000      0.36500000    -13.39200000
H    -12.54500000     -0.73800000    -14.01000000
O      5.87800000      0.30200000     -0.59600000
H      6.29600000     -0.53200000     -0.81000000
H      6.41100000      0.95800000     -1.04400000
O     12.92000000     -4.50400000     11.25200000
H     12.85600000     -5.32300000     11.74400000
H     12.57500000     -4.71800000     10.38500000
O     -1.32400000     -2.56200000    -17.09800000
H     -1.05300000     -3.44100000    -16.83300000
H     -0.96400000     -1.98700000    -16.42200000
O     -4.92100000      5.75100000      9.13700000
H     -4.37300000      5.07000000      8.74700000
H     -4.45000000      6.01500000      9.92700000
O      4.43000000    -10.06700000      3.65400000
H      4.20900000     -9.43700000      4.34000000
H      4.13100000     -9.65400000      2.84400000
O     11.11900000     -0.35700000     13.06600000
H     11.23100000     -0.13500000     12.14100000
H     10.35400000     -0.93200000     13.08300000
O    -10.11100000     13.20500000      0.86000000
H    -10.92400000     13.66600000      1.06500000
H    -10.38100000     12.48200000      0.29500000
O      9.13600000      1.98700000    -12.33600000
H      9.21300000      1.82100000    -11.39700000
H      9.38200000      2.90600000    -12.43900000
O      5.44000000     -5.41800000      5.09900000
H      4.62000000     -4.93400000      4.99400000
H      5.35100000     -6.16900000      4.51200000
O     -1.22200000     -0.56500000    -12.87000000
H     -1.10700000      0.38100000    -12.78300000
H     -1.91300000     -0.78100000    -12.24300000
O      8.65000000      5.37700000     -3.18400000
H      9.07300000      6.01000000     -3.76400000
H      7.80900000      5.19500000     -3.60200000
O     16.90500000      1.03400000     -0.17900000
H     17.59600000      1.64600000      0.07700000
H     16.67900000      1.28900000     -1.07300000
O      0.07400000     13.23200000      5.78400000
H     -0.58900000     13.39900000      6.45300000
H      0.82900000     13.75300000      6.06000000
O     -9.72400000     -3.56800000     15.59700000
H     -9.34700000     -3.67400000     14.72300000
H    -10.66900000     -3.63900000     15.46100000
O      3.97500000     -3.64400000      2.83900000
H      3.70500000     -3.52400000      1.92800000
H      4.91200000     -3.83000000      2.78800000
O    -11.26400000    -13.07100000      1.00000000
H    -11.76400000    -12.50200000      0.41500000
H    -11.87300000    -13.77300000      1.23000000
O      9.54000000    -14.71400000     -4.11100000
H     10.05900000    -14.01700000     -4.51200000
H     10.11300000    -15.48000000     -4.13100000
O     15.65100000      0.33900000     -8.59500000
H     15.92800000     -0.49200000     -8.20800000
H     14.72900000      0.20500000     -8.81600000
O      2.33700000      9.59000000    -12.13700000
H      1.85000000     10.32300000    -11.76100000
H      2.29800000      9.73600000    -13.08200000
O     11.99500000      8.27100000      9.71800000
H     12.47200000      8.92600000     10.22900000
H     12.67000000      7.65800000      9.42600000
O    -14.40100000     -9.31500000      7.53100000
H    -13.49700000     -9.15500000      7.25900000
H    -14.88000000     -9.43100000      6.71100000
O     -4.06000000     -3.38800000      3.57800000
H     -3.94500000     -2.44900000      3.43700000
H     -3.96200000     -3.77500000      2.70800000
O      6.04500000      8.01800000     -1.37300000
H      5.75500000      7.62700000     -2.19800000
H      5.39000000      8.68900000     -1.18300000
O      3.23100000     -9.56300000     14.88900000
H      2.48300000     -9.11200000     15.28000000
H      3.25600000     -9.24700000     13.98600000
O     -5.96800000      6.85800000      6.85700000
H     -5.24600000      6.46300000      7.34500000
H     -6.68100000      6.92200000      7.49300000
O     -6.83600000      3.62800000      9.42900000
H     -6.27400000      4.35300000      9.15500000
H     -6.33800000      2.84100000      9.20600000
O      1.08400000      1.36400000     10.68000000
H      1.57100000      1.00200000      9.94000000
H      1.74100000      1.83800000     11.19000000
O    -12.15000000     -7.36600000      4.30000000
H    -13.09400000     -7.23900000      4.21100000
H    -11.78700000     -6.48000000      4.29500000
O     12.49300000    -11.38200000      5.41800000
H     12.58100000    -12.11000000      4.80400000
H     12.97900000    -10.66500000      5.01000000
O     -9.78300000    -11.77400000      3.12200000
H    -10.26700000    -12.12700000      2.37500000
H     -8.86500000    -11.95000000      2.91700000
O     -5.85300000     -9.34000000      9.52600000
H     -6.65900000     -9.19300000     10.02100000
H     -5.18000000     -9.46500000     10.19600000
O      1.99900000    -15.26400000     -4.27400000
H      1.52100000    -16.02400000     -3.94100000
H      2.36900000    -15.56000000     -5.10600000
O     -7.70900000     10.77000000     11.99000000
H     -8.52400000     10.35800000     11.70300000
H     -7.98900000     11.46400000     12.58700000
O     -0.02500000      6.31400000      5.64700000
H      0.17900000      5.62200000      5.01700000
H     -0.88500000      6.63700000      5.37800000
O      6.60500000     12.19900000      6.11900000
H      6.96300000     11.72100000      5.37200000
H      5.68000000     12.32100000      5.90400000
O     -8.74500000      8.66000000     -0.31100000
H     -9.07500000      8.66200000      0.58800000
H     -7.81500000      8.86800000     -0.22600000
O      3.86700000      0.55800000     12.56100000
H      4.76700000      0.88400000     12.54100000
H      3.33100000      1.34200000     12.68200000
O     14.46600000     11.43700000      3.62000000
H     13.84600000     10.74100000      3.40300000
H     14.11600000     12.21400000      3.18400000
O     -7.92600000     12.85600000     -7.34700000
H     -7.38200000     13.36500000     -6.74600000
H     -8.82000000     13.14400000     -7.16100000
O    -11.19900000      7.80100000    -11.34200000
H    -10.50900000      7.24100000    -10.98600000
H    -11.97400000      7.58700000    -10.82200000
O     -3.57500000     -1.00600000     -3.70600000
H     -2.94200000     -1.29000000     -4.36500000
H     -3.60400000     -1.72500000     -3.07600000
O     -5.10400000     15.61000000      5.01600000
H     -5.29600000     15.52500000      4.08200000
H     -5.96400000     15.65300000      5.43400000
O      2.74900000     -6.64600000      6.74600000
H      1.97100000     -6.35600000      7.22300000
H      2.69400000     -6.19700000      5.90300000
O      2.80500000      1.01600000      7.49200000
H      2.36800000      0.17300000      7.61200000
H      2.84500000      1.13200000      6.54300000
O      3.33000000     -4.15400000      0.18100000
H      2.48300000     -4.29300000      0.60600000
H      3.19800000     -4.45000000     -0.71900000
O     -9.60200000     -0.69100000    -10.21100000
H     -9.61000000     -0.62200000    -11.16600000
H     -9.56600000      0.21500000     -9.90500000
O      6.92200000      4.43800000     14.27200000
H      7.71800000      4.47400000     13.74300000
H      7.14200000      4.91900000     15.07000000
O     -2.91700000     -6.00800000    -11.81600000
H     -3.61200000     -6.65700000    -11.92400000
H     -2.42700000     -6.04200000    -12.63800000
O     10.42700000      5.38000000     -6.23600000
H     10.00200000      6.02000000     -5.66500000
H     10.92600000      4.82100000     -5.64100000
O    -11.15500000     -8.23500000      8.98400000
H    -10.31200000     -8.60800000      8.72700000
H    -11.26000000     -8.48800000      9.90100000
O     -8.15800000      8.80900000      3.71900000
H     -7.40400000      8.77400000      4.30800000
H     -8.52700000      7.92600000      3.74800000
O      2.92400000    -14.66500000    -10.22700000
H      3.00600000    -14.20000000    -11.05900000
H      2.28400000    -14.15500000     -9.73000000
O      9.14100000     11.29300000      2.87700000
H      9.97900000     11.51200000      3.28500000
H      9.10100000     11.84900000      2.09900000
O     -8.53700000     -6.23600000     -6.55300000
H     -7.89900000     -6.46200000     -5.87700000
H     -8.98500000     -5.46300000     -6.21100000
O     -5.17500000     -0.42000000      0.85600000
H     -4.47200000     -0.30500000      1.49700000
H     -5.73200000     -1.10100000      1.23200000
O     10.64500000      4.52400000     -8.70900000
H     10.63700000      4.77600000     -7.78500000
H     11.57400000      4.47500000     -8.93500000
O    -13.19800000      0.44900000      7.45300000
H    -12.73200000     -0.35700000      7.67300000
H    -13.25100000      0.92800000      8.28000000
O    -12.11900000     -2.26700000     11.94300000
H    -12.32000000     -2.84900000     12.67700000
H    -12.37400000     -2.76500000     11.16600000
O      1.18200000      9.75700000      2.32100000
H      0.84400000      8.89600000      2.07300000
H      1.93100000      9.89500000      1.74200000
O      0.11200000      7.29100000      1.03700000
H      0.28300000      6.35100000      1.10300000
H     -0.76800000      7.40000000      1.39800000
O     15.63100000      7.55900000      4.70700000
H     16.46100000      7.66200000      4.24100000
H     15.02500000      7.22800000      4.04400000
O      2.49000000    -14.67000000      2.84000000
H      2.83200000    -13.78700000      2.97900000
H      2.98800000    -15.21800000      3.44700000
O    -13.00800000      2.54900000      9.52200000
H    -13.88200000      2.27800000      9.80200000
H    -13.13300000      3.42500000      9.15800000
O     -2.86300000     -7.42900000      8.66000000
H     -3.05400000     -6.53300000      8.94000000
H     -2.75900000     -7.91800000      9.47600000
O      1.78500000     11.92100000      4.14200000
H      1.00500000     12.11500000      4.66100000
H      1.51000000     11.22300000      3.54700000
O      6.22100000     -5.68800000     13.78800000
H      6.01100000     -6.48100000     14.28100000
H      7.11600000     -5.47300000     14.05100000
O     -3.68800000     -5.22000000     -9.26700000
H     -4.52400000     -4.84700000     -8.98800000
H     -3.75500000     -5.27100000    -10.22100000
O    -15.07600000     -6.99000000      4.18600000
H    -15.37500000     -6.91400000      5.09200000
H    -14.92200000     -6.08700000      3.90800000
