# Supplementary material for: Integrated Multiscale Multilevel Approach to Open Shell Molecular Systems
Source: J Chem Theory Comput. 2023 Feb 13;19(5):1446–56. doi: 10.1021/acs.jctc.2c00805 (PMC10018740; doi:10.1021/acs.jctc.2c00805)
Supplement: Supplementary file 2 — ct2c00805_si_002.zip [file ct2c00805_si_002.zip › structures/PROXYL/frame165.xyz]

2564

C     -1.63000000     -0.12800000      1.13700000
H     -1.88700000     -0.78300000      1.96900000
H     -2.51000000      0.40900000      0.78100000
C     -0.98700000     -1.00200000      0.04600000
C     -0.30100000     -2.24200000      0.55300000
H     -0.76500000     -3.12200000      0.10600000
H     -0.26000000     -2.24200000      1.64200000
H      0.75600000     -2.24300000      0.28800000
C     -2.00400000     -1.35700000     -1.08600000
H     -2.45700000     -0.48700000     -1.56100000
H     -1.53800000     -1.94700000     -1.87500000
H     -2.81900000     -2.00200000     -0.75500000
N      0.05300000      0.00200000     -0.42700000
O      1.05100000     -0.40700000     -1.13000000
C      0.22500000      1.20100000      0.42500000
C      1.66900000      1.60000000      0.75500000
H      2.21500000      1.86600000     -0.15000000
H      1.73100000      2.34100000      1.55200000
H      2.21600000      0.75200000      1.16800000
C     -0.27600000      2.42500000     -0.30800000
H      0.15200000      2.57300000     -1.30000000
H     -0.11200000      3.31100000      0.30500000
H     -1.34900000      2.30100000     -0.45200000
C     -0.58400000      0.87600000      1.64800000
H      0.05100000      0.39700000      2.39400000
H     -1.00600000      1.80400000      2.03300000
O      1.62500000      9.57800000     -1.88100000
H      1.84600000      9.29900000     -0.99300000
H      2.27100000      9.14400000     -2.43700000
O      5.87800000    -11.60400000      9.64300000
H      6.82100000    -11.47100000      9.55100000
H      5.72400000    -12.48000000      9.29000000
O     -7.54500000    -11.36700000      1.00600000
H     -8.45100000    -11.11400000      0.82800000
H     -7.37500000    -11.04100000      1.89000000
O      1.70300000     -1.32700000     18.01000000
H      1.82600000     -2.04200000     17.38700000
H      0.80000000     -1.04000000     17.87000000
O      9.74500000     -7.36000000      0.80700000
H     10.11900000     -7.23200000      1.67900000
H      9.79500000     -8.30400000      0.66100000
O     14.36200000      1.69800000     11.23300000
H     15.22700000      1.96500000     10.92300000
H     13.75900000      2.32100000     10.82800000
O     -2.35300000    -12.82700000     -6.64300000
H     -2.27400000    -12.87600000     -7.59600000
H     -2.68600000    -13.68700000     -6.38700000
O     -2.93700000     -6.14900000     -8.58200000
H     -3.39700000     -6.10500000     -7.74300000
H     -3.35700000     -5.47800000     -9.12100000
O     -0.27800000     -8.55500000      4.20100000
H      0.01700000     -9.46400000      4.14700000
H     -0.52500000     -8.43700000      5.11800000
O     -5.65700000     -2.65000000      6.48200000
H     -6.39500000     -2.11300000      6.77200000
H     -5.66700000     -3.40700000      7.06800000
O      4.63400000    -15.86800000      2.68000000
H      3.86400000    -15.31600000      2.81500000
H      4.28700000    -16.67100000      2.29000000
O      0.20900000     15.44300000      4.88800000
H      1.15500000     15.35200000      5.00500000
H     -0.14200000     15.46300000      5.77800000
O    -12.49400000      9.77800000     -4.33400000
H    -13.30600000     10.20200000     -4.05700000
H    -12.72100000      8.85200000     -4.40900000
O      1.19200000      5.57800000     -0.44100000
H      0.56700000      5.76700000     -1.14100000
H      0.65200000      5.48400000      0.34400000
O     -4.32000000      8.53600000     14.06500000
H     -4.67000000      7.65500000     13.93800000
H     -4.16300000      8.59800000     15.00700000
O      8.54500000      9.57100000      1.91900000
H      8.38400000     10.51400000      1.94600000
H      7.68300000      9.18500000      1.76700000
O      5.23300000     -2.83000000     -5.29800000
H      5.95100000     -3.28000000     -5.74300000
H      4.47700000     -3.40200000     -5.42500000
O     -2.51500000      4.47000000      8.93700000
H     -3.27800000      4.00900000      9.28700000
H     -2.76300000      4.69700000      8.04000000
O     14.18100000      1.68700000     -0.62600000
H     14.91700000      1.18200000     -0.96900000
H     13.60100000      1.80800000     -1.37800000
O     -5.68000000     14.75400000     -2.74600000
H     -5.46600000     15.25800000     -3.53000000
H     -6.32000000     14.10700000     -3.04400000
O     -5.75300000    -14.52400000     -6.69600000
H     -4.86100000    -14.75500000     -6.43800000
H     -5.94000000    -13.71700000     -6.21700000
O     -9.95200000      8.73200000     -7.33200000
H     -9.32600000      8.44300000     -7.99600000
H     -9.50500000      8.58000000     -6.49900000
O     -0.18700000      6.40600000    -13.32500000
H     -0.64900000      5.60300000    -13.56600000
H      0.05500000      6.27600000    -12.40800000
O      4.85800000     -5.08900000    -13.61600000
H      4.80100000     -5.84200000    -13.02800000
H      3.98500000     -4.69800000    -13.58800000
O     12.59700000     -8.79000000      8.69500000
H     12.16800000     -8.51400000      9.50500000
H     13.44900000     -8.35300000      8.71400000
O     -0.12600000    -15.68000000     -0.56200000
H      0.13100000    -15.26300000     -1.38500000
H     -1.07700000    -15.57800000     -0.52800000
O     -8.08900000      0.36200000     -3.35100000
H     -8.15000000     -0.50100000     -2.94000000
H     -8.85800000      0.83400000     -3.03100000
O     -9.98000000      4.13400000     -1.02600000
H    -10.86200000      4.17400000     -0.65900000
H     -9.94900000      3.29400000     -1.48500000
O     12.43300000    -10.13900000     -0.57900000
H     11.49700000     -9.96200000     -0.48100000
H     12.84600000     -9.63700000      0.12300000
O    -15.45200000      4.51800000      7.45800000
H    -15.50800000      3.90300000      6.72600000
H    -15.99300000      4.12500000      8.14300000
O      7.70900000      4.61700000      7.90100000
H      7.01800000      4.13400000      8.35500000
H      8.51900000      4.33300000      8.32600000
O     11.22900000     -8.82000000      3.18400000
H     10.47200000     -9.38100000      3.01700000
H     11.67300000     -9.23300000      3.92500000
O    -10.71900000     -6.08800000     -9.07200000
H     -9.96300000     -5.70000000     -8.63100000
H    -10.38200000     -6.89500000     -9.46000000
O      9.55200000      6.31300000      4.61400000
H      9.31900000      5.63800000      3.97700000
H     10.50700000      6.35600000      4.58000000
O    -12.48600000     -4.34500000      1.59800000
H    -12.04900000     -5.17900000      1.42400000
H    -12.74100000     -4.39600000      2.51900000
O     -2.94600000     13.36100000     -5.61200000
H     -3.10200000     13.29700000     -6.55500000
H     -3.47000000     14.11200000     -5.33400000
O     -0.01700000      9.07300000    -13.65200000
H     -0.37300000      9.57700000    -12.91900000
H     -0.17700000      8.15900000    -13.41400000
O      1.95500000    -13.51400000    -10.27300000
H      1.40800000    -14.06000000    -10.83700000
H      1.33200000    -13.01700000     -9.74300000
O      3.63600000      8.12100000      7.78000000
H      3.03700000      8.51100000      8.41700000
H      4.23400000      7.59200000      8.30800000
O     -5.09800000    -11.72600000      0.35400000
H     -5.99700000    -11.55600000      0.63700000
H     -4.90500000    -11.02200000     -0.26500000
O     -3.15900000     -2.23100000      5.47300000
H     -3.96800000     -2.24400000      5.98400000
H     -3.44800000     -2.11300000      4.56800000
O      8.99200000      7.86300000     12.47200000
H      9.87800000      8.21500000     12.54800000
H      8.55100000      8.15000000     13.27100000
O     -9.09200000      8.20500000    -12.83900000
H     -8.80800000      7.32700000    -12.58300000
H     -8.30600000      8.74500000    -12.75500000
O      3.62200000     -8.66100000     11.66900000
H      3.49700000     -9.49000000     12.13000000
H      3.86800000     -8.91600000     10.78000000
O      4.30900000      6.29700000     -7.47400000
H      4.74300000      6.23100000     -6.62400000
H      3.55700000      5.70800000     -7.40600000
O      6.14200000      5.19300000      4.38700000
H      5.97000000      4.33200000      4.77000000
H      6.26300000      5.77000000      5.14000000
O      4.63400000      3.14300000     15.44300000
H      5.31100000      2.46700000     15.39600000
H      5.11300000      3.96800000     15.36800000
O     10.02100000      0.98700000      9.20800000
H     10.37300000      1.72200000      8.70600000
H     10.66200000      0.28700000      9.08900000
O     -7.53200000      1.98800000      2.67700000
H     -7.76800000      2.68300000      3.29100000
H     -7.27800000      1.25200000      3.23300000
O    -11.21600000      8.57400000     10.88000000
H    -11.96000000      9.15600000     10.72700000
H    -10.49800000      9.16000000     11.12000000
O      3.12300000     -4.76900000     -0.09800000
H      3.04400000     -5.48800000      0.53000000
H      3.58500000     -4.08200000      0.38200000
O     16.05900000     -8.89300000     -3.64100000
H     15.63600000     -8.20900000     -3.12200000
H     15.51000000     -9.66600000     -3.51100000
O    -17.49200000     -0.72300000      3.15700000
H    -17.06500000      0.13300000      3.19400000
H    -18.23800000     -0.64400000      3.75200000
O     -2.08500000     -2.62700000    -17.55100000
H     -1.64500000     -2.10600000    -16.87900000
H     -2.34200000     -3.43200000    -17.10100000
O     -2.02300000      6.33700000     11.03100000
H     -2.00900000      5.72500000     11.76700000
H     -2.36400000      5.82400000     10.29800000
O     -4.01200000      5.87900000     -5.90500000
H     -3.35500000      6.56500000     -6.02100000
H     -3.95400000      5.64500000     -4.97900000
O     -4.22200000     -2.23500000     10.42000000
H     -4.39200000     -2.73100000      9.61900000
H     -3.46300000     -2.66800000     10.81300000
O     -1.63800000    -12.74600000      8.25300000
H     -0.69500000    -12.90700000      8.25100000
H     -1.96700000    -13.25900000      8.99100000
O      8.29800000     -5.88700000      3.48000000
H      7.90500000     -5.32300000      2.81300000
H      7.91400000     -6.74900000      3.32100000
O      2.63200000     12.36700000     -7.58200000
H      2.06900000     11.84800000     -7.00800000
H      2.19600000     13.21700000     -7.64000000
O    -15.02000000      0.70900000      0.04500000
H    -15.03000000      0.17600000     -0.75000000
H    -14.51300000      1.48500000     -0.19300000
O      7.28000000     -4.44900000     -6.46000000
H      7.68600000     -4.50300000     -7.32500000
H      7.81400000     -5.02000000     -5.90800000
O      3.85400000     -6.23400000     -3.13000000
H      4.34500000     -5.71800000     -2.49000000
H      4.33800000     -6.12500000     -3.94800000
O     -2.61000000    -14.21700000     10.29600000
H     -3.54500000    -14.40300000     10.38800000
H     -2.19100000    -15.07800000     10.31700000
O     -4.92300000      2.38400000     12.86700000
H     -4.23900000      1.76500000     13.12200000
H     -5.63900000      1.83400000     12.55100000
O    -11.75500000    -12.12800000     -0.81300000
H    -12.53300000    -11.91400000     -1.32800000
H    -11.70100000    -13.08300000     -0.84400000
O      2.53100000      6.65700000      5.63600000
H      2.63000000      6.93300000      6.54800000
H      2.86400000      5.75900000      5.62100000
O     -5.48800000      4.15400000     16.58300000
H     -4.58300000      3.86300000     16.47600000
H     -5.45400000      5.10100000     16.44500000
O      6.69400000      6.90000000      2.16800000
H      6.31700000      6.31200000      2.82300000
H      6.09600000      7.64700000      2.14400000
O     -6.53300000      9.18100000      9.89600000
H     -5.89700000      8.74800000     10.46500000
H     -6.45100000      8.73000000      9.05600000
O     -6.90700000    -11.17100000     11.80100000
H     -6.65000000    -10.39300000     11.30600000
H     -7.73200000    -11.44700000     11.40200000
O     12.67100000     -9.08800000      5.84800000
H     12.98500000     -8.22900000      5.56700000
H     12.54000000     -8.99900000      6.79200000
O      5.21100000      6.33100000     -2.27500000
H      5.92400000      6.24900000     -1.64200000
H      4.43200000      6.04700000     -1.79700000
O     -5.81700000    -14.46400000     -9.50700000
H     -5.91900000    -14.46800000     -8.55500000
H     -6.47200000    -13.83700000     -9.81500000
O     -1.42200000     -3.73700000      7.71900000
H     -1.45300000     -4.52700000      8.25700000
H     -0.79100000     -3.17000000      8.16200000
O      9.03400000     -5.21100000     -8.55600000
H      9.30000000     -6.03700000     -8.96200000
H      9.81900000     -4.66500000     -8.59000000
O     -3.97400000     -5.28000000      7.13300000
H     -4.51000000     -5.00700000      7.87800000
H     -3.26200000     -4.64000000      7.10400000
O      6.15600000    -12.13800000      6.73800000
H      6.41800000    -11.42300000      6.15800000
H      6.85900000    -12.78200000      6.65700000
O      6.88400000      8.52000000      4.35000000
H      7.09400000      7.92300000      3.63200000
H      6.96900000      7.98500000      5.13900000
O     -0.66300000     -7.70300000     -8.95400000
H     -1.07600000     -8.05400000     -9.74300000
H     -1.21900000     -6.96600000     -8.70000000
O     -5.96200000     12.29200000     -6.07900000
H     -5.02500000     12.48900000     -6.08200000
H     -6.01100000     11.35900000     -6.28400000
O     -5.89800000     -1.03000000     16.68300000
H     -5.93800000     -0.11700000     16.39900000
H     -6.71800000     -1.41400000     16.37300000
O    -13.73000000     -7.73900000      4.87400000
H    -13.24200000     -8.55800000      4.96100000
H    -13.66800000     -7.52200000      3.94400000
O      6.43200000      2.71200000      9.21800000
H      6.52400000      2.43500000     10.12900000
H      5.58300000      3.15300000      9.18600000
O     13.85100000     -2.42100000     -0.50300000
H     13.68500000     -3.18600000      0.04900000
H     14.55100000     -1.94800000     -0.05200000
O     16.43500000     -4.47400000      0.42000000
H     16.45300000     -3.62200000      0.85600000
H     16.43700000     -4.26500000     -0.51400000
O     12.79400000      3.61400000      9.75000000
H     13.39600000      4.14500000      9.22900000
H     12.54100000      4.18200000     10.47800000
O     10.38600000     -8.94900000     -4.80400000
H     11.15500000     -9.51500000     -4.87500000
H     10.34700000     -8.71300000     -3.87700000
O      2.54700000    -10.06000000     -5.84300000
H      2.54600000     -9.22500000     -5.37400000
H      2.12000000     -9.86600000     -6.67700000
O     12.68200000      6.96400000     -4.39400000
H     13.42800000      7.50200000     -4.13000000
H     12.84100000      6.11500000     -3.98100000
O     -2.91900000     14.51400000      1.22700000
H     -3.56200000     14.79400000      0.57500000
H     -3.26600000     14.83500000      2.05900000
O      5.41500000     -6.00600000      9.53400000
H      5.09500000     -5.51800000      8.77500000
H      5.41500000     -6.92000000      9.25000000
O     14.02000000     -6.37500000     -0.86300000
H     13.54500000     -5.72400000     -0.34700000
H     13.84000000     -7.20700000     -0.42500000
O     13.44600000      7.00300000      6.10800000
H     12.89000000      6.53400000      5.48500000
H     12.91200000      7.74200000      6.39800000
O      9.07600000    -13.32600000      6.27700000
H      9.36100000    -13.64500000      5.42100000
H      9.68700000    -12.61800000      6.48400000
O    -13.63400000     -6.90300000      7.41500000
H    -14.55900000     -6.78000000      7.63000000
H    -13.64200000     -7.29200000      6.54000000
O      0.53900000    -14.15600000     -3.11700000
H      1.23100000    -13.53900000     -3.35400000
H      0.50800000    -14.77300000     -3.84800000
O     10.70500000     -2.15000000     -0.02100000
H     10.74900000     -1.72900000      0.83700000
H     11.57100000     -2.54000000     -0.14100000
O      8.59800000    -13.54100000     -2.00500000
H      7.89700000    -13.82700000     -2.59000000
H      9.39400000    -13.61700000     -2.53000000
O     -3.50400000     13.39600000     -8.31100000
H     -3.03000000     14.15800000     -8.64500000
H     -4.42700000     13.61200000     -8.44200000
O     -4.03900000     15.63000000      3.75900000
H     -4.59800000     15.08500000      4.31300000
H     -4.63300000     16.28000000      3.38300000
O     11.73800000     -6.43200000     -7.35400000
H     11.04300000     -6.51800000     -8.00700000
H     12.30700000     -7.18500000     -7.50900000
O     -0.93500000     10.75200000      8.87300000
H     -1.77900000     10.43600000      8.55200000
H     -0.64900000     10.08100000      9.49400000
O     -7.17400000    -13.32300000     -3.32200000
H     -6.45200000    -13.72300000     -2.83500000
H     -7.65100000    -14.06400000     -3.69400000
O     -4.26800000      7.00100000    -14.40600000
H     -4.04900000      6.33700000    -13.75200000
H     -5.00900000      6.63000000    -14.88500000
O      9.33300000     -1.87400000      4.98300000
H      8.83800000     -1.52000000      4.24400000
H     10.00800000     -2.42000000      4.58100000
O      2.05400000      0.06800000    -10.09600000
H      2.98300000     -0.14800000    -10.17500000
H      1.78400000      0.28900000    -10.98800000
O      7.61200000     15.46800000     -4.06600000
H      7.33300000     15.40100000     -4.97900000
H      7.80200000     14.56700000     -3.80700000
O      8.09200000    -12.66000000     -7.16500000
H      8.40500000    -13.13500000     -6.39400000
H      8.87300000    -12.53800000     -7.70400000
O    -10.40900000      4.77400000     -4.54600000
H    -11.34500000      4.79300000     -4.34700000
H    -10.16500000      5.69500000     -4.63800000
O      3.65800000     14.28200000      0.44400000
H      3.90300000     14.72800000      1.25400000
H      2.74800000     14.54000000      0.29400000
O      5.68400000      7.14600000     12.51000000
H      5.80800000      6.94900000     13.43800000
H      5.52100000      8.08900000     12.48500000
O     17.03600000      0.56800000      3.62600000
H     17.69900000      0.63000000      2.93700000
H     17.11400000      1.39200000      4.10700000
O      2.71900000      1.84900000      8.56000000
H      2.10900000      2.24200000      7.93600000
H      3.08000000      1.09200000      8.09900000
O     -4.19800000     15.76500000     -5.34400000
H     -4.35500000     16.63900000     -5.70100000
H     -3.57700000     15.90600000     -4.62900000
O     -2.10000000      1.76600000    -10.30200000
H     -2.59800000      1.79400000     -9.48500000
H     -1.45500000      2.46800000    -10.21200000
O      0.39200000    -12.12900000     -8.55700000
H      0.59200000    -12.20600000     -7.62400000
H      0.66000000    -11.24000000     -8.78700000
O      6.32100000    -10.50600000     12.47000000
H      5.49300000    -10.96400000     12.61700000
H      6.34200000    -10.34700000     11.52600000
O     -9.53500000     -2.60500000      3.00900000
H    -10.22200000     -2.14600000      2.52700000
H     -9.69500000     -3.53200000      2.83100000
O     16.52300000     -7.50300000      0.27700000
H     17.34600000     -7.04300000      0.44300000
H     16.06200000     -6.94900000     -0.35300000
O     -2.68100000     14.95800000     -1.71900000
H     -2.48000000     14.05300000     -1.48200000
H     -3.60800000     15.06200000     -1.50500000
O     -2.23000000      9.99900000     12.79900000
H     -2.98200000      9.59700000     13.23400000
H     -1.49100000      9.81700000     13.37900000
O    -15.68600000     -2.84500000      2.62000000
H    -16.44800000     -2.30600000      2.82900000
H    -15.38900000     -2.52200000      1.76900000
O      8.87500000     -0.44400000      2.44400000
H      9.50800000      0.18700000      2.10100000
H      8.63900000     -0.98200000      1.68800000
O      6.73600000    -16.40900000     -2.77000000
H      7.60500000    -16.51000000     -3.16000000
H      6.23900000    -15.91100000     -3.41900000
O    -11.23600000     -8.58900000      2.94000000
H    -10.45300000     -8.20300000      2.54700000
H    -10.91300000     -9.35600000      3.41300000
O    -10.41300000      3.22500000     13.00300000
H    -10.90900000      3.07300000     12.19800000
H    -10.98600000      3.77500000     13.53700000
O     -7.06000000      2.04000000     15.27100000
H     -6.50300000      2.16300000     14.50200000
H     -6.70000000      2.63900000     15.92500000
O     -0.51400000      0.62300000     -6.56300000
H     -0.71900000      1.49300000     -6.22300000
H     -0.14300000      0.15400000     -5.81600000
O     -1.49500000      4.37600000     -8.95600000
H     -1.10600000      5.24400000     -9.06300000
H     -0.75300000      3.80200000     -8.76600000
O     10.16400000     10.72600000     -2.91900000
H     10.77500000     10.28000000     -3.50700000
H      9.37400000     10.18600000     -2.94000000
O     -6.10700000     -1.90800000    -10.23900000
H     -5.91100000     -1.09100000     -9.78000000
H     -6.00300000     -1.69300000    -11.16600000
O      9.52800000    -13.69000000     -4.94700000
H     10.48400000    -13.71200000     -4.98800000
H      9.31500000    -12.76500000     -4.82200000
O      1.05000000     -0.85700000     13.18100000
H      1.23500000     -0.16400000     13.81500000
H      1.06700000     -0.41500000     12.33200000
O      4.77400000     -9.67600000    -11.99000000
H      4.63900000    -10.62400000    -12.01300000
H      3.89100000     -9.30800000    -12.00700000
O     -6.16400000      8.86400000      5.18500000
H     -7.04800000      9.10200000      4.90600000
H     -5.63500000      8.93700000      4.39100000
O      2.19100000     -9.01400000    -12.44400000
H      2.10300000     -8.07300000    -12.29100000
H      1.32000000     -9.36800000    -12.26600000
O     -9.10200000     -5.04000000      1.90200000
H     -8.27300000     -4.56300000      1.86000000
H     -8.86100000     -5.95300000      1.74800000
O    -12.09600000     -9.64400000     -9.18100000
H    -11.30900000     -9.23400000     -8.82200000
H    -11.93200000     -9.69200000    -10.12300000
O      6.18300000      0.40100000      7.49700000
H      6.20500000      1.27900000      7.87900000
H      6.94700000     -0.04000000      7.86700000
O     11.11100000     -6.01900000      3.49900000
H     10.15500000     -6.05500000      3.50200000
H     11.38500000     -6.92300000      3.34700000
O      8.52700000    -11.54600000      9.35800000
H      8.82400000    -12.23800000      9.95000000
H      9.29900000    -11.33000000      8.83500000
O     -0.57300000     14.14300000      2.65200000
H     -1.45900000     14.37100000      2.37100000
H     -0.59600000     14.22300000      3.60600000
O      2.56400000     -2.13400000     -7.90700000
H      3.02100000     -1.37100000     -7.55400000
H      3.00500000     -2.31300000     -8.73800000
O    -13.42600000     -0.42400000      7.07000000
H    -13.94500000     -0.60700000      6.28700000
H    -14.06300000     -0.42700000      7.78500000
O     11.75700000      2.78100000      4.46500000
H     11.49400000      1.93400000      4.82500000
H     12.24500000      2.56300000      3.67100000
O      0.52900000     -7.01800000     13.58700000
H      0.70800000     -7.86000000     13.16700000
H      1.15600000     -6.97200000     14.30800000
O     -5.36700000     -9.23600000      7.45500000
H     -4.71300000     -9.69100000      6.92500000
H     -5.51100000     -8.40700000      7.00000000
O     -2.98100000    -11.32300000     -4.60400000
H     -2.81900000    -11.89300000     -5.35500000
H     -3.93200000    -11.33900000     -4.49200000
O      8.25900000      8.94500000     -3.29400000
H      8.73100000      8.11300000     -3.32000000
H      7.64000000      8.89100000     -4.02300000
O    -11.08600000     10.24100000      7.14500000
H    -10.90900000     11.00800000      7.69000000
H    -10.31500000      9.68500000      7.25700000
O      4.36500000      0.13100000     -1.07600000
H      4.43100000     -0.17400000     -0.17100000
H      4.36200000     -0.67000000     -1.60000000
O    -14.74900000     -6.66400000     -6.17200000
H    -14.70400000     -6.59100000     -7.12500000
H    -13.95600000     -6.22900000     -5.86000000
O      3.65700000    -12.34700000      7.98200000
H      4.14200000    -13.04900000      8.41600000
H      4.13200000    -11.54900000      8.21400000
O     13.39700000      5.79600000      1.72100000
H     13.78800000      6.67000000      1.71900000
H     13.48600000      5.49200000      0.81800000
O     15.34700000      8.06000000     -4.18800000
H     14.79800000      8.84000000     -4.11200000
H     16.11900000      8.35700000     -4.66900000
O     15.82100000      6.25500000      3.67800000
H     15.75800000      7.19400000      3.50200000
H     15.30600000      6.12500000      4.47400000
O     -7.01500000     -4.52400000     11.65800000
H     -7.93500000     -4.65600000     11.88700000
H     -6.62600000     -4.13700000     12.44200000
O     -1.33800000     -7.83200000     11.42200000
H     -0.75000000     -7.38400000     12.02900000
H     -1.25600000     -8.75900000     11.64800000
O     -1.77300000     -2.91300000     -8.52600000
H     -2.24200000     -2.50400000     -7.80000000
H     -1.05600000     -2.30900000     -8.71900000
O      1.68100000     -6.36100000    -12.26700000
H      2.14200000     -5.68200000    -12.76000000
H      2.08600000     -6.34400000    -11.40000000
O     10.22300000      6.19600000      1.19900000
H      9.72800000      5.52800000      1.67400000
H     11.07700000      5.79300000      1.04000000
O     -2.49000000     -7.94300000    -11.48000000
H     -2.33800000     -8.10900000    -12.41100000
H     -3.27200000     -7.39100000    -11.46100000
O      7.38500000     -8.98800000    -12.49100000
H      6.46200000     -9.03200000    -12.24000000
H      7.41500000     -9.38900000    -13.36000000
O      3.56300000    -13.68900000     -0.32900000
H      3.30700000    -14.05800000      0.51600000
H      2.84500000    -13.10000000     -0.56000000
O    -11.27000000     -7.54100000     -0.40800000
H    -12.12000000     -7.98200000     -0.42300000
H    -11.40000000     -6.75200000     -0.93400000
O      1.35900000      6.07500000     -7.62900000
H      0.91700000      6.30800000     -6.81300000
H      1.62400000      5.16300000     -7.50700000
O     -3.75800000      0.61900000    -13.52900000
H     -2.84600000      0.43600000    -13.75500000
H     -3.92200000      1.49200000    -13.88500000
O    -10.02200000      5.44900000      7.05800000
H    -10.93600000      5.35300000      7.32600000
H    -10.05900000      5.99200000      6.27000000
O     -4.87700000     -8.42600000     -9.56300000
H     -4.08800000     -7.90500000     -9.70700000
H     -5.01100000     -8.40100000     -8.61500000
O      3.90100000      1.00600000      3.23600000
H      3.18500000      0.40500000      3.44100000
H      4.49000000      0.49600000      2.67900000
O    -17.61700000     -1.42900000      0.40100000
H    -17.68200000     -1.13500000      1.31000000
H    -17.19700000     -0.70100000     -0.05700000
O      4.73500000      8.80500000      1.53600000
H      4.59300000      9.74100000      1.67400000
H      3.92100000      8.49600000      1.13700000
O     -8.74200000      4.90800000    -13.46900000
H     -9.23400000      4.12000000    -13.24100000
H     -7.83000000      4.68200000    -13.28800000
O      5.27100000      7.01900000      9.64800000
H      5.19200000      7.22500000     10.57900000
H      5.16800000      6.06900000      9.60300000
O     -9.95100000      1.97100000    -12.54000000
H     -9.58300000      1.12600000    -12.28300000
H    -10.74600000      1.74900000    -13.02500000
O     -5.18500000     -9.57000000    -12.23000000
H     -4.98200000     -9.40200000    -11.30900000
H     -5.23400000     -8.70100000    -12.62700000
O     -0.89900000     -6.03700000    -14.77100000
H     -1.14800000     -5.91100000    -13.85500000
H     -1.61600000     -5.64600000    -15.26900000
O      4.06300000      4.55800000    -12.77300000
H      4.08200000      4.01000000    -13.55800000
H      3.82000000      5.42700000    -13.09200000
O     -4.18900000    -12.13200000     12.53800000
H     -4.88700000    -11.70100000     12.04500000
H     -3.86600000    -12.81400000     11.95000000
O     -2.48600000    -15.30700000      1.12800000
H     -2.19700000    -14.72300000      1.82900000
H     -2.72800000    -14.72000000      0.41200000
O      1.59900000     -3.21700000     16.01900000
H      0.75900000     -3.09600000     15.57700000
H      1.60900000     -4.14200000     16.26700000
O     11.91100000      5.42100000    -12.70100000
H     12.00900000      5.02500000    -11.83500000
H     11.56700000      6.29700000    -12.52700000
O     -9.14000000    -14.31700000     -1.43000000
H     -8.49600000    -14.57900000     -0.77300000
H     -8.61800000    -14.06700000     -2.19200000
O    -16.07000000      4.70900000     -3.46700000
H    -16.74400000      4.07000000     -3.23500000
H    -16.56000000      5.48200000     -3.74900000
O    -10.27300000     -9.51400000      9.09600000
H     -9.68800000     -9.90700000      8.44800000
H    -10.19300000    -10.08000000      9.86500000
O     -8.20000000     -5.54200000      8.04300000
H     -8.83300000     -5.64200000      8.75500000
H     -8.68700000     -5.09800000      7.35000000
O      5.22500000     -3.37700000    -15.90300000
H      4.78300000     -3.96000000    -15.28600000
H      6.01300000     -3.09200000    -15.44000000
O      9.20200000    -11.25700000      3.34000000
H      8.33800000    -11.33500000      2.93500000
H      9.53100000    -12.15500000      3.37800000
O     -7.44600000     -0.53800000      8.22300000
H     -8.32000000     -0.63300000      7.84400000
H     -7.59600000     -0.52000000      9.16900000
O    -12.03400000     -4.75700000    -10.93900000
H    -12.67500000     -4.16600000    -10.54600000
H    -11.76900000     -5.33500000    -10.22300000
O     -5.13500000      4.19500000      6.29200000
H     -5.32200000      4.48400000      5.39900000
H     -4.24100000      4.49200000      6.45800000
O     -2.65000000      9.44600000     -0.68300000
H     -2.33600000      9.25700000     -1.56700000
H     -2.43100000     10.36700000     -0.54200000
O     -1.51800000     11.49900000     -4.39300000
H     -0.60900000     11.79600000     -4.42400000
H     -2.01200000     12.19300000     -4.83000000
O      5.50500000     11.86300000      0.88100000
H      5.12100000     12.70600000      0.64000000
H      6.10100000     11.65700000      0.16000000
O     -0.51700000      3.91300000    -14.06300000
H     -0.59500000      4.08200000    -15.00200000
H     -0.37200000      2.96900000    -14.00100000
O      2.33300000    -11.30000000      3.72200000
H      2.63300000    -10.96900000      2.87600000
H      3.09600000    -11.74800000      4.08800000
O      0.26200000    -16.38100000     -8.22300000
H      0.48800000    -15.85400000     -7.45600000
H      0.04300000    -15.73900000     -8.89900000
O     -4.85200000      1.42600000      1.84200000
H     -4.66300000      1.39200000      0.90400000
H     -5.70200000      1.86300000      1.89900000
O      0.79500000     -6.16600000     -0.81200000
H      1.55300000     -5.58800000     -0.89300000
H      0.42200000     -5.95500000      0.04300000
O     -6.95000000     -7.09400000     13.38500000
H     -6.23900000     -6.55700000     13.03500000
H     -6.58900000     -7.47700000     14.18500000
O    -14.42200000      3.52100000      2.95600000
H    -14.51000000      4.36700000      2.51600000
H    -13.85300000      3.69900000      3.70500000
O     -3.36300000    -17.55300000      0.13200000
H     -3.20700000    -16.71400000      0.56500000
H     -2.85000000    -17.50500000     -0.67500000
O     -3.48400000      2.00300000      4.25300000
H     -4.16500000      1.59400000      3.71900000
H     -3.67500000      1.71600000      5.14600000
O    -12.42100000     -0.34000000     13.53100000
H    -13.36400000     -0.36000000     13.37200000
H    -12.04300000     -0.07000000     12.69400000
O     12.67300000      0.72100000     -7.49600000
H     12.56500000      0.81600000     -6.55000000
H     13.36100000      0.06100000     -7.59300000
O     -7.40000000      5.42300000     -3.48400000
H     -7.05400000      5.50800000     -4.37200000
H     -7.95500000      6.19400000     -3.36800000
O      3.57200000      5.04300000      2.58900000
H      4.29200000      5.00900000      3.21900000
H      2.78500000      5.11100000      3.12900000
O      8.20200000      1.58300000     13.08300000
H      8.38400000      0.64800000     12.99200000
H      8.95200000      2.01400000     12.67200000
O     -4.44600000    -16.70200000      6.15900000
H     -4.89400000    -15.98900000      5.70300000
H     -3.78900000    -17.01000000      5.53500000
O     -4.14200000     -5.07000000      0.45400000
H     -3.54800000     -5.79100000      0.24600000
H     -3.75600000     -4.65600000      1.22500000
O      8.24900000      2.85900000     15.46100000
H      8.21500000      2.46700000     14.58900000
H      8.11400000      2.12500000     16.06000000
O     13.90900000     10.43600000     -3.02100000
H     14.38700000     11.21300000     -3.30900000
H     13.09400000     10.45500000     -3.52300000
O     -5.28800000      9.23200000      2.41800000
H     -4.33300000      9.17400000      2.44700000
H     -5.53900000      8.67700000      1.67900000
O      1.53900000     -4.64600000      7.02100000
H      1.02100000     -3.91200000      7.35100000
H      0.94900000     -5.10500000      6.42300000
O    -12.20000000      7.27300000     -1.80800000
H    -12.60300000      8.09600000     -1.53200000
H    -12.45600000      6.64300000     -1.13400000
O     -5.55800000      6.22800000     13.29100000
H     -6.06300000      6.90700000     12.84500000
H     -6.00000000      5.41100000     13.06100000
O      8.02500000      6.09400000     -6.10500000
H      8.44200000      5.42300000     -6.64500000
H      8.63600000      6.23600000     -5.38300000
O     -3.07400000    -14.24200000     -1.31100000
H     -2.65900000    -13.72600000     -2.00100000
H     -3.59600000    -14.89300000     -1.77900000
O     -6.79100000      5.89200000     -6.38300000
H     -5.89700000      6.11600000     -6.12400000
H     -7.00600000      6.52200000     -7.07100000
O      0.22900000    -11.98100000     -0.37400000
H     -0.21600000    -12.26600000     -1.17200000
H      0.61700000    -11.13700000     -0.60400000
O      0.84000000     14.82100000      0.12500000
H      0.61200000     14.67300000      1.04300000
H      0.49100000     14.05800000     -0.33500000
O     10.11300000      9.09200000     -8.62700000
H      9.90400000      9.96300000     -8.96300000
H     10.99800000      9.17700000     -8.27300000
O     -5.35000000    -13.36600000      2.60500000
H     -4.95400000    -12.95800000      1.83500000
H     -6.00800000    -13.96200000      2.24800000
O     11.57200000     -3.65300000      4.58400000
H     11.21200000     -4.39100000      4.09200000
H     11.90100000     -4.04300000      5.39400000
O     13.56600000      6.67900000    -10.31500000
H     13.94500000      6.06300000    -10.94200000
H     13.03400000      6.13500000     -9.73600000
O     -5.09300000      1.49300000      6.43400000
H     -4.66200000      1.44200000      7.28700000
H     -5.44200000      2.38300000      6.39500000
O     -9.08700000     12.03200000      4.99900000
H     -8.81200000     11.17200000      4.68100000
H    -10.04100000     11.97400000      5.05300000
O     -4.74200000      3.31500000     10.29500000
H     -4.51000000      3.34300000     11.22300000
H     -5.69800000      3.36500000     10.28600000
O     -6.76100000    -10.23600000      3.64100000
H     -6.98700000     -9.30600000      3.65900000
H     -5.88900000    -10.27700000      4.03400000
O     12.21300000      0.96200000     12.93800000
H     12.11800000      0.06900000     13.27100000
H     13.06900000      0.96800000     12.51000000
O      3.50100000    -10.75300000      1.13500000
H      2.59300000    -10.51900000      0.94100000
H      3.82700000    -11.14000000      0.32300000
O    -12.64400000      8.14500000     -7.67700000
H    -12.67000000      7.59700000     -8.46200000
H    -11.71100000      8.26000000     -7.49500000
O    -12.36300000     -5.23800000     -2.00300000
H    -13.04700000     -5.68300000     -2.50400000
H    -12.84000000     -4.67400000     -1.39500000
O    -10.87900000     -5.83000000      4.32400000
H    -11.13000000     -6.74900000      4.23000000
H     -9.95500000     -5.80800000      4.07700000
O    -10.36400000     13.36400000     -7.22200000
H    -10.06400000     12.57300000     -7.67100000
H    -10.68200000     13.93100000     -7.92400000
O      7.66300000      8.21900000    -11.00000000
H      6.87400000      7.94400000    -10.53500000
H      8.35700000      7.66300000    -10.64500000
O      5.78300000      6.99100000     -4.96400000
H      5.77400000      6.68600000     -4.05700000
H      6.61000000      6.66400000     -5.31800000
O     -5.37500000     -9.12000000     10.26400000
H     -5.41200000     -9.17700000      9.31000000
H     -5.07300000     -8.22900000     10.43900000
O      2.72800000     -7.37200000      5.36100000
H      2.46400000     -8.18900000      5.78400000
H      1.94200000     -7.07700000      4.90000000
O     -1.66500000     12.93800000     10.08700000
H     -0.92400000     13.53100000     10.21200000
H     -1.28100000     12.15300000      9.69800000
O      1.99100000      0.03100000     -3.89600000
H      2.10100000     -0.10900000     -2.95600000
H      1.60400000     -0.78400000     -4.21600000
O     -8.33000000     -0.15500000     10.69700000
H     -8.28200000      0.79900000     10.62500000
H     -9.19200000     -0.32400000     11.07700000
O     14.25200000      0.11700000    -10.29700000
H     15.06000000      0.61000000    -10.43800000
H     14.35000000     -0.26000000     -9.42300000
O     -5.37900000     -7.39100000    -14.12500000
H     -5.10800000     -6.63200000    -13.60800000
H     -4.62400000     -7.58600000    -14.68000000
O     -0.21900000     -0.81700000     -8.92900000
H      0.52900000     -0.46800000     -9.41600000
H     -0.37400000     -0.17500000     -8.23600000
O      6.87800000      1.10300000      3.38900000
H      7.36200000      1.57600000      4.06600000
H      7.51300000      0.48400000      3.02900000
O      7.37800000     15.69100000      0.68600000
H      7.05500000     15.83700000      1.57500000
H      7.68000000     14.78200000      0.68800000
O     -3.21900000     -9.33800000     -7.51100000
H     -2.80100000     -8.60700000     -7.05500000
H     -2.66800000     -9.48900000     -8.27900000
O     -4.22300000      6.34200000     -8.64300000
H     -4.61400000      5.52800000     -8.96000000
H     -4.08200000      6.19100000     -7.70800000
O     14.02400000    -10.67500000     -2.88400000
H     13.56900000    -10.49200000     -2.06200000
H     14.75200000    -11.24300000     -2.63300000
O     -3.06600000     -5.65900000     17.16600000
H     -3.90900000     -6.11000000     17.12700000
H     -3.25600000     -4.77000000     16.86500000
O     13.10900000    -12.85500000      3.13300000
H     13.44400000    -13.04600000      4.00900000
H     13.01400000    -11.90300000      3.11600000
O     14.12900000     -0.85600000      9.56200000
H     14.32600000     -0.17600000     10.20600000
H     14.19000000     -0.41000000      8.71700000
O     13.22300000     11.57900000      6.83100000
H     12.71300000     10.77500000      6.73800000
H     12.80400000     12.04700000      7.55300000
O      6.57300000     -4.26100000      1.77300000
H      6.83500000     -3.38600000      1.48600000
H      5.92600000     -4.10400000      2.46000000
O    -12.81300000     -2.14100000    -10.77800000
H    -12.34800000     -1.98600000     -9.95500000
H    -13.50100000     -1.47600000    -10.79300000
O      4.25400000     16.26500000     -1.54900000
H      4.73300000     15.59300000     -2.03300000
H      4.69600000     16.31100000     -0.70100000
O      0.23000000     -8.53400000      1.31000000
H      0.16100000     -8.44900000      2.26100000
H     -0.66200000     -8.39500000      0.99100000
O      1.69800000     15.57500000     -3.89300000
H      2.25300000     15.29000000     -3.16700000
H      2.28300000     15.59000000     -4.65000000
O      8.94200000     11.89100000      4.72500000
H      8.15800000     11.37300000      4.54200000
H      8.74600000     12.75700000      4.36900000
O     -8.19600000    -11.62800000     -8.07100000
H     -7.36700000    -11.32900000     -7.69800000
H     -7.97300000    -11.90400000     -8.95900000
O     12.36300000     -3.70900000     10.83100000
H     11.93200000     -3.46900000     11.65100000
H     13.05900000     -4.31200000     11.09400000
O      2.82100000    -16.72000000     -3.57500000
H      1.99500000    -17.09700000     -3.27300000
H      3.36400000    -16.67100000     -2.78800000
O      3.41000000     12.08000000      2.94000000
H      3.79000000     12.62000000      3.63300000
H      4.00800000     12.18300000      2.20000000
O     13.58700000     -2.67700000      2.75200000
H     14.24500000     -2.00400000      2.92800000
H     12.97900000     -2.61500000      3.48900000
O      4.01100000     12.35700000    -13.53400000
H      3.44500000     11.85100000    -14.11600000
H      4.21100000     11.75900000    -12.81400000
O     12.24600000     -5.24100000      6.68000000
H     13.03300000     -4.76900000      6.95400000
H     11.79700000     -5.45300000      7.49900000
O      6.39900000     -6.11100000    -10.13600000
H      6.49500000     -5.18400000     -9.91800000
H      6.73900000     -6.57400000     -9.37000000
O     12.45400000    -10.67900000     -5.17400000
H     13.06300000    -10.89100000     -4.46600000
H     12.08800000    -11.52300000     -5.43600000
O      4.98000000      9.49800000     -6.02000000
H      5.45000000      8.66400000     -6.00000000
H      4.43300000      9.44400000     -6.80400000
O      4.50600000     -1.03700000      1.24200000
H      3.76500000     -1.64200000      1.21500000
H      5.02000000     -1.32100000      1.99900000
O      3.56200000     -3.33500000    -10.78800000
H      3.95200000     -4.02100000    -10.24500000
H      4.30000000     -2.78100000    -11.04100000
O     -4.65900000     -2.53900000     -2.81200000
H     -4.96200000     -2.59900000     -1.90600000
H     -4.29100000     -1.65800000     -2.88300000
O     -6.21200000     -6.32100000     -1.56200000
H     -5.29400000     -6.48700000     -1.77500000
H     -6.18100000     -5.75700000     -0.79000000
O     -4.12600000    -16.27000000     -2.79700000
H     -5.05300000    -16.49700000     -2.86300000
H     -3.67900000    -17.11200000     -2.70400000
O      0.01900000      5.21400000      2.41400000
H      0.01400000      4.57900000      3.13000000
H      0.36700000      6.01500000      2.80600000
O      2.54200000     14.68100000      5.85700000
H      2.54200000     14.82300000      6.80400000
H      3.23600000     14.03800000      5.71100000
O      2.87000000      2.76700000     -4.81000000
H      3.33500000      1.93600000     -4.71600000
H      3.15600000      3.28800000     -4.05900000
O     -1.79700000    -13.82800000      3.16400000
H     -1.98100000    -12.93100000      2.88400000
H     -2.15100000    -13.88000000      4.05100000
O     -3.64200000     -7.46600000     -2.08400000
H     -4.33200000     -8.12700000     -2.13500000
H     -2.91300000     -7.84200000     -2.57700000
O      3.93500000     15.28500000     -5.34300000
H      4.07300000     14.74300000     -4.56600000
H      4.24600000     14.74500000     -6.06900000
O      8.96000000     16.12000000     -1.40300000
H      8.42000000     16.09500000     -0.61300000
H      8.60200000     15.43000000     -1.96100000
O     -6.17800000     -0.71500000     -5.71400000
H     -6.98700000     -0.40800000     -5.30500000
H     -5.67200000      0.08100000     -5.87300000
O     -7.65300000     13.07900000     -3.76600000
H     -7.40900000     12.69200000     -4.60600000
H     -8.58600000     12.88900000     -3.67600000
O      9.91900000      6.93200000     -4.24900000
H      9.89700000      6.97800000     -3.29300000
H     10.83800000      6.76900000     -4.46000000
O      6.25000000     -3.43800000     -9.16600000
H      5.94700000     -2.65200000     -8.71200000
H      7.18700000     -3.29200000     -9.29800000
O     -5.02200000      1.74100000    -10.68100000
H     -4.65600000      1.20500000    -11.38600000
H     -4.89700000      1.21500000     -9.89100000
O      5.41400000      9.29500000     -1.47600000
H      5.30900000      8.96400000     -0.58400000
H      4.91600000      8.68400000     -2.01800000
O      4.06500000      1.52400000    -17.43000000
H      4.77100000      1.11400000    -17.92900000
H      3.71300000      2.19400000    -18.01600000
O     -0.11100000     -4.80300000     -7.46900000
H     -0.82300000     -4.41100000     -7.97500000
H      0.58100000     -4.96000000     -8.11100000
O     -6.09100000     10.63800000     13.64400000
H     -5.43000000     11.23400000     13.29200000
H     -5.61700000      9.82200000     13.80300000
O      7.79600000    -14.58600000      2.10000000
H      8.05500000    -13.95400000      1.43000000
H      6.85000000    -14.68100000      1.98700000
O    -12.05300000      1.73900000      8.09100000
H    -11.25200000      1.83200000      7.57500000
H    -12.58800000      1.11900000      7.59500000
O      1.78200000     12.02400000    -10.26700000
H      1.98800000     12.88100000    -10.64100000
H      2.14400000     12.05700000     -9.38200000
O      6.15600000     -1.74900000      4.18400000
H      6.47900000     -2.40500000      4.80100000
H      6.34500000     -0.91100000      4.60500000
O    -15.99500000      1.36700000      2.59100000
H    -15.45000000      2.14500000      2.70600000
H    -15.60000000      0.90400000      1.85300000
O     -1.61000000     -2.86300000     10.59800000
H     -1.08900000     -2.78100000      9.79900000
H     -0.97600000     -3.10200000     11.27400000
O      9.16400000      0.89200000     -5.15200000
H      9.22900000      1.79500000     -5.46300000
H      8.73700000      0.96200000     -4.29900000
O     -4.58300000      1.96500000    -16.30600000
H     -4.93900000      1.08000000    -16.22500000
H     -5.35300000      2.52400000    -16.40800000
O     -4.36900000      1.95100000     -0.57800000
H     -4.59100000      1.41500000     -1.33900000
H     -4.94700000      2.71200000     -0.64400000
O      3.45300000     -6.40700000    -10.21800000
H      4.36900000     -6.67800000    -10.28100000
H      3.18200000     -6.68000000     -9.34100000
O      5.80700000      9.80800000      6.74400000
H      6.17500000      9.02600000      6.33200000
H      4.87700000      9.60700000      6.85200000
O     -0.36800000     11.37100000      6.14300000
H     -0.17900000     11.24900000      7.07300000
H      0.49100000     11.35500000      5.72000000
O     12.14400000     10.00100000     -4.90600000
H     11.77900000     10.72000000     -5.42300000
H     11.97300000      9.21900000     -5.43000000
O      8.05300000     -2.02400000     15.01900000
H      7.18700000     -2.16400000     15.40200000
H      7.87800000     -1.79900000     14.10600000
O     -4.21700000      7.95200000     10.92500000
H     -4.16500000      8.12400000     11.86500000
H     -3.41900000      7.46200000     10.72700000
O     12.21300000      5.45200000     11.71900000
H     11.38400000      5.92800000     11.67300000
H     12.50600000      5.56900000     12.62300000
O      6.25400000     -9.89700000      5.33500000
H      6.85700000     -9.27400000      5.74000000
H      6.53600000     -9.94400000      4.42200000
O      1.95100000      1.60800000     14.89700000
H      2.20600000      1.18900000     15.71900000
H      2.74000000      2.06700000     14.60700000
O     13.99600000     -3.54600000     -9.30600000
H     13.73900000     -2.68600000     -8.97300000
H     14.27400000     -3.38100000    -10.20600000
O    -11.17100000      1.13400000      2.79000000
H    -11.94500000      0.65800000      3.09000000
H    -10.83100000      1.56100000      3.57600000
O     -0.57900000      5.84600000     -5.46600000
H     -0.90700000      5.01300000     -5.12700000
H     -1.33000000      6.43800000     -5.41400000
O      8.69700000    -11.06300000     -4.64000000
H      8.28200000    -11.01400000     -5.50100000
H      8.97200000    -10.16500000     -4.45500000
O    -13.91900000      8.78900000      5.59700000
H    -14.44900000      8.00300000      5.73200000
H    -13.06400000      8.45800000      5.32300000
O     -6.05300000     -4.93900000    -16.08400000
H     -5.97500000     -4.35700000    -15.32800000
H     -6.20000000     -5.80500000    -15.70500000
O     12.59300000      8.78000000     -7.65900000
H     12.74800000      7.84800000     -7.81400000
H     13.44400000      9.19200000     -7.80900000
O     -8.54400000     -8.69100000     -4.46700000
H     -8.35000000     -8.76900000     -5.40100000
H     -9.43800000     -8.34900000     -4.43600000
O      0.47800000     -2.21300000      8.79300000
H      1.06900000     -2.21700000      9.54600000
H      0.24700000     -1.29100000      8.67500000
O      6.76500000    -15.54800000      7.46200000
H      6.71400000    -16.50000000      7.54000000
H      6.67400000    -15.37900000      6.52400000
O      7.01300000     11.48400000     -1.21900000
H      6.78100000     10.58700000     -1.46100000
H      7.18300000     11.92100000     -2.05300000
O     -9.08600000     -5.89300000     12.72100000
H     -9.43100000     -5.57700000     13.55700000
H     -8.45800000     -6.57300000     12.96300000
O     -5.38800000      9.21900000     -0.98800000
H     -5.62200000     10.04900000     -0.57200000
H     -4.43100000      9.22000000     -1.00300000
O     -7.55500000      7.48400000     12.22200000
H     -8.37700000      7.16600000     11.85000000
H     -7.40400000      8.32300000     11.78600000
O      7.71800000     -7.98700000      6.58900000
H      7.99600000     -7.12500000      6.27900000
H      7.79300000     -7.93400000      7.54200000
O     10.61600000     -4.27200000      8.86400000
H      9.80200000     -4.59800000      9.24900000
H     11.16300000     -4.04600000      9.61600000
O     -8.00700000    -12.12500000      5.12500000
H     -7.67400000    -11.51000000      4.47200000
H     -7.26400000    -12.28200000      5.70700000
O     -4.18200000      6.99000000     -3.22500000
H     -4.24200000      6.20600000     -2.68000000
H     -4.94400000      7.51300000     -2.97700000
O      5.33100000     -2.72400000      9.11300000
H      6.05100000     -2.41600000      8.56200000
H      4.90400000     -3.40400000      8.59200000
O     -1.22600000     13.27700000    -10.82900000
H     -1.69600000     12.55100000    -10.42000000
H     -0.71000000     12.86800000    -11.52300000
O     -9.27700000    -11.60900000     -2.65400000
H     -8.50300000    -12.04300000     -3.01200000
H     -9.68700000    -12.27000000     -2.09600000
O     -0.22100000     -2.63400000      4.58100000
H     -1.06000000     -2.60100000      5.04100000
H     -0.04800000     -3.56800000      4.46500000
O     12.02500000      0.40000000     -4.85900000
H     11.07800000      0.40400000     -4.99700000
H     12.17500000     -0.32000000     -4.24600000
O     15.77500000     -5.15700000     -7.69800000
H     15.04400000     -5.21000000     -7.08200000
H     15.56800000     -4.40500000     -8.25200000
O    -12.76800000      5.71600000      7.64900000
H    -12.69800000      6.47500000      8.22800000
H    -13.70600000      5.52800000      7.61200000
O     -0.08400000    -15.56900000      5.47400000
H     -0.95200000    -15.16600000      5.43500000
H     -0.14600000    -16.32800000      4.89300000
O      1.01500000    -13.17000000      8.71800000
H      0.93100000    -14.11200000      8.57200000
H      1.93000000    -12.97600000      8.51500000
O     -0.81400000    -10.31900000      9.20000000
H     -0.91900000    -11.18900000      8.81400000
H     -1.09300000    -10.42600000     10.10900000
O     -6.55600000     -0.18600000    -16.79000000
H     -6.62700000     -0.98900000    -17.30600000
H     -7.22600000     -0.27800000    -16.11200000
O    -14.95100000     -3.02000000     -8.15400000
H    -14.46200000     -3.65400000     -7.62900000
H    -15.69600000     -2.77800000     -7.60400000
O      0.33500000      9.39500000    -10.57600000
H      1.27100000      9.35100000    -10.77000000
H      0.26400000     10.05700000     -9.88800000
O      1.40300000     16.42000000     -8.04200000
H      0.99900000     16.14500000     -8.86500000
H      0.77600000     16.15800000     -7.36800000
O     13.43000000     -1.61000000      5.86900000
H     14.00700000     -1.04700000      6.38500000
H     13.55600000     -2.48400000      6.23700000
O     -3.76000000     -2.87800000     16.66800000
H     -4.59700000     -2.46100000     16.87600000
H     -3.46800000     -2.44100000     15.86800000
O      9.42200000     11.00400000     10.49200000
H      9.63900000     11.46500000      9.68200000
H      8.67000000     10.45900000     10.26300000
O      6.90500000      0.81500000     17.08500000
H      6.42400000      0.59100000     16.28900000
H      6.24400000      1.18800000     17.66900000
O      7.70300000     -1.02400000    -15.71700000
H      7.47200000     -0.26600000    -16.25300000
H      7.74100000     -0.68300000    -14.82300000
O      3.44300000      4.07900000      6.24000000
H      4.14200000      3.54700000      5.86100000
H      2.63800000      3.71000000      5.87700000
O     -0.03900000      3.67700000      9.68200000
H      0.33800000      3.01000000      9.10800000
H     -0.79800000      4.00600000      9.20100000
O      1.54300000    -11.43000000     -3.72400000
H      1.21400000    -10.87100000     -3.02000000
H      1.88800000    -10.81900000     -4.37400000
O     -9.66500000    -13.41700000     -6.54300000
H     -9.19500000    -13.34900000     -7.37400000
H     -9.90400000    -12.51600000     -6.32800000
O      4.62400000     -9.12500000      9.20900000
H      4.46300000     -9.33100000      8.28800000
H      5.02400000     -9.91700000      9.56600000
O      5.32200000      7.60000000     -9.66800000
H      5.36700000      7.00200000     -8.92200000
H      4.51600000      8.09800000     -9.52700000
O      8.74000000      2.87300000    -12.92100000
H      8.03800000      3.47800000    -12.68400000
H      9.37600000      3.41600000    -13.38800000
O     -6.70800000      9.64400000    -12.15700000
H     -6.32500000      9.38100000    -11.32000000
H     -6.98100000     10.55100000    -12.02000000
O     11.94800000     11.41900000      4.23200000
H     11.54200000     12.19900000      4.61000000
H     11.31300000     10.72000000      4.38900000
O     -3.37300000    -13.08800000    -10.41400000
H     -4.18100000    -13.56600000    -10.22600000
H     -2.67700000    -13.73100000    -10.27700000
O     -8.41600000     -8.94700000     -1.80400000
H     -8.98600000     -9.64500000     -1.48000000
H     -8.46100000     -9.02500000     -2.75700000
O     10.63300000     -9.66700000     -8.23500000
H     10.52000000    -10.60900000     -8.35900000
H     11.40500000     -9.58900000     -7.67500000
O      3.39800000     -0.70500000      7.44100000
H      4.30800000     -0.41300000      7.49100000
H      3.39200000     -1.34800000      6.73100000
O      2.04100000     -7.91100000     -4.52400000
H      1.18200000     -7.61800000     -4.21800000
H      2.66400000     -7.34800000     -4.06500000
O     -6.42800000      0.16800000      4.40300000
H     -6.17800000      0.81500000      5.06200000
H     -7.13800000     -0.32800000      4.81000000
O      1.81400000      5.55000000     -3.43100000
H      1.34600000      5.75600000     -2.62200000
H      1.14300000      5.58400000     -4.11200000
O      8.49200000     -1.92800000      7.53700000
H      8.11800000     -2.33700000      6.75600000
H      9.35200000     -1.61500000      7.25500000
O    -11.03400000     -2.70900000     -2.52300000
H    -11.18900000     -3.62800000     -2.30300000
H    -10.09500000     -2.58500000     -2.38300000
O     -7.69200000      1.01500000    -10.64200000
H     -7.87200000      0.72100000    -11.53500000
H     -6.83100000      1.43000000    -10.69600000
O     -9.23400000     -3.75600000    -11.09700000
H     -9.31600000     -2.99800000    -11.67600000
H    -10.08100000     -4.19800000    -11.16000000
O      7.08900000     -7.50200000     14.20700000
H      7.82200000     -7.70700000     13.62500000
H      6.36600000     -7.29300000     13.61600000
O     -2.41400000      7.91200000     -5.33500000
H     -3.21400000      7.91800000     -4.80900000
H     -1.87000000      8.60000000     -4.95200000
O    -11.35500000    -11.22800000     -5.74400000
H    -11.63300000    -10.67300000     -5.01500000
H    -12.07900000    -11.18400000     -6.36800000
O    -13.70600000      9.84500000      2.46500000
H    -14.23500000     10.61700000      2.66700000
H    -13.04400000      9.82100000      3.15600000
O    -13.12300000      5.78000000      0.04700000
H    -13.39900000      4.86400000      0.03700000
H    -13.63800000      6.17800000      0.74900000
O     -0.49000000     15.23000000      7.45500000
H     -1.21300000     15.79500000      7.72800000
H      0.05000000     15.13700000      8.24000000
O     -8.34600000     -2.24900000     15.48500000
H     -8.69700000     -1.53300000     14.95500000
H     -8.79000000     -2.16200000     16.32900000
O     -4.82200000     -3.70800000    -13.99100000
H     -4.03600000     -3.72000000    -13.44500000
H     -5.22600000     -2.86000000    -13.81000000
O      8.65600000      1.94600000      5.42800000
H      8.59100000      2.66000000      6.06200000
H      9.47900000      1.50700000      5.64400000
O    -13.23100000     -4.32100000      4.58600000
H    -12.32800000     -4.56600000      4.78800000
H    -13.75200000     -5.07000000      4.87600000
O     -8.44000000      4.83100000      1.13700000
H     -7.49000000      4.73500000      1.20300000
H     -8.70500000      4.16000000      0.50700000
O    -14.36600000      6.63500000      2.36400000
H    -14.45000000      7.54400000      2.07500000
H    -15.08500000      6.51400000      2.98500000
O     10.26500000      2.42300000     11.68700000
H     11.01300000      2.02600000     12.13300000
H     10.23900000      1.99300000     10.83300000
O     11.48600000     -0.72200000     -2.23800000
H     11.12000000     -0.80200000     -1.35700000
H     11.34400000     -1.58100000     -2.63600000
O     -6.04300000      4.60000000    -13.38300000
H     -5.57500000      4.43000000    -12.56500000
H     -5.50200000      4.19000000    -14.05800000
O      1.53600000     12.26000000     12.47100000
H      1.97300000     12.49600000     11.65200000
H      1.10700000     13.06700000     12.75400000
O    -12.28400000      6.49500000     -9.79100000
H    -13.03200000      6.49200000    -10.38900000
H    -11.80200000      5.69600000    -10.00700000
O    -15.55400000      6.58900000      5.81300000
H    -15.34400000      5.99500000      6.53400000
H    -16.31900000      6.19500000      5.39400000
O     -1.93200000     12.21900000     -1.17400000
H     -2.04900000     12.30100000     -0.22700000
H     -0.98600000     12.27700000     -1.30400000
O     -2.32200000     -7.30600000      0.72900000
H     -2.98200000     -7.47800000      1.40000000
H     -2.69400000     -7.67400000     -0.07300000
O    -12.83700000     -4.46200000     10.76600000
H    -12.70100000     -4.34800000     11.70700000
H    -12.04700000     -4.90800000     10.46100000
O     -3.68500000    -17.49100000      3.32500000
H     -3.91500000    -16.66500000      2.89900000
H     -4.14800000    -18.15900000      2.82000000
O    -10.18800000    -10.96800000      6.48200000
H     -9.49800000    -11.30200000      5.90900000
H    -10.66400000    -11.74800000      6.76400000
O      2.93800000      8.53600000     -8.50600000
H      3.22000000      7.63100000     -8.37300000
H      2.16200000      8.62800000     -7.95300000
O      1.57900000      8.40200000     12.85300000
H      2.51600000      8.57600000     12.76000000
H      1.52400000      7.45800000     13.00200000
O     11.97700000     -5.85500000     -3.44000000
H     11.74200000     -5.57000000     -2.55700000
H     12.30100000     -6.74800000     -3.32500000
O      2.68600000     -6.93300000     -7.28400000
H      3.60800000     -7.06000000     -7.50700000
H      2.70400000     -6.41700000     -6.47900000
O     11.33400000      4.64600000     -9.98400000
H     12.14200000      4.43500000     -9.51600000
H     10.82800000      3.83400000     -9.96700000
O      1.21800000     10.59600000      3.82600000
H      1.88000000     11.20900000      3.50300000
H      0.53000000     10.61500000      3.16100000
O    -14.04300000      4.16000000     10.73200000
H    -14.02300000      4.41900000      9.81100000
H    -14.27400000      4.96200000     11.20100000
O     -2.62500000      4.81300000     13.16700000
H     -2.46100000      3.91300000     13.44700000
H     -3.56900000      4.92900000     13.27300000
O      9.31200000      6.47500000     -9.85500000
H      9.82500000      5.67200000     -9.76600000
H      9.70600000      7.08200000     -9.22700000
O      0.65600000     13.50100000     -5.22400000
H     -0.00100000     13.86400000     -5.81800000
H      0.96200000     14.25400000     -4.71700000
O      6.72100000     10.69800000     -8.41800000
H      7.02900000      9.87600000     -8.03700000
H      5.98500000     10.44300000     -8.97500000
O      3.13900000      8.08400000     -3.38000000
H      2.87600000      7.16900000     -3.28400000
H      3.65200000      8.10100000     -4.18800000
O      0.15800000     -3.39100000     12.72200000
H      0.42200000     -2.51000000     12.98900000
H      0.96100000     -3.90800000     12.77300000
O     11.37700000     -2.63200000    -13.17700000
H     10.97700000     -1.76600000    -13.25300000
H     11.82100000     -2.76500000    -14.01400000
O     -9.18900000      5.05200000     -7.17800000
H     -8.38700000      5.39400000     -6.78200000
H     -9.66100000      4.64800000     -6.45000000
O    -11.75500000      2.50200000     10.70500000
H    -11.49800000      2.45600000      9.78500000
H    -12.63500000      2.87800000     10.69000000
O     -5.98800000     -2.32900000     13.95300000
H     -6.82300000     -2.33600000     14.42100000
H     -5.98300000     -1.49500000     13.48400000
O      7.43800000      9.82800000    -13.93000000
H      6.51200000      9.60100000    -14.00600000
H      7.75600000      9.29700000    -13.19900000
O     -7.11900000      8.13800000     -2.67500000
H     -7.61200000      7.46600000     -2.20400000
H     -6.86200000      8.76500000     -1.99900000
O      7.73000000      0.73700000     -2.79100000
H      7.22000000      1.48300000     -2.47500000
H      7.13000000     -0.00600000     -2.73100000
O     -4.68400000     -6.01000000     -6.14900000
H     -4.72100000     -5.13000000     -6.52300000
H     -4.65800000     -5.86700000     -5.20300000
O     -2.81400000    -15.20400000     -8.58900000
H     -3.70900000    -15.30600000     -8.91100000
H     -2.26300000    -15.38800000     -9.35100000
O      4.42600000     10.47800000     -9.77600000
H      4.26500000     10.17800000    -10.67100000
H      3.73900000     10.06100000     -9.25700000
O      8.47300000     -8.98900000     12.19200000
H      9.04100000     -9.72900000     11.97700000
H      7.65200000     -9.39200000     12.47500000
O    -13.61600000     -0.51900000      3.60100000
H    -14.03600000     -1.11800000      4.21900000
H    -13.57100000     -1.01100000      2.78200000
O     -0.35000000      8.32500000     10.43600000
H      0.02600000      8.58100000     11.27800000
H     -1.07600000      7.74500000     10.66500000
O      6.69200000      3.03900000     -1.68500000
H      6.59800000      3.04000000     -0.73300000
H      5.81800000      2.82500000     -2.01200000
O    -10.27500000      2.22200000     -3.06700000
H    -11.05200000      1.67700000     -3.19500000
H    -10.43300000      2.99500000     -3.60900000
O      8.13200000     12.61200000     -3.49700000
H      8.91500000     12.08600000     -3.33500000
H      7.92300000     12.45300000     -4.41800000
O     16.68500000      2.56900000     -6.79500000
H     16.70900000      2.61400000     -5.84000000
H     17.38300000      3.16000000     -7.08000000
O    -11.12600000      7.25800000     -4.27200000
H    -10.41200000      7.89000000     -4.19400000
H    -11.60100000      7.32900000     -3.44400000
O      1.40700000     -9.34800000     -8.27100000
H      1.91200000     -8.64700000     -7.86000000
H      0.71700000     -8.89500000     -8.75500000
O    -15.16600000     -0.30700000     -6.61300000
H    -14.82400000     -1.18000000     -6.80100000
H    -16.11000000     -0.38400000     -6.75500000
O     -3.51000000      1.54100000     17.73000000
H     -3.04000000      0.70800000     17.70200000
H     -3.22200000      2.00500000     16.94400000
O     15.55000000     -4.95900000     -2.42300000
H     15.23000000     -4.07600000     -2.61000000
H     14.82300000     -5.38700000     -1.97200000
O      2.21700000     13.02000000     10.01500000
H      3.07500000     13.30700000      9.70000000
H      1.72100000     13.83100000     10.12900000
O      2.70100000     -4.55400000     12.50900000
H      3.59800000     -4.72600000     12.79400000
H      2.51100000     -5.25100000     11.88100000
O      8.11300000      5.84500000    -13.82000000
H      7.32200000      5.44700000    -13.45800000
H      8.62800000      6.09500000    -13.05300000
O      7.11000000     -1.45700000     12.48500000
H      6.26200000     -1.14300000     12.17200000
H      7.66900000     -1.45500000     11.70800000
O    -10.91400000     -2.17400000     -6.04500000
H    -10.29600000     -2.79800000     -5.66200000
H    -10.39600000     -1.38200000     -6.18900000
O      3.19000000     11.33900000     -4.13000000
H      3.45800000     10.42200000     -4.18600000
H      2.92800000     11.56800000     -5.02100000
O     11.27600000      9.14100000      1.21600000
H     10.73200000      8.35400000      1.26300000
H     10.72200000      9.83600000      1.57200000
O      3.90200000      2.85600000     -2.07500000
H      3.60000000      3.50300000     -1.43700000
H      3.68500000      2.01200000     -1.68100000
O      2.28800000    -14.26400000      5.59600000
H      2.75700000    -14.77500000      6.25600000
H      1.45900000    -14.72800000      5.47800000
O      0.61100000      6.11400000    -10.69500000
H      1.17600000      6.38300000     -9.97100000
H     -0.24800000      6.47400000    -10.47500000
O      1.58100000     -9.60500000     -0.90000000
H      1.08200000     -9.10400000     -0.25500000
H      2.19200000     -8.97100000     -1.27500000
O     14.27700000     -1.37500000     -3.34100000
H     14.85600000     -0.67100000     -3.04900000
H     13.79100000     -1.62700000     -2.55500000
O      1.42100000    -15.46100000     -5.78600000
H      1.40200000    -14.53200000     -6.01600000
H      2.28300000    -15.59200000     -5.39100000
O      6.40700000    -14.94800000     -7.70200000
H      6.15400000    -15.51900000     -6.97700000
H      5.58300000    -14.57100000     -8.00900000
O    -12.88200000     10.68500000     -6.96600000
H    -12.88200000     10.48100000     -6.03100000
H    -12.81200000      9.83300000     -7.39700000
O      1.42600000    -18.10700000     -0.33400000
H      1.47000000    -18.31600000     -1.26700000
H      0.98500000    -17.25900000     -0.29900000
O     -3.56300000      5.46100000     -0.03600000
H     -3.45500000      4.88700000      0.72200000
H     -2.89500000      6.13700000      0.07900000
O     11.49100000      8.05900000    -11.45400000
H     12.27100000      7.69100000    -11.03800000
H     10.85600000      8.13900000    -10.74300000
O     -8.79500000     -7.59300000      0.82700000
H     -9.64000000     -7.74100000      0.40300000
H     -8.15800000     -8.00600000      0.24300000
O      1.81400000      5.51200000     13.72100000
H      1.11200000      4.93700000     14.02300000
H      2.14000000      5.93100000     14.51700000
O     10.33100000     -2.49600000     -6.17000000
H     10.78100000     -2.67400000     -6.99600000
H      9.70200000     -1.80700000     -6.38400000
O      7.75100000      6.71900000      6.53200000
H      8.45200000      6.38800000      5.97100000
H      7.54500000      5.98700000      7.11400000
O    -13.91700000     -8.77600000     -0.04900000
H    -14.80300000     -8.47300000      0.14900000
H    -14.03300000     -9.68000000     -0.34200000
O      5.32300000     -8.06900000     -7.54400000
H      5.05300000     -8.90800000     -7.91800000
H      6.21400000     -8.22300000     -7.22900000
O    -11.08900000     -9.62100000     -3.32900000
H    -11.65600000     -9.58400000     -2.55800000
H    -10.54400000    -10.39500000     -3.18900000
O     -4.16500000     -4.11400000     -9.69000000
H     -4.85300000     -3.65000000    -10.16600000
H     -3.57900000     -3.42300000     -9.38200000
O     -2.26300000      4.46100000     -3.59800000
H     -3.18600000      4.22500000     -3.51400000
H     -1.79900000      3.62400000     -3.58900000
O      6.00000000     16.42200000      2.83300000
H      6.10400000     17.16900000      3.42200000
H      5.14700000     16.05300000      3.06300000
O     15.07600000      3.02800000      6.67400000
H     15.10400000      3.91400000      7.03500000
H     15.00700000      3.15700000      5.72800000
O     -8.87600000     10.00800000     11.19200000
H     -8.75700000     10.91200000     11.48200000
H     -8.34700000      9.94000000     10.39700000
O      5.28100000     -6.34300000      5.44200000
H      6.04700000     -6.90400000      5.32300000
H      4.53800000     -6.90200000      5.21500000
O     -4.10200000      0.02000000     -8.53900000
H     -3.62900000     -0.79700000     -8.38500000
H     -4.09500000      0.46500000     -7.69100000
O      9.80900000     -7.68300000    -12.41700000
H      9.07400000     -8.28400000    -12.29300000
H     10.16100000     -7.90900000    -13.27800000
O      2.29500000    -12.94200000     -6.09300000
H      3.16800000    -13.28500000     -5.90600000
H      2.40500000    -11.99100000     -6.08900000
O     -1.14700000      3.05400000      5.06300000
H     -0.33400000      2.94300000      4.57100000
H     -1.81400000      2.63100000      4.52300000
O     -1.70000000    -10.81400000     -9.54300000
H     -0.94200000    -11.31900000     -9.24900000
H     -2.42200000    -11.44100000     -9.54000000
O     -7.49500000     -7.84200000    -10.23900000
H     -7.76400000     -7.95600000    -11.15000000
H     -6.56700000     -8.07800000    -10.23200000
O      7.86600000      6.34200000     -0.43800000
H      7.25300000      6.65200000      0.22700000
H      8.73100000      6.52100000     -0.07000000
O     -6.02000000      7.61300000      7.59000000
H     -5.21000000      7.14600000      7.79600000
H     -5.96200000      7.79200000      6.65200000
O     -0.61500000    -17.64500000     -4.86700000
H     -0.20600000    -18.31100000     -5.42000000
H     -0.37300000    -16.81400000     -5.27500000
O     -0.87200000     -7.31400000      6.76600000
H     -1.64800000     -7.84700000      6.94200000
H     -0.68000000     -6.88800000      7.60100000
O      6.49800000     -1.59800000     -2.78200000
H      5.67800000     -1.96700000     -2.45300000
H      6.50100000     -1.81400000     -3.71500000
O     -7.54100000      7.62200000     -8.53000000
H     -7.53400000      6.76800000     -8.96200000
H     -6.89300000      8.13800000     -9.00800000
O     14.04200000    -10.21000000      3.56700000
H     13.52200000     -9.87600000      4.29800000
H     14.95000000    -10.10900000      3.85300000
O     -4.43300000     11.95300000      2.06900000
H     -4.82700000     11.09600000      2.23300000
H     -4.62700000     12.13300000      1.14900000
O     11.30900000      0.08800000      5.06300000
H     10.66200000     -0.61600000      5.01900000
H     12.07400000     -0.31600000      5.47400000
O     10.31100000      9.37200000      4.28300000
H     10.00400000      8.49800000      4.04200000
H      9.51100000      9.89100000      4.36900000
O     13.12600000     10.48500000     -0.28200000
H     13.31500000     10.19000000     -1.17300000
H     12.58600000      9.78900000      0.09100000
O     12.59000000     -1.70400000     13.57300000
H     12.82600000     -1.62700000     14.49800000
H     11.72300000     -2.10900000     13.58000000
O    -14.64700000      3.98500000     -7.36400000
H    -13.86200000      4.53100000     -7.38300000
H    -15.36900000      4.60700000     -7.27500000
O    -13.46500000    -10.32200000      3.44100000
H    -13.20300000     -9.72500000      2.74000000
H    -12.88800000    -11.07900000      3.33900000
O    -10.18400000     -5.68600000      9.97900000
H    -10.88300000     -6.31400000     10.16400000
H     -9.55400000     -5.81400000     10.68800000
O    -11.84700000     -1.57700000     -8.41300000
H    -11.64600000     -2.01100000     -7.58400000
H    -11.11400000     -0.97700000     -8.55200000
O     -2.04000000     17.62100000     -0.90900000
H     -2.08400000     16.85700000     -1.48500000
H     -2.89000000     17.63800000     -0.46900000
O    -11.12700000      5.94200000      1.81900000
H    -10.41400000      5.34000000      1.60700000
H    -11.76900000      5.80900000      1.12100000
O      0.38900000     -9.72500000     13.39100000
H     -0.08500000     -9.56200000     14.20600000
H     -0.25800000    -10.13000000     12.81400000
O     13.03400000      2.09800000      2.29900000
H     13.28900000      2.19400000      1.38100000
H     13.42700000      1.26900000      2.57200000
O      3.89800000      9.00900000    -12.08300000
H      4.07200000      8.23300000    -11.55000000
H      3.42600000      8.67400000    -12.84500000
O     -3.30200000      7.24900000      8.03400000
H     -3.51000000      8.09700000      8.42600000
H     -2.41600000      7.35600000      7.68800000
O      8.21300000     -5.53700000    -12.34900000
H      7.47000000     -5.74600000    -11.78200000
H      8.76700000     -6.31600000    -12.31400000
O      2.07200000    -14.09500000      2.24200000
H      1.29000000    -14.63900000      2.32900000
H      1.91200000    -13.35100000      2.82200000
O    -12.25700000      5.14700000     -7.27100000
H    -11.57300000      5.61300000     -6.79000000
H    -12.30300000      5.59500000     -8.11600000
O      6.73900000     12.18300000    -11.16800000
H      7.09600000     11.32600000    -10.93300000
H      6.49900000     12.58000000    -10.33100000
O     -6.99100000      2.82400000     -6.11600000
H     -7.78300000      2.31000000     -6.27700000
H     -7.15700000      3.66200000     -6.54800000
O     -4.48100000      1.69700000     -6.26400000
H     -3.82800000      2.38000000     -6.11300000
H     -5.29300000      2.17500000     -6.43600000
O     12.59200000      5.98200000     -7.18900000
H     12.55200000      6.03200000     -6.23400000
H     13.07400000      5.17300000     -7.36600000
O     -1.21000000      9.07900000     -2.95100000
H     -0.39600000      9.32000000     -2.50800000
H     -1.37500000      9.80100000     -3.55700000
O      6.76400000      4.27000000    -11.89500000
H      6.75400000      4.60200000    -10.99800000
H      5.86300000      4.37800000    -12.20100000
O     -2.63700000      5.30200000      5.64800000
H     -2.02300000      4.57200000      5.56100000
H     -2.17000000      6.05300000      5.28200000
O     -7.22200000     -2.15800000      1.76500000
H     -8.00700000     -2.11600000      2.31100000
H     -6.79500000     -1.31100000      1.89500000
O     14.39000000      5.22000000      8.24500000
H     13.90300000      5.79100000      7.65100000
H     14.66700000      5.79600000      8.95800000
O      0.79000000      2.46000000     -9.16700000
H      1.07500000      3.02300000     -9.88600000
H      1.01400000      1.57400000     -9.45300000
O      9.04200000      2.98300000     -7.25300000
H      9.76900000      2.47400000     -7.61200000
H      9.44200000      3.52200000     -6.57000000
O     -1.87100000     16.13500000     -3.97400000
H     -1.32200000     16.91400000     -3.89200000
H     -1.89200000     15.76200000     -3.09200000
O     -5.99300000     -0.41600000     12.07300000
H     -6.74600000     -0.48300000     11.48700000
H     -5.28000000     -0.84300000     11.59800000
O      7.20100000      4.00000000    -16.25000000
H      7.38000000      4.40700000    -17.09800000
H      7.68800000      4.53300000    -15.62100000
O     -5.66900000    -11.36500000     -4.13000000
H     -5.96800000    -10.88500000     -4.90300000
H     -6.42500000    -11.88800000     -3.86600000
O     14.49900000     -2.50100000     -5.59300000
H     14.41000000     -2.10200000     -4.72700000
H     14.25200000     -3.41600000     -5.46100000
O      1.62600000      3.59800000    -11.55800000
H      2.54600000      3.79900000    -11.73000000
H      1.18500000      4.44700000    -11.59200000
O      4.55700000    -13.04800000      4.57000000
H      3.74600000    -13.37300000      4.96000000
H      5.15800000    -12.95600000      5.30900000
O      9.47100000     11.46200000     -9.54200000
H      8.61400000     11.26000000     -9.16600000
H      9.32900000     12.26400000    -10.04400000
O      8.41400000     -2.80000000    -10.58400000
H      7.68200000     -2.73100000    -11.19700000
H      8.73100000     -3.69800000    -10.68900000
O     -8.00100000     13.13800000     -0.71600000
H     -8.75400000     12.78400000     -1.19000000
H     -7.80800000     13.96500000     -1.15800000
O     -3.07900000     -3.54400000      2.35500000
H     -3.50700000     -2.75900000      2.69800000
H     -2.40200000     -3.74900000      3.00000000
O      8.64600000      4.75100000     -2.47800000
H      7.84700000      4.25900000     -2.29100000
H      8.69200000      5.40700000     -1.78300000
O     -6.49400000    -16.20500000      1.19800000
H     -6.42500000    -17.12100000      0.92800000
H     -6.99700000    -16.23200000      2.01200000
O     11.31600000     -2.85400000     -3.73700000
H     10.84300000     -2.70000000     -4.55500000
H     11.69500000     -3.72700000     -3.84000000
O      3.90200000    -14.57600000     -8.66200000
H      3.51200000    -15.44900000     -8.63100000
H      3.35200000    -14.09000000     -9.27700000
O      5.88000000     -4.15700000     13.53000000
H      5.68700000     -4.97000000     13.06300000
H      6.44700000     -3.66800000     12.93300000
O     -6.18000000    -14.30100000     -0.79700000
H     -6.16800000    -14.93300000     -0.07900000
H     -5.84800000    -13.49100000     -0.40900000
O     -9.28300000    -14.63000000      5.53100000
H     -9.85600000    -14.72300000      6.29300000
H     -9.06600000    -13.69800000      5.50800000
O     14.56100000      8.70900000      2.14500000
H     15.01100000      9.30600000      2.74300000
H     13.89400000      9.25000000      1.72300000
O     -0.20400000     -6.71900000     -3.43400000
H      0.15700000     -6.40700000     -2.60500000
H     -0.71800000     -7.49100000     -3.19700000
O      2.90800000     -1.25600000    -16.53000000
H      3.18000000     -0.46000000    -16.07300000
H      3.50600000     -1.93200000    -16.21000000
O    -13.52900000     -2.53800000     -4.19900000
H    -12.77300000     -2.46800000     -3.61600000
H    -13.18200000     -2.33500000     -5.06800000
O     -1.16200000     -5.49800000    -11.90200000
H     -1.50600000     -6.31200000    -11.53500000
H     -0.22200000     -5.65500000    -11.99200000
O     -1.58800000    -12.37200000     -2.61600000
H     -1.86500000    -11.95500000     -3.43200000
H     -0.86600000    -12.94600000     -2.87300000
O      1.80300000      2.68400000      4.23900000
H      2.56300000      2.42900000      3.71500000
H      1.49500000      1.86600000      4.62800000
O     -6.35500000    -12.23300000      7.36200000
H     -5.48100000    -12.06300000      7.71100000
H     -6.92600000    -12.22500000      8.13000000
O    -12.73100000      3.08100000      0.81700000
H    -12.02500000      2.43900000      0.89000000
H    -13.17900000      3.04200000      1.66200000
O    -15.27900000     -0.37400000      9.09600000
H    -15.17800000     -1.23400000      9.50400000
H    -16.11800000     -0.05000000      9.42400000
O      0.37800000     10.58100000     14.04000000
H      0.63100000      9.76600000     13.60600000
H      0.87900000     11.25900000     13.58800000
O     -3.19600000    -11.38700000    -12.63100000
H     -3.55700000    -11.93300000    -11.93200000
H     -3.68500000    -10.56600000    -12.56900000
O    -11.15100000      4.71200000    -11.34200000
H    -11.18000000      3.75700000    -11.40100000
H    -11.13900000      5.00700000    -12.25200000
O     -4.31600000      9.63300000    -13.56000000
H     -4.19900000      8.76500000    -13.94400000
H     -5.25700000      9.79800000    -13.62200000
O     -0.00300000      3.32200000     14.38700000
H      0.67700000      2.75800000     14.75700000
H     -0.28600000      2.86700000     13.59400000
O     -3.08100000     -5.34200000    -16.62000000
H     -3.10100000     -5.80900000    -17.45500000
H     -4.00000000     -5.15600000    -16.42800000
O      4.64800000     14.24000000      8.87400000
H      5.31600000     14.90100000      9.05300000
H      5.12600000     13.52400000      8.45400000
O      2.93300000     -7.11700000      1.51800000
H      2.04900000     -7.46900000      1.41200000
H      3.49900000     -7.75500000      1.08500000
O     -1.07000000      1.08800000    -14.05400000
H     -1.02500000      0.33300000    -14.64200000
H     -0.35200000      0.95200000    -13.43500000
O     16.38200000     -1.69000000      1.08500000
H     15.69800000     -1.23200000      1.57400000
H     17.05300000     -1.88600000      1.73900000
O    -10.38900000    -10.90000000      1.10700000
H    -10.85000000    -11.11900000      0.29800000
H    -10.80000000    -11.45100000      1.77300000
O     11.76100000      9.08800000      6.54200000
H     11.00600000      8.89400000      7.09700000
H     11.38600000      9.25800000      5.67800000
O     -0.45500000    -12.42600000    -13.12000000
H     -1.35400000    -12.46900000    -12.79200000
H     -0.09300000    -11.63500000    -12.72000000
O      0.64800000    -12.52100000     11.34900000
H      1.28200000    -13.15100000     11.69200000
H      0.79700000    -12.52200000     10.40400000
O      4.17300000     -8.72600000     -2.42600000
H      4.39000000     -9.17800000     -3.24100000
H      4.19900000     -7.79600000     -2.65400000
O      8.04200000     14.57700000      4.36600000
H      7.79200000     15.00000000      5.18700000
H      7.28600000     14.70100000      3.79200000
O     -2.28800000      2.76500000    -17.72300000
H     -1.76300000      3.33800000    -17.16400000
H     -3.09200000      2.61600000    -17.22600000
O     -5.70100000     -1.28100000    -13.05800000
H     -6.54400000     -0.82900000    -13.09400000
H     -5.05200000     -0.58400000    -13.15200000
O     -6.77100000     -5.11600000    -10.94600000
H     -7.40500000     -5.78100000    -10.67600000
H     -7.28500000     -4.31400000    -11.03000000
O      7.99600000     -8.19000000     -6.78400000
H      8.36800000     -7.89800000     -5.95200000
H      8.75600000     -8.42900000     -7.31500000
O     15.61300000      7.13500000     -7.42000000
H     15.48900000      8.08100000     -7.34800000
H     15.22800000      6.78100000     -6.61800000
O     13.29800000     -8.58700000      1.37400000
H     13.85400000     -9.13400000      1.93000000
H     12.47900000     -8.50500000      1.86300000
O     -4.35300000     -8.02700000      2.49000000
H     -4.06000000     -8.88400000      2.80000000
H     -5.30800000     -8.07100000      2.53300000
O      5.31700000      2.58900000      5.32200000
H      5.27100000      2.10300000      4.49900000
H      5.48300000      1.92100000      5.98700000
O     15.97500000      2.82000000     -3.73200000
H     15.14800000      3.13400000     -3.36700000
H     16.34200000      2.26100000     -3.04700000
O      8.11600000     -5.14300000      9.26500000
H      8.32100000     -5.76200000      9.96600000
H      7.17300000     -5.00100000      9.33800000
O      5.70900000      0.16500000     14.83800000
H      5.83000000      0.38600000     13.91500000
H      5.07500000     -0.55300000     14.83100000
O     -2.95500000     -2.01200000     13.99300000
H     -3.83900000     -1.80200000     13.69400000
H     -2.60700000     -2.59700000     13.32000000
O      0.08700000     17.88000000     -3.48800000
H      0.85200000     18.35100000     -3.15800000
H      0.39800000     16.98600000     -3.62800000
O     -6.31300000      3.71300000     -1.73700000
H     -6.70600000      4.47000000     -2.17300000
H     -7.05900000      3.21900000     -1.39600000
O    -13.87000000      9.20700000     -0.20800000
H    -13.59800000      9.67700000      0.58100000
H    -14.19100000      9.89100000     -0.79500000
O      9.93400000      2.18600000     -1.10700000
H      9.56900000      1.71300000     -1.85500000
H      9.69300000      3.09900000     -1.26000000
O     -6.06400000      7.16400000      0.71700000
H     -5.41400000      6.57900000      0.32700000
H     -6.11000000      7.90700000      0.11500000
O     -9.32100000     -5.95900000    -14.60800000
H     -8.78900000     -6.46500000    -15.22200000
H     -9.01800000     -6.23700000    -13.74300000
O    -10.45300000     13.09600000     -2.18400000
H    -10.23700000     14.02800000     -2.17100000
H    -11.36400000     13.06600000     -2.47800000
O     -2.41000000     11.23700000     -9.51500000
H     -2.95100000     11.85900000     -9.02900000
H     -2.03300000     10.67100000     -8.84200000
O      3.55100000     -4.75200000      4.13500000
H      4.34900000     -5.05000000      4.57200000
H      2.97800000     -5.51900000      4.13300000
O      8.59500000     13.09500000      0.72900000
H      8.31800000     12.39200000      0.14200000
H      9.53000000     13.19800000      0.55700000
O     -5.42200000     11.97500000     -0.47500000
H     -6.22900000     12.47800000     -0.58300000
H     -4.87700000     12.23400000     -1.21900000
O     -0.57900000     15.60600000     -6.26100000
H     -1.14500000     15.97400000     -5.58300000
H     -1.14800000     15.51700000     -7.02600000
O     -9.69000000     11.44500000     -4.52700000
H    -10.25500000     11.10500000     -3.83300000
H    -10.26700000     11.53100000     -5.28500000
O      2.35800000     -2.80400000      2.30800000
H      1.53100000     -2.47200000      2.65900000
H      2.58600000     -3.53400000      2.88300000
O     -2.48500000      7.07100000    -16.73500000
H     -2.82500000      7.33700000    -15.88000000
H     -2.11400000      7.87300000    -17.10400000
O     -6.02000000    -10.34300000     -7.01500000
H     -5.07600000    -10.19800000     -7.07800000
H     -6.40800000     -9.50100000     -7.25300000
O     -4.48000000     -9.33100000     14.39500000
H     -5.24300000     -9.53800000     13.85600000
H     -3.97500000     -8.71300000     13.86700000
O      5.04400000     -8.03200000      0.02100000
H      4.49200000     -8.41300000     -0.66100000
H      5.72000000     -7.55300000     -0.45800000
O      9.81900000     -7.43800000     -9.45400000
H     10.14200000     -7.49600000    -10.35300000
H     10.09900000     -8.25700000     -9.04600000
O      0.69700000     12.07000000     -1.52200000
H      1.20600000     12.70800000     -2.02200000
H      1.11400000     11.23000000     -1.71000000
O     -2.01400000    -11.56600000      1.01600000
H     -1.16500000    -11.69300000      0.59300000
H     -2.64700000    -11.60200000      0.29900000
O     -8.62300000      1.69700000      7.10500000
H     -8.36300000      2.54600000      7.46200000
H     -7.97700000      1.08300000      7.45400000
O     15.23600000     -3.46100000      9.44300000
H     14.44900000     -3.21300000      9.92900000
H     15.86500000     -2.76700000      9.63700000
O      3.25500000     -2.13400000      5.02800000
H      4.10100000     -2.45300000      4.71200000
H      2.69400000     -2.90900000      5.03300000
O     13.90500000      3.35600000     -7.45300000
H     13.53200000      2.51900000     -7.73100000
H     14.82900000      3.16400000     -7.29400000
O    -14.46900000      2.17600000     -5.30800000
H    -14.59200000      3.04700000     -5.68400000
H    -14.92100000      1.58800000     -5.91400000
O    -13.86600000     -2.14700000      0.50900000
H    -13.09400000     -1.60600000      0.34200000
H    -13.52000000     -2.93600000      0.92500000
O     -0.95100000      4.98000000    -16.52800000
H     -1.49500000      5.76500000    -16.46600000
H     -0.44700000      5.10000000    -17.33300000
O     -5.93100000     -4.93400000     15.03900000
H     -4.99300000     -5.10300000     15.12400000
H     -5.98200000     -4.05200000     14.67000000
O     -1.04900000      6.45200000     -1.55600000
H     -1.67500000      5.82500000     -1.91900000
H     -1.32400000      7.29700000     -1.91100000
O     10.82300000      0.79400000      1.12300000
H     11.53400000      1.03100000      1.71900000
H     10.96300000      1.34300000      0.35200000
O      2.45300000      1.33200000    -14.75500000
H      2.11900000      1.60800000    -15.60800000
H      3.34100000      1.68800000    -14.71900000
O     14.83200000     -1.10100000     -7.83900000
H     15.66000000     -0.66600000     -7.63500000
H     14.69700000     -1.71100000     -7.11400000
O      8.06500000     -4.11500000    -14.67700000
H      7.97800000     -3.22900000    -14.32500000
H      8.31200000     -4.65000000    -13.92200000
O      7.29600000     -8.54000000     -3.57900000
H      7.26700000     -7.59900000     -3.40900000
H      6.56800000     -8.69800000     -4.18000000
O      5.15300000     13.56400000      4.90200000
H      5.61600000     12.73400000      4.78700000
H      5.64100000     14.01700000      5.58900000
O     11.34800000     -4.64500000    -11.39900000
H     10.75500000     -5.31700000    -11.73600000
H     11.31200000     -3.94500000    -12.05100000
O      1.98000000      9.94200000      9.38800000
H      2.13900000     10.88000000      9.49400000
H      1.14800000      9.78800000      9.83700000
O     -8.06700000     -0.14400000    -12.91000000
H     -8.24800000      0.04600000    -13.83000000
H     -8.85800000     -0.58100000    -12.59500000
O      5.18100000     -6.07700000     -5.67600000
H      5.83800000     -5.50500000     -6.07400000
H      5.34700000     -6.93700000     -6.06200000
O      0.31300000     -2.69600000    -14.04100000
H      0.44700000     -2.00800000    -14.69300000
H     -0.22200000     -2.28300000    -13.36400000
O      4.07800000     -4.62700000      7.53900000
H      3.14300000     -4.45400000      7.65500000
H      4.11400000     -5.31500000      6.87500000
O     -7.72000000     11.66100000      8.88500000
H     -7.83000000     12.36400000      8.24500000
H     -7.05800000     11.08800000      8.49900000
O      6.77100000     -5.94100000     -2.71900000
H      7.43500000     -5.34300000     -3.06200000
H      6.99200000     -6.03700000     -1.79200000
O    -15.62500000      7.14200000     -0.93800000
H    -15.59200000      7.12300000     -1.89400000
H    -14.93100000      7.75100000     -0.68600000
O     14.67700000     -3.88500000      6.02800000
H     15.37900000     -4.51500000      6.19200000
H     14.74300000     -3.69000000      5.09300000
O     -1.58200000    -11.02100000     11.92900000
H     -2.13500000    -11.38800000     12.61800000
H     -0.80800000    -11.58500000     11.91700000
O     -1.03800000     11.62300000      1.99900000
H     -0.93600000     12.53100000      2.28300000
H     -1.96600000     11.43200000      2.13300000
O    -12.32300000     -0.54700000     -1.39800000
H    -11.89900000     -1.38400000     -1.58600000
H    -12.39600000     -0.11900000     -2.25200000
O     -5.30500000      0.69500000     -2.88200000
H     -6.25700000      0.59400000     -2.89100000
H     -5.11500000      1.22800000     -3.65500000
O     17.04700000     -3.19100000     -4.29800000
H     16.35900000     -2.80800000     -4.84100000
H     16.61600000     -3.91200000     -3.83900000
O     -5.53700000     -9.60500000     -1.66100000
H     -6.30100000     -9.12600000     -1.33900000
H     -5.88200000    -10.16600000     -2.35600000
O     -4.24300000     12.01200000     -3.02400000
H     -3.32900000     12.09200000     -3.29600000
H     -4.66500000     12.80000000     -3.36700000
O     14.17200000      5.03500000     -2.90000000
H     14.99900000      5.41900000     -3.19000000
H     14.18000000      5.14000000     -1.94800000
O      0.17100000     -0.85700000    -16.30000000
H     -0.16800000     -0.41000000    -17.07500000
H      1.11600000     -0.90700000    -16.44600000
O      5.03400000     13.62400000     -7.29700000
H      5.17900000     14.01000000     -8.16000000
H      4.50100000     12.84700000     -7.46800000
O     -5.85400000      5.50800000      3.35600000
H     -6.25400000      6.31100000      3.02100000
H     -5.13700000      5.32700000      2.74800000
O      9.93900000     -0.06800000    -12.93100000
H      9.68900000     -0.06700000    -12.00700000
H      9.69000000      0.80100000    -13.24800000
O      7.27600000     -6.21600000     -0.11500000
H      6.95500000     -5.50900000      0.44500000
H      8.13800000     -6.43000000      0.24300000
O      4.23200000      4.54500000      8.95100000
H      3.83400000      4.30600000      8.11400000
H      3.48800000      4.70800000      9.53200000
O     -1.81000000     -0.24200000      6.91800000
H     -2.14900000     -0.88500000      6.29500000
H     -2.58200000      0.25100000      7.19600000
O     -8.52300000     -4.57600000     -8.63100000
H     -8.50200000     -4.21700000     -9.51800000
H     -7.84300000     -4.09400000     -8.16100000
O     11.39300000     12.67300000     -1.32200000
H     10.85000000     12.08000000     -1.84100000
H     12.20600000     12.18900000     -1.17900000
O     -8.53100000      9.46000000      3.50000000
H     -8.36500000     10.00900000      2.73300000
H     -9.48500000      9.41900000      3.56300000
O     15.85500000     -6.19200000      2.57800000
H     15.94600000     -5.30700000      2.22600000
H     15.79800000     -6.75300000      1.80400000
O    -16.14200000     -4.58400000     -0.99200000
H    -16.14000000     -4.62400000     -1.94800000
H    -16.01300000     -3.65800000     -0.79000000
O      2.72400000     -2.15900000     10.69500000
H      2.73800000     -2.73500000     11.45900000
H      3.55300000     -2.33300000     10.24800000
O      9.42600000    -12.83600000      0.50700000
H     10.36400000    -13.02200000      0.47800000
H      9.11500000    -13.03900000     -0.37600000
O    -13.19100000     -7.19300000      2.00700000
H    -12.36300000     -7.50200000      2.37400000
H    -13.37600000     -7.79900000      1.28900000
O      8.73800000     -5.37300000      6.54900000
H      8.98000000     -5.21000000      7.46100000
H      9.50800000     -5.10700000      6.04700000
O     -5.84900000     -3.02700000     -0.30300000
H     -5.20200000     -3.52800000      0.19500000
H     -6.43400000     -2.66500000      0.36200000
O     10.21500000     -8.26400000     -1.96500000
H      9.49200000     -8.89000000     -2.00800000
H      9.80100000     -7.43400000     -1.72900000
O     -7.64700000      2.54700000     10.17500000
H     -7.55800000      3.08000000      9.38500000
H     -7.60200000      3.17700000     10.89400000
O     10.85000000     -5.14300000     -1.33000000
H     10.43000000     -5.67000000     -0.65000000
H     10.14700000     -4.59200000     -1.67500000
O      0.29100000      2.06700000      7.33700000
H     -0.22100000      1.31100000      7.62500000
H     -0.23900000      2.46400000      6.64500000
O      9.73500000    -13.91800000      3.80900000
H      9.18600000    -14.19500000      3.07600000
H     10.38500000    -14.61500000      3.89900000
O     -6.74000000     13.69000000      3.08400000
H     -6.54800000     13.61000000      4.01900000
H     -6.18100000     13.03300000      2.66800000
O     13.65500000     -5.20700000     -5.58800000
H     13.31200000     -5.52700000     -4.75400000
H     13.13100000     -5.65700000     -6.25100000
O     -3.38200000    -15.15300000     -5.32600000
H     -3.50700000    -15.17400000     -4.37700000
H     -2.59100000    -15.67000000     -5.47400000
O      6.83800000      0.68000000    -13.18200000
H      7.48600000      1.37200000    -13.31400000
H      6.98100000      0.38700000    -12.28200000
O      9.01900000      5.52000000     10.95800000
H      8.86600000      6.25700000     11.54900000
H      8.85700000      4.74500000     11.49600000
O      0.92700000     -2.17400000     -5.43300000
H      0.08900000     -2.54300000     -5.15500000
H      0.98700000     -2.39100000     -6.36400000
O     -6.96400000     -7.70500000      3.94800000
H     -6.94800000     -6.77500000      3.71900000
H     -6.72300000     -7.72800000      4.87400000
O      7.26600000     11.45400000     -5.79800000
H      7.08800000     10.51500000     -5.74300000
H      6.74200000     11.75300000     -6.54100000
O    -12.44000000      0.83300000     -3.57900000
H    -12.29600000      0.68900000     -4.51500000
H    -13.35700000      1.10000000     -3.51600000
O    -10.03200000     11.45300000     -9.08600000
H     -9.58900000     10.67800000     -8.74000000
H     -9.88300000     11.41200000    -10.03100000
O    -16.14700000     -1.27500000     -3.47200000
H    -15.29900000     -1.65000000     -3.71100000
H    -15.93000000     -0.45900000     -3.02200000
O     -4.54000000     -1.25200000      3.11200000
H     -5.24800000     -1.01800000      3.71300000
H     -4.26400000     -0.41800000      2.73100000
O     10.19200000      4.27800000     14.15200000
H      9.69600000      3.47700000     14.32500000
H     11.02200000      4.15000000     14.61100000
O      6.24100000     11.16900000      4.11500000
H      5.76500000     11.01900000      3.29800000
H      6.16700000     10.34200000      4.59100000
O     -5.09500000      8.58800000     -9.72600000
H     -4.36300000      8.84400000    -10.28700000
H     -4.80200000      7.78000000     -9.30500000
O     -9.04300000      8.39600000      7.27600000
H     -8.20400000      8.03600000      7.56500000
H     -9.53400000      7.63700000      6.96200000
O     -0.12000000     -6.02200000      9.33700000
H     -0.38800000     -6.67800000      9.98100000
H      0.82400000     -5.93100000      9.46700000
O     10.08100000      3.78000000      9.06100000
H     11.01900000      3.70700000      9.23500000
H      9.73800000      4.28000000      9.80200000
O     -1.62500000     17.28600000      4.33900000
H     -1.17500000     16.49000000      4.05300000
H     -2.45600000     16.97500000      4.70000000
O     -6.17300000     -3.11300000     -7.12800000
H     -5.80200000     -2.67600000     -7.89400000
H     -6.24400000     -2.42300000     -6.46900000
O     -5.83900000     -4.37100000      8.73100000
H     -5.91600000     -4.27000000      9.67900000
H     -6.70100000     -4.68000000      8.45200000
O     10.79200000      2.03300000     -9.29000000
H     10.38100000      1.50000000     -9.97000000
H     11.29100000      1.40700000     -8.76400000
O     16.27800000     -2.37900000      3.96400000
H     17.02200000     -2.85400000      4.33500000
H     16.41900000     -1.47000000      4.22700000
O     10.66900000     11.37400000     -6.63700000
H      9.71900000     11.29100000     -6.55100000
H     10.79200000     11.92500000     -7.41000000
O     -1.45000000     -7.53600000     -6.01500000
H     -1.38700000     -7.02000000     -5.21200000
H     -0.77600000     -7.17000000     -6.58900000
O      4.74500000      1.38500000     -9.95500000
H      5.48200000      1.56700000     -9.37100000
H      4.03600000      1.93500000     -9.62300000
O     12.11300000      5.46100000      4.28700000
H     12.06500000      4.50600000      4.32400000
H     12.76200000      5.64200000      3.60700000
O     -2.60500000      3.65900000     -6.68800000
H     -3.05400000      4.48600000     -6.51600000
H     -2.36500000      3.70400000     -7.61300000
O      4.21800000      9.83800000     12.24000000
H      4.01500000     10.04900000     11.32900000
H      3.94600000     10.61300000     12.73200000
O     -0.96000000     -0.76900000    -11.83100000
H     -1.44600000      0.05000000    -11.74000000
H     -0.71800000     -1.00500000    -10.93500000
O     -7.85400000      4.07000000      4.09300000
H     -8.58200000      4.68200000      3.98800000
H     -7.07400000      4.59200000      3.90600000
O      7.89800000      8.69500000     -7.03800000
H      8.00500000      7.82300000     -6.65900000
H      8.67700000      8.81800000     -7.58100000
O     -7.72300000      4.20800000      7.89700000
H     -8.58200000      4.57700000      7.69000000
H     -7.11200000      4.70400000      7.35200000
O    -15.97300000     -4.91500000      4.42800000
H    -16.66100000     -4.92300000      3.76300000
H    -15.26600000     -4.40300000      4.03600000
O    -16.93400000      5.79900000      0.82200000
H    -16.49700000      6.39400000      0.21300000
H    -16.93000000      4.95300000      0.37500000
O      1.11400000      7.72100000      3.71200000
H      1.01300000      8.66000000      3.86800000
H      1.79900000      7.45000000      4.32400000
O      1.20900000     10.34900000     -5.98300000
H      1.21900000     10.19600000     -5.03800000
H      0.30300000     10.58600000     -6.17800000
O     12.59900000      2.10500000     -2.49900000
H     11.75800000      2.44200000     -2.19200000
H     12.36900000      1.37700000     -3.07600000
O     -2.58600000     -3.22500000    -12.41200000
H     -2.00000000     -3.92800000    -12.13400000
H     -2.23200000     -2.43900000    -11.99500000
O     -5.60600000      4.34900000     -9.83400000
H     -6.52600000      4.51500000    -10.04000000
H     -5.44600000      3.46000000    -10.15100000
O     -8.15700000      2.13600000     -0.06300000
H     -9.00400000      1.69500000      0.00400000
H     -7.73600000      1.97500000      0.78200000
O    -12.71600000     -4.90200000     -6.97300000
H    -12.32400000     -4.03700000     -6.85300000
H    -12.03600000     -5.41400000     -7.41100000
O     -2.71900000      9.27400000    -11.33800000
H     -3.17600000      9.70100000    -12.06300000
H     -2.46500000      9.99200000    -10.75800000
O      2.17300000      4.56400000     10.80100000
H      2.22400000      4.81000000     11.72400000
H      1.30500000      4.17200000     10.70400000
O     -3.45400000     15.94300000      7.61800000
H     -3.16200000     15.06300000      7.37900000
H     -4.28200000     15.80400000      8.07800000
O     10.00700000     -2.37800000     12.45800000
H      9.18100000     -2.21900000     12.91500000
H      9.79800000     -2.24800000     11.53300000
O    -13.35600000      4.95700000     -4.26600000
H    -14.20000000      4.81300000     -3.83900000
H    -13.49500000      5.72500000     -4.81900000
O    -16.03800000     -6.01000000      1.30400000
H    -16.19400000     -5.49900000      0.50900000
H    -15.08600000     -6.09900000      1.34800000
O      8.11800000    -11.54400000    -11.65300000
H      7.85900000    -10.83000000    -11.07100000
H      7.74000000    -12.32700000    -11.25300000
O     -4.94800000      3.68600000     -4.01400000
H     -5.41600000      3.45100000     -3.21300000
H     -5.59200000      3.56600000     -4.71200000
O      9.53900000     -7.12400000     10.60400000
H      9.05500000     -7.89900000     10.88800000
H     10.44600000     -7.30500000     10.85100000
O      4.02700000      2.24900000     11.40200000
H      3.62800000      2.25100000     10.53200000
H      3.77600000      3.09100000     11.78200000
O     -1.80800000      6.94900000    -10.03700000
H     -2.65400000      6.62700000     -9.72600000
H     -2.02600000      7.52700000    -10.76800000
O      3.76600000     -9.81100000      6.60400000
H      3.84800000    -10.76200000      6.52400000
H      4.34800000     -9.46300000      5.92900000
O    -11.17400000     -0.17000000     10.96800000
H    -11.45400000      0.70900000     10.71200000
H    -11.03700000     -0.62900000     10.13900000
O     14.74200000      4.62800000     -0.26700000
H     14.93100000      3.71000000     -0.46400000
H     15.60100000      5.02100000     -0.10900000
O     -1.62400000     -9.08300000     -3.63900000
H     -2.11200000     -9.90500000     -3.68800000
H     -1.31000000     -8.93700000     -4.53100000
O      5.09300000     -9.93900000     -4.98100000
H      4.20500000    -10.10800000     -5.29700000
H      5.61900000    -10.64600000     -5.35600000
O     -8.07000000     -2.54800000     -2.86000000
H     -8.16300000     -3.22900000     -3.52600000
H     -7.15600000     -2.60700000     -2.58300000
O      9.35300000      8.91400000      7.66000000
H      8.71400000      8.54800000      7.04800000
H      9.07900000      8.58600000      8.51700000
O    -15.13000000     -4.74300000     -3.65900000
H    -15.61700000     -5.17600000     -4.36000000
H    -14.66400000     -4.03000000     -4.09500000
O      3.82800000      5.06500000     -0.04600000
H      2.90000000      5.24000000     -0.20300000
H      3.92800000      5.13700000      0.90300000
O     12.83900000     -4.52800000      0.98500000
H     13.15800000     -4.29400000      1.85600000
H     11.89100000     -4.61000000      1.09100000
O      6.32000000     -2.55600000    -12.46600000
H      5.74500000     -3.24600000    -12.79800000
H      5.88200000     -1.74100000    -12.71200000
O     16.23600000     -0.12500000     -1.40600000
H     16.38400000     -0.70200000     -0.65600000
H     17.10700000      0.19800000     -1.63500000
O      4.84000000     -2.53900000     17.60900000
H      5.60400000     -3.07200000     17.39100000
H      4.53900000     -2.19700000     16.76800000
O    -11.70600000     10.20000000      4.40500000
H    -12.23100000     10.99700000      4.32500000
H    -11.61700000     10.06500000      5.34800000
O     -1.56500000     -3.73300000     -5.43500000
H     -2.00700000     -4.41900000     -4.93400000
H     -1.03700000     -4.20800000     -6.07700000
O      6.88900000     -6.92600000    -15.66700000
H      7.43100000     -6.66800000    -16.41300000
H      6.99300000     -6.21300000    -15.03700000
O     -0.28900000      2.56500000     -4.39000000
H      0.62700000      2.84300000     -4.39300000
H     -0.32900000      1.87500000     -3.72900000
O      1.25000000      0.10500000      5.01900000
H      1.76800000     -0.69900000      5.00000000
H      0.46100000     -0.12900000      5.50800000
O     13.45000000     -8.73800000     -7.05600000
H     13.43300000     -9.49500000     -6.47100000
H     14.36900000     -8.47100000     -7.07600000
O     -6.27800000     13.10400000     10.63600000
H     -6.75800000     12.40600000     10.19100000
H     -5.46500000     12.69000000     10.92600000
O     -9.28600000     -4.16100000      5.98100000
H    -10.02500000     -4.46000000      5.45000000
H     -9.24200000     -3.21900000      5.82000000
O      4.39900000    -10.38700000     -8.92000000
H      4.62500000    -10.04800000     -9.78600000
H      3.44400000    -10.45200000     -8.93000000
O      3.98600000     -2.44100000     -2.07400000
H      3.57900000     -2.62400000     -2.92200000
H      3.68200000     -3.14900000     -1.50600000
O      1.71300000     -6.61300000    -15.27100000
H      2.05300000     -5.72200000    -15.35700000
H      0.77900000     -6.49700000    -15.09600000
O     -8.76200000     -4.20300000     -5.52900000
H     -8.45200000     -4.90100000     -4.95300000
H     -7.98500000     -3.93600000     -6.02100000
O      9.24500000     11.52000000      7.63600000
H      9.70500000     11.92500000      6.90100000
H      9.32100000     10.57900000      7.47700000
O      9.61200000     -6.23900000     -5.38300000
H     10.26800000     -5.69100000     -5.81400000
H     10.12200000     -6.89300000     -4.90500000
O      4.06100000     -2.03700000     14.81400000
H      4.43700000     -2.88300000     14.57000000
H      3.18800000     -2.24900000     15.14400000
O     -6.78900000     -7.61000000     -7.12600000
H     -7.19700000     -6.94200000     -7.67600000
H     -6.44300000     -7.12600000     -6.37600000
O      1.13100000      1.07400000    -12.51300000
H      1.25300000      2.00800000    -12.34700000
H      1.68300000      0.89200000    -13.27400000
O     -3.06400000    -10.85900000      6.41700000
H     -2.79400000    -11.16900000      7.28200000
H     -2.29300000    -10.41000000      6.07200000
O     -3.63600000      0.91500000      8.68300000
H     -2.88500000      0.76600000      9.25800000
H     -4.37500000      1.03400000      9.28000000
O      5.54000000    -12.31200000     -6.70000000
H      6.47100000    -12.42700000     -6.89100000
H      5.12200000    -12.27800000     -7.56100000
O      2.79100000      6.48400000     16.09100000
H      3.59500000      6.96400000     16.29000000
H      2.66700000      5.90300000     16.84200000
O     -6.60100000     -5.14800000      3.66200000
H     -5.95700000     -4.58900000      4.09700000
H     -7.43900000     -4.71100000      3.81500000
O     -1.62500000      9.63400000      4.65400000
H     -1.47700000      8.78200000      5.06400000
H     -1.16800000     10.25500000      5.22100000
O    -12.42100000     -7.62400000      9.72000000
H    -11.82800000     -8.27900000      9.35300000
H    -12.85500000     -7.24000000      8.95700000
O      6.72000000     -3.62500000      5.96100000
H      5.97500000     -4.06900000      6.36700000
H      7.41400000     -4.28400000      5.94800000
O    -12.04800000    -12.93500000      2.72700000
H    -12.43500000    -13.14700000      1.87800000
H    -11.80500000    -13.78400000      3.09700000
O     10.96800000     -3.20800000     -9.02300000
H     11.80000000     -3.68000000     -8.98900000
H     10.94400000     -2.82900000     -9.90200000
O      2.07600000      7.90400000      0.72300000
H      1.78900000      7.06100000      0.37300000
H      1.56000000      8.02100000      1.52000000
O     10.91500000    -11.07600000      8.15000000
H     11.78200000    -11.43400000      7.95800000
H     11.06700000    -10.14200000      8.29200000
O     -8.55000000      5.36400000     -9.88000000
H     -9.20100000      4.97600000    -10.46500000
H     -8.97500000      5.37400000     -9.02200000
O      8.65300000     -1.42400000     10.27800000
H      9.21100000     -0.65000000     10.20700000
H      8.38100000     -1.60600000      9.37800000
O    -15.73900000     -1.06700000      5.34300000
H    -16.08800000     -1.11000000      4.45300000
H    -16.27000000     -0.39800000      5.77600000
O      6.29700000    -15.59300000      4.71100000
H      7.02300000    -15.26900000      4.17900000
H      5.56000000    -15.64900000      4.10300000
O      2.57800000     -3.90900000    -13.36900000
H      2.81900000     -3.42900000    -12.57600000
H      1.76000000     -3.50200000    -13.65500000
O      4.47900000     -0.44800000    -13.18000000
H      3.90000000      0.19900000    -12.77700000
H      5.27600000      0.03900000    -13.38700000
O      2.20700000     -6.52000000     10.66200000
H      1.83300000     -7.40100000     10.70200000
H      2.98700000     -6.61600000     10.11600000
O    -12.95300000      4.07600000      5.42300000
H    -12.24700000      3.44200000      5.30400000
H    -12.70400000      4.57000000      6.20400000
O     -3.89500000    -10.62600000      2.76900000
H     -3.22200000    -10.94600000      2.16800000
H     -4.45600000    -11.38500000      2.92500000
O      5.96000000     10.24600000      9.87800000
H      6.39400000      9.39500000      9.92600000
H      5.88800000     10.42600000      8.94100000
O      6.38100000    -11.48600000      2.74000000
H      5.71000000    -11.99600000      3.19200000
H      6.12400000    -11.51700000      1.81800000
O     -6.97400000    -10.82800000    -13.73100000
H     -6.33000000    -10.26200000    -13.30600000
H     -6.50800000    -11.65100000    -13.88200000
O     -0.04100000    -16.20500000      2.33900000
H     -0.04200000    -16.09400000      1.38900000
H     -0.96600000    -16.29300000      2.57100000
O     -1.80700000      9.21100000     -8.05400000
H     -2.41100000      8.77500000     -7.45200000
H     -1.55700000      8.53100000     -8.67900000
O     -7.74200000     -8.15600000    -13.03700000
H     -6.97000000     -7.73300000    -13.41200000
H     -7.79700000     -8.99800000    -13.48700000
O    -16.30200000     -3.45300000      6.85400000
H    -16.27900000     -4.05900000      6.11300000
H    -16.34600000     -2.58600000      6.45200000
O     15.15800000      3.50100000      3.69100000
H     14.69900000      3.05300000      2.98100000
H     15.69000000      4.16400000      3.25100000
O      6.39200000     12.44500000      7.50300000
H      7.33200000     12.27500000      7.56400000
H      6.01000000     11.59600000      7.27800000
O      3.95300000     13.79200000     -2.76800000
H      3.93000000     12.92800000     -3.18000000
H      3.70900000     13.63000000     -1.85700000
O    -10.84300000     -3.23500000      8.96800000
H    -11.79900000     -3.27100000      8.94400000
H    -10.58600000     -4.02000000      9.45200000
O      8.68100000     -3.81400000     -3.01500000
H      9.50500000     -3.43200000     -3.31700000
H      8.10600000     -3.06200000     -2.87100000
O      1.48000000      0.30600000     10.55000000
H      1.67800000      0.95100000      9.87100000
H      2.05500000     -0.43400000     10.35300000
O     14.02900000     -6.99300000      4.45600000
H     14.83000000     -6.85300000      3.95100000
H     13.60000000     -6.13700000      4.46600000
O     -2.61400000     13.25800000      6.56400000
H     -1.66800000     13.27300000      6.42100000
H     -2.71700000     12.89000000      7.44200000
O     -8.69700000      8.71600000     -4.87200000
H     -8.02200000      8.71300000     -4.19400000
H     -9.04100000      9.61000000     -4.86400000
O      2.68500000      3.60400000     -7.50700000
H      3.10600000      2.95400000     -6.94400000
H      1.97100000      3.12700000     -7.93100000
O    -10.03200000      6.37200000     12.05800000
H    -10.56500000      7.15700000     11.93400000
H    -10.49500000      5.87100000     12.73000000
O     -2.02400000     -4.97500000     13.48000000
H     -1.17200000     -4.58800000     13.27700000
H     -1.86500000     -5.50900000     14.25800000
O     -2.69700000      1.02400000     13.59000000
H     -1.90300000      1.26000000     13.10900000
H     -2.46200000      0.22500000     14.06200000
O      7.19300000     -8.32700000      2.66600000
H      7.58500000     -9.16700000      2.90400000
H      6.54700000     -8.54500000      1.99400000
O     -9.53200000      0.54600000     -5.82900000
H    -10.30300000      1.10600000     -5.74600000
H     -9.31600000      0.30100000     -4.92900000
O     -0.52400000      2.12800000     11.92800000
H      0.23600000      1.69400000     11.54100000
H     -0.85400000      2.69700000     11.23300000
O     -6.07200000     14.09100000     -9.44600000
H     -6.13300000     14.49700000    -10.31100000
H     -6.84500000     13.53000000     -9.39000000
O      5.19900000     -1.16700000     -8.25900000
H      4.90000000     -0.67300000     -7.49500000
H      5.21300000     -0.52500000     -8.96900000
O     -9.22500000     11.24100000      1.06300000
H     -8.62900000     11.79000000      0.55500000
H     -8.98900000     10.34500000      0.82300000
O     -0.65800000      7.47900000      6.01200000
H     -0.67700000      6.94100000      6.80300000
H      0.24200000      7.40600000      5.69400000
O    -11.52000000      2.30200000     -5.93500000
H    -12.46600000      2.44500000     -5.91400000
H    -11.16800000      3.09100000     -6.34800000
O     -8.38400000     13.66200000      7.23800000
H     -8.81200000     14.51600000      7.17900000
H     -8.69900000     13.18200000      6.47200000
O      0.22000000      6.41000000      8.43800000
H      0.15400000      7.05800000      9.13900000
H      0.82500000      5.75100000      8.77700000
O      6.25200000      2.99800000     -5.36100000
H      5.52200000      3.10600000     -4.75100000
H      6.94000000      3.56600000     -5.01400000
O     -5.13400000    -13.91100000      5.35200000
H     -5.52200000    -13.11700000      5.72000000
H     -5.33000000    -13.86200000      4.41600000
O      6.08700000      3.36400000      0.82100000
H      5.28400000      3.84500000      0.61900000
H      5.97800000      3.09100000      1.73200000
O      6.60100000      2.36500000     -8.23700000
H      6.18400000      2.43700000     -7.37800000
H      7.53200000      2.50600000     -8.06400000
O    -11.69800000     12.27000000      0.32000000
H    -10.89800000     12.08000000      0.81100000
H    -11.39400000     12.72700000     -0.46400000
O     -9.45600000      6.85700000     -1.60100000
H     -9.39600000      5.95600000     -1.28100000
H    -10.39700000      7.02900000     -1.65400000
O     -3.06800000     -1.90400000     -6.59300000
H     -3.92500000     -1.95800000     -6.17100000
H     -2.53800000     -2.56400000     -6.14600000
O     -6.01400000     10.61200000      7.17400000
H     -6.28400000      9.82300000      6.70600000
H     -5.63600000     11.17500000      6.49800000
O     -5.87100000     14.42900000      5.54300000
H     -6.39700000     14.69100000      6.29900000
H     -5.49400000     13.58600000      5.79500000
O     -5.35600000      9.64400000     -4.65100000
H     -6.03700000      9.62300000     -3.97800000
H     -4.61300000     10.07300000     -4.22600000
O    -10.88900000     -1.44600000      6.98800000
H    -11.70700000     -0.96600000      7.12000000
H    -10.82300000     -2.02100000      7.75100000
O      3.69000000     -0.43400000     -5.95600000
H      2.95200000     -0.23700000     -5.37900000
H      4.06500000     -1.23900000     -5.59900000
O      7.17400000     15.33100000     -6.73300000
H      6.72500000     15.96300000     -7.29400000
H      6.64500000     14.53600000     -6.79600000
O      3.73000000    -12.29400000    -11.90800000
H      2.92900000    -12.49900000    -11.42700000
H      3.88000000    -13.06200000    -12.46100000
O     -0.12300000    -11.67600000      4.97900000
H     -0.29300000    -12.61400000      5.06300000
H      0.67400000    -11.62300000      4.45200000
O      7.58100000    -10.42700000     -1.56900000
H      8.14700000    -11.01300000     -2.07000000
H      7.32200000     -9.75000000     -2.19400000
O     -3.63800000     -7.04600000     12.58200000
H     -2.87000000     -7.31900000     12.08100000
H     -3.41600000     -6.17100000     12.90200000
O      9.57000000      3.85300000     -4.77800000
H      9.21400000      4.26600000     -3.99100000
H     10.51000000      3.78600000     -4.60900000
O      5.21700000    -14.16400000      9.09900000
H      5.83900000    -14.50900000      8.45700000
H      5.19100000    -14.82800000      9.78800000
O      3.25300000    -11.28900000     12.21300000
H      2.30800000    -11.30900000     12.06400000
H      3.35500000    -11.50200000     13.14000000
O      5.92200000    -13.98300000     -4.10200000
H      6.03200000    -13.74600000     -5.02300000
H      5.34400000    -13.30800000     -3.74800000
O     -5.14900000     15.48300000     -0.19000000
H     -5.57000000     15.02300000     -0.91700000
H     -5.87100000     15.73300000      0.38500000
O      5.93100000    -11.81000000     -0.03900000
H      5.84100000    -12.62500000     -0.53300000
H      6.48800000    -11.25800000     -0.58800000
O     -0.18700000     12.15300000    -12.84600000
H     -0.04500000     12.56700000    -13.69700000
H      0.37400000     11.37800000    -12.86000000
O     -4.45700000     -6.10000000    -11.81100000
H     -3.93100000     -5.56300000    -11.21800000
H     -5.33500000     -5.72200000    -11.76100000
O      2.77800000     -3.60800000     -4.25700000
H      2.44900000     -4.50500000     -4.30100000
H      2.01300000     -3.06200000     -4.44000000
O    -16.87900000      5.06500000      3.77100000
H    -16.50300000      4.72500000      2.96000000
H    -17.77200000      5.31600000      3.53400000
O     -8.66300000     -1.31500000      5.29300000
H     -9.29700000     -1.12800000      5.98500000
H     -9.16100000     -1.80300000      4.63700000
O     12.18500000      3.50300000     -4.81300000
H     12.77100000      3.36200000     -5.55600000
H     12.63900000      3.10300000     -4.07100000
O     11.47300000     -1.28800000      8.53200000
H     12.38500000     -1.45800000      8.76700000
H     11.07700000     -2.15600000      8.45900000
O      1.45700000     -9.34700000    -15.08900000
H      1.97900000     -9.49300000    -14.30100000
H      1.40100000     -8.39400000    -15.16600000
O      1.16500000     17.88200000      0.12500000
H      0.49900000     18.28800000     -0.43100000
H      0.90900000     16.96100000      0.17200000
O     -8.97800000      0.11800000     14.41400000
H     -8.31100000      0.77300000     14.61600000
H     -9.45000000      0.48000000     13.66400000
O     -6.26500000     -6.73500000      6.34900000
H     -6.98500000     -6.34100000      6.84100000
H     -5.49900000     -6.21100000      6.58400000
O      9.14300000      4.10600000      2.61300000
H      9.34800000      3.41800000      3.24600000
H      8.46100000      3.72600000      2.05900000
O      5.00300000     -6.39500000     12.27300000
H      4.45200000     -7.17600000     12.33100000
H      5.27300000     -6.36000000     11.35600000
O     -3.52600000     10.01400000      8.83000000
H     -4.25300000     10.08100000      8.21000000
H     -3.94200000     10.04700000      9.69100000
O    -15.16600000      1.17400000     -2.92000000
H    -15.20500000      1.41800000     -3.84500000
H    -15.26100000      2.00200000     -2.45000000
O    -13.41800000    -10.59200000      7.24500000
H    -13.87100000    -10.35000000      8.05300000
H    -13.12200000     -9.75900000      6.87800000
O     -1.73700000     -8.49500000    -13.98200000
H     -2.34200000     -8.59200000    -14.71800000
H     -1.06400000     -7.89300000    -14.30300000
O     -4.61400000     12.08500000      5.42200000
H     -3.85600000     12.37500000      5.93000000
H     -4.27000000     11.93900000      4.54100000
O     -3.58300000      4.39900000      2.58700000
H     -3.13400000      4.72500000      3.36700000
H     -3.81700000      3.49700000      2.80600000
O     -9.49500000     -9.08100000     -8.58800000
H     -9.15600000     -9.93900000     -8.33300000
H     -8.74900000     -8.64100000     -8.99600000
O     -7.88200000      4.38400000     12.20000000
H     -8.45400000      5.14800000     12.26100000
H     -8.47000000      3.63600000     12.30100000
O     -9.25000000     14.54100000      3.80600000
H     -9.47100000     13.74900000      4.29600000
H     -8.73700000     14.22800000      3.06200000
O    -12.20700000      6.65400000      4.33700000
H    -12.16100000      6.56100000      3.38600000
H    -12.61400000      5.84200000      4.63800000
O     -3.76000000     -5.12700000     -3.64400000
H     -3.94200000     -4.21300000     -3.42600000
H     -3.61800000     -5.55100000     -2.79800000
O     -3.37700000      3.75700000    -13.49700000
H     -2.47000000      3.99900000    -13.68000000
H     -3.32500000      3.20800000    -12.71400000
O      7.93300000      8.15900000      9.87700000
H      8.37800000      7.73500000     10.61100000
H      7.14400000      7.63500000      9.74000000
O      9.84900000    -10.11800000      0.57100000
H      9.06100000     -9.85600000      0.09400000
H      9.59900000    -10.92600000      1.02100000
O      7.89000000     -2.13100000      0.57100000
H      7.29300000     -1.70900000     -0.04600000
H      8.64000000     -2.39400000      0.03600000
O     -6.99400000     16.18400000      1.91700000
H     -7.56500000     16.68400000      2.50100000
H     -7.03300000     15.28900000      2.25300000
O     -2.65900000      8.72200000      2.09100000
H     -2.13700000      8.86000000      1.30000000
H     -2.10700000      9.04800000      2.80100000
O     -3.58800000     -5.82100000      4.40500000
H     -4.20400000     -6.17100000      3.76100000
H     -4.11600000     -5.68100000      5.19100000
O     -0.71900000     -5.40600000      4.28800000
H     -0.43600000     -6.31800000      4.35400000
H     -1.67300000     -5.44500000      4.35000000
O      6.67900000     12.27000000     11.55400000
H      6.42100000     11.61700000     10.90300000
H      5.93800000     12.30900000     12.15900000
O    -11.57300000     -8.74400000      6.34700000
H    -10.97500000     -9.41800000      6.67100000
H    -11.27100000     -7.93600000      6.76200000
O     14.57800000     11.23700000      3.12600000
H     13.72900000     11.07100000      3.53600000
H     14.43500000     12.01300000      2.58400000
O    -14.49200000      7.47700000     -5.68600000
H    -14.10000000      7.68000000     -6.53600000
H    -15.32200000      7.05300000     -5.90100000
O      2.92000000      6.68000000    -14.15500000
H      1.98000000      6.85600000    -14.14200000
H      3.15500000      6.70200000    -15.08300000
O      4.35300000    -16.23700000     -1.45300000
H      4.25300000    -15.45100000     -0.91600000
H      5.15600000    -16.08600000     -1.95100000
O      8.91500000     -0.01700000    -10.28600000
H      8.35300000      0.28200000     -9.57100000
H      8.74600000     -0.95700000    -10.34700000
O     -2.54600000      3.95500000     16.08600000
H     -2.49700000      4.82200000     16.49000000
H     -1.67700000      3.81800000     15.70800000
O      4.75100000     -0.31400000     12.05100000
H      4.21600000      0.47900000     12.07200000
H      4.11600000     -1.03000000     12.00400000
O    -10.71400000      1.23400000      0.23200000
H    -10.90200000      0.97100000      1.13300000
H    -10.92900000      0.46200000     -0.29200000
O     -9.61300000      6.49700000      4.69800000
H     -9.02500000      7.04700000      4.17900000
H    -10.49100000      6.79000000      4.45400000
O     -0.18800000    -10.14000000    -11.89600000
H     -0.63600000    -10.17400000    -11.05100000
H     -0.84800000     -9.80400000    -12.50300000
O    -10.51900000     -1.95500000    -12.46800000
H    -11.01700000     -1.77700000    -13.26600000
H    -11.15000000     -1.83300000    -11.75900000
O      4.58800000      3.18100000    -15.10200000
H      5.48000000      3.52600000    -15.14700000
H      4.41600000      2.84600000    -15.98200000
O    -10.16700000      2.75500000      4.90100000
H     -9.85700000      3.36200000      4.22900000
H     -9.37100000      2.34400000      5.23900000
O      2.97800000     -6.84400000     15.31800000
H      3.85500000     -6.77700000     14.94000000
H      3.04600000     -6.39900000     16.16200000
O     -3.76200000     11.99100000     11.44100000
H     -3.06300000     12.42100000     10.94800000
H     -3.31500000     11.31400000     11.94900000
O     -9.70700000      0.07900000     -8.56200000
H     -9.36000000      0.42700000     -7.74000000
H     -9.27200000      0.59300000     -9.24200000
O      1.62000000     -8.90300000      9.36600000
H      0.72400000     -9.23800000      9.33400000
H      2.00900000     -9.18100000      8.53600000
O     14.32200000     -0.16100000      3.45000000
H     15.18800000      0.09000000      3.77300000
H     13.73500000     -0.00000000      4.18800000
O      3.57900000     15.49800000      3.35400000
H      3.36900000     15.03900000      4.16700000
H      3.32100000     16.40500000      3.51800000
O     -0.38900000     -5.62500000      1.68100000
H     -0.30400000     -5.63600000      2.63500000
H     -1.09300000     -6.24700000      1.49600000
O     14.97100000      0.34700000      6.97300000
H     15.78800000      0.52900000      7.43700000
H     14.62000000      1.21100000      6.75900000
O     -2.45100000    -13.88500000      6.03100000
H     -2.17800000    -13.45700000      6.84200000
H     -3.40000000    -13.97500000      6.11500000
O     -8.39400000      8.69700000      0.41900000
H     -8.85900000      8.46400000     -0.38500000
H     -8.49800000      7.93300000      0.98600000
O     -7.43900000     -6.00400000     -3.89800000
H     -8.03300000     -6.75100000     -3.83400000
H     -6.99200000     -5.98000000     -3.05200000
O      0.48800000    -15.80400000      8.21700000
H      0.59900000    -15.52600000      7.30900000
H     -0.36900000    -16.23200000      8.23300000
