# Supplementary material for: Integrated Multiscale Multilevel Approach to Open Shell Molecular Systems
Source: J Chem Theory Comput. 2023 Feb 13;19(5):1446–56. doi: 10.1021/acs.jctc.2c00805 (PMC10018740; doi:10.1021/acs.jctc.2c00805)
Supplement: Supplementary file 2 — ct2c00805_si_002.zip [file ct2c00805_si_002.zip › structures/PROXYL/frame67.xyz]

2570

C      1.07100000     -0.20200000     -1.50700000
H      1.37600000      0.20600000     -2.47000000
H      1.16500000     -1.28800000     -1.52700000
C     -0.37700000      0.16200000     -1.15700000
C     -0.80200000      1.44900000     -1.81800000
H     -1.89100000      1.48800000     -1.82200000
H     -0.39700000      1.57100000     -2.82200000
H     -0.51200000      2.26900000     -1.16100000
C     -1.29400000     -0.96000000     -1.76400000
H     -2.31800000     -0.74600000     -1.45800000
H     -1.27500000     -0.88300000     -2.85100000
H     -1.02600000     -2.00900000     -1.63400000
N     -0.34000000      0.25900000      0.34100000
O     -1.36400000      0.06700000      1.00100000
C      1.00700000      0.00800000      0.91600000
C      1.34200000      0.98000000      2.07000000
H      0.64500000      0.77700000      2.88300000
H      2.36700000      0.76700000      2.37100000
H      1.29100000      2.03500000      1.80000000
C      1.28900000     -1.54200000      1.23100000
H      1.03000000     -2.27200000      0.46400000
H      0.82800000     -1.86500000      2.16400000
H      2.37000000     -1.58600000      1.35900000
C      1.90200000      0.35500000     -0.28900000
H      2.05100000      1.43400000     -0.34000000
H      2.90700000     -0.06000000     -0.22200000
O     11.74300000      8.78200000      1.06400000
H     12.29300000      9.18500000      0.39200000
H     11.42900000      7.97200000      0.66100000
O      6.31300000      1.14300000     13.79900000
H      5.36500000      1.11600000     13.66900000
H      6.47700000      2.00400000     14.18400000
O      7.47900000     -6.01000000    -13.64300000
H      8.30200000     -5.54100000    -13.77800000
H      7.11400000     -5.62700000    -12.84500000
O     -4.26300000      5.41400000      2.13700000
H     -3.35000000      5.16200000      1.99800000
H     -4.36000000      6.23500000      1.65400000
O     -4.21700000      0.89000000      0.21500000
H     -3.70700000      1.01800000      1.01400000
H     -4.08200000      1.69300000     -0.28700000
O     16.64500000     -6.00000000     -0.98900000
H     16.00900000     -5.60100000     -0.39500000
H     16.79700000     -5.33300000     -1.65900000
O     -2.03200000    -17.37800000     -1.26300000
H     -2.95400000    -17.17800000     -1.42300000
H     -2.04600000    -18.20600000     -0.78300000
O      3.07200000     -4.34800000    -14.04600000
H      3.70500000     -4.90900000    -13.59800000
H      3.01100000     -4.71300000    -14.92900000
O     12.54100000     -0.87300000     -3.14300000
H     11.71600000     -0.44800000     -2.91000000
H     12.29300000     -1.77200000     -3.36100000
O      6.62900000     -7.98600000      5.93800000
H      7.31400000     -7.33400000      6.08400000
H      5.91900000     -7.49900000      5.52000000
O     -1.80200000      5.21000000      0.93700000
H     -0.88900000      5.20100000      1.22400000
H     -1.82400000      5.85200000      0.22800000
O      6.13900000    -12.59700000      4.46000000
H      6.68200000    -13.11000000      5.05900000
H      6.53100000    -11.72400000      4.47000000
O     13.73900000     -7.73900000     -0.34000000
H     14.44600000     -8.01700000     -0.92200000
H     13.48200000     -6.87800000     -0.66900000
O      0.28000000      5.11200000      2.74000000
H     -0.45000000      4.63700000      3.13700000
H      1.06200000      4.70600000      3.11300000
O      6.49800000     -7.88100000    -15.54500000
H      6.84800000     -7.34400000    -14.83400000
H      6.05400000     -7.25800000    -16.12000000
O      6.39800000      8.12400000     -8.90000000
H      6.92500000      8.90200000     -8.71600000
H      5.58000000      8.27100000     -8.42600000
O     -7.44800000     -2.42800000      8.76200000
H     -7.80200000     -2.55000000      7.88100000
H     -6.99400000     -3.24900000      8.95400000
O     -8.94200000     -2.43800000      6.35800000
H     -8.42700000     -2.04600000      5.65200000
H     -9.83400000     -2.12300000      6.20500000
O      7.62800000     -8.13600000     -3.78500000
H      7.03500000     -8.85500000     -4.00400000
H      8.25300000     -8.52000000     -3.17000000
O      6.12900000      7.45400000      5.12900000
H      6.20500000      8.20500000      5.71600000
H      6.53200000      6.73200000      5.61000000
O     13.29700000      3.06000000      1.43400000
H     13.65600000      3.54300000      0.69000000
H     13.60800000      2.16300000      1.31000000
O     10.66100000      3.08300000      0.69600000
H     10.72800000      2.88300000     -0.23800000
H     11.51200000      2.83400000      1.05600000
O      4.63000000      7.38100000     10.13200000
H      4.35500000      7.97600000      9.43500000
H      4.75900000      7.94700000     10.89300000
O      0.62700000     -8.82400000     13.70700000
H      0.87200000     -8.12900000     14.31700000
H      1.19600000     -8.68800000     12.94800000
O     11.37300000     -0.78700000    -12.10700000
H     11.59200000     -1.68400000    -11.85700000
H     12.15000000     -0.27700000    -11.87700000
O      6.79800000     -4.69300000     13.16400000
H      7.39500000     -5.42700000     13.01900000
H      6.10500000     -5.05400000     13.71700000
O     -6.23200000      5.76200000     10.13500000
H     -6.50700000      4.85000000     10.23000000
H     -6.32600000      6.13400000     11.01200000
O      8.12200000    -11.54400000    -12.35000000
H      7.67700000    -10.76200000    -12.02300000
H      7.82300000    -11.62900000    -13.25500000
O      8.01000000      6.33100000      0.40400000
H      7.69900000      7.16100000      0.76400000
H      8.85900000      6.19100000      0.82300000
O     -9.02400000     -2.07500000     15.01100000
H     -9.07600000     -2.08600000     15.96600000
H     -9.20400000     -2.97900000     14.75100000
O      5.69600000      5.20800000     -8.88700000
H      6.30200000      5.84500000     -9.26600000
H      6.24900000      4.64300000     -8.34800000
O      1.81600000    -10.53100000     -3.03500000
H      2.58600000    -10.10900000     -3.41600000
H      2.17000000    -11.11400000     -2.36300000
O     -3.58800000     13.69900000      2.57400000
H     -3.91700000     13.30700000      3.38300000
H     -3.31600000     14.58100000      2.82800000
O    -13.19300000      0.53600000     -2.81700000
H    -13.99400000      0.15900000     -3.18000000
H    -13.22100000      0.31000000     -1.88700000
O     13.67700000      9.18500000      3.14500000
H     12.85700000      9.06700000      2.66600000
H     14.29200000      8.58800000      2.71800000
O      4.81000000     -3.53900000      3.89400000
H      3.92000000     -3.48600000      4.24200000
H      4.69700000     -3.52500000      2.94300000
O      9.07400000     -8.66900000    -11.09700000
H      8.86200000     -8.29900000    -10.24100000
H      9.63400000     -8.01200000    -11.51100000
O     -4.54800000    -12.20900000      7.02100000
H     -3.60900000    -12.08300000      6.88300000
H     -4.64000000    -12.31400000      7.96800000
O     14.03100000      0.02600000     -6.73700000
H     13.49800000     -0.76600000     -6.66900000
H     14.26400000      0.23600000     -5.83300000
O      9.61800000    -13.16200000     -2.90800000
H      9.32500000    -14.07300000     -2.90700000
H      9.27400000    -12.79900000     -2.09200000
O     -8.18900000     -7.04800000      6.02600000
H     -7.75000000     -7.28100000      5.20700000
H     -8.01500000     -7.78700000      6.60900000
O      5.35500000      9.12300000      1.97900000
H      5.84700000      9.46200000      2.72700000
H      4.54600000      9.63600000      1.97200000
O      8.68100000      4.40100000      4.67000000
H      7.88600000      4.21800000      4.16900000
H      8.40000000      5.01700000      5.34700000
O     -2.76900000     -0.99500000     -5.26200000
H     -2.91300000     -1.79900000     -4.76300000
H     -1.97800000     -1.16900000     -5.77200000
O    -13.46500000     -0.48100000     -7.35900000
H    -13.18700000      0.36800000     -7.01700000
H    -12.78600000     -0.71800000     -7.99100000
O    -11.93900000      5.48700000      5.94400000
H    -11.22100000      5.74400000      6.52300000
H    -11.69200000      4.61800000      5.62800000
O     -6.65800000    -11.88600000     -0.60700000
H     -5.77700000    -12.24200000     -0.72500000
H     -7.20300000    -12.39200000     -1.21000000
O     -3.05100000     -0.31700000      7.11400000
H     -2.41600000      0.37200000      6.91900000
H     -2.52600000     -1.11500000      7.18300000
O     -6.44300000      6.64000000     12.60600000
H     -7.26200000      7.06900000     12.85200000
H     -6.32800000      5.94900000     13.25900000
O      9.56800000      9.73500000     -8.95400000
H      9.84500000      9.19600000     -8.21400000
H     10.33000000     10.27800000     -9.15400000
O      3.05700000     14.03700000    -10.78400000
H      2.26800000     14.57900000    -10.75900000
H      2.99100000     13.48200000    -10.00600000
O     12.47900000     -4.50200000      7.69100000
H     11.97900000     -3.80800000      8.11900000
H     13.04900000     -4.04200000      7.07500000
O     -3.32500000     -1.99500000      0.83200000
H     -2.55300000     -1.45400000      0.66300000
H     -3.68800000     -1.64600000      1.64600000
O      5.48000000     -6.66200000     -9.54000000
H      5.63600000     -7.50400000     -9.11100000
H      5.90000000     -6.02000000     -8.96700000
O     -0.59000000     14.45700000      0.15600000
H     -1.24300000     13.82600000      0.46100000
H     -0.38700000     14.17900000     -0.73700000
O     -8.82800000      8.21300000     12.99100000
H     -8.41500000      9.04200000     13.23300000
H     -9.56100000      8.46500000     12.43000000
O      1.22300000      6.59600000      8.41400000
H      1.16200000      7.27500000      7.74200000
H      0.68300000      6.92300000      9.13400000
O      6.82500000      9.23400000      7.52800000
H      7.02100000      9.57200000      8.40200000
H      6.21900000      9.87500000      7.15400000
O     -7.34300000    -10.90200000     -8.12900000
H     -6.89000000    -11.70200000     -7.86300000
H     -7.73400000    -11.11900000     -8.97500000
O     -0.74400000      9.99400000     -8.80300000
H     -0.65400000     10.44100000     -9.64400000
H      0.11800000      9.60900000     -8.64300000
O     10.45200000     11.13700000      5.49900000
H     10.25600000     10.46300000      4.84800000
H     10.50600000     11.94900000      4.99400000
O      8.71500000     -4.37700000     15.26700000
H      8.10400000     -4.04600000     14.60900000
H      8.43900000     -3.95800000     16.08200000
O      7.68900000     12.83200000     -0.61300000
H      7.18800000     12.07700000     -0.92200000
H      7.77300000     13.39500000     -1.38300000
O      6.63000000     -1.38500000     14.52800000
H      6.11000000     -1.38400000     15.33100000
H      6.70600000     -0.46000000     14.29100000
O      3.83700000      2.22500000     16.50700000
H      3.24400000      1.70900000     15.96300000
H      3.37400000      2.32500000     17.33900000
O      0.63400000    -13.83800000     -4.04800000
H      0.34600000    -13.44500000     -3.22500000
H      0.52400000    -14.78000000     -3.91500000
O      0.91500000     -9.11900000      5.99100000
H      0.65500000     -9.13700000      6.91200000
H      0.63000000     -9.96400000      5.64400000
O     -0.95300000      1.20500000      5.56000000
H     -0.11600000      1.57300000      5.84200000
H     -1.44700000      1.95700000      5.23300000
O      1.32300000      2.26600000      6.57200000
H      1.27100000      3.22200000      6.59600000
H      2.01100000      2.04800000      7.20100000
O     -0.77200000     -4.81400000     -3.55400000
H     -0.05100000     -5.18800000     -3.04800000
H     -1.56200000     -5.14400000     -3.12500000
O     -4.51600000    -15.49600000      0.58100000
H     -4.66300000    -16.28300000      0.05700000
H     -3.72500000    -15.68900000      1.08600000
O     -8.40200000      7.30400000     -7.29000000
H     -7.71000000      7.32300000     -6.62900000
H     -8.20800000      8.04700000     -7.86200000
O     -7.88500000     -4.10800000    -15.23800000
H     -7.95200000     -3.16500000    -15.38900000
H     -8.08000000     -4.21500000    -14.30700000
O      4.40000000     -9.23400000     15.64300000
H      5.04200000     -8.84300000     16.23600000
H      4.54400000     -8.78900000     14.80700000
O      0.40400000    -14.97800000     -0.55700000
H     -0.36300000    -15.32700000     -0.10300000
H      0.49400000    -15.52900000     -1.33400000
O     12.34400000      3.70500000    -13.01100000
H     12.24600000      3.27300000    -12.16200000
H     11.76200000      4.46300000    -12.96200000
O      6.19300000     -9.06900000     -8.22600000
H      6.78300000     -9.80600000     -8.06700000
H      5.44100000     -9.23700000     -7.65900000
O     15.20700000      6.45400000     -6.50100000
H     14.34300000      6.86000000     -6.57300000
H     15.03100000      5.57200000     -6.17400000
O    -15.82300000     -2.36700000      3.31200000
H    -16.59600000     -1.80900000      3.39300000
H    -16.00400000     -2.92000000      2.55200000
O      8.78000000      5.07100000     11.91300000
H      7.86100000      4.81600000     11.98800000
H      9.26700000      4.25800000     12.04800000
O      1.55900000     17.43500000     -2.77800000
H      2.21300000     17.31500000     -2.09000000
H      1.26900000     16.54800000     -2.98900000
O      8.35800000    -11.12000000     -7.87200000
H      8.73300000    -11.96300000     -7.62000000
H      8.53800000    -11.04900000     -8.81000000
O     -6.05000000      7.93600000     -5.43700000
H     -5.95500000      7.28300000     -4.74400000
H     -5.29400000      7.79300000     -6.00700000
O    -12.13900000      8.39700000      2.01800000
H    -11.95500000      9.20600000      2.49700000
H    -11.61900000      8.46900000      1.21800000
O     -1.37700000    -16.86200000     -6.04400000
H     -0.63800000    -16.81200000     -6.65000000
H     -1.79500000    -17.69900000     -6.24400000
O      4.23500000      4.90300000     -5.55900000
H      3.57100000      4.30100000     -5.89500000
H      4.96800000      4.33900000     -5.31600000
O     -4.22100000      8.47600000     14.00000000
H     -3.77400000      9.23300000     13.62100000
H     -4.82700000      8.18900000     13.31700000
O     15.37100000      3.28900000      7.27900000
H     14.62100000      3.83400000      7.04100000
H     15.15200000      2.42000000      6.94400000
O     -6.42800000      0.00700000      1.94200000
H     -7.22200000      0.54100000      1.92400000
H     -5.99500000      0.19500000      1.10900000
O      7.43700000     10.37400000     10.07000000
H      8.36200000     10.14800000     10.17200000
H      7.03400000     10.11300000     10.89800000
O      4.76900000     12.54800000     -2.67300000
H      4.07600000     12.18400000     -3.22200000
H      4.92200000     13.42300000     -3.02900000
O     -2.59300000     15.29300000     -3.17300000
H     -2.70600000     15.98300000     -2.52000000
H     -3.30300000     14.67600000     -2.99500000
O      2.97200000     15.84200000      6.83500000
H      3.31800000     16.53900000      6.27700000
H      2.82100000     15.11000000      6.23700000
O      4.56100000     10.37400000     -4.86700000
H      4.71800000      9.68900000     -5.51600000
H      4.67200000      9.93500000     -4.02300000
O     12.54800000    -11.01400000      3.99500000
H     13.43900000    -10.70000000      3.84400000
H     11.98700000    -10.31600000      3.65700000
O     14.60900000      1.05100000      0.28900000
H     15.00400000      1.10100000     -0.58100000
H     14.40100000      0.12400000      0.40500000
O     -9.81800000      0.61200000      2.34000000
H     -9.94300000      1.35900000      1.75500000
H    -10.53900000      0.01900000      2.12900000
O      0.52900000      5.10000000      5.88400000
H      0.99700000      4.88400000      5.07700000
H      0.30500000      6.02600000      5.79200000
O    -15.31300000      1.95000000      2.68900000
H    -15.05800000      2.46100000      3.45700000
H    -15.20000000      2.55100000      1.95300000
O     -4.77100000     -4.05500000      8.66900000
H     -4.33800000     -4.39800000      9.45100000
H     -5.13500000     -4.82800000      8.23800000
O     14.68300000      8.01400000     -0.62800000
H     15.31000000      7.41300000     -1.03100000
H     15.20800000      8.53900000     -0.02400000
O    -15.72400000      1.60000000     -5.55700000
H    -16.44600000      1.36100000     -6.13900000
H    -15.50600000      0.78800000     -5.10100000
O      2.94800000     12.10500000      8.20600000
H      3.58400000     12.63400000      7.72300000
H      2.56600000     12.71100000      8.84100000
O    -10.93500000    -11.95600000      7.21000000
H    -11.19500000    -12.65000000      7.81500000
H    -10.40900000    -11.35900000      7.74300000
O    -10.27300000     -0.36900000     13.46600000
H     -9.86300000     -0.87500000     14.16800000
H    -10.48000000     -1.01800000     12.79400000
O     -8.09600000    -10.06600000     -2.90400000
H     -8.19300000    -10.19100000     -3.84800000
H     -8.44900000     -9.19100000     -2.74000000
O      4.80200000      1.41400000     10.88900000
H      5.49100000      1.15700000     10.27600000
H      4.80000000      0.72300000     11.55100000
O      9.94700000      9.87100000      2.77900000
H      9.07200000     10.02100000      2.41900000
H     10.41400000      9.40600000      2.08500000
O     12.69900000      4.69400000      5.97900000
H     12.47900000      3.76600000      5.90300000
H     12.16000000      5.01000000      6.70500000
O     15.37300000     -0.20300000      3.43900000
H     15.58300000      0.62200000      3.87500000
H     16.06500000     -0.31300000      2.78700000
O      8.64700000     -3.02100000     -4.63400000
H      8.70600000     -2.99600000     -5.58900000
H      8.16000000     -3.82400000     -4.44500000
O     -9.66600000     -8.47500000     -0.08700000
H     -8.86000000     -8.83000000      0.28900000
H     -9.90800000     -7.75800000      0.49900000
O     -6.72700000     -0.28800000     16.29400000
H     -5.81700000     -0.50300000     16.09000000
H     -7.24000000     -0.80500000     15.67300000
O      4.65800000    -12.38300000      6.92900000
H      5.38900000    -11.91800000      7.33400000
H      4.94200000    -12.53800000      6.02800000
O      7.03200000    -11.68600000      8.01700000
H      7.52600000    -12.35000000      8.49800000
H      7.48600000    -10.86500000      8.20700000
O     14.87100000      3.90900000     -5.58800000
H     15.61800000      3.79600000     -5.00100000
H     14.19300000      3.33900000     -5.22600000
O     -4.41900000      9.02300000     10.64800000
H     -3.84600000      8.25700000     10.64000000
H     -3.83700000      9.76000000     10.46700000
O      2.57700000     -6.95100000     -8.47000000
H      1.95900000     -6.80700000     -9.18700000
H      3.20200000     -6.23000000     -8.54500000
O    -17.83600000      4.31900000      3.09500000
H    -17.65500000      5.23000000      3.32500000
H    -17.32800000      4.16700000      2.29900000
O     -7.59200000     13.40200000     -6.81300000
H     -7.11900000     12.78000000     -6.26000000
H     -8.51500000     13.19600000     -6.66900000
O     -5.49200000     -5.98000000     -0.40400000
H     -5.54100000     -6.90800000     -0.63500000
H     -6.19400000     -5.85500000      0.23500000
O     -0.88100000     -2.05000000      7.03100000
H     -0.81300000     -2.99900000      6.92500000
H     -0.39200000     -1.69100000      6.29000000
O      6.82900000    -14.54200000     -9.22600000
H      6.30800000    -13.76300000     -9.42200000
H      6.86500000    -15.02000000    -10.05500000
O      8.15600000     14.21700000      3.18100000
H      7.79000000     14.64100000      3.95800000
H      7.54000000     14.42800000      2.48000000
O     -1.01600000    -11.91800000     10.80900000
H     -1.09300000    -10.99400000     11.04800000
H     -1.91900000    -12.21200000     10.69500000
O      4.55800000      7.47800000    -11.24300000
H      3.98000000      6.72100000    -11.15500000
H      5.18700000      7.38400000    -10.52800000
O      1.40100000      7.59600000      3.09400000
H      2.33700000      7.47200000      2.93700000
H      0.99800000      6.77900000      2.80000000
O     11.86600000     -8.79400000      8.86900000
H     12.13800000     -8.13800000      8.22800000
H     11.83400000     -9.61300000      8.37500000
O     -7.04400000     -2.57800000    -13.06700000
H     -7.95700000     -2.30000000    -13.00000000
H     -6.73600000     -2.61000000    -12.16100000
O     -4.51500000     -1.29900000      9.24200000
H     -4.10400000     -1.12200000      8.39600000
H     -4.79300000     -2.21300000      9.18700000
O     -1.33300000      2.29100000    -14.53300000
H     -1.04600000      1.43000000    -14.83900000
H     -0.72700000      2.50800000    -13.82500000
O     -3.30100000    -10.93700000      9.20800000
H     -3.81600000    -10.15200000      9.01900000
H     -2.87000000    -11.14600000      8.37900000
O      8.80000000      2.15700000     -4.13700000
H      8.11500000      2.81100000     -4.27300000
H      8.38100000      1.48000000     -3.60500000
O      9.71700000     -9.04600000     -2.26400000
H      9.41500000     -9.75500000     -1.69800000
H     10.08600000     -9.48900000     -3.02800000
O    -13.23000000      9.69600000      7.58100000
H    -13.51200000     10.57300000      7.32100000
H    -12.52800000      9.47800000      6.96800000
O     -8.65800000     -3.04100000      3.32400000
H     -8.83500000     -3.28700000      2.41600000
H     -9.43100000     -3.33300000      3.80700000
O      7.14600000     10.54100000     -8.06300000
H      7.93400000     10.48200000     -8.60300000
H      7.47200000     10.72200000     -7.18200000
O      1.38600000     -2.38500000     10.08600000
H      0.66100000     -1.77700000      9.93900000
H      0.99400000     -3.25300000      9.98600000
O    -16.23800000      5.82500000     -7.32200000
H    -15.45900000      5.51300000     -6.86200000
H    -16.94900000      5.71700000     -6.68900000
O     -9.59200000     11.63800000      8.03000000
H    -10.11400000     11.80100000      8.81500000
H     -9.01500000     10.91400000      8.27200000
O    -11.99800000      2.24100000      7.70900000
H    -12.15100000      2.03900000      6.78600000
H    -11.19200000      1.77300000      7.92600000
O    -10.78600000    -12.58300000      2.25500000
H    -10.39200000    -12.21200000      3.04500000
H    -10.04000000    -12.81600000      1.70200000
O     -4.56100000     -6.49300000      7.51300000
H     -4.78400000     -7.42200000      7.45400000
H     -4.64400000     -6.16900000      6.61600000
O     -5.62200000     16.66500000      3.75100000
H     -6.52300000     16.86600000      3.49600000
H     -5.71100000     16.03500000      4.46600000
O    -16.31300000      4.14500000      0.61300000
H    -16.15300000      3.35300000      0.10000000
H    -16.60900000      4.79100000     -0.02900000
O     -0.26300000    -14.15300000      8.15800000
H      0.04900000    -15.05600000      8.09100000
H      0.51900000    -13.64500000      8.37500000
O     -0.75000000    -16.05900000      5.92800000
H      0.20700000    -16.05300000      5.95500000
H     -1.00000000    -16.83200000      6.43300000
O     14.51800000     -6.98200000     -5.82800000
H     14.91500000     -7.78700000     -5.49600000
H     13.82600000     -6.77800000     -5.19900000
O    -12.86700000      1.04300000      4.78500000
H    -12.87100000      1.72600000      4.11400000
H    -13.73400000      1.09600000      5.18600000
O      7.24400000     11.77500000      5.74900000
H      8.11500000     11.50100000      5.46000000
H      7.39300000     12.19000000      6.59800000
O     -6.32300000     -2.82300000      0.72500000
H     -6.52400000     -2.31000000      1.50800000
H     -6.27900000     -3.72700000      1.03500000
O    -13.18500000     -8.08000000     -4.18000000
H    -12.39600000     -7.57100000     -4.36200000
H    -13.42800000     -7.83400000     -3.28700000
O     11.77700000    -13.91800000      3.51400000
H     10.87900000    -13.91200000      3.18400000
H     11.98000000    -12.99700000      3.67500000
O      1.51700000     12.35600000     11.69000000
H      2.31700000     12.18800000     12.18700000
H      1.47700000     11.64300000     11.05300000
O      2.55400000     -9.65600000      1.49900000
H      3.29800000    -10.08100000      1.07200000
H      1.86100000     -9.66700000      0.83800000
O     -3.06400000    -14.70700000      8.41300000
H     -3.30700000    -13.80400000      8.61700000
H     -2.11100000    -14.68500000      8.32600000
O    -15.81000000      8.32200000     -1.71800000
H    -15.64500000      8.23300000     -2.65600000
H    -14.95700000      8.54400000     -1.34400000
O      4.28300000     -4.13400000     -6.19400000
H      3.70900000     -4.28300000     -6.94500000
H      3.69700000     -3.82500000     -5.50300000
O      9.44500000     -1.59500000     13.94900000
H      9.60600000     -0.88400000     14.56900000
H      8.69100000     -2.06100000     14.31000000
O     -7.28500000     11.01100000      0.53100000
H     -7.16200000     11.87100000      0.93200000
H     -7.16700000     10.39200000      1.25200000
O      3.37600000      4.70300000      7.93000000
H      2.71700000      5.25100000      7.50500000
H      3.21100000      4.81300000      8.86700000
O     -3.21900000     -1.53700000      3.77000000
H     -3.83100000     -1.16900000      4.40700000
H     -3.22500000     -2.47700000      3.94800000
O    -17.42400000      1.51500000     -3.01700000
H    -17.52600000      2.31100000     -3.54000000
H    -17.70400000      0.80900000     -3.59900000
O      2.62700000    -17.30500000     -3.64200000
H      1.94300000    -17.04200000     -3.02600000
H      2.61900000    -16.62200000     -4.31300000
O     11.15100000     -3.99700000     -9.68400000
H     10.87400000     -4.63800000     -9.02900000
H     10.50300000     -4.07400000    -10.38400000
O     -7.31800000    -14.57300000     -5.22300000
H     -6.58100000    -14.20000000     -4.73900000
H     -6.93600000    -15.29700000     -5.71900000
O     -2.30000000    -13.76800000     -6.99300000
H     -2.84100000    -13.17700000     -6.47000000
H     -1.56500000    -13.99000000     -6.42100000
O     -7.54300000      0.31200000      7.42600000
H     -7.18600000     -0.57400000      7.36900000
H     -8.26000000      0.32300000      6.79200000
O    -15.43300000     -7.37300000     -5.73800000
H    -15.63600000     -6.63000000     -5.17000000
H    -14.51800000     -7.57900000     -5.54500000
O     10.41600000     10.98200000      8.64300000
H     10.22900000     10.14300000      8.22300000
H     10.12500000     11.63800000      8.00900000
O    -17.37800000      0.31600000      2.14900000
H    -16.69800000      0.95900000      2.35000000
H    -17.33500000      0.20900000      1.19900000
O    -11.68700000      3.54300000     -6.20200000
H    -10.83200000      3.71500000     -6.59700000
H    -11.73900000      2.58800000     -6.15300000
O     -0.44100000      3.40900000    -16.97700000
H      0.07500000      2.87600000    -17.58300000
H     -0.58000000      2.84100000    -16.21800000
O     12.00800000      4.03500000     10.47600000
H     12.01900000      3.66300000      9.59400000
H     11.42900000      4.79400000     10.40900000
O      7.03000000     -3.49900000    -11.67200000
H      6.15300000     -3.75900000    -11.38900000
H      6.87700000     -2.86000000    -12.36800000
O     -6.69900000    -13.59100000     -7.82600000
H     -6.94700000    -14.42800000     -8.21800000
H     -7.31300000    -13.47500000     -7.10000000
O     16.97600000      4.34000000     -3.90600000
H     17.25600000      5.11900000     -4.38600000
H     17.54100000      4.31900000     -3.13300000
O      8.76000000    -11.08700000      2.53400000
H      8.82400000    -11.98500000      2.21000000
H      7.81900000    -10.92300000      2.60000000
O     -1.98700000      4.57200000     -6.94300000
H     -2.72500000      4.74600000     -7.52700000
H     -2.33100000      3.95200000     -6.30000000
O     14.75400000     -4.53600000      3.34900000
H     14.85200000     -5.37700000      3.79500000
H     14.25200000     -3.99800000      3.96000000
O     -1.74700000      1.02100000    -10.07500000
H     -1.86000000      0.97300000     -9.12600000
H     -1.79700000      0.11200000    -10.36900000
O     10.45500000     -7.73600000     11.07600000
H     10.89500000     -8.20900000     10.36900000
H     11.07300000     -7.04900000     11.32500000
O      0.84000000     -4.45800000    -15.45400000
H      1.32700000     -3.89700000    -14.85100000
H      0.88500000     -4.00200000    -16.29500000
O     16.87300000     -1.38800000     -0.95100000
H     16.20600000     -2.05800000     -1.09900000
H     17.35400000     -1.69400000     -0.18200000
O      5.20300000     11.78100000    -12.64000000
H      5.41700000     12.63300000    -13.02000000
H      4.25000000     11.79300000    -12.54600000
O      6.41500000     -4.45700000    -16.42700000
H      7.19000000     -4.17900000    -16.91600000
H      6.30900000     -3.79100000    -15.74700000
O     -4.04100000    -12.64100000     -0.23600000
H     -4.29000000    -13.50300000      0.09600000
H     -3.37000000    -12.82200000     -0.89400000
O     -5.69500000    -13.96700000     -2.99900000
H     -4.86900000    -14.06100000     -2.52400000
H     -5.76900000    -13.02800000     -3.16700000
O     12.69100000     12.14100000      0.51900000
H     11.83400000     12.56600000      0.55000000
H     13.12800000     12.53800000     -0.23400000
O      4.05100000    -14.27200000     -2.55800000
H      3.46100000    -14.67900000     -3.19200000
H      4.87600000    -14.74500000     -2.66000000
O     -7.84300000      0.90900000     12.82600000
H     -8.72300000      0.65700000     13.10700000
H     -7.69900000      0.41600000     12.01900000
O     -6.86900000      3.84400000      0.69800000
H     -7.76900000      3.72200000      0.99900000
H     -6.34700000      3.84900000      1.50000000
O     -2.64900000     -8.83000000      5.19500000
H     -2.41600000     -9.47000000      4.52200000
H     -1.82900000     -8.37400000      5.38500000
O     -4.14700000      2.57900000     -6.84100000
H     -3.41200000      1.97300000     -6.93700000
H     -4.57400000      2.57400000     -7.69800000
O     -2.46600000      8.16300000    -13.95700000
H     -3.31500000      7.98100000    -14.35900000
H     -2.06200000      7.30100000    -13.85000000
O     12.65100000     -5.75900000    -11.23300000
H     12.09800000     -5.23000000    -10.65700000
H     12.03300000     -6.24000000    -11.78300000
O      5.28900000    -12.23700000     -5.55600000
H      5.52500000    -13.07700000     -5.95000000
H      6.12700000    -11.79600000     -5.41300000
O     -6.63900000      2.65900000    -12.34700000
H     -6.79400000      1.85400000    -12.84200000
H     -6.18200000      3.23300000    -12.96100000
O      4.19500000     -5.94200000    -16.08800000
H      5.00700000     -5.44000000    -16.16200000
H      3.59800000     -5.52700000    -16.71000000
O      4.62700000      3.23500000      5.85800000
H      4.89500000      4.04000000      5.41400000
H      4.28200000      3.52900000      6.70100000
O     -6.90600000    -11.79200000      3.50900000
H     -6.39900000    -11.37700000      2.81100000
H     -7.32200000    -12.54500000      3.08800000
O      8.69200000      4.08300000    -12.74400000
H      8.35700000      3.93000000    -13.62800000
H      7.94700000      4.44800000    -12.26700000
O     -5.17000000     -5.80900000      4.79600000
H     -5.67000000     -4.99700000      4.88100000
H     -5.83000000     -6.47900000      4.61400000
O     11.05300000     -0.65500000     10.85800000
H     10.16500000     -0.38100000     11.08700000
H     11.58400000     -0.40200000     11.61400000
O      2.31900000     -7.16500000    -13.59800000
H      1.66200000     -7.13400000    -12.90200000
H      2.05000000     -6.48200000    -14.21200000
O     -3.64800000      3.97700000      5.99500000
H     -4.49100000      4.30000000      6.31200000
H     -3.08700000      3.96700000      6.77100000
O      7.59500000    -11.00800000     -5.08700000
H      8.14800000    -11.74100000     -4.81700000
H      7.82200000    -10.86200000     -6.00600000
O     -9.86500000     -5.96400000      1.56400000
H    -10.67700000     -5.77000000      1.09600000
H    -10.05900000     -5.75300000      2.47700000
O      7.64900000      9.20800000      0.42600000
H      7.14100000      9.67400000      1.09000000
H      7.43900000      9.65500000     -0.39400000
O      0.83900000     -5.31600000     10.20900000
H      0.95100000     -5.81900000      9.40200000
H      0.00600000     -5.62200000     10.56900000
O     -8.74200000      9.91600000      3.02300000
H     -9.48600000     10.50900000      2.92100000
H     -8.98800000      9.34600000      3.75100000
O     -6.85600000    -16.29800000     -2.68800000
H     -6.96400000    -16.54300000     -3.60700000
H     -6.34200000    -15.49100000     -2.71400000
O     -0.06400000     -7.05100000      4.40500000
H      0.11600000     -7.84100000      4.91500000
H      0.66100000     -6.99600000      3.78400000
O     -6.42600000    -14.66700000      2.29500000
H     -7.19600000    -14.87400000      1.76500000
H     -5.69300000    -15.04100000      1.80600000
O    -14.90100000     -7.61000000      3.12200000
H    -15.16000000     -6.84500000      2.60900000
H    -14.02700000     -7.39600000      3.44900000
O    -11.25100000      2.91300000     -9.38400000
H    -11.81200000      3.39000000     -8.77300000
H    -10.48100000      3.47300000     -9.48800000
O      3.52100000     -5.94100000     11.06100000
H      3.56800000     -6.55000000     10.32400000
H      2.90800000     -5.26400000     10.77500000
O     -4.66300000     13.38100000    -10.50600000
H     -5.27800000     13.82400000     -9.92000000
H     -3.88500000     13.23400000     -9.96900000
O     -1.90700000     13.86800000     -5.85700000
H     -2.73100000     13.42600000     -5.65400000
H     -2.08200000     14.79200000     -5.68100000
O    -13.92400000     -4.54300000     -1.94300000
H    -13.02100000     -4.23700000     -2.02400000
H    -14.41900000     -3.76400000     -1.68800000
O     17.21900000      3.81300000      5.38800000
H     16.75200000      3.72800000      4.55700000
H     16.52800000      3.83000000      6.05000000
O     -7.75400000      0.71900000     -9.92400000
H     -7.93300000      1.57600000    -10.31200000
H     -6.80000000      0.64100000     -9.94600000
O      0.04200000      9.03100000     -3.85700000
H     -0.57100000      8.55800000     -4.42000000
H      0.38900000      9.72800000     -4.41300000
O    -10.90000000      0.63100000    -14.02800000
H    -11.05300000      1.50700000    -13.67300000
H    -11.39400000      0.61600000    -14.84800000
O    -11.60200000     -4.22300000     -7.26400000
H    -10.82700000     -4.14100000     -7.82000000
H    -12.07400000     -4.97500000     -7.62000000
O     13.34500000    -11.31500000     -5.31400000
H     13.24900000    -10.96400000     -4.42900000
H     12.52000000    -11.77100000     -5.48200000
O    -11.77200000      0.87300000     -5.33200000
H    -11.27700000      0.15700000     -5.73200000
H    -11.82800000      0.63600000     -4.40600000
O     -7.74000000      2.90600000     10.83300000
H     -7.99700000      2.40300000     11.60500000
H     -7.14400000      2.32800000     10.35600000
O     -8.39600000    -15.76700000      0.87300000
H     -8.54300000    -15.97500000     -0.05000000
H     -8.47900000    -16.60700000      1.32400000
O      5.02200000     -9.95100000     -0.23700000
H      5.80000000     -9.45500000      0.02000000
H      4.51300000     -9.33900000     -0.76800000
O      1.04300000      8.02800000     14.11200000
H      1.00700000      7.44300000     13.35500000
H      0.96900000      8.90700000     13.74000000
O     -8.05300000     16.74600000     -0.30600000
H     -7.21400000     16.39200000     -0.59900000
H     -7.95500000     17.69400000     -0.38700000
O     -4.76200000     -1.17700000     -1.24900000
H     -4.30600000     -0.41300000     -0.89600000
H     -4.99600000     -1.69400000     -0.47800000
O      6.30500000      3.91600000     11.69800000
H      6.08300000      2.98700000     11.76500000
H      5.67800000      4.35400000     12.27300000
O      2.17300000    -16.34600000      3.51000000
H      2.20600000    -15.86500000      4.33700000
H      2.07700000    -15.66800000      2.84200000
O     -5.78800000     -5.90600000     -5.87400000
H     -5.18800000     -6.61000000     -6.12100000
H     -6.63800000     -6.33600000     -5.78300000
O      4.65700000      3.26300000     -0.35600000
H      3.81600000      3.72100000     -0.37100000
H      5.30500000      3.95800000     -0.23800000
O     12.52400000      7.55000000      8.19500000
H     11.62800000      7.79700000      7.96600000
H     12.86400000      7.12700000      7.40700000
O     -0.39200000     -1.18400000      4.53900000
H     -1.16000000     -1.46000000      4.03900000
H     -0.62400000     -0.32000000      4.87700000
O      0.34400000    -11.84800000      5.18000000
H      0.46500000    -12.74600000      5.48700000
H      0.43700000    -11.90500000      4.22900000
O     -2.62300000    -10.47100000    -11.56300000
H     -3.30700000    -10.27100000    -10.92500000
H     -2.08500000    -11.13800000    -11.13700000
O      1.67800000    -11.34700000      9.87800000
H      1.94000000    -10.70200000     10.53500000
H      0.74400000    -11.48500000     10.03700000
O     14.60400000     -0.60300000     -9.43400000
H     14.15500000     -0.51700000     -8.59200000
H     15.48700000     -0.89200000     -9.20500000
O     13.44200000     12.27400000      3.15400000
H     13.49200000     11.44000000      3.62200000
H     13.06700000     12.04800000      2.30300000
O     -0.05500000      9.93000000    -13.18200000
H     -0.80100000     10.32100000    -13.63600000
H      0.53900000     10.66300000    -13.02200000
O     -2.51300000     12.83600000      8.45100000
H     -1.74500000     13.08000000      7.93500000
H     -2.86400000     12.06300000      8.00700000
O      0.69500000     14.08200000      2.61300000
H      1.48400000     13.54300000      2.67300000
H      0.57800000     14.23000000      1.67400000
O     -8.49900000     11.95100000     -9.24500000
H     -8.04600000     12.68500000     -8.83100000
H     -8.69900000     12.25900000    -10.12800000
O      3.24000000     -2.68600000     -4.01500000
H      3.85600000     -2.12000000     -3.55200000
H      2.72000000     -2.08700000     -4.55100000
O      9.65700000     -4.58000000    -14.43200000
H      9.35900000     -4.25200000    -15.28100000
H     10.61100000     -4.58800000    -14.50000000
O      3.46800000     -7.68500000     13.46200000
H      3.20000000     -6.97000000     12.88400000
H      3.12000000     -7.44300000     14.32000000
O      3.63000000    -14.59500000     -9.45400000
H      4.18600000    -13.89800000     -9.80400000
H      4.22100000    -15.13000000     -8.92500000
O     -6.97900000     -5.69000000      1.80700000
H     -7.92900000     -5.67100000      1.69000000
H     -6.83700000     -6.32800000      2.50700000
O     -4.57000000    -16.14700000      4.58400000
H     -5.17500000    -16.52600000      3.94700000
H     -3.86700000    -15.77200000      4.05300000
O     13.00300000      9.66700000      5.62200000
H     13.35100000      9.41700000      4.76600000
H     12.06500000      9.48600000      5.56100000
O    -11.56800000     -2.65700000    -10.70000000
H    -12.23600000     -2.20800000    -11.21800000
H    -11.20300000     -1.97400000    -10.13700000
O     -4.34700000      0.66100000    -13.55100000
H     -4.23300000      1.09000000    -14.39900000
H     -5.28200000      0.46500000    -13.50500000
O     -3.07400000     16.11300000      3.20000000
H     -3.99500000     16.35200000      3.30300000
H     -2.82900000     16.46500000      2.34400000
O     -3.11000000     -6.05400000    -11.43300000
H     -2.28000000     -5.80500000    -11.83800000
H     -3.76300000     -5.50300000    -11.86500000
O     -2.68600000      5.66400000     -3.28000000
H     -2.34700000      6.41300000     -2.78900000
H     -3.59900000      5.88800000     -3.46000000
O     -9.78200000     -0.46800000     -3.17800000
H     -8.93300000     -0.04700000     -3.04200000
H    -10.39800000      0.06800000     -2.67900000
O      6.08500000     14.07000000      1.40100000
H      5.87300000     14.80000000      0.81900000
H      6.58900000     13.46600000      0.85500000
O     -1.77300000    -10.53900000      3.49200000
H     -1.03500000    -11.14800000      3.46000000
H     -2.48400000    -11.00000000      3.04900000
O      9.56700000      4.00100000     14.95000000
H      9.76600000      3.42500000     14.21100000
H      8.81300000      4.51300000     14.65900000
O      1.13000000    -12.81600000    -11.70900000
H      0.31400000    -13.29400000    -11.56300000
H      0.85300000    -11.92400000    -11.91500000
O     -7.35700000     -0.81800000     -5.68400000
H     -7.02600000     -0.73900000     -4.78900000
H     -7.14000000     -1.71400000     -5.94100000
O    -11.79000000     -1.39900000      5.93100000
H    -12.48000000     -1.98600000      5.62200000
H    -11.98400000     -0.56000000      5.51400000
O    -10.41700000     -1.26100000     -6.39700000
H     -9.60900000     -1.49800000     -5.94200000
H    -10.53900000     -1.95300000     -7.04600000
O     -8.79800000      3.92200000      6.75900000
H     -9.16500000      4.36400000      7.52400000
H     -8.09000000      3.38200000      7.11000000
O     10.40100000      8.06200000      5.03700000
H      9.90800000      8.37700000      4.27900000
H     10.92000000      7.33200000      4.69900000
O      7.81500000     -3.60300000      6.09000000
H      7.26100000     -4.29000000      6.46100000
H      8.56900000     -4.07100000      5.73100000
O    -13.60400000    -12.23900000      3.15300000
H    -13.56500000    -11.55000000      3.81600000
H    -12.68800000    -12.41400000      2.93600000
O      8.46700000     -7.36900000     -8.62100000
H      8.22900000     -6.50900000     -8.27300000
H      8.27000000     -7.97800000     -7.90900000
O     -4.87300000     -6.08900000     11.00100000
H     -5.40100000     -6.84100000     11.27100000
H     -4.89700000     -5.49800000     11.75300000
O      7.02200000      9.80500000    -11.70300000
H      6.34800000     10.48300000    -11.75300000
H      6.54500000      8.98500000    -11.82800000
O      5.13700000     -5.05300000     15.25200000
H      5.15600000     -5.13000000     16.20600000
H      4.61700000     -4.26700000     15.08600000
O      9.75300000      0.52300000     -9.97400000
H     10.09500000     -0.23100000     -9.49400000
H     10.17200000      0.47000000    -10.83300000
O    -14.87500000      9.09300000     -4.11700000
H    -14.03900000      8.82200000     -4.49800000
H    -15.48900000      9.07800000     -4.85100000
O    -14.12700000    -11.10400000     -1.33600000
H    -14.97600000    -11.09600000     -1.77800000
H    -13.49600000    -11.28500000     -2.03300000
O      3.16300000     -8.04600000      9.28900000
H      3.33100000     -8.29200000      8.37900000
H      3.16700000     -8.87600000      9.76600000
O     -5.94600000      3.71300000     -4.90600000
H     -6.68200000      3.11400000     -5.02900000
H     -5.34100000      3.49800000     -5.61600000
O     -3.25900000     -2.79800000     11.37700000
H     -3.93500000     -2.17800000     11.10500000
H     -2.46900000     -2.50600000     10.92200000
O     10.42800000     -9.68500000     -6.14500000
H     10.92600000     -9.76500000     -6.95900000
H     10.19300000    -10.58500000     -5.92000000
O     -0.18300000      2.22100000    -12.13900000
H     -0.62000000      1.64100000    -11.51500000
H     -0.40500000      3.10300000    -11.84100000
O    -16.27100000     -4.77700000      8.13600000
H    -16.57500000     -5.38900000      7.46600000
H    -15.31600000     -4.81200000      8.07700000
O     10.44600000     13.07300000      3.57900000
H      9.56400000     13.42800000      3.47100000
H     10.63400000     12.64200000      2.74600000
O      2.47100000     13.00000000      5.25600000
H      3.05400000     13.35900000      4.58700000
H      3.04700000     12.80500000      5.99500000
O     -2.60300000      2.90200000     -4.20100000
H     -2.95500000      3.70000000     -3.80700000
H     -3.20200000      2.21100000     -3.91700000
O     -4.20700000    -15.14900000     -8.95700000
H     -4.92600000    -14.51800000     -8.97600000
H     -3.59900000    -14.79900000     -8.30600000
O     -1.08200000      8.57100000     -6.37300000
H     -0.68000000      7.97900000     -7.00900000
H     -1.05100000      9.43100000     -6.79300000
O     -1.06800000     -5.73500000     -0.22200000
H     -1.33100000     -6.62500000      0.01000000
H     -1.89300000     -5.25600000     -0.30800000
O     -8.25200000    -11.50200000    -10.72300000
H     -8.75600000    -12.20400000    -11.13400000
H     -8.25600000    -10.79500000    -11.36800000
O     -8.58200000      2.66600000     -1.43000000
H     -8.31000000      3.38000000     -0.85400000
H     -7.76700000      2.22300000     -1.66400000
O      7.73400000     -4.64300000      2.25200000
H      7.18500000     -5.05000000      1.58100000
H      7.11200000     -4.23200000      2.85200000
O     12.70900000      0.39900000      7.41100000
H     12.50700000     -0.50600000      7.17200000
H     13.30600000      0.32300000      8.15500000
O      1.01400000     -5.93400000      7.34000000
H      0.29100000     -6.55400000      7.24500000
H      0.70900000     -5.14000000      6.90200000
O    -12.73500000     -6.58400000     -8.84900000
H    -13.10300000     -7.08700000     -9.57600000
H    -11.92900000     -7.04800000     -8.62100000
O     -2.96700000     -5.90200000    -16.05500000
H     -3.90200000     -5.73400000    -16.17300000
H     -2.53400000     -5.17600000    -16.50400000
O     -8.70100000     15.50200000     -4.17100000
H     -8.12400000     16.10500000     -4.64000000
H     -8.11100000     14.85200000     -3.79100000
O     -1.62500000     -8.86800000     -1.14300000
H     -2.07800000     -8.82500000     -0.30000000
H     -2.29900000     -9.14400000     -1.76300000
O     12.99200000    -13.04800000     -1.60800000
H     13.78000000    -13.35300000     -2.05800000
H     12.72800000    -12.26500000     -2.09100000
O      7.88500000      2.55300000      1.02700000
H      8.82600000      2.60000000      0.85600000
H      7.52000000      2.13900000      0.24500000
O      7.93100000      6.23900000    -10.38600000
H      7.95600000      7.16800000    -10.15600000
H      8.56500000      5.82900000     -9.79800000
O      6.16300000     16.25800000     -0.24700000
H      5.89400000     16.85700000     -0.94300000
H      6.81800000     16.74700000      0.25100000
O     -5.93800000     -4.75400000     13.35500000
H     -6.26700000     -5.57900000     12.99700000
H     -6.60100000     -4.10700000     13.11400000
O      0.67300000    -16.13700000     -8.17800000
H      1.05800000    -16.76800000     -8.78600000
H      0.78200000    -15.29000000     -8.61000000
O      2.83200000      5.31600000     -0.84300000
H      2.79200000      5.90800000     -0.09200000
H      3.42300000      5.75000000     -1.45900000
O    -16.15800000     -5.31000000     -3.92900000
H    -15.63100000     -5.01400000     -3.18700000
H    -16.05900000     -4.61900000     -4.58400000
O     -0.03000000     12.59000000    -10.42200000
H     -0.79700000     12.66900000     -9.85500000
H     -0.02300000     13.40100000    -10.93000000
O     14.19100000     -5.69400000     10.23600000
H     14.90200000     -6.20200000      9.84500000
H     13.55800000     -5.58300000      9.52700000
O      6.64400000      5.14400000      9.29100000
H      6.05400000      5.89400000      9.37000000
H      6.47100000      4.62000000     10.07300000
O     -2.56400000     10.42800000      6.26700000
H     -1.96100000     10.49400000      5.52600000
H     -2.83200000      9.50900000      6.27600000
O    -10.95400000     -2.62600000     -0.15200000
H    -11.31800000     -2.88500000     -0.99900000
H    -11.49000000     -1.88300000      0.12200000
O     -9.14500000     -9.23300000      3.94600000
H     -9.30100000    -10.11300000      4.28900000
H     -9.73400000     -8.67100000      4.45000000
O      2.90300000      1.50600000    -16.50900000
H      3.74500000      1.19700000    -16.84400000
H      2.67100000      0.87700000    -15.82600000
O     15.46500000      2.36100000     -2.14100000
H     14.71500000      2.91900000     -1.93400000
H     16.18000000      2.97400000     -2.31200000
O    -14.14800000     -2.78000000      5.34700000
H    -14.63900000     -2.51500000      4.56800000
H    -14.47000000     -2.20500000      6.04000000
O     -0.90600000     12.33200000     -3.83300000
H     -1.66200000     12.34200000     -3.24700000
H     -1.18600000     12.83900000     -4.59500000
O      5.92200000     -7.85700000     12.00500000
H      5.89600000     -8.76300000     12.31000000
H      5.07000000     -7.49700000     12.25100000
O     -4.31400000     -4.18900000     -8.89200000
H     -4.68000000     -4.05500000     -8.01800000
H     -3.86500000     -5.03200000     -8.83700000
O      5.30400000     12.60900000     -8.33100000
H      5.92300000     11.89100000     -8.46400000
H      4.44300000     12.19000000     -8.35500000
O      8.83000000    -10.80100000     -0.51600000
H      8.21900000    -11.53000000     -0.62200000
H      9.01100000    -10.77500000      0.42400000
O     10.23400000      8.66300000     -3.93700000
H     10.91900000      8.78000000     -3.27900000
H     10.71000000      8.48900000     -4.75000000
O     -4.19500000     11.98700000     -7.75600000
H     -4.41800000     12.16700000     -6.84300000
H     -4.27500000     11.03700000     -7.83900000
O      0.05200000    -16.38600000     -3.23400000
H     -0.41400000    -16.38000000     -4.07000000
H     -0.63600000    -16.49200000     -2.57700000
O    -11.28900000      6.63300000     -2.67800000
H    -12.11400000      6.44000000     -2.23400000
H    -11.46400000      6.44900000     -3.60100000
O    -10.10200000    -10.61800000      9.38600000
H    -10.83100000    -10.15800000      9.80300000
H     -9.97000000    -11.39700000      9.92700000
O     -9.55500000     -1.60500000    -12.66200000
H    -10.12700000     -0.84300000    -12.75000000
H     -9.98800000     -2.15600000    -12.01100000
O     -5.01700000     -4.73100000    -12.65000000
H     -5.42100000     -3.93300000    -12.30900000
H     -5.72100000     -5.17100000    -13.12700000
O     -2.60500000      9.72100000      0.84200000
H     -3.20300000      9.00100000      0.64000000
H     -1.74200000      9.30900000      0.88900000
O     -4.09000000    -11.29200000      2.12100000
H     -4.17600000    -12.05000000      2.69900000
H     -4.40800000    -11.60100000      1.27200000
O    -12.77100000      1.92000000      0.78800000
H    -12.03900000      1.78700000      0.18500000
H    -13.52800000      1.55600000      0.32900000
O     -3.70100000    -11.79500000     -5.80700000
H     -4.07700000    -11.54700000     -4.96300000
H     -3.38800000    -10.97100000     -6.18000000
O     -7.05700000      9.28000000     -9.07900000
H     -7.32400000     10.18100000     -9.26500000
H     -6.14100000      9.35300000     -8.81100000
O    -12.53500000     -4.72100000     10.51000000
H    -12.91500000     -3.87800000     10.26300000
H    -13.09900000     -5.04000000     11.21500000
O    -13.37100000      4.56600000     -8.23400000
H    -13.30700000      5.51900000     -8.16600000
H    -13.17700000      4.25000000     -7.35100000
O      9.10700000     -9.51500000      7.50000000
H      8.42800000     -9.07900000      6.98400000
H      9.44800000     -8.82900000      8.07500000
O      8.95500000     -2.38100000      1.00700000
H      8.87800000     -3.17400000      1.53800000
H      8.67500000     -1.67500000      1.58900000
O    -13.63300000     -2.82300000     -5.65200000
H    -12.98400000     -3.39500000     -6.06000000
H    -13.57300000     -2.00400000     -6.14300000
O      6.53600000      1.36300000    -10.96100000
H      7.30300000      1.04300000    -10.48600000
H      5.93200000      1.64900000    -10.27600000
O      6.61500000      8.09200000    -15.63200000
H      5.95000000      7.66700000    -15.09100000
H      6.24300000      8.09000000    -16.51400000
O     -0.72400000      9.73400000     11.05500000
H     -1.25700000     10.50600000     11.24400000
H      0.12900000      9.93100000     11.44200000
O    -12.87600000      4.86900000     11.64900000
H    -13.28700000      5.65100000     12.01700000
H    -11.97700000      4.89500000     11.97600000
O      2.84600000     13.62600000     -0.90800000
H      3.48300000     13.22000000     -1.49600000
H      2.00700000     13.24100000     -1.16100000
O      6.96500000     12.68100000      8.65800000
H      6.72400000     13.49500000      9.10000000
H      7.15200000     12.06800000      9.36900000
O      2.81600000      1.11600000      8.85500000
H      1.99800000      0.84600000      9.27200000
H      3.27300000      1.62000000      9.52800000
O      7.19400000     14.99700000     -2.64700000
H      6.43100000     14.82500000     -3.20000000
H      6.83800000     15.45100000     -1.88300000
O     -5.29700000      5.90100000     -3.59300000
H     -5.48900000      5.71500000     -2.67400000
H     -5.43000000      5.06500000     -4.03900000
O    -14.15100000      4.23200000     -2.69900000
H    -14.20900000      5.09400000     -2.28800000
H    -13.25500000      4.18600000     -3.03400000
O     -7.85600000      7.00400000    -10.78700000
H     -8.03500000      7.90800000    -10.52900000
H     -6.90400000      6.96600000    -10.87800000
O     -3.84800000      7.17400000     -7.03100000
H     -3.98100000      6.32900000     -7.46000000
H     -2.90100000      7.22900000     -6.89900000
O     -6.76200000      0.24200000     10.24300000
H     -5.94400000     -0.24900000     10.31800000
H     -7.25100000     -0.21000000      9.55600000
O    -10.74100000      3.51500000      4.50000000
H    -10.68800000      4.38900000      4.11300000
H     -9.88900000      3.38600000      4.91700000
O     11.23700000      5.80600000      1.13200000
H     11.47100000      5.82600000      2.06000000
H     11.31900000      4.88500000      0.88500000
O     -3.26500000      3.91400000    -15.16000000
H     -2.75700000      3.16100000    -14.86000000
H     -3.04000000      4.00200000    -16.08600000
O    -14.77400000      7.67300000      4.19900000
H    -15.63600000      7.32100000      3.97800000
H    -14.15800000      7.00300000      3.90200000
O      8.79800000    -13.43800000     -6.72600000
H      8.14100000    -14.13400000     -6.74400000
H      9.63000000    -13.89700000     -6.61000000
O      6.79200000      1.28600000      5.09200000
H      6.43300000      0.47400000      4.73400000
H      6.12800000      1.58900000      5.71000000
O     12.57400000     -2.29400000     -6.51700000
H     13.02100000     -3.09700000     -6.78600000
H     12.30900000     -2.46000000     -5.61200000
O    -16.55700000     -3.24700000     -1.44800000
H    -16.94800000     -2.55300000     -1.97900000
H    -17.26100000     -3.88500000     -1.33100000
O    -11.39500000     -9.53800000     -8.04400000
H    -10.74900000     -8.84000000     -7.93400000
H    -11.94900000     -9.47600000     -7.26600000
O     -9.15600000     -5.72800000    -13.26100000
H     -9.45000000     -5.42800000    -12.40100000
H     -9.95900000     -5.79500000    -13.77900000
O     -5.60100000    -11.07200000     -3.61400000
H     -4.76400000    -10.66700000     -3.38500000
H     -6.26000000    -10.47200000     -3.26500000
O      0.01100000      3.54200000     -8.89800000
H     -0.58600000      4.14400000     -9.34200000
H     -0.53100000      3.11400000     -8.23500000
O      4.53400000     -8.13700000     -2.18900000
H      4.09900000     -7.30800000     -2.39200000
H      4.89400000     -8.42900000     -3.02700000
O     -1.08800000    -12.17000000     -9.71000000
H     -0.44800000    -12.68400000     -9.21700000
H     -1.93500000    -12.43200000     -9.34800000
O     10.31400000      6.23700000     10.10600000
H      9.59900000      6.11300000     10.73000000
H     10.55600000      7.15800000     10.20000000
O    -14.72100000      2.32900000      8.67300000
H    -13.96000000      2.49300000      8.11700000
H    -14.85600000      3.15100000      9.14400000
O     16.65800000      6.28100000     -1.07800000
H     16.76700000      5.33000000     -1.07400000
H     17.37800000      6.60200000     -1.62100000
O     11.62800000     -3.73900000      2.59000000
H     12.30200000     -4.39300000      2.40700000
H     12.08400000     -2.90000000      2.52400000
O    -10.17100000      5.11700000     -0.82200000
H    -10.39600000      5.65600000     -1.58000000
H     -9.86800000      4.29000000     -1.19800000
O     -0.56400000     -4.50200000      5.78800000
H     -0.72900000     -5.19900000      5.15200000
H      0.20400000     -4.04400000      5.44800000
O    -13.10700000      7.09300000      8.50900000
H    -12.24400000      6.78600000      8.23000000
H    -13.27100000      7.86700000      7.97200000
O    -12.76300000    -10.40700000      5.22000000
H    -12.67700000    -10.97800000      5.98300000
H    -12.20100000     -9.65800000      5.41600000
O     -9.31100000     -4.39100000     -8.54600000
H     -8.59600000     -4.86700000     -8.96900000
H     -9.13700000     -3.47100000     -8.74700000
O      9.39900000      1.27700000      6.71500000
H      9.10100000      1.65300000      5.88600000
H      9.28100000      0.33300000      6.60600000
O     -0.63500000      6.87900000     10.45200000
H     -1.47800000      6.49200000     10.21700000
H     -0.84300000      7.78600000     10.67600000
O     -7.84400000     -3.29100000     12.14400000
H     -8.19900000     -2.98500000     11.30900000
H     -8.59200000     -3.69000000     12.58900000
O    -11.79800000     -2.65200000     -2.88800000
H    -11.16300000     -1.96100000     -3.07700000
H    -12.39400000     -2.64000000     -3.63700000
O     15.50800000      2.19600000     -8.19700000
H     15.02300000      1.41800000     -7.92300000
H     15.51800000      2.75800000     -7.42200000
O    -13.84400000     -7.72700000     -1.67200000
H    -13.28300000     -8.02700000     -0.95700000
H    -13.93500000     -6.78600000     -1.52700000
O      0.16200000      9.22000000      1.30900000
H      0.42200000      8.54000000      1.93000000
H      0.84600000      9.20600000      0.63900000
O    -10.52900000     15.35000000     -0.99200000
H    -10.13500000     15.86300000     -0.28600000
H     -9.79300000     14.87800000     -1.38400000
O      0.25900000      5.72600000     12.67900000
H     -0.16500000      5.83200000     11.82700000
H      0.85700000      4.98900000     12.55800000
O     -4.80900000     13.60800000     -2.60500000
H     -5.72600000     13.35900000     -2.72600000
H     -4.60600000     13.34400000     -1.70700000
O     -3.31600000     -4.35700000     -0.67100000
H     -4.12300000     -4.78100000     -0.37800000
H     -3.26400000     -3.55500000     -0.15100000
O     -6.62500000      4.55800000     14.20000000
H     -6.29100000      3.67700000     14.36600000
H     -7.35500000      4.65700000     14.81200000
O    -10.59400000      9.04600000     -0.23100000
H    -10.26700000      8.80200000     -1.09600000
H    -10.90100000      9.94700000     -0.33600000
O     -8.26700000     -3.01000000     -1.09100000
H     -7.50300000     -2.71500000     -0.59500000
H     -9.00400000     -2.88700000     -0.49200000
O     11.27600000      5.98500000     -1.80900000
H     10.61600000      6.02000000     -2.50100000
H     10.77600000      6.06700000     -0.99700000
O      2.79300000    -13.72900000     11.08600000
H      3.04200000    -14.45700000     10.51700000
H      2.86400000    -12.95400000     10.52800000
O     -0.47600000      6.73400000     -8.29000000
H     -0.69600000      5.85300000     -7.98600000
H     -0.95200000      6.82800000     -9.11500000
O      7.76400000     -9.66700000     10.30100000
H      7.47700000     -8.79000000     10.04600000
H      6.96600000    -10.10200000     10.60100000
O      7.23100000     15.14900000      6.34700000
H      7.60900000     15.25200000      7.22000000
H      7.04900000     16.04300000      6.05700000
O     12.43100000      2.22400000     -5.71800000
H     13.01100000      1.85400000     -5.05200000
H     11.84300000      1.50500000     -5.94800000
O     -0.23500000     13.20600000      6.71500000
H      0.69700000     13.41800000      6.64800000
H     -0.38800000     12.57400000      6.01300000
O     -5.96200000     -5.39800000     16.15300000
H     -5.74400000     -4.60400000     16.64000000
H     -5.68900000     -5.21100000     15.25500000
O      3.73200000     -2.25600000      6.50000000
H      4.22800000     -2.75600000      7.14900000
H      4.09600000     -1.37300000      6.55000000
O     -2.84500000    -15.40900000     -4.27600000
H     -2.26100000    -15.92000000     -4.83600000
H     -3.46500000    -15.00500000     -4.88200000
O     17.44900000      0.29300000     -3.35500000
H     16.97300000     -0.12700000     -4.07100000
H     17.32800000     -0.29400000     -2.60900000
O      4.86800000      5.44600000      3.58700000
H      5.12700000      6.21700000      4.09300000
H      5.65800000      4.90600000      3.55300000
O     -0.62100000     -5.82900000     17.10700000
H     -0.81400000     -4.98000000     16.70900000
H     -0.56000000     -5.64600000     18.04500000
O     -3.63000000      3.30000000     -1.03400000
H     -2.95900000      3.62200000     -0.43100000
H     -3.37300000      3.65000000     -1.88700000
O      1.35100000      5.55700000    -13.54700000
H      1.56500000      4.77300000    -13.04200000
H      1.88600000      6.24800000    -13.15600000
O      1.03800000     -6.11400000    -10.54400000
H      0.23500000     -6.00800000    -10.03300000
H      0.75200000     -6.53000000    -11.35700000
O    -12.75200000    -10.23200000     -5.70000000
H    -12.47900000    -11.05200000     -5.28700000
H    -12.84000000     -9.61600000     -4.97200000
O    -14.74000000      5.65900000      2.40600000
H    -13.91500000      5.53200000      1.93800000
H    -15.40100000      5.26500000      1.83700000
O     -5.67600000      3.12000000      3.33900000
H     -4.96200000      2.49200000      3.22700000
H     -5.25400000      3.90000000      3.70100000
O      3.51000000     -1.00500000     -8.07500000
H      3.55500000     -0.79500000     -7.14200000
H      3.37300000     -0.16100000     -8.50500000
O     10.61500000      5.76800000    -13.48500000
H      9.82300000      5.24100000    -13.38600000
H     10.31700000      6.67200000    -13.37900000
O    -13.58000000      6.53700000     -1.13900000
H    -13.61200000      7.43500000     -0.80700000
H    -13.44400000      5.99800000     -0.35900000
O     -8.44600000    -14.80500000      4.04400000
H     -7.83100000    -15.13900000      3.39100000
H     -7.89200000    -14.36600000      4.69100000
O      6.50500000     10.78400000     -1.58400000
H      5.80700000     11.33800000     -1.93300000
H      6.62400000     10.10300000     -2.24600000
O     -6.56000000     14.17800000      8.56500000
H     -5.82900000     13.64800000      8.88300000
H     -6.60500000     13.98600000      7.62900000
O     10.24500000      0.10900000     -5.81100000
H     10.52400000     -0.64700000     -5.29500000
H      9.55300000      0.51400000     -5.28800000
O     -5.16400000     -8.63500000     -0.75300000
H     -4.54400000     -8.46700000     -0.04400000
H     -5.94600000     -8.96900000     -0.31300000
O     -1.73800000      4.42700000      8.06300000
H     -1.00900000      4.35900000      7.44700000
H     -1.45900000      3.91500000      8.82200000
O      3.75300000      7.29700000     14.74700000
H      4.08600000      6.96000000     13.91500000
H      2.87800000      7.62400000     14.54100000
O      1.07000000    -13.35400000     -8.72700000
H      1.80200000    -13.41400000     -9.34200000
H      1.48500000    -13.24800000     -7.87100000
O      7.54600000     -5.60000000     -2.23500000
H      8.34400000     -5.66200000     -1.71000000
H      7.68300000     -6.22100000     -2.95100000
O      6.64200000     -6.79000000      9.28500000
H      6.90700000     -5.94500000      9.64800000
H      6.32800000     -7.28700000     10.04000000
O     -7.16900000    -10.90000000     10.22300000
H     -8.11900000    -10.98500000     10.29800000
H     -6.86600000    -10.79100000     11.12400000
O     -7.19400000     -6.10200000      8.53900000
H     -6.29500000     -6.10200000      8.21100000
H     -7.73000000     -5.91100000      7.76900000
O    -11.69600000     -1.44000000      8.85300000
H    -12.61600000     -1.70000000      8.91400000
H    -11.45100000     -1.63700000      7.94900000
O     -0.12200000      0.77600000     11.43500000
H     -0.11100000     -0.06600000     11.89000000
H     -0.11100000      1.42800000     12.13600000
O     10.79200000      3.04500000    -10.82400000
H     10.48500000      2.39200000    -10.19600000
H      9.99500000      3.36400000    -11.24800000
O    -11.07400000      9.35300000     -3.03600000
H    -10.86200000      8.42000000     -3.07100000
H    -11.77400000      9.46500000     -3.67900000
O     -1.98200000      3.16900000     17.57700000
H     -2.11500000      4.04100000     17.20500000
H     -1.05200000      2.98900000     17.43800000
O     -0.27300000      7.86300000    -11.30700000
H      0.62500000      7.77900000    -10.98400000
H     -0.18300000      8.31100000    -12.14800000
O     -4.03900000      0.05400000    -16.27100000
H     -4.68600000      0.48500000    -16.83000000
H     -4.47900000     -0.73800000    -15.96300000
O     -6.55800000     -3.59800000      5.04200000
H     -6.37400000     -2.65900000      5.01400000
H     -7.38900000     -3.69400000      4.57600000
O      2.11800000     -0.48000000     -5.91700000
H      1.47000000     -1.02200000     -6.36800000
H      1.60300000      0.20200000     -5.48700000
O     11.17400000     -3.32100000     12.54200000
H     11.11900000     -2.78400000     11.75200000
H     10.63700000     -2.85800000     13.18500000
O     -0.11600000      4.77900000     -4.60100000
H     -0.46200000      5.07800000     -5.44200000
H     -0.88200000      4.73600000     -4.02800000
O      0.29800000     -0.08900000    -13.99900000
H     -0.11200000      0.40800000    -13.29100000
H      1.22000000      0.16500000    -13.96800000
O    -14.60500000      3.57300000      4.71200000
H    -14.65700000      4.37800000      4.19600000
H    -14.90800000      3.82800000      5.58400000
O     -0.44300000     -3.49900000    -10.25800000
H      0.26700000     -3.07000000     -9.78000000
H     -0.58400000     -4.32200000     -9.79000000
O     -6.68800000     -3.38300000     -7.00500000
H     -7.27600000     -3.40000000     -7.76000000
H     -6.76500000     -4.25600000     -6.62100000
O      5.85100000    -12.27400000      1.84500000
H      5.92300000    -12.35600000      2.79600000
H      5.47100000    -11.40700000      1.70700000
O     -1.17900000    -12.70200000     13.48700000
H     -0.85400000    -12.58700000     12.59400000
H     -0.61600000    -12.14300000     14.02200000
O      8.67300000     -1.46600000      7.45800000
H      8.41600000     -2.25000000      6.97300000
H      7.89200000     -1.22400000      7.95500000
O      9.45100000      4.97300000     -8.55400000
H     10.35600000      5.04600000     -8.85800000
H      9.41800000      4.13000000     -8.10100000
O    -15.42300000      2.26400000     -1.34000000
H    -14.99400000      3.00500000     -1.76700000
H    -16.14200000      2.03200000     -1.92700000
O     -5.84900000      1.65100000     14.34500000
H     -6.32200000      1.53700000     15.17000000
H     -6.46700000      1.36000000     13.67400000
O     -9.28200000      3.69600000    -12.82400000
H     -8.50100000      3.24700000    -12.50200000
H     -9.04300000      3.99300000    -13.70200000
O     13.20700000     -1.57900000      2.90800000
H     12.68100000     -0.85700000      2.56500000
H     14.04700000     -1.17800000      3.13200000
O     -0.85400000     -5.36000000     -6.10300000
H     -0.76600000     -5.03900000     -5.20600000
H     -0.06400000     -5.87900000     -6.25100000
O      6.30300000    -14.84100000     -6.53700000
H      6.53200000    -14.99300000     -7.45400000
H      6.09700000    -15.71000000     -6.19400000
O     -2.62800000      5.65100000     16.28200000
H     -3.56700000      5.82600000     16.34900000
H     -2.23500000      6.51000000     16.13000000
O    -12.49500000      9.06900000     -5.45400000
H    -12.73100000      8.17800000     -5.71300000
H    -11.92400000      9.37900000     -6.15700000
O      2.85700000      2.47200000     -5.66000000
H      3.03800000      2.64700000     -6.58400000
H      3.54900000      1.86900000     -5.39000000
O    -10.83400000     -2.04100000     11.32800000
H    -10.57900000     -2.92700000     11.58500000
H    -11.28000000     -2.15400000     10.48800000
O    -11.84900000    -14.10400000     -0.17100000
H    -11.99500000    -14.65800000      0.59500000
H    -11.49000000    -13.29200000      0.18600000
O     -2.78800000      8.85500000    -11.16200000
H     -3.04400000      8.45900000    -11.99500000
H     -1.85200000      8.67000000    -11.08600000
O     -0.13500000     -2.51500000     -5.00600000
H     -0.19300000     -3.25600000     -4.40300000
H     -0.61900000     -2.79900000     -5.78100000
O     11.19900000     -5.79000000     -7.11400000
H     10.63400000     -5.92000000     -6.35200000
H     11.12300000     -6.60500000     -7.61000000
O     11.70200000     -5.09500000     -1.89900000
H     11.41700000     -4.23400000     -1.59400000
H     11.09800000     -5.71000000     -1.48300000
O     -9.75200000      7.90100000      4.63000000
H    -10.31200000      7.36400000      4.06900000
H     -8.98900000      7.34900000      4.80500000
O     -6.01500000      8.72100000      6.30500000
H     -5.93600000      9.13900000      5.44800000
H     -5.11400000      8.51000000      6.55300000
O     13.77700000     -1.67700000     -0.17100000
H     14.22900000     -1.82700000     -1.00100000
H     12.84700000     -1.75000000     -0.38700000
O      7.28000000      7.85000000     14.81300000
H      8.11900000      7.47500000     14.54600000
H      7.03500000      8.42900000     14.09200000
O    -15.12400000     -5.54700000     -8.57600000
H    -14.16900000     -5.57700000     -8.52100000
H    -15.41200000     -6.38300000     -8.21100000
O     11.48800000     -2.16200000      8.66700000
H     11.42500000     -1.61700000      9.45200000
H     10.67100000     -1.99700000      8.19500000
O     -0.88100000     -5.83200000     -8.68000000
H     -0.97700000     -5.35000000     -7.85800000
H     -1.53900000     -6.52500000     -8.63000000
O      0.92200000    -11.97300000     -0.30000000
H      1.85200000    -11.93000000     -0.52300000
H      0.69300000    -12.89600000     -0.40400000
O      4.89900000    -16.22200000      1.16300000
H      4.48200000    -15.41600000      1.46700000
H      4.24100000    -16.90200000      1.30800000
O    -12.93600000     -0.97400000    -12.37600000
H    -12.36300000     -0.51100000    -12.98600000
H    -13.77000000     -0.50600000    -12.42700000
O      3.28700000     16.50100000     -0.83400000
H      4.17800000     16.51300000     -0.48500000
H      3.04700000     15.57400000     -0.84500000
O      3.55700000     -9.33700000     -7.33500000
H      3.07200000    -10.13800000     -7.53700000
H      3.00900000     -8.63200000     -7.68100000
O     13.85100000      4.51500000     -1.13200000
H     12.95000000      4.82800000     -1.21400000
H     14.37600000      5.31300000     -1.05800000
O     -7.06800000      4.76500000    -14.20900000
H     -6.93600000      4.62400000    -15.14700000
H     -6.35000000      5.34200000    -13.95000000
O      4.79600000     13.09800000      6.62500000
H      5.40300000     13.71100000      7.04000000
H      5.35400000     12.39000000      6.30200000
O     -1.41900000     -6.99900000      7.46300000
H     -2.30000000     -6.95400000      7.09200000
H     -1.54100000     -6.81000000      8.39400000
O     -4.68400000      1.04100000      5.20900000
H     -5.12200000      1.86500000      5.42100000
H     -4.30000000      0.75300000      6.03700000
O      2.41600000    -14.96700000      5.90900000
H      3.18500000    -15.37700000      6.30300000
H      1.97200000    -14.53800000      6.64000000
O    -11.54100000      8.95200000     10.48100000
H    -12.45400000      8.89900000     10.20000000
H    -11.06600000      8.39900000      9.86000000
O     10.40900000      2.82100000      3.56800000
H     10.17700000      2.87500000      2.64100000
H      9.82000000      3.44000000      3.99900000
O    -13.00200000     -8.00900000      1.25800000
H    -12.62400000     -8.86200000      1.04300000
H    -13.65100000     -8.19900000      1.93500000
O      6.42300000     -7.79400000      2.17500000
H      5.97000000     -7.49600000      2.96400000
H      6.30300000     -7.08200000      1.54600000
O     -1.75000000      3.26700000      3.88700000
H     -2.24900000      2.58600000      3.43600000
H     -2.40100000      3.73500000      4.40900000
O      9.81000000     -3.91700000    -11.80300000
H      8.86600000     -3.75800000    -11.80500000
H     10.04100000     -4.00300000    -12.72800000
O     -1.29200000      5.24900000    -10.68100000
H     -1.95100000      4.86900000    -11.26200000
H     -1.04400000      6.07100000    -11.10600000
O      5.13400000     -1.19900000     -2.54300000
H      4.99100000     -0.55300000     -1.85200000
H      5.68700000     -1.86600000     -2.13600000
O    -14.84100000      4.07900000     -5.35600000
H    -14.86600000      4.05000000     -4.40000000
H    -15.11100000      3.20200000     -5.63000000
O      4.94900000     -2.92200000      8.71100000
H      4.16600000     -2.46700000      9.02000000
H      5.67100000     -2.50700000      9.18400000
O     -2.93700000     -9.45500000     -6.64400000
H     -3.24300000     -8.64400000     -6.23800000
H     -1.99400000     -9.32800000     -6.75300000
O     -2.35500000      4.56500000     13.74400000
H     -2.49700000      5.15000000     14.48900000
H     -2.24100000      5.15200000     12.99700000
O      7.32200000      5.54500000      6.81100000
H      6.81800000      5.32900000      7.59600000
H      8.20300000      5.73100000      7.13500000
O      0.38800000      9.69100000      4.36900000
H      0.75800000      9.08800000      3.72400000
H      0.12900000     10.45800000      3.86000000
O     -3.50200000      4.10800000    -12.36500000
H     -3.45000000      4.16900000    -13.31900000
H     -3.24300000      3.20800000    -12.16800000
O     16.33100000      2.05100000      2.38700000
H     15.78100000      1.67900000      1.69800000
H     15.75200000      2.65100000      2.85800000
O      5.59600000      4.97800000    -12.92000000
H      5.15200000      5.64700000    -13.44100000
H      5.90400000      5.44500000    -12.14400000
O    -12.38800000    -12.14300000     -3.72200000
H    -11.74100000    -11.73200000     -3.14900000
H    -12.11100000    -13.05800000     -3.77900000
O      1.83200000     -8.49800000    -16.08200000
H      1.89000000     -8.57900000    -15.13000000
H      0.98800000     -8.07200000    -16.23500000
O     -6.97600000     -5.64300000     -9.22200000
H     -6.25800000     -5.65800000     -9.85400000
H     -7.26300000     -6.55500000     -9.16300000
O      2.56800000      9.32300000    -11.10400000
H      2.57800000      9.53900000    -10.17100000
H      3.20800000      8.61700000    -11.19300000
O     11.22100000      2.70900000      8.07800000
H     11.85000000      1.99400000      7.98300000
H     10.42100000      2.38100000      7.66700000
O     -7.19200000      9.11500000     10.36700000
H     -6.23900000      9.10500000     10.27900000
H     -7.34600000      9.04100000     11.30900000
O     13.64900000      0.85300000    -11.74800000
H     14.01800000      0.73800000    -10.87300000
H     14.40000000      1.08100000    -12.29600000
O     -8.43900000     -9.18700000      7.46000000
H     -8.04900000    -10.01000000      7.16600000
H     -8.84700000     -9.40200000      8.29900000
O     -7.08700000      0.59000000    -14.00000000
H     -7.40400000      0.79600000    -14.87900000
H     -7.48200000     -0.25800000    -13.79500000
O     -6.41500000     10.83000000     -4.91300000
H     -6.26800000      9.96500000     -5.29400000
H     -7.28400000     10.77300000     -4.51700000
O    -10.00500000     -4.12700000     13.63900000
H    -10.80900000     -4.29500000     14.13000000
H     -9.40100000     -4.81200000     13.92700000
O      5.50700000     -1.22500000    -12.81600000
H      5.91300000     -0.36000000    -12.87100000
H      4.79300000     -1.11400000    -12.18800000
O      0.22600000     -9.17000000     -9.37800000
H      1.04600000     -9.62500000     -9.57200000
H     -0.45700000     -9.79300000     -9.62500000
O      3.42400000    -11.97300000     -1.04100000
H      3.74500000    -12.70600000     -1.56600000
H      4.18600000    -11.40200000     -0.93500000
O      4.58600000      8.80600000     -2.76400000
H      5.39500000      8.40800000     -2.44300000
H      4.10800000      8.08400000     -3.17100000
O      0.47200000    -11.25000000     15.16300000
H      0.96200000    -10.91400000     15.91300000
H      0.43400000    -10.51400000     14.55200000
O      2.20300000      6.01600000    -10.68500000
H      2.30200000      5.11100000    -10.98000000
H      1.66000000      5.95400000     -9.89900000
O     -8.87500000     10.79600000     -3.80400000
H     -9.67900000     10.27500000     -3.81400000
H     -8.83700000     11.15900000     -2.91900000
O     -2.40600000     16.78400000      0.61000000
H     -1.88200000     17.58500000      0.62200000
H     -1.81300000     16.11500000      0.26700000
O     12.48200000    -10.30300000     -7.97100000
H     12.90200000    -10.20700000     -7.11500000
H     13.02800000    -10.93800000     -8.43500000
O     -6.63900000    -14.48700000      6.00700000
H     -6.60400000    -13.86500000      6.73400000
H     -5.74600000    -14.82400000      5.93800000
O      9.23200000     -7.27900000      2.33000000
H      8.39700000     -7.72900000      2.20000000
H      8.99100000     -6.43100000      2.70300000
O    -12.72800000     -5.69400000      5.13100000
H    -13.21300000     -4.96700000      4.74000000
H    -13.22200000     -5.91400000      5.92100000
O     14.68500000      6.16500000      2.20500000
H     14.78300000      6.62600000      1.37200000
H     15.55200000      6.21100000      2.60800000
O     -4.93900000      0.48300000     -9.73000000
H     -4.41200000      0.01000000    -10.37400000
H     -5.18100000     -0.18100000     -9.08400000
O      6.51300000      3.53900000      3.26900000
H      6.75500000      3.17900000      2.41500000
H      6.38700000      2.77100000      3.82600000
O      0.22200000     15.12900000     -3.46000000
H      0.33100000     14.18900000     -3.60900000
H     -0.72500000     15.26800000     -3.49200000
O     10.09000000     11.43300000     -5.17300000
H      9.21100000     11.05500000     -5.16600000
H     10.07600000     12.08500000     -4.47200000
O     -3.66500000     -9.23100000     -2.96000000
H     -3.85400000     -8.46200000     -3.49900000
H     -4.25200000     -9.14600000     -2.20900000
O      1.12900000     -6.17500000     -1.66800000
H      0.46000000     -5.81700000     -1.08400000
H      1.22200000     -7.08700000     -1.39500000
O     13.70000000     -4.83500000     -7.50600000
H     14.21500000     -5.63300000     -7.38700000
H     12.79000000     -5.13400000     -7.49500000
O      1.64400000     17.17600000      3.41900000
H      1.66700000     16.41200000      2.84300000
H      2.42100000     17.68100000      3.17900000
O      2.73400000    -14.18900000      1.81600000
H      2.39300000    -14.33700000      0.93300000
H      2.36900000    -13.34300000      2.07500000
O     11.21000000    -11.02600000      6.68500000
H     11.53600000    -10.81400000      5.81100000
H     10.50800000    -10.39400000      6.83900000
O     -8.97800000      4.96100000     -4.05600000
H     -8.48700000      4.48300000     -4.72400000
H     -9.16200000      5.81100000     -4.45700000
O      4.86800000      7.68900000     -6.12200000
H      4.30400000      6.92500000     -6.24000000
H      5.75700000      7.34600000     -6.20700000
O    -16.02300000     -0.90000000     -8.66400000
H    -15.82900000     -0.01300000     -8.96600000
H    -15.24800000     -1.15800000     -8.16500000
O     -9.54300000      0.69800000      5.12100000
H     -9.19900000      0.28100000      4.33100000
H    -10.08500000      1.41600000      4.79600000
O     13.79400000     -2.66800000      5.69100000
H     14.72400000     -2.46000000      5.60800000
H     13.38300000     -2.22800000      4.94700000
O      4.87300000     -3.02500000      1.17100000
H      4.35000000     -3.55300000      0.56800000
H      5.72400000     -2.94300000      0.74100000
O    -11.23700000     -7.11200000     11.18900000
H    -11.58700000     -6.28000000     10.86900000
H    -10.28900000     -7.02800000     11.08400000
O     -7.18400000      6.38400000      5.05800000
H     -6.58900000      7.07200000      5.35500000
H     -7.03500000      5.65900000      5.66500000
O     -2.10600000     -9.08900000    -13.84800000
H     -2.92400000     -8.61200000    -13.98600000
H     -2.29400000     -9.68000000    -13.11900000
O      4.26500000     -9.86200000     -4.43200000
H      3.86300000     -9.55300000     -5.24400000
H      4.70800000    -10.67400000     -4.67800000
O      4.91700000    -15.06000000      4.14300000
H      5.34200000    -14.22300000      4.33300000
H      4.19700000    -14.83400000      3.55400000
O     -4.24100000    -10.52700000     -8.94900000
H     -3.67500000    -10.08000000     -8.31900000
H     -4.58100000    -11.28300000     -8.47000000
O     -6.25100000     13.57500000      5.87400000
H     -7.15100000     13.25100000      5.83400000
H     -5.74000000     12.92200000      5.39600000
O      5.96700000      0.97700000     -0.38400000
H      5.41700000      1.75700000     -0.31200000
H      5.86500000      0.53300000      0.45800000
O      7.44600000      0.56800000    -16.06700000
H      6.73600000      0.58700000    -16.70900000
H      7.61500000      1.48900000    -15.86900000
O    -14.46500000     -2.64200000      9.09100000
H    -14.56800000     -1.89800000      9.68500000
H    -15.34000000     -3.02500000      9.03300000
O     -0.81600000      9.54900000      8.40500000
H     -1.59700000      9.92000000      7.99600000
H     -0.88600000      9.79900000      9.32700000
O      7.42400000      0.37300000     -2.67300000
H      7.22900000      0.74200000     -1.81100000
H      6.69000000     -0.21500000     -2.85300000
O     15.77200000      0.63700000      6.65200000
H     15.23600000     -0.15500000      6.66400000
H     16.64800000      0.33000000      6.41800000
O      6.88200000     11.15800000      3.06100000
H      6.87700000     11.99700000      2.60000000
H      6.74300000     11.38900000      3.98000000
O     -5.31300000      3.06900000     -9.76700000
H     -5.26600000      3.23300000    -10.70800000
H     -5.26200000      2.11600000     -9.68700000
O     17.50800000     -3.81900000      4.09300000
H     16.62100000     -4.18000000      4.11000000
H     17.85600000     -3.99700000      4.96700000
O      6.89800000     -0.28300000      9.14400000
H      6.85700000      0.58800000      8.74900000
H      7.42400000     -0.16300000      9.93500000
O     -1.88700000     16.56000000     -5.65700000
H     -2.09100000     16.69900000     -4.73200000
H     -1.33800000     17.30700000     -5.89600000
O    -13.90100000      9.28800000     -0.18300000
H    -14.24600000      9.77300000      0.56600000
H    -12.95100000      9.31000000     -0.06600000
O      7.39700000      9.47300000     12.58700000
H      8.26800000      9.22100000     12.28000000
H      7.47300000     10.40800000     12.77900000
O      0.82000000    -11.86900000      2.37500000
H      0.66700000    -11.99100000      1.43800000
H      1.41800000    -11.12400000      2.42500000
O     -7.96300000     -2.12800000     -8.94900000
H     -7.07500000     -2.17200000     -9.30200000
H     -8.16400000     -1.19300000     -8.92300000
O      9.73700000      8.50100000      7.71200000
H      9.83200000      8.62300000      6.76800000
H      8.79300000      8.54200000      7.86600000
O     -3.25500000     -3.67000000     13.98500000
H     -4.10800000     -4.10600000     13.97200000
H     -3.14600000     -3.33100000     13.09600000
O      8.24700000    -14.60100000      5.15900000
H      7.69200000    -14.96400000      5.84900000
H      7.96000000    -15.04600000      4.36200000
O     16.20700000     -4.16600000      8.08300000
H     15.61900000     -4.89500000      8.27800000
H     15.64700000     -3.39000000      8.11900000
O     17.52400000     -3.04300000      1.38800000
H     16.79900000     -3.53600000      1.00400000
H     17.44800000     -3.19900000      2.32900000
O     -2.36700000      8.17000000     15.87100000
H     -3.16400000      8.36000000     15.37600000
H     -1.93800000      9.02000000     15.96900000
O    -11.06100000      9.88200000      6.06200000
H    -10.55800000     10.27000000      6.77900000
H    -10.49500000      9.19100000      5.71900000
O      9.28300000      2.09600000     -7.93300000
H      9.45200000      1.41700000     -8.58700000
H      9.74500000      1.79600000     -7.15100000
O    -10.72700000      6.03000000     -8.32400000
H    -10.55800000      5.25400000     -8.85800000
H     -9.86000000      6.31900000     -8.03900000
O     -0.35900000     -8.65300000     -6.79600000
H      0.39800000     -8.26400000     -6.35700000
H     -0.10700000     -8.69200000     -7.71800000
O     -8.17000000      8.35000000      8.07000000
H     -7.33400000      8.28800000      7.60700000
H     -7.94400000      8.70900000      8.92800000
O     -9.98800000     -5.67700000      4.32100000
H     -9.54900000     -6.06000000      5.08100000
H    -10.92000000     -5.72200000      4.53500000
O      4.95200000     -6.03800000    -12.15900000
H      5.04600000     -6.24000000    -11.22800000
H      4.92700000     -6.89300000    -12.58800000
O      2.99900000     10.37600000      1.97600000
H      2.95000000     11.32000000      1.82500000
H      2.65100000     10.25600000      2.85900000
O      2.37800000     11.65300000    -12.35400000
H      2.44700000     10.98800000    -11.66900000
H      2.61600000     12.47200000    -11.91800000
O     12.42700000      6.11500000      3.67600000
H     12.68800000      5.70200000      4.50000000
H     13.25200000      6.37800000      3.26800000
O     -3.27000000     11.34400000    -12.10500000
H     -3.21700000     10.43500000    -11.80900000
H     -3.94300000     11.73700000    -11.54800000
O     -1.57100000     -6.79300000     10.48400000
H     -1.54500000     -7.50500000     11.12200000
H     -2.40900000     -6.35900000     10.64200000
O      2.33900000     12.12300000     -8.77400000
H      1.76200000     12.34900000     -8.04500000
H      1.75400000     11.76400000     -9.44100000
O      1.92800000      8.81500000     -7.98300000
H      1.77200000      9.33000000     -7.19200000
H      1.65700000      7.92800000     -7.74900000
O     -1.17700000      5.81100000    -14.12500000
H     -0.23900000      5.81100000    -13.93300000
H     -1.27900000      5.15900000    -14.81900000
O      9.79900000     -6.80500000     -0.72300000
H      9.63800000     -6.93100000      0.21200000
H      9.72600000     -7.68200000     -1.09900000
O    -10.33400000    -11.81200000     -7.26600000
H    -10.58400000    -10.94800000     -7.59300000
H    -11.11200000    -12.35300000     -7.39800000
O     -7.25800000     13.83900000      1.39000000
H     -8.20600000     13.81100000      1.51600000
H     -6.97800000     14.63200000      1.84700000
O      9.28700000     13.83400000     -4.44300000
H      9.09300000     14.45500000     -5.14500000
H      8.83700000     14.19000000     -3.67700000
O     -2.88300000    -13.19900000     -2.53900000
H     -2.45100000    -12.44600000     -2.94300000
H     -2.97900000    -13.83100000     -3.25200000
O    -11.42900000      3.75800000     -3.51000000
H    -10.57200000      4.18400000     -3.51300000
H    -11.59400000      3.54600000     -4.42800000
O     -5.60200000     -4.82900000    -16.92100000
H     -6.05400000     -4.76800000    -16.07900000
H     -6.21800000     -4.45500000    -17.55100000
O    -14.53700000      4.06200000    -10.86300000
H    -14.15500000      4.52600000    -10.11700000
H    -15.32900000      4.55700000    -11.07200000
O     11.02200000     -1.43400000     -8.75100000
H     11.19500000     -2.31100000     -9.09400000
H     11.70000000     -1.29800000     -8.08900000
O     10.99600000     -2.45400000     -0.59800000
H     10.66700000     -1.84300000     -1.25700000
H     10.31500000     -2.47100000      0.07400000
O     15.11700000     -4.30400000      0.55400000
H     14.76600000     -4.37400000      1.44200000
H     14.59800000     -3.61200000      0.14500000
O     -8.71900000    -13.44900000     -2.32000000
H     -8.37300000    -13.29800000     -3.19900000
H     -9.37900000    -14.13200000     -2.43700000
O      4.36000000      6.74600000    -14.69500000
H      3.98100000      6.50500000    -15.54000000
H      3.87900000      7.53000000    -14.43100000
O      3.02000000     -1.06300000    -11.38000000
H      2.91800000     -2.00200000    -11.22600000
H      2.46600000     -0.64900000    -10.71700000
O     12.30000000      8.33800000     -1.97000000
H     12.16500000      7.39200000     -2.02900000
H     13.11600000      8.43300000     -1.47900000
O    -15.26000000      0.20200000      6.26700000
H    -16.15000000      0.50700000      6.09100000
H    -15.10000000      0.44300000      7.18000000
O     10.69900000      3.07100000     12.76400000
H     10.99200000      2.22000000     13.09000000
H     11.30200000      3.27300000     12.04800000
O     15.14400000     -6.78200000      4.51900000
H     14.86900000     -7.63900000      4.19200000
H     16.07400000     -6.89000000      4.71800000
O     -7.88200000     -7.85200000     -4.95100000
H     -8.42300000     -7.80800000     -4.16300000
H     -8.00700000     -8.74300000     -5.27900000
O     -9.16600000     -7.46800000     -2.65600000
H     -9.32500000     -6.52500000     -2.69700000
H     -9.47400000     -7.72500000     -1.78700000
O     -9.89200000      0.87200000      9.04900000
H    -10.04900000     -0.06900000      9.13000000
H     -9.19500000      0.94400000      8.39600000
O     -4.79200000      9.67900000      3.91200000
H     -3.95100000      9.47000000      3.50600000
H     -5.44500000      9.37100000      3.28400000
O     -4.55200000    -13.42400000      3.88200000
H     -5.05300000    -12.97800000      4.56500000
H     -5.18300000    -14.01000000      3.46600000
O      2.06500000      9.59000000     11.02300000
H      2.96600000      9.85500000     11.21100000
H      2.14000000      9.00600000     10.26900000
O    -13.80600000     -6.04000000      8.06800000
H    -14.28700000     -6.85900000      8.18700000
H    -13.39900000     -5.87500000      8.91800000
O      7.82400000      0.13300000     11.82900000
H      7.05100000      0.49900000     12.25800000
H      8.40900000     -0.10200000     12.54900000
O     15.33100000     -9.94800000      0.75500000
H     14.67300000    -10.62200000      0.58500000
H     14.90400000     -9.12800000      0.50700000
O      3.27900000     -1.85800000    -16.81400000
H      3.16800000     -2.67100000    -17.30800000
H      3.97100000     -2.05500000    -16.18200000
O     14.87400000     -1.86900000      8.78400000
H     14.34000000     -2.24400000      9.48400000
H     15.08800000     -0.98800000      9.09200000
O     13.24800000      8.73700000     -7.81100000
H     13.52800000      9.36900000     -7.14800000
H     13.64100000      9.05400000     -8.62400000
O      2.28600000      3.40800000    -12.17900000
H      1.60400000      2.73800000    -12.23800000
H      3.10600000      2.92100000    -12.25700000
O     -8.74200000    -13.09600000      0.85500000
H     -8.71500000    -14.03500000      0.67400000
H     -7.87100000    -12.78000000      0.61100000
O     14.65600000      0.99500000      9.33600000
H     15.49200000      0.90900000      8.87800000
H     14.74800000      1.79600000      9.85300000
O      2.50100000      4.10700000      3.95800000
H      3.31200000      4.46400000      3.59300000
H      2.78200000      3.34700000      4.46700000
O    -10.91500000     -6.40300000     -5.27900000
H     -9.98700000     -6.31400000     -5.49600000
H    -11.29600000     -5.55300000     -5.49900000
O      5.87300000     -5.29700000      6.98900000
H      6.01600000     -5.98400000      7.64000000
H      5.89900000     -4.48300000      7.49100000
O      2.16300000    -15.57000000     -5.54500000
H      1.98400000    -15.56900000     -6.48500000
H      1.79500000    -14.74400000     -5.23000000
O    -11.04400000      9.87600000     -7.73400000
H    -10.14800000     10.11100000     -7.97500000
H    -11.50500000      9.80100000     -8.57000000
O     -1.32400000    -11.38400000     -3.87200000
H     -0.46000000    -10.98700000     -3.76000000
H     -1.71100000    -10.91100000     -4.60900000
O    -11.93400000      3.24500000    -12.38000000
H    -12.13600000      3.12300000    -11.45300000
H    -10.98700000      3.37900000    -12.40400000
O      3.31200000      9.40500000      8.68300000
H      3.12600000     10.33300000      8.54000000
H      2.80500000      8.95300000      8.00900000
O      3.70000000      5.57300000     12.25000000
H      3.75100000      6.20400000     11.53300000
H      2.88200000      5.10100000     12.09700000
O     -4.38200000      9.37300000     -8.41500000
H     -3.68900000      9.38500000     -9.07400000
H     -4.20500000      8.58900000     -7.89500000
O    -12.43900000    -10.51800000      1.01900000
H    -11.84000000    -11.09300000      1.49700000
H    -12.61200000    -10.98100000      0.19900000
O      1.22600000      4.82800000     16.38700000
H      1.47900000      5.59300000     15.87000000
H      0.65200000      5.17900000     17.06800000
O    -17.66800000     -5.74300000      2.31900000
H    -16.86300000     -5.67500000      1.80500000
H    -18.06300000     -6.56800000      2.03700000
O     -1.02600000     12.07800000      3.91900000
H     -0.39100000     12.70500000      3.57400000
H     -1.78200000     12.15800000      3.33700000
O      4.84000000     -6.61900000      4.11400000
H      4.12100000     -6.82600000      4.71100000
H      4.95300000     -5.67100000      4.19400000
O     -9.86200000     -7.24600000     -8.29200000
H     -9.11200000     -7.63800000     -8.74100000
H     -9.53500000     -6.40500000     -7.97100000
O      5.23200000      1.33800000     -5.37700000
H      5.40000000      0.40700000     -5.23200000
H      5.15900000      1.70800000     -4.49700000
O      3.50200000      2.98200000     -8.22500000
H      4.38100000      2.66700000     -8.43700000
H      3.38900000      3.76100000     -8.76900000
O      6.60100000     13.94900000     -6.20400000
H      7.30000000     14.33300000     -6.73200000
H      6.02500000     13.52500000     -6.84000000
O    -15.47700000     -5.52900000      0.70000000
H    -15.87300000     -5.89600000     -0.09000000
H    -14.68900000     -5.08400000      0.38800000
O     11.60200000     -3.32700000     -4.20500000
H     10.64900000     -3.32700000     -4.29900000
H     11.79500000     -4.12600000     -3.71500000
O     -7.34100000     -9.80700000      0.94400000
H     -7.97800000    -10.07200000      1.60800000
H     -7.23800000    -10.57900000      0.38900000
O      2.45600000     -0.19100000     16.19500000
H      2.41500000     -1.13300000     16.02900000
H      1.99800000     -0.07400000     17.02700000
O     -3.85900000     -9.69100000     12.84700000
H     -4.07700000     -9.56800000     13.77100000
H     -4.09100000    -10.60200000     12.66600000
O      4.70000000     -8.35900000    -13.38000000
H      3.79700000     -8.10900000    -13.57600000
H      5.11400000     -8.45500000    -14.23800000
O     -9.79100000     13.43400000      2.11700000
H    -10.70500000     13.33100000      1.85100000
H     -9.77000000     13.13400000      3.02600000
O     -3.58300000     -6.97400000     16.07400000
H     -3.07200000     -6.43800000     15.46700000
H     -2.99500000     -7.12200000     16.81500000
O      7.64800000      3.44500000    -15.85800000
H      6.91800000      3.48400000    -16.47500000
H      8.09600000      4.28400000    -15.96300000
O      9.64700000    -10.13500000     12.40600000
H     10.50600000     -9.96400000     12.02100000
H      9.04100000    -10.09400000     11.66700000
O      5.82300000     -1.75500000    -15.46600000
H      6.63600000     -1.26600000    -15.59900000
H      5.59200000     -1.59200000    -14.55200000
O     -8.60500000     -6.46300000     10.86300000
H     -8.00600000     -7.11800000     11.22300000
H     -8.20900000     -6.20900000     10.02900000
O      2.68100000     -7.17100000      5.63700000
H      2.20200000     -6.51600000      6.14400000
H      2.19000000     -7.98200000      5.76800000
O      3.39000000     -5.19800000     -0.01200000
H      2.53800000     -5.01900000     -0.41000000
H      3.19200000     -5.76800000      0.73100000
O     -6.58800000     -6.71600000    -14.13100000
H     -6.74300000     -7.08400000    -15.00000000
H     -7.45300000     -6.43600000    -13.83100000
O     -3.47900000     16.29800000      7.00100000
H     -3.86100000     16.32100000      6.12400000
H     -4.23200000     16.24200000      7.58900000
O     -3.20900000     -7.02600000     -5.63500000
H     -2.45400000     -6.50500000     -5.91100000
H     -3.43400000     -6.68100000     -4.77100000
O    -17.20500000     -0.00500000     -0.51200000
H    -16.74600000      0.64800000     -1.03900000
H    -17.65700000     -0.55500000     -1.15200000
O    -12.91400000      4.59600000      0.71300000
H    -12.13700000      4.78700000      0.18800000
H    -12.91000000      3.64300000      0.80800000
O      6.44500000      2.58100000     -7.93100000
H      7.39600000      2.47000000     -7.94900000
H      6.19900000      2.38600000     -7.02700000
O      8.94700000     13.32700000     -7.90200000
H      9.68000000     12.71400000     -7.96500000
H      9.19700000     13.92700000     -7.20000000
O      4.36500000      6.17900000     -2.95500000
H      4.30300000      5.90900000     -3.87100000
H      5.28100000      6.03000000     -2.72200000
O     14.96700000     -3.08400000     -2.42000000
H     15.76300000     -3.60200000     -2.53900000
H     14.72900000     -2.80300000     -3.30400000
O      3.40600000     -9.70200000     11.74600000
H      3.50000000     -8.97100000     12.35700000
H      4.07100000    -10.33200000     12.02300000
O     -5.35900000    -12.86200000      9.58700000
H     -6.11700000    -12.28500000      9.49300000
H     -4.66600000    -12.29500000      9.92400000
O     -6.29800000    -13.42300000    -10.95400000
H     -7.03200000    -14.03700000    -10.94400000
H     -6.62900000    -12.64500000    -10.50600000
O     16.50800000     -0.75700000     -6.01500000
H     16.83000000     -1.25000000     -6.77000000
H     15.58100000     -0.61200000     -6.20200000
O     -7.22500000     -9.27900000    -12.20300000
H     -6.35300000     -8.89400000    -12.11900000
H     -7.34000000     -9.41000000    -13.14400000
O      4.89000000     14.82600000     -4.01400000
H      4.13800000     15.36500000     -4.25700000
H      5.53400000     14.98800000     -4.70300000
O      9.96000000      5.63600000      7.35100000
H     10.52100000      4.87900000      7.52000000
H      9.73500000      5.96600000      8.22100000
O     -3.85800000     -3.14500000     -3.02200000
H     -4.58200000     -2.65500000     -2.63200000
H     -3.36900000     -3.48700000     -2.27400000
O     -8.56700000    -10.35300000     -5.81400000
H     -7.91200000    -10.52700000     -6.49000000
H     -9.24600000    -11.01000000     -5.96500000
O    -14.56600000     10.08200000      2.39000000
H    -14.32800000      9.24100000      2.78000000
H    -15.48100000     10.21100000      2.64000000
O     12.12200000     -5.88900000     12.11800000
H     11.76000000     -5.04700000     12.39200000
H     12.88500000     -5.66000000     11.58700000
O    -10.60700000    -11.41000000     -1.47500000
H    -10.34800000    -10.70500000     -0.88000000
H     -9.88100000    -12.03200000     -1.44000000
O      4.98200000     -0.34800000      1.88400000
H      4.91100000     -1.29800000      1.78200000
H      4.53500000     -0.16200000      2.70900000
O     -0.73000000     -3.79100000     15.04500000
H     -0.30500000     -4.44400000     14.48900000
H     -1.62800000     -3.74500000     14.71700000
O     -1.91300000     -2.70100000     -7.20200000
H     -2.07700000     -3.07900000     -8.06600000
H     -2.56300000     -3.11400000     -6.63300000
O     -3.72500000    -13.28100000    -12.16400000
H     -4.31600000    -13.09000000    -11.43500000
H     -4.23800000    -13.83900000    -12.74800000
O     -1.30300000     -1.55000000      9.69600000
H     -1.27500000     -1.55300000      8.73900000
H     -1.37000000     -0.62500000      9.93100000
O    -10.92100000      5.86800000      3.01400000
H    -11.81700000      6.08100000      2.75400000
H    -10.37800000      6.21600000      2.30700000
O     -0.92900000     -1.48000000    -11.95000000
H     -0.31500000     -1.50900000    -12.68300000
H     -0.58600000     -2.11800000    -11.32400000
O      2.69600000     -3.65900000    -11.39000000
H      2.14000000     -4.37100000    -11.07200000
H      2.78400000     -3.82500000    -12.32900000
O     -1.38000000      2.56800000      9.91500000
H     -0.87900000      1.82600000     10.25400000
H     -2.28700000      2.37000000     10.14500000
O     -3.42500000      6.27300000      9.66300000
H     -4.36400000      6.12200000      9.77100000
H     -3.08900000      5.45000000      9.30800000
O      6.73000000     -5.03900000     -7.87100000
H      6.66500000     -4.09900000     -8.04300000
H      6.37000000     -5.14700000     -6.99100000
O     -4.86500000     -1.28900000     -7.66900000
H     -4.25600000     -1.21600000     -6.93500000
H     -5.55800000     -1.86600000     -7.34900000
O     -7.55400000     13.33700000     -3.11900000
H     -8.00500000     13.07200000     -2.31800000
H     -7.65000000     12.58900000     -3.70800000
O      7.12200000     11.40600000     -4.76400000
H      6.25100000     11.09000000     -5.00600000
H      7.00000000     12.34000000     -4.59500000
O     -3.31300000     -8.71100000      1.16500000
H     -3.02700000     -8.04600000      1.79000000
H     -3.26200000     -9.53400000      1.65100000
O     -6.83100000      0.26900000     -2.56700000
H     -6.30500000      0.95000000     -2.98600000
H     -6.23800000     -0.14000000     -1.93700000
O     12.83300000     -9.71800000     -2.88500000
H     12.94900000     -8.79500000     -3.11200000
H     13.19700000     -9.79400000     -2.00300000
O      8.18600000     -0.10100000      2.49100000
H      7.71500000      0.73200000      2.47700000
H      7.99200000     -0.47200000      3.35200000
O      6.54400000     -9.82400000      3.90800000
H      6.67600000     -9.29300000      4.69300000
H      6.39100000     -9.18700000      3.21100000
O     16.05700000     -3.47000000     -7.56900000
H     16.42500000     -3.15300000     -8.39400000
H     15.21400000     -3.85200000     -7.81400000
O     -6.71200000      8.30900000      2.48200000
H     -6.70300000      7.47200000      2.94600000
H     -7.57300000      8.68000000      2.67200000
O     13.07800000     10.65200000     -5.81200000
H     12.16400000     10.93500000     -5.84100000
H     13.33200000     10.75600000     -4.89500000
O     -3.74500000      2.19800000     12.59500000
H     -4.28200000      1.90700000     13.33200000
H     -3.25900000      2.95000000     12.93400000
O      2.05700000    -12.53300000     -5.97400000
H      1.33200000    -12.78600000     -5.40100000
H      2.83200000    -12.58200000     -5.41400000
O     -6.44000000     -7.69200000     12.68500000
H     -5.70600000     -8.24500000     12.95100000
H     -7.21700000     -8.21900000     12.87100000
O      3.84100000      6.75000000      1.44500000
H      4.33200000      6.15000000      2.00700000
H      4.37300000      7.54500000      1.42000000
O      6.30200000    -10.56100000     12.68700000
H      7.18000000    -10.72900000     13.02900000
H      5.80400000    -11.34700000     12.91000000
O     -4.50800000      5.24600000     -8.68500000
H     -4.82400000      4.42400000     -9.06000000
H     -5.15700000      5.89700000     -8.95300000
O     14.83200000      3.61800000      3.87300000
H     14.28400000      4.23800000      3.39100000
H     14.21300000      3.10500000      4.39300000
O     11.67300000     -7.99900000     -8.76700000
H     12.20900000     -8.77900000     -8.62500000
H     11.58400000     -7.93900000     -9.71800000
O      5.76000000     -1.37300000     -5.69000000
H      6.59500000     -1.37500000     -6.15600000
H      5.24300000     -2.05300000     -6.12000000
O      9.66300000    -13.63500000      1.67600000
H      9.06900000    -14.33100000      1.95700000
H     10.03500000    -13.95500000      0.85400000
O      4.76200000      9.57300000     11.82900000
H      4.62800000     10.42900000     12.23500000
H      5.68400000      9.37400000     11.98800000
O     -1.04500000    -14.07600000      4.19400000
H     -0.63600000    -14.77000000      4.71100000
H     -1.93400000    -14.00900000      4.54300000
O     10.37600000     -6.83900000    -12.68800000
H      9.42500000     -6.85800000    -12.79400000
H     10.71900000     -7.07100000    -13.55100000
O    -16.54500000     -8.80200000     -1.04400000
H    -15.67600000     -8.59700000     -1.38900000
H    -16.42800000     -9.63000000     -0.57700000
O      0.40000000     17.75800000      5.73600000
H      0.21900000     16.85900000      6.00900000
H      0.93700000     17.66600000      4.94900000
O    -10.34000000      6.77900000      7.76500000
H    -10.07700000      6.23900000      8.51000000
H     -9.62100000      7.40100000      7.65400000
O     -3.26800000      1.32700000      3.00200000
H     -3.85400000      1.11700000      3.73000000
H     -2.65300000      0.59400000      2.97200000
O      1.25700000      4.06200000     10.39700000
H      1.40500000      4.79900000      9.80500000
H      0.50300000      3.60400000     10.02600000
O    -13.27900000     -0.95900000      2.48300000
H    -14.14500000     -1.16800000      2.83300000
H    -13.03300000     -0.14600000      2.92400000
O    -15.40400000     -0.95500000     -4.11900000
H    -16.29400000     -1.28100000     -3.98600000
H    -14.96900000     -1.64600000     -4.61900000
O     -4.41900000     12.59300000     -5.14100000
H     -5.05300000     11.87900000     -5.07300000
H     -4.59900000     13.14500000     -4.38000000
O      2.29700000     15.89400000     -5.44600000
H      2.03800000     15.72800000     -6.35200000
H      1.48800000     15.79900000     -4.94400000
O      1.87300000     -3.26900000      4.79700000
H      1.42500000     -2.51200000      4.42100000
H      2.47200000     -2.89700000      5.44400000
O     -0.83100000     -7.63600000    -15.68500000
H     -1.49700000     -6.95600000    -15.79400000
H     -1.28700000     -8.34600000    -15.23400000
O      4.96400000    -12.50100000    -10.82400000
H      4.60900000    -12.59600000    -11.70700000
H      5.35500000    -11.62800000    -10.81500000
O      7.99200000     -1.80900000     -7.34500000
H      8.93400000     -1.72000000     -7.48900000
H      7.59700000     -1.17500000     -7.94300000
O     -2.45400000     12.14700000     -0.70600000
H     -2.12200000     11.49900000     -0.08400000
H     -3.28400000     12.43800000     -0.32800000
O      1.60100000     11.74100000     -2.59500000
H      1.49900000     10.88900000     -2.17000000
H      0.83100000     11.82100000     -3.15900000
O     12.05000000     -7.02900000      6.82700000
H     12.52600000     -6.20600000      6.94200000
H     12.65800000     -7.59300000      6.35000000
O     -4.27100000     12.16900000      4.77800000
H     -3.69000000     11.95500000      5.50800000
H     -4.57400000     11.32000000      4.45600000
O      6.58800000     -5.63200000     -4.99900000
H      5.74400000     -5.19200000     -4.89500000
H      6.46400000     -6.48600000     -4.58600000
O     -4.64500000      7.87100000      0.73600000
H     -5.50200000      8.10500000      1.09400000
H     -4.84000000      7.24500000      0.03800000
O     -0.03700000     -1.68600000     16.92900000
H     -0.32900000     -2.57100000     16.71100000
H     -0.83900000     -1.16400000     16.93600000
O      2.80500000      0.78000000    -13.35000000
H      3.60200000      1.25700000    -13.58200000
H      3.08300000      0.17000000    -12.66600000
O      3.25200000     13.00200000      1.77800000
H      4.14800000     13.33800000      1.80700000
H      2.94600000     13.21000000      0.89500000
O    -11.05600000     -5.25300000    -11.49700000
H    -11.89000000     -5.71300000    -11.39700000
H    -11.12700000     -4.49900000    -10.91200000
O      0.57300000     -0.93300000     14.09400000
H      0.90100000     -0.67100000     14.95400000
H      0.13200000     -1.76800000     14.25000000
O      7.09900000      6.55800000     -2.49400000
H      7.42300000      7.40600000     -2.79600000
H      7.23600000      6.57400000     -1.54600000
O     10.85100000      3.12600000     -2.05600000
H     11.19200000      3.90800000     -2.48900000
H     10.27800000      2.72100000     -2.70700000
O      5.94400000     -9.92500000    -11.34300000
H      5.39300000     -9.42900000    -11.94800000
H      6.53800000     -9.27300000    -10.97100000
O      9.54300000      5.42600000     -3.90700000
H      9.84000000      4.87600000     -4.63100000
H      8.92800000      6.04000000     -4.30900000
O      9.90600000     -4.62200000      4.54500000
H     10.28900000     -4.15400000      3.80300000
H     10.65800000     -4.98100000      5.01600000
O     10.31100000      9.31200000     10.76900000
H     10.65600000     10.01100000     10.21400000
H     11.07100000      8.99800000     11.26000000
O     10.99900000      7.62700000     -6.81600000
H     11.75000000      8.03600000     -7.24700000
H     11.31000000      6.75600000     -6.57000000
O     -5.20300000      5.57400000     -0.73600000
H     -5.90800000      5.31800000     -0.14200000
H     -4.67500000      4.78200000     -0.83700000
O     -1.92600000    -12.21900000      7.04700000
H     -1.68900000    -12.07500000      6.13100000
H     -1.21300000    -12.75400000      7.39700000
O      6.58700000     -1.67800000      4.47300000
H      6.97300000     -2.42800000      4.92700000
H      5.70000000     -1.96200000      4.25400000
O      6.12500000    -16.01200000     -2.06400000
H      6.41000000    -16.38700000     -1.23100000
H      6.93800000    -15.76400000     -2.50500000
O    -10.89100000     -0.48900000     -9.04600000
H    -11.02000000      0.43700000     -9.25000000
H    -10.48300000     -0.48800000     -8.18000000
O    -13.08000000      7.36200000     -8.05700000
H    -12.15700000      7.11400000     -8.11000000
H    -13.41000000      7.24500000     -8.94800000
O      4.21300000      2.09000000     -2.96000000
H      4.24600000      2.62400000     -2.16600000
H      3.34200000      2.25300000     -3.32200000
O     -4.52100000      1.07200000     -4.19700000
H     -3.84600000      0.39700000     -4.13200000
H     -4.93300000      0.91700000     -5.04700000
O     12.39700000      5.35500000     -6.61400000
H     12.73000000      4.47800000     -6.42800000
H     12.42600000      5.42600000     -7.56800000
O     12.04500000      5.19200000     -9.55300000
H     11.65500000      4.64300000    -10.23300000
H     12.73400000      5.68000000    -10.00400000
O     -4.96700000     -2.29800000    -14.77100000
H     -5.75400000     -2.41000000    -14.23800000
H     -4.24600000     -2.53100000    -14.18600000
O     -2.42300000     -3.56700000    -17.59100000
H     -1.70000000     -3.06700000    -17.21400000
H     -3.21100000     -3.11800000    -17.28400000
O      3.29000000     -4.11500000     -8.77300000
H      3.77900000     -4.25700000     -9.58400000
H      3.23600000     -3.16300000     -8.69000000
O     12.45900000     -6.40900000      2.15700000
H     13.18000000     -6.67700000      1.58800000
H     11.91500000     -7.19300000      2.24000000
O      3.55500000     -2.49400000     14.70500000
H      3.28500000     -3.09500000     14.01100000
H      4.09100000     -1.83800000     14.25800000
O     -2.70100000     11.54600000     11.35800000
H     -2.88000000     12.44100000     11.07000000
H     -2.91000000     11.54900000     12.29200000
O    -13.63200000     -0.58300000     -0.39600000
H    -14.51100000     -0.71600000     -0.75000000
H    -13.67400000     -0.94100000      0.49100000
O      9.64700000     -1.22300000     -2.98000000
H      8.96200000     -0.74000000     -2.51800000
H      9.18000000     -1.91700000     -3.44400000
O     -7.03500000    -11.21100000      6.17800000
H     -7.13800000    -11.29100000      5.23000000
H     -6.16400000    -11.56600000      6.35600000
O     -5.56100000     -2.41500000    -10.74100000
H     -5.16000000     -3.00600000    -10.10400000
H     -4.82300000     -1.94800000    -11.13300000
O     -1.26900000     -9.35300000     11.71900000
H     -0.90800000     -9.03800000     12.54700000
H     -2.17100000     -9.59700000     11.92700000
O      3.30800000      9.04800000    -13.97400000
H      4.10700000      9.57500000    -13.98800000
H      2.74300000      9.48600000    -13.33700000
O     -3.56800000     -0.97600000    -11.71800000
H     -3.63500000     -0.31600000    -12.40800000
H     -2.63500000     -1.18500000    -11.67600000
O    -11.64500000     11.54400000     -0.24000000
H    -12.23800000     11.59500000     -0.99000000
H    -12.05600000     12.09200000      0.42800000
O      0.72800000     13.19200000     -6.40800000
H      1.10000000     13.87600000     -6.96600000
H     -0.19800000     13.42200000     -6.33200000
O     -9.31900000      6.84200000      1.07500000
H     -9.70100000      7.67200000      0.78900000
H     -9.43700000      6.25400000      0.32900000
O     10.59500000     -9.28500000      3.16600000
H     10.05700000     -8.49800000      3.07500000
H      9.96500000    -10.00600000      3.16900000
O      7.61600000      9.07400000     -3.39500000
H      7.57400000      9.83500000     -3.97500000
H      8.52700000      8.78400000     -3.44600000
O      8.38700000     -7.04800000     12.87800000
H      7.52000000     -7.37300000     12.63500000
H      8.99200000     -7.54900000     12.33100000
O      3.01500000     -3.00000000     12.04000000
H      2.52500000     -2.50300000     11.38400000
H      3.77600000     -3.33700000     11.56600000
O     -5.67800000      5.02900000      7.47700000
H     -5.77800000      4.12400000      7.77300000
H     -5.80700000      5.55500000      8.26600000
O      1.52000000     -6.60000000     -5.93000000
H      2.09200000     -6.56400000     -6.69800000
H      2.09300000     -6.38200000     -5.19500000
O      6.77800000    -13.12500000     -0.65300000
H      6.34000000    -13.93100000     -0.92500000
H      6.55600000    -13.03300000      0.27400000
O      2.54000000     -6.89900000      2.27400000
H      3.11700000     -6.95200000      3.03700000
H      2.29400000     -7.80700000      2.09700000
O      7.95500000    -15.67300000      2.45100000
H      7.10900000    -15.61700000      2.00800000
H      8.25300000    -16.56800000      2.28800000
O      9.60700000      7.12300000     13.45400000
H     10.44600000      7.39600000     13.08300000
H      9.43200000      6.27300000     13.05100000
O      8.13600000      6.40600000     -6.54800000
H      8.88100000      6.99200000     -6.41700000
H      8.40800000      5.82700000     -7.25900000
O     -5.29200000      7.96400000    -13.48300000
H     -5.83800000      8.73000000    -13.30700000
H     -5.64800000      7.59600000    -14.29200000
O      5.93500000     -5.80300000      0.33900000
H      5.04800000     -5.55400000      0.08100000
H      6.27500000     -6.29100000     -0.41100000
O     14.53600000      0.88400000     -4.29900000
H     14.14000000      0.32800000     -3.62800000
H     15.14600000      1.44300000     -3.81800000
O     -9.86700000      4.37600000      9.48000000
H     -9.20300000      3.81800000      9.88300000
H    -10.60300000      3.78800000      9.31100000
O      6.79700000     -2.88800000     -0.97800000
H      7.05600000     -3.75800000     -1.28200000
H      7.55300000     -2.57400000     -0.48100000
O     -3.65300000      9.97900000     -2.43200000
H     -3.39900000     10.82400000     -2.06100000
H     -4.56000000      9.85600000     -2.15100000
O      1.25700000      8.93900000      6.79500000
H      1.03600000      9.36800000      5.96900000
H      0.54700000      9.18300000      7.38900000
O     -1.28200000      0.58600000    -16.82100000
H     -1.47700000      1.06800000    -17.62500000
H     -2.14000000      0.33100000    -16.48100000
O      0.42400000      7.87600000    -15.70100000
H      1.19500000      7.34300000    -15.50700000
H     -0.15900000      7.73400000    -14.95500000
O     12.32000000     -6.93400000     -3.64800000
H     11.97700000     -6.35000000     -2.97200000
H     11.54800000     -7.20200000     -4.14700000
O      3.86600000      0.01700000      4.34000000
H      4.23000000      0.01600000      5.22500000
H      2.91900000      0.06500000      4.47000000
O    -12.36500000      6.16500000     -5.27600000
H    -12.74600000      5.38900000     -4.86600000
H    -11.93800000      5.83300000     -6.06600000
O      1.43100000     -7.28500000     16.05300000
H      1.99600000     -7.06800000     16.79500000
H      0.58100000     -6.91000000     16.28300000
O    -11.14700000      1.59200000     -1.23900000
H    -11.45600000      2.17900000     -1.92900000
H    -10.22600000      1.82600000     -1.12100000
O     -9.12300000     11.97400000     -1.32600000
H    -10.04000000     12.09100000     -1.07800000
H     -8.69600000     11.66000000     -0.52900000
O     -9.08100000     13.40700000      5.84800000
H     -9.95100000     13.46200000      5.45200000
H     -9.22100000     12.93500000      6.66900000
O      1.22500000     10.53500000     -5.88300000
H      1.93900000     10.64000000     -5.25400000
H      0.99000000     11.42900000     -6.13000000
O      2.53000000    -10.60600000    -10.27600000
H      3.45600000    -10.53000000    -10.50400000
H      2.26200000    -11.45000000    -10.64000000
O     -9.77400000     -4.80200000     -2.49000000
H    -10.29300000     -4.13800000     -2.94400000
H     -9.10300000     -4.30400000     -2.02400000
O     -6.36400000     14.79400000     -8.91600000
H     -6.64500000     15.65300000     -8.60000000
H     -6.45700000     14.21700000     -8.15800000
O      4.81400000      0.20200000      6.84700000
H      5.57700000      0.06800000      7.40900000
H      4.33200000      0.91600000      7.26500000
O      1.01800000     -8.94700000     -1.12800000
H      0.08200000     -8.74800000     -1.13200000
H      1.13700000     -9.55200000     -1.86100000
O    -10.16100000      5.21300000     12.53900000
H     -9.51100000      5.88700000     12.73700000
H     -9.70700000      4.60500000     11.95600000
O      9.00800000     -6.70500000      6.36800000
H      9.91700000     -6.80600000      6.65100000
H      9.05900000     -6.14000000      5.59700000
O      0.34300000    -10.47900000    -13.05700000
H      0.01500000    -11.12200000    -13.68600000
H     -0.33300000     -9.80100000    -13.03400000
O     -2.06600000     -6.62800000      2.64000000
H     -2.65600000     -6.02700000      3.09500000
H     -1.52100000     -7.00000000      3.33300000
O     -3.93400000      1.31800000      9.95500000
H     -3.93100000      0.36100000      9.91600000
H     -4.07200000      1.52000000     10.88000000
O     -9.20900000      3.64700000      1.99000000
H     -9.31000000      4.59700000      2.03800000
H     -9.51900000      3.33000000      2.83900000
O     -8.48200000      7.76900000    -13.43000000
H     -8.05800000      7.16100000    -14.03500000
H     -8.36100000      7.37200000    -12.56700000
O     -7.34600000     -8.31200000     -9.52400000
H     -7.29200000     -8.88200000    -10.29100000
H     -7.07600000     -8.86700000     -8.79300000
O      1.42100000     -5.02000000     13.41900000
H      1.83000000     -4.30400000     13.90500000
H      1.49400000     -4.75900000     12.50100000
O     -9.15900000      3.67900000     -7.32100000
H     -8.74300000      3.91000000     -8.15200000
H     -8.98700000      2.74400000     -7.21800000
O     -6.50800000     -0.82100000      4.54100000
H     -6.14400000     -0.02900000      4.93700000
H     -6.59400000     -0.60700000      3.61200000
O     10.19300000     13.16200000      0.58300000
H     10.35000000     14.10400000      0.51800000
H      9.28000000     13.05200000      0.32000000
O     -8.19300000      2.16500000     -4.41000000
H     -8.74000000      2.55400000     -3.72700000
H     -8.77400000      1.55300000     -4.86200000
O      5.56700000      0.25500000     17.13700000
H      5.01700000     -0.26600000     17.72200000
H      4.95800000      0.85400000     16.70600000
O      3.28800000      0.28700000     13.60700000
H      3.11200000     -0.20600000     14.40900000
H      2.42700000      0.41000000     13.20800000
O     -2.00300000      0.28000000     17.36600000
H     -1.88100000      1.22300000     17.25200000
H     -1.87000000      0.13300000     18.30200000
O     -2.92000000     -4.37500000      4.27800000
H     -2.37700000     -4.36400000      5.06600000
H     -3.70600000     -4.85800000      4.53500000
O     -1.72400000      0.91400000     -7.26100000
H     -2.08800000      0.15400000     -6.80600000
H     -0.91900000      1.11500000     -6.78500000
O      7.04900000      4.17400000     -4.86600000
H      7.09600000      4.71700000     -5.65200000
H      7.30200000      4.76100000     -4.15400000
O     -0.34500000      2.63900000     13.31300000
H     -0.14300000      2.35300000     14.20400000
H     -0.98400000      3.34300000     13.42700000
O      2.30600000    -13.08900000      8.02700000
H      3.14700000    -12.85400000      7.63400000
H      2.19500000    -12.46600000      8.74600000
O      5.13900000      2.28000000    -13.36300000
H      5.18300000      3.23200000    -13.45300000
H      5.82800000      2.06700000    -12.73400000
O     -3.44900000      7.75100000      6.95800000
H     -3.00900000      6.93800000      6.70900000
H     -3.77600000      7.58400000      7.84200000
O     -6.68100000     -7.73400000      3.82200000
H     -7.36600000     -8.26900000      3.42100000
H     -6.17300000     -8.35100000      4.34900000
O     -2.33500000     13.37800000     -9.02400000
H     -2.75000000     12.62200000     -8.60800000
H     -2.27000000     14.03000000     -8.32700000
O     -5.13700000     -9.24600000      5.75100000
H     -4.22000000     -9.11900000      5.51100000
H     -5.10600000     -9.77800000      6.54600000
O     -5.42800000      6.14300000    -11.55500000
H     -4.58700000      5.69600000    -11.65000000
H     -5.39700000      6.85100000    -12.19800000
O     -9.07900000      4.64400000    -10.15000000
H     -8.63800000      5.49300000    -10.19200000
H     -9.14000000      4.36000000    -11.06200000
O     -2.60800000    -15.95100000      2.35100000
H     -2.10700000    -15.13600000      2.34600000
H     -1.94800000    -16.63900000      2.26700000
O      0.04700000      2.02100000     -5.46800000
H     -0.54400000      2.55300000     -4.93500000
H      0.86700000      2.51500000     -5.48300000
O     -1.78100000      7.90100000     -1.74800000
H     -0.93500000      8.17300000     -2.10400000
H     -2.38700000      8.59200000     -2.01600000
O      1.77400000      1.32000000     -9.33000000
H      2.46300000      1.84800000     -8.92800000
H      1.03600000      1.92200000     -9.42800000
O     10.87700000    -12.28000000     -5.06200000
H     10.85400000    -12.97300000     -5.72200000
H     10.53300000    -12.69200000     -4.27000000
O      7.03200000      2.29400000      8.15700000
H      7.88800000      2.08200000      7.78500000
H      6.95500000      3.24300000      8.05500000
O     -3.61800000     -6.85600000     -8.93600000
H     -3.83300000     -7.78600000     -9.01200000
H     -3.43700000     -6.57800000     -9.83400000
O     -3.95100000     -6.14700000     -3.01600000
H     -3.84600000     -5.80700000     -2.12800000
H     -4.89800000     -6.20500000     -3.14100000
O    -11.25200000     11.15600000      3.61300000
H    -11.69900000     11.98200000      3.79900000
H    -11.20400000     10.71400000      4.46100000
O    -12.74000000      1.14900000     10.53800000
H    -12.08700000      0.64300000     10.05400000
H    -12.99200000      1.85100000      9.93800000
O      0.54100000     15.29500000     -8.07500000
H     -0.17100000     15.91800000     -7.92800000
H      0.76300000     15.39900000     -9.00100000
O     -9.83100000    -11.63400000      4.69300000
H     -9.45000000    -12.39100000      5.13700000
H    -10.53200000    -11.34200000      5.27500000
O      3.10900000     -5.66200000     -3.53800000
H      2.55800000     -5.66300000     -2.75600000
H      3.11000000     -4.74900000     -3.82800000
O     11.07700000      0.15800000      2.21100000
H     10.98300000      0.86800000      1.57600000
H     10.18000000     -0.05400000      2.46800000
O     -4.51900000     -7.99400000    -13.20900000
H     -4.22600000     -7.32100000    -12.59400000
H     -5.26000000     -7.59600000    -13.66500000
O     -5.90700000      2.36400000      7.93500000
H     -6.38800000      1.66700000      7.48900000
H     -5.61500000      1.96600000      8.75500000
O      0.41300000     -1.46400000    -16.89300000
H      0.05600000     -0.66700000    -16.50000000
H      1.29600000     -1.53400000    -16.53100000
O     -4.89600000     13.19300000      0.20100000
H     -4.35800000     13.38800000      0.96800000
H     -5.79700000     13.23800000      0.52200000
O      5.63100000     -2.75700000     11.64400000
H      5.92300000     -2.04900000     12.21800000
H      5.95900000     -3.55400000     12.06000000
O     -4.02900000     -1.20700000     16.45900000
H     -3.31900000     -0.67500000     16.81900000
H     -3.91900000     -1.14300000     15.51100000
O      9.69600000      9.23700000    -11.89800000
H      8.76700000      9.33800000    -12.10700000
H      9.74400000      9.36300000    -10.95000000
O      1.74000000      3.40900000     -2.83100000
H      1.14300000      3.82000000     -3.45600000
H      1.89700000      4.08300000     -2.17000000
O      0.18300000      2.43800000     16.32500000
H      0.86600000      1.95000000     16.78300000
H      0.54300000      3.32000000     16.22900000
O     -0.45500000     -6.87100000    -12.97100000
H     -1.12200000     -7.55700000    -12.98400000
H     -0.33500000     -6.63600000    -13.89200000
O      1.64500000      8.96100000     -1.44700000
H      2.59300000      8.89500000     -1.56500000
H      1.28300000      8.77500000     -2.31400000
O     12.48500000      2.12500000      5.13800000
H     12.15200000      1.40400000      5.67100000
H     11.81900000      2.25100000      4.46200000
O    -10.82400000     -8.51100000      6.00100000
H    -10.06000000     -8.72600000      6.53700000
H    -10.92900000     -7.56500000      6.10400000
O      9.60800000     -6.62900000     -5.17100000
H      9.68900000     -7.57800000     -5.26800000
H      8.72600000     -6.49800000     -4.82200000
O     -8.56800000      1.03900000     -7.43700000
H     -8.44700000      0.78500000     -8.35200000
H     -7.91400000      0.53000000     -6.95800000
O     -3.81000000     -4.00100000     -5.61200000
H     -4.48400000     -4.67800000     -5.68500000
H     -3.82400000     -3.74900000     -4.68800000
O     -5.56400000     -9.35200000      8.41400000
H     -6.28500000     -8.90600000      7.97100000
H     -5.98400000     -9.84600000      9.11800000
O     -0.87800000     15.84800000      7.71500000
H     -1.73700000     15.81000000      7.29500000
H     -0.44200000     15.04100000      7.44300000
O      6.24800000      3.20900000     15.47100000
H      6.28200000      3.94700000     16.07900000
H      5.42900000      2.76000000     15.68400000
