# Supplementary material for: Integrated Multiscale Multilevel Approach to Open Shell Molecular Systems
Source: J Chem Theory Comput. 2023 Feb 13;19(5):1446–56. doi: 10.1021/acs.jctc.2c00805 (PMC10018740; doi:10.1021/acs.jctc.2c00805)
Supplement: Supplementary file 2 — ct2c00805_si_002.zip [file ct2c00805_si_002.zip › structures/PROXYL/frame73.xyz]

2582

C      0.48900000     -1.67500000     -0.84600000
H      0.09400000     -2.67800000     -1.00400000
H      1.57800000     -1.69700000     -0.90300000
C     -0.03700000     -1.17100000      0.50000000
C     -1.47700000     -1.70200000      0.77300000
H     -1.48000000     -2.79200000      0.79400000
H     -2.13700000     -1.44700000     -0.05600000
H     -2.00500000     -1.14100000      1.54500000
C      0.90000000     -1.64600000      1.58700000
H      1.85900000     -1.14000000      1.47800000
H      0.47100000     -1.31300000      2.53200000
H      1.03000000     -2.72700000      1.54100000
N      0.06600000      0.27700000      0.35900000
O     -0.37900000      1.03400000      1.24900000
C      0.22500000      0.69000000     -1.00900000
C     -0.75000000      1.83500000     -1.26900000
H     -1.79900000      1.57300000     -1.12900000
H     -0.59300000      2.71800000     -0.64800000
H     -0.61000000      2.19500000     -2.28800000
C      1.67400000      1.28200000     -1.26200000
H      2.40400000      0.50200000     -1.04100000
H      1.92700000      2.07600000     -0.56000000
H      1.82500000      1.59700000     -2.29500000
C      0.02600000     -0.60600000     -1.83200000
H     -1.05400000     -0.68000000     -1.95600000
H      0.57800000     -0.61200000     -2.77300000
O     -3.13600000     -0.98500000     -6.54600000
H     -2.79600000     -1.30500000     -7.38200000
H     -3.40800000     -0.08500000     -6.72700000
O    -13.54700000     -9.41200000      4.20600000
H    -14.22900000     -9.93000000      3.77800000
H    -12.79500000     -9.47300000      3.61700000
O     -4.46900000     -2.29800000      4.49800000
H     -5.18100000     -1.75000000      4.82800000
H     -3.93500000     -2.48800000      5.27000000
O      2.56000000     -3.00600000      6.15600000
H      2.45100000     -3.86900000      5.75800000
H      3.45800000     -2.75400000      5.94200000
O    -13.20900000     -0.65900000     -3.85700000
H    -14.09800000     -0.62200000     -4.21100000
H    -13.33000000     -0.68100000     -2.90800000
O     -9.33900000      8.03300000     -6.13600000
H     -8.50700000      8.28000000     -6.53900000
H     -9.94000000      8.73900000     -6.37500000
O     -0.64900000    -13.20400000     -3.05000000
H     -0.19000000    -12.72800000     -2.35800000
H     -0.01400000    -13.85000000     -3.35800000
O     -4.73700000     12.25800000     -8.70800000
H     -4.59500000     11.77500000     -7.89400000
H     -5.15400000     11.62500000     -9.29200000
O     11.20300000      4.07700000      1.50500000
H     10.71300000      4.16000000      0.68700000
H     12.10400000      4.29600000      1.26900000
O      9.84800000    -12.27900000     -8.93000000
H     10.41300000    -11.57400000     -9.24500000
H      9.09300000    -11.83000000     -8.55100000
O     -7.32800000     15.07800000      5.43100000
H     -6.38800000     15.18800000      5.57800000
H     -7.39300000     14.74000000      4.53800000
O     13.24100000    -10.30900000      5.42600000
H     12.52500000    -10.87400000      5.71600000
H     14.00800000    -10.63300000      5.89900000
O     11.95800000      1.78000000    -10.26000000
H     11.29600000      2.21800000    -10.79600000
H     12.26900000      2.45900000     -9.66200000
O      7.80700000     -3.72900000      1.26900000
H      7.94500000     -2.83200000      1.57300000
H      8.63400000     -3.97000000      0.85300000
O     -8.17300000      3.98000000     -4.39100000
H     -7.42800000      4.43300000     -4.78600000
H     -8.93500000      4.49000000     -4.66300000
O     14.34700000      7.14700000     -4.06200000
H     13.63500000      6.70700000     -4.52600000
H     13.93700000      7.91700000     -3.66700000
O     16.65800000      2.78100000      0.46000000
H     17.29300000      3.25800000     -0.07300000
H     17.12400000      1.99400000      0.74100000
O      9.33200000    -12.82200000     -5.59200000
H      9.51900000    -13.19400000     -4.73100000
H      9.33100000    -11.87500000     -5.44800000
O      5.43600000     -2.42600000      5.67200000
H      5.81400000     -2.78500000      6.47500000
H      5.84400000     -2.93200000      4.96900000
O     14.54700000      6.07900000      7.17800000
H     15.30200000      6.28300000      7.73000000
H     14.92600000      5.73400000      6.37000000
O     -9.05800000     -9.86800000      6.35100000
H     -8.35700000     -9.40000000      6.80500000
H     -8.65600000    -10.16900000      5.53700000
O      3.25700000      7.06700000      7.77300000
H      3.60200000      6.31200000      7.29500000
H      4.00500000      7.39700000      8.27000000
O     -8.52700000      2.21500000     14.94200000
H     -9.10600000      1.69000000     14.38900000
H     -7.75400000      2.37100000     14.39900000
O     -4.78800000     -2.98200000    -10.57600000
H     -4.36700000     -2.43300000    -11.23800000
H     -4.13000000     -3.64300000    -10.36000000
O     -9.93800000      8.08400000      0.32600000
H    -10.68900000      8.13800000     -0.26400000
H    -10.14000000      8.70200000      1.02900000
O      7.02600000     -2.04400000     -1.48100000
H      7.64900000     -1.53700000     -2.00300000
H      7.19300000     -1.77200000     -0.57900000
O     13.72400000     -3.75900000     -7.32100000
H     14.03000000     -2.96700000     -7.76200000
H     13.49700000     -4.35700000     -8.03300000
O      2.34600000    -13.62700000      3.57000000
H      1.45700000    -13.96300000      3.68600000
H      2.59100000    -13.89800000      2.68500000
O      4.24500000     10.42100000     -8.77300000
H      5.20100000     10.47700000     -8.78000000
H      4.01600000     10.35200000     -7.84600000
O      1.69200000    -10.14800000     11.93400000
H      1.62300000     -9.61200000     11.14400000
H      0.81600000    -10.51500000     12.05200000
O      5.23200000    -10.17600000    -14.08100000
H      4.32100000    -10.14600000    -13.79100000
H      5.44300000     -9.26900000    -14.30200000
O     10.04100000      1.24700000      1.12000000
H     10.18200000      2.15300000      0.84500000
H     10.82000000      1.02700000      1.63000000
O     11.81300000    -10.39100000     -8.75000000
H     11.98000000    -10.96500000     -8.00200000
H     12.58500000     -9.82900000     -8.79800000
O      4.02100000     -0.39400000      3.65000000
H      4.22500000      0.03500000      2.82000000
H      4.05800000     -1.33000000      3.45200000
O     -2.60300000     -9.60100000    -13.56100000
H     -2.22900000     -8.84100000    -13.11500000
H     -2.99900000    -10.12000000    -12.86100000
O      8.38800000     -3.42800000    -12.74000000
H      7.85000000     -3.23800000    -11.97100000
H      7.75800000     -3.53800000    -13.45200000
O     -3.11000000      0.92400000    -16.23000000
H     -3.31900000      1.79600000    -16.56500000
H     -3.73100000      0.34400000    -16.67000000
O      3.56600000     -6.64400000     10.45300000
H      2.88100000     -6.66300000      9.78400000
H      4.05500000     -7.45500000     10.31900000
O      6.54200000     -8.06900000     -6.07100000
H      7.20100000     -7.38000000     -5.98700000
H      6.90200000     -8.80600000     -5.57700000
O      3.11300000     -1.95100000     -8.89800000
H      3.17100000     -2.50500000     -9.67600000
H      2.67200000     -2.49600000     -8.24700000
O    -13.14300000     11.71600000     -2.45100000
H    -13.90700000     11.82100000     -3.01800000
H    -12.74200000     12.58500000     -2.42500000
O      5.54300000     -5.61000000    -16.46600000
H      6.18000000     -5.03600000    -16.04000000
H      5.01600000     -5.02300000    -17.00700000
O     -1.65100000      9.33600000     -4.56100000
H     -1.18500000     10.16400000     -4.67500000
H     -1.80700000      9.02400000     -5.45300000
O      2.57100000     -9.61600000     -9.23500000
H      2.43600000     -8.74600000     -9.61000000
H      2.15400000     -9.57400000     -8.37500000
O     -0.99200000    -11.22800000     -5.47900000
H     -1.90500000    -11.39000000     -5.24300000
H     -0.51400000    -11.97300000     -5.11400000
O      7.21800000     -3.68200000     10.87900000
H      7.74900000     -3.53200000     11.66200000
H      7.01700000     -4.61800000     10.90200000
O     -2.97300000     11.57200000    -11.80500000
H     -2.74500000     12.50200000    -11.77700000
H     -2.83300000     11.31900000    -12.71800000
O     15.51300000     -3.48800000     -0.21000000
H     16.38400000     -3.28500000      0.13100000
H     14.91800000     -2.96500000      0.32700000
O      4.94100000     12.75300000    -10.91200000
H      4.20700000     12.46300000    -11.45300000
H      4.83100000     13.70100000    -10.84700000
O      2.16200000     -7.63900000     15.92400000
H      2.20000000     -7.40300000     14.99700000
H      2.16900000     -6.80100000     16.38600000
O     -7.39900000     -3.66200000      2.01700000
H     -7.34800000     -2.70800000      1.96800000
H     -7.50000000     -3.94400000      1.10700000
O     -6.57600000     -0.72300000    -11.52600000
H     -6.54000000     -0.84600000    -12.47500000
H     -6.12300000     -1.48700000    -11.16800000
O     -3.50800000      7.15100000      4.45300000
H     -2.91600000      7.60100000      5.05500000
H     -3.34600000      7.56400000      3.60400000
O     -6.16200000      8.99300000    -14.00300000
H     -6.10300000      8.66100000    -13.10700000
H     -5.67400000      8.35700000    -14.52600000
O      6.91500000     10.03100000     -8.74700000
H      7.59600000     10.50500000     -9.22400000
H      7.17400000     10.10200000     -7.82800000
O     -9.40100000     -3.06200000     -4.68900000
H     -9.72900000     -2.39800000     -5.29600000
H     -8.69900000     -3.50000000     -5.17000000
O    -12.60900000     -5.90200000      4.90500000
H    -12.99700000     -6.57300000      5.46700000
H    -13.15600000     -5.12900000      5.04400000
O      4.40700000     -2.93500000     -1.27100000
H      5.32200000     -2.79900000     -1.51800000
H      4.34300000     -2.58100000     -0.38400000
O     -0.67900000      5.18000000    -11.19800000
H     -0.05600000      4.47200000    -11.36000000
H     -1.19100000      4.88200000    -10.44600000
O     -8.16300000     -7.10700000     -5.76000000
H     -7.61500000     -7.80400000     -5.39800000
H     -8.13500000     -6.41300000     -5.10100000
O     -3.14000000     -4.60900000     -8.93600000
H     -2.91500000     -5.52200000     -9.11100000
H     -4.07500000     -4.62800000     -8.73000000
O      5.03200000     -7.49900000    -14.49800000
H      4.12300000     -7.64900000    -14.75700000
H      5.37500000     -6.89900000    -15.16000000
O      1.56600000      9.90700000     -9.06900000
H      1.15500000     10.29900000     -9.83900000
H      2.41000000     10.35300000     -8.99400000
O     -0.73400000      4.08500000      4.74000000
H      0.12000000      3.95600000      4.32800000
H     -1.12700000      3.21300000      4.75500000
O     -9.97500000     -5.46500000      5.29200000
H    -10.92800000     -5.50200000      5.20700000
H     -9.65700000     -6.16900000      4.72600000
O      0.28400000      2.03700000    -10.39400000
H      0.64200000      1.41900000    -11.03200000
H      0.28300000      1.55400000     -9.56700000
O     -6.93600000     -8.11300000     -0.58800000
H     -6.16700000     -8.68200000     -0.61700000
H     -6.79300000     -7.48200000     -1.29400000
O      8.59300000     -4.77500000     -9.81100000
H      8.33100000     -5.41300000    -10.47400000
H      9.25700000     -4.23700000    -10.24400000
O      8.37600000     -0.70200000     11.09700000
H      8.33900000      0.12300000     10.61300000
H      9.00300000     -1.23700000     10.61000000
O     -4.98200000     -6.95300000      7.48700000
H     -5.17100000     -7.43600000      8.29200000
H     -4.07100000     -7.16900000      7.28700000
O     -1.93400000     -7.66100000     -9.63300000
H     -1.72800000     -8.56600000     -9.86600000
H     -1.79900000     -7.62100000     -8.68700000
O     -8.45800000      9.09400000     -3.45800000
H     -7.93600000      9.64900000     -4.03800000
H     -9.28200000      8.96600000     -3.92800000
O      2.81300000    -10.57300000    -12.78800000
H      2.67100000    -10.15500000    -11.93900000
H      2.09600000    -11.20100000    -12.87000000
O     13.19300000      9.41100000     -3.15300000
H     13.64000000     10.14800000     -2.73700000
H     12.28100000      9.49600000     -2.87400000
O      4.91000000     13.11200000     -7.57800000
H      5.78300000     13.50300000     -7.55500000
H      4.82600000     12.76300000     -8.46500000
O      5.65700000    -13.83700000     -9.41300000
H      5.04300000    -13.20900000     -9.79400000
H      5.96200000    -14.35500000    -10.15800000
O     -9.95800000     12.81400000      3.22300000
H     -9.05100000     13.04500000      3.02200000
H    -10.29700000     13.57200000      3.70000000
O     -5.47800000     -9.54700000      5.13600000
H     -6.22500000    -10.07500000      4.85500000
H     -5.86300000     -8.71400000      5.40800000
O    -10.90200000     -3.90000000      1.04600000
H    -10.10500000     -4.39000000      0.84700000
H    -11.31500000     -3.75700000      0.19400000
O     -9.89400000     11.08400000     -1.21800000
H     -9.33500000     10.82600000     -0.48500000
H     -9.79100000     10.37900000     -1.85700000
O    -14.07500000      3.43000000     -5.46700000
H    -14.47300000      3.29000000     -6.32700000
H    -13.17100000      3.67800000     -5.65900000
O      0.65200000      5.19600000     -7.13300000
H      0.20700000      5.77300000     -7.75400000
H      0.93300000      5.77700000     -6.42600000
O    -14.74400000     -1.62900000    -11.33000000
H    -14.88300000     -0.99700000    -10.62500000
H    -13.96200000     -2.11400000    -11.06700000
O     -3.11200000     -6.70700000     11.44300000
H     -2.68200000     -7.55200000     11.31300000
H     -2.42500000     -6.14100000     11.79500000
O     -0.44400000      6.75500000     -4.51000000
H      0.48800000      6.88900000     -4.68200000
H     -0.80700000      7.63900000     -4.45500000
O      1.46500000     -3.14300000     -6.97400000
H      2.05200000     -3.44500000     -6.28100000
H      0.81100000     -2.61100000     -6.52000000
O      3.92700000    -11.58900000     12.02900000
H      3.41900000    -10.78800000     12.15000000
H      3.64500000    -11.92600000     11.17900000
O     -2.33200000      7.98000000     10.72700000
H     -2.87900000      8.72600000     10.48200000
H     -2.88100000      7.46300000     11.31600000
O      0.22200000     15.06500000     -6.62700000
H     -0.01600000     14.68100000     -7.47100000
H      1.16700000     15.20800000     -6.68700000
O    -12.37500000      5.73500000    -10.61800000
H    -11.46400000      5.45400000    -10.53000000
H    -12.88600000      5.00600000    -10.26700000
O      5.06300000    -16.27600000      1.23900000
H      5.39800000    -17.12000000      0.93500000
H      5.84700000    -15.77300000      1.45900000
O    -14.70300000      7.64700000     -3.32700000
H    -14.73000000      8.40700000     -3.90700000
H    -15.25800000      7.89100000     -2.58600000
O     13.66400000      2.86200000      3.73500000
H     12.99100000      3.52700000      3.58900000
H     13.18000000      2.03700000      3.77400000
O      0.87600000      3.65700000     17.24400000
H      1.17300000      2.82000000     17.60100000
H      1.64500000      4.01400000     16.80000000
O     -0.66400000      0.54200000      8.69000000
H     -0.57900000      1.21500000      9.36600000
H      0.04100000     -0.07800000      8.87900000
O      7.66500000      7.92700000      9.95000000
H      8.31300000      7.54500000      9.35800000
H      8.15400000      8.57800000     10.45300000
O     -2.56000000      5.21300000     -6.54300000
H     -1.89200000      4.80600000     -5.99100000
H     -3.19800000      5.56900000     -5.92500000
O     -5.02000000      5.05800000      5.05100000
H     -4.96400000      4.43300000      4.32800000
H     -4.44400000      5.77700000      4.79100000
O     -0.25100000     -9.45000000     15.35700000
H     -0.55600000     -8.66400000     15.81100000
H      0.67100000     -9.27400000     15.16600000
O      9.93200000     10.67100000     -8.38000000
H     10.31400000     10.98000000     -9.20200000
H     10.15400000     11.35000000     -7.74300000
O     -1.55200000     -4.07600000      4.24100000
H     -2.41300000     -4.40500000      4.50000000
H     -1.74100000     -3.35600000      3.64000000
O      6.58200000     -6.09300000     -0.33200000
H      6.82100000     -5.20300000     -0.07400000
H      5.62400000     -6.09400000     -0.33100000
O      9.99100000     14.10300000     -4.08500000
H     10.02100000     14.88700000     -4.63400000
H      9.63500000     13.42300000     -4.65700000
O      3.86900000     -5.38800000      4.80900000
H      3.82200000     -6.13300000      5.40800000
H      4.35900000     -5.71700000      4.05600000
O      2.96300000      5.95800000      2.70900000
H      3.42100000      6.79700000      2.67700000
H      3.62100000      5.33700000      3.02300000
O     -6.34400000     -8.85000000     13.11800000
H     -6.06000000     -8.99800000     14.02000000
H     -5.74500000     -9.37700000     12.58900000
O    -15.01900000      6.12100000     -7.59600000
H    -14.84000000      5.44800000     -8.25300000
H    -14.20400000      6.19200000     -7.09800000
O     -4.28700000      4.86800000      1.99000000
H     -3.52400000      4.38800000      2.31300000
H     -4.16300000      4.90500000      1.04200000
O     15.15500000     -1.86200000      3.49600000
H     14.72900000     -1.61900000      4.31800000
H     14.85300000     -1.20600000      2.86700000
O     -4.40400000      3.21300000    -12.60100000
H     -4.25300000      2.38800000    -13.06200000
H     -3.99400000      3.87600000    -13.15600000
O     -5.25500000    -14.57300000     -6.11500000
H     -6.14500000    -14.89800000     -5.98100000
H     -4.98000000    -14.26400000     -5.25100000
O      2.48000000     14.04300000     12.05200000
H      1.90700000     13.49700000     11.51400000
H      3.33000000     14.00300000     11.61400000
O    -11.93500000      1.26500000    -11.13500000
H    -12.35000000      0.87200000    -10.36700000
H    -10.99700000      1.22200000    -10.94900000
O      1.35900000     -1.14500000      9.45700000
H      2.03000000     -0.93900000      8.80600000
H      1.24400000     -2.09300000      9.38900000
O      4.61900000      7.60100000     -3.67800000
H      4.78600000      6.66400000     -3.78200000
H      4.09700000      7.66500000     -2.87900000
O     -3.30500000    -10.16900000      7.00500000
H     -2.95400000    -11.04600000      7.16200000
H     -4.08300000    -10.31500000      6.46800000
O      9.67400000     -0.54700000     -2.10900000
H      9.61100000     -0.35000000     -3.04300000
H      9.16600000      0.14300000     -1.68300000
O      8.17000000     10.38300000      6.49100000
H      8.67300000     10.93700000      5.89300000
H      8.24500000      9.50300000      6.12200000
O      6.33200000     -3.84100000     -8.18100000
H      6.18500000     -4.27600000     -7.34100000
H      7.09300000     -4.28800000     -8.55200000
O    -12.60100000     -6.18500000      2.09600000
H    -11.93900000     -5.50500000      1.97500000
H    -12.69100000     -6.26500000      3.04500000
O    -11.66600000     -2.83200000     12.46300000
H    -11.66800000     -2.93700000     13.41500000
H    -10.79700000     -3.12800000     12.19100000
O     -1.31200000     -2.16200000    -13.99100000
H     -0.86800000     -1.36200000    -14.27300000
H     -0.65100000     -2.84800000    -14.08500000
O     -8.30700000     -0.06700000     -8.04600000
H     -7.82500000      0.60800000     -7.56800000
H     -8.99900000      0.41100000     -8.50300000
O     -5.03800000      7.31900000     -0.81000000
H     -5.97000000      7.40300000     -1.01100000
H     -4.62500000      8.04100000     -1.28300000
O    -11.18600000    -10.22200000     -8.38900000
H    -10.94300000    -10.53100000     -9.26100000
H    -10.36100000     -9.93700000     -7.99600000
O     -9.61800000     10.22400000      2.31600000
H     -9.71100000      9.52100000      2.95900000
H     -9.48500000     11.01300000      2.84100000
O     -9.22600000      8.35400000    -10.55500000
H     -9.86400000      8.53100000    -11.24600000
H     -9.54500000      8.84900000     -9.80000000
O      7.22800000     -9.60500000      7.10300000
H      7.65800000     -8.85400000      7.51200000
H      7.83900000     -9.89100000      6.42400000
O     -2.72800000     11.79700000     -0.60400000
H     -3.28600000     11.11600000     -0.22900000
H     -2.23600000     11.35200000     -1.29300000
O    -12.86600000     -8.85400000      0.71800000
H    -12.12100000     -8.97000000      0.12900000
H    -12.80200000     -7.94500000      1.01100000
O     -2.39800000      7.59400000     16.69700000
H     -2.33200000      6.70600000     16.34600000
H     -2.37800000      7.47800000     17.64700000
O     -9.69600000      4.49300000      3.53600000
H     -9.54200000      5.27600000      3.00800000
H     -9.15300000      3.81800000      3.12800000
O     10.11300000      0.38000000     -4.79700000
H     10.44700000      0.13000000     -5.65900000
H     10.21100000      1.33100000     -4.76900000
O      2.55300000    -10.68000000     14.82500000
H      3.46400000    -10.95500000     14.72400000
H      2.30800000    -10.34000000     13.96500000
O      7.03800000      4.68800000     -4.87400000
H      6.49300000      4.51900000     -4.10500000
H      6.52500000      4.35300000     -5.60900000
O     -3.29800000     10.86000000     10.38900000
H     -2.76900000     11.43000000     10.94700000
H     -2.98900000     11.03800000      9.50100000
O     -1.90200000      0.83300000     12.61500000
H     -2.55800000      0.22800000     12.26800000
H     -1.66100000      1.37900000     11.86700000
O     -7.28600000     10.77000000      0.79300000
H     -7.81200000     10.11900000      1.25700000
H     -6.38000000     10.51000000      0.96200000
O      0.02900000     12.91600000      9.26500000
H      0.78600000     12.78500000      9.83500000
H     -0.43000000     12.07600000      9.27900000
O      0.33400000      9.55400000     10.70100000
H     -0.35600000      9.27100000     11.30200000
H     -0.12500000      9.75100000      9.88500000
O     -4.49000000    -16.85800000     -0.96000000
H     -3.91300000    -17.61700000     -0.87400000
H     -3.91100000    -16.10300000     -0.85600000
O      3.29300000     10.45400000     -4.38000000
H      2.37500000     10.35200000     -4.63000000
H      3.53000000     11.32700000     -4.69100000
O     -7.31400000    -10.80600000     11.00000000
H     -6.54500000    -10.25600000     11.14600000
H     -7.92400000    -10.55400000     11.69300000
O      3.75700000     -7.05600000     -0.48900000
H      3.60300000     -6.44200000      0.22900000
H      3.46800000     -6.58700000     -1.27200000
O     -9.97700000      5.14800000     -9.28500000
H     -9.35300000      5.66700000     -9.79300000
H     -9.43100000      4.61900000     -8.70400000
O      0.76800000    -11.09200000      7.72600000
H      0.56900000    -10.72800000      6.86300000
H      0.15800000    -11.82300000      7.82300000
O    -14.44200000     -3.61300000      4.95600000
H    -14.50200000     -3.21600000      4.08800000
H    -13.90600000     -3.00300000      5.46200000
O     -4.65500000    -10.34500000     -0.98300000
H     -4.15600000    -10.36300000     -0.16700000
H     -4.71800000    -11.26400000     -1.24400000
O      9.76700000      8.54000000     -5.31900000
H      9.71300000      8.60500000     -4.36600000
H      8.91100000      8.83700000     -5.62800000
O     -0.70200000     -1.88600000     -6.08400000
H     -0.87900000     -2.65800000     -5.54700000
H     -1.44700000     -1.30600000     -5.92300000
O     -3.20900000     -1.39600000    -11.97700000
H     -3.55300000     -0.71600000    -12.55700000
H     -2.56900000     -1.86500000    -12.51100000
O     -7.78600000     13.35400000     -0.07000000
H     -7.63700000     12.44300000      0.18300000
H     -7.37000000     13.43600000     -0.92900000
O     11.06400000      6.89200000     11.74100000
H     11.17300000      7.24900000     10.85900000
H     11.84100000      6.35100000     11.87800000
O     -4.65600000      9.74700000      0.79200000
H     -4.70700000      8.95300000      0.26100000
H     -4.18900000      9.47600000      1.58300000
O    -13.82800000     -7.55200000     -3.93300000
H    -14.56000000     -7.58200000     -4.54900000
H    -13.30400000     -8.32500000     -4.14600000
O    -15.52400000      3.32200000     -3.06700000
H    -14.86600000      3.09100000     -3.72300000
H    -16.12400000      2.57700000     -3.05800000
O      6.46400000      1.91400000     15.66500000
H      6.23500000      2.83500000     15.54300000
H      7.40700000      1.92100000     15.83300000
O      2.37100000    -12.21000000      0.70800000
H      2.40200000    -11.43900000      0.14200000
H      2.55600000    -12.94500000      0.12300000
O     -9.79600000    -11.91800000      8.02900000
H     -9.57700000    -11.27800000      7.35100000
H    -10.27200000    -12.60600000      7.56400000
O     -3.43400000     -3.34200000     12.83500000
H     -3.44700000     -2.39700000     12.68200000
H     -2.52100000     -3.59400000     12.69800000
O     -0.13600000    -11.88300000      1.49600000
H     -0.30200000    -12.56600000      2.14700000
H      0.69200000    -12.13700000      1.08800000
O      6.28600000      7.38800000     -9.38800000
H      5.49900000      7.49100000     -9.92200000
H      6.43400000      8.25500000     -9.01000000
O    -14.61500000     -7.70600000      5.92300000
H    -15.07900000     -8.25000000      6.56100000
H    -14.17000000     -8.33300000      5.35300000
O     15.39400000      1.98900000     -2.64300000
H     14.79700000      2.63600000     -3.01900000
H     15.37800000      2.16600000     -1.70300000
O    -10.64200000     -0.68100000     10.28700000
H    -11.54400000     -0.73800000      9.97100000
H    -10.36400000     -1.59100000     10.38700000
O      0.18700000      8.84600000      4.80900000
H     -0.46400000      8.46100000      5.39700000
H      0.98700000      8.88900000      5.33300000
O     -8.29500000     15.77700000     -4.09700000
H     -8.89800000     15.22400000     -3.59900000
H     -8.05400000     16.47600000     -3.48900000
O     -6.57100000    -13.41900000      0.44100000
H     -7.29900000    -13.05500000     -0.06200000
H     -6.79100000    -14.34500000      0.54600000
O     -6.48900000      2.18400000     -7.01900000
H     -5.92800000      1.76200000     -7.66900000
H     -5.94800000      2.23200000     -6.23000000
O      3.52700000    -11.11200000      3.00300000
H      3.44900000    -11.19300000      2.05200000
H      3.03100000    -11.85600000      3.34700000
O      4.02800000      0.27200000      8.84200000
H      4.61500000     -0.40500000      9.17900000
H      4.19700000      0.28800000      7.90000000
O     -9.54300000      0.62400000     12.70600000
H     -9.05500000     -0.18800000     12.84600000
H     -9.97100000      0.50400000     11.85800000
O     -4.35300000     -4.83900000      9.77700000
H     -5.25400000     -4.55100000      9.92800000
H     -4.01100000     -5.02500000     10.65100000
O      0.45000000     -9.55600000     -7.19700000
H      0.17900000     -9.71800000     -8.10100000
H     -0.12400000    -10.11300000     -6.67100000
O     -3.95200000     17.23200000     -0.94100000
H     -4.18100000     16.30300000     -0.97800000
H     -3.24600000     17.27800000     -0.29600000
O      9.56800000     -1.32200000     -7.69300000
H     10.06900000     -0.55500000     -7.41500000
H     10.11800000     -1.74000000     -8.35600000
O      5.02100000      8.27700000     -0.09300000
H      4.93500000      7.36600000     -0.37200000
H      4.51200000      8.77300000     -0.73400000
O     14.81300000      3.44800000      8.15500000
H     14.71600000      4.14300000      7.50300000
H     14.31200000      2.71500000      7.79900000
O     13.49600000     -6.72100000     -2.32100000
H     13.58200000     -6.24700000     -3.14800000
H     14.39500000     -6.93800000     -2.07500000
O      5.18700000      5.00400000     17.06000000
H      5.58800000      5.10400000     16.19600000
H      5.87900000      5.25100000     17.67400000
O      3.36600000     13.16400000     -4.67700000
H      2.42800000     13.17900000     -4.48400000
H      3.73100000     13.87000000     -4.14200000
O      4.56600000     -4.15900000     14.70300000
H      3.82200000     -4.76100000     14.68100000
H      4.39600000     -3.54000000     13.99300000
O    -15.32300000     -4.18800000     -1.27600000
H    -15.96400000     -4.46100000     -1.93300000
H    -14.93600000     -3.39000000     -1.63700000
O      3.89600000     12.92000000      0.66900000
H      3.14400000     13.47000000      0.44900000
H      4.47000000     12.98300000     -0.09400000
O      2.88300000    -14.95300000     -7.15600000
H      2.35400000    -14.54200000     -7.84000000
H      2.41400000    -15.75900000     -6.94100000
O     -4.64600000      7.67800000     12.19600000
H     -5.54600000      7.96600000     12.04400000
H     -4.59400000      7.54400000     13.14200000
O    -11.37800000     -4.64200000    -13.19200000
H    -12.33100000     -4.73100000    -13.19700000
H    -11.21500000     -3.77600000    -13.56500000
O     -9.27200000     -4.14500000     11.87000000
H     -8.35000000     -4.19800000     12.12200000
H     -9.70900000     -4.79500000     12.42000000
O     -2.22000000      8.57400000      2.35800000
H     -1.48700000      9.13200000      2.61700000
H     -1.98200000      8.25600000      1.48600000
O     -6.91600000      9.98900000     -5.53500000
H     -7.43300000     10.50500000     -6.15400000
H     -6.48900000      9.32400000     -6.07500000
O     -9.84800000     -1.57700000    -12.18400000
H     -9.46600000     -0.69900000    -12.17000000
H    -10.54700000     -1.52400000    -12.83600000
O     -5.05000000      1.84800000     15.26800000
H     -5.24500000      2.66900000     14.81400000
H     -4.10300000      1.87300000     15.40800000
O    -12.25200000     -7.50200000    -11.71300000
H    -12.42200000     -6.77600000    -12.31200000
H    -11.35200000     -7.36300000    -11.41700000
O     -6.25700000      4.41200000      9.61100000
H     -5.82100000      5.02200000      9.01600000
H     -6.55300000      3.69800000      9.04700000
O    -16.27600000     -0.63100000      3.87200000
H    -16.58400000      0.19100000      4.25500000
H    -15.62800000     -0.95800000      4.49600000
O      6.49700000     11.86500000     11.38800000
H      6.51300000     11.25400000     12.12400000
H      6.57500000     11.30900000     10.61200000
O     -9.92600000      6.46800000     12.72700000
H    -10.49000000      7.24000000     12.76500000
H    -10.08300000      6.01500000     13.55500000
O      8.08300000     -0.92500000      5.00600000
H      8.91100000     -1.11800000      5.44600000
H      7.42900000     -1.42400000      5.49500000
O     16.27600000      0.12400000     -6.53500000
H     17.03100000      0.59500000     -6.18100000
H     15.54900000      0.37500000     -5.96500000
O     -5.00200000     13.76000000      3.32200000
H     -4.95400000     13.95500000      4.25800000
H     -4.72800000     14.57100000      2.89400000
O     -6.44800000     -4.01400000      6.12700000
H     -5.51000000     -3.95600000      5.94500000
H     -6.86700000     -3.80000000      5.29400000
O      0.55300000      6.26600000      2.01100000
H      1.44400000      6.09500000      2.31500000
H      0.06700000      6.48800000      2.80600000
O      2.00900000      1.95100000      7.19300000
H      2.51300000      1.54000000      7.89600000
H      1.90800000      1.26100000      6.53700000
O     -2.66300000    -14.74000000     -0.61300000
H     -1.76700000    -14.93500000     -0.88800000
H     -2.56100000    -14.17100000      0.15000000
O     11.42500000     -2.70400000     -9.22500000
H     11.27000000     -2.85800000    -10.15700000
H     12.19700000     -2.13800000     -9.20000000
O     13.06100000      8.24600000      3.57600000
H     13.66200000      8.59500000      4.23400000
H     13.62300000      7.76500000      2.96900000
O     -1.03800000     11.08400000     -7.68700000
H     -0.49600000     11.76300000     -8.08900000
H     -1.39200000     10.59000000     -8.42700000
O      0.43200000     -5.44200000     -8.38000000
H      0.83200000     -4.59200000     -8.19600000
H     -0.33100000     -5.47800000     -7.80300000
O      0.43500000      0.01200000     -8.06700000
H      0.59900000     -0.48000000     -7.26200000
H     -0.15400000     -0.54800000     -8.57400000
O      3.44100000     13.88200000      8.15000000
H      3.58500000     13.90200000      7.20400000
H      4.27700000     14.16000000      8.52500000
O     10.47800000     15.16400000      2.32900000
H     10.26300000     14.23200000      2.29200000
H     11.14600000     15.28200000      1.65300000
O     14.16900000     -5.45800000     -4.75300000
H     14.61100000     -6.28100000     -4.96200000
H     14.29300000     -4.91500000     -5.53200000
O     -1.89700000     -3.90900000     -4.69300000
H     -2.68000000     -3.86900000     -5.24200000
H     -1.81600000     -4.83300000     -4.45700000
O     -0.91700000     14.22300000     -2.35200000
H     -0.69800000     15.13500000     -2.16300000
H     -1.85700000     14.23400000     -2.53100000
O     -9.24000000    -11.14900000      0.29500000
H     -9.04400000    -11.54600000     -0.55300000
H     -9.93300000    -11.69800000      0.66200000
O     -1.58600000     -2.63000000     16.74600000
H     -2.11000000     -2.12300000     17.36600000
H     -1.24100000     -1.97900000     16.13600000
O     12.08700000      5.67900000     -4.80400000
H     11.67500000      5.65800000     -3.94100000
H     11.39800000      5.39900000     -5.40600000
O      8.63000000     15.32500000     -1.22000000
H      8.80300000     16.25800000     -1.09500000
H      9.14500000     15.08700000     -1.99100000
O      1.61000000     -6.87300000      8.04500000
H      2.44600000     -7.03500000      7.60800000
H      1.02100000     -6.60100000      7.34200000
O      7.13600000     -0.93900000      7.79900000
H      6.70100000     -0.90300000      8.65000000
H      7.74500000     -0.20100000      7.80900000
O     -6.08000000      1.40900000      0.97300000
H     -6.12100000      2.01300000      1.71400000
H     -5.31000000      1.68900000      0.47800000
O      9.95400000      4.78900000     14.97500000
H      9.81000000      5.63400000     15.40000000
H      9.83200000      4.96600000     14.04200000
O      9.70000000     -3.21700000      5.77200000
H      9.58100000     -4.00600000      6.30200000
H      9.14300000     -3.35700000      5.00600000
O      9.93500000      0.35600000      7.43000000
H      9.63100000      1.20200000      7.76100000
H     10.58500000      0.57900000      6.76300000
O      7.32400000     -6.16400000      6.59000000
H      7.15700000     -5.45500000      7.21100000
H      7.90900000     -6.75900000      7.05700000
O     13.41600000      3.56800000     -8.75000000
H     14.33300000      3.58400000     -9.02400000
H     13.22700000      4.47200000     -8.49600000
O      5.79800000     -9.55500000      2.98800000
H      5.18900000    -10.28900000      3.06700000
H      6.01600000     -9.52300000      2.05700000
O     -8.46900000     -8.21100000      9.97300000
H     -7.51500000     -8.13100000      9.96900000
H     -8.63900000     -9.06300000      9.57200000
O      7.94700000      7.97000000     -0.17700000
H      7.23900000      8.48100000      0.21400000
H      7.87600000      8.14100000     -1.11600000
O    -12.39300000     -9.88000000      7.00400000
H    -11.49300000     -9.65700000      6.76900000
H    -12.84200000     -9.98400000      6.16500000
O      3.15800000    -14.60000000     -0.37900000
H      3.76900000    -15.01900000      0.22700000
H      3.65200000    -14.51200000     -1.19400000
O     -6.49100000     -0.22200000    -16.96600000
H     -7.07700000     -0.88100000    -16.59400000
H     -6.73300000      0.59200000    -16.52400000
O      1.85900000      2.63500000     12.84900000
H      1.74800000      1.80600000     13.31300000
H      2.25200000      2.39000000     12.01100000
O     -1.60900000     -5.21100000    -15.94500000
H     -1.74100000     -6.02200000    -16.43600000
H     -2.41600000     -4.71500000    -16.07900000
O      4.75500000      0.36400000      6.16200000
H      4.47300000      0.19700000      5.26200000
H      5.24500000     -0.42000000      6.40900000
O      0.61700000      7.32300000     -8.96700000
H      0.37100000      7.48900000     -9.87700000
H      0.94300000      8.16500000     -8.64900000
O      3.05700000    -13.04900000    -10.28900000
H      2.18300000    -13.43800000    -10.26700000
H      3.29700000    -13.05100000    -11.21500000
O     11.21700000     10.20900000      5.45900000
H     11.39500000      9.28500000      5.63700000
H     11.91700000     10.67900000      5.91100000
O     -2.80300000     -2.59700000      6.37500000
H     -2.70100000     -3.33600000      6.97500000
H     -1.90700000     -2.34500000      6.15100000
O     -1.05000000    -16.54500000     -4.28800000
H     -0.72400000    -15.74200000     -4.69400000
H     -1.73700000    -16.85100000     -4.88100000
O     -7.25100000     16.16600000     -0.05300000
H     -7.38100000     15.21800000     -0.03100000
H     -7.55100000     16.46800000      0.80400000
O     13.08500000     -2.28000000      0.89600000
H     12.46800000     -2.56000000      1.57300000
H     12.63100000     -2.45300000      0.07200000
O      2.68600000     -5.58900000    -13.32600000
H      1.95100000     -5.15400000    -13.75900000
H      2.70700000     -6.46500000    -13.71200000
O     -8.40300000    -12.69700000     -1.66900000
H     -9.11600000    -13.29200000     -1.90000000
H     -8.07700000    -12.37500000     -2.51000000
O      5.30900000      2.80400000     12.03900000
H      5.00000000      1.93400000     11.78700000
H      4.51500000      3.27400000     12.29600000
O     -1.14900000     -7.95500000      4.08900000
H     -1.81500000     -7.42800000      3.64800000
H     -0.70900000     -8.42600000      3.38100000
O     -1.47200000      7.65800000    -11.50000000
H     -1.80700000      7.73200000    -12.39300000
H     -1.12500000      6.76800000    -11.44600000
O      1.94500000     -4.47600000     10.86700000
H      1.68600000     -4.36700000      9.95200000
H      2.54400000     -5.22200000     10.86000000
O     -9.00700000      0.99500000    -11.86600000
H     -8.18400000      0.57200000    -11.62100000
H     -8.75000000      1.87400000    -12.14600000
O      0.73300000     13.05000000     -8.92900000
H      0.56200000     13.28500000     -9.84100000
H      1.65400000     12.78700000     -8.91900000
O      8.40300000     -6.19700000     -5.67200000
H      9.29700000     -6.46500000     -5.88500000
H      8.46000000     -5.86400000     -4.77700000
O    -12.96200000     -2.27100000      6.67600000
H    -12.08700000     -2.03000000      6.37100000
H    -12.81100000     -2.97700000      7.30400000
O     -4.12600000    -13.59000000      1.57900000
H     -4.95200000    -13.55900000      1.09600000
H     -3.73700000    -12.72600000      1.44300000
O      9.04600000    -11.50100000     -1.58500000
H      8.73300000    -12.08000000     -0.89000000
H      8.50000000    -11.71700000     -2.34100000
O     -3.97700000      7.38200000     -4.45700000
H     -3.34600000      7.66700000     -5.11700000
H     -3.95000000      8.06700000     -3.78900000
O     15.73000000      4.64600000      5.13100000
H     16.25600000      3.89200000      5.39900000
H     15.63800000      4.54900000      4.18300000
O     -9.38600000      6.64300000      9.94000000
H     -8.49900000      6.32300000      9.77400000
H     -9.47800000      6.61200000     10.89200000
O    -14.04100000    -10.89600000     -1.10500000
H    -14.48800000    -10.59800000     -1.89700000
H    -13.47100000    -10.16600000     -0.86300000
O      7.87100000      5.12100000      0.68300000
H      8.45900000      4.47300000      0.29400000
H      8.14500000      5.95400000      0.30000000
O     -4.51800000    -15.02200000     -8.70700000
H     -4.76200000    -14.78800000     -7.81200000
H     -5.18300000    -15.65500000     -8.97900000
O     -4.50000000    -10.56800000     11.59200000
H     -3.77500000    -10.23500000     12.12000000
H     -4.54600000    -11.49900000     11.80800000
O      5.33200000    -14.32100000     -2.50200000
H      5.58000000    -15.22100000     -2.29300000
H      5.27600000    -14.30300000     -3.45700000
O     -5.65400000      5.22100000     -4.76100000
H     -4.95700000      5.79900000     -4.45100000
H     -5.21800000      4.38200000     -4.91400000
O     17.52800000     -3.10400000      3.61100000
H     16.64600000     -2.79200000      3.81100000
H     18.05600000     -2.82500000      4.35900000
O     11.53700000     -6.21500000     -6.13700000
H     12.04800000     -6.66300000     -5.46400000
H     11.85100000     -5.31100000     -6.11500000
O      5.74300000      8.92900000      7.14400000
H      6.58100000      9.39200000      7.17500000
H      5.97300000      8.03500000      6.89100000
O      9.14400000     -3.63800000     13.08500000
H      9.81600000     -3.92100000     12.46500000
H      9.50400000     -2.84700000     13.48500000
O      0.40600000    -14.44500000     -9.63900000
H     -0.12200000    -15.22400000     -9.46700000
H     -0.23300000    -13.76200000     -9.84200000
O     13.88200000     -0.79400000     11.02200000
H     14.02700000     -1.73900000     10.98300000
H     13.00200000     -0.70100000     11.38600000
O      6.09700000     -2.53300000     16.66000000
H      5.59800000     -3.01400000     16.00000000
H      6.61500000     -3.20500000     17.10500000
O    -11.90200000      2.17600000     11.70600000
H    -11.63700000      2.15400000     12.62500000
H    -12.39600000      1.36600000     11.57900000
O     -3.55200000      4.97400000     10.87200000
H     -2.90600000      5.66500000     10.72200000
H     -4.20800000      5.10700000     10.18800000
O      4.31400000     -9.12900000      9.70100000
H      5.26000000     -9.16500000      9.55400000
H      4.00100000    -10.00100000      9.45900000
O      4.65100000    -11.33700000     -5.70300000
H      4.46600000    -11.05000000     -6.59700000
H      4.70300000    -12.29100000     -5.76300000
O     -8.21200000      2.64300000      8.60200000
H     -7.94700000      3.01400000      7.76000000
H     -9.07000000      3.03100000      8.77500000
O      4.06800000      2.60300000    -13.22500000
H      3.77000000      1.69900000    -13.13100000
H      4.90400000      2.53300000    -13.68600000
O      7.82200000     -1.18000000     -5.16700000
H      7.57600000     -0.90200000     -6.04900000
H      8.61300000     -0.67700000     -4.97000000
O    -17.93100000     -1.49800000      0.88600000
H    -17.10700000     -1.90800000      1.14800000
H    -17.68900000     -0.90600000      0.17500000
O     -5.30600000     -4.88100000      3.48100000
H     -4.98500000     -3.98100000      3.54500000
H     -6.11400000     -4.81100000      2.97300000
O     14.21000000     11.57400000     -1.72100000
H     13.95900000     12.39100000     -2.15400000
H     13.73700000     11.58900000     -0.88900000
O      9.89000000    -13.00500000      3.76400000
H     10.73800000    -13.44900000      3.76900000
H     10.09400000    -12.10100000      3.52400000
O     16.15700000     -0.17700000      8.75600000
H     16.39700000     -1.05600000      8.46100000
H     15.24000000     -0.25600000      9.02000000
O     -4.19300000    -15.04700000     -3.47800000
H     -3.62400000    -15.11400000     -2.71000000
H     -4.69500000    -15.86200000     -3.47500000
O    -15.59600000     -0.75900000     -5.64900000
H    -16.17200000     -0.33200000     -6.28400000
H    -14.93400000     -1.19800000     -6.18400000
O      7.37400000      1.03100000      0.60700000
H      8.26000000      1.22900000      0.91200000
H      7.41600000      1.15000000     -0.34200000
O     -3.06600000     -6.83900000      2.35900000
H     -2.98200000     -6.83800000      1.40600000
H     -3.78400000     -6.23100000      2.53700000
O      8.69300000      4.20200000      9.49900000
H      7.81200000      4.57300000      9.45000000
H      9.07500000      4.37800000      8.63900000
O     -7.56100000    -10.79500000      4.03300000
H     -7.54400000    -10.33700000      3.19200000
H     -7.73800000    -11.70800000      3.80500000
O    -16.68000000     -0.00300000     -1.54300000
H    -17.20900000      0.65200000     -1.08800000
H    -16.47500000      0.39900000     -2.38700000
O      5.63300000     -9.04500000      0.24300000
H      5.35700000     -9.75300000     -0.33900000
H      5.30200000     -8.25000000     -0.17400000
O     -9.77500000     12.33900000     -5.70800000
H     -9.00700000     12.74300000     -5.30500000
H     -9.45200000     11.97900000     -6.53300000
O      2.13000000     16.56400000      7.98800000
H      3.01000000     16.93600000      8.04400000
H      2.25700000     15.62700000      8.14000000
O     -2.85900000    -11.02400000      0.95200000
H     -1.92400000    -11.13600000      1.12500000
H     -3.19500000    -10.58500000      1.73400000
O     -4.68700000      6.89300000    -10.92700000
H     -4.29500000      6.60400000    -11.75200000
H     -4.01700000      6.71100000    -10.26800000
O      2.04900000     -0.41800000      5.64600000
H      2.51300000     -0.37500000      4.81000000
H      2.08100000     -1.34300000      5.89100000
O      4.35400000      0.54800000      1.09800000
H      5.15100000      0.74400000      0.60400000
H      3.88500000      1.38100000      1.13400000
O     -3.04900000     -0.45100000     18.02600000
H     -2.93900000      0.23100000     18.68900000
H     -3.33900000      0.01800000     17.24500000
O     -5.06100000     -5.74100000     -4.38300000
H     -4.46200000     -6.41100000     -4.71300000
H     -4.74900000     -4.92700000     -4.77700000
O      8.34000000     -8.33500000     -0.16700000
H      8.41600000     -7.40500000      0.04700000
H      7.39800000     -8.48600000     -0.24600000
O      3.46800000     -3.99900000     -5.08600000
H      4.29400000     -3.52300000     -5.17200000
H      3.67000000     -4.88600000     -5.38400000
O     13.72600000     -1.32400000     -8.94400000
H     13.97500000     -1.73600000     -9.77100000
H     14.40800000     -0.67000000     -8.78700000
O     -5.43800000      9.43500000     -8.27100000
H     -4.49400000      9.53400000     -8.14200000
H     -5.63500000      8.56100000     -7.93700000
O     -3.81500000     11.11000000      3.42200000
H     -3.06700000     11.02100000      2.83200000
H     -4.17700000     11.97300000      3.22100000
O      9.74200000     -9.12000000     -7.44400000
H     10.49400000     -9.58800000     -7.80700000
H      9.69000000     -8.31500000     -7.95900000
O     -4.88200000     12.90300000      7.71700000
H     -5.62800000     12.31500000      7.59800000
H     -5.04600000     13.33200000      8.55600000
O    -12.49000000      8.99900000      4.48500000
H    -11.67700000      8.55600000      4.72900000
H    -12.55000000      9.73900000      5.08900000
O     10.00600000     -2.15300000      9.20500000
H      9.87100000     -2.79500000      8.50800000
H     10.24700000     -1.34800000      8.74700000
O      5.24100000    -14.17000000     -5.14400000
H      4.62200000    -14.43900000     -5.82200000
H      6.08600000    -14.12800000     -5.59400000
O      3.87100000     15.10900000     -9.78300000
H      3.37300000     14.80400000     -9.02400000
H      4.36600000     15.86100000     -9.45800000
O      2.81400000     -9.97000000     -3.52900000
H      3.27400000    -10.30200000     -4.29900000
H      2.46000000     -9.12500000     -3.80700000
O    -12.22300000     10.21200000      8.13600000
H    -11.56700000     10.66000000      7.60200000
H    -13.05400000     10.61200000      7.88000000
O    -11.27200000     -9.37300000     -1.33500000
H    -10.47000000     -9.88600000     -1.24600000
H    -11.10100000     -8.78600000     -2.07200000
O      4.73600000     -0.49300000    -11.92700000
H      5.14100000     -1.21600000    -11.44900000
H      4.82000000      0.25900000    -11.34100000
O     -2.60200000      8.11900000     -6.93000000
H     -3.13100000      7.39500000     -7.26400000
H     -2.26600000      8.55200000     -7.71400000
O     11.56500000      8.55900000     -7.83500000
H     11.10700000      9.36400000     -8.07400000
H     11.25500000      8.36000000     -6.95100000
O      0.83500000      6.95600000     14.72200000
H      0.77400000      6.27000000     15.38700000
H      0.65000000      6.50600000     13.89800000
O      7.22400000      7.38500000     15.24500000
H      7.05600000      6.53400000     14.84100000
H      7.98700000      7.72600000     14.77900000
O    -13.96700000     11.29900000      1.41500000
H    -13.14600000     11.77800000      1.31000000
H    -13.77600000     10.42000000      1.08800000
O      8.67200000     -9.68100000     -5.07300000
H      9.09500000     -9.31200000     -5.84900000
H      9.12600000     -9.27300000     -4.33600000
O      0.16900000    -10.97100000     -1.72100000
H      0.97400000    -10.61600000     -1.34200000
H     -0.41100000    -10.21400000     -1.80300000
O     -6.24900000     -3.92500000    -14.50600000
H     -7.04900000     -3.81200000    -13.99400000
H     -5.89200000     -4.76300000    -14.21300000
O     -1.84000000     -6.82800000      7.85400000
H     -1.76500000     -6.19000000      8.56300000
H     -1.06100000     -7.37700000      7.94100000
O     -8.98700000     -3.06100000      4.27300000
H     -8.60600000     -3.47200000      3.49700000
H     -9.52200000     -3.74800000      4.66900000
O     11.94500000     -0.37400000     -6.93500000
H     12.38100000     -0.61000000     -7.75500000
H     12.51700000     -0.72200000     -6.25100000
O     -0.44900000     -4.13000000     12.16800000
H      0.36000000     -4.24400000     11.67000000
H     -0.15700000     -3.95700000     13.06300000
O     15.24300000      7.36400000     -7.48800000
H     16.11000000      7.25500000     -7.87900000
H     15.26800000      6.82500000     -6.69700000
O    -11.86400000     -3.42700000     -1.58900000
H    -11.18000000     -2.80600000     -1.84000000
H    -12.68000000     -3.00500000     -1.85800000
O     13.15900000      1.98700000     -6.36000000
H     13.44000000      2.42400000     -7.16400000
H     13.02000000      1.07600000     -6.62000000
O     15.04800000      0.87400000      2.33900000
H     15.84000000      1.02700000      1.82400000
H     15.05200000      1.56900000      2.99700000
O    -15.81300000     -8.41300000      1.83000000
H    -16.68600000     -8.22000000      1.48800000
H    -15.23300000     -7.81300000      1.36000000
O      6.89700000      7.45100000    -13.53800000
H      6.65300000      8.29600000    -13.16100000
H      7.74200000      7.24500000    -13.13800000
O     -3.11000000     -7.36800000     -0.22700000
H     -3.70000000     -6.61500000     -0.25300000
H     -3.54300000     -8.03000000     -0.76700000
O     -9.11900000     -5.65000000    -14.63500000
H     -9.74500000     -5.41500000    -13.95100000
H     -8.32800000     -5.90500000    -14.15900000
O     12.69200000     -8.65100000     -4.47600000
H     13.23100000     -8.39800000     -3.72600000
H     11.81200000     -8.75600000     -4.11300000
O     -3.25600000      3.55200000    -16.92800000
H     -2.64000000      4.16800000    -17.32400000
H     -4.11700000      3.85800000    -17.21300000
O     -6.13900000     -4.52900000     12.27400000
H     -6.22500000     -5.30000000     12.83400000
H     -5.19500000     -4.38700000     12.20500000
O    -14.46000000     -7.14200000     -7.60400000
H    -13.69000000     -6.63300000     -7.85500000
H    -14.72300000     -6.77800000     -6.75900000
O      4.74700000      1.32600000     -9.54700000
H      4.57800000      0.80100000     -8.76400000
H      5.51600000      1.85000000     -9.32300000
O      2.72500000      6.99900000     11.32400000
H      2.20800000      7.68800000     11.74300000
H      3.41400000      7.46900000     10.85400000
O      4.94500000      4.96700000      0.31900000
H      4.38600000      4.62600000      1.01700000
H      5.82600000      4.96300000      0.69300000
O     -6.95000000      1.95500000      4.65400000
H     -7.22100000      2.34900000      5.48300000
H     -7.06200000      1.01400000      4.78900000
O     10.74900000     -8.48500000      6.70600000
H     11.09800000     -7.59500000      6.74300000
H     10.91500000     -8.77100000      5.80800000
O     -9.88900000    -11.41400000     -5.08800000
H    -10.18700000    -10.61400000     -5.52100000
H     -8.96400000    -11.25300000     -4.89900000
O      4.92300000     14.85900000     -2.94600000
H      5.24400000     14.03300000     -2.58500000
H      5.06800000     15.49800000     -2.24800000
O      5.43400000      3.22500000     -6.35800000
H      5.65800000      3.16500000     -7.28600000
H      5.05400000      2.37200000     -6.14700000
O      8.63400000     12.78600000     -6.28300000
H      8.16500000     13.05600000     -7.07300000
H      7.94500000     12.52700000     -5.67100000
O     -3.08000000    -12.68100000     -9.37300000
H     -3.51500000    -13.53300000     -9.36500000
H     -3.37800000    -12.25100000     -8.57200000
O     14.77500000     -6.89300000      1.05300000
H     14.63700000     -6.08400000      1.54500000
H     13.99400000     -7.41800000      1.23100000
O      2.18800000      6.61200000     -5.05900000
H      2.77000000      6.38200000     -5.78300000
H      2.75100000      7.07100000     -4.43500000
O     -0.32300000      2.57500000     -7.02300000
H      0.02900000      1.89900000     -7.60200000
H      0.25700000      3.32600000     -7.15100000
O     -2.89100000      8.56900000    -13.78100000
H     -3.15000000      8.21500000    -14.63200000
H     -3.47300000      9.31700000    -13.64600000
O    -16.61500000      5.42400000     -4.36600000
H    -16.09300000      6.14400000     -4.01300000
H    -16.11300000      4.63800000     -4.15400000
O     -5.39500000    -12.77000000     -2.01700000
H     -5.45300000    -13.43800000     -2.69900000
H     -5.82900000    -13.16200000     -1.25900000
O     -2.56200000     -7.12000000     -4.39900000
H     -2.91400000     -7.95700000     -4.09600000
H     -2.02100000     -6.81000000     -3.67200000
O      0.45400000     -4.00600000    -14.83200000
H      1.02400000     -3.57300000    -15.46800000
H     -0.17400000     -4.49200000    -15.36700000
O      5.53200000     14.76500000      3.06900000
H      6.08300000     15.41200000      2.62800000
H      4.63900000     15.00200000      2.82100000
O     11.90000000     -2.63000000     13.94600000
H     11.86100000     -2.02800000     13.20300000
H     12.63600000     -3.20900000     13.74800000
O     -8.21600000    -14.32900000     -6.50200000
H     -8.71000000    -15.14500000     -6.58400000
H     -8.12300000    -14.01400000     -7.40100000
O      2.84500000      6.77500000     -1.92800000
H      2.23600000      7.38600000     -1.51400000
H      2.73200000      5.95800000     -1.44300000
O      8.81400000    -11.81900000      7.59900000
H      8.53800000    -12.08100000      6.72000000
H      8.09000000    -11.28800000      7.92900000
O      9.61100000      3.64000000     -0.88300000
H     10.36500000      3.06500000     -1.01700000
H      9.22600000      3.73700000     -1.75400000
O     13.21400000      0.44700000      0.60100000
H     13.81200000      0.63200000      1.32500000
H     13.09800000     -0.50200000      0.62300000
O    -14.17000000     -2.34500000     -7.51900000
H    -13.48400000     -3.01300000     -7.54000000
H    -14.98700000     -2.83900000     -7.57900000
O     -6.23900000     -7.82900000     -9.32500000
H     -6.38800000     -8.55200000     -9.93500000
H     -6.11500000     -8.25300000     -8.47600000
O      1.73600000      0.91300000    -13.75600000
H      1.82400000      0.52400000    -12.88600000
H      0.88000000      0.61800000    -14.06500000
O    -16.09400000      5.38900000      3.71700000
H    -16.02700000      5.76200000      4.59600000
H    -16.95600000      4.97400000      3.69800000
O     11.68000000    -11.68700000      6.97400000
H     10.77300000    -11.99300000      6.95100000
H     12.15600000    -12.38200000      7.42600000
O     -6.43900000     -5.76900000     -2.04700000
H     -5.93900000     -5.92800000     -2.84800000
H     -5.79600000     -5.42500000     -1.42800000
O     -1.91900000      4.72600000     16.99400000
H     -1.01700000      4.41000000     16.94300000
H     -2.41800000      4.11500000     16.45300000
O      1.95300000     -5.03000000     16.64500000
H      2.74000000     -4.61000000     16.99300000
H      1.38300000     -5.13800000     17.40600000
O     10.89500000     11.62400000     -5.84600000
H     10.09500000     12.14200000     -5.93200000
H     10.63800000     10.87400000     -5.31000000
O     -0.63700000     16.56900000     -0.98600000
H     -1.31700000     16.55400000     -0.31300000
H     -0.51500000     17.49800000     -1.18300000
O     -7.49800000     14.30200000      2.75600000
H     -7.45300000     14.16400000      1.81000000
H     -6.62600000     14.06700000      3.07300000
O      6.83300000      0.91600000    -16.37200000
H      7.72400000      0.56700000    -16.39300000
H      6.65400000      1.06100000    -15.44300000
O     -9.61300000      1.71100000      0.36800000
H    -10.56500000      1.72100000      0.26600000
H     -9.36500000      2.63500000      0.39000000
O      5.24600000     12.08100000     -1.57200000
H      4.81300000     11.33300000     -1.98400000
H      6.05000000     11.71900000     -1.20100000
O      6.70200000    -11.06600000     -3.78300000
H      6.05900000    -11.02100000     -4.49000000
H      7.48800000    -10.65700000     -4.14600000
O     -7.14400000    -12.61400000      8.92700000
H     -8.07800000    -12.52200000      8.74200000
H     -6.97500000    -11.98500000      9.62900000
O      9.23800000      6.39900000     -2.84900000
H      8.50900000      6.97100000     -3.09000000
H      8.98400000      5.53600000     -3.17600000
O      4.53200000     -5.69800000     -9.66900000
H      5.13200000     -6.34400000     -9.29400000
H      4.56500000     -4.96000000     -9.06000000
O     12.82100000     -3.05900000     -4.27200000
H     11.97800000     -3.09300000     -4.72400000
H     13.20500000     -3.92400000     -4.41600000
O     -1.55300000      2.69500000     10.57300000
H     -1.55300000      3.54000000     11.02300000
H     -1.97800000      2.87100000      9.73300000
O      9.73600000    -10.26800000      3.36200000
H     10.40000000     -9.57900000      3.35200000
H      8.97200000     -9.85900000      3.76800000
O      0.61400000      4.49900000      7.65900000
H      0.97000000      3.64500000      7.41100000
H      1.34800000      5.10400000      7.55400000
O     11.56300000     10.86600000      8.72600000
H     12.48800000     10.65600000      8.85700000
H     11.32700000     10.41500000      7.91500000
O     -3.55400000     -9.55300000      3.00700000
H     -3.49900000     -8.60200000      2.91500000
H     -4.17100000     -9.68900000      3.72600000
O     -7.20800000     13.53100000     -8.10900000
H     -7.56200000     13.96800000     -8.88400000
H     -6.26200000     13.52400000     -8.24900000
O      0.10200000      3.07500000    -15.75800000
H      0.98800000      3.23700000    -15.43500000
H     -0.10000000      3.84000000    -16.29700000
O      2.40500000      4.71800000    -14.01200000
H      2.86100000      5.38600000    -13.50000000
H      2.74200000      3.88700000    -13.67600000
O     -7.71100000      7.53000000     -1.53500000
H     -8.29900000      7.79600000     -0.82700000
H     -7.99800000      8.04300000     -2.29000000
O     -6.14200000     -1.17100000    -14.19300000
H     -6.11300000     -2.12000000    -14.31500000
H     -6.94900000     -0.89800000    -14.62900000
O     -2.61100000      1.06900000    -10.19000000
H     -3.01600000      0.86400000    -11.03200000
H     -1.83200000      1.57700000    -10.41600000
O      8.74700000     -0.76600000     13.91100000
H      8.61400000     -0.80900000     12.96500000
H      9.13800000      0.09500000     14.05900000
O     -7.24900000      4.30600000      6.38700000
H     -6.53100000      4.74700000      5.93300000
H     -7.93900000      4.96800000      6.44300000
O    -12.87700000     11.99700000      3.96700000
H    -13.38900000     12.04700000      3.16000000
H    -11.97100000     12.11100000      3.68300000
O    -15.23900000     -5.36100000     -5.36100000
H    -15.73800000     -4.74000000     -4.83200000
H    -14.34500000     -5.29800000     -5.02500000
O     -0.64900000    -16.23500000     -1.72000000
H     -1.34800000    -16.78700000     -1.36900000
H     -0.79000000    -16.24400000     -2.66600000
O     -0.51400000      5.66700000     10.01300000
H      0.11300000      5.48700000      9.31200000
H     -0.55100000      6.62300000     10.06100000
O      7.77500000      3.53600000    -12.96400000
H      7.88100000      2.74700000    -13.49700000
H      7.55200000      4.22100000    -13.59400000
O     -3.43100000      2.63200000      7.77700000
H     -3.09100000      3.46600000      7.45300000
H     -3.63000000      2.13100000      6.98600000
O     -1.87000000      4.51000000     14.08600000
H     -1.18200000      4.24800000     13.47400000
H     -2.23800000      5.30800000     13.70700000
O     13.34200000     -9.19000000      1.26200000
H     13.24700000     -9.76200000      0.50000000
H     13.74900000     -9.74400000      1.92800000
O      5.25300000      4.53900000      3.42500000
H      5.51200000      3.69300000      3.06000000
H      4.87500000      4.32600000      4.27800000
O      6.17700000     12.72100000     -4.92200000
H      6.46300000     13.59100000     -5.20200000
H      5.24900000     12.68700000     -5.15400000
O     -6.06500000     -6.35200000    -11.45300000
H     -6.72300000     -5.73200000    -11.13800000
H     -5.78900000     -6.82700000    -10.67000000
O     -0.08300000    -15.88400000      8.58600000
H     -0.36900000    -15.90800000      7.67300000
H      0.76600000    -15.44200000      8.55900000
O     -6.70000000     -9.01500000     -4.69700000
H     -6.19100000     -9.03000000     -3.88700000
H     -6.84400000     -9.93800000     -4.90700000
O      7.29400000     -1.10900000      2.33800000
H      7.41200000     -0.24000000      1.95400000
H      7.31300000     -0.95900000      3.28300000
O      0.36800000    -17.73100000      1.36900000
H      0.37700000    -16.82200000      1.67000000
H      1.27600000    -18.02100000      1.45500000
O     -0.69600000     -0.84000000      5.95900000
H      0.16100000     -0.48000000      5.72800000
H     -0.86700000     -0.50500000      6.83900000
O      1.18300000     13.19000000      3.87800000
H      1.30300000     12.71500000      4.70000000
H      0.99000000     12.50900000      3.23300000
O      5.46700000    -13.06600000      8.82900000
H      5.78000000    -12.94800000      7.93200000
H      4.53300000    -12.85900000      8.78600000
O    -12.22100000      5.60500000     -7.23300000
H    -11.55900000      5.51800000     -7.91800000
H    -11.74800000      5.43100000     -6.41900000
O    -15.31400000      6.32000000      6.52500000
H    -15.48600000      7.24400000      6.70400000
H    -14.67500000      6.06200000      7.18900000
O    -12.21600000      2.73700000      0.97800000
H    -12.64900000      3.01400000      1.78600000
H    -12.83600000      2.96300000      0.28500000
O     -7.41000000      6.95300000    -11.71900000
H     -6.59500000      7.06900000    -11.23100000
H     -8.05300000      7.47400000    -11.23800000
O      4.21000000      0.22000000     12.31100000
H      4.41600000      0.18000000     13.24500000
H      3.77000000     -0.60900000     12.12600000
O     12.74200000      8.61800000      0.55100000
H     12.53900000      7.94900000     -0.10200000
H     13.36700000      8.19600000      1.14000000
O     -7.66300000      7.44100000      6.53500000
H     -7.11200000      7.82000000      5.85100000
H     -7.56900000      8.03800000      7.27700000
O      6.77800000     -2.84200000    -15.71300000
H      6.02700000     -2.82600000    -15.12100000
H      6.73000000     -2.01000000    -16.18400000
O    -17.99900000     -5.12100000      1.05100000
H    -18.35000000     -4.72300000      1.84800000
H    -17.06400000     -4.91600000      1.07400000
O     -4.18300000      2.67100000     -5.05400000
H     -4.21200000      1.89200000     -4.49900000
H     -3.64200000      2.41400000     -5.80000000
O      6.77400000    -10.54600000     10.01500000
H      6.90500000    -11.34800000      9.51000000
H      7.03900000    -10.77700000     10.90500000
O     -4.79500000     16.27700000      2.11200000
H     -4.88300000     17.11600000      2.56300000
H     -5.12100000     16.44500000      1.22800000
O     -4.20400000     -6.09300000    -13.58000000
H     -4.81800000     -6.00000000    -12.85200000
H     -3.36900000     -6.30500000    -13.16400000
O     -5.42100000     10.05900000     13.79600000
H     -6.19800000      9.50000000     13.77100000
H     -4.73500000      9.53500000     13.38200000
O     -1.57000000     -7.37500000     -6.77300000
H     -1.71500000     -7.17800000     -5.84700000
H     -0.90200000     -8.06100000     -6.77000000
O      3.02100000      4.29900000     15.75700000
H      3.27100000      4.30000000     14.83300000
H      3.81900000      4.54900000     16.22200000
O      7.51400000      9.77200000     -5.64700000
H      7.22900000     10.26500000     -4.87800000
H      6.91900000      9.02300000     -5.68500000
O     -9.53200000     -7.45700000    -10.75900000
H     -9.35900000     -8.03100000    -10.01200000
H     -9.77000000     -8.05300000    -11.46900000
O      9.00800000      3.62300000     -3.53400000
H      9.60200000      3.20500000     -4.15700000
H      8.30800000      3.98600000     -4.07600000
O     -2.64600000     -2.90300000     -2.04800000
H     -3.05600000     -2.04000000     -1.98100000
H     -1.87400000     -2.75900000     -2.59400000
O     -5.07800000     -2.32500000      0.26400000
H     -5.77900000     -1.84900000      0.71000000
H     -4.55800000     -1.64300000     -0.16100000
O     10.25600000     -0.15600000    -11.93000000
H     10.80100000      0.20900000    -11.23200000
H     10.88200000     -0.49500000    -12.57000000
O     -5.07000000     11.19500000     -3.99600000
H     -4.43500000     11.46200000     -4.66100000
H     -5.66100000     10.59800000     -4.45600000
O      4.18700000    -17.07600000     -3.23500000
H      4.04700000    -17.90000000     -2.76800000
H      4.98500000    -16.71500000     -2.84800000
O      7.76200000    -11.77500000      4.82300000
H      8.47200000    -12.27800000      4.42400000
H      7.44600000    -11.20800000      4.12000000
O      5.25900000      9.70400000     13.29900000
H      5.08700000      8.79200000     13.06400000
H      4.66700000      9.87800000     14.03100000
O      0.76500000     -3.90100000      8.61200000
H     -0.17400000     -3.88300000      8.79700000
H      0.82300000     -4.16500000      7.69300000
O    -13.85300000      4.75500000     -1.10500000
H    -14.54900000      5.14700000     -0.57700000
H    -14.28600000      4.49500000     -1.91700000
O     12.79800000      1.62400000      8.05900000
H     12.32200000      1.67100000      8.88800000
H     12.21300000      2.03500000      7.42300000
O      5.31200000     -2.25500000     -5.39600000
H      5.04800000     -1.34300000     -5.51500000
H      6.14300000     -2.20400000     -4.92500000
O     -7.29300000     -7.82300000    -13.30700000
H     -6.67600000     -7.99700000    -14.01700000
H     -6.74300000     -7.54500000    -12.57400000
O      0.34600000      5.07800000     12.49400000
H      0.28700000      5.32900000     11.57200000
H      0.81400000      4.24300000     12.48600000
O    -10.89500000      0.40400000      7.12100000
H    -10.31200000     -0.14300000      6.59400000
H    -10.36700000      0.65400000      7.88000000
O      6.46200000      3.79600000     -9.02900000
H      6.64900000      4.73300000     -9.08200000
H      7.29700000      3.37300000     -9.22800000
O      9.32700000      6.84400000    -12.47800000
H     10.13700000      6.64900000    -12.95000000
H      9.61700000      7.11100000    -11.60600000
O     10.61400000      8.16700000      9.36300000
H     10.90900000      7.59000000      8.65900000
H     11.05400000      8.99900000      9.19100000
O     -2.41600000      9.82100000     -9.71500000
H     -2.02400000      9.09400000    -10.19900000
H     -2.71700000     10.42600000    -10.39400000
O     -4.33900000      1.85100000     10.60100000
H     -4.17800000      2.20400000      9.72600000
H     -3.76900000      2.36200000     11.17500000
O     -2.23200000      2.07200000     15.22100000
H     -2.13800000      1.55200000     14.42300000
H     -1.86100000      2.92500000     14.99700000
O    -11.92800000      8.77200000     -6.80900000
H    -12.08100000      9.10500000     -5.92500000
H    -12.24700000      7.87000000     -6.78400000
O      7.35100000     -5.64900000     14.37600000
H      6.54000000     -5.17100000     14.20300000
H      7.91800000     -5.43400000     13.63600000
O     -6.35400000      8.80200000      4.34700000
H     -6.05900000      8.09900000      3.76800000
H     -5.62100000      9.41700000      4.37000000
O     -1.35600000    -10.35300000     -9.42100000
H     -1.91700000    -11.12800000     -9.39500000
H     -0.84700000    -10.45300000    -10.22500000
O    -10.64000000     -3.35100000      9.61500000
H    -10.26900000     -2.99500000      8.80700000
H     -9.88400000     -3.67900000     10.10200000
O    -11.06000000      5.06100000     -1.66500000
H    -11.96200000      4.99000000     -1.35200000
H    -11.11700000      5.63400000     -2.43000000
O      1.63500000     -1.53800000     17.69600000
H      0.90000000     -1.42200000     17.09400000
H      1.24700000     -1.45100000     18.56700000
O      1.85000000      4.47000000     -0.47200000
H      1.37400000      3.82000000     -0.99000000
H      1.16900000      4.93300000      0.01600000
O     12.98400000      6.14900000     -8.26100000
H     12.17500000      6.51700000     -7.90500000
H     13.67400000      6.72600000     -7.93300000
O      4.96500000     -0.15300000     14.83700000
H      5.58200000      0.55300000     15.03000000
H      5.11300000     -0.79700000     15.52900000
O     -0.35200000     -7.35200000     -0.03200000
H     -1.29300000     -7.45600000     -0.17700000
H     -0.26400000     -6.48500000      0.36200000
O     -3.23100000     15.86600000     -3.60300000
H     -3.52100000     15.22400000     -2.95500000
H     -3.75900000     16.64300000     -3.42300000
O     -6.87100000     -2.61900000     -8.14700000
H     -6.80100000     -2.59800000     -9.10100000
H     -7.30600000     -1.79700000     -7.92000000
O      7.77100000     -7.82000000      9.61200000
H      8.68200000     -7.80000000      9.90300000
H      7.55600000     -8.75100000      9.55800000
O      6.94900000    -13.99100000     -7.10400000
H      7.20700000    -13.09600000     -7.32600000
H      6.43700000    -14.28700000     -7.85700000
O     16.44700000     -8.94700000      0.08300000
H     15.71400000     -8.37900000      0.32300000
H     16.40700000     -9.00000000     -0.87100000
O      3.76500000     14.12100000      5.36800000
H      3.38900000     14.26000000      4.49800000
H      3.91900000     13.17700000      5.41300000
O     -0.40900000     -0.31700000     15.87600000
H     -0.66700000      0.60300000     15.92500000
H      0.06400000     -0.39000000     15.04600000
O     -0.48300000     17.46500000     -5.91100000
H     -0.27700000     16.57300000     -6.18700000
H     -0.36200000     17.99400000     -6.69900000
O      4.64300000     11.28800000      5.31900000
H      5.35200000     11.28800000      5.96200000
H      5.08800000     11.23500000      4.47300000
O     -0.50200000     -5.23300000      1.67500000
H      0.29500000     -5.17700000      2.20200000
H     -1.19600000     -5.41200000      2.31000000
O      7.79400000     -0.27100000    -10.92900000
H      7.63900000     -0.92800000    -10.25000000
H      8.60800000     -0.55000000    -11.35000000
O     12.47600000     12.88700000      4.85800000
H     13.26500000     13.39100000      4.66100000
H     12.58900000     12.06600000      4.37700000
O    -14.67600000     -6.27600000     -0.03300000
H    -14.94700000     -5.42800000     -0.38500000
H    -13.97500000     -6.06600000      0.58500000
O      2.54600000      9.14600000      6.17500000
H      2.90800000      8.43800000      6.70700000
H      3.27800000      9.75000000      6.05000000
O      5.35600000      8.28600000     -6.36700000
H      5.06400000      7.42900000     -6.67700000
H      4.81900000      8.45600000     -5.59300000
O      6.38900000      4.99400000    -14.95900000
H      6.52900000      5.79500000    -14.45400000
H      5.44800000      4.98300000    -15.13500000
O     -3.82200000     -0.45400000     -1.99000000
H     -3.89400000      0.49400000     -1.87700000
H     -4.56600000     -0.68500000     -2.54600000
O      5.66500000     -5.65100000     17.13700000
H      5.28000000     -5.35300000     16.31300000
H      6.60800000     -5.66800000     16.96800000
O    -13.28600000     -1.65700000     10.14700000
H    -12.68500000     -2.38100000     10.32400000
H    -13.43300000     -1.25300000     11.00200000
O    -11.97000000    -13.19900000      3.50300000
H    -11.78900000    -12.27600000      3.67800000
H    -11.58000000    -13.36000000      2.64300000
O      9.30500000     12.47200000      4.84800000
H     10.25600000     12.40500000      4.93800000
H      9.11800000     13.40300000      4.97400000
O     13.92900000      3.48700000     -4.26500000
H     13.52200000      2.86600000     -4.87000000
H     13.51600000      4.32600000     -4.47000000
O     -3.22800000     14.77700000     -9.90000000
H     -3.22900000     14.12000000     -9.20400000
H     -4.12300000     14.77000000    -10.23800000
O     14.06600000     -4.77600000      2.49800000
H     13.77100000     -4.00100000      2.02000000
H     13.96100000     -4.54200000      3.42000000
O      7.18100000      8.52300000     -2.84700000
H      6.38300000      8.14100000     -3.21400000
H      6.99300000      9.46000000     -2.79100000
O     -3.05400000      1.66800000     -7.34000000
H     -2.18400000      1.86200000     -6.99000000
H     -2.97300000      1.81900000     -8.28200000
O     -2.95800000    -16.69000000     -6.38600000
H     -2.98700000    -16.92500000     -7.31400000
H     -3.66400000    -16.05200000     -6.27800000
O     16.31200000      1.08200000      6.19400000
H     16.30100000      0.64900000      7.04800000
H     15.66300000      0.60700000      5.67600000
O      7.87100000    -14.07400000     -0.91900000
H      7.22500000    -14.13800000     -1.62200000
H      7.97700000    -14.97300000     -0.60800000
O      0.12400000     -9.17300000      1.81000000
H      0.07600000    -10.08900000      1.53600000
H     -0.05700000     -8.67400000      1.01300000
O      9.88300000      3.73600000      3.91900000
H     10.48700000      4.07700000      3.26000000
H      9.09000000      4.26100000      3.81100000
O     -4.74700000     15.10200000      6.05500000
H     -4.57300000     14.60000000      6.85200000
H     -3.98600000     15.67700000      5.96400000
O     14.28800000     -9.58400000     -6.33500000
H     14.00000000     -8.95300000     -6.99400000
H     13.67500000     -9.46800000     -5.60900000
O    -13.22100000      0.02200000     -8.53700000
H    -13.54700000     -0.82200000     -8.22600000
H    -14.00200000      0.48300000     -8.84200000
O      9.85400000    -13.89600000     -3.16700000
H     10.36100000    -14.64200000     -2.84700000
H      9.52400000    -13.47200000     -2.37400000
O     -4.47300000     -3.35200000     -5.89900000
H     -4.64700000     -3.56000000     -6.81700000
H     -4.16400000     -2.44600000     -5.91400000
O     -8.62700000     -0.53700000    -15.27400000
H     -8.97100000      0.35600000    -15.25600000
H     -9.11900000     -0.96900000    -15.97100000
O     -3.73800000    -11.36100000     -7.15500000
H     -4.01600000    -11.87800000     -6.39900000
H     -3.36500000    -10.56500000     -6.77600000
O     -7.33400000    -13.28000000      3.35600000
H     -6.69000000    -13.96100000      3.54900000
H     -7.46100000    -13.33100000      2.40900000
O    -13.20700000      0.93400000    -13.53100000
H    -12.58200000      1.06600000    -12.81800000
H    -13.72500000      0.17700000    -13.25800000
O      0.35500000     -6.01100000      5.76700000
H     -0.08100000     -6.81900000      5.49800000
H     -0.08300000     -5.32300000      5.26600000
O     -7.26000000      3.41800000     12.18600000
H     -8.20700000      3.37200000     12.05500000
H     -6.91700000      3.73200000     11.35000000
O     -5.64100000     10.55900000    -11.32000000
H     -5.40100000     10.07700000    -10.52900000
H     -4.81800000     10.94500000    -11.62400000
O     -8.20000000     11.03400000     -7.56700000
H     -7.83500000     11.90900000     -7.69800000
H     -8.09900000     10.60200000     -8.41500000
O     -4.57000000      6.81400000    -15.43500000
H     -3.95000000      6.24800000    -14.97500000
H     -4.96200000      6.24800000    -16.10100000
O      2.37300000     17.52000000      4.47300000
H      1.68500000     17.16600000      5.03700000
H      2.47500000     16.86600000      3.78100000
O     10.53200000     -9.97200000      0.14400000
H      9.84500000     -9.31700000      0.27000000
H     10.17000000    -10.57500000     -0.50600000
O     -1.78800000      7.81400000      6.69300000
H     -1.93900000      6.86900000      6.70100000
H     -1.09200000      7.95100000      7.33500000
O     -1.71000000     12.68200000     11.99800000
H     -1.34000000     12.49200000     12.86100000
H     -1.43100000     13.57800000     11.81000000
O      2.11100000     11.50200000     10.54900000
H      2.68100000     11.08500000      9.90200000
H      1.54100000     10.79700000     10.85600000
O     10.53300000      2.96600000     -5.66100000
H     10.29400000      3.04300000     -6.58500000
H     11.48900000      3.02100000     -5.65500000
O     11.50500000     -2.77300000     -1.54100000
H     11.97000000     -2.80600000     -2.37700000
H     11.18100000     -1.87500000     -1.48200000
O      2.19600000     11.62900000     13.70700000
H      2.62900000     11.83800000     12.87900000
H      1.73100000     12.43200000     13.94300000
O     10.94500000     -3.28700000     -6.34800000
H     10.35500000     -2.60500000     -6.66800000
H     11.48900000     -3.50700000     -7.10400000
O      5.58300000      4.59000000     -2.39300000
H      5.43700000      4.80300000     -1.47100000
H      4.92100000      3.92800000     -2.59300000
O    -12.90800000     -7.29500000      8.36400000
H    -12.05900000     -7.24500000      8.80200000
H    -12.87000000     -8.10800000      7.85900000
O      4.38400000     -2.53000000    -14.02400000
H      4.12400000     -3.16300000    -13.35400000
H      4.48400000     -1.70500000    -13.54900000
O     10.08100000     -4.51000000     -0.12400000
H     10.64100000     -5.27600000      0.00300000
H     10.55500000     -3.96900000     -0.75500000
O      3.49300000      6.31000000    -15.88000000
H      3.23100000      7.18600000    -15.59700000
H      3.15100000      5.72700000    -15.20200000
O      6.95700000     13.74300000      5.37200000
H      6.60300000     14.08500000      4.55100000
H      7.46900000     12.97700000      5.11100000
O     11.92600000     -8.52300000      3.85100000
H     12.10400000     -8.79600000      2.95000000
H     12.49300000     -9.07900000      4.38500000
O    -15.51000000      1.66500000      1.29200000
H    -16.29100000      2.11900000      1.60800000
H    -14.81000000      1.95600000      1.87600000
O     -6.67400000     -1.76300000     13.14400000
H     -6.41900000     -0.89100000     12.84100000
H     -6.47900000     -2.33800000     12.40400000
O      2.92900000      3.50300000     -4.02300000
H      2.03900000      3.66700000     -3.71200000
H      2.99900000      4.01600000     -4.82900000
O      7.98500000      7.94000000      5.26600000
H      8.67600000      7.48500000      4.78400000
H      7.33300000      8.15800000      4.60000000
O    -17.93300000     -3.47700000      3.44800000
H    -17.79600000     -4.25000000      3.99600000
H    -17.05500000     -3.12200000      3.31100000
O      2.96800000      1.25000000     16.90400000
H      3.47500000      1.59100000     16.16800000
H      2.97600000      0.30100000     16.78100000
O      3.86900000      5.60200000     -6.83100000
H      4.35200000      4.85000000     -6.48700000
H      3.85600000      5.46500000     -7.77800000
O    -12.21600000     -0.27100000      2.99500000
H    -12.39400000      0.28500000      3.75300000
H    -11.30900000     -0.07300000      2.76000000
O     10.07300000     -8.30900000     -2.98500000
H      9.40700000     -7.66800000     -2.73900000
H     10.30700000     -8.74000000     -2.16200000
O     -9.06300000      1.17400000      3.13300000
H     -9.09500000      1.45800000      2.22000000
H     -8.39500000      1.73000000      3.53400000
O    -11.31400000      2.32500000     -2.22200000
H    -11.33900000      3.09800000     -1.65800000
H    -11.99000000      1.74800000     -1.86600000
O    -12.05000000     -6.32600000     -1.49700000
H    -12.90100000     -6.60700000     -1.83400000
H    -12.10900000     -5.37200000     -1.46000000
O      2.86800000      8.76900000    -14.75300000
H      3.38200000      8.96100000    -13.96800000
H      1.96600000      8.97000000    -14.50300000
O     -4.86800000      3.23700000     -9.71500000
H     -4.96600000      3.36300000    -10.65900000
H     -5.01300000      2.30100000     -9.58200000
O      7.65100000    -15.00000000      2.60800000
H      7.93200000    -14.17300000      2.99900000
H      8.13800000    -15.05400000      1.78500000
O      4.15100000     -6.22800000     -6.62300000
H      4.90100000     -6.82200000     -6.65500000
H      3.40800000     -6.76500000     -6.89800000
O     -4.40000000    -13.16700000     10.85800000
H     -4.59300000    -12.80400000      9.99300000
H     -3.67200000    -13.77100000     10.70700000
O      7.61000000     12.86000000     -0.01500000
H      8.33600000     12.81600000      0.60800000
H      7.90600000     13.47800000     -0.68400000
O    -10.29000000     -6.40100000      9.40100000
H     -9.73500000     -7.16100000      9.57400000
H     -9.78700000     -5.87400000      8.77900000
O      5.14600000     -2.51800000      1.55800000
H      5.55300000     -3.38100000      1.64200000
H      5.82700000     -1.90500000      1.83400000
O     -3.08700000     -0.97900000      8.68300000
H     -3.15500000     -1.37000000      7.81200000
H     -2.51000000     -0.22400000      8.56200000
O      4.98900000    -10.71500000     -8.35300000
H      4.12900000    -10.41800000     -8.64900000
H      5.27300000    -11.33400000     -9.02500000
O     -1.46400000     11.39600000      2.12200000
H     -1.41500000     11.84200000      1.27700000
H     -0.63200000     10.92900000      2.19600000
O      6.92800000      9.49400000      2.42400000
H      6.68300000     10.39100000      2.19600000
H      7.85600000      9.55000000      2.65300000
O     13.31800000     -5.97400000      8.59600000
H     13.73400000     -6.24300000      7.77800000
H     13.93800000     -6.23500000      9.27700000
O     10.37600000      9.16400000     -2.44300000
H     10.24600000      8.34900000     -1.95900000
H      9.49300000      9.50800000     -2.57600000
O      6.84600000     -4.23900000      4.10400000
H      7.40500000     -4.40600000      3.34400000
H      6.27200000     -5.00400000      4.15100000
O     -8.57200000     -5.22400000      7.48100000
H     -9.06100000     -5.52100000      6.71400000
H     -7.69100000     -5.04900000      7.15100000
O     -3.32200000     11.74000000     -6.05400000
H     -2.98200000     12.57000000     -5.72100000
H     -2.55400000     11.29000000     -6.40600000
O    -15.68100000     -8.38700000     -1.65100000
H    -15.38600000     -8.05400000     -2.49900000
H    -15.31300000     -7.77600000     -1.01300000
O     -7.49300000      3.88100000      1.82200000
H     -7.69500000      4.18500000      0.93700000
H     -6.55400000      4.03900000      1.92000000
O     10.75800000     -4.81400000      7.91100000
H     11.54300000     -5.34000000      7.75900000
H     10.88100000     -4.44800000      8.78700000
O    -15.12100000     -3.13500000      1.90300000
H    -14.78700000     -2.34300000      1.48300000
H    -14.35100000     -3.69300000      2.00900000
O      9.77200000     12.21500000      2.02300000
H     10.13500000     11.39400000      1.69000000
H      9.59200000     12.04000000      2.94700000
O     -6.41300000    -10.41000000     -7.66000000
H     -6.36400000    -11.22600000     -8.15900000
H     -5.50100000    -10.17500000     -7.49500000
O     -3.97600000     -3.31600000     15.75000000
H     -3.21400000     -2.93800000     16.18800000
H     -3.77400000     -3.24800000     14.81700000
O     -2.09000000     16.68900000      1.26600000
H     -1.37000000     16.46100000      1.85400000
H     -2.82100000     16.14400000      1.56000000
O     -8.69300000     -7.25100000     12.59400000
H     -7.80500000     -7.58800000     12.71000000
H     -8.91000000     -7.45400000     11.68400000
O     -6.99100000     -4.02100000     -5.58700000
H     -6.87600000     -3.60600000     -6.44200000
H     -6.09900000     -4.17600000     -5.27400000
O      8.44900000     -5.48400000     -3.04900000
H      7.82500000     -5.42300000     -2.32500000
H      9.06200000     -4.76500000     -2.89700000
O    -11.67300000     -3.74000000     -7.97500000
H    -11.34800000     -4.37700000     -7.33900000
H    -11.19900000     -2.93400000     -7.77000000
O     11.85100000    -11.84200000     -6.31100000
H     12.29900000    -12.64200000     -6.03600000
H     10.93200000    -11.99500000     -6.09100000
O      0.49800000    -16.64500000     -7.15300000
H     -0.19200000    -16.72700000     -7.81000000
H      0.03900000    -16.70100000     -6.31500000
O      1.71400000     17.18400000     -3.40500000
H      1.95900000     17.48700000     -2.53100000
H      0.79300000     17.43200000     -3.49400000
O     -5.77900000     -5.22300000     -8.65200000
H     -6.48400000     -4.61900000     -8.88700000
H     -6.17300000     -6.09200000     -8.72700000
O      6.23100000     -6.09900000     11.04100000
H      5.34200000     -5.98700000     10.70400000
H      6.59100000     -6.82500000     10.53200000
O     -6.26200000     13.29300000     -2.70700000
H     -6.90500000     13.58700000     -3.35200000
H     -5.85100000     12.52900000     -3.11000000
O     10.17500000     -6.49600000     -8.62400000
H     10.26100000     -5.95300000     -7.84000000
H      9.58100000     -6.00500000     -9.19100000
O      0.40600000     -3.55900000     14.97000000
H     -0.10500000     -3.03000000     15.58300000
H      0.93200000     -4.13100000     15.52800000
O    -13.98700000      8.46000000      0.57000000
H    -14.61800000      8.53300000     -0.14600000
H    -14.39600000      7.85500000      1.18900000
O     -2.69200000    -14.60400000      3.72700000
H     -2.57100000    -13.67700000      3.93300000
H     -3.11700000    -14.60600000      2.87000000
O      8.39600000      2.36700000    -10.34500000
H      8.29500000      2.71600000    -11.23000000
H      8.09200000      1.46100000    -10.40800000
O      0.20600000      8.72200000    -14.13900000
H      0.03600000      7.78000000    -14.12100000
H     -0.60700000      9.10700000    -14.46700000
O     -4.22100000     -4.80500000     -0.63400000
H     -4.39800000     -4.05400000     -0.06800000
H     -3.68000000     -4.45000000     -1.33900000
O     11.48600000      6.65300000     -1.09600000
H     10.77200000      6.29200000     -1.62000000
H     11.83500000      5.90200000     -0.61600000
O     -2.07200000     -8.96400000     10.32600000
H     -1.12600000     -8.84500000     10.23600000
H     -2.34300000     -9.36600000      9.50100000
O      0.45200000     10.56800000    -11.44300000
H      0.13700000     11.30900000    -11.96100000
H      0.41900000      9.82400000    -12.04500000
O      0.51200000     -9.12200000      9.51300000
H      0.43700000     -9.71900000      8.76800000
H      0.83400000     -8.30500000      9.13400000
O      3.34200000    -11.30800000      8.20200000
H      2.38700000    -11.24400000      8.22300000
H      3.60100000    -10.79200000      7.43800000
O     -4.03800000     14.17700000     -1.36900000
H     -3.64900000     13.45900000     -0.87000000
H     -4.68600000     13.75500000     -1.93200000
O     -1.99600000      4.69500000      7.09100000
H     -1.69800000      4.68700000      6.18100000
H     -1.20900000      4.50500000      7.60200000
O     -5.52900000      0.58100000     -9.21800000
H     -4.88800000     -0.07800000     -8.95300000
H     -6.05600000      0.14700000     -9.88900000
O      0.98200000     12.19900000      6.53400000
H      1.17400000     12.39800000      7.45000000
H      1.50700000     11.42200000      6.34200000
O     10.51900000     -5.86900000      4.55600000
H     10.75100000     -6.71200000      4.16700000
H     11.36000000     -5.44000000      4.71500000
O     -1.79600000    -12.07900000      4.35400000
H     -1.32600000    -12.25100000      5.17000000
H     -1.35200000    -11.31900000      3.97700000
O      7.49100000      0.68000000    -13.61300000
H      8.37700000      0.52100000    -13.28900000
H      6.93400000      0.11700000    -13.07500000
O     -0.49100000    -13.17300000     10.42700000
H     -1.24500000    -13.76100000     10.48600000
H     -0.63300000    -12.53100000     11.12300000
O      0.96100000     10.11400000      2.40000000
H      0.80600000      9.50300000      3.12000000
H      1.90900000     10.09700000      2.27000000
O     -4.32000000      0.65100000    -13.62500000
H     -5.12000000      0.19500000    -13.88500000
H     -3.84900000      0.79600000    -14.44600000
O     -9.56200000     13.44300000     -2.68400000
H     -9.71500000     12.58000000     -2.30000000
H     -9.91700000     13.37700000     -3.57100000
O     -1.45400000     13.80700000      6.07700000
H     -0.69400000     13.22800000      6.12900000
H     -2.20600000     13.22500000      6.19000000
O      1.78500000      0.76300000    -16.94300000
H      2.43600000      0.54000000    -16.27800000
H      0.96400000      0.84000000    -16.45800000
O     12.26300000     -3.94200000      5.01400000
H     11.44100000     -3.71600000      5.45000000
H     12.94400000     -3.61800000      5.60400000
O     -2.14300000     14.26400000     -5.36800000
H     -1.50100000     14.68300000     -5.94200000
H     -2.54400000     14.98800000     -4.88700000
O     -3.42500000    -17.25700000      5.10100000
H     -3.45900000    -16.38000000      4.71900000
H     -3.44300000    -17.84700000      4.34800000
O     -4.01200000      9.45000000     -2.30900000
H     -4.58400000     10.06400000     -2.76900000
H     -3.18300000      9.92000000     -2.21500000
O    -10.93900000      0.98300000     -4.62000000
H    -11.50700000      0.25400000     -4.37100000
H    -10.68200000      1.38100000     -3.78800000
O     -7.78900000      0.12200000      8.41600000
H     -7.84500000     -0.22400000      9.30700000
H     -7.74800000      1.07100000      8.53000000
O    -12.25000000     -5.78600000     11.64500000
H    -11.65700000     -6.08300000     10.95500000
H    -12.20700000     -4.83100000     11.60200000
O     11.05200000     -3.01600000      2.70900000
H     10.68200000     -3.73400000      2.19600000
H     11.56700000     -3.45000000      3.39000000
O     11.18500000      2.47100000      6.06900000
H     10.73500000      2.71600000      5.26100000
H     11.68900000      3.25000000      6.30800000
O     -6.33700000     -9.94600000    -11.38700000
H     -6.85400000    -10.39600000    -12.05400000
H     -5.51200000    -10.43000000    -11.35600000
O     15.51800000      4.50700000      2.45800000
H     14.96100000      3.90100000      2.94700000
H     15.78400000      4.01400000      1.68200000
O    -10.93200000    -13.47100000      0.80500000
H    -11.63600000    -13.08000000      0.28700000
H    -10.80200000    -14.33600000      0.41700000
O    -12.63400000     -2.99200000    -10.36900000
H    -11.75900000     -2.73100000    -10.65600000
H    -12.50800000     -3.30700000     -9.47400000
O     -1.83800000     -7.00100000    -12.29400000
H     -1.66400000     -7.39400000    -11.43900000
H     -1.13400000     -6.36300000    -12.41200000
O    -10.16700000      5.62700000     -5.22900000
H     -9.81200000      6.37600000     -5.70700000
H    -10.56300000      6.00900000     -4.44500000
O     -3.01800000     11.37000000      6.30600000
H     -3.96000000     11.42600000      6.46800000
H     -2.94800000     10.95000000      5.44900000
O      0.09500000     13.14800000      0.27300000
H      0.66900000     13.85900000      0.55700000
H     -0.55500000     13.57400000     -0.28600000
O    -10.43100000      4.42800000      8.29200000
H    -10.42700000      5.33400000      8.60100000
H    -10.67600000      4.49000000      7.36900000
O    -10.82300000    -12.75000000     -3.06200000
H    -10.49200000    -12.33800000     -3.86100000
H    -11.42600000    -13.42400000     -3.37300000
O     -1.86100000     15.07800000      8.74100000
H     -0.99700000     14.76300000      9.00800000
H     -2.14200000     14.46000000      8.06600000
O      1.36400000     10.96900000     -0.43500000
H      1.78300000     10.82600000      0.41400000
H      0.87500000     11.78500000     -0.32600000
O     11.81100000     -6.66200000     -0.09200000
H     11.84100000     -7.53200000      0.30700000
H     12.49200000     -6.68400000     -0.76500000
O     -8.31500000      4.76300000     -0.60100000
H     -9.20900000      4.98100000     -0.86400000
H     -7.85100000      5.60000000     -0.61600000
O      4.40600000      8.23900000      3.17600000
H      4.03200000      9.08100000      2.91800000
H      5.34400000      8.33200000      3.01200000
O      1.43400000    -14.74400000     -4.07100000
H      1.36400000    -15.67100000     -3.84400000
H      2.32900000    -14.64200000     -4.39500000
O     -7.78800000     13.04900000    -10.81100000
H     -8.53700000     13.18600000    -11.39100000
H     -7.68500000     12.09800000    -10.77400000
O     -0.04900000    -14.63000000      3.08700000
H     -0.99700000    -14.73000000      3.17900000
H      0.08500000    -14.46000000      2.15500000
O     12.32200000     11.28100000      0.26800000
H     12.82900000     11.43800000      1.06400000
H     12.26900000     10.32700000      0.20300000
O      3.42800000     -6.61900000     13.70700000
H      3.40800000     -6.97100000     12.81800000
H      4.21900000     -6.99300000     14.09600000
O     -3.44500000      5.04800000     -0.54100000
H     -2.55000000      5.10900000     -0.87500000
H     -3.83100000      5.90200000     -0.73400000
O     -5.14300000     -4.93300000    -17.29100000
H     -4.53400000     -4.31300000    -16.88900000
H     -5.82800000     -5.05600000    -16.63300000
O     -4.44600000      5.88300000      8.09200000
H     -4.93700000      5.55600000      7.33800000
H     -3.53000000      5.84100000      7.81700000
O     -5.62400000     12.54900000     10.55100000
H     -4.99900000     11.82500000     10.58300000
H     -6.47600000     12.13700000     10.69200000
O      2.56000000     -9.90000000     -0.75900000
H      2.36100000     -9.01300000     -0.46100000
H      2.69000000     -9.81300000     -1.70400000
O      0.41000000      4.19300000     -4.35600000
H      0.39800000      5.14300000     -4.47900000
H      0.14800000      3.83800000     -5.20500000
O    -10.06100000      7.61500000      4.90300000
H     -9.24400000      7.66000000      5.39900000
H     -9.79000000      7.38600000      4.01400000
O      3.99500000      4.18500000      9.08300000
H      4.49200000      4.08900000      8.27000000
H      4.59200000      4.64400000      9.67500000
O    -13.91500000     -0.88000000      1.04200000
H    -14.56500000     -0.20400000      1.23600000
H    -13.26100000     -0.79000000      1.73400000
O    -12.52700000      3.10000000      9.25700000
H    -11.77600000      3.57700000      8.90700000
H    -12.22500000      2.76200000     10.10000000
O      3.63700000     -1.23200000     -3.44000000
H      3.85300000     -1.82100000     -4.16300000
H      3.66600000     -1.78800000     -2.66100000
O     10.99500000      1.88800000     10.15000000
H     10.12200000      1.82500000     10.53800000
H     11.17700000      2.82700000     10.12200000
O     -0.45200000    -10.53000000    -11.81200000
H     -0.99700000    -10.18300000    -12.51800000
H      0.17700000    -11.10000000    -12.25500000
O     -6.84400000      2.73900000     -2.41200000
H     -7.53000000      2.83100000     -3.07300000
H     -7.14700000      3.27200000     -1.67600000
O     -6.38700000     -7.02600000      5.17200000
H     -5.72400000     -6.61900000      4.61400000
H     -6.10100000     -6.83200000      6.06500000
O     10.64000000      7.13500000      4.11500000
H     11.44000000      7.60100000      3.87400000
H     10.25900000      6.86400000      3.28000000
O      5.67800000    -12.88000000      6.02800000
H      5.13400000    -13.43500000      5.47000000
H      6.47000000    -12.72500000      5.51400000
O     -4.90400000     -8.45800000    -14.90100000
H     -4.62600000     -7.67200000    -15.37100000
H     -4.10000000     -8.80200000    -14.51300000
O     11.09200000      7.21500000    -10.41500000
H     11.76600000      6.55200000    -10.26400000
H     11.14800000      7.79100000     -9.65200000
O      3.28900000      3.02000000      1.32400000
H      3.01200000      3.65900000      0.66700000
H      2.83800000      3.28800000      2.12400000
O      7.90600000     -8.32800000      4.60300000
H      6.98500000     -8.55200000      4.46800000
H      7.90000000     -7.38900000      4.78500000
O     -2.15600000     -7.31200000     15.98600000
H     -3.04000000     -6.95100000     15.91600000
H     -2.28600000     -8.20700000     16.29800000
O      7.43300000     11.21700000     -3.06100000
H      8.35300000     11.44900000     -2.93300000
H      7.01200000     12.03800000     -3.31600000
O      6.50200000    -16.61100000      4.53900000
H      6.88600000    -16.26900000      3.73200000
H      5.61900000    -16.24200000      4.55900000
O      3.39900000    -14.97800000      8.82400000
H      3.38100000    -15.65800000      8.15100000
H      4.25200000    -14.55800000      8.71800000
O      4.15100000      3.95300000      5.76400000
H      3.21900000      3.87000000      5.96900000
H      4.52000000      3.09500000      5.97300000
O     -9.77600000      3.89700000     11.51900000
H    -10.05100000      4.71300000     11.93600000
H    -10.57600000      3.37300000     11.46800000
O      9.98500000      2.94700000     -8.21600000
H      9.57300000      2.36800000     -8.85800000
H      9.87300000      3.82600000     -8.58000000
O     14.16100000     -0.74700000     -4.64800000
H     13.78700000     -1.62300000     -4.55400000
H     14.58400000     -0.57600000     -3.80600000
O     -2.67500000      4.96600000    -14.32500000
H     -1.86300000      5.42700000    -14.53600000
H     -2.83300000      4.40200000    -15.08100000
O     -8.38000000     -0.61000000      4.82500000
H     -8.73400000      0.05400000      4.23400000
H     -8.86500000     -1.40600000      4.60900000
O     -9.88500000      9.86600000      9.66100000
H    -10.73700000      9.47700000      9.46300000
H     -9.37500000      9.14900000     10.03600000
O      2.82600000     15.32000000      2.88200000
H      2.43600000     15.30900000      2.00800000
H      2.34600000     14.64800000      3.36700000
O      2.40400000     -8.44600000    -14.78700000
H      2.36900000     -9.15000000    -14.14000000
H      1.83900000     -8.74700000    -15.49900000
O     -7.73700000      5.49700000     15.79400000
H     -7.50800000      6.12400000     15.10800000
H     -8.61600000      5.19800000     15.56100000
O     -1.86800000     -1.85400000     -9.38300000
H     -2.04100000     -2.79200000     -9.29500000
H     -2.37200000     -1.58900000    -10.15200000
O     -7.11300000    -14.11000000     -4.01800000
H     -7.66600000    -14.22600000     -4.79000000
H     -7.23800000    -14.91200000     -3.51000000
O     11.36000000     -0.45400000     12.51000000
H     11.22500000     -0.55900000     13.45200000
H     10.87800000      0.34200000     12.28600000
O     -5.47400000     -8.34800000     10.10800000
H     -4.85500000     -9.04800000     10.31400000
H     -5.01700000     -7.54400000     10.35200000
O     13.59900000     -2.57600000    -11.29800000
H     14.13200000     -2.22600000    -12.01200000
H     13.94800000     -3.45500000    -11.14700000
O     -9.99700000     11.46400000      7.34300000
H     -9.89000000     12.38400000      7.10200000
H     -9.94800000     11.45900000      8.29900000
O     -6.09500000    -12.77000000     -9.22600000
H     -5.65000000    -13.61500000     -9.29500000
H     -6.51400000    -12.65000000    -10.07800000
O      4.84100000      1.13700000     -3.18300000
H      4.50000000      0.24700000     -3.27500000
H      4.12400000      1.69900000     -3.47600000
O    -11.50400000     12.36700000      1.00400000
H    -11.10200000     12.05000000      0.19600000
H    -10.82400000     12.26100000      1.66900000
O     -8.61500000     -4.43900000     -0.69600000
H     -8.77000000     -3.68400000     -1.26500000
H     -7.86200000     -4.88200000     -1.08600000
O     -8.79800000     -8.90800000     -7.60200000
H     -8.56000000     -8.05400000     -7.24200000
H     -7.96200000     -9.35200000     -7.74000000
O      1.82400000     -5.50000000      2.92900000
H      2.09400000     -5.16900000      3.78600000
H      1.98100000     -6.44300000      2.97600000
O    -12.20800000      9.22700000     -1.67800000
H    -12.89500000      8.81100000     -1.15700000
H    -12.51900000     10.12200000     -1.81300000
O     -6.01300000     -0.42500000      6.16600000
H     -6.87000000     -0.63900000      5.79600000
H     -6.18300000     -0.28500000      7.09700000
O      5.56000000     -6.59200000      3.12500000
H      6.24800000     -6.40900000      2.48500000
H      5.40600000     -7.53400000      3.04800000
O      7.71600000    -11.20400000     -7.75300000
H      8.30000000    -10.55500000     -7.35900000
H      6.87400000    -10.75500000     -7.82700000
O    -11.21900000     -9.53200000      2.80000000
H    -10.30700000     -9.60400000      2.51900000
H    -11.71500000     -9.45400000      1.98400000
O     -3.45700000     -3.22800000    -15.56000000
H     -3.92200000     -3.47500000    -14.76100000
H     -2.61700000     -2.88800000    -15.25200000
O      1.26400000      2.92100000      3.12600000
H      1.16700000      2.11100000      3.62700000
H      0.59100000      2.86700000      2.44900000
O     -4.62000000      7.61100000     14.99300000
H     -5.18800000      7.53400000     15.76000000
H     -3.74900000      7.38100000     15.31600000
O      4.47400000     10.78800000      9.27700000
H      4.65300000     10.34100000      8.45000000
H      5.11600000     11.49700000      9.30900000
O     10.55100000      3.81900000    -11.93400000
H      9.66700000      4.02500000    -12.23700000
H     11.12000000      4.08700000    -12.65400000
O      1.68100000     -0.05300000    -11.28500000
H      2.45900000     -0.19300000    -10.74500000
H      0.98600000     -0.53200000    -10.83400000
O    -14.32400000      7.77700000      3.20200000
H    -14.31600000      6.99300000      3.75200000
H    -13.55100000      8.27000000      3.47700000
O    -11.85100000      7.06500000     -3.42300000
H    -11.70800000      7.86500000     -2.91700000
H    -12.80300000      6.97100000     -3.45900000
O     12.04500000    -12.55200000      0.83600000
H     11.85700000    -11.93000000      1.53900000
H     12.71500000    -12.11900000      0.30600000
O    -10.69100000     -8.49200000     -4.99100000
H    -10.51100000     -7.79200000     -4.36300000
H    -10.19900000     -8.24400000     -5.77400000
O      2.87300000      1.89200000     10.34500000
H      3.02600000      2.67800000      9.81900000
H      3.17300000      1.17100000      9.79100000
O     15.23500000      5.62900000     -1.67800000
H     14.79100000      6.12000000     -2.37000000
H     15.88500000      6.23900000     -1.33000000
O     -3.15000000    -12.37000000     -4.24900000
H     -3.72900000    -13.02400000     -3.85700000
H     -2.35200000    -12.41000000     -3.72100000
O    -10.25100000     -1.41700000     -6.59700000
H    -10.80800000     -0.76500000     -6.17000000
H     -9.58100000     -0.90200000     -7.04600000
O      3.79000000     -2.74300000     12.39200000
H      4.47400000     -2.70800000     11.72300000
H      3.11400000     -3.30600000     12.01500000
O     11.18700000     -9.57400000      9.60700000
H     10.80800000     -9.56600000      8.72900000
H     11.03700000    -10.46500000      9.92500000
O    -10.70300000      1.03100000     -8.47300000
H    -10.75500000      1.73500000     -7.82700000
H    -11.60900000      0.74700000     -8.59200000
O      5.94100000    -11.65200000     -1.13200000
H      5.34200000    -12.36300000     -1.35600000
H      6.25100000    -11.32400000     -1.97600000
O     -0.25500000     -7.23200000     -2.64000000
H      0.50800000     -7.01500000     -3.17400000
H      0.01200000     -7.02500000     -1.74400000
O      4.38100000      6.13300000    -12.62700000
H      4.02600000      6.09100000    -11.73900000
H      5.27200000      6.46300000    -12.51300000
O      9.77500000     12.01000000     -2.66600000
H     10.47000000     11.66000000     -2.10800000
H     10.16600000     12.77700000     -3.08300000
O     -9.78400000     -6.95300000     -2.89700000
H    -10.49200000     -6.58800000     -2.36700000
H     -9.01700000     -6.92400000     -2.32500000
O    -16.21500000     -2.98500000     -4.23300000
H    -16.76500000     -2.75800000     -3.48300000
H    -16.35400000     -2.27300000     -4.85700000
O      7.64700000     10.79600000      9.04600000
H      7.44700000     11.73000000      8.97900000
H      8.08700000     10.58600000      8.22300000
O      4.14300000     -7.28600000      6.47000000
H      4.08400000     -8.21800000      6.25800000
H      5.02100000     -7.17900000      6.83600000
O      9.54300000      9.74800000      2.94800000
H      9.91700000      9.08900000      2.36300000
H      9.99800000      9.61400000      3.78000000
O     13.56600000     -3.87200000     11.29400000
H     14.15100000     -4.54400000     10.94400000
H     12.71000000     -4.29900000     11.33700000
O     -5.69300000      0.63400000     -3.88900000
H     -6.03800000      1.50900000     -3.71200000
H     -6.44800000      0.14000000     -4.20800000
O     -9.15200000     -2.54700000      7.43800000
H     -8.41900000     -2.02800000      7.10800000
H     -8.82400000     -3.44600000      7.44900000
O      5.40400000     15.68500000     -0.21400000
H      5.95500000     16.44900000     -0.38900000
H      5.97300000     15.08500000      0.26900000
O      6.26700000     15.59400000     -5.17000000
H      5.83800000     15.62100000     -4.31500000
H      7.11000000     16.02600000     -5.02900000
O    -12.14000000      1.61200000      5.08800000
H    -11.57900000      1.25300000      5.77500000
H    -12.70300000      2.23900000      5.54200000
O     -8.26300000     -8.93500000      1.50600000
H     -8.48200000     -9.75500000      1.06400000
H     -7.96000000     -8.35800000      0.80400000
O     -1.57300000    -12.63100000      7.92600000
H     -1.14300000    -12.79500000      8.76500000
H     -2.41300000    -13.08500000      7.99500000
O      2.29700000     -8.40600000      3.09100000
H      2.96100000     -9.05900000      2.87100000
H      1.46400000     -8.83700000      2.90100000
O     -2.02700000     -3.66400000      9.01200000
H     -2.17400000     -2.73300000      9.17900000
H     -2.87900000     -4.07200000      9.16600000
O     -0.61300000     15.42100000      3.12600000
H     -0.63700000     16.08200000      3.81800000
H     -0.15000000     14.68100000      3.51800000
O      5.63900000     -1.32700000     10.26500000
H      5.69500000     -0.63800000     10.92700000
H      6.28000000     -1.98100000     10.54400000
O    -15.42100000     -4.95600000      9.35500000
H    -15.49000000     -5.02900000      8.40300000
H    -14.53800000     -4.61800000      9.50600000
O     11.41900000      1.52900000    -14.21300000
H     11.68800000      1.98700000    -13.41700000
H     11.82500000      0.66500000    -14.14100000
O     -1.33800000     18.08800000     -3.38800000
H     -1.87300000     17.39300000     -3.00500000
H     -1.31800000     17.88900000     -4.32400000
O     -4.61100000      2.55600000     -1.12000000
H     -4.14000000      3.38700000     -1.18200000
H     -5.41000000      2.69500000     -1.62700000
O      2.98200000      5.85000000     -9.75500000
H      3.36500000      5.00800000    -10.00000000
H      2.09500000      5.63600000     -9.46800000
O     12.38100000      4.76500000      6.19300000
H     12.16900000      5.15900000      5.34700000
H     13.23000000      5.14100000      6.42600000
O     -7.02600000      2.30500000    -15.48500000
H     -7.75800000      2.78200000    -15.87600000
H     -7.08700000      2.49800000    -14.54900000
O     -8.15700000     -4.96900000     -9.93100000
H     -8.70000000     -4.59500000     -9.23700000
H     -8.69900000     -5.66000000    -10.31200000
O    -15.87000000     -5.39200000      6.60900000
H    -15.30500000     -4.77600000      6.14400000
H    -15.47900000     -6.24900000      6.44000000
O      6.85300000     -1.16200000     -7.81500000
H      6.47000000     -2.03900000     -7.79200000
H      7.79500000     -1.30900000     -7.73900000
O    -11.60400000      9.84300000     -9.20500000
H    -12.00400000      9.27800000     -9.86600000
H    -11.64900000      9.33400000     -8.39500000
O      4.90300000      8.16400000     10.17700000
H      4.72000000      9.09800000     10.07200000
H      5.85300000      8.09400000     10.08300000
O      0.96400000     -0.26000000     13.14200000
H      1.74800000     -0.79600000     13.26200000
H      0.40200000     -0.78300000     12.57000000
O     -1.68000000      1.34600000      4.27700000
H     -2.56900000      1.41600000      4.62300000
H     -1.23800000      0.74100000      4.87400000
O      5.10100000     -4.66800000    -12.19200000
H      4.43600000     -5.15200000    -12.68200000
H      5.09500000     -5.06700000    -11.32200000
O     -2.23400000      2.95100000      1.98900000
H     -1.55800000      2.36500000      2.33000000
H     -2.13900000      2.89700000      1.03800000
O      4.62400000      0.27900000     -6.93300000
H      5.20800000     -0.31300000     -7.40700000
H      3.76000000     -0.12600000     -7.00800000
O      5.58100000      9.61300000    -12.44300000
H      4.91100000      9.06000000    -12.04000000
H      5.72000000     10.31900000    -11.81200000
O    -16.69700000      1.50200000      7.91500000
H    -16.67500000      2.43400000      7.69800000
H    -16.34200000      1.06700000      7.14000000
O     -4.55000000    -12.87600000      7.80400000
H     -4.61200000    -12.97200000      6.85400000
H     -5.45200000    -12.73300000      8.09000000
O      2.58000000      9.42400000     15.29400000
H      2.12900000      8.64800000     14.96100000
H      2.21600000     10.14900000     14.78500000
O    -12.40700000     -2.99000000      3.28400000
H    -12.25300000     -2.06700000      3.08300000
H    -11.68500000     -3.45200000      2.85700000
O      9.98000000     -7.78800000     11.75700000
H     10.40400000     -8.42500000     11.18100000
H     10.15100000     -8.11400000     12.64100000
O    -13.96600000      1.57300000     -0.99400000
H    -14.69800000      1.98200000     -1.45600000
H    -14.30500000      1.39700000     -0.11600000
O    -17.34500000      1.36900000     -3.91900000
H    -17.32200000      0.52200000     -4.36400000
H    -18.23700000      1.68800000     -4.05600000
O    -16.92700000     -5.81900000     -3.27700000
H    -16.35300000     -6.09200000     -3.99300000
H    -17.35500000     -6.62600000     -2.99200000
O     -0.83000000     -9.71100000      5.95600000
H     -0.81200000     -8.98400000      5.33300000
H     -1.70600000     -9.67400000      6.34000000
O     10.04200000      1.98900000     13.20900000
H     10.89900000      2.40000000     13.31700000
H      9.41600000      2.70300000     13.33000000
O      1.82900000     -7.08000000    -10.01600000
H      2.40400000     -6.47100000    -10.47900000
H      1.39700000     -6.54400000     -9.35200000
O      2.39000000     -2.13200000    -16.09600000
H      2.60000000     -2.49500000    -16.95600000
H      3.17500000     -2.29000000    -15.57100000
O     -1.36900000      9.54400000     -1.48400000
H     -1.25500000      9.37400000     -2.41900000
H     -0.65700000      9.06000000     -1.06500000
O      9.47200000      6.52000000      7.16100000
H      9.26700000      7.13000000      6.45300000
H     10.16000000      5.95900000      6.80300000
O    -14.11500000     -1.64200000     -1.48200000
H    -13.77300000     -1.50800000     -0.59800000
H    -14.96200000     -1.19500000     -1.48100000
O     -7.33400000      9.14500000     11.77800000
H     -7.77300000      9.96100000     11.54000000
H     -7.76700000      8.86600000     12.58500000
O      0.77400000     13.28900000     -4.30200000
H      0.21600000     13.94700000     -4.71600000
H      0.48200000     13.26800000     -3.39000000
O     13.51400000     -0.06300000      5.16400000
H     12.68100000     -0.08300000      4.69200000
H     13.26700000      0.07500000      6.07900000
O     -4.02300000    -11.24700000    -11.62700000
H     -4.04200000    -11.24800000    -10.67000000
H     -3.97000000    -12.17200000    -11.86600000
O      6.23600000      6.16000000      6.80100000
H      5.77400000      5.64800000      6.13700000
H      7.13400000      6.21800000      6.47500000
O     13.63000000      4.30200000     -0.05700000
H     13.89700000      3.39100000     -0.18100000
H     14.22900000      4.80500000     -0.60900000
O      5.98400000     -8.00500000     13.80000000
H      6.62400000     -8.65200000     13.50200000
H      6.40500000     -7.16000000     13.64200000
O     -6.18500000     -0.60800000     16.45400000
H     -6.30300000     -1.34600000     15.85700000
H     -6.12200000      0.15600000     15.88100000
O      1.09400000      8.11500000     -0.16300000
H      1.92700000      8.50600000      0.10100000
H      0.86600000      7.52700000      0.55700000
O    -13.87700000      2.61100000      6.82400000
H    -13.53500000      2.60100000      7.71800000
H    -13.69800000      3.49700000      6.50800000
O      2.89200000    -17.97600000      1.77100000
H      3.52200000    -18.66900000      1.97200000
H      3.36300000    -17.39100000      1.17800000
O      3.69000000     10.38900000      1.59500000
H      4.35900000      9.83600000      1.19100000
H      3.79200000     11.23900000      1.16700000
O     14.97100000      7.14100000      1.84500000
H     15.05100000      6.22600000      2.11500000
H     15.77600000      7.31800000      1.35800000
O     14.59600000     -6.99300000      6.42200000
H     14.88400000     -6.42900000      5.70400000
H     14.46800000     -7.85100000      6.01600000
O      9.71100000      5.76000000     -5.99100000
H      8.85000000      5.43400000     -6.25300000
H      9.60800000      6.71200000     -5.96100000
O      0.83600000     10.84700000     -5.55300000
H      0.52800000     11.72700000     -5.33900000
H      0.42800000     10.64700000     -6.39500000
O     11.33400000     -5.34400000     11.43400000
H     10.75800000     -6.05600000     11.71300000
H     11.69200000     -5.63900000     10.59700000
O     12.33200000      8.24000000      6.74100000
H     13.07500000      8.83000000      6.61400000
H     12.71700000      7.36400000      6.73100000
O    -11.37300000     10.25500000     -4.67000000
H    -11.97900000     10.70900000     -4.08500000
H    -11.03400000     10.94100000     -5.24500000
O     -0.35400000      6.04500000    -15.04800000
H     -0.43700000      5.73200000    -15.94900000
H      0.39100000      5.55800000    -14.69400000
O      4.17800000    -15.32600000      5.05900000
H      3.65200000    -14.74400000      4.51000000
H      3.54500000    -15.93800000      5.43300000
O    -10.98400000     -5.16500000     -5.65100000
H    -10.69300000     -5.91700000     -5.13500000
H    -10.59100000     -4.40900000     -5.21400000
O     -0.88800000      0.81500000    -14.68400000
H     -1.62500000      0.66600000    -15.27600000
H     -0.51200000      1.64700000    -14.97400000
O    -13.99500000      3.83200000     -9.59300000
H    -13.84300000      2.91400000     -9.36500000
H    -14.92800000      3.87500000     -9.80200000
O      7.98000000      1.80200000      5.44800000
H      7.96800000      0.85100000      5.33900000
H      8.72300000      2.09500000      4.92000000
O      7.96100000    -12.31600000      1.87000000
H      7.55100000    -12.44800000      1.01500000
H      8.42000000    -11.48000000      1.79000000
O      3.49700000      9.71500000     -1.80800000
H      3.52200000      9.95700000     -2.73400000
H      2.68900000     10.10900000     -1.48000000
O      6.14300000      2.50900000      7.53800000
H      6.89500000      2.43900000      6.95100000
H      5.51700000      1.86800000      7.20300000
O      6.18100000      4.76100000     14.27900000
H      6.87200000      4.37000000     13.74500000
H      5.37500000      4.58300000     13.79600000
O     -9.37000000     -2.33600000     -2.18600000
H     -9.11900000     -2.58100000     -3.07600000
H     -9.03000000     -1.44800000     -2.07600000
O     -8.49200000      5.63500000    -13.69100000
H     -8.04600000      6.18800000    -13.04900000
H     -9.41400000      5.66900000    -13.43600000
O    -12.77600000      8.39600000     10.11200000
H    -12.68300000      8.92500000      9.32000000
H    -12.78400000      7.49200000      9.79700000
O      6.37600000     -2.84800000    -10.61600000
H      6.40900000     -3.29900000     -9.77200000
H      5.89900000     -3.44800000    -11.18900000
O     -4.20600000      1.54300000      5.41100000
H     -4.67300000      0.75300000      5.68400000
H     -4.84200000      2.02700000      4.88500000
O     -6.91900000     10.61800000      7.95200000
H     -7.85100000     10.48500000      7.77500000
H     -6.68800000      9.91600000      8.55900000
O      7.85200000      3.61200000     12.47100000
H      8.17400000      3.83100000     11.59600000
H      7.06500000      3.09100000     12.31300000
O     -0.47600000     -2.23000000    -17.71100000
H      0.42400000     -2.49800000    -17.89400000
H     -0.99500000     -3.02300000    -17.84500000
O      7.21800000     -3.79200000      8.15300000
H      7.28700000     -3.75000000      9.10700000
H      7.44600000     -2.91000000      7.85700000
O    -14.01000000      5.36200000      8.90500000
H    -14.47400000      5.63200000      9.69800000
H    -13.64300000      4.50500000      9.12300000
O      7.25800000      1.41900000      9.66400000
H      6.71400000      1.79600000     10.35500000
H      7.00000000      1.89100000      8.87200000
O      7.88800000     -6.67000000    -11.57200000
H      7.77300000     -7.49900000    -11.10700000
H      7.45100000     -6.80400000    -12.41300000
O     -8.31500000      0.08200000     -1.57300000
H     -7.46200000      0.40800000     -1.28500000
H     -8.94300000      0.50300000     -0.98700000
O    -10.86500000      5.14100000      5.77200000
H    -10.79800000      6.09500000      5.82100000
H    -10.45700000      4.91600000      4.93500000
O      9.73600000      8.10100000     13.59900000
H     10.59000000      8.47000000     13.82500000
H      9.89900000      7.58800000     12.80700000
O      7.82400000      5.44400000      3.28200000
H      6.89600000      5.21100000      3.28400000
H      8.03400000      5.58500000      2.35800000
O     17.54400000      0.36900000     -3.20300000
H     18.00200000      0.44400000     -4.04000000
H     16.85200000      1.02800000     -3.24800000
O     16.00800000     -6.08100000     -1.28300000
H     15.57900000     -5.22800000     -1.21500000
H     15.73100000     -6.55100000     -0.49600000
O     -3.68500000     -9.55000000     -3.58200000
H     -4.28900000     -9.81600000     -2.88900000
H     -3.22800000    -10.35600000     -3.82400000
O     -5.04300000      4.29100000     13.43600000
H     -5.93100000      4.38300000     13.08900000
H     -4.47400000      4.46100000     12.68500000
O      7.53800000      1.18200000     -2.43100000
H      7.87400000      1.83000000     -3.05100000
H      6.59400000      1.17000000     -2.58400000
O     -1.30800000      5.62800000     -2.14400000
H     -1.42300000      4.85400000     -2.69600000
H     -0.97700000      6.30000000     -2.74000000
O     10.07200000      7.49600000      1.28900000
H      9.45100000      7.78300000      0.62000000
H     10.90400000      7.41100000      0.82300000
O    -10.83100000      3.02900000     -6.45200000
H    -10.06100000      3.53900000     -6.20000000
H    -11.04900000      2.52200000     -5.67000000
O      3.01200000     15.12600000     -7.26200000
H      3.58800000     15.87600000     -7.40600000
H      3.58100000     14.45700000     -6.88100000
O     -6.66000000      8.27800000      9.33700000
H     -5.90900000      7.72600000      9.55200000
H     -6.94700000      8.63200000     10.17900000
O    -12.88100000     -4.37800000      8.33800000
H    -12.10200000     -4.03700000      8.77800000
H    -12.75100000     -5.32600000      8.32000000
O     -6.64600000    -11.75700000     -5.04700000
H     -6.44100000    -11.77500000     -5.98200000
H     -6.82900000    -12.66900000     -4.82300000
O      0.31800000     16.17600000      5.88600000
H     -0.29900000     15.47300000      6.09200000
H      0.84200000     16.27500000      6.68000000
O      0.61500000      7.81500000      8.46900000
H      0.70500000      8.35300000      9.25600000
H      1.48600000      7.82200000      8.07300000
O     -0.68600000    -15.77100000      6.06200000
H      0.21200000    -15.84200000      5.73600000
H     -1.19700000    -15.50000000      5.30000000
O      3.56700000      4.68100000     13.04600000
H      3.38300000      5.45800000     12.51800000
H      2.78800000      4.13400000     12.94800000
O     14.31600000      0.98300000    -10.81300000
H     13.42000000      1.12400000    -10.50800000
H     14.48300000      1.71000000    -11.41200000
O     -6.28000000      0.79100000     11.89100000
H     -5.75300000      1.34500000     11.31500000
H     -6.87400000      1.40000000     12.33100000
O     -3.95000000     -1.37000000    -17.50100000
H     -4.87700000     -1.14500000    -17.59100000
H     -3.89200000     -1.81000000    -16.65400000
O     14.00700000     -3.10300000      7.06600000
H     14.95600000     -2.99300000      7.13400000
H     13.73700000     -3.39600000      7.93600000
O      0.03800000    -12.26800000     13.00900000
H      0.80000000    -12.84800000     13.01500000
H      0.18400000    -11.67500000     13.74600000
O     -0.95800000     10.48100000      8.28400000
H     -1.26400000     11.13500000      7.65500000
H     -1.16000000      9.64100000      7.87300000
O      3.89700000    -10.17100000      5.90100000
H      4.78900000    -10.48200000      6.06100000
H      3.71600000    -10.42200000      4.99500000
O      3.78800000     -4.81100000      1.33100000
H      3.93300000     -3.86600000      1.28500000
H      3.29900000     -4.93800000      2.14400000
O     -5.05800000      4.51300000     16.29800000
H     -6.00300000      4.65300000     16.24400000
H     -4.72800000      4.76800000     15.43700000
O     11.77000000     -6.83300000    -11.15900000
H     11.34000000     -6.79800000    -10.30400000
H     11.54200000     -6.00200000    -11.57600000
O     -2.69500000      5.04100000     -9.18200000
H     -3.35900000      4.35300000     -9.22900000
H     -2.53000000      5.15200000     -8.24600000
O      2.12100000     14.97000000      0.06700000
H      1.37900000     15.43900000     -0.31400000
H      2.88700000     15.48200000     -0.19300000
O     11.52700000      1.88600000     -1.41400000
H     12.02300000      1.46200000     -0.71300000
H     11.35300000      1.18400000     -2.04100000
O    -14.99500000     -0.25400000      6.39300000
H    -14.29200000     -0.90200000      6.43700000
H    -14.54700000      0.59000000      6.45400000
O    -12.91200000    -11.08500000     -6.56000000
H    -12.22300000    -10.76600000     -7.14300000
H    -12.49200000    -11.14400000     -5.70200000
O      6.22700000     12.20300000      2.15700000
H      5.77300000     12.99200000      2.45400000
H      6.63200000     12.45700000      1.32800000
O     10.93500000     -3.99500000    -11.63600000
H     11.60700000     -3.47400000    -12.07600000
H     10.13100000     -3.80500000    -12.11900000
O     17.59000000     -2.18600000      1.02000000
H     17.78100000     -2.62600000      1.84800000
H     17.79800000     -1.26600000      1.18400000
O      5.92900000     -7.87400000     -8.74000000
H      6.17200000     -8.08100000     -7.83700000
H      6.40900000     -8.51200000     -9.26900000
O     11.23800000     -0.24400000      3.48400000
H     10.36000000      0.13000000      3.56400000
H     11.08700000     -1.17400000      3.31200000
O     -7.15100000     -0.89700000      1.65400000
H     -7.93300000     -0.49200000      2.03000000
H     -6.55200000     -0.16600000      1.50200000
O     -7.17800000      4.64100000     -8.88900000
H     -7.08300000      3.87400000     -8.32500000
H     -6.37400000      4.65900000     -9.40700000
O      3.74400000      3.65100000    -10.71400000
H      3.56200000      3.46200000    -11.63500000
H      4.16100000      2.85500000    -10.38400000
O     -8.06100000     -3.66400000    -12.49300000
H     -8.17200000     -4.16200000    -11.68300000
H     -8.56600000     -2.86300000    -12.35300000
O      2.77700000     -5.32400000     -2.51000000
H      3.39800000     -4.78800000     -2.01700000
H      2.59300000     -4.81400000     -3.29900000
O     16.35200000      4.66200000     -6.21900000
H     16.19200000      4.05300000     -5.49800000
H     16.19200000      4.14500000     -7.00900000
O     -7.34600000     13.68800000     -5.27100000
H     -7.22900000     13.87800000     -6.20200000
H     -7.54200000     14.53800000     -4.87600000
O     -6.79500000     -3.40700000     15.24000000
H     -5.84000000     -3.43000000     15.30600000
H     -6.97100000     -2.83100000     14.49700000
O    -15.92000000      5.80500000      0.33100000
H    -16.70200000      6.22900000     -0.02300000
H    -16.16600000      5.55300000      1.22100000
O     -5.90100000      7.04300000      1.98400000
H     -5.40300000      6.28100000      2.27700000
H     -5.68200000      7.13100000      1.05600000
O      3.68500000      8.27700000    -10.67700000
H      3.34300000      7.48100000    -10.27000000
H      3.58500000      8.95100000    -10.00400000
O      0.38600000    -14.81600000      0.36600000
H      1.29900000    -14.67000000      0.11600000
H      0.00600000    -15.28100000     -0.38000000
O     -6.74000000      7.19600000     -7.16900000
H     -7.19700000      6.54100000     -7.69600000
H     -6.47200000      6.72500000     -6.38000000
O     -8.80600000      7.04800000      2.68900000
H     -8.89100000      7.25000000      1.75700000
H     -7.87400000      6.87000000      2.81200000
O      8.57700000      5.68800000     -8.84800000
H      7.81500000      6.15500000     -9.19100000
H      9.27900000      5.88800000     -9.46800000
O     -6.76100000    -16.07300000      0.29400000
H     -5.94000000    -16.49300000      0.03900000
H     -7.42500000    -16.75200000      0.17500000
O      6.53500000     13.01400000      7.82100000
H      6.79100000     13.90300000      8.06700000
H      6.59200000     13.00400000      6.86600000
O    -13.85300000      3.18900000      3.07800000
H    -13.36200000      2.88400000      3.84100000
H    -14.37200000      3.92400000      3.40500000
O      7.80100000     -9.22100000    -10.10500000
H      7.38300000    -10.00500000    -10.46100000
H      8.71800000     -9.29900000    -10.36700000
O     12.69700000      4.41500000     10.08700000
H     13.09200000      5.05200000     10.68200000
H     13.40700000      4.16700000      9.49500000
O    -17.31700000      1.99500000      4.81500000
H    -18.20800000      1.73600000      5.04900000
H    -17.38200000      2.28300000      3.90400000
O     -7.73500000      3.20600000    -12.96500000
H     -6.95500000      3.60900000    -12.58300000
H     -8.19000000      3.92900000    -13.39700000
O     -3.90600000     -0.80100000     11.25000000
H     -3.57000000     -0.81900000     10.35400000
H     -4.59000000     -0.13100000     11.23500000
O     -8.66200000     -7.06400000      3.36900000
H     -8.50800000     -7.66500000      2.64000000
H     -7.83300000     -7.05100000      3.84800000
