# Supplementary material for: Integrated Multiscale Multilevel Approach to Open Shell Molecular Systems
Source: J Chem Theory Comput. 2023 Feb 13;19(5):1446–56. doi: 10.1021/acs.jctc.2c00805 (PMC10018740; doi:10.1021/acs.jctc.2c00805)
Supplement: Supplementary file 2 — ct2c00805_si_002.zip [file ct2c00805_si_002.zip › structures/PROXYL/frame159.xyz]

2600

C      0.77200000      1.53100000     -1.17700000
H      0.52100000      2.44300000     -1.71900000
H      1.81000000      1.27300000     -1.38700000
C     -0.18200000      0.31900000     -1.31100000
C     -1.62000000      0.65200000     -1.52600000
H     -1.87600000      1.47200000     -0.85500000
H     -2.31500000     -0.17800000     -1.40200000
H     -1.66500000      1.10000000     -2.51800000
C      0.23100000     -0.74200000     -2.46600000
H     -0.31100000     -1.67900000     -2.34000000
H     -0.14800000     -0.44300000     -3.44300000
H      1.29900000     -0.95900000     -2.41800000
N     -0.00200000     -0.31400000      0.05700000
O     -0.66900000     -1.36500000      0.26000000
C      0.52300000      0.47400000      1.08400000
C     -0.42500000      0.57800000      2.32600000
H     -0.39100000     -0.31300000      2.95200000
H     -0.07100000      1.28900000      3.07300000
H     -1.43200000      0.89100000      2.04700000
C      1.91800000     -0.15700000      1.47800000
H      2.56900000      0.61800000      1.88500000
H      2.44700000     -0.42800000      0.56400000
H      1.88300000     -1.01400000      2.15000000
C      0.75400000      1.81500000      0.37400000
H     -0.12500000      2.40900000      0.62700000
H      1.54700000      2.46800000      0.73800000
O     -0.76300000      9.79000000     -3.33500000
H     -0.76300000      9.29800000     -4.15600000
H     -1.65300000      9.69200000     -2.99600000
O      7.05500000    -12.61300000     -2.83000000
H      6.39100000    -13.23000000     -2.52200000
H      7.62400000    -13.13600000     -3.39500000
O      1.09500000    -16.71000000     -4.80500000
H      0.29500000    -16.92600000     -5.28600000
H      1.71400000    -17.39800000     -5.04700000
O     -1.64500000     12.94200000    -11.44500000
H     -2.19400000     12.17400000    -11.60600000
H     -0.76800000     12.67000000    -11.71500000
O     10.75500000    -12.09100000      7.46900000
H     11.21600000    -11.74100000      6.70600000
H     10.73400000    -13.03700000      7.32300000
O      5.94600000      5.38700000      5.16600000
H      6.19300000      6.29300000      4.98400000
H      5.89600000      4.97400000      4.30300000
O      5.39500000     -7.69600000      7.27500000
H      4.60900000     -8.01300000      6.83100000
H      5.34100000     -6.74300000      7.20800000
O     -6.46400000     -3.30200000      3.76100000
H     -7.27500000     -3.80800000      3.80800000
H     -5.76900000     -3.95500000      3.83700000
O     17.35300000      1.71500000     -5.13300000
H     16.71900000      2.28600000     -5.56700000
H     17.97400000      2.31600000     -4.72000000
O     -0.73700000     -7.10300000     11.38400000
H     -1.19800000     -7.92800000     11.23000000
H     -0.57800000     -7.09000000     12.32800000
O     -4.66800000     -7.65500000     -5.21300000
H     -5.34300000     -7.02600000     -5.47000000
H     -4.63000000     -8.27500000     -5.94200000
O      3.16700000     -8.87500000      5.83500000
H      2.47800000     -8.38000000      5.39200000
H      3.90500000     -8.85500000      5.22600000
O      1.82700000      2.61200000    -10.06700000
H      0.94200000      2.91200000     -9.86000000
H      2.20500000      2.37800000     -9.22000000
O     -8.70400000    -13.34200000     -0.96800000
H     -9.61300000    -13.63900000     -1.01000000
H     -8.55800000    -12.89900000     -1.80400000
O    -10.76200000     -6.31700000      3.82300000
H    -10.73300000     -7.08600000      4.39300000
H    -11.12400000     -6.64300000      2.99900000
O     -2.31800000     11.76700000     -5.67000000
H     -2.13300000     11.06100000     -5.05100000
H     -3.22900000     11.62600000     -5.93000000
O    -10.93600000      0.56700000    -14.42500000
H    -10.27900000     -0.11400000    -14.28300000
H    -10.92500000      0.71700000    -15.37000000
O     -4.11400000     -4.05100000     -8.03300000
H     -3.80300000     -3.23700000     -8.43000000
H     -5.00800000     -3.85400000     -7.75300000
O      1.88000000      9.89000000      6.54700000
H      1.67600000     10.82200000      6.47100000
H      1.52200000      9.63500000      7.39700000
O      1.38800000     -1.66200000     15.29000000
H      2.03500000     -2.08200000     15.85700000
H      1.80400000     -1.63900000     14.42800000
O     -0.98200000     -4.49100000      9.15800000
H     -0.58300000     -5.19200000      8.64400000
H     -0.31600000     -4.26000000      9.80600000
O      0.54400000     -9.26000000    -15.95300000
H     -0.05600000     -9.03400000    -16.66300000
H     -0.01300000     -9.31500000    -15.17700000
O    -15.38900000     -7.64400000     -1.88700000
H    -15.88400000     -8.34700000     -1.46600000
H    -14.80200000     -7.32100000     -1.20300000
O     -6.97100000     -1.43200000    -15.32600000
H     -7.17500000     -1.20600000    -16.23400000
H     -6.48800000     -2.25600000    -15.38800000
O      8.47800000     -3.79200000     14.47400000
H      7.89500000     -3.76900000     15.23300000
H      7.92500000     -4.10100000     13.75700000
O      0.97700000      8.55400000      8.77700000
H      0.58600000      7.72700000      8.49600000
H      1.81800000      8.30400000      9.16000000
O     12.94300000     -1.35500000     -7.47300000
H     13.50500000     -0.58100000     -7.42500000
H     12.05600000     -1.01300000     -7.36400000
O     -5.53500000     -9.77800000    -10.70200000
H     -5.33200000    -10.44500000    -10.04700000
H     -4.68100000     -9.48300000    -11.01800000
O      8.32000000     -0.30600000     -9.27000000
H      9.12300000     -0.49700000     -9.75400000
H      8.23300000      0.64600000     -9.31400000
O     -9.45500000      3.47500000      0.19000000
H     -8.81100000      3.41800000      0.89600000
H     -8.93500000      3.64800000     -0.59500000
O     -7.47600000     11.98100000     -7.04000000
H     -7.60600000     11.06300000     -6.80400000
H     -8.34100000     12.28100000     -7.32000000
O      0.10000000     -3.56700000     -8.77700000
H     -0.50600000     -3.59600000     -8.03600000
H     -0.03800000     -2.70400000     -9.16600000
O     -9.63800000     -1.81800000    -14.18700000
H     -9.81600000     -2.75500000    -14.26500000
H     -8.71600000     -1.72900000    -14.42700000
O     -2.90100000     10.48100000      0.80900000
H     -2.72000000     10.99600000      1.59500000
H     -3.42700000      9.74500000      1.12100000
O     -2.82400000    -15.56000000      3.74300000
H     -3.75400000    -15.33400000      3.74100000
H     -2.53000000    -15.37200000      2.85200000
O     10.92800000    -13.26100000     -6.64500000
H     10.01500000    -13.08900000     -6.41400000
H     10.88100000    -13.71400000     -7.48700000
O     -2.90900000      5.50000000     11.41100000
H     -1.99200000      5.38400000     11.66000000
H     -2.87400000      5.82200000     10.51000000
O      3.94100000     12.41200000     12.15900000
H      4.56400000     12.62100000     12.85600000
H      4.46800000     12.40900000     11.36000000
O     -9.90300000      9.58600000     11.50200000
H     -9.25300000      9.34500000     12.16100000
H    -10.17200000      8.75300000     11.11400000
O     -0.87800000    -13.63900000     -3.53200000
H     -0.02900000    -13.85900000     -3.91500000
H     -0.66400000    -13.13600000     -2.74600000
O    -16.33400000     -2.20500000      3.62700000
H    -15.67900000     -1.76100000      4.16600000
H    -16.02400000     -3.10800000      3.56700000
O    -15.11500000     -3.47300000     -0.58500000
H    -14.48100000     -3.73000000     -1.25500000
H    -14.81000000     -3.90700000      0.21200000
O     -0.84800000     -4.27900000      1.20000000
H     -0.75800000     -4.21900000      0.24800000
H     -1.45000000     -3.57000000      1.42800000
O      8.50800000     11.70600000      0.74000000
H      7.80500000     11.56500000      0.10600000
H      8.58400000     10.87200000      1.20300000
O      9.97500000      6.18100000     -3.68900000
H      9.24300000      6.10800000     -3.07700000
H     10.17400000      7.11700000     -3.71500000
O      5.31900000      9.19700000      5.72900000
H      4.67500000      8.50600000      5.57200000
H      6.16000000      8.79500000      5.50900000
O      1.76300000    -11.33600000      1.70100000
H      2.35600000    -12.00300000      2.04700000
H      1.24800000    -11.79400000      1.03700000
O      5.53400000     -0.32000000    -16.50300000
H      5.08500000     -0.92300000    -17.09400000
H      6.28900000     -0.81400000    -16.18400000
O      2.68100000     -8.04200000    -11.05400000
H      2.30600000     -8.20500000    -11.91900000
H      2.71300000     -7.08800000    -10.98300000
O      0.95600000      8.88400000      2.02300000
H      1.12300000      9.59000000      2.64800000
H      1.67400000      8.26700000      2.16100000
O     -1.53100000     11.78600000     -1.05900000
H     -1.85700000     11.25000000     -0.33700000
H     -0.94000000     11.20700000     -1.54000000
O     -5.29100000    -11.03400000      9.15200000
H     -6.21400000    -10.78600000      9.09600000
H     -4.99000000    -11.04100000      8.24400000
O     13.04800000      4.17700000      0.88800000
H     12.51700000      3.62800000      1.46500000
H     12.94700000      5.06100000      1.23900000
O    -10.01700000      8.16000000      1.55100000
H    -10.23900000      9.00400000      1.15800000
H    -10.82100000      7.64600000      1.48600000
O      2.77200000    -12.19700000     -2.82700000
H      3.12400000    -11.31300000     -2.92900000
H      1.93900000    -12.07300000     -2.37300000
O    -14.75500000     -8.98800000      4.00800000
H    -14.67400000     -9.92400000      4.19100000
H    -13.97000000     -8.77400000      3.50400000
O     17.32000000      4.78700000      2.38200000
H     17.35100000      5.44000000      1.68200000
H     16.39900000      4.75600000      2.63900000
O     -2.26800000    -10.32200000      7.76100000
H     -2.04200000     -9.45400000      8.09500000
H     -1.56000000    -10.88900000      8.07000000
O     -5.08900000     13.49400000      8.03800000
H     -4.50100000     13.79300000      8.73200000
H     -5.84900000     14.07100000      8.10200000
O     -8.52500000      5.40400000    -14.46500000
H     -9.26500000      5.89900000    -14.11200000
H     -8.80600000      5.14700000    -15.34300000
O      1.97000000      1.38500000     13.20700000
H      2.14700000      1.00300000     12.34700000
H      1.01600000      1.46100000     13.24300000
O     16.95500000     -2.86500000     -6.22000000
H     16.15600000     -3.35200000     -6.42100000
H     16.65900000     -2.13100000     -5.68200000
O     10.60000000      4.47700000     -5.60800000
H      9.85500000      3.90500000     -5.78900000
H     10.26600000      5.11400000     -4.97700000
O      3.44500000     17.13000000      1.58300000
H      3.21400000     16.23300000      1.34300000
H      3.47700000     17.60000000      0.74900000
O     -0.95100000     -9.36400000    -13.35500000
H     -0.67000000     -9.46700000    -12.44500000
H     -1.77700000     -9.84400000    -13.40500000
O     -0.13000000     -1.97500000      4.67900000
H     -0.76300000     -1.43500000      5.15200000
H     -0.62500000     -2.75100000      4.41600000
O     -0.68700000     10.49700000     10.25900000
H     -0.14300000     10.02500000      9.62800000
H     -0.07800000     10.76500000     10.94700000
O      7.40100000     -7.37900000      4.49300000
H      7.59400000     -7.35200000      3.55500000
H      7.50500000     -6.47400000      4.78500000
O      5.60100000      8.54800000      1.64600000
H      5.97700000      9.37800000      1.94000000
H      5.06600000      8.78300000      0.88800000
O      9.72000000     -0.14900000      3.57300000
H     10.65400000     -0.07200000      3.76600000
H      9.68200000     -0.31500000      2.63100000
O     -4.80200000     -8.94700000    -13.74800000
H     -4.09200000     -9.42600000    -14.17700000
H     -5.55400000     -9.06500000    -14.32700000
O     -6.93400000     16.37400000      4.60500000
H     -6.15900000     16.13200000      4.09700000
H     -7.67200000     16.14600000      4.03900000
O     -1.02200000     14.79000000      3.11200000
H     -0.90700000     14.10300000      2.45600000
H     -1.26300000     15.56600000      2.60700000
O      4.65200000     -2.51200000     11.96500000
H      4.65200000     -2.10100000     11.10000000
H      5.33900000     -2.05200000     12.44800000
O      9.70700000     -0.27900000     -6.81000000
H      9.36000000     -0.42600000     -7.69000000
H      9.21800000     -0.88700000     -6.25500000
O      6.56100000     14.29700000      4.09700000
H      5.62300000     14.10600000      4.12400000
H      6.79500000     14.21700000      3.17300000
O     13.32000000     -0.73400000     -3.63700000
H     13.30600000      0.15700000     -3.28700000
H     12.91800000     -0.65700000     -4.50300000
O      4.02700000    -16.42100000      7.99800000
H      3.36400000    -17.01000000      7.63700000
H      3.67100000    -15.54400000      7.85400000
O      4.33700000      1.79600000      4.70700000
H      4.83900000      1.09200000      5.11700000
H      3.47100000      1.74000000      5.11100000
O      9.53000000      3.66800000     13.70700000
H      9.33300000      4.56700000     13.44200000
H     10.05400000      3.76300000     14.50200000
O     -0.01700000      1.00800000    -15.39600000
H      0.38100000      0.17200000    -15.14900000
H     -0.87700000      0.99700000    -14.97500000
O     10.72900000      7.83800000      5.19600000
H     11.54200000      7.46600000      4.85400000
H     10.15400000      7.08300000      5.32200000
O     -5.91000000      7.59700000    -10.46900000
H     -6.58800000      7.30100000     -9.86100000
H     -6.38700000      8.08200000    -11.14200000
O    -13.59200000     -9.94000000     -1.14800000
H    -13.87900000    -10.85100000     -1.08000000
H    -14.40500000     -9.43600000     -1.18900000
O     -6.64300000     -8.06200000     10.50000000
H     -6.05000000     -7.86900000      9.77400000
H     -6.35200000     -7.48400000     11.20600000
O     -6.42500000     -8.97600000      0.82500000
H     -5.63900000     -9.21200000      0.33100000
H     -6.96600000     -9.76500000      0.80400000
O     -4.75800000     10.81300000      7.85500000
H     -4.91800000     11.74600000      7.71000000
H     -3.80600000     10.72400000      7.81400000
O     12.49600000      3.13100000     -7.05100000
H     12.98400000      3.72000000     -7.62600000
H     11.81000000      3.68100000     -6.67200000
O     12.64200000      7.28800000      1.56000000
H     12.32900000      8.14100000      1.25700000
H     12.77900000      7.40400000      2.50000000
O      9.68600000     -8.57300000      8.93900000
H      9.82100000     -8.71400000      8.00200000
H      9.93100000     -9.40500000      9.34400000
O     -3.92100000    -13.11100000     -6.54400000
H     -3.22100000    -12.47800000     -6.38500000
H     -4.08700000    -13.50400000     -5.68700000
O     11.20800000      1.53300000     -9.22800000
H     11.99400000      1.86200000     -8.79200000
H     10.64800000      2.30300000     -9.32600000
O     -3.87200000     -2.83800000     -2.61100000
H     -3.53100000     -2.18300000     -3.22000000
H     -4.47500000     -3.36300000     -3.13600000
O      6.26000000    -10.78200000      7.57900000
H      5.56100000    -10.37900000      8.09300000
H      6.87400000    -11.11900000      8.23200000
O      6.95200000     -8.28700000     -7.79400000
H      6.53600000     -8.89200000     -7.17900000
H      6.22500000     -7.78900000     -8.16800000
O     -9.65100000    -12.84000000     -8.65000000
H     -9.39100000    -12.05200000     -9.12700000
H    -10.57300000    -12.69800000     -8.43700000
O     -1.93200000     11.08500000     13.57100000
H     -1.23700000     11.52900000     13.08600000
H     -1.60400000     10.19600000     13.70100000
O      7.98500000     -9.38200000    -12.87700000
H      7.83100000     -8.50400000    -13.22400000
H      8.93800000     -9.45800000    -12.83000000
O     -8.44500000     13.57100000     -3.15100000
H     -8.91800000     14.27700000     -3.59400000
H     -7.52300000     13.81900000     -3.22300000
O      8.81200000      4.64000000      3.77500000
H      8.46900000      5.43400000      3.36600000
H      8.57700000      4.72600000      4.69900000
O     12.74400000     -6.26600000      1.93900000
H     11.83400000     -6.01000000      2.08800000
H     13.21600000     -5.43600000      1.86300000
O     -4.96800000     15.37600000     -1.78800000
H     -4.19900000     14.81800000     -1.90400000
H     -5.00600000     15.90000000     -2.58900000
O     -6.34500000     11.07800000     10.92600000
H     -5.57400000     11.63000000     10.79300000
H     -6.80600000     11.48300000     11.66000000
O     12.97800000      7.24800000     -1.33100000
H     13.12200000      7.13300000     -0.39200000
H     12.92900000      6.35700000     -1.67800000
O     -9.89800000     -3.06800000     11.00600000
H     -9.24300000     -2.53200000     11.45200000
H    -10.42600000     -2.44000000     10.51300000
O      0.78900000     -5.53800000     -5.22600000
H      0.63400000     -6.37500000     -5.66300000
H      0.28600000     -4.90400000     -5.73600000
O     -0.75900000      0.89600000     10.93900000
H     -0.24300000      1.49300000     10.39800000
H     -1.60100000      1.33700000     11.04800000
O     14.32400000     -8.41900000     -6.49100000
H     14.25900000     -8.44700000     -5.53700000
H     14.73800000     -9.24900000     -6.72700000
O     12.43400000     10.28200000      8.24100000
H     11.56700000     10.00100000      8.53200000
H     12.66300000     11.00200000      8.82900000
O     13.53300000     -7.11900000      6.84600000
H     12.97400000     -7.44000000      7.55400000
H     12.92000000     -6.86000000      6.15700000
O     -8.14200000     -1.39300000     12.67300000
H     -8.75400000     -0.93100000     13.24600000
H     -7.30300000     -1.34500000     13.13100000
O     -8.98900000      9.42600000     -6.44300000
H     -8.32300000      8.73900000     -6.42300000
H     -9.56000000      9.18500000     -7.17300000
O      0.15400000     -7.49600000     14.25300000
H      1.05800000     -7.80600000     14.30600000
H      0.23200000     -6.56700000     14.03500000
O      4.46200000     -6.33400000     12.87000000
H      4.69600000     -6.04100000     13.75100000
H      3.52000000     -6.17900000     12.80800000
O      9.10600000     -3.35800000     -8.67700000
H      8.79000000     -2.51200000     -8.99300000
H      8.31500000     -3.88700000     -8.57600000
O    -10.37600000     -6.52700000      0.74000000
H     -9.47300000     -6.47300000      1.05300000
H    -10.46600000     -5.78500000      0.14200000
O      2.86300000     14.76800000     -9.12800000
H      2.73500000     13.82900000     -8.99900000
H      2.31200000     15.17900000     -8.46200000
O    -12.58600000     -4.36300000    -10.74000000
H    -12.33600000     -3.61300000    -11.28000000
H    -11.76700000     -4.65000000    -10.33600000
O     17.78900000      2.60200000     -0.19300000
H     18.00700000      1.97400000     -0.88100000
H     17.46000000      2.06400000      0.52800000
O      1.62600000    -14.21500000     -8.16400000
H      0.81500000    -14.72000000     -8.23200000
H      1.74300000    -14.07500000     -7.22400000
O     -8.52100000     -4.37600000     15.44400000
H     -9.27100000     -3.78200000     15.48000000
H     -8.74400000     -5.00000000     14.75300000
O     14.60000000      7.27600000     -5.51700000
H     13.73300000      7.62000000     -5.73300000
H     14.42900000      6.40300000     -5.16300000
O    -12.64600000      5.55900000     -2.31500000
H    -12.84400000      4.69400000     -1.95600000
H    -11.82100000      5.44000000     -2.78500000
O     -5.94700000      2.02500000    -14.70500000
H     -6.65700000      1.78300000    -15.30000000
H     -6.38200000      2.48300000    -13.98600000
O     -2.82100000     10.38200000    -11.84900000
H     -2.43300000     10.03400000    -12.65200000
H     -3.66700000      9.94000000    -11.78100000
O      4.21000000     11.08400000     -7.34800000
H      4.83500000     10.37200000     -7.48400000
H      4.11200000     11.14000000     -6.39800000
O     -6.55300000     11.97700000    -11.22300000
H     -6.75900000     12.91100000    -11.18200000
H     -6.58800000     11.76400000    -12.15500000
O      8.78400000    -14.15300000      2.88900000
H      7.91100000    -14.48200000      2.67500000
H      8.62500000    -13.30700000      3.30800000
O     13.43800000     -4.12200000     -6.31700000
H     12.51600000     -4.28400000     -6.51700000
H     13.65400000     -3.32800000     -6.80700000
O      2.48200000     -9.36400000     -8.47800000
H      2.47400000    -10.31400000     -8.59800000
H      2.55200000     -9.01100000     -9.36400000
O     -6.74100000      6.39000000     11.31400000
H     -6.16200000      7.14500000     11.20800000
H     -6.64300000      5.89700000     10.49900000
O     -8.57300000     -6.98700000    -14.00700000
H     -8.76100000     -6.05000000    -14.05900000
H     -9.43000000     -7.40700000    -14.08000000
O     15.57700000     -1.19500000      8.90400000
H     16.42800000     -0.77100000      8.79300000
H     15.78800000     -2.08200000      9.19600000
O     -0.70800000      6.79600000      2.54200000
H     -1.59700000      6.86300000      2.19200000
H     -0.33100000      7.66500000      2.40500000
O      9.27300000    -11.16000000     -1.51700000
H      8.98600000    -11.28200000     -0.61200000
H      8.94900000    -11.93500000     -1.97700000
O      6.43800000     -4.53900000     -3.07200000
H      6.78900000     -5.42300000     -2.96600000
H      5.89900000     -4.58900000     -3.86200000
O      6.18400000    -15.44400000      2.38400000
H      5.49900000    -15.09800000      2.95600000
H      5.87100000    -16.31300000      2.13500000
O      9.89300000      9.72300000      9.15300000
H      9.07000000      9.25500000      9.29800000
H     10.30600000      9.75300000     10.01600000
O     15.86700000     -0.83200000     -4.88100000
H     15.26300000     -0.95100000     -4.14700000
H     16.22400000      0.04800000     -4.75700000
O     13.69100000     -8.85400000      2.16900000
H     13.30800000     -7.98300000      2.06700000
H     13.88000000     -8.92500000      3.10400000
O      9.13500000      6.55400000    -11.85500000
H      9.59400000      5.71500000    -11.83400000
H      9.76100000      7.16000000    -12.25100000
O     15.76700000     -2.97900000     -2.89400000
H     15.41400000     -3.74700000     -3.34300000
H     16.58100000     -2.78400000     -3.35800000
O      2.39300000    -14.55700000      7.15500000
H      1.64700000    -14.32400000      7.70800000
H      2.75600000    -13.71600000      6.87700000
O     -4.48100000     -5.47000000      4.03500000
H     -4.45800000     -5.78900000      3.13300000
H     -4.37700000     -6.25700000      4.57000000
O    -10.93500000      2.96600000     12.26800000
H    -11.76800000      3.25100000     11.89300000
H    -10.49600000      2.50600000     11.55200000
O     11.75700000     -2.63200000     -9.77800000
H     11.06800000     -3.16200000     -9.37800000
H     12.26900000     -2.30500000     -9.03800000
O     -1.87400000      8.48200000    -14.46500000
H     -2.77000000      8.69600000    -14.72600000
H     -1.44400000      8.21700000    -15.27800000
O     12.16000000     -2.71900000    -12.49700000
H     12.26700000     -3.60500000    -12.84400000
H     11.95300000     -2.84900000    -11.57100000
O      7.51400000    -12.37300000    -11.23400000
H      8.45900000    -12.39000000    -11.38600000
H      7.41400000    -11.92900000    -10.39200000
O    -13.77200000      1.63500000     -6.64400000
H    -13.67500000      0.90300000     -6.03500000
H    -14.29900000      2.27600000     -6.16600000
O    -12.65400000     -8.70800000      2.31000000
H    -13.04900000     -9.54300000      2.06100000
H    -11.75800000     -8.93200000      2.56100000
O     14.60100000      0.85300000     -7.24700000
H     14.45300000      1.69200000     -6.81200000
H     15.42700000      0.53600000     -6.88200000
O     11.81600000     -9.27800000     -6.44400000
H     11.57800000    -10.16900000     -6.70100000
H     12.77100000     -9.29300000     -6.38400000
O      5.14500000     -8.50300000      3.94600000
H      5.03700000     -8.16800000      3.05600000
H      5.84600000     -7.97000000      4.32000000
O      6.60000000     15.43100000     -1.40900000
H      6.07300000     15.61300000     -0.63100000
H      6.81600000     16.29500000     -1.75900000
O      0.41400000     -5.04000000      5.49200000
H     -0.43400000     -4.59500000      5.47900000
H      0.36200000     -5.63300000      6.24100000
O      6.25400000     -2.05400000      2.96200000
H      6.32800000     -2.38900000      2.06800000
H      5.32200000     -1.86600000      3.07100000
O     -8.48700000      0.34100000     -2.07200000
H     -7.71100000      0.61000000     -1.58100000
H     -8.52500000     -0.60800000     -1.96000000
O      1.71700000      0.79500000     16.67900000
H      1.18700000      0.60400000     17.45300000
H      1.51700000      0.08300000     16.07100000
O      0.39700000     -2.07100000     10.67200000
H      0.57200000     -1.88000000      9.75000000
H     -0.55600000     -2.02600000     10.75000000
O      5.28800000     -7.72300000    -12.79300000
H      5.51500000     -8.37600000    -13.45600000
H      4.77000000     -8.20600000    -12.15000000
O     -8.59500000     -6.45200000     13.44900000
H     -7.96700000     -6.37600000     12.73100000
H     -8.43900000     -7.32400000     13.81200000
O    -11.56100000      4.07100000      6.59000000
H    -12.00000000      3.82900000      5.77500000
H    -10.63000000      3.95500000      6.40400000
O     -0.55700000     -9.23300000     -2.25200000
H     -0.04800000     -8.56900000     -1.78700000
H     -1.39800000     -8.81100000     -2.42600000
O    -10.86000000     -8.90100000      5.03600000
H    -10.51200000     -9.64600000      4.54500000
H    -11.39800000     -9.29700000      5.72200000
O    -17.46400000     -4.71300000     -2.51000000
H    -18.24400000     -4.19800000     -2.30400000
H    -16.82800000     -4.07100000     -2.82200000
O      4.32200000      0.30000000     14.25900000
H      3.58800000      0.72200000     13.81200000
H      4.25000000      0.59300000     15.16700000
O      4.08000000     -6.54100000     -0.56200000
H      3.61300000     -7.34500000     -0.33600000
H      3.78000000     -6.32900000     -1.44600000
O      4.11900000     16.01700000     -2.70100000
H      3.79400000     15.32500000     -2.12500000
H      5.05300000     16.07900000     -2.49800000
O      1.01800000      2.86600000     10.09400000
H      1.38300000      2.02000000     10.35100000
H      1.66800000      3.23600000      9.49700000
O      5.12700000      8.22700000    -10.27200000
H      5.16200000      8.93700000     -9.63100000
H      5.83200000      8.42600000    -10.88900000
O     -4.44800000    -11.71700000      5.30700000
H     -4.07000000    -10.92900000      5.69800000
H     -4.09000000    -12.43700000      5.82700000
O     10.29200000     -2.48900000     12.17900000
H      9.61500000     -2.74400000     12.80600000
H     11.00400000     -3.11000000     12.33000000
O      6.66500000      7.34600000     13.05500000
H      5.88400000      7.88800000     12.94900000
H      6.36100000      6.58000000     13.54200000
O      3.25600000     -0.15000000    -15.10400000
H      4.05700000     -0.09000000    -15.62600000
H      2.69000000     -0.74000000    -15.60200000
O     -1.05900000     -7.85400000     16.56500000
H     -0.41800000     -8.50500000     16.85200000
H     -0.75900000     -7.59000000     15.69600000
O     -1.07400000     15.96600000     -6.77100000
H     -1.42700000     15.39300000     -7.45100000
H     -1.57600000     15.74500000     -5.98700000
O      5.60000000     14.68800000     -8.75000000
H      4.78800000     14.42000000     -9.17900000
H      6.26700000     14.10500000     -9.11200000
O      1.36600000      7.15600000     -9.61300000
H      0.85000000      6.35600000     -9.51400000
H      0.80400000      7.74200000    -10.12000000
O     -4.73100000      8.29900000     -7.23300000
H     -5.55300000      7.80800000     -7.22600000
H     -4.93500000      9.10000000     -7.71700000
O      7.18500000     11.43700000     -6.61100000
H      7.07700000     10.49600000     -6.47100000
H      7.77900000     11.50100000     -7.35900000
O    -12.68000000      9.38600000     -4.09400000
H    -11.83600000      9.81500000     -3.95200000
H    -13.11700000      9.43000000     -3.24300000
O      7.42500000      4.60800000     10.21800000
H      7.09000000      4.23300000      9.40300000
H      8.07900000      5.24700000      9.93600000
O      8.41100000     -2.91500000    -12.60400000
H      8.60500000     -1.98500000    -12.71700000
H      8.96100000     -3.35500000    -13.25300000
O    -15.75300000      5.83400000      4.94900000
H    -16.20900000      5.24600000      4.34800000
H    -15.90000000      6.70800000      4.58800000
O      4.84500000     -6.98300000     -9.05000000
H      4.39300000     -7.64000000     -9.57900000
H      4.15100000     -6.56700000     -8.53800000
O      4.64300000     16.56500000      7.10000000
H      3.98600000     15.87500000      7.19600000
H      5.41600000     16.11400000      6.76300000
O      3.00700000     -3.68100000    -14.37300000
H      3.87500000     -4.05200000    -14.53000000
H      2.77900000     -3.24700000    -15.19600000
O      2.27800000     -2.14700000    -16.71400000
H      1.48100000     -2.39400000    -17.18200000
H      2.91800000     -1.97400000    -17.40500000
O      9.50300000     -7.80600000     -1.13300000
H      9.82700000     -8.59500000     -1.57000000
H     10.22400000     -7.18000000     -1.20500000
O      6.27600000     16.86900000      1.13300000
H      5.42100000     16.91800000      1.56000000
H      6.71400000     17.68400000      1.38000000
O     -6.04500000     -1.68400000     -4.37500000
H     -6.61800000     -0.92800000     -4.24900000
H     -5.15900000     -1.32200000     -4.34100000
O      1.19400000     15.32000000      4.92700000
H      0.70000000     16.03600000      5.32500000
H      0.75900000     15.16600000      4.08800000
O      6.59500000      4.25500000      7.60800000
H      6.04500000      3.48100000      7.72500000
H      6.31900000      4.61900000      6.76600000
O      9.33200000      2.27100000      7.14500000
H      8.63500000      2.52600000      7.74900000
H      8.90800000      1.67800000      6.52600000
O      4.77800000      3.30500000      2.68300000
H      5.66700000      3.03700000      2.45300000
H      4.50700000      2.68300000      3.35800000
O     -5.20500000     -6.49900000     12.23100000
H     -4.33100000     -6.26700000     11.91400000
H     -5.51700000     -5.71000000     12.67300000
O     -8.10600000     -0.08000000     -5.00000000
H     -8.25300000      0.53700000     -4.28400000
H     -7.73200000      0.45300000     -5.70200000
O     -0.29600000     10.25900000      4.18400000
H      0.18200000     10.97900000      4.59600000
H     -1.06400000     10.67600000      3.79200000
O     -6.74200000     -1.62500000     -9.36800000
H     -6.08100000     -1.70900000    -10.05400000
H     -7.53800000     -1.36700000     -9.83300000
O     -5.34500000     -1.24400000     13.27500000
H     -4.43800000     -1.47100000     13.48200000
H     -5.27600000     -0.62000000     12.55200000
O      0.96700000     -7.13400000     -1.20900000
H      0.81700000     -6.27700000     -1.60800000
H      1.16500000     -6.94000000     -0.29300000
O     -9.94100000      7.38300000    -13.13100000
H    -10.84300000      7.67800000    -13.00900000
H     -9.40600000      8.10400000    -12.79800000
O      3.01700000      7.10300000      9.53700000
H      3.75400000      7.42100000      9.01600000
H      3.20600000      6.17600000      9.67800000
O     -3.62800000      9.65000000     -4.49600000
H     -4.43000000     10.09000000     -4.21500000
H     -3.75400000      9.49600000     -5.43200000
O      2.17000000      9.13700000     13.82400000
H      2.46000000      8.22500000     13.83400000
H      2.73200000      9.57400000     14.46400000
O      6.63100000     -1.04000000     13.82800000
H      7.16600000     -1.05500000     14.62200000
H      6.20300000     -0.18500000     13.84400000
O      8.15000000    -16.36700000      0.27900000
H      7.43300000    -15.94800000     -0.19700000
H      7.72800000    -17.05700000      0.79000000
O     12.50600000      6.06900000     -9.82300000
H     11.58100000      6.07200000     -9.58000000
H     12.68300000      6.96600000    -10.10500000
O      8.54500000      8.69200000     -5.22400000
H      8.53600000      8.08400000     -5.96400000
H      9.42600000      9.06700000     -5.23400000
O     -9.42700000     -8.25300000      9.74300000
H     -9.90700000     -7.99100000     10.52800000
H     -8.50500000     -8.16600000      9.98500000
O      3.95800000      8.23900000     -5.81400000
H      4.04200000      9.15600000     -5.55300000
H      4.72000000      7.80800000     -5.42500000
O      9.28500000     -6.49700000     -8.89800000
H      9.17300000     -6.14800000     -9.78100000
H      8.54200000     -7.08800000     -8.77700000
O      7.79800000     -5.64500000     -5.41200000
H      7.42800000     -5.47400000     -6.27800000
H      7.32100000     -6.41300000     -5.09600000
O      3.10100000      7.39500000      2.50300000
H      3.11300000      6.46000000      2.29700000
H      3.95000000      7.71700000      2.20000000
O     -3.25700000     -1.31000000     -4.92300000
H     -3.56800000     -1.28600000     -5.82800000
H     -2.43100000     -0.82700000     -4.94000000
O     -0.35600000      8.73500000     -0.69300000
H     -1.30300000      8.66600000     -0.81500000
H     -0.25200000      9.04000000      0.20800000
O     -6.07100000      3.58300000     11.08900000
H     -6.49800000      3.89500000     10.29100000
H     -6.16400000      4.30600000     11.70900000
O     11.31000000      4.42900000    -12.05900000
H     12.04300000      4.26500000    -11.46500000
H     11.60000000      5.16400000    -12.60000000
O      3.94400000     -9.93300000      9.30600000
H      4.13600000     -9.37800000     10.06200000
H      3.50800000     -9.35100000      8.68500000
O    -12.77700000      3.84700000     10.81200000
H    -13.35700000      3.08500000     10.80700000
H    -12.19700000      3.71200000     10.06300000
O      9.97700000     -0.44100000      8.18800000
H      9.95100000      0.51500000      8.17400000
H     10.85300000     -0.66300000      7.87500000
O      4.49900000     12.62300000    -12.84500000
H      3.85400000     12.26200000    -13.45200000
H      4.60200000     11.94800000    -12.17500000
O     16.98400000     -5.48900000      1.45900000
H     17.01100000     -5.87500000      2.33400000
H     17.57800000     -4.74000000      1.50900000
O      3.45800000      7.27800000    -12.02000000
H      2.93200000      6.66600000    -11.50500000
H      3.92000000      7.80400000    -11.36800000
O     -5.13900000     11.47100000     -1.04600000
H     -4.40800000     11.66100000     -0.45700000
H     -5.51700000     10.66000000     -0.70500000
O      3.57200000    -13.05500000      2.77800000
H      3.22000000    -13.65400000      3.43700000
H      3.89300000    -12.30700000      3.28200000
O     12.97700000     -8.24300000      9.42300000
H     12.93700000     -9.13800000      9.08400000
H     12.89000000     -8.34200000     10.37100000
O     12.05300000     -0.92400000      6.27700000
H     12.35700000     -1.82700000      6.18100000
H     12.82700000     -0.44000000      6.56500000
O    -10.30400000    -10.27400000     -3.83900000
H    -11.18400000     -9.92800000     -3.69100000
H     -9.79400000     -9.95900000     -3.09200000
O      8.51500000     13.68600000     -5.85500000
H      8.09500000     13.11700000     -6.49900000
H      7.83700000     13.84400000     -5.19800000
O     14.58700000     -4.78200000      4.12700000
H     13.90400000     -5.45300000      4.11400000
H     15.40000000     -5.26600000      3.98200000
O      5.09400000      3.49400000     -6.92600000
H      4.59500000      4.30800000     -6.99100000
H      5.81200000      3.60200000     -7.55000000
O      3.07100000    -12.45500000     10.12600000
H      3.40100000    -11.57600000      9.93800000
H      3.55700000    -13.02500000      9.53000000
O      0.92900000     11.28900000     12.12700000
H      1.48500000     12.06400000     12.19600000
H      1.25500000     10.69800000     12.80600000
O      0.91500000      6.46800000     -0.90500000
H      1.72900000      6.43700000     -0.40300000
H      0.76400000      7.40000000     -1.06000000
O    -11.52100000    -10.04600000     -8.84900000
H    -11.84500000     -9.46800000     -9.54000000
H    -12.02100000    -10.85500000     -8.96100000
O      6.09700000    -16.50800000     -3.89400000
H      5.77000000    -17.37000000     -3.63600000
H      5.34000000    -15.92900000     -3.80600000
O      1.41100000     -0.29300000    -13.08100000
H      1.83100000     -0.48400000    -12.24200000
H      2.13800000     -0.10000000    -13.67300000
O     -4.14100000     13.67200000     -9.86300000
H     -3.23100000     13.37700000     -9.88800000
H     -4.14100000     14.49100000    -10.35800000
O     10.97100000     -4.73000000     -7.08400000
H     11.21100000     -5.58700000     -7.43600000
H     10.17700000     -4.48800000     -7.56200000
O      7.87000000     -4.95400000      5.63200000
H      8.11200000     -5.28100000      6.49800000
H      8.40600000     -4.17100000      5.51300000
O      2.89500000     -2.25400000      4.69300000
H      2.01200000     -1.95200000      4.90300000
H      2.85200000     -3.20600000      4.78700000
O     -7.00800000    -12.10500000      4.17500000
H     -7.70600000    -12.50000000      4.69700000
H     -6.27000000    -12.02700000      4.78000000
O    -14.50000000     -0.89400000      5.48400000
H    -14.52900000     -0.15600000      6.09300000
H    -15.04000000     -1.56800000      5.89800000
O    -10.58900000     -9.01000000     -6.38100000
H    -10.65400000     -9.62800000     -5.65300000
H    -11.00200000     -9.46100000     -7.11700000
O      3.50800000     -6.57100000     -4.00600000
H      2.59300000     -6.34300000     -4.17100000
H      3.99500000     -5.77200000     -4.20900000
O     -5.36500000     -7.37400000     -8.64000000
H     -5.27000000     -6.99900000     -9.51600000
H     -5.70200000     -8.25700000     -8.79300000
O      4.82900000      9.15000000     12.42600000
H      4.51900000     10.02600000     12.65500000
H      4.22500000      8.55800000     12.87500000
O    -10.82700000     -4.61500000     -1.14300000
H    -11.08900000     -3.82400000     -1.61500000
H    -10.98000000     -5.32600000     -1.76500000
O      4.16700000     -3.88100000      0.71600000
H      3.44100000     -3.90500000      1.34000000
H      4.17500000     -4.75500000      0.32600000
O     -7.81600000     -5.21300000     10.79500000
H     -7.92200000     -5.40800000      9.86400000
H     -8.37500000     -4.45100000     10.94600000
O     10.03900000     -4.86900000      3.34500000
H      9.76600000     -4.94000000      2.43000000
H      9.67200000     -4.03600000      3.64000000
O     -0.16200000    -11.78000000     -1.41300000
H     -0.38800000    -10.90200000     -1.71800000
H     -0.54300000    -11.83400000     -0.53600000
O      1.18800000      5.85100000     16.69400000
H      0.85800000      5.84900000     17.59300000
H      1.49400000      4.95600000     16.54900000
O     -4.06200000    -10.86600000     11.52300000
H     -4.45600000    -11.16300000     10.70300000
H     -3.14800000    -11.14400000     11.46400000
O     -4.57700000      3.07100000     14.83100000
H     -4.72400000      3.81900000     14.25200000
H     -4.23400000      3.45600000     15.63800000
O     -5.43900000     -6.47000000    -15.66400000
H     -5.79500000     -7.35400000    -15.56900000
H     -4.51800000     -6.55400000    -15.42000000
O    -10.14600000      0.97800000      3.44000000
H     -9.89100000      0.09600000      3.71100000
H    -10.64600000      0.84500000      2.63400000
O     -6.32000000      7.20600000      5.76300000
H     -7.26000000      7.38900000      5.75600000
H     -6.05200000      7.36600000      6.66800000
O      2.56900000    -12.79700000     12.99400000
H      2.77700000    -12.65500000     12.07000000
H      2.85300000    -11.99300000     13.42900000
O    -11.42900000     11.76300000      6.06500000
H    -11.09700000     12.60700000      6.37000000
H    -11.04700000     11.12300000      6.66600000
O      1.95900000     -4.63000000     13.05300000
H      1.06600000     -4.47000000     13.35800000
H      2.33900000     -3.75700000     12.95500000
O     -6.25700000     10.02800000      1.61600000
H     -5.87300000      9.31300000      2.12400000
H     -7.13400000      9.71600000      1.39100000
O      7.45800000     11.68200000     -3.58100000
H      7.47000000     11.48900000     -4.51900000
H      7.22600000     12.60900000     -3.53000000
O      5.33000000     -6.13000000     15.58900000
H      4.73200000     -6.63100000     16.14200000
H      5.96400000     -5.75400000     16.20000000
O      5.35800000     -0.83800000      9.87300000
H      5.13300000     -1.15300000      8.99800000
H      6.24600000     -1.16300000     10.02300000
O    -14.08700000      2.55300000     -9.15300000
H    -13.84200000      1.88700000     -9.79500000
H    -13.78100000      2.20300000     -8.31600000
O      5.61100000     11.06000000      3.03100000
H      5.14300000     10.92500000      3.85500000
H      6.48100000     11.35900000      3.29700000
O      6.76700000     10.98800000    -10.74600000
H      6.80600000     10.09100000    -11.07700000
H      7.05400000     11.52800000    -11.48200000
O      3.14700000     -5.37300000      4.38100000
H      2.25700000     -5.70400000      4.50200000
H      3.10300000     -4.85900000      3.57500000
O    -13.51200000    -10.24800000     -5.43500000
H    -14.12800000     -9.84900000     -4.82100000
H    -14.06500000    -10.63300000     -6.11500000
O     11.03500000      3.09300000      2.63400000
H     10.58300000      2.70900000      1.88300000
H     10.43600000      3.76700000      2.95500000
O     -2.42700000     -6.28200000     -8.09300000
H     -3.01400000     -5.53900000     -8.23200000
H     -1.99800000     -6.09500000     -7.25800000
O     -2.75300000     -5.61800000    -15.24200000
H     -2.35200000     -4.76400000    -15.40200000
H     -2.11200000     -6.08700000    -14.70900000
O      4.00100000     13.64400000     -4.65200000
H      3.71900000     12.79900000     -5.00300000
H      3.40600000     13.81100000     -3.92100000
O     -0.73500000      8.78600000     13.59000000
H      0.16900000      9.06400000     13.74000000
H     -0.73500000      7.85100000     13.79300000
O      1.50300000    -16.93400000      3.43400000
H      1.07800000    -17.60300000      2.89700000
H      0.78000000    -16.43200000      3.80900000
O      1.78100000     11.29200000    -11.70500000
H      2.55000000     11.26300000    -11.13600000
H      1.54300000     12.21800000    -11.74000000
O     -7.22600000     13.77600000     -9.11400000
H     -7.49600000     13.21600000     -8.38700000
H     -6.29600000     13.58400000     -9.23200000
O      8.84300000     -2.34800000     -4.71400000
H      8.73300000     -3.29900000     -4.69500000
H      9.09900000     -2.11900000     -3.82100000
O     -1.69900000      2.62000000     -4.92700000
H     -1.89800000      3.13800000     -5.70700000
H     -1.43700000      1.76500000     -5.26800000
O     -2.77000000      8.92800000     10.22500000
H     -2.70900000      8.16300000      9.65300000
H     -1.89700000      9.32000000     10.19400000
O      3.55000000      5.01900000     -2.82500000
H      4.11600000      4.49000000     -3.38700000
H      2.69700000      4.58700000     -2.86900000
O    -12.58100000     -6.75700000     -6.83100000
H    -13.23100000     -6.93800000     -7.50900000
H    -12.13600000     -7.59400000     -6.69600000
O      8.30900000     -7.79200000     12.57700000
H      7.66800000     -7.12500000     12.33100000
H      7.80700000     -8.60500000     12.61500000
O     12.01100000    -10.97800000      4.83800000
H     12.82100000    -10.47100000      4.89500000
H     12.30100000    -11.89000000      4.81500000
O     -7.13000000      5.60100000      3.34600000
H     -7.41400000      4.69300000      3.24600000
H     -7.83600000      6.02000000      3.83800000
O     11.72100000    -12.88300000      0.92400000
H     12.26700000    -12.14100000      1.18400000
H     10.88700000    -12.48900000      0.66800000
O      1.53900000     -5.42900000    -11.00700000
H      2.19800000     -4.78000000    -11.25600000
H      0.82200000     -4.91300000    -10.63800000
O      7.01000000     -3.53800000      0.68000000
H      7.45400000     -4.33800000      0.95900000
H      6.11600000     -3.81700000      0.48300000
O      5.42700000    -10.20300000    -11.23900000
H      6.34800000    -10.07100000    -11.46000000
H      5.39800000    -10.14000000    -10.28400000
O      6.82100000      2.04900000     16.52900000
H      7.21100000      2.89300000     16.75500000
H      6.75500000      2.06400000     15.57400000
O     -5.15500000     10.22000000     -9.57900000
H     -5.09000000      9.37500000    -10.02400000
H     -5.53400000     10.80700000    -10.23300000
O      0.26600000      4.20200000      2.80700000
H     -0.41700000      3.88100000      2.21800000
H      0.13700000      5.15000000      2.82900000
O     -3.25100000     -3.81200000     15.98900000
H     -2.48300000     -4.26600000     16.33600000
H     -3.99700000     -4.28000000     16.36400000
O     -0.36600000     -0.29000000      7.67800000
H     -1.24000000     -0.33700000      8.06600000
H      0.17400000      0.11800000      8.35500000
O     -1.63000000    -12.01300000     -5.82700000
H     -0.83700000    -11.87400000     -5.30900000
H     -1.56600000    -11.37500000     -6.53800000
O      8.49900000      6.15000000      6.85600000
H      7.92700000      5.44500000      7.15900000
H      9.34900000      5.95400000      7.24900000
O      4.33000000     -8.90200000     -6.29000000
H      3.64400000     -8.53400000     -5.73300000
H      3.85500000     -9.35000000     -6.99000000
O    -15.92000000     -2.99900000     -3.82300000
H    -15.97000000     -2.82800000     -4.76400000
H    -15.68500000     -2.15500000     -3.43800000
O      1.06600000      2.90800000     -5.18400000
H      1.12600000      3.69700000     -4.64500000
H      0.13200000      2.81800000     -5.37200000
O    -13.16800000      6.42500000      2.26800000
H    -12.60800000      5.83300000      1.76600000
H    -14.01200000      6.39500000      1.81800000
O     16.18800000     -2.77600000      5.22500000
H     15.57500000     -3.34100000      4.75300000
H     15.80600000     -1.90100000      5.15900000
O     10.12100000      2.34700000     -3.09900000
H     10.69100000      2.08900000     -3.82300000
H      9.56500000      1.58200000     -2.94800000
O     -1.10500000      7.27600000    -12.12500000
H     -1.43600000      7.64800000    -12.94200000
H     -0.65200000      8.00200000    -11.69600000
O     13.99900000     -0.96000000     -0.74900000
H     13.81000000     -1.20600000     -1.65400000
H     14.89300000     -1.26700000     -0.59800000
O     -0.32000000      4.05400000     -9.12400000
H     -0.14200000      4.53400000     -8.31500000
H     -1.11400000      4.46000000     -9.47400000
O      3.03300000     -3.19600000     -2.08800000
H      3.25600000     -2.27100000     -2.19400000
H      3.16300000     -3.36800000     -1.15600000
O      3.15200000     -3.11200000    -11.62100000
H      3.08000000     -2.16200000    -11.53600000
H      3.36400000     -3.25400000    -12.54400000
O     -3.88400000     -2.04300000    -11.91700000
H     -4.36000000     -1.37400000    -12.40900000
H     -3.52200000     -2.62200000    -12.58800000
O     -0.84300000     13.48400000     -7.98900000
H      0.10100000     13.52100000     -8.14300000
H     -1.02600000     12.55500000     -7.84300000
O    -11.81200000     -6.89800000     -2.45900000
H    -12.40900000     -6.74100000     -3.19100000
H    -12.37300000     -6.87700000     -1.68400000
O     -1.28300000      0.19600000     -6.21800000
H     -1.71100000      0.36100000     -7.05800000
H     -0.35600000      0.10300000     -6.43600000
O    -11.80600000     -8.34400000    -11.09700000
H    -12.58600000     -7.98000000    -11.51500000
H    -11.51900000     -7.66200000    -10.49000000
O     -1.27900000     15.33900000     -9.88200000
H     -1.08700000     14.82300000    -10.66500000
H     -0.78900000     14.90600000     -9.18400000
O      7.19000000      2.12600000      2.04000000
H      7.90000000      1.48400000      2.02000000
H      7.60300000      2.94800000      1.77600000
O    -11.24900000      3.11800000    -13.54400000
H    -11.09800000      2.57900000    -12.76800000
H    -11.98700000      3.68000000    -13.30600000
O    -17.40200000      2.06000000      5.54300000
H    -16.50500000      2.01900000      5.21300000
H    -17.30800000      2.06500000      6.49500000
O      6.83400000      4.82900000    -15.10200000
H      7.52700000      5.28600000    -15.57800000
H      6.06800000      5.39600000    -15.19100000
O      9.68300000      1.80000000      0.56900000
H     10.44000000      1.21500000      0.59400000
H      9.35500000      1.73100000     -0.32700000
O    -17.47200000     -2.62800000      1.17300000
H    -16.92200000     -3.09900000      0.54600000
H    -16.93600000     -2.56600000      1.96300000
O      2.76300000     -6.21900000      7.99800000
H      2.66800000     -6.20500000      8.95100000
H      3.45900000     -5.58700000      7.81800000
O     -0.83600000      8.69400000     -5.80800000
H     -1.27400000      8.24800000     -6.53300000
H      0.07100000      8.78800000     -6.09700000
O    -10.25700000     -4.45400000    -13.38700000
H    -10.13700000     -4.34500000    -12.44400000
H    -11.09000000     -4.91800000    -13.47000000
O     -6.52900000      4.10100000     -7.72500000
H     -6.62700000      4.15400000     -8.67600000
H     -7.22600000      4.66000000     -7.38100000
O     -0.52600000    -15.74700000      4.83400000
H     -1.43600000    -15.77500000      4.54000000
H     -0.48200000    -16.39100000      5.54100000
O    -16.53400000     -0.13800000     -8.14800000
H    -17.19000000      0.33700000     -8.65700000
H    -15.75000000      0.40800000     -8.19900000
O     -1.62600000     -9.49800000      0.36700000
H     -1.45400000     -8.56500000      0.23800000
H     -1.24300000     -9.69600000      1.22200000
O    -11.16900000    -10.09600000      8.91600000
H    -11.73300000    -10.07900000      8.14300000
H    -10.61600000     -9.32000000      8.82500000
O      1.63700000     -8.69200000      8.01200000
H      1.58300000     -7.73700000      7.96300000
H      2.16500000     -8.94100000      7.25300000
O      7.83600000      0.74900000      5.43800000
H      8.31100000      0.23700000      4.78300000
H      7.47100000      1.48600000      4.94800000
O    -14.15100000      1.85100000      1.30900000
H    -13.80300000      1.31900000      2.02500000
H    -15.04700000      2.05800000      1.57800000
O    -12.11200000     -2.08100000    -12.16100000
H    -12.49400000     -1.24000000    -12.41100000
H    -11.53000000     -2.30600000    -12.88700000
O      5.19900000     10.00800000      8.63700000
H      4.88700000      9.84500000      7.74700000
H      5.73700000      9.24400000      8.84600000
O    -13.94300000     10.56300000      2.22600000
H    -14.78400000     10.86400000      2.57100000
H    -14.02800000      9.61100000      2.18400000
O     -3.02800000     -1.78000000     -9.35100000
H     -2.11400000     -1.57900000     -9.55300000
H     -3.42700000     -1.96400000    -10.20100000
O      6.45400000     -1.24100000     -5.25900000
H      6.29200000     -1.42600000     -6.18400000
H      7.26600000     -1.70800000     -5.06100000
O    -12.03700000     -1.93700000      6.98700000
H    -12.49600000     -2.35100000      7.71800000
H    -12.59400000     -2.10800000      6.22700000
O    -10.75100000     -4.72100000     12.99300000
H    -10.19000000     -5.48100000     13.15000000
H    -10.54300000     -4.45200000     12.09800000
O      9.72400000     -5.35200000      0.66000000
H     10.03200000     -5.71700000     -0.16900000
H      9.40900000     -6.11000000      1.15300000
O     -8.65900000    -10.71500000    -10.13900000
H     -8.82900000    -10.03200000     -9.49000000
H     -8.37500000    -10.23900000    -10.91900000
O     15.15600000      1.36100000     -2.19600000
H     14.84200000      1.08700000     -1.33400000
H     15.13300000      2.31700000     -2.16600000
O    -15.45700000      0.07400000      9.31800000
H    -15.25400000      0.35100000      8.42400000
H    -16.39400000      0.24000000      9.41400000
O     -3.19800000      0.37400000    -16.97800000
H     -2.62100000      0.22400000    -17.72800000
H     -3.45800000     -0.50300000    -16.69700000
O     14.63500000     -6.48100000     -8.34500000
H     13.82200000     -5.97800000     -8.31300000
H     14.49300000     -7.20500000     -7.73500000
O     -9.87600000     -3.53700000      6.48400000
H    -10.18700000     -3.10000000      7.27700000
H    -10.13800000     -2.95500000      5.77100000
O      2.31000000      5.86800000    -15.64100000
H      1.43600000      5.97000000    -16.01700000
H      2.50100000      4.93400000    -15.72800000
O     -9.05400000      0.87700000     11.17000000
H     -8.51800000      1.07700000     10.40200000
H     -8.66200000      0.08400000     11.53500000
O     14.45200000      0.80200000     -9.96800000
H     14.41200000     -0.10400000    -10.27600000
H     14.41300000      0.73300000     -9.01400000
O      5.89900000      7.21000000      9.71300000
H      6.21900000      6.42900000     10.16400000
H      6.39800000      7.93000000     10.09900000
O     -4.91200000     -6.60300000    -11.88800000
H     -4.30700000     -7.34400000    -11.85600000
H     -4.38400000     -5.87700000    -12.21700000
O     12.59200000     10.06200000      4.86000000
H     12.03700000     10.56500000      4.26500000
H     12.00600000      9.79700000      5.56900000
O     -4.25400000      2.99000000      2.61100000
H     -4.33900000      3.48300000      3.42700000
H     -4.56500000      3.59200000      1.93400000
O      5.11500000      9.66500000     -2.18600000
H      5.73100000      9.01100000     -2.51700000
H      4.67600000      9.23200000     -1.45400000
O      7.83300000      6.75900000     -0.93200000
H      6.89700000      6.88000000     -0.77000000
H      7.95000000      5.80900000     -0.96100000
O      9.69000000     10.67400000     -2.03000000
H      8.99200000     11.15200000     -2.47800000
H      9.24100000     10.18600000     -1.34000000
O      2.84900000      4.86000000      1.09100000
H      1.96200000      4.63300000      1.37100000
H      3.41800000      4.30400000      1.62400000
O     11.19300000      8.41600000     -2.97900000
H     11.71200000      8.21000000     -2.20000000
H     10.73300000      9.22400000     -2.75300000
O      6.19100000     -7.82400000      0.62700000
H      5.58800000     -7.27400000      0.12800000
H      6.01600000     -8.71300000      0.31800000
O     -3.21000000     -8.48800000     10.08400000
H     -3.27800000     -9.24500000     10.66500000
H     -4.09500000     -8.37100000      9.73900000
O     -7.07500000     -4.27000000    -14.47600000
H     -6.36300000     -4.81100000    -14.81700000
H     -7.10700000     -4.47700000    -13.54200000
O     -7.45900000     -6.46200000      0.46800000
H     -7.57800000     -6.69700000     -0.45200000
H     -7.11000000     -7.25500000      0.87500000
O      1.23700000     -7.61800000      4.41000000
H      0.56700000     -6.97300000      4.63300000
H      0.80100000     -8.21800000      3.80500000
O      2.77500000     -5.25200000     -8.08800000
H      2.21500000     -5.36400000     -7.31900000
H      2.35700000     -4.55100000     -8.58800000
O    -16.31700000      2.61000000     -5.40900000
H    -16.67000000      1.85100000     -4.94400000
H    -17.03200000      3.24600000     -5.40800000
O     -4.61700000      4.39600000    -11.39500000
H     -4.50000000      3.46200000    -11.21900000
H     -5.49100000      4.59400000    -11.05800000
O    -13.89100000      6.83800000     -8.19500000
H    -14.45400000      6.08200000     -8.36300000
H    -14.14800000      7.13800000     -7.32300000
O    -13.91800000      9.02500000     -1.41300000
H    -13.15700000      8.82300000     -0.86800000
H    -14.51200000      8.28600000     -1.27900000
O      9.25500000    -11.24600000      3.59400000
H      8.67400000    -10.77500000      4.19200000
H     10.12300000    -11.16400000      3.99000000
O    -15.88300000     -0.74400000     -0.45500000
H    -15.60300000     -1.63200000     -0.67800000
H    -16.22700000     -0.81800000      0.43500000
O      8.95500000      4.32900000     -1.62900000
H      9.73800000      4.61100000     -1.15500000
H      9.26500000      3.63800000     -2.21400000
O     -4.25300000    -13.43700000     -1.83700000
H     -3.64700000    -13.73400000     -2.51600000
H     -5.05900000    -13.92500000     -2.00600000
O     11.64000000      5.74300000      7.03400000
H     11.36200000      5.01100000      7.58500000
H     11.60600000      6.50500000      7.61300000
O    -15.83200000     -2.72900000      6.92100000
H    -16.50600000     -3.26600000      6.50400000
H    -16.16400000     -2.57200000      7.80500000
O    -10.65600000      1.09400000    -10.12900000
H    -11.00700000      1.93100000     -9.82300000
H    -10.12100000      0.77800000     -9.40100000
O     -4.50100000    -14.14300000      7.02700000
H     -5.25000000    -14.36100000      7.58200000
H     -3.78100000    -14.66500000      7.38100000
O     11.07800000     10.37300000     -8.17900000
H     11.65600000     10.18600000     -7.43900000
H     11.67000000     10.61700000     -8.89000000
O      1.72900000     10.40000000     -2.81900000
H      0.82700000     10.30700000     -3.12800000
H      2.00200000      9.50800000     -2.60400000
O     -6.83800000      1.27800000      1.12300000
H     -6.87600000      0.32200000      1.13600000
H     -5.90600000      1.47900000      1.03700000
O      5.37600000      2.88000000     11.66100000
H      5.94400000      2.30500000     12.17300000
H      5.97500000      3.49900000     11.24400000
O     -4.81300000     -0.34400000    -13.75800000
H     -4.79800000     -0.95300000    -14.49700000
H     -5.35500000      0.38500000    -14.06000000
O     -5.48600000      4.46600000     -5.25700000
H     -5.32900000      4.10000000     -6.12700000
H     -5.29400000      3.74700000     -4.65600000
O    -17.09900000      2.60700000      1.78000000
H    -17.72000000      1.96200000      2.11600000
H    -17.09900000      3.30400000      2.43600000
O      6.78500000      2.70500000    -10.89600000
H      5.96700000      2.35600000    -11.25100000
H      6.81200000      3.61100000    -11.20400000
O     -0.62000000     -6.92400000      7.27300000
H     -0.49000000     -7.49000000      8.03400000
H     -1.54800000     -7.02100000      7.05900000
O     13.68500000     -7.96100000     -3.99500000
H     12.83400000     -8.01800000     -3.56000000
H     14.29600000     -8.36600000     -3.38100000
O     -8.72900000      6.74400000      8.05600000
H     -8.10900000      7.43100000      8.30100000
H     -9.36000000      7.18300000      7.48600000
O     -6.87100000      5.07400000      8.97500000
H     -6.53600000      4.66800000      8.17600000
H     -7.59000000      5.63100000      8.67700000
O    -11.00700000      0.53700000      6.40200000
H    -11.49500000     -0.23500000      6.68800000
H    -11.41800000      0.78700000      5.57400000
O     11.05000000     -0.44300000     10.64400000
H     10.89400000     -1.09900000     11.32300000
H     10.91900000     -0.91400000      9.82100000
O    -13.88200000      6.83400000      7.07200000
H    -13.39800000      7.50200000      6.58700000
H    -14.31100000      6.31000000      6.39600000
O     -4.70200000     11.88400000     -7.01600000
H     -5.18000000     11.54800000     -7.77400000
H     -5.29000000     12.53500000     -6.63200000
O      8.09300000     -1.83200000     10.35600000
H      8.95600000     -1.59200000     10.69300000
H      8.19200000     -2.74000000     10.07000000
O     -9.40400000      7.96500000     -1.66200000
H     -8.67400000      8.35900000     -1.18500000
H     -9.51900000      8.52600000     -2.43000000
O     14.73100000     -0.21300000      4.37400000
H     15.05500000     -0.50200000      3.52000000
H     14.02400000      0.39700000      4.16800000
O     -2.66000000      0.91700000     14.75600000
H     -1.78800000      1.28000000     14.60200000
H     -3.25800000      1.64000000     14.56400000
O     -0.44100000    -13.80600000    -10.36700000
H     -0.42100000    -13.04900000     -9.78200000
H     -0.45100000    -14.56200000     -9.78000000
O      7.15700000     -7.96200000      9.55600000
H      6.71100000     -7.77900000      8.72900000
H      8.03900000     -8.23000000      9.29900000
O     -7.94400000     -8.16500000      6.28700000
H     -8.74300000     -7.90500000      5.82800000
H     -7.37200000     -8.50300000      5.59800000
O     -5.63600000      1.27800000     -3.78600000
H     -5.87800000      0.73700000     -3.03500000
H     -5.05200000      1.94400000     -3.42300000
O     -4.88300000      9.05600000    -13.46600000
H     -5.20500000      8.15400000    -13.47200000
H     -4.87200000      9.31200000    -14.38800000
O     -2.25300000      7.23000000     -7.78600000
H     -2.33200000      6.87900000     -8.67300000
H     -3.10700000      7.62200000     -7.60700000
O     -6.11700000     -4.11600000     13.63200000
H     -6.03000000     -3.16300000     13.61000000
H     -6.76200000     -4.28200000     14.32000000
O     -4.58100000     -1.09700000     -7.29200000
H     -5.45400000     -1.28700000     -7.63500000
H     -3.99000000     -1.29000000     -8.01900000
O     11.77900000     12.63600000     -2.17200000
H     11.21000000     11.98800000     -1.75800000
H     12.22700000     13.06200000     -1.44100000
O     -7.96900000      9.02100000    -12.04600000
H     -8.16700000      9.88500000    -11.68400000
H     -7.65200000      9.20000000    -12.93100000
O     -8.69900000      3.38800000      6.03200000
H     -7.91600000      3.13500000      6.52100000
H     -8.41700000      3.39800000      5.11700000
O      4.03800000    -10.47400000     12.63100000
H      4.60000000    -11.15200000     12.25700000
H      4.23000000     -9.69200000     12.11300000
O     -6.41800000      8.50500000      8.47900000
H     -6.44400000      8.23600000      9.39800000
H     -5.83100000      9.26100000      8.46800000
O      4.94100000     15.51600000     -6.30200000
H      4.74100000     14.71200000     -5.82200000
H      5.09300000     15.22700000     -7.20100000
O    -11.38200000     -0.51800000     10.24200000
H    -10.63000000      0.06700000     10.34000000
H    -11.86900000     -0.15800000      9.50000000
O     -5.15100000      5.64200000     14.13900000
H     -4.99500000      6.13600000     13.33400000
H     -5.28400000      6.31300000     14.80900000
O      1.60400000     12.14600000     -0.70200000
H      2.52000000     12.35400000     -0.52100000
H      1.64100000     11.41400000     -1.31700000
O      8.79800000      0.01100000     -2.47300000
H      9.45200000     -0.59900000     -2.81400000
H      8.11600000     -0.55000000     -2.10500000
O     -1.68100000     -6.88000000      0.86900000
H     -2.63500000     -6.90200000      0.94400000
H     -1.42900000     -6.04600000      1.26500000
O     -4.61500000     16.03700000      2.84600000
H     -3.77700000     16.49600000      2.90400000
H     -5.08200000     16.48000000      2.13800000
O      8.14800000    -14.48500000     -4.47200000
H      7.51100000    -15.19200000     -4.37600000
H      8.08500000    -14.22700000     -5.39100000
O     -3.89200000    -13.56600000     10.06600000
H     -4.18500000    -13.01500000      9.34000000
H     -3.23100000    -14.14100000      9.68000000
O      7.53500000     -6.38200000    -13.72700000
H      7.25600000     -5.58300000    -14.17300000
H      6.78900000     -6.62400000    -13.17900000
O     -3.38900000      7.74500000     12.93700000
H     -2.61800000      8.01400000     13.43600000
H     -3.13500000      6.91600000     12.53200000
O      0.08900000      5.79700000     -7.09000000
H      0.64800000      6.57400000     -7.09600000
H     -0.80000000      6.14000000     -7.18400000
O     -5.27300000    -15.29100000      1.46000000
H     -5.40900000    -14.34300000      1.44300000
H     -5.14500000    -15.49800000      2.38600000
O      1.68000000      8.19600000     -7.05200000
H      1.80500000      8.20700000     -8.00100000
H      2.56300000      8.28400000     -6.69300000
O      4.62300000     -2.45800000     15.76800000
H      5.42700000     -2.97700000     15.81800000
H      4.83600000     -1.74500000     15.16600000
O     -8.54300000      9.60400000     -3.84300000
H     -8.78600000      9.34900000     -4.73300000
H     -7.71200000     10.06800000     -3.94400000
O     12.13800000     -7.91300000    -11.47500000
H     12.94400000     -7.91400000    -11.99000000
H     12.35500000     -7.40900000    -10.69000000
O     -8.43300000    -13.80100000      5.73800000
H     -8.41000000    -14.75300000      5.63800000
H     -8.39500000    -13.65800000      6.68300000
O      3.62700000     -9.53100000     -3.53300000
H      4.56400000     -9.34100000     -3.58700000
H      3.23400000     -8.71100000     -3.23400000
O      4.92800000      6.82900000     -0.71900000
H      4.43600000      6.73300000     -1.53400000
H      4.67800000      6.06700000     -0.19700000
O      2.10900000     -8.64200000    -13.55500000
H      1.45300000     -9.01900000    -14.14200000
H      2.84800000     -9.24900000    -13.60000000
O     -7.81500000     13.52900000      4.39600000
H     -6.86300000     13.46400000      4.31900000
H     -7.95700000     13.99400000      5.22100000
O     13.95400000      3.24700000    -11.39200000
H     14.70400000      3.10600000    -11.97000000
H     13.74500000      2.37700000    -11.05400000
O     12.94900000     -7.72600000     -0.84800000
H     12.43000000     -8.53000000     -0.87700000
H     12.88100000     -7.43000000      0.05900000
O      9.05600000     -5.67900000    -11.42900000
H      9.09200000     -5.87900000    -12.36500000
H      9.22600000     -4.73800000    -11.38000000
O      3.88800000     -1.27200000     -3.98900000
H      4.82400000     -1.15700000     -4.15700000
H      3.58000000     -0.40100000     -3.74300000
O      9.26800000     -0.42200000    -13.45600000
H      9.19200000      0.48700000    -13.74800000
H      9.81000000     -0.37600000    -12.66900000
O     -2.68000000     11.60700000      3.31800000
H     -3.33400000     11.45200000      3.99800000
H     -2.85600000     12.49800000      3.01500000
O      1.90100000      3.42600000     15.72300000
H      1.36100000      3.15700000     14.97900000
H      1.95500000      2.64500000     16.27400000
O     -9.65200000     10.95200000      1.18700000
H     -9.54600000     11.43900000      2.00400000
H    -10.14900000     11.54000000      0.61900000
O     18.22800000      0.92500000     -2.14100000
H     17.35800000      0.73200000     -2.49200000
H     18.61900000      0.06600000     -1.98400000
O      8.50900000      3.42400000     -9.07900000
H      7.81300000      2.94000000     -9.52300000
H      8.27200000      4.34400000     -9.19400000
O     -5.70100000     13.64400000     -4.03100000
H     -5.46800000     14.45100000     -4.49100000
H     -5.40300000     13.78600000     -3.13300000
O     -4.43400000     15.86100000     -4.57900000
H     -3.88300000     16.59700000     -4.31300000
H     -3.96400000     15.46300000     -5.31200000
O     -7.82300000    -10.30500000      8.64700000
H     -8.09400000     -9.73200000      7.92900000
H     -8.35300000    -10.02200000      9.39200000
O     -9.19600000      5.31900000     12.73200000
H     -9.85200000      4.73000000     12.35900000
H     -8.44700000      5.24900000     12.14000000
O      6.78100000     14.26800000      1.45500000
H      6.89900000     15.21700000      1.41300000
H      7.45000000     13.91700000      0.86800000
O     -7.03600000      1.50700000     -6.61800000
H     -7.05100000      2.26700000     -7.20000000
H     -6.11800000      1.23600000     -6.60100000
O     10.94300000     12.83200000     -6.38800000
H     10.08200000     13.05900000     -6.03500000
H     10.75300000     12.35300000     -7.19500000
O     11.91800000      9.53900000     -5.55400000
H     11.80000000      9.16200000     -4.68300000
H     12.18900000     10.44300000     -5.39000000
O      0.10900000      2.11900000    -17.94500000
H     -0.22900000      3.00400000    -17.81100000
H      0.28600000      1.79300000    -17.06200000
O     -4.35000000     -8.74500000     13.73700000
H     -4.88700000     -8.11900000     13.25100000
H     -4.57200000     -9.59500000     13.35800000
O     -4.02300000     -7.85400000      5.43000000
H     -3.25100000     -8.05900000      4.90200000
H     -4.76400000     -8.08900000      4.87100000
O      7.75700000      1.64400000      9.32700000
H      8.07600000      2.27400000      9.97300000
H      8.17400000      0.81800000      9.57200000
O     13.30900000      6.86000000      4.11500000
H     13.85400000      6.07500000      4.06500000
H     13.84600000      7.49400000      4.59200000
O    -11.44600000    -13.73700000     -1.99000000
H    -11.86300000    -14.52400000     -1.63800000
H    -12.16500000    -13.23800000     -2.37700000
O     -2.01500000     -0.09900000      5.45900000
H     -1.88400000      0.84100000      5.33700000
H     -1.53600000     -0.30500000      6.26200000
O      0.26600000      4.14300000      5.60700000
H      0.34100000      4.29300000      4.66500000
H      1.11700000      3.78500000      5.86100000
O     -8.55700000      5.48300000     -1.57100000
H     -7.62900000      5.67300000     -1.70600000
H     -8.98600000      6.33700000     -1.62300000
O     10.57500000     -7.14000000     11.17500000
H      9.93300000     -7.23800000     11.87800000
H     10.12200000     -7.45200000     10.39200000
O    -14.98800000      3.03200000     -2.54700000
H    -15.18800000      3.53900000     -3.33400000
H    -15.81400000      3.00400000     -2.06400000
O     -8.93200000      4.85100000     -5.94000000
H     -9.62000000      4.71300000     -6.59100000
H     -9.33700000      4.60500000     -5.10800000
O      6.23400000    -15.58800000      5.94300000
H      5.73100000    -14.77600000      5.99500000
H      6.66200000    -15.66100000      6.79600000
O      8.89600000     -4.42300000     10.23900000
H      8.01800000     -4.52800000     10.60700000
H      9.47000000     -4.87700000     10.85500000
O     -5.94500000      5.93100000     -1.96700000
H     -5.55500000      6.54700000     -1.34700000
H     -6.06400000      6.44100000     -2.76800000
O     -6.71000000      1.37000000     14.45600000
H     -6.52800000      0.55900000     13.98100000
H     -5.87400000      1.83600000     14.46500000
O      5.72400000     -0.21700000    -10.26000000
H      6.61300000     -0.54900000    -10.38400000
H      5.62800000      0.46600000    -10.92300000
O      9.35700000      8.58800000      2.88300000
H      9.04300000      9.43700000      3.19600000
H     10.00100000      8.31500000      3.53600000
O     -0.05900000      5.26900000    -13.97400000
H      0.85900000      5.19700000    -13.71200000
H     -0.46200000      5.80300000    -13.28900000
O     -5.90100000     12.75300000      1.49700000
H     -5.83200000     12.82800000      0.54500000
H     -5.99800000     11.81400000      1.65700000
O     12.72500000     -2.57400000      9.17300000
H     13.22100000     -2.36200000      8.38200000
H     12.42000000     -3.47000000      9.03100000
O     -5.36800000      4.72400000      0.81000000
H     -6.20300000      5.16600000      0.96300000
H     -5.57500000      4.03100000      0.18300000
O     -4.56500000      4.85400000      5.31700000
H     -5.32200000      5.39400000      5.09000000
H     -3.85500000      5.48100000      5.45300000
O    -13.84400000     -5.69900000     -3.71100000
H    -14.74400000     -5.94000000     -3.93200000
H    -13.57200000     -5.11500000     -4.41900000
O      8.60800000     -2.73500000      4.17500000
H      7.79700000     -2.78600000      3.66900000
H      8.96600000     -1.87200000      3.96700000
O    -11.68900000      4.01200000     -9.39900000
H    -11.48000000      3.92100000     -8.46900000
H    -12.64500000      3.97900000     -9.43400000
O      6.54700000     14.25900000     -4.12500000
H      6.60900000     14.84400000     -3.37000000
H      5.60700000     14.13100000     -4.25300000
O     10.70700000    -14.86400000     -2.53700000
H     10.53900000    -14.38100000     -3.34700000
H      9.90600000    -14.75800000     -2.02400000
O     -7.80600000     -9.22700000    -12.19500000
H     -6.89700000     -9.35800000    -11.92700000
H     -7.77900000     -8.46500000    -12.77300000
O     -6.03500000     -1.31500000      1.92400000
H     -5.41600000     -0.65300000      2.23000000
H     -6.05400000     -1.96800000      2.62400000
O     12.70800000     -3.52900000     11.58300000
H     13.58100000     -3.77400000     11.89000000
H     12.85600000     -3.14600000     10.71900000
O     -8.90400000     -8.20300000     -8.62600000
H     -8.90000000     -7.25200000     -8.51900000
H     -9.44200000     -8.52300000     -7.90200000
O     12.09400000     -5.23700000      9.41800000
H     11.97400000     -5.10800000     10.35900000
H     12.64300000     -6.01800000      9.35200000
O     11.63100000      9.90800000      0.98900000
H     10.89000000     10.18600000      0.45100000
H     12.07100000     10.72400000      1.22900000
O     -3.73600000      6.96500000      1.32500000
H     -4.21200000      6.95500000      2.15500000
H     -4.15600000      6.28400000      0.80000000
O     -9.33000000      9.18900000     -9.30600000
H     -9.66000000     10.04300000     -9.58600000
H     -8.97300000      8.79700000    -10.10400000
O     -8.60200000    -12.45600000     -4.97200000
H     -9.25700000    -11.79600000     -4.74400000
H     -7.91200000    -12.34600000     -4.31700000
O      3.74600000     14.46500000      4.25100000
H      3.29400000     15.30500000      4.33500000
H      3.23400000     13.86200000      4.79000000
O     15.43100000     -0.82800000      1.91800000
H     14.89500000     -0.38400000      1.26000000
H     15.91400000     -1.49100000      1.42500000
O     -6.68300000     -3.05500000     -6.77000000
H     -6.53000000     -2.69400000     -5.89600000
H     -7.43600000     -2.56700000     -7.10200000
O      3.75700000    -14.93000000      0.21500000
H      2.97100000    -15.21100000     -0.25200000
H      3.47500000    -14.83700000      1.12500000
O      9.35800000     -1.91900000      0.91000000
H      8.64900000     -2.54300000      1.06800000
H      9.47200000     -1.92100000     -0.04000000
O     -6.85800000     -3.66200000      0.30000000
H     -5.92500000     -3.62800000      0.51100000
H     -7.14100000     -4.52500000      0.60500000
O     -5.87300000     -4.89700000     -2.26200000
H     -5.84800000     -4.11700000     -1.70800000
H     -6.29600000     -5.56300000     -1.71900000
O     -2.10100000      2.66100000      5.81700000
H     -1.16500000      2.86300000      5.83500000
H     -2.49100000      3.37400000      5.31300000
O    -14.54800000     -0.69800000     -3.02800000
H    -14.71100000     -0.26100000     -2.19200000
H    -13.76700000     -0.26600000     -3.37500000
O    -10.75000000      7.80900000      6.38900000
H    -10.87000000      8.43000000      7.10800000
H    -11.35800000      8.10700000      5.71200000
O     -3.23400000     -4.60600000     11.29000000
H     -4.07500000     -4.45900000     10.85700000
H     -2.59200000     -4.58100000     10.58100000
O     -0.99400000      1.49200000    -11.63400000
H     -1.49700000      1.53300000    -12.44700000
H     -0.24500000      2.06900000    -11.78600000
O     -5.66400000      6.42300000    -13.59500000
H     -6.56700000      6.11500000    -13.67700000
H     -5.31500000      5.94400000    -12.84300000
O     13.91000000      4.45000000      6.89700000
H     13.44700000      3.67500000      7.21600000
H     13.21600000      5.07300000      6.68500000
O    -13.88400000     10.49600000      5.66500000
H    -13.76300000     10.75200000      6.57900000
H    -13.01000000     10.56200000      5.28000000
O     -4.91400000     13.78600000      4.57100000
H     -4.70000000     14.52400000      4.00000000
H     -4.19800000     13.76100000      5.20700000
O      2.91900000     -8.12300000     14.39500000
H      3.25200000     -8.87500000     14.88600000
H      3.29300000     -8.22400000     13.52000000
O      6.12600000    -14.89300000     -1.50300000
H      6.10300000    -15.31100000     -2.36400000
H      5.21600000    -14.90200000     -1.20800000
O     11.57400000      0.97200000     -5.49000000
H     10.87300000      0.53900000     -5.97800000
H     11.98900000      1.55100000     -6.13000000
O      8.69000000    -13.01100000      9.14500000
H      9.25600000    -12.56500000      9.77500000
H      9.01600000    -12.73000000      8.29000000
O     -7.84000000     11.49900000      8.78500000
H     -7.00000000     11.10000000      8.55600000
H     -7.71800000     11.81600000      9.68000000
O      7.56700000     12.90300000      7.07500000
H      7.27200000     12.98900000      7.98100000
H      7.16200000     13.64300000      6.62000000
O     10.86900000     -8.83100000      6.55100000
H     11.01300000     -9.65700000      6.08800000
H     10.76600000     -8.18200000      5.85600000
O    -16.13700000     -4.78700000      3.50400000
H    -16.48200000     -5.58300000      3.09900000
H    -16.61700000     -4.71100000      4.32900000
O      7.31300000      8.71800000    -12.13100000
H      7.64200000      7.85900000    -11.86600000
H      7.15500000      8.63400000    -13.07100000
O      3.20100000      0.97700000     10.92100000
H      3.74800000      0.28700000     10.54500000
H      3.80400000      1.50000000     11.44800000
O    -13.65400000     -1.41600000     -9.79600000
H    -13.92900000     -1.63700000     -8.90600000
H    -12.86700000     -1.94300000     -9.94100000
O     -6.14700000     16.74200000      0.45500000
H     -5.73100000     16.20300000     -0.21800000
H     -6.33500000     17.57100000      0.01500000
O     -9.34400000      6.83900000      4.33700000
H     -9.62000000      7.36100000      3.58400000
H     -9.83600000      7.20400000      5.07400000
O     -6.38100000    -12.53100000     -3.49300000
H     -6.21400000    -12.06900000     -2.67200000
H     -5.59700000    -13.06200000     -3.63400000
O      9.22000000    -13.91300000      0.01400000
H      9.17800000    -13.44800000      0.85000000
H      8.87200000    -14.78300000      0.20500000
O      2.27300000      2.73500000    -15.52000000
H      3.11900000      2.29700000    -15.43400000
H      1.62800000      2.03600000    -15.40600000
O     -3.42900000     11.71200000     11.05800000
H     -3.81900000     11.26400000     10.30700000
H     -2.74500000     11.11600000     11.36300000
O     -9.99800000     -5.04200000    -10.27500000
H     -9.14600000     -5.43400000    -10.46800000
H     -9.94700000     -4.80100000     -9.35000000
O      6.78400000      5.06300000    -11.95700000
H      7.37000000      5.77300000    -12.21900000
H      6.10000000      5.05700000    -12.62700000
O      8.15600000    -13.26100000     -7.34000000
H      7.30200000    -13.69000000     -7.38400000
H      8.04400000    -12.45200000     -7.84100000
O      4.35400000      4.59700000     15.02100000
H      3.80700000      3.81900000     15.12900000
H      5.10700000      4.44000000     15.59100000
O      0.42500000    -14.28900000      9.10900000
H     -0.00200000    -15.14500000      9.15600000
H      0.54300000    -14.03000000     10.02300000
O     -7.82000000      2.75100000      3.20300000
H     -7.20700000      2.29200000      2.62900000
H     -8.52500000      2.12200000      3.35200000
O      7.53200000      6.58700000      2.57600000
H      8.29200000      7.11000000      2.83500000
H      6.96400000      7.20300000      2.11400000
O     15.55400000      6.34200000      8.11800000
H     14.85100000      6.76200000      8.61300000
H     15.12500000      5.62200000      7.65700000
O     16.88800000      5.15400000     -1.93400000
H     16.05700000      4.74200000     -1.69900000
H     17.23600000      5.48200000     -1.10500000
O    -11.97200000      4.27800000      1.10000000
H    -12.43800000      3.56400000      0.66600000
H    -11.07800000      4.22000000      0.76300000
O     -0.52400000     13.91700000      0.43800000
H     -0.27900000     13.15400000     -0.08500000
H     -1.46300000     13.81300000      0.58900000
O      0.74100000     12.80900000      8.26500000
H      1.42500000     12.47500000      8.84600000
H      0.08700000     13.18400000      8.85500000
O     -2.42900000     15.38100000      5.61200000
H     -2.11400000     16.28400000      5.65400000
H     -2.11300000     15.05600000      4.76900000
O      2.41300000     11.38300000      9.67600000
H      2.22100000     10.88900000     10.47300000
H      3.36900000     11.38800000      9.62200000
O     14.43700000      9.57400000     -1.74100000
H     14.05500000     10.23900000     -2.31400000
H     13.82900000      8.83600000     -1.79100000
O    -12.87700000     12.07900000     -1.52700000
H    -13.14900000     11.17000000     -1.40000000
H    -12.22500000     12.03700000     -2.22700000
O     -0.88700000      4.22700000    -16.25400000
H     -0.66800000      4.63500000    -15.41500000
H     -1.71800000      3.78000000    -16.09200000
O     -9.93000000     12.04400000      3.50400000
H     -9.11800000     12.34500000      3.91200000
H    -10.45100000     11.70200000      4.23000000
O     -7.59300000      4.55600000    -10.32000000
H     -7.73300000      4.05400000    -11.12300000
H     -8.36900000      5.11100000    -10.24600000
O     11.31500000     -0.26100000      0.20800000
H     10.69000000     -0.94400000      0.45100000
H     12.05200000     -0.73600000     -0.17700000
O     -6.71000000    -10.42200000     11.86700000
H     -5.75700000    -10.50900000     11.90400000
H     -6.85900000     -9.64900000     11.32300000
O     -5.33000000      8.40300000     -0.45300000
H     -5.20800000      8.28500000      0.49000000
H     -6.26700000      8.56600000     -0.55500000
O    -11.30400000     -2.28900000      3.67000000
H    -11.30000000     -2.64200000      2.78000000
H    -10.37800000     -2.22000000      3.90300000
O     -4.95100000    -12.50400000      2.28200000
H     -4.35700000    -12.34900000      3.01700000
H     -5.82600000    -12.46000000      2.66700000
O     -6.32800000    -15.20300000     -2.48000000
H     -7.23700000    -14.90000000     -2.48600000
H     -6.07200000    -15.21000000     -3.40200000
O     -1.66900000     -9.33000000     -7.39200000
H     -1.67700000     -8.57800000     -7.98400000
H     -0.99300000     -9.12000000     -6.74700000
O      6.26000000     -7.80900000     -4.45900000
H      5.67400000     -8.07300000     -5.16800000
H      6.67300000     -8.62300000     -4.17400000
O     -4.09200000      2.87600000    -16.50300000
H     -4.54100000      2.61300000    -15.70000000
H     -3.91100000      2.05300000    -16.95700000
O     11.85700000     -6.94500000     -8.28200000
H     11.95300000     -7.82300000     -7.91300000
H     10.92300000     -6.86800000     -8.47600000
O      0.65300000      5.05500000     -3.29900000
H     -0.30000000      5.04200000     -3.20700000
H      0.95300000      5.63700000     -2.60100000
O      3.15700000    -15.10500000      4.39700000
H      2.42500000    -15.52500000      3.94600000
H      3.01900000    -15.31100000      5.32200000
O     10.97100000     12.65600000      0.99200000
H     11.02500000     13.60100000      0.84500000
H     10.07400000     12.42800000      0.74900000
O     -8.02100000    -11.52900000      1.05200000
H     -8.27300000    -12.23900000      0.46100000
H     -8.66300000    -11.56900000      1.76100000
O     -8.82500000     -6.80200000     -4.85000000
H     -8.13500000     -6.56400000     -5.46900000
H     -9.28000000     -7.53300000     -5.26800000
O      6.14700000     -4.37400000    -14.97000000
H      5.99300000     -4.28000000    -15.91000000
H      6.74400000     -3.65800000    -14.75200000
O     -2.08000000      6.25600000      5.47500000
H     -1.83900000      7.15300000      5.70700000
H     -1.40200000      5.97800000      4.85900000
O     -3.91200000     14.48900000     -6.97700000
H     -3.97600000     14.68000000     -7.91200000
H     -3.93800000     13.53400000     -6.92500000
O      2.92900000     -2.29800000     -6.21600000
H      3.13000000     -2.14800000     -5.29200000
H      3.76700000     -2.54800000     -6.60500000
O     -9.89600000      5.96400000    -10.41600000
H    -10.51100000      6.67700000    -10.58700000
H    -10.45100000      5.21200000    -10.21100000
O    -12.72200000     -4.23800000      4.93800000
H    -12.22800000     -3.53600000      4.51200000
H    -12.25800000     -5.03900000      4.69400000
O     11.95300000      4.66700000     -2.71600000
H     11.50300000      5.39300000     -3.14900000
H     11.35300000      3.92600000     -2.80700000
O    -10.43700000     11.56100000     -3.44500000
H     -9.80500000     11.01200000     -3.90800000
H     -9.92000000     12.29500000     -3.11300000
O     14.76700000      4.52400000      4.06500000
H     14.75100000      4.32400000      5.00100000
H     14.37300000      3.75700000      3.64900000
O     -2.96900000     -0.88600000      8.56000000
H     -2.94800000     -1.05900000      9.50100000
H     -2.85000000     -1.74500000      8.15600000
O    -12.76800000      8.21200000      4.28500000
H    -12.87100000      7.56100000      3.59200000
H    -13.45000000      8.86100000      4.10900000
O     11.65000000     -6.14800000      5.18600000
H     11.21300000     -5.80100000      4.40800000
H     11.01900000     -6.01800000      5.89400000
O     -5.43500000    -17.73200000     -1.96900000
H     -5.58200000    -16.78600000     -1.95500000
H     -5.41500000    -17.95800000     -2.89900000
O      7.45200000    -10.06400000      5.30500000
H      7.48100000     -9.11200000      5.21200000
H      7.07700000    -10.20800000      6.17400000
O      5.74800000      5.84300000     -8.60800000
H      4.91900000      6.11900000     -8.21700000
H      5.64300000      6.02300000     -9.54200000
O      2.28200000     14.63400000      1.00500000
H      2.72700000     13.79000000      0.93300000
H      1.35600000     14.42900000      0.87600000
O      5.29500000      2.02900000      8.20700000
H      5.94800000      1.70600000      8.82800000
H      5.14900000      1.29500000      7.61000000
O     -1.02500000    -13.78300000      1.95900000
H     -1.16500000    -13.21200000      1.20400000
H     -1.55700000    -14.55700000      1.77600000
O    -14.61100000      5.38900000      9.36800000
H    -13.84600000      5.15700000      9.89400000
H    -14.29000000      6.05300000      8.75800000
O     -3.41500000      0.76300000     17.77800000
H     -3.39300000      0.81100000     16.82300000
H     -2.75500000      0.10700000     18.00100000
O      5.07200000     -4.96200000      6.10300000
H      4.36900000     -5.18400000      5.49200000
H      5.84500000     -4.85300000      5.55000000
O     -7.65000000     -3.83200000     -3.81300000
H     -7.22500000     -4.45600000     -3.22500000
H     -6.95700000     -3.21400000     -4.04800000
O     -9.65600000      0.04100000     14.28800000
H    -10.39600000      0.55600000     14.60900000
H     -8.88300000      0.50200000     14.61500000
O     -2.81700000      3.65400000     -7.17900000
H     -2.98400000      2.84800000     -7.66700000
H     -3.23500000      4.34000000     -7.70000000
O     -9.15600000    -14.87000000     -3.53600000
H     -9.06400000    -14.23200000     -4.24300000
H    -10.03100000    -14.70900000     -3.18100000
O      4.83300000     -6.86000000    -16.10800000
H      5.15800000     -6.26600000    -15.43100000
H      5.44500000     -7.59600000    -16.09400000
O      6.98600000      8.04200000     -3.24900000
H      7.58100000      7.82000000     -2.53300000
H      7.54200000      8.47300000     -3.89800000
O      3.84600000     10.83700000     -4.70400000
H      3.01000000     10.94700000     -4.25100000
H      4.47200000     10.64200000     -4.00600000
O      8.40400000      3.24300000     -6.46100000
H      8.70900000      2.98200000     -7.33000000
H      7.53900000      2.84100000     -6.38000000
O    -11.55200000     -2.98200000      0.97600000
H    -11.62300000     -2.08800000      0.64100000
H    -11.58100000     -3.53400000      0.19500000
O      1.20300000     12.55800000      5.60600000
H      1.35800000     12.64200000      6.54700000
H      0.99900000     13.44800000      5.31700000
O     -2.69100000    -12.48200000      0.21300000
H     -3.18800000    -12.15500000      0.96300000
H     -3.35700000    -12.70500000     -0.43800000
O    -15.25300000      3.92800000      7.11800000
H    -15.50800000      4.64100000      6.53200000
H    -14.76100000      4.35800000      7.81800000
O    -15.14100000      6.63500000     -3.24500000
H    -14.40900000      6.24400000     -2.76800000
H    -15.85900000      6.64800000     -2.61200000
O     -3.55400000      3.70200000     -3.17600000
H     -2.83200000      3.13400000     -3.44400000
H     -3.17100000      4.57800000     -3.14400000
O     -4.23900000      9.92100000      5.22500000
H     -3.59400000      9.53100000      5.81600000
H     -4.97800000     10.14500000      5.79100000
O      1.98200000      9.19700000    -13.91500000
H      1.73500000      9.77200000    -13.19000000
H      2.37800000      8.43500000    -13.49200000
O     -4.81400000      9.98800000     13.98600000
H     -3.97700000     10.43000000     13.84300000
H     -4.62000000      9.06000000     13.85200000
O      8.01900000    -10.52400000     12.23100000
H      8.58900000    -10.83000000     11.52500000
H      7.18500000    -10.96600000     12.07400000
O      7.02800000     15.93900000      6.30700000
H      7.22700000     16.78300000      5.90300000
H      7.07900000     15.31100000      5.58600000
O    -10.08100000     -5.64200000     -7.67100000
H     -9.48100000     -5.53200000     -6.93300000
H    -10.90600000     -5.91500000     -7.27000000
O     -2.36500000     -1.50200000     11.12400000
H     -2.72400000     -1.65500000     11.99800000
H     -1.75600000     -0.77200000     11.23900000
O      1.21800000      1.00300000      5.33900000
H      0.67000000      0.55100000      5.98000000
H      1.11500000      0.49400000      4.53500000
O     -3.06300000      8.37500000     -1.97800000
H     -3.82300000      8.30800000     -1.39900000
H     -3.41300000      8.74300000     -2.78900000
O     -4.17000000      1.23300000      6.99900000
H     -3.80700000      0.58900000      7.60700000
H     -3.40500000      1.68600000      6.64400000
O     -8.60500000     -4.73700000      4.55200000
H     -9.24800000     -5.26000000      4.07300000
H     -9.09300000     -4.37600000      5.29200000
O     10.68900000     -8.15500000     -3.63600000
H     10.26300000     -7.30800000     -3.76700000
H     10.96900000     -8.42000000     -4.51200000
O     -7.60800000     14.48900000      0.82000000
H     -7.09400000     13.90100000      1.37300000
H     -7.04900000     15.25600000      0.70000000
O     -1.81600000     10.55900000     -8.69900000
H     -1.97200000     10.46300000     -7.76000000
H     -2.69100000     10.61200000     -9.08400000
O     -0.84500000     13.52200000     -4.49000000
H     -0.19100000     13.63100000     -5.18000000
H     -1.46500000     12.88600000     -4.84500000
O     -0.82200000    -10.75500000      5.11200000
H     -0.37800000    -11.60300000      5.11500000
H     -1.49000000    -10.83200000      5.79300000
O      5.35600000     -0.17000000      6.08500000
H      6.31100000     -0.20100000      6.02400000
H      5.08700000     -1.08800000      6.10600000
O    -13.29400000      0.05800000      3.19600000
H    -13.80500000     -0.05500000      3.99800000
H    -12.76100000     -0.73500000      3.13800000
O     -0.35300000     -0.94200000     -9.85700000
H     -0.67500000     -0.32000000    -10.51000000
H      0.41200000     -0.51200000     -9.47400000
O      0.04900000    -13.27400000     11.86400000
H      0.89700000    -12.99400000     12.21000000
H     -0.10500000    -14.12700000     12.27000000
O     -2.60700000    -15.82900000      0.95400000
H     -2.61400000    -16.77000000      0.77800000
H     -3.47700000    -15.53000000      0.68900000
O      3.23700000      9.72900000      0.17700000
H      2.43300000      9.63700000      0.68800000
H      3.55700000     10.60600000      0.38800000
O      3.78700000    -14.75200000     -3.01400000
H      3.50500000    -13.84000000     -2.94300000
H      3.05600000    -15.25700000     -2.65700000
O      0.48700000     16.54600000     -2.29300000
H     -0.17500000     16.95500000     -1.73700000
H      0.84900000     17.26900000     -2.80600000
O     -5.31000000      8.05800000      3.30500000
H     -5.90400000      7.55400000      3.86200000
H     -4.97900000      8.75300000      3.87400000
O      6.76100000      1.29600000     -4.10400000
H      7.47400000      1.13200000     -3.48700000
H      6.81100000      0.56900000     -4.72500000
O     -8.70000000     -1.63400000      3.96200000
H     -8.59200000     -1.50400000      3.02000000
H     -7.93000000     -2.14000000      4.22400000
O     13.94400000    -10.81100000      0.36400000
H     14.10600000    -10.21200000      1.09200000
H     13.39500000    -10.31100000     -0.24000000
O     -2.43400000      6.75800000      8.80300000
H     -2.94700000      6.58800000      8.01300000
H     -1.57900000      6.36900000      8.62200000
O      8.51800000     -7.86700000      1.78100000
H      7.70000000     -7.61200000      1.35500000
H      8.93600000     -8.46200000      1.15900000
O    -18.30700000     -0.12700000      2.33600000
H    -17.87200000     -0.70300000      1.70700000
H    -18.03100000     -0.45600000      3.19200000
O    -12.84200000      2.62700000     -0.82800000
H    -13.47600000      2.49700000     -1.53300000
H    -13.31400000      2.37900000     -0.03300000
O      1.75800000     -6.30500000    -15.02700000
H      2.14000000     -6.95100000    -14.43200000
H      2.22100000     -6.43600000    -15.85400000
O    -12.12400000      3.14700000      4.06200000
H    -11.99000000      4.01400000      3.68000000
H    -11.52000000      2.57900000      3.58500000
O     -5.01900000     -0.42900000     -1.49700000
H     -4.91600000     -1.37900000     -1.44200000
H     -4.18600000     -0.07800000     -1.18100000
O     -2.43300000      1.53300000    -14.00700000
H     -2.91400000      0.91400000    -14.55600000
H     -3.02500000      2.27900000    -13.91200000
O     -7.95700000      2.66200000     -4.18700000
H     -7.13600000      2.17400000     -4.25700000
H     -7.87100000      3.36800000     -4.82700000
O     -7.72900000    -15.71300000      0.19200000
H     -8.05400000    -14.90700000     -0.21000000
H     -6.85900000    -15.48300000      0.51800000
O    -15.51700000      6.85200000     -0.01600000
H    -16.12700000      7.15500000      0.65700000
H    -15.83700000      5.98200000     -0.25400000
O     13.13400000     -3.52700000      6.23600000
H     12.96500000     -4.42100000      6.53300000
H     13.61400000     -3.63400000      5.41500000
O    -12.90900000     -4.10300000     -5.86600000
H    -12.64000000     -4.92800000     -6.26900000
H    -12.15300000     -3.83400000     -5.34400000
O    -14.18400000     -5.61700000      9.93400000
H    -14.00000000     -6.49500000      9.60100000
H    -13.94400000     -5.03300000      9.21500000
O      6.86100000      2.21300000    -14.16000000
H      6.90800000      3.15100000    -14.34700000
H      7.71400000      2.00300000    -13.77800000
O     13.90300000      0.47600000     10.79600000
H     14.41800000      0.21800000     10.03200000
H     13.13200000     -0.09000000     10.76700000
O     14.48400000     -1.90400000    -10.40000000
H     13.59800000     -2.21500000    -10.21500000
H     15.04800000     -2.65000000    -10.19200000
O      0.98900000     -7.74900000     -6.67900000
H      0.96200000     -8.39700000     -5.97500000
H      1.51900000     -8.16000000     -7.36200000
O      7.42800000     -1.89400000      7.47400000
H      7.82700000     -1.70600000      6.62500000
H      8.12400000     -1.72300000      8.10900000
O     10.02300000     -5.91700000      7.49500000
H     10.18300000     -5.17700000      8.08100000
H     10.26400000     -6.68700000      8.01000000
O      5.16900000    -13.22800000      6.44100000
H      4.42600000    -12.75600000      6.06500000
H      5.64200000    -12.56600000      6.94600000
O      8.42900000    -11.00000000      0.93500000
H      7.70800000    -11.62400000      0.84700000
H      8.71600000    -11.09200000      1.84300000
O     -8.72900000     -1.06900000    -10.93500000
H     -9.26100000     -0.34700000    -10.60000000
H     -9.06800000     -1.22700000    -11.81700000
O    -13.67600000     -4.32900000      7.59800000
H    -13.33100000     -4.90600000      6.91700000
H    -14.34100000     -3.80500000      7.15300000
O     -6.13400000     -1.62100000      8.42800000
H     -5.41200000     -1.13000000      8.03500000
H     -6.91800000     -1.13200000      8.17900000
O      2.77000000     16.73200000     -4.94300000
H      3.15600000     16.36400000     -4.14800000
H      3.43500000     16.59300000     -5.61800000
O      7.98500000     13.35900000     -9.20900000
H      8.09500000     12.48200000     -9.57600000
H      8.70300000     13.86800000     -9.58700000
O     -2.82600000     -2.74200000     13.50600000
H     -3.31400000     -3.39200000     13.00100000
H     -2.96600000     -2.99400000     14.41900000
O     -3.15300000      2.64900000     11.71900000
H     -4.05200000      2.38000000     11.90300000
H     -3.23100000      3.55600000     11.42100000
O     -2.64600000     -5.53000000     -4.76800000
H     -3.08100000     -6.28700000     -5.16100000
H     -2.04900000     -5.90600000     -4.12100000
O      2.09900000      4.41900000    -12.40400000
H      2.78400000      3.96400000    -12.89500000
H      2.02100000      3.92500000    -11.58800000
O     -0.37600000      3.32200000     13.85500000
H     -0.40100000      4.23400000     14.14600000
H     -0.57700000      3.36200000     12.92100000
O      7.73100000     -1.50400000    -15.50600000
H      8.20100000     -1.44300000    -16.33800000
H      8.34100000     -1.14700000    -14.86000000
O    -13.77200000     -6.63600000      0.13500000
H    -13.10000000     -6.73500000      0.80800000
H    -14.18900000     -5.79800000      0.33400000
O      3.06300000      5.32300000      6.38400000
H      3.08300000      6.14100000      5.88700000
H      3.83600000      4.84400000      6.08800000
O     13.48500000     11.27200000     -3.71800000
H     12.78600000     11.78100000     -3.30800000
H     14.17700000     11.91000000     -3.89000000
O     -1.45000000     -3.04500000    -15.64300000
H     -1.04900000     -2.91800000    -16.50300000
H     -0.77800000     -2.76400000    -15.02200000
O     -2.22400000      5.87700000    -10.31200000
H     -1.76600000      6.48500000    -10.89300000
H     -2.98400000      5.58900000    -10.81700000
O     -4.24800000     -9.36600000     -0.60300000
H     -4.11100000     -8.75700000     -1.32900000
H     -3.38200000     -9.46100000     -0.20400000
O     -3.78700000      0.29000000      3.28400000
H     -3.95200000      1.23100000      3.22900000
H     -3.10000000      0.20500000      3.94600000
O      2.94300000     -0.37600000    -10.98600000
H      2.92400000     -0.34200000    -10.02900000
H      3.84600000     -0.16000000    -11.21500000
O     -8.59300000     -1.51600000      1.21300000
H     -8.96600000     -1.74500000      0.36200000
H     -7.67900000     -1.79700000      1.15800000
O      3.22200000      4.66800000     11.62800000
H      2.65400000      3.90200000     11.55000000
H      4.10500000      4.30600000     11.69400000
O      5.02700000      2.52000000    -16.39900000
H      5.42500000      3.11000000    -15.75800000
H      5.44700000      1.67500000    -16.24000000
O      7.30500000      2.02800000     13.72800000
H      7.88200000      2.77000000     13.54300000
H      7.85100000      1.42000000     14.22700000
O    -13.38000000    -11.93300000      2.99000000
H    -12.64300000    -12.37000000      2.56500000
H    -14.04200000    -11.85500000      2.30200000
O     -3.83000000     -7.86400000     16.27300000
H     -4.00400000     -8.04700000     15.35000000
H     -2.87600000     -7.80100000     16.32900000
O     -0.36100000      4.97400000     11.46900000
H     -0.00300000      5.84100000     11.28000000
H      0.14100000      4.38000000     10.91000000
O    -17.90900000      0.97000000     -1.31800000
H    -18.66100000      0.61900000     -0.84100000
H    -17.14800000      0.65300000     -0.83100000
O      1.40300000     -0.28500000     -6.00900000
H      1.49700000      0.08600000     -5.13200000
H      1.91000000     -1.09600000     -5.98100000
O     14.73600000     -5.14200000     -4.15200000
H     14.39200000     -6.01900000     -3.97900000
H     14.22500000     -4.82700000     -4.89700000
O     -7.91400000     -6.50600000    -11.04000000
H     -7.01700000     -6.61000000    -11.35600000
H     -8.21100000     -7.39900000    -10.86400000
O      9.18100000      2.48400000    -12.60100000
H      9.86500000      3.12600000    -12.41500000
H      8.53600000      2.61300000    -11.90500000
O     11.58700000      6.13900000     11.47700000
H     12.19000000      5.55700000     11.93800000
H     10.81800000      6.18800000     12.04600000
O     -2.09700000     11.30300000      7.98700000
H     -1.80500000     12.19500000      7.79800000
H     -1.81900000     11.14600000      8.88900000
O      0.06900000      9.42400000    -10.48100000
H      0.67000000     10.06500000    -10.86100000
H     -0.72400000      9.92400000    -10.28800000
O     -0.83900000    -15.49100000     -1.46000000
H     -1.52800000    -15.28400000     -2.09200000
H     -1.30700000    -15.64800000     -0.64000000
O      7.25700000      9.56900000     11.03700000
H      6.44400000      9.43600000     11.52500000
H      7.68600000     10.30000000     11.48200000
O     -5.81100000      3.32200000     -1.38300000
H     -4.91500000      3.39800000     -1.71100000
H     -6.20200000      4.17900000     -1.55100000
O     -0.61400000    -15.87300000     -8.41100000
H     -1.32000000    -16.19900000     -7.85300000
H     -0.68600000    -16.38900000     -9.21400000
O     -2.95500000     -3.37200000      7.84400000
H     -3.71100000     -3.49800000      8.41700000
H     -2.23700000     -3.81800000      8.29400000
O      1.87700000     12.36100000     -8.36300000
H      2.64700000     11.94200000     -7.98000000
H      1.32500000     11.63400000     -8.64900000
O      8.92200000     10.47500000      6.62900000
H      9.31000000     10.14200000      7.43800000
H      8.49000000     11.28900000      6.88800000
O     15.80900000     -8.24000000     -1.43600000
H     16.21000000     -7.72500000     -0.73600000
H     14.86800000     -8.16900000     -1.27800000
O    -13.01200000     -0.01600000     12.84300000
H    -13.62100000     -0.74600000     12.95100000
H    -12.30100000     -0.37400000     12.31100000
O     -2.80800000     -2.45500000      2.42600000
H     -3.05600000     -1.57400000      2.70600000
H     -2.59900000     -2.91500000      3.23900000
O      5.77800000     -3.33100000    -10.26300000
H      6.16400000     -3.47800000    -11.12600000
H      4.86200000     -3.11700000    -10.44300000
O     11.92700000      2.00900000      6.70300000
H     11.25300000      2.31600000      7.30900000
H     11.57300000      1.19600000      6.34300000
O     -1.91500000     14.24300000      8.05600000
H     -2.43000000     14.55200000      8.80200000
H     -2.22300000     14.76900000      7.31800000
O      1.78500000     -6.08800000     10.70900000
H      0.88800000     -6.38600000     10.86200000
H      1.99300000     -5.55200000     11.47500000
O     11.03200000      3.95600000      9.18700000
H     10.28600000      3.36200000      9.10400000
H     11.55000000      3.59300000      9.90500000
O     -7.97700000      3.33100000    -12.64300000
H     -8.14400000      4.07800000    -13.21700000
H     -8.74900000      2.77400000    -12.74500000
O      8.28100000     11.27700000      4.14500000
H      7.62500000     11.94000000      4.36300000
H      8.42300000     10.80300000      4.96400000
O     11.95700000     -3.26900000     -0.43800000
H     12.71500000     -3.33800000      0.14200000
H     11.84500000     -4.15100000     -0.79200000
O     -6.62800000     -9.02200000      3.87700000
H     -6.54400000     -8.74600000      2.96400000
H     -6.99400000     -9.90500000      3.82700000
O     -5.08300000     -3.92200000      9.23600000
H     -5.42700000     -3.11700000      8.85000000
H     -5.81100000     -4.54100000      9.18900000
O     -6.06300000      3.08200000      6.70300000
H     -5.43100000      3.69300000      6.32300000
H     -5.58400000      2.25700000      6.77600000
O      0.09600000    -13.00200000      4.25300000
H      0.04600000    -13.82700000      4.73500000
H     -0.31600000    -13.19100000      3.40900000
O     -1.17600000    -10.68500000     11.17700000
H     -0.76800000    -10.39400000     10.36200000
H     -0.61500000    -11.39600000     11.48600000
O     -2.93600000    -15.96000000     -7.12100000
H     -3.83400000    -16.12800000     -7.40800000
H     -2.93800000    -15.04000000     -6.85500000
O     -1.27500000     -1.64300000     16.04600000
H     -0.39500000     -1.49700000     15.69700000
H     -1.85600000     -1.48900000     15.30100000
O     -2.49700000    -11.15500000    -11.57400000
H     -3.04100000    -11.21000000    -10.78900000
H     -1.60000000    -11.23000000    -11.24900000
O     -7.49800000      9.89400000     -0.94200000
H     -7.84100000     10.59600000     -0.38800000
H     -7.29500000     10.32300000     -1.77300000
O      3.19500000      5.60800000     -6.85300000
H      3.09100000      5.98400000     -5.97800000
H      2.30400000      5.55900000     -7.20000000
O      3.01600000      7.74700000      5.19200000
H      2.95400000      7.90700000      4.25100000
H      2.57500000      8.49700000      5.59200000
O      5.88900000     12.21200000     10.06000000
H      5.37700000     11.59800000      9.53400000
H      6.79700000     11.94000000      9.93000000
O     -0.34700000     -7.52900000     -9.87500000
H     -0.21100000     -6.95400000     -9.12200000
H      0.38300000     -7.33100000    -10.46100000
O      4.91600000     -2.54300000      7.69300000
H      4.82900000     -3.16200000      6.96900000
H      5.85200000     -2.34500000      7.72700000
O      6.74200000     -4.66500000     -8.05200000
H      6.16500000     -5.42000000     -7.93700000
H      6.42500000     -4.24100000     -8.85000000
O     -6.15600000    -11.69800000    -13.11300000
H     -6.96000000    -11.20800000    -13.28700000
H     -5.98000000    -11.54700000    -12.18400000
O     -0.84300000     -6.72500000    -13.68900000
H      0.01700000     -6.54000000    -14.06800000
H     -0.85100000     -7.67400000    -13.56600000
O    -16.49100000      4.22100000     -0.25800000
H    -17.21900000      4.06400000     -0.85900000
H    -16.69300000      3.68300000      0.50800000
O      0.03800000      6.14700000     14.23200000
H      0.55000000      6.05800000     15.03600000
H      0.69200000      6.17600000     13.53300000
O     14.45800000      4.28000000     -8.86100000
H     15.03200000      3.75500000     -9.41900000
H     13.80000000      4.63400000     -9.46000000
O      2.76900000     -6.58200000     16.77300000
H      2.71200000     -7.13900000     15.99700000
H      2.30500000     -7.07000000     17.45300000
O     -8.61100000    -12.92500000      8.75700000
H     -8.33000000    -12.01600000      8.64400000
H     -8.66700000    -13.04100000      9.70600000
O      2.84500000      3.80400000      8.48900000
H      3.71300000      3.40100000      8.49700000
H      2.86500000      4.40300000      7.74300000
O      3.57500000    -11.20900000    -13.10300000
H      3.50200000    -12.00400000    -12.57600000
H      4.11800000    -10.62200000    -12.57800000
O      2.73200000    -11.86700000      5.91100000
H      1.90100000    -11.68000000      5.47400000
H      3.15000000    -11.01100000      6.00600000
O     -2.59200000     16.36500000     -0.30300000
H     -2.61800000     15.86100000     -1.11700000
H     -1.88300000     16.99500000     -0.43400000
O      7.91900000    -10.48100000     -9.11700000
H      7.66200000     -9.58200000     -8.91200000
H      8.80400000    -10.40200000     -9.47200000
O      0.48700000     -2.61600000    -13.75900000
H      1.31400000     -3.09600000    -13.79300000
H      0.67800000     -1.84700000    -13.22100000
O      0.12600000    -11.28100000      8.83100000
H      0.45200000    -12.17000000      8.97000000
H      0.91300000    -10.76300000      8.65800000
O     11.43300000     -5.63000000     -1.41900000
H     11.25300000     -5.64100000     -2.35900000
H     12.16700000     -6.23500000     -1.30800000
O     16.92800000      0.71800000      5.76800000
H     16.96700000      0.24600000      6.60000000
H     16.05600000      0.52400000      5.42400000
O     14.21300000      4.54700000     -1.43800000
H     13.93100000      4.48500000     -0.52500000
H     13.40300000      4.49200000     -1.94300000
O    -13.13600000      0.85900000    -11.18600000
H    -13.55100000      0.09700000    -10.78100000
H    -12.20700000      0.76600000    -10.97500000
O      7.11100000     -1.99500000     -1.59200000
H      7.13000000     -2.70000000     -0.94400000
H      6.88600000     -2.43100000     -2.41400000
O    -12.02800000      8.50000000     -9.88500000
H    -12.18800000      7.73600000     -9.33100000
H    -11.25900000      8.92000000     -9.49900000
O    -14.16600000      1.26700000      7.13800000
H    -14.76700000      1.99600000      6.98200000
H    -13.31800000      1.68400000      7.29100000
O     -9.56900000      0.39600000     -7.77100000
H     -9.76900000     -0.37400000     -7.23800000
H     -8.74800000      0.73000000     -7.41100000
O      2.73900000     -3.72900000     16.86000000
H      3.40900000     -3.23500000     16.38700000
H      2.85500000     -4.63200000     16.56500000
O      9.96600000      1.93600000     10.86800000
H      9.66000000      2.06900000     11.76500000
H     10.33700000      1.05400000     10.87000000
O      5.80900000    -12.25500000     11.72100000
H      5.30300000    -12.66900000     11.02100000
H      5.87100000    -12.92600000     12.40000000
O      5.97700000      6.00600000     -4.85800000
H      6.23100000      6.50000000     -4.07800000
H      5.64100000      5.17700000     -4.51700000
O     13.34200000    -11.13200000     -2.93800000
H     13.35600000    -11.30800000     -3.87900000
H     13.56500000    -11.97100000     -2.53500000
O      6.60400000     -4.84700000     12.05800000
H      5.98800000     -4.15100000     11.83100000
H      6.05000000     -5.57400000     12.34100000
O    -10.31800000     -1.54800000     -5.83700000
H     -9.80300000     -1.12700000     -5.14900000
H    -10.47300000     -2.43500000     -5.51100000
O     -9.71000000    -12.66900000      2.77800000
H    -10.42500000    -13.21500000      2.45300000
H     -9.14200000    -13.27700000      3.25200000
O     -2.14100000     -7.82400000      3.48400000
H     -1.91900000     -7.49500000      2.61300000
H     -1.49800000     -8.51400000      3.65000000
O      2.99000000     -9.02100000      0.29400000
H      2.42900000     -9.64000000      0.76000000
H      3.70200000     -9.55800000     -0.05400000
O      1.10400000      7.20500000     11.67400000
H      1.07000000      8.15900000     11.73200000
H      1.83600000      7.02700000     11.08400000
O    -12.81100000    -10.00600000      6.70600000
H    -13.32700000    -10.76900000      6.44600000
H    -13.41200000     -9.48000000      7.23400000
O      1.65700000    -16.12400000     -2.05900000
H      1.67000000    -16.42100000     -2.96900000
H      0.73200000    -15.96200000     -1.87400000
O     -8.48900000     -9.96500000     -1.85200000
H     -7.65600000    -10.42700000     -1.75500000
H     -8.90200000    -10.03200000     -0.99100000
O      6.32500000     12.01200000     -1.00400000
H      6.94200000     12.62900000     -1.39700000
H      5.93600000     11.55400000     -1.74900000
O    -14.06400000     -4.29400000      1.72900000
H    -13.14000000     -4.11000000      1.90000000
H    -14.38800000     -4.67400000      2.54500000
O     -7.74300000     -7.28700000     -1.97700000
H     -8.05300000     -7.12800000     -2.86900000
H     -8.02400000     -8.18100000     -1.78200000
O      1.40900000     15.71200000     -7.15100000
H      0.48500000     15.96000000     -7.15400000
H      1.64600000     15.68600000     -6.22400000
O     -7.56100000     -5.85500000      7.95800000
H     -7.74300000     -6.66800000      7.48600000
H     -8.18500000     -5.22400000      7.59800000
O      9.64700000      6.19000000      9.31600000
H     10.14500000      6.91900000      9.68500000
H     10.20200000      5.42300000      9.46300000
O     -8.68500000     13.63700000      7.25400000
H     -8.10200000     14.36900000      7.45600000
H     -8.30200000     12.89100000      7.71600000
O     12.97600000      1.74400000      4.24400000
H     12.55700000      1.91100000      5.08800000
H     12.37900000      2.12400000      3.60000000
O     -3.95500000      1.65200000    -11.41800000
H     -4.49600000      1.17400000    -12.04700000
H     -3.10400000      1.21500000    -11.45300000
O      4.24000000      1.88000000    -11.69100000
H      4.50200000      2.02700000    -12.60000000
H      3.28500000      1.95300000    -11.70200000
O     -1.64400000    -11.45100000     14.17100000
H     -2.53400000    -11.80100000     14.21800000
H     -1.64800000    -10.88900000     13.39600000
O     11.36400000      9.20500000     11.42300000
H     11.47700000      9.34100000     12.36300000
H     11.31500000      8.25500000     11.32200000
O     -7.88700000      3.94000000     15.09500000
H     -7.43400000      3.18400000     14.72100000
H     -8.45700000      4.25000000     14.39100000
O     11.61500000    -10.18900000     -1.21000000
H     10.79400000    -10.64700000     -1.39300000
H     12.19800000    -10.44700000     -1.92400000
O     -3.51000000     13.97900000      1.25300000
H     -3.68300000     14.92000000      1.26700000
H     -4.28800000     13.58600000      1.64900000
O    -12.99200000     -2.94800000     -2.58500000
H    -13.39900000     -2.08200000     -2.59300000
H    -13.43900000     -3.42900000     -3.28200000
O      2.35100000     -1.98100000      8.47800000
H      1.76400000     -2.47700000      7.90700000
H      3.22900000     -2.19600000      8.16400000
O     -3.48400000    -14.63100000     -4.16100000
H     -3.41200000    -15.48100000     -4.59500000
H     -2.57900000    -14.36800000     -3.99700000
O     -4.02700000    -11.69600000     -9.47300000
H     -4.81100000    -12.18200000     -9.72900000
H     -3.73900000    -12.11600000     -8.66200000
O      2.10500000     -1.93000000     12.70800000
H      2.97100000     -2.04100000     12.31600000
H      1.50900000     -1.87900000     11.96100000
O     -4.32000000     -6.30500000      1.50400000
H     -4.46400000     -5.45900000      1.07900000
H     -4.93000000     -6.89900000      1.06700000
O      6.18100000      9.03300000     -7.78800000
H      7.03300000      8.90500000     -8.20500000
H      5.95200000      8.17000000     -7.44400000
O     -0.10500000     -9.59800000      2.89600000
H      0.38000000    -10.19300000      2.32400000
H     -0.18300000    -10.07300000      3.72400000
O     -0.85500000     -4.89800000     13.26900000
H     -1.15700000     -5.13100000     12.39100000
H     -1.44800000     -4.20100000     13.54900000
O      9.67100000      0.56600000     14.54100000
H      9.85100000     -0.37100000     14.46200000
H     10.30900000      0.87900000     15.18200000
O      2.57500000     -0.65200000     -8.42200000
H      2.47900000     -1.26500000     -7.69200000
H      2.51400000      0.21300000     -8.01700000
O     -5.50600000    -15.67200000      4.44600000
H     -6.39900000    -16.00300000      4.53500000
H     -5.39100000    -15.08800000      5.19600000
O    -10.33400000     -4.18000000     -4.71800000
H    -10.21300000     -5.01600000     -4.27000000
H     -9.45000000     -3.82400000     -4.80500000
O      9.47000000      6.37800000     13.25700000
H      9.99600000      6.81400000     13.92800000
H      8.58300000      6.71100000     13.39300000
O    -10.30400000     10.43100000      8.23300000
H     -9.50600000     10.73500000      8.66600000
H    -10.99300000     10.55400000      8.88700000
O     -0.04400000    -10.92700000    -10.19800000
H      0.82700000    -11.32300000    -10.18300000
H     -0.02600000    -10.28300000     -9.49000000
O      5.95700000    -12.68300000      0.89000000
H      5.44200000    -12.86200000      1.67700000
H      5.78300000    -13.42800000      0.31500000
O     16.60900000     -2.11100000     -0.34100000
H     16.33000000     -2.65700000     -1.07600000
H     17.56500000     -2.10500000     -0.39700000
O     10.44800000      6.18500000     -7.87400000
H     10.95000000      5.80700000     -7.15200000
H      9.60600000      6.41900000     -7.48300000
O     -7.33100000      7.02200000      1.19500000
H     -8.19000000      7.37800000      1.42400000
H     -7.06800000      6.51800000      1.96500000
O    -14.63400000      8.01600000     -5.42700000
H    -14.00400000      8.61300000     -5.02400000
H    -14.89100000      7.42500000     -4.71900000
O    -14.38500000     -2.18800000     -7.40500000
H    -15.28400000     -2.43000000     -7.18100000
H    -13.85500000     -2.55300000     -6.69600000
O      2.99400000      1.24300000     -3.92200000
H      3.73600000      1.84600000     -3.94400000
H      2.29600000      1.70500000     -4.38700000
O     -5.62400000      7.07800000     -4.47900000
H     -4.78100000      7.51500000     -4.60000000
H     -5.51900000      6.23100000     -4.91300000
O     -6.73000000     -6.12800000     -6.55200000
H     -6.42000000     -6.61100000     -7.31800000
H     -6.50700000     -5.21600000     -6.73700000
O    -10.25700000      4.30600000     -3.33800000
H     -9.45300000      4.42800000     -2.83300000
H    -10.40100000      3.36000000     -3.33400000
O    -10.89700000      1.85800000     -2.69900000
H    -11.53800000      2.35500000     -2.19000000
H    -10.21400000      1.63300000     -2.06700000
O     -1.94600000     -4.44300000    -12.07700000
H     -1.17300000     -3.88500000    -12.16400000
H     -1.71200000     -5.25000000    -12.53500000
O    -10.57000000     -9.14800000     -0.03500000
H    -11.36900000     -9.02400000     -0.54700000
H    -10.32600000     -8.26500000      0.24500000
O     -5.83200000      0.93000000     11.48800000
H     -5.84100000      0.73200000     10.55200000
H     -6.18000000      1.82000000     11.54800000
O     -5.31000000     -7.59100000      8.21200000
H     -4.80300000     -7.84700000      7.44200000
H     -5.72500000     -6.76600000      7.96200000
O      5.55600000     -1.62100000     -7.88100000
H      5.48400000     -2.35900000     -8.48600000
H      5.64800000     -0.85500000     -8.44700000
O    -11.90400000      7.73900000     -0.39700000
H    -12.24500000      6.94600000     -0.81300000
H    -11.08700000      7.92000000     -0.86100000
O    -11.43200000      0.56100000      0.95800000
H    -12.29600000      0.92800000      0.77000000
H    -10.82100000      1.13800000      0.50000000
O     -3.08500000     -8.01800000    -10.07800000
H     -3.32400000     -7.53500000     -9.28600000
H     -2.17600000     -7.76900000    -10.24500000
O      1.49100000    -13.83100000     -5.03300000
H      2.24400000    -13.35200000     -4.68500000
H      1.81000000    -14.72600000     -5.15100000
O      8.82800000      9.52600000     -9.06200000
H      8.90400000      9.54700000    -10.01600000
H      9.66200000      9.87300000     -8.74700000
O     -6.52300000    -12.83100000    -10.43500000
H     -6.86100000    -13.53900000    -10.98300000
H     -7.29000000    -12.29100000    -10.24100000
O     13.54900000      3.15200000     10.73900000
H     13.52200000      2.19700000     10.79400000
H     14.35900000      3.34200000     10.26500000
O      7.88600000      6.67800000     -6.83600000
H      7.52000000      6.19900000     -6.09200000
H      7.29200000      6.48500000     -7.56100000
O      5.16300000    -12.41700000     -8.73300000
H      4.35100000    -12.10100000     -9.13100000
H      5.42900000    -13.15300000     -9.28500000
O     -1.81400000     -4.76300000     -1.86000000
H     -2.31700000     -4.21700000     -2.46400000
H     -0.90000000     -4.60100000     -2.09500000
O     10.70700000     -2.13500000     -2.65400000
H     11.05500000     -2.74300000     -2.00300000
H     11.48300000     -1.73700000     -3.04900000
O     -2.50300000     17.64800000      2.58900000
H     -1.76300000     18.06000000      3.03600000
H     -2.18300000     17.47900000      1.70300000
O     -4.14100000     -3.74300000      0.54600000
H     -3.57600000     -3.54400000     -0.20100000
H     -3.82000000     -3.17500000      1.24600000
O     -7.87300000      0.38000000      7.47000000
H     -7.52300000      1.17100000      7.06000000
H     -8.78100000      0.33600000      7.17000000
O     10.92100000     12.37000000      3.72700000
H     10.89300000     12.53300000      2.78400000
H     10.20700000     11.75200000      3.88400000
O      7.72900000      8.23600000      5.49300000
H      8.21200000      8.96000000      5.89200000
H      7.93700000      7.47900000      6.04000000
O      4.47000000      5.96000000    -14.26600000
H      4.25600000      6.54600000    -13.54000000
H      3.68000000      5.95000000    -14.80700000
O     -4.31800000      1.34500000     -8.65700000
H     -4.60700000      0.53600000     -8.23600000
H     -4.36000000      1.15500000     -9.59500000
O      5.26100000    -10.49800000     -0.61100000
H      5.87000000    -10.59500000     -1.34200000
H      5.49300000    -11.20600000     -0.01000000
O     -3.30700000     -7.23600000     -2.10100000
H     -3.91000000     -6.72200000     -2.63800000
H     -2.68200000     -6.59500000     -1.76300000
O    -11.42100000      2.06100000      8.68100000
H    -11.02500000      1.37700000      8.14100000
H    -11.39700000      2.84400000      8.13100000
O     10.29900000     -5.38200000     -4.41100000
H     10.82800000     -5.14200000     -5.17200000
H      9.42700000     -5.54800000     -4.76800000
O      5.10000000     -8.33200000     11.13400000
H      5.94000000     -8.28100000     10.67800000
H      4.98200000     -7.46300000     11.51600000
O     -2.23100000     -3.88900000      5.03100000
H     -2.86000000     -4.57400000      4.80300000
H     -2.60400000     -3.47000000      5.80700000
O     -5.59100000    -15.91500000     -7.88400000
H     -5.70200000    -15.96700000     -8.83300000
H     -5.95000000    -15.05900000     -7.64800000
O      1.70500000     -3.82100000      2.42900000
H      0.82400000     -3.95200000      2.08000000
H      1.70800000     -2.91500000      2.73900000
O    -11.07800000      6.85300000     10.83800000
H    -10.85800000      6.28400000     11.57600000
H    -10.95800000      6.30000000     10.06600000
O      0.19200000      6.06400000      7.71400000
H      0.05300000      5.46400000      6.98100000
H      1.10100000      5.91700000      7.97500000
O     15.71800000      3.55100000     -6.47200000
H     15.21200000      3.67600000     -7.27500000
H     16.25500000      4.34000000     -6.40200000
O    -14.69400000      2.40400000      4.72300000
H    -13.81100000      2.49700000      4.36600000
H    -14.90600000      3.27200000      5.06700000
O     -7.89400000      8.94200000     13.15700000
H     -7.59100000      8.42200000     12.41300000
H     -7.13100000      9.00600000     13.73200000
O     -8.99800000     15.61700000      3.06000000
H     -8.84500000     15.27400000      2.18000000
H     -9.08700000     14.83800000      3.60900000
O     -7.41200000      7.16800000     -6.44700000
H     -7.96700000      6.41800000     -6.23400000
H     -6.94800000      7.36100000     -5.63200000
O      2.38000000     15.01300000      8.18900000
H      1.88000000     15.82300000      8.08300000
H      1.75600000     14.31700000      7.98400000
O      4.04400000     12.34300000      0.87300000
H      4.11800000     12.04000000      1.77800000
H      4.93400000     12.60100000      0.63300000
O     -2.88300000     13.85400000     -2.31900000
H     -2.14400000     13.90500000     -2.92400000
H     -2.65000000     13.14900000     -1.71500000
O      5.03300000    -11.17600000      4.28400000
H      5.83600000    -11.12800000      4.80200000
H      4.99000000    -10.33500000      3.82900000
O     -1.73500000     -1.72600000     18.64900000
H     -1.88400000     -2.64200000     18.88600000
H     -1.49400000     -1.75600000     17.72300000
O      6.88300000     -9.89300000     -2.75600000
H      7.33500000    -10.73400000     -2.68100000
H      7.23400000     -9.36800000     -2.03700000
O      3.32700000      6.73100000     13.81000000
H      3.14500000      6.05700000     13.15500000
H      3.85400000      6.28500000     14.47300000
O     -6.56500000    -13.72000000     -6.43500000
H     -7.04500000    -12.99100000     -6.04300000
H     -5.71200000    -13.35100000     -6.66400000
O    -12.38100000      0.40100000     -4.70800000
H    -12.05400000      0.99400000     -4.03100000
H    -11.59200000      0.02100000     -5.09400000
O      4.84400000     -4.39200000     -5.49900000
H      5.50400000     -3.83200000     -5.90900000
H      4.44000000     -4.86100000     -6.22900000
O      8.89800000      8.97800000     -0.12000000
H      8.54900000      8.22300000     -0.59400000
H      9.21400000      8.61500000      0.70800000
O     -9.56900000     13.06100000     -0.55600000
H     -8.80900000     13.47700000     -0.15000000
H     -9.39900000     13.11700000     -1.49700000
O     15.04600000      8.92600000      4.83700000
H     15.34400000      8.90400000      5.74600000
H     14.25900000      9.47100000      4.85600000
O    -11.00200000      2.74200000     -6.81800000
H    -11.76600000      2.50600000     -6.29100000
H    -10.51100000      1.92500000     -6.90700000
O      4.99100000    -14.28000000      9.08200000
H      5.01700000    -15.19800000      8.81100000
H      5.64300000    -13.84900000      8.53000000
O     16.14300000      9.28300000      0.42200000
H     16.23100000     10.23500000      0.38500000
H     15.45000000      9.08200000     -0.20700000
O     14.28400000     -4.03200000      1.44100000
H     15.15300000     -4.42000000      1.34400000
H     14.21100000     -3.83500000      2.37500000
O      3.92500000     10.99200000    -10.18600000
H      4.86700000     10.86900000    -10.30500000
H      3.81300000     11.09000000     -9.24100000
O      0.78200000     -4.60000000     -2.48100000
H      0.86000000     -4.77100000     -3.42000000
H      1.54600000     -4.06300000     -2.27200000
O     -1.49800000     -3.79100000     -6.54000000
H     -2.31500000     -3.41000000     -6.86300000
H     -1.72900000     -4.17200000     -5.69300000
O     -3.90700000     -2.01500000    -16.12600000
H     -4.35900000     -2.64700000    -16.68400000
H     -2.98800000     -2.28300000    -16.15600000
O      2.83900000      2.24700000     -7.53200000
H      2.41700000      2.50000000     -6.71100000
H      3.72700000      2.59700000     -7.46300000
O     -5.97500000     11.10800000     -3.62600000
H     -6.07300000     11.94600000     -4.07700000
H     -5.54500000     11.33000000     -2.80000000
O     10.57000000     -0.39700000    -10.87600000
H     10.83000000      0.35100000    -10.33800000
H     11.39600000     -0.78500000    -11.16300000
O     -6.22300000    -11.31600000     -1.26600000
H     -6.51000000    -11.63700000     -0.41100000
H     -5.39300000    -10.87300000     -1.08900000
O     -1.47600000      8.90200000      6.12800000
H     -0.93500000      9.15700000      5.38100000
H     -1.38900000      9.62800000      6.74600000
O      1.81500000     14.27800000     -2.57600000
H      1.38800000     15.13500000     -2.56000000
H      1.33800000     13.76100000     -1.92600000
O    -10.76900000      4.88700000      9.16400000
H     -9.89100000      5.09800000      8.84800000
H    -11.29500000      4.79900000      8.36900000
O    -10.24600000    -10.05000000      2.62800000
H    -10.45500000    -10.09300000      1.69500000
H    -10.17200000    -10.96400000      2.90000000
O     -1.83600000      5.65900000     -2.44900000
H     -2.41700000      6.40800000     -2.58600000
H     -1.11900000      6.00700000     -1.91800000
O      2.49800000    -11.94800000     -9.47100000
H      2.03800000    -12.65600000     -9.02000000
H      2.59300000    -12.26000000    -10.37100000
O     -8.22700000     -2.25200000     -1.56300000
H     -7.73800000     -2.75400000     -0.91100000
H     -8.10100000     -2.73500000     -2.38000000
O      1.09700000     -9.83400000     -4.78200000
H      0.73400000     -9.50900000     -3.95900000
H      1.94100000    -10.21400000     -4.53800000
O     -3.29400000    -11.74000000    -14.02200000
H     -4.24300000    -11.77800000    -13.89600000
H     -2.93800000    -11.67200000    -13.13600000
O      5.00900000      3.29700000     -4.34800000
H      5.03400000      3.18500000     -5.29900000
H      5.82600000      2.90600000     -4.04000000
O     -5.51000000      8.69400000     11.03800000
H     -4.57100000      8.68900000     10.85000000
H     -5.71000000      9.60900000     11.23400000
