# Supplementary material for: Integrated Multiscale Multilevel Approach to Open Shell Molecular Systems
Source: J Chem Theory Comput. 2023 Feb 13;19(5):1446–56. doi: 10.1021/acs.jctc.2c00805 (PMC10018740; doi:10.1021/acs.jctc.2c00805)
Supplement: Supplementary file 2 — ct2c00805_si_002.zip [file ct2c00805_si_002.zip › structures/PROXYL/frame98.xyz]

2585

C      1.04300000      1.64800000     -0.05100000
H      2.04700000      1.31400000     -0.31300000
H      1.12800000      2.66900000      0.32100000
C      0.52900000      0.68900000      1.01100000
C      1.74100000     -0.02700000      1.82500000
H      1.23500000     -0.47200000      2.68300000
H      2.41200000      0.78900000      2.09300000
H      2.21100000     -0.78600000      1.20000000
C     -0.48700000      1.43300000      1.87700000
H     -0.04100000      2.37100000      2.20700000
H     -1.35000000      1.67700000      1.25900000
H     -0.85500000      0.85900000      2.72800000
N     -0.13200000     -0.32700000      0.13700000
O     -0.51000000     -1.42800000      0.60000000
C     -0.30600000      0.10300000     -1.30800000
C      0.75500000     -0.81100000     -2.06500000
H      0.60500000     -0.72300000     -3.14100000
H      1.72700000     -0.71700000     -1.58000000
H      0.49600000     -1.86600000     -1.98200000
C     -1.70300000     -0.21100000     -1.87200000
H     -2.44700000     -0.10200000     -1.08300000
H     -1.77200000     -1.24200000     -2.22100000
H     -1.93100000      0.49800000     -2.66700000
C      0.05200000      1.60900000     -1.23500000
H      0.50400000      1.98000000     -2.15500000
H     -0.82700000      2.17300000     -0.92200000
O     -1.54100000     11.13400000      0.58500000
H     -1.41800000     11.58000000     -0.25300000
H     -2.41900000     11.39000000      0.86700000
O     -0.14700000     -3.87200000      8.17600000
H     -0.15300000     -2.91700000      8.24000000
H     -0.47700000     -4.17100000      9.02300000
O      3.59400000      7.66300000    -15.34300000
H      3.71800000      8.27600000    -14.61800000
H      3.03300000      8.13200000    -15.96100000
O     -0.33000000     -9.49300000     -9.08200000
H     -0.28000000    -10.07000000     -9.84400000
H     -0.67700000     -8.67000000     -9.42700000
O      6.01800000      6.32800000      5.12000000
H      6.41500000      5.63800000      4.58700000
H      6.18800000      7.13400000      4.63300000
O     -0.64500000     -8.70800000    -12.03100000
H     -0.40100000     -9.06400000    -12.88500000
H      0.01900000     -8.04200000    -11.85000000
O     11.72200000     14.24200000      2.07100000
H     12.65700000     14.40300000      2.19400000
H     11.59100000     13.34400000      2.37400000
O      5.05000000      3.11400000     -5.90800000
H      4.30100000      2.74100000     -6.37300000
H      5.80400000      2.90200000     -6.45900000
O      4.75700000      6.30100000     -8.92100000
H      5.69200000      6.15600000     -8.78000000
H      4.61500000      7.21400000     -8.67100000
O      0.11000000     11.43600000    -10.70300000
H     -0.62900000     10.83900000    -10.58700000
H      0.73800000     11.17500000    -10.03000000
O    -15.68700000      0.25700000     -3.40400000
H    -16.41400000      0.76100000     -3.77100000
H    -16.07200000     -0.21700000     -2.66700000
O      8.38900000     -2.03400000     -0.38500000
H      7.95000000     -1.41300000      0.19600000
H      9.31400000     -1.79200000     -0.34000000
O     -1.58400000      7.56100000     -6.74900000
H     -1.62800000      6.82000000     -7.35400000
H     -0.69400000      7.52900000     -6.39700000
O      7.32200000      3.89400000     15.73600000
H      8.27000000      4.02300000     15.77200000
H      7.06600000      3.74700000     16.64600000
O     -4.74300000     -0.71900000    -14.40900000
H     -5.39000000     -1.22400000    -13.91600000
H     -5.21100000      0.07200000    -14.67800000
O      7.19700000     -5.13300000     10.03100000
H      6.64500000     -4.35300000     10.08200000
H      8.05300000     -4.84200000     10.34500000
O     -7.40700000     -6.73100000      1.68600000
H     -6.94100000     -7.55100000      1.52000000
H     -8.19900000     -6.79400000      1.15300000
O     14.33100000     -8.59300000     -3.00700000
H     15.16800000     -8.86900000     -3.38000000
H     14.30000000     -9.01400000     -2.14800000
O     -8.06800000     -1.81300000     -0.32700000
H     -7.91400000     -2.08400000     -1.23200000
H     -7.20100000     -1.58200000      0.00400000
O      3.84000000      3.54700000     -1.53600000
H      4.16200000      2.68900000     -1.26100000
H      3.71800000      4.03000000     -0.71900000
O     -6.81700000     13.30900000      8.94400000
H     -7.19600000     14.11600000      8.59500000
H     -5.87200000     13.42800000      8.84900000
O      6.13500000    -15.07100000      9.41900000
H      5.29100000    -15.15500000      9.86200000
H      6.11500000    -14.19800000      9.02800000
O      0.70800000     -5.48300000     17.44500000
H      1.23300000     -5.26800000     18.21600000
H      1.33400000     -5.47800000     16.72100000
O      4.98300000     -5.36800000    -10.05000000
H      5.15700000     -6.23400000    -10.41700000
H      4.56100000     -5.54400000     -9.20900000
O      3.97500000      2.99600000    -15.44600000
H      4.17900000      3.71200000    -14.84400000
H      4.66200000      3.03900000    -16.11100000
O      4.40100000      5.32400000     -4.80800000
H      4.60400000      4.41800000     -5.04000000
H      4.90900000      5.48800000     -4.01400000
O      6.78500000      8.05900000    -12.14100000
H      6.15500000      7.34700000    -12.04000000
H      7.56300000      7.76000000    -11.66900000
O     -0.33100000    -11.93300000     -5.97500000
H     -0.65400000    -12.73900000     -5.57200000
H     -0.43800000    -12.07700000     -6.91600000
O      3.98600000     -5.98800000     -7.69800000
H      4.38000000     -5.28300000     -7.18400000
H      4.20100000     -6.78600000     -7.21500000
O     -7.25200000      2.13100000     14.50200000
H     -6.93600000      2.84000000     15.06200000
H     -6.50300000      1.54100000     14.41600000
O    -11.31400000      4.20600000      8.52500000
H    -10.97600000      3.86000000      9.35100000
H    -12.24600000      4.35200000      8.69000000
O     -3.74900000     16.16500000      7.91800000
H     -3.55600000     15.31300000      7.52700000
H     -2.89900000     16.49100000      8.21400000
O     10.67000000    -14.47900000     -0.27600000
H     11.28000000    -14.04300000      0.31900000
H     10.30700000    -15.19900000      0.23900000
O      4.98700000     -2.97500000    -13.28700000
H      5.04600000     -2.91300000    -12.33300000
H      5.64700000     -3.62600000    -13.52600000
O     -1.65000000     -2.12200000     13.80100000
H     -1.17600000     -1.87300000     13.00800000
H     -1.49700000     -3.06200000     13.88700000
O    -14.78900000      0.29500000      0.18100000
H    -14.21500000     -0.44600000     -0.01200000
H    -14.41100000      0.69400000      0.96400000
O      1.58200000     -9.69900000      8.41100000
H      1.87800000     -9.59200000      7.50700000
H      1.90700000     -8.92100000      8.86300000
O      0.63100000    -12.76400000     -2.06000000
H      0.06900000    -13.47200000     -2.37300000
H      0.54500000    -12.79200000     -1.10700000
O      5.39300000     -1.80100000      5.01600000
H      4.91600000     -1.96600000      4.20200000
H      6.03400000     -2.50900000      5.06500000
O      4.60600000      8.22500000     -5.68500000
H      4.30100000      7.32000000     -5.61400000
H      4.28100000      8.52100000     -6.53500000
O     13.84000000     10.94500000      2.77700000
H     14.04700000     11.85800000      2.97400000
H     14.11500000     10.82800000      1.86700000
O    -14.01500000      2.42100000     -1.44000000
H    -14.27500000      1.59500000     -1.03300000
H    -13.14500000      2.24700000     -1.80000000
O      4.58700000      5.53800000    -13.96900000
H      3.88900000      6.15300000    -14.19400000
H      5.39100000      5.97500000    -14.24900000
O     -6.64400000     -6.36100000     -7.81800000
H     -6.11900000     -6.94000000     -7.26500000
H     -7.20700000     -5.88900000     -7.20500000
O     -9.04700000    -15.12900000      4.50000000
H     -9.35800000    -14.29100000      4.84300000
H     -9.65300000    -15.77600000      4.86100000
O      0.70400000     -0.04700000     14.09900000
H      1.22100000     -0.79700000     14.39300000
H      0.13600000      0.15900000     14.84100000
O     -4.83100000      5.28800000      3.03800000
H     -5.56900000      4.94400000      3.54100000
H     -4.56100000      6.07300000      3.51500000
O     -0.72000000    -13.98100000      8.76300000
H     -0.35300000    -13.75800000      9.61900000
H     -0.64600000    -13.17500000      8.25300000
O      7.70700000     -6.81500000    -10.26800000
H      7.69900000     -6.11700000     -9.61200000
H      7.98200000     -7.59400000     -9.78600000
O      5.07100000     -2.15400000      8.57800000
H      5.05800000     -2.88700000      7.96300000
H      4.93500000     -2.55800000      9.43500000
O     -3.93300000     -8.87800000      8.96600000
H     -3.12800000     -9.16000000      9.40000000
H     -3.83000000     -7.93300000      8.86000000
O      4.44500000      9.63200000    -13.16600000
H      3.82500000      9.52200000    -12.44500000
H      4.69200000     10.55600000    -13.13100000
O     -9.38200000      5.48700000      7.02700000
H     -9.82400000      4.78600000      7.50600000
H     -8.45000000      5.33400000      7.18400000
O     -6.37900000     -9.45700000    -13.04600000
H     -5.92400000     -9.16500000    -12.25600000
H     -7.11400000     -9.97700000    -12.72100000
O     -0.19500000     -7.13600000      0.34800000
H     -0.09400000     -6.18800000      0.43800000
H      0.70100000     -7.47100000      0.33000000
O    -10.19200000      3.45100000    -12.45400000
H     -9.63100000      3.51900000    -11.68100000
H    -10.48500000      2.54000000    -12.45700000
O    -11.66500000     -3.37300000     -8.12800000
H    -11.15600000     -3.92300000     -7.53200000
H    -11.26500000     -2.50600000     -8.05300000
O     12.98300000    -11.32100000     -5.48700000
H     13.15400000    -11.92200000     -6.21200000
H     12.17600000    -10.87000000     -5.73400000
O     -7.73000000     -1.70600000     -5.20300000
H     -6.81600000     -1.70100000     -5.48900000
H     -7.70100000     -2.07500000     -4.32000000
O     -2.14300000      4.31600000     16.87000000
H     -1.42700000      3.70600000     17.04800000
H     -2.86500000      4.00400000     17.41500000
O     -3.82900000     -5.96900000     10.76500000
H     -3.46900000     -6.11200000      9.89000000
H     -4.73600000     -5.70600000     10.61100000
O     -8.71300000     -2.26700000      2.42400000
H     -8.56900000     -2.34900000      1.48200000
H     -8.49600000     -1.35600000      2.62100000
O    -12.27200000     -1.67300000      8.02400000
H    -12.01900000     -0.83700000      8.41600000
H    -13.22400000     -1.70300000      8.11900000
O      8.86500000      5.89900000      6.65900000
H      8.68400000      5.08800000      6.18300000
H      8.67000000      6.59400000      6.03000000
O    -13.66900000     -5.02300000     -6.06100000
H    -14.53300000     -4.91400000     -6.45700000
H    -13.52800000     -4.21400000     -5.56900000
O      2.45300000     -5.89000000      3.00300000
H      2.00800000     -6.39200000      3.68600000
H      2.69900000     -6.54400000      2.34800000
O    -11.78100000     -4.75900000      1.15200000
H    -12.71400000     -4.96900000      1.19500000
H    -11.75400000     -3.80800000      1.05100000
O     11.13200000     -1.70200000     14.29700000
H     10.59200000     -2.06600000     14.99900000
H     10.50300000     -1.32100000     13.68500000
O      2.82200000     -8.06600000    -14.88000000
H      3.73800000     -8.17800000    -15.13500000
H      2.46800000     -7.45000000    -15.52200000
O      2.26300000     16.57200000      7.13000000
H      1.59500000     16.40800000      6.46500000
H      2.11000000     17.47600000      7.40500000
O      4.57500000      5.52000000      0.45800000
H      4.22500000      6.39900000      0.31400000
H      3.95900000      5.11300000      1.06700000
O     13.55100000     -5.41200000     -9.09100000
H     13.88300000     -5.74600000     -8.25700000
H     12.72900000     -5.88300000     -9.22700000
O      7.51900000     -7.85500000     11.22600000
H      8.14800000     -8.08700000     11.90900000
H      7.67900000     -6.92600000     11.05900000
O     -4.05400000    -14.27500000     -4.84300000
H     -4.15000000    -15.04100000     -5.40900000
H     -4.72600000    -14.38900000     -4.17100000
O     14.40200000     -6.23600000     -1.69700000
H     14.30300000     -7.15100000     -1.95800000
H     15.11200000     -5.90400000     -2.24600000
O      6.55500000    -16.23400000     -1.55200000
H      6.67500000    -15.74400000     -0.73800000
H      5.60900000    -16.23500000     -1.69400000
O      7.32600000      5.83300000     -7.83600000
H      7.57200000      5.40800000     -7.01400000
H      7.88400000      6.61000000     -7.88000000
O     -3.93700000    -13.91300000      7.62400000
H     -4.47000000    -13.66900000      8.38100000
H     -3.11700000    -14.23200000      8.00100000
O     13.22700000     10.40600000     -1.42100000
H     13.75400000     10.72500000     -0.68800000
H     12.56000000      9.85400000     -1.01400000
O     -1.73300000    -12.52100000     -8.71500000
H     -0.78600000    -12.63400000     -8.79900000
H     -2.07600000    -12.71100000     -9.58800000
O      3.91700000     15.32700000     -7.26400000
H      4.46200000     15.98100000     -7.70300000
H      3.03700000     15.47800000     -7.61000000
O     -9.68400000    -11.55700000      7.34400000
H     -9.41200000    -12.28700000      6.78900000
H     -9.89700000    -11.96200000      8.18500000
O      4.33800000     -3.22900000     13.29800000
H      3.52400000     -2.81600000     13.58600000
H      4.79500000     -3.44900000     14.11000000
O     -3.42900000      8.26000000      8.02100000
H     -2.88500000      7.57300000      7.63700000
H     -2.94500000      8.54500000      8.79600000
O     16.84100000     -6.13000000      3.35900000
H     16.81600000     -7.07700000      3.21800000
H     16.17200000     -5.78200000      2.77000000
O     -6.51900000     -1.71600000    -12.88700000
H     -6.53500000     -1.93700000    -11.95600000
H     -7.43500000     -1.55500000    -13.11100000
O      2.97000000      3.74700000      1.73500000
H      3.52500000      3.00600000      1.98100000
H      2.41700000      3.89700000      2.50100000
O     11.31000000    -13.48500000     -2.86000000
H     11.04900000    -14.01500000     -2.10800000
H     10.49300000    -13.09700000     -3.17500000
O     -2.99100000    -13.49600000     -0.89400000
H     -2.99200000    -13.03200000     -1.73200000
H     -3.86900000    -13.87200000     -0.82800000
O     -1.32300000     11.35500000      9.33900000
H     -0.64200000     11.81100000      9.83300000
H     -1.28600000     10.45300000      9.65700000
O      7.57900000     -5.18100000     -7.57100000
H      7.62700000     -5.65700000     -6.74200000
H      6.70800000     -4.78500000     -7.56900000
O      4.46800000     11.35400000      1.42200000
H      3.54700000     11.38200000      1.16400000
H      4.91900000     10.98600000      0.66200000
O      0.33700000    -17.18300000     -0.51600000
H     -0.51000000    -17.27200000     -0.95400000
H      0.95100000    -17.64700000     -1.08600000
O     -0.32700000    -16.46700000     -4.82200000
H     -1.00700000    -16.87500000     -5.35800000
H     -0.28400000    -17.01000000     -4.03400000
O      8.69900000      1.32500000      3.52000000
H      8.15500000      0.94400000      4.20900000
H      9.56500000      0.94200000      3.65900000
O      9.58800000     -3.41800000      2.68600000
H      8.91900000     -3.95000000      2.25400000
H     10.26800000     -4.04400000      2.93400000
O     -7.34700000     14.32600000      5.02900000
H     -7.21500000     14.07200000      4.11500000
H     -6.73600000     13.77800000      5.52000000
O     -0.36900000     -0.61700000      8.23100000
H     -0.89700000      0.15600000      8.43200000
H      0.16900000     -0.35200000      7.48500000
O     -5.27500000     10.51200000    -12.66500000
H     -5.78900000     10.08100000    -13.34800000
H     -5.92500000     10.81300000    -12.03000000
O     16.70500000     -0.54900000     -1.82100000
H     16.94900000      0.13400000     -1.19700000
H     17.44700000     -0.59800000     -2.42500000
O    -13.13400000     -1.52900000     -1.08800000
H    -12.24200000     -1.21800000     -0.93200000
H    -13.33800000     -1.23400000     -1.97600000
O      4.42200000    -10.73200000     -6.82800000
H      3.90200000    -10.51100000     -7.60000000
H      3.88500000    -11.36600000     -6.35200000
O    -14.86100000     -2.44700000      8.11300000
H    -15.04600000     -2.94900000      8.90700000
H    -15.72200000     -2.28000000      7.72900000
O     -9.83400000      4.89700000      4.50200000
H    -10.73700000      5.21300000      4.52400000
H     -9.51300000      5.02700000      5.39400000
O     -6.98000000    -11.70100000     11.84100000
H     -6.62900000    -11.27500000     12.62300000
H     -6.97700000    -11.01600000     11.17300000
O     11.46800000      3.96900000      7.91700000
H     11.18500000      3.48700000      7.14000000
H     11.71000000      4.83400000      7.58800000
O      7.23400000     12.41200000      8.46900000
H      8.13300000     12.19600000      8.71500000
H      6.86600000     12.83000000      9.24700000
O     16.26800000     -2.55800000     -3.83000000
H     15.31400000     -2.56400000     -3.75300000
H     16.56900000     -2.09200000     -3.05000000
O      4.52500000     15.60600000      8.19100000
H      3.71800000     15.98900000      7.84600000
H      4.75100000     14.91900000      7.56400000
O      4.53200000     10.08300000     12.03600000
H      4.41500000     11.00800000     11.82100000
H      4.13300000      9.61400000     11.30300000
O     11.37100000      5.93900000     -6.63900000
H     12.07100000      6.55400000     -6.41800000
H     10.68600000      6.11500000     -5.99400000
O     -0.15700000     -3.99900000     -6.82100000
H      0.15900000     -4.25900000     -7.68700000
H      0.52900000     -3.42600000     -6.47800000
O     11.50800000     -4.54100000     -0.62600000
H     11.91200000     -4.18100000      0.16300000
H     12.24700000     -4.76500000     -1.19200000
O     -2.38800000     15.44700000     -2.11600000
H     -1.55800000     15.27200000     -2.55800000
H     -2.81700000     16.10500000     -2.66300000
O    -10.59100000     -1.44800000      5.80400000
H    -10.16700000     -2.23900000      5.47100000
H    -11.17700000     -1.76100000      6.49300000
O     -9.84500000     -7.80600000     -7.13300000
H     -9.97400000     -7.29300000     -6.33600000
H     -9.85400000     -7.15900000     -7.83900000
O    -13.09000000     -0.31000000     -3.78700000
H    -14.02800000     -0.13100000     -3.73300000
H    -12.68400000      0.55500000     -3.85000000
O    -10.40100000     -4.15200000      4.15800000
H    -11.04800000     -4.17300000      3.45300000
H     -9.70800000     -3.57900000      3.82900000
O     -1.26100000     -4.89600000     10.24700000
H     -0.95600000     -5.80300000     10.27300000
H     -2.21500000     -4.96500000     10.20500000
O      5.21800000     -9.54900000      7.06300000
H      5.71800000     -8.98000000      7.65000000
H      4.31800000     -9.49000000      7.38300000
O    -12.24300000     -5.22100000      8.13500000
H    -11.95200000     -5.15600000      7.22600000
H    -12.09600000     -4.34800000      8.49700000
O     -1.00300000     12.80700000    -12.80700000
H     -1.85800000     12.39800000    -12.93700000
H     -0.64800000     12.37800000    -12.02900000
O     -5.21500000      5.65400000    -15.29400000
H     -5.05800000      6.59000000    -15.17700000
H     -5.40200000      5.33000000    -14.41300000
O      0.21700000     14.50100000     -3.41600000
H      1.10400000     14.78900000     -3.20000000
H      0.13400000     13.64500000     -2.99600000
O     14.71700000     -5.74700000      1.51000000
H     15.00600000     -6.04900000      0.64900000
H     14.26800000     -6.50300000      1.89000000
O     17.30600000      1.80800000      0.58300000
H     18.02000000      2.31300000      0.97200000
H     16.69300000      1.66500000      1.30500000
O     15.51400000     -8.90700000     -0.34900000
H     15.71900000     -9.26400000      0.51500000
H     15.78300000     -7.98900000     -0.29900000
O      8.66100000      3.82500000     -9.00500000
H      9.31000000      4.21900000     -9.58700000
H      8.09600000      4.55400000     -8.74800000
O     -9.57600000      9.24400000      1.10300000
H     -9.86800000      8.73000000      1.85600000
H    -10.26900000      9.89100000      0.97200000
O      4.66500000     13.62400000    -11.31900000
H      4.16400000     14.40100000    -11.07100000
H      4.00100000     12.95100000    -11.47300000
O      3.93000000     -1.92600000     -0.41300000
H      3.99100000     -1.57700000     -1.30300000
H      3.19300000     -2.53600000     -0.44500000
O     -6.79000000     -5.32300000    -12.32600000
H     -6.52300000     -4.53200000    -11.85900000
H     -6.78500000     -6.00900000    -11.65800000
O      4.16600000     12.69700000     11.35900000
H      3.48800000     13.21200000     10.92300000
H      4.93500000     13.26700000     11.36200000
O      8.91200000      7.67600000      1.51400000
H      8.14000000      7.79900000      2.06600000
H      8.85000000      8.36800000      0.85600000
O     -1.40300000     -2.43300000    -16.69100000
H     -1.12000000     -1.56900000    -16.99000000
H     -1.47900000     -2.95100000    -17.49200000
O     -9.12600000      1.25800000     -3.08200000
H     -8.41200000      1.65100000     -3.58300000
H     -8.80800000      1.24800000     -2.17900000
O     -2.63000000     12.83300000    -10.02200000
H     -3.10800000     13.06700000    -10.81700000
H     -2.31600000     11.94400000    -10.18300000
O      4.16800000     -1.22500000     -2.87000000
H      3.80600000     -1.88700000     -3.45900000
H      5.11100000     -1.38800000     -2.87600000
O     17.19700000     -1.28500000     -6.12300000
H     17.09300000     -2.01000000     -5.50600000
H     16.96000000     -0.50600000     -5.62000000
O      0.73700000    -13.59100000    -11.62500000
H      1.22300000    -14.33700000    -11.27400000
H      0.79200000    -13.69400000    -12.57500000
O     -8.06600000      0.97400000     -5.68400000
H     -7.79900000      0.90900000     -6.60100000
H     -7.89000000      0.10600000     -5.32100000
O      2.30700000     -4.22100000    -12.05000000
H      2.70500000     -3.63300000    -12.69100000
H      2.77100000     -5.05000000    -12.16400000
O      8.25000000     11.19800000     -3.38900000
H      7.97400000     10.97400000     -4.27700000
H      9.14800000     11.51400000     -3.48900000
O     -5.20600000      6.41800000     -0.06200000
H     -6.04900000      6.86800000      0.00100000
H     -4.89400000      6.36700000      0.84100000
O     -3.45500000      3.35900000     13.11100000
H     -3.77700000      2.72500000     13.75100000
H     -2.60900000      3.64200000     13.45900000
O      5.01000000     -2.82300000    -10.36800000
H      5.69900000     -2.59400000     -9.74400000
H      4.78900000     -3.73000000    -10.15900000
O      1.58400000      0.76600000     11.31100000
H      1.55600000      0.81800000     12.26700000
H      1.13600000     -0.05300000     11.10200000
O     -5.84500000      3.76900000     -0.01300000
H     -6.10500000      4.68900000      0.04600000
H     -5.10100000      3.77000000     -0.61500000
O     -5.93100000      2.01500000    -12.06400000
H     -5.24100000      2.29400000    -12.66600000
H     -5.53900000      2.09600000    -11.19500000
O      4.72500000     -6.86000000      5.67900000
H      5.09000000     -7.46400000      6.32600000
H      5.14500000     -7.11000000      4.85600000
O      6.89900000      0.57900000      5.52400000
H      6.40800000     -0.23800000      5.43200000
H      6.76500000      0.83700000      6.43600000
O    -17.28700000      0.27600000      1.26700000
H    -17.62600000     -0.55600000      0.93500000
H    -16.43900000      0.37900000      0.83500000
O      8.18800000      3.76300000      4.65000000
H      8.48400000      2.91000000      4.33200000
H      7.42000000      3.96500000      4.11500000
O      0.26300000     -7.73200000     -3.28300000
H     -0.00900000     -8.29100000     -4.01100000
H      0.44200000     -8.34200000     -2.56700000
O      6.88200000     -9.92000000      4.13500000
H      6.82900000    -10.74200000      4.62100000
H      5.98300000     -9.59200000      4.11800000
O     -0.95800000     -9.50200000     13.72700000
H     -0.16700000     -8.96500000     13.78300000
H     -0.63300000    -10.40000000     13.67000000
O      7.50800000      2.60800000      7.75500000
H      7.98300000      2.12500000      8.43100000
H      6.60300000      2.62700000      8.06500000
O     -3.36700000     -3.30100000     -2.32400000
H     -2.61100000     -3.36800000     -2.90900000
H     -3.58200000     -4.20800000     -2.10800000
O    -10.15400000     13.17200000     -8.18400000
H     -9.70800000     12.82400000     -7.41200000
H     -9.61300000     13.91200000     -8.46000000
O     -5.15700000    -11.23700000      1.36900000
H     -4.71800000    -10.38700000      1.39200000
H     -5.16800000    -11.52600000      2.28200000
O      1.94200000     -4.40000000     10.70100000
H      1.97300000     -4.38400000      9.74400000
H      1.72700000     -3.50000000     10.94800000
O     -0.95100000     -3.65900000      4.26400000
H     -0.09300000     -3.48300000      4.65100000
H     -1.45900000     -2.86600000      4.43600000
O      0.32800000    -14.35900000      0.33300000
H     -0.39100000    -14.18800000      0.94200000
H      0.23900000    -15.28600000      0.11100000
O      9.72400000     -5.85400000    -13.57100000
H     10.44000000     -6.26000000    -14.05900000
H     10.13000000     -5.54500000    -12.76100000
O     -0.95700000      3.38500000    -14.41900000
H     -0.79400000      4.29300000    -14.67400000
H     -0.88400000      2.89000000    -15.23500000
O     -1.05900000     -9.00000000     -5.43100000
H     -1.02400000     -8.81600000     -6.37000000
H     -1.44500000     -9.87300000     -5.37300000
O     -2.99500000      8.13700000      1.58000000
H     -2.64300000      7.79300000      2.40100000
H     -2.58500000      7.60100000      0.90100000
O     -0.90700000     -4.51100000     14.41300000
H     -0.76000000     -5.08300000     13.66000000
H     -0.89100000     -5.10000000     15.16800000
O      1.42600000      1.75800000     16.73900000
H      1.53800000      0.98000000     17.28600000
H      0.50200000      1.98800000     16.83600000
O     -3.39200000     -2.48700000     -8.55700000
H     -3.40500000     -3.42300000     -8.75600000
H     -3.30700000     -2.44600000     -7.60400000
O      0.88900000    -10.11500000    -13.82500000
H      0.40900000    -10.12200000    -14.65300000
H      1.33400000     -9.26700000    -13.81400000
O    -10.93300000      5.66500000     -7.77400000
H    -11.00500000      4.89400000     -7.21100000
H    -10.36500000      6.26300000     -7.28800000
O     -7.32900000     10.09200000      4.12800000
H     -6.99200000      9.68800000      3.32800000
H     -6.71400000     10.80100000      4.31500000
O    -15.50100000      4.60200000     -2.32300000
H    -15.12400000      3.91900000     -1.76900000
H    -16.41600000      4.34200000     -2.43500000
O      3.23000000     -6.90700000    -12.31700000
H      3.31600000     -7.42000000    -13.12100000
H      3.70900000     -7.41100000    -11.65900000
O      7.42100000     -5.83200000      3.79600000
H      8.13800000     -6.05200000      3.20200000
H      6.64100000     -6.19200000      3.37400000
O      4.95100000     15.77000000      1.05300000
H      5.81700000     16.17500000      1.09900000
H      5.03200000     14.97300000      1.57800000
O     -3.17100000      0.65100000      6.81800000
H     -3.95800000      0.77800000      7.34800000
H     -2.98300000      1.51700000      6.45600000
O     14.44500000      5.39500000      4.36300000
H     13.95000000      4.57800000      4.31600000
H     14.28900000      5.72000000      5.25000000
O     10.54600000     12.64000000      4.07900000
H      9.72100000     13.12300000      4.11100000
H     10.30200000     11.73600000      4.28100000
O      8.29000000      1.49000000    -11.22500000
H      8.38900000      1.98400000    -10.41100000
H      9.12700000      1.03900000    -11.33400000
O     -3.68800000    -10.80900000     11.97900000
H     -4.58300000    -10.47400000     11.92900000
H     -3.78500000    -11.76000000     11.92600000
O     12.37900000    -10.70100000      1.27100000
H     12.39400000    -10.95800000      0.34900000
H     12.24800000    -11.52200000      1.74600000
O      0.99100000      7.32500000     -5.90300000
H      1.36100000      7.53200000     -5.04500000
H      1.68300000      6.84000000     -6.35200000
O    -12.07900000      6.12600000      0.41800000
H    -12.95700000      6.44700000      0.21400000
H    -12.21200000      5.21700000      0.68700000
O     -2.49600000     -0.89600000      4.35300000
H     -3.14500000     -0.63900000      5.00900000
H     -1.66100000     -0.60100000      4.71600000
O      7.48200000    -11.75800000     -1.68700000
H      6.92800000    -11.75600000     -2.46800000
H      8.37500000    -11.82100000     -2.02800000
O     11.38900000     -5.51700000      3.27700000
H     12.05200000     -6.20700000      3.24500000
H     10.66800000     -5.85300000      2.74300000
O     -0.87800000      1.75400000     10.02000000
H     -0.01100000      1.50600000     10.34300000
H     -0.74500000      2.61000000      9.61200000
O      7.64800000      2.54700000      1.14600000
H      7.95800000      2.32100000      2.02300000
H      8.16500000      3.31400000      0.89900000
O     17.21700000     -1.78600000      1.00700000
H     16.91800000     -2.40000000      0.33600000
H     16.65700000     -1.01800000      0.89600000
O     -0.26200000     17.16200000     -4.74600000
H      0.26900000     17.65700000     -4.12200000
H      0.01600000     16.25400000     -4.63000000
O      4.53700000      5.27400000     15.49700000
H      4.77900000      5.85300000     14.77300000
H      5.32800000      5.22000000     16.03400000
O     12.15600000      4.02400000     -8.75000000
H     11.88000000      4.91000000     -8.51300000
H     12.67500000      3.72700000     -8.00300000
O     -8.90700000     11.67600000     -6.20000000
H     -7.97600000     11.90000000     -6.18500000
H     -9.12800000     11.50900000     -5.28400000
O    -10.88200000    -12.31600000     -6.26600000
H    -10.42600000    -11.61700000     -6.73600000
H    -11.46700000    -11.85700000     -5.66400000
O      7.85100000     -7.95500000     -3.72600000
H      6.91900000     -7.77500000     -3.59900000
H      8.18800000     -7.17500000     -4.16600000
O      5.00400000     -6.17900000     11.20500000
H      5.72900000     -5.95000000     10.62300000
H      4.84300000     -5.38200000     11.71100000
O     -5.83100000      6.88400000      8.90300000
H     -5.08100000      7.29700000      9.33100000
H     -6.36100000      6.54600000      9.62500000
O     -2.44000000      9.96400000      3.92100000
H     -1.99600000     10.77500000      4.16900000
H     -2.52600000     10.01800000      2.96900000
O      1.82000000     -4.09300000     -0.45300000
H      1.33500000     -4.30100000     -1.25200000
H      1.18600000     -4.21800000      0.25200000
O    -10.04700000     -6.61100000     -9.86500000
H    -10.38800000     -6.68300000    -10.75700000
H     -9.12600000     -6.37500000     -9.98000000
O     -8.23400000     -9.67600000     -4.93700000
H     -8.62600000    -10.24500000     -4.27400000
H     -8.40400000    -10.12300000     -5.76600000
O      4.49900000    -13.32800000     -0.18100000
H      4.86100000    -14.14400000     -0.52400000
H      5.20900000    -12.95200000      0.34000000
O    -15.23700000     -1.12400000     -6.68300000
H    -15.24500000     -1.41000000     -7.59700000
H    -15.79300000     -0.34500000     -6.67100000
O      2.81900000     14.45000000     10.02900000
H      2.88400000     15.20700000     10.61200000
H      3.33200000     14.69700000      9.25900000
O      1.35900000     13.98300000     -0.74800000
H      0.61800000     14.05900000     -0.14700000
H      1.69000000     14.87800000     -0.83300000
O      2.77000000     -3.09500000     -3.86700000
H      2.38700000     -2.72500000     -4.66300000
H      2.30000000     -3.91900000     -3.73600000
O     13.47600000      8.10300000     -3.15300000
H     13.23600000      8.30600000     -4.05700000
H     12.89000000      8.64300000     -2.62300000
O     -5.37500000      6.39500000     -2.67700000
H     -4.65800000      6.87300000     -3.09400000
H     -5.07600000      6.25100000     -1.77900000
O     -6.97900000      3.78300000      4.32200000
H     -6.83700000      2.97000000      3.83700000
H     -7.80200000      4.12700000      3.97600000
O     -3.82800000      7.85700000     10.98900000
H     -4.34200000      7.35600000     11.62200000
H     -3.88400000      8.76200000     11.29600000
O      5.66200000     -0.16000000     16.74500000
H      6.33300000      0.10000000     16.11300000
H      5.30000000      0.66700000     17.06400000
O      1.12400000     -8.26900000     16.08800000
H      1.49800000     -8.18900000     15.21000000
H      0.53800000     -7.51700000     16.16800000
O      6.18900000      4.26400000      2.99100000
H      5.69400000      3.44500000      2.98500000
H      6.01300000      4.65600000      2.13600000
O     -3.47300000     -6.10300000     -9.22300000
H     -3.75200000     -6.63400000     -9.96900000
H     -2.52800000     -6.24800000     -9.16600000
O      0.40700000     14.02600000     -9.39100000
H     -0.05300000     13.52400000    -10.06200000
H      0.12300000     13.63700000     -8.56300000
O     -8.97800000      1.53000000     12.61400000
H     -8.39700000      1.86800000     13.29500000
H     -8.95400000      0.58000000     12.72900000
O      9.11900000      1.14400000      9.70500000
H     10.03000000      1.42700000      9.62200000
H      9.09800000      0.28100000      9.29100000
O     12.18400000      9.88100000     -8.72000000
H     12.26100000      9.34800000     -9.51100000
H     12.34400000     10.77700000     -9.01800000
O     12.76900000     -1.82900000      5.78400000
H     12.51000000     -2.69200000      5.46000000
H     13.72200000     -1.81400000      5.68900000
O     10.02500000      5.52600000    -11.08300000
H      9.60900000      6.30400000    -11.45500000
H     10.68300000      5.27400000    -11.73100000
O     14.10200000      5.52200000      8.99300000
H     13.24400000      5.58800000      9.41200000
H     14.72600000      5.69700000      9.69700000
O     -7.06400000      5.84500000    -10.30400000
H     -6.67900000      4.97900000    -10.17200000
H     -7.37300000      6.10500000     -9.43600000
O      7.93400000     10.24200000     -8.16700000
H      8.59000000      9.60900000     -8.45800000
H      7.55700000      9.85100000     -7.37800000
O      0.07700000     -0.32800000      5.44200000
H      1.01900000     -0.32500000      5.61500000
H     -0.22300000      0.53000000      5.74200000
O      1.22000000     -6.17000000    -16.58000000
H      1.49200000     -6.77500000    -17.27100000
H      0.26600000     -6.14400000    -16.64600000
O      9.74200000     -6.11600000     -2.61300000
H      9.88900000     -7.01000000     -2.91900000
H     10.45400000     -5.95500000     -1.99400000
O     11.39000000     -6.94600000    -10.10900000
H     10.76400000     -6.36500000     -9.67600000
H     11.50700000     -7.67200000     -9.49600000
O      5.28400000     -3.93200000     -6.46300000
H      5.09900000     -2.99600000     -6.38700000
H      5.42700000     -4.22100000     -5.56200000
O      2.95400000     -8.94000000     -3.17000000
H      2.44100000     -9.14100000     -3.95300000
H      2.47600000     -9.36000000     -2.45600000
O      2.06100000     -5.46300000     14.94300000
H      1.70500000     -5.66500000     14.07800000
H      2.96600000     -5.77300000     14.90700000
O      3.64900000     -0.50300000     -9.72000000
H      3.93700000      0.14600000    -10.36100000
H      4.07900000     -1.31500000     -9.99000000
O     14.06900000     -0.80100000     -6.25900000
H     14.56500000     -0.16500000     -5.74300000
H     14.73300000     -1.26100000     -6.77300000
O    -15.49300000      3.37800000      3.71600000
H    -15.45800000      4.20100000      3.22800000
H    -14.87400000      2.80500000      3.26300000
O     -2.44800000     10.27800000     -3.14700000
H     -2.39800000     10.90600000     -2.42600000
H     -2.00700000      9.49600000     -2.81500000
O     -0.84300000     -6.37100000     -9.50500000
H     -0.66500000     -6.26200000    -10.43900000
H     -0.05000000     -6.05700000     -9.07100000
O      1.83400000      7.03100000     13.69500000
H      2.57800000      7.44100000     14.13500000
H      2.20300000      6.25400000     13.27500000
O      0.24000000      3.20600000    -12.09200000
H      0.59900000      2.32200000    -12.01000000
H     -0.31600000      3.16700000    -12.86900000
O    -15.96200000      0.52700000      8.90000000
H    -15.55700000     -0.33500000      8.99900000
H    -15.24500000      1.09700000      8.62300000
O     15.46300000      0.79300000     -4.39400000
H     15.42800000      0.86200000     -3.44000000
H     15.64200000      1.68500000     -4.69200000
O     -4.48100000     -7.53400000     15.07900000
H     -4.81400000     -6.67600000     14.81800000
H     -3.84200000     -7.75900000     14.40400000
O      2.41900000    -17.93000000     -2.35900000
H      2.81500000    -17.18400000     -2.81100000
H      2.68800000    -18.69100000     -2.87200000
O      4.17800000      2.02400000     17.39700000
H      4.02700000      2.50300000     18.21300000
H      3.30400000      1.75900000     17.11100000
O     13.04400000     -2.58600000     -3.73100000
H     12.10200000     -2.56900000     -3.56100000
H     13.22500000     -1.74800000     -4.15800000
O      4.97100000     -1.19100000     -5.94200000
H      5.75900000     -0.71500000     -5.68200000
H      4.25700000     -0.73200000     -5.50000000
O    -16.10100000      4.01100000     -6.17800000
H    -16.60600000      4.82200000     -6.11100000
H    -15.30700000      4.18200000     -5.67200000
O     -7.94800000     -5.15600000      7.92600000
H     -8.26000000     -4.50500000      8.55400000
H     -7.20000000     -4.73700000      7.49900000
O     10.02400000      0.37900000     -5.23100000
H     10.43300000     -0.42900000     -5.54000000
H     10.00200000      0.94600000     -6.00200000
O      3.07300000     16.37600000     -0.87600000
H      3.74700000     15.83500000     -0.46400000
H      3.14600000     17.22400000     -0.43700000
O      2.80100000     13.97700000      2.10800000
H      2.80100000     13.61000000      1.22400000
H      2.01300000     13.61800000      2.51600000
O     14.68500000     -9.33300000      4.54600000
H     14.03600000     -9.98900000      4.80100000
H     15.37100000     -9.40500000      5.21000000
O     -8.93000000     -7.57900000     10.25900000
H     -9.40100000     -8.15700000      9.65800000
H     -9.14900000     -7.91000000     11.13000000
O     -3.95500000     10.39200000     11.88100000
H     -3.35000000     10.30800000     12.61700000
H     -4.10000000     11.33400000     11.79700000
O     -1.72700000      6.47800000      6.64500000
H     -0.88600000      6.23900000      7.03700000
H     -1.49300000      6.97800000      5.86300000
O     -6.45700000      5.06900000      6.88500000
H     -6.06500000      5.91100000      6.65300000
H     -6.37000000      4.53800000      6.09400000
O     -2.81300000     -8.19400000     -0.99400000
H     -2.77600000     -8.82500000     -1.71300000
H     -1.90400000     -8.10200000     -0.71000000
O     16.98300000      5.38400000     -0.60700000
H     17.54500000      5.62700000      0.12900000
H     16.44200000      6.15900000     -0.76100000
O      4.24300000      0.29100000     13.92500000
H      4.13900000     -0.27600000     14.68900000
H      3.62400000      1.00700000     14.07300000
O      5.48800000     -8.08600000     -6.95900000
H      5.16100000     -8.98400000     -6.90400000
H      6.25500000     -8.14600000     -7.52900000
O     -8.01200000      0.51900000    -11.06500000
H     -8.36700000      0.03200000    -11.80900000
H     -7.39800000      1.14000000    -11.45700000
O     12.70300000      3.28100000    -11.41700000
H     12.73700000      3.76800000    -10.59400000
H     13.55700000      2.85200000    -11.47700000
O      1.08000000      7.84700000      6.96400000
H      2.00100000      7.58700000      6.94500000
H      0.74000000      7.58700000      6.10800000
O     -5.11000000      3.01400000     11.01300000
H     -4.63700000      3.08800000     11.84100000
H     -4.63100000      3.58400000     10.41100000
O      5.28800000     10.24500000      5.68100000
H      5.40500000      9.87600000      6.55600000
H      5.95100000     10.93200000      5.62000000
O    -11.41500000      0.93000000    -12.71900000
H    -11.34600000     -0.01100000    -12.87900000
H    -12.35500000      1.09100000    -12.64400000
O     -2.40400000    -10.00600000      6.93100000
H     -2.50500000     -9.58500000      6.07800000
H     -3.00700000     -9.53400000      7.50500000
O     10.71700000      5.66700000      2.30700000
H     10.15600000      6.42400000      2.14000000
H     11.60500000      6.02400000      2.31300000
O     -1.09900000     -5.73300000      6.04100000
H     -1.37200000     -5.10000000      5.37800000
H     -0.77900000     -5.19800000      6.76700000
O     -8.30800000     -9.51200000      7.72700000
H     -8.93000000     -8.78400000      7.73400000
H     -8.82800000    -10.26900000      7.45900000
O      4.44100000     -8.89800000     11.84800000
H      4.79400000     -8.07900000     11.49900000
H      4.52400000     -8.80900000     12.79700000
O    -14.27500000      4.68500000      8.75800000
H    -14.19800000      5.24800000      7.98800000
H    -15.21500000      4.53000000      8.84800000
O      4.83000000      0.70800000     -0.29300000
H      5.14800000      0.65900000     -1.19500000
H      4.30500000     -0.08500000     -0.18100000
O      0.53600000     -6.31700000    -12.25400000
H      1.48800000     -6.38000000    -12.33800000
H      0.33100000     -5.42000000    -12.51700000
O      4.00400000    -15.44900000     -2.43200000
H      3.59400000    -14.59200000     -2.55100000
H      4.35300000    -15.67000000     -3.29500000
O     15.39200000      8.25900000      1.31200000
H     16.34600000      8.23000000      1.38600000
H     15.22700000      8.29500000      0.37000000
O      5.44500000     -9.28400000    -13.41100000
H      5.84300000     -8.84800000    -12.65700000
H      5.65100000     -8.71600000    -14.15300000
O    -12.89600000     -0.79900000      4.48500000
H    -13.46900000     -0.95600000      5.23500000
H    -12.02300000     -0.70500000      4.86500000
O     -8.52100000     -1.03400000     12.77200000
H     -8.16200000     -1.27500000     13.62600000
H     -7.94800000     -1.47000000     12.14000000
O     -4.46200000    -14.16500000      3.40500000
H     -4.70600000    -13.29200000      3.71200000
H     -5.17000000    -14.73200000      3.70900000
O      7.42000000     10.78800000    -11.96200000
H      7.09500000      9.90100000    -11.81100000
H      8.22900000     10.83700000    -11.45400000
O      1.71300000     11.41700000      0.17500000
H      0.91600000     10.88700000      0.15900000
H      1.55300000     12.10900000     -0.46600000
O    -13.27000000      3.21900000     11.03100000
H    -13.43500000      3.97300000     10.46600000
H    -12.40300000      3.38300000     11.40300000
O      4.51500000    -16.05000000     -5.37900000
H      3.63400000    -16.16700000     -5.73600000
H      5.07500000    -15.95200000     -6.15000000
O     -5.92200000     -1.92500000      5.49000000
H     -6.47400000     -1.48700000      4.84200000
H     -5.29700000     -2.42900000      4.96900000
O      8.53000000     -9.54200000    -11.74500000
H      8.34800000     -9.19400000    -12.61700000
H      9.48500000     -9.53600000    -11.67900000
O     12.95900000     -2.08300000     -8.74500000
H     13.33600000     -1.37200000     -9.26200000
H     13.40900000     -2.87000000     -9.05400000
O      4.32500000     -9.71600000      1.02700000
H      4.90300000    -10.47600000      1.10300000
H      3.99100000     -9.57900000      1.91300000
O    -12.58400000    -11.52700000      3.88900000
H    -13.23000000    -11.79700000      4.54100000
H    -12.60100000    -10.57000000      3.91500000
O     -6.26500000      8.00900000      6.34400000
H     -6.58100000      8.91100000      6.39600000
H     -6.02900000      7.78500000      7.24400000
O     -4.56100000     -7.45900000    -14.48400000
H     -5.24600000     -7.92200000    -14.00100000
H     -3.92700000     -7.20200000    -13.81500000
O     14.06300000     -0.85100000      8.47000000
H     13.59100000     -0.78000000      7.64000000
H     14.83200000     -0.29200000      8.35600000
O      3.35000000     -3.29400000      3.28800000
H      3.19900000     -4.19200000      2.99400000
H      3.79200000     -2.87200000      2.55200000
O      3.44900000    -12.17900000     -2.39100000
H      3.81700000    -12.68000000     -1.66400000
H      2.52500000    -12.07200000     -2.16500000
O      9.48100000    -14.28700000      4.80700000
H      9.61800000    -13.38700000      4.51200000
H      9.18500000    -14.19900000      5.71400000
O     -2.07900000     13.93700000      6.50100000
H     -2.54900000     13.55600000      7.24200000
H     -1.50000000     13.23700000      6.19800000
O      8.26500000     10.16900000      4.16200000
H      7.99300000     10.84200000      4.78600000
H      8.48800000     10.65600000      3.36800000
O     -7.49100000      8.81500000     -2.74800000
H     -7.10900000      9.69300000     -2.74200000
H     -6.77800000      8.24500000     -3.03500000
O    -14.95800000     -3.74800000      5.79900000
H    -14.42900000     -4.52700000      5.97400000
H    -15.07300000     -3.33900000      6.65600000
O      5.35300000    -12.85000000      7.98000000
H      5.16000000    -12.12100000      8.57000000
H      4.49500000    -13.20800000      7.75300000
O      8.80200000    -13.42200000     -7.47500000
H      8.85700000    -12.87200000     -8.25600000
H      7.98600000    -13.15300000     -7.05100000
O     12.60100000     -4.45500000      5.31400000
H     11.96800000     -4.96200000      4.80500000
H     12.34500000     -4.60000000      6.22500000
O     13.62000000      1.76000000     -1.91400000
H     13.95500000      0.89400000     -1.68300000
H     12.83100000      1.58200000     -2.42600000
O     -2.21400000    -13.83000000      1.60600000
H     -3.00900000    -13.96800000      2.12100000
H     -2.47200000    -14.03600000      0.70700000
O      6.26000000    -10.07300000    -10.25200000
H      7.08100000    -10.26300000    -10.70500000
H      5.64400000    -10.72400000    -10.58900000
O     -2.30300000     16.31500000      0.50300000
H     -2.40300000     15.83700000     -0.32000000
H     -2.57300000     17.20900000      0.29500000
O    -16.40600000      1.25900000      5.70200000
H    -15.55600000      1.39800000      6.11800000
H    -17.03900000      1.34500000      6.41500000
O     -5.25800000     -1.67200000     -6.08400000
H     -4.97400000     -2.58600000     -6.05900000
H     -4.45200000     -1.17400000     -6.21700000
O     -1.65600000    -11.12400000      0.29900000
H     -1.82500000    -12.06500000      0.24000000
H     -2.42300000    -10.71700000     -0.10200000
O     -1.68600000     -8.77000000      2.73200000
H     -1.77000000     -8.21700000      1.95500000
H     -1.46600000     -9.63500000      2.38700000
O      5.89100000     10.79200000     -1.03200000
H      5.95100000     11.66300000     -1.42500000
H      5.18600000     10.36000000     -1.51300000
O      2.93700000     15.77300000      4.18300000
H      3.07400000     15.15300000      3.46600000
H      2.33100000     16.42100000      3.82600000
O     -8.84000000    -11.80200000     -3.19700000
H     -9.47000000    -11.81700000     -2.47700000
H     -8.99000000    -12.62300000     -3.66500000
O    -12.24300000      6.27700000      4.95000000
H    -12.38400000      6.81700000      5.72700000
H    -12.99500000      5.68600000      4.92900000
O      7.05000000    -12.82400000     11.05400000
H      7.59000000    -13.52600000     10.69100000
H      7.52800000    -12.02200000     10.84200000
O      9.02400000    -12.55500000      2.03800000
H      9.30900000    -11.83000000      2.59400000
H      9.83200000    -13.01500000      1.81000000
O     -5.90100000    -13.85300000     -9.41800000
H     -5.24200000    -14.01800000    -10.09300000
H     -6.69100000    -14.28200000     -9.74500000
O     -4.39800000     -2.50700000     13.03900000
H     -3.75100000     -1.97800000     13.50600000
H     -4.01100000     -2.64900000     12.17500000
O     -2.33600000     -6.91300000     12.93000000
H     -2.04500000     -7.75500000     12.58100000
H     -2.65900000     -6.43600000     12.16500000
O      9.84800000     11.10500000    -10.55600000
H     10.38800000     10.82700000     -9.81600000
H     10.29100000     11.88100000    -10.89800000
O      6.80500000      1.57700000     -7.73700000
H      6.91400000      0.79700000     -8.28100000
H      7.42800000      2.20800000     -8.09500000
O     -5.21800000      3.56900000     -7.22300000
H     -4.94800000      3.98300000     -6.40300000
H     -5.94200000      4.11000000     -7.53700000
O    -10.71100000      5.07200000     -2.60900000
H    -10.90300000      5.96900000     -2.33800000
H     -9.80900000      5.10500000     -2.92600000
O     -9.06000000     13.80200000     -0.60100000
H     -9.88600000     13.53400000     -1.00500000
H     -9.31600000     14.43800000      0.06800000
O     -5.70800000     -5.24700000     -3.67000000
H     -5.10000000     -5.45200000     -2.96000000
H     -5.65100000     -6.00000000     -4.25900000
O     -3.76900000     10.26200000      6.11100000
H     -3.32100000     10.05000000      5.29200000
H     -3.42900000      9.62900000      6.74200000
O    -11.55400000    -14.47700000     -2.24300000
H    -11.17100000    -14.44700000     -3.12000000
H    -11.29500000    -13.64800000     -1.84000000
O     11.84100000      0.05900000      9.83900000
H     12.15300000      0.92700000     10.09600000
H     12.62900000     -0.40300000      9.55200000
O     13.52600000      2.95800000     -6.59600000
H     13.34100000      3.26000000     -5.70600000
H     14.48000000      2.89400000     -6.63300000
O     16.70600000     -5.36800000     -2.60300000
H     16.73500000     -5.63400000     -3.52200000
H     17.45200000     -4.77700000     -2.50100000
O     -5.34700000     -5.18700000     13.57200000
H     -4.91700000     -4.33600000     13.65100000
H     -4.81200000     -5.66800000     12.94000000
O     11.13600000     -9.21300000     -8.19500000
H     11.45600000     -9.18500000     -7.29400000
H     10.18300000     -9.18400000     -8.11200000
O    -11.04900000     -5.04000000     -5.98900000
H    -10.93000000     -5.03000000     -5.03900000
H    -11.99700000     -5.00700000     -6.11200000
O     -3.63800000     -2.25800000     10.39400000
H     -3.37400000     -2.28800000      9.47400000
H     -3.60900000     -1.32800000     10.62100000
O    -13.09700000     -6.20700000      5.44100000
H    -12.17500000     -6.33500000      5.21700000
H    -13.56800000     -6.81300000      4.86900000
O      7.22800000     -6.39700000    -12.76700000
H      8.08400000     -6.15400000    -13.11900000
H      7.35800000     -6.42500000    -11.81900000
O      6.47700000     -7.68400000      8.70800000
H      6.76600000     -8.02200000      9.55600000
H      6.44700000     -6.73500000      8.82500000
O     11.58600000      1.88300000      0.14900000
H     12.26200000      1.92500000     -0.52800000
H     12.04200000      1.55500000      0.92400000
O      8.12700000     -9.00400000     -8.38800000
H      8.08500000     -9.11700000     -7.43900000
H      7.54800000     -9.68300000     -8.73600000
O     -6.42100000    -11.12600000     -2.26800000
H     -6.65700000    -10.66200000     -1.46500000
H     -7.26100000    -11.33500000     -2.67900000
O     16.08600000      3.33000000     -5.49000000
H     16.75900000      3.34400000     -6.17100000
H     16.44500000      3.87200000     -4.78700000
O     -7.78900000     11.63000000      0.82100000
H     -7.98400000     12.03500000     -0.02400000
H     -8.39000000     10.88700000      0.87600000
O     -6.42600000     13.29600000      2.67300000
H     -6.15000000     13.96100000      2.04300000
H     -7.09500000     12.79100000      2.21000000
O     12.01700000     -7.50500000     -4.09700000
H     12.17400000     -6.56700000     -4.20600000
H     12.77100000     -7.81700000     -3.59800000
O    -13.35300000     -2.64500000     -5.00700000
H    -12.84100000     -1.91200000     -4.66700000
H    -13.76600000     -2.30300000     -5.80000000
O     -2.09400000    -17.36900000     -1.97600000
H     -2.03500000    -17.04800000     -2.87600000
H     -2.86800000    -17.93100000     -1.97200000
O      7.35000000     13.23300000     -1.61600000
H      7.91100000     12.86300000     -0.93500000
H      7.32400000     12.56000000     -2.29600000
O     -2.23000000    -10.24400000     -2.74800000
H     -2.71600000    -10.84100000     -3.31900000
H     -1.38200000    -10.13900000     -3.17900000
O      3.83700000      1.49000000     -8.05900000
H      3.62000000      0.78800000     -8.67300000
H      4.79400000      1.49400000     -8.02900000
O      7.43800000      1.60200000     11.86400000
H      7.45600000      2.53500000     12.07900000
H      7.97000000      1.52900000     11.07100000
O      4.31700000     -8.26700000    -10.22200000
H      3.86200000     -8.70200000     -9.50100000
H      5.13900000     -8.75000000    -10.31300000
O     11.18700000      0.51100000    -13.58000000
H     10.96500000      1.39800000    -13.86300000
H     10.97200000      0.49700000    -12.64800000
O     -6.10600000      4.30700000     15.45600000
H     -5.80200000      5.06300000     15.95700000
H     -6.73100000      4.67000000     14.82900000
O    -10.28300000     -6.87400000      4.26700000
H    -10.06100000     -5.95600000      4.41900000
H    -10.21900000     -7.28300000      5.13000000
O      3.25200000      2.73700000     14.60100000
H      3.79900000      3.44500000     14.94300000
H      2.69000000      2.49300000     15.33600000
O    -14.03000000      9.82900000      2.85400000
H    -13.27600000      9.24000000      2.81100000
H    -14.06900000     10.10100000      3.77100000
O      1.08500000     -6.24400000     12.63400000
H      1.29700000     -5.37200000     12.30000000
H      0.92400000     -6.76800000     11.85000000
O     -4.16600000     12.31000000      1.32000000
H     -4.74600000     12.43700000      2.07000000
H     -4.47300000     12.94200000      0.67000000
O    -14.67600000      7.51800000      0.82300000
H    -14.69800000      8.34300000      1.30900000
H    -15.07000000      6.88000000      1.41700000
O      2.81900000      8.51500000    -11.24900000
H      2.24100000      8.57300000    -10.48800000
H      2.27100000      8.14100000    -11.93900000
O     -9.92000000      9.17400000     -7.31900000
H    -10.82400000      9.15300000     -7.00500000
H     -9.50700000      9.87300000     -6.81200000
O      3.97300000      9.98100000     -2.91300000
H      3.10900000      9.61600000     -3.10400000
H      4.54100000      9.62100000     -3.59500000
O     -2.92000000     -1.86800000      7.64500000
H     -3.26800000     -1.01500000      7.38700000
H     -2.00000000     -1.70000000      7.84900000
O     -9.69200000      2.77400000     -7.09900000
H    -10.61500000      2.67100000     -6.86700000
H     -9.23400000      2.14000000     -6.54800000
O     -3.98700000    -17.15500000      4.63500000
H     -4.36200000    -17.98300000      4.33400000
H     -4.74600000    -16.59400000      4.79700000
O     -8.90200000     -2.02300000     -9.81000000
H     -9.31100000     -1.70000000     -9.00600000
H     -8.41900000     -1.27100000    -10.15200000
O     -4.70400000      2.08000000     -3.14500000
H     -4.76900000      1.37200000     -2.50400000
H     -3.86700000      1.92700000     -3.58500000
O      9.44100000      7.81100000      4.90700000
H      9.84300000      7.68600000      4.04700000
H      9.04900000      8.68400000      4.86300000
O    -10.91200000     -9.00500000      9.19900000
H    -10.81700000     -9.82100000      8.70900000
H    -11.71800000     -8.61400000      8.86100000
O     -9.69800000      8.04900000     12.93900000
H     -8.76500000      7.92000000     13.10900000
H     -9.88900000      7.46900000     12.20100000
O     -2.75900000     -6.60100000    -12.70400000
H     -2.13000000     -5.88800000    -12.82000000
H     -2.25400000     -7.30100000    -12.29100000
O     -7.57000000    -10.28000000     -0.02200000
H     -6.99900000    -10.80300000      0.54100000
H     -8.29000000    -10.01200000      0.54900000
O      7.70100000      9.34200000     10.69100000
H      8.31200000      9.87600000     10.18300000
H      7.70800000      9.73500000     11.56400000
O     -9.98700000    -14.18100000     -4.62000000
H    -10.22800000    -13.41800000     -5.14300000
H    -10.46100000    -14.90800000     -5.02300000
O     -7.26900000      2.39300000      1.95000000
H     -6.50700000      2.74600000      1.49100000
H     -8.02000000      2.77200000      1.49400000
O      6.46800000    -11.74900000      1.24100000
H      7.13400000    -11.49900000      0.60100000
H      6.96700000    -12.06300000      1.99600000
O      8.54900000      1.65800000     -1.49600000
H      8.48900000      2.18600000     -0.70000000
H      8.69800000      0.76600000     -1.18100000
O     15.93400000     -3.32800000     -0.68300000
H     15.47600000     -3.75600000      0.04100000
H     16.13000000     -4.03700000     -1.29500000
O     -5.28700000     16.42600000      5.29000000
H     -5.51400000     15.50000000      5.20000000
H     -5.27500000     16.75700000      4.39200000
O      5.43700000     -0.36300000     11.63800000
H      5.15800000     -0.38600000     12.55300000
H      6.29500000      0.06100000     11.66000000
O      8.39400000      9.60400000     -0.53400000
H      7.44700000      9.73300000     -0.59600000
H      8.72300000      9.82000000     -1.40600000
O      2.04400000     11.84800000     13.28000000
H      2.66900000     12.12300000     12.60800000
H      1.26500000     12.37800000     13.11200000
O     -6.88600000      7.83300000     12.65800000
H     -6.86600000      8.26000000     11.80200000
H     -6.22100000      7.14700000     12.59900000
O     -0.60000000     10.19500000      6.94700000
H     -0.02500000      9.44500000      7.09800000
H     -0.78400000     10.53600000      7.82200000
O     -5.08200000     14.76500000     -1.18600000
H     -4.26900000     14.78700000     -1.69000000
H     -5.64100000     14.15000000     -1.65900000
O      8.65300000      6.83100000     13.54500000
H      7.97200000      7.47700000     13.36000000
H      8.92400000      7.01800000     14.44400000
O     -6.20300000     11.17900000     -2.64000000
H     -6.89700000     11.79900000     -2.86400000
H     -5.50100000     11.37100000     -3.26100000
O     -2.63100000     14.13800000     -5.92800000
H     -2.92200000     14.98300000     -6.27000000
H     -3.18700000     13.49600000     -6.36900000
O     -0.50000000     12.28400000      5.00700000
H      0.40000000     12.59700000      4.91800000
H     -0.43200000     11.51500000      5.57300000
O     -6.08100000     -7.95100000     -4.92700000
H     -5.46200000     -8.20900000     -5.61000000
H     -6.88500000     -8.42300000     -5.14200000
O      1.54600000     -0.41700000     18.32200000
H      1.89500000     -1.17100000     17.84700000
H      1.62600000     -0.65700000     19.24500000
O      0.95200000     17.50200000      3.49800000
H      0.20100000     17.53400000      2.90600000
H      0.56700000     17.39000000      4.36700000
O     -5.26800000      6.77500000     16.45900000
H     -4.96100000      6.92900000     17.35300000
H     -4.47100000      6.60600000     15.95800000
O      7.23800000     14.16800000     -6.08300000
H      6.59100000     14.51600000     -5.47000000
H      6.71800000     13.74200000     -6.76400000
O      2.53000000     12.03200000    -11.65300000
H      2.52400000     12.12500000    -12.60500000
H      1.61100000     11.90800000    -11.41800000
O     -0.98100000      6.44300000     13.31200000
H     -0.59200000      5.60100000     13.07400000
H     -0.23300000      6.99900000     13.53200000
O      2.34600000     -8.69100000      6.05700000
H      1.69600000     -8.83200000      5.36800000
H      2.79700000     -7.88600000      5.80000000
O     -8.19900000      0.29700000      3.02900000
H     -7.67000000      0.93700000      2.55300000
H     -8.93600000      0.80200000      3.37200000
O     -1.09500000      1.38500000     17.80900000
H     -1.17100000      0.52200000     17.40200000
H     -1.36000000      1.24600000     18.71800000
O      2.00300000     -9.34500000     13.68000000
H      2.39600000    -10.17700000     13.94300000
H      2.53700000     -9.05100000     12.94200000
O      1.66700000      5.01200000    -13.65600000
H      1.39400000      4.31300000    -13.06300000
H      2.49700000      4.70600000    -14.02200000
O     10.16100000    -11.62900000      4.95100000
H      9.27300000    -11.74100000      5.29000000
H     10.40200000    -10.73700000      5.20000000
O      0.07100000      0.24900000    -11.42500000
H     -0.63000000      0.21300000    -12.07500000
H      0.19200000     -0.66100000    -11.15300000
O     -9.82200000     -9.36400000      0.89500000
H    -10.49600000     -9.57400000      1.54100000
H    -10.06200000     -8.49500000      0.57300000
O     -3.66400000     12.94400000      8.63600000
H     -3.52800000     12.08400000      8.23800000
H     -2.92800000     13.04700000      9.24000000
O    -11.86100000      6.33500000    -10.37900000
H    -11.46600000      6.15200000     -9.52700000
H    -12.72700000      5.93100000    -10.33400000
O     -5.74700000    -16.37500000     -1.16400000
H     -6.34800000    -15.93200000     -1.76200000
H     -5.61000000    -15.74700000     -0.45400000
O      5.71200000    -14.56900000      3.00800000
H      6.32500000    -15.07400000      3.54300000
H      5.28700000    -13.97500000      3.62700000
O    -11.64900000     -6.29000000     10.84700000
H    -10.71700000     -6.50900000     10.87100000
H    -11.96000000     -6.65600000     10.01900000
O      3.84700000    -13.81200000     -7.88300000
H      4.71300000    -14.19500000     -7.74300000
H      3.36800000    -14.00200000     -7.07600000
O      8.41100000      4.34900000     12.34300000
H      8.32100000      5.19000000     12.79100000
H      8.78100000      4.57200000     11.48800000
O     -6.67000000     11.68600000    -10.24300000
H     -6.97700000     11.60100000     -9.34000000
H     -7.24900000     12.34200000    -10.63200000
O     -8.41500000      7.61500000      4.30700000
H     -7.79800000      7.46500000      5.02300000
H     -8.15100000      8.45800000      3.93700000
O     -9.39600000      6.40400000     10.64400000
H    -10.17200000      6.42500000     10.08400000
H     -8.70500000      6.04900000     10.08400000
O    -10.81900000    -11.75400000     -1.03500000
H    -10.22700000    -11.46500000     -0.34100000
H    -11.69400000    -11.66400000     -0.65600000
O      1.58300000     -3.04900000    -16.10300000
H      0.67600000     -2.77500000    -16.23900000
H      1.51800000     -3.95700000    -15.80900000
O      2.83700000     16.10200000     -3.42500000
H      3.04100000     16.30700000     -2.51200000
H      2.87300000     16.94600000     -3.87400000
O    -11.79500000      6.81600000      9.63600000
H    -12.08900000      6.91200000      8.73000000
H    -12.45800000      7.27400000     10.15300000
O      0.13800000     -9.97200000      5.04700000
H     -0.04800000    -10.72600000      4.48700000
H     -0.53700000    -10.00500000      5.72500000
O     14.12200000     -6.60600000     -6.84300000
H     14.21100000     -7.50300000     -6.52200000
H     13.61300000     -6.15800000     -6.16700000
O     -0.56000000      4.82300000     -5.41300000
H     -0.97700000      5.16200000     -6.20500000
H      0.36600000      5.04400000     -5.51700000
O     -1.58600000     -4.50800000     -4.27900000
H     -1.34400000     -4.26500000     -5.17300000
H     -2.04700000     -5.34100000     -4.37400000
O     -3.38200000      0.31100000     10.15300000
H     -3.83400000      0.83400000      9.49200000
H     -2.71800000      0.90000000     10.51200000
O    -15.37500000     -4.34600000     -3.59600000
H    -14.66500000     -4.61800000     -3.01500000
H    -15.04300000     -3.56000000     -4.02900000
O     -3.93600000     12.20700000     -7.42300000
H     -3.51400000     12.18000000     -8.28200000
H     -3.68100000     11.38500000     -7.00400000
O      6.08400000     -5.15400000      1.12000000
H      6.04500000     -4.35700000      1.64800000
H      6.74400000     -4.96800000      0.45300000
O     12.10800000     -2.05100000    -13.91300000
H     11.89500000     -2.24900000    -13.00100000
H     11.65100000     -1.22900000    -14.09200000
O    -12.30800000     -8.74800000     -2.72200000
H    -11.36600000     -8.58000000     -2.73000000
H    -12.64400000     -8.26300000     -3.47600000
O     16.22700000      5.08800000     -3.36300000
H     16.50800000      4.90800000     -2.46600000
H     16.67900000      5.89900000     -3.59800000
O    -12.33500000      3.08000000     -6.44200000
H    -12.64400000      3.16900000     -5.54100000
H    -13.07700000      3.36200000     -6.97800000
O    -10.38100000      3.44900000     11.49300000
H     -9.94300000      2.73600000     11.95800000
H     -9.82200000      4.21100000     11.64200000
O     10.73000000      4.60900000     -3.64100000
H     11.42100000      3.94700000     -3.66300000
H     11.17200000      5.42500000     -3.87400000
O     -2.26800000      2.94200000     -4.45600000
H     -1.42000000      2.51400000     -4.33700000
H     -2.06100000      3.76400000     -4.90100000
O     -5.92300000    -13.89300000     -2.64900000
H     -6.78700000    -14.12400000     -2.30700000
H     -5.87300000    -12.94200000     -2.55200000
O      5.31500000      4.33400000    -10.38400000
H      5.00100000      4.52200000    -11.26800000
H      4.89400000      4.99400000     -9.83400000
O     10.52300000     -0.94100000      2.40200000
H     10.77100000     -0.88900000      1.47900000
H     10.26900000     -1.85500000      2.53100000
O     -5.50500000     12.16600000      5.52600000
H     -4.93700000     11.49600000      5.90700000
H     -4.92600000     12.68000000      4.96400000
O     -2.49000000     10.22700000    -10.60500000
H     -3.13600000     10.13700000    -11.30500000
H     -2.66900000      9.49200000    -10.01800000
O      1.16900000     11.09900000     -8.20600000
H      0.88100000     11.53600000     -7.40500000
H      2.08600000     11.35600000     -8.30200000
O      9.09400000     -6.19900000      1.59200000
H      8.71700000     -5.70300000      0.86500000
H      9.38500000     -7.02100000      1.19600000
O      5.64000000     -2.40900000      1.64900000
H      6.24000000     -1.66500000      1.70600000
H      5.40100000     -2.45400000      0.72400000
O     -4.22100000      0.77500000     15.52200000
H     -4.51400000      0.47000000     14.66400000
H     -3.42800000      0.26900000     15.69900000
O     10.74800000     -0.74100000     -0.36200000
H     10.56200000     -1.05400000     -1.24700000
H     10.85400000      0.20600000     -0.46000000
O     -3.12800000     -0.02600000     -5.38600000
H     -3.03100000      0.92100000     -5.29200000
H     -2.23200000     -0.35100000     -5.47800000
O      5.34400000    -11.12400000     -3.81400000
H      4.65100000    -11.49600000     -3.26800000
H      5.19500000    -10.17900000     -3.78100000
O     15.77800000      7.82000000     -1.24000000
H     15.10200000      7.79800000     -1.91800000
H     16.36200000      8.52900000     -1.50700000
O      4.60200000      8.19000000     14.25000000
H      4.85900000      8.42900000     13.35900000
H      4.82300000      8.95800000     14.77700000
O     -2.51100000      5.00100000    -11.78900000
H     -2.27100000      4.28000000    -11.20700000
H     -1.74000000      5.56800000    -11.79800000
O     -7.60600000     -8.01600000     -1.96600000
H     -7.77600000     -8.69100000     -1.30800000
H     -6.99400000     -8.42700000     -2.57700000
O      8.78800000      5.13400000      9.17700000
H      8.64400000      5.84200000      8.54900000
H      8.75100000      4.33600000      8.65100000
O    -11.70500000      2.13900000     -3.23800000
H    -11.45500000      3.06200000     -3.21400000
H    -10.93200000      1.67300000     -2.92000000
O     -0.16700000    -13.92600000      5.29200000
H     -0.09000000    -13.22000000      5.93400000
H     -0.99700000    -14.35300000      5.50400000
O      4.47800000    -15.70400000      5.73600000
H      4.64400000    -14.78800000      5.51600000
H      3.62900000    -15.89700000      5.33700000
O      5.58800000     -8.40300000     -1.15400000
H      5.29900000     -9.05200000     -0.51300000
H      4.78900000     -7.93500000     -1.39800000
O     -3.02800000      5.66300000    -16.92400000
H     -3.62600000      5.44100000    -16.21000000
H     -3.50700000      6.30900000    -17.44500000
O      4.79600000     14.63900000     -4.87500000
H      4.21500000     14.98300000     -4.19700000
H      4.25900000     14.62500000     -5.66700000
O      3.87200000      9.47200000      3.37800000
H      3.99700000     10.20500000      2.77600000
H      4.21900000      9.78600000      4.21300000
O      1.68800000    -11.86400000     10.34500000
H      2.48900000    -12.35900000     10.51600000
H      1.93700000    -11.22800000      9.67500000
O      2.11100000    -14.95500000      4.63400000
H      1.17600000    -14.88800000      4.82800000
H      2.21300000    -14.51400000      3.79000000
O      1.47300000    -10.92300000    -11.14600000
H      1.27400000    -11.85400000    -11.24700000
H      1.29400000    -10.54500000    -12.00700000
O    -10.18600000      9.29700000     -3.15100000
H    -10.72200000      8.72600000     -2.60000000
H     -9.28400000      9.04600000     -2.95100000
O      3.04600000     -2.69000000     17.02100000
H      3.94700000     -2.79000000     16.71500000
H      2.84000000     -3.52800000     17.43600000
O     -7.24100000     11.84400000     11.57800000
H     -6.62200000     12.46100000     11.18900000
H     -7.00000000     10.99500000     11.20600000
O      0.76600000      8.26000000     -9.09900000
H      0.61300000      7.47800000     -8.56700000
H      1.02600000      8.93100000     -8.46900000
O     -3.05700000     -9.93600000    -11.26700000
H     -3.18200000    -10.71900000    -11.80300000
H     -2.40100000     -9.42400000    -11.74000000
O     -9.89100000     -6.51300000      0.45700000
H     -9.54500000     -6.08700000     -0.32700000
H    -10.60400000     -5.94200000      0.74400000
O     -2.41200000      3.65500000      6.37200000
H     -2.65400000      3.50600000      5.45800000
H     -2.03800000      4.53600000      6.38000000
O     11.84800000      8.05400000     -0.96400000
H     10.97200000      7.66900000     -0.93700000
H     12.38200000      7.47300000     -0.42300000
O     10.03600000      8.18700000     -8.33900000
H     10.73200000      8.76200000     -8.02100000
H     10.15800000      7.37100000     -7.85300000
O      4.90600000      3.20300000      6.15700000
H      5.39700000      4.00600000      6.32900000
H      4.35600000      3.41500000      5.40300000
O      3.66200000     11.88100000     -8.24100000
H      4.03900000     11.84800000     -9.12000000
H      4.19400000     12.52900000     -7.77800000
O     10.01900000     -4.55000000     -8.88300000
H      9.59700000     -4.00400000     -9.54700000
H      9.29200000     -4.94400000     -8.40100000
O      4.88600000      6.98600000      7.60200000
H      5.32300000      6.78500000      6.77500000
H      5.20500000      7.85700000      7.83800000
O     16.95600000      5.66100000      3.31100000
H     17.21400000      6.26200000      4.01100000
H     16.17600000      5.22100000      3.64900000
O     -4.99400000      0.64400000     12.96200000
H     -4.80800000      1.09700000     12.14000000
H     -5.12100000     -0.27000000     12.70900000
O     11.79800000    -13.03100000      2.50400000
H     11.66300000    -13.32500000      3.40500000
H     12.36200000    -13.70000000      2.11600000
O      9.66100000      6.20700000     -1.55100000
H      9.56300000      5.63700000     -0.78900000
H      9.76700000      5.60600000     -2.28800000
O    -16.89500000     -1.83200000     -1.52800000
H    -16.67800000     -2.41300000     -2.25800000
H    -16.37500000     -2.16400000     -0.79600000
O     -7.39600000    -14.93200000     -7.00000000
H     -7.95000000    -14.49700000     -7.64900000
H     -6.53400000    -14.53300000     -7.11600000
O    -13.06300000     -8.16100000      7.87000000
H    -12.90600000     -7.31400000      7.45200000
H    -12.82600000     -8.80500000      7.20400000
O     -0.11100000     13.22800000     -6.63700000
H     -1.03400000     13.42500000     -6.47800000
H      0.34900000     13.61700000     -5.89300000
O     -1.68100000     12.80900000     -1.42400000
H     -2.38200000     13.25400000     -1.90100000
H     -1.39500000     13.44600000     -0.76900000
O     -0.53800000      7.03300000    -11.07500000
H      0.10600000      7.11200000    -11.77900000
H     -0.24300000      7.65400000    -10.40900000
O      0.17800000      2.13200000      6.45000000
H      0.89200000      2.19700000      7.08400000
H     -0.49500000      2.72300000      6.78700000
O     -5.11000000      1.80300000     -9.28400000
H     -4.19500000      1.52400000     -9.30000000
H     -5.16700000      2.39700000     -8.53600000
O    -14.08700000     -8.27400000      1.40100000
H    -14.02300000     -8.80500000      0.60700000
H    -14.20700000     -7.38000000      1.08200000
O     10.54200000      2.80400000     12.75200000
H      9.73900000      3.32500000     12.72200000
H     10.93200000      2.91600000     11.88500000
O      0.82200000     12.85100000     10.73600000
H      0.09800000     13.34800000     11.11600000
H      1.43600000     13.51800000     10.42900000
O    -14.71100000     -5.64700000      0.39800000
H    -15.56600000     -5.28300000      0.63000000
H    -14.37200000     -5.05300000     -0.27200000
O     -4.04400000      7.07400000      4.70900000
H     -4.72600000      7.72300000      4.88000000
H     -3.38400000      7.23500000      5.38400000
O      9.54500000     -5.73100000      7.98400000
H      8.96300000     -5.84500000      8.73600000
H      9.06300000     -6.11100000      7.24900000
O     18.32700000      1.38200000     -3.61200000
H     17.58100000      1.74600000     -3.13600000
H     18.76700000      2.14500000     -3.98800000
O      8.79000000     16.12400000     -1.64500000
H      7.89200000     15.86100000     -1.84600000
H      8.82000000     17.05600000     -1.85900000
O      9.99000000     13.69700000     -0.12700000
H     10.67700000     14.09500000      0.40800000
H      9.45800000     14.43600000     -0.42200000
O    -10.21700000      1.65600000     15.43600000
H     -9.33500000      1.97200000     15.24300000
H    -10.66200000      2.40800000     15.82700000
O    -12.99600000     -4.90300000    -12.44200000
H    -12.12000000     -4.72300000    -12.10000000
H    -13.58900000     -4.51100000    -11.80000000
O    -10.66400000      0.43500000      9.56500000
H     -9.86800000      0.15200000      9.11500000
H    -10.41000000      1.24000000     10.01700000
O     -7.27900000     -7.04200000    -10.26800000
H     -6.78000000     -7.85700000    -10.31500000
H     -7.18400000     -6.75500000     -9.36000000
O     -8.30000000      0.84400000      6.01200000
H     -8.29100000      0.39300000      5.16700000
H     -8.05500000      0.17100000      6.64600000
O      1.63000000     -1.58600000     -5.71100000
H      2.10900000     -0.76400000     -5.60600000
H      1.43800000     -1.63300000     -6.64800000
O      2.41900000     -7.35800000      9.57500000
H      2.53300000     -6.74700000      8.84700000
H      2.93300000     -6.97900000     10.28800000
O      8.62700000     -7.73500000      6.25400000
H      8.98100000     -8.18800000      5.48800000
H      7.70700000     -7.58300000      6.03800000
O    -10.43200000      2.04400000      3.60400000
H    -10.37900000      2.94000000      3.93800000
H    -10.89800000      1.56200000      4.28800000
O      9.41200000     -2.78400000      6.68300000
H      9.54000000     -1.98400000      6.17200000
H     10.29800000     -3.08000000      6.88900000
O      6.52400000      4.97800000     -3.11100000
H      6.45800000      4.07500000     -2.79800000
H      6.64600000      5.49800000     -2.31600000
O      5.17200000      1.95600000      2.26400000
H      5.16800000      1.68500000      1.34600000
H      4.96500000      1.15900000      2.75100000
O     -6.40300000    -15.68600000      4.76900000
H     -7.19300000    -15.39500000      4.31400000
H     -6.63900000    -15.66500000      5.69700000
O     -9.96600000      9.20200000    -10.18500000
H    -10.11000000      9.08100000     -9.24700000
H     -9.02100000      9.09500000    -10.29800000
O     -2.89400000     -6.33500000      8.20600000
H     -3.45800000     -5.66300000      7.82300000
H     -2.08700000     -6.29100000      7.69300000
O    -14.12700000     -9.90100000     -1.04700000
H    -14.16900000    -10.73200000     -1.52000000
H    -13.44700000     -9.40200000     -1.49900000
O      7.11600000    -14.89900000      0.73200000
H      7.79000000    -14.24400000      0.91100000
H      6.54000000    -14.86600000      1.49600000
O      2.08200000      4.47600000     -5.06900000
H      2.91300000      4.94400000     -5.15900000
H      1.99600000      3.98200000     -5.88400000
O      1.26800000     -1.17900000     -8.43200000
H      1.95200000     -0.73800000     -8.93700000
H      0.79800000     -1.70700000     -9.07700000
O    -11.57700000     11.18000000      1.13500000
H    -12.00400000     11.81200000      1.71200000
H    -12.11200000     11.18000000      0.34100000
O    -10.85700000     -3.71500000    -11.25100000
H    -11.14600000     -3.90400000    -10.35800000
H     -9.99400000     -3.31400000    -11.14300000
O     -3.88700000      2.70000000    -13.62900000
H     -3.24400000      3.39800000    -13.75400000
H     -4.30400000      2.60200000    -14.48600000
O     14.96700000      0.91700000      2.63800000
H     14.21100000      1.49900000      2.56200000
H     14.62200000      0.04800000      2.43500000
O      7.81600000    -10.46100000     10.37200000
H      7.81900000     -9.56100000     10.69700000
H      8.24700000    -10.40900000      9.51900000
O    -13.83000000      1.42400000      2.86500000
H    -12.93000000      1.10600000      2.80400000
H    -14.26400000      0.80500000      3.45200000
O     -0.80900000     -0.58700000     -6.48100000
H     -0.33500000     -1.25500000     -5.98500000
H     -0.27300000     -0.44200000     -7.26100000
O     -3.51900000     12.81100000     -3.51100000
H     -3.42500000     13.33500000     -4.30700000
H     -3.14000000     11.96200000     -3.73800000
O     14.15400000     -1.13800000     -1.54000000
H     14.17600000     -2.09500000     -1.57600000
H     15.03700000     -0.86800000     -1.79200000
O      4.71200000    -12.32700000    -10.53300000
H      5.27100000    -13.03600000    -10.85000000
H      4.37700000    -12.64400000     -9.69400000
O     13.05000000     -3.76200000      1.36900000
H     12.60100000     -3.94100000      2.19500000
H     13.75100000     -4.41200000      1.33200000
O      5.93800000      1.26400000     -2.69300000
H      6.18300000      1.28700000     -3.61800000
H      6.74700000      1.47100000     -2.22500000
O     -4.21200000     -5.81900000     -1.62700000
H     -3.74500000     -6.65300000     -1.57600000
H     -4.23600000     -5.50200000     -0.72400000
O      6.48000000      7.30700000    -15.05100000
H      5.62200000      7.42700000    -15.45800000
H      6.46300000      7.87800000    -14.28300000
O     13.30000000      8.85800000      5.26700000
H     12.79800000      9.03200000      4.47100000
H     14.13800000      9.29800000      5.12300000
O     -3.69300000     -3.72700000     16.26700000
H     -2.92800000     -3.86000000     15.70700000
H     -3.49900000     -2.92400000     16.75100000
O     -1.50300000     -6.32900000    -16.73900000
H     -1.66800000     -7.08800000    -16.18000000
H     -2.37500000     -6.00500000    -16.96600000
O      3.78400000     -5.97000000     -0.37100000
H      3.15100000     -5.25800000     -0.45900000
H      4.58100000     -5.54500000     -0.05600000
O      1.56900000     -3.30600000      5.48500000
H      2.05500000     -3.34100000      4.66200000
H      2.05000000     -2.67500000      6.02100000
O     -6.99900000      9.31200000     10.31400000
H     -6.56400000      9.30500000      9.46100000
H     -7.92900000      9.40700000     10.10700000
O     -9.88600000     14.94600000      4.60500000
H    -10.27100000     14.81100000      5.47100000
H     -8.94500000     14.83800000      4.74200000
O     15.88200000     -1.01000000      5.28300000
H     16.63400000     -1.55800000      5.50800000
H     16.23500000     -0.35500000      4.68100000
O     -7.37200000    -13.81900000      7.40900000
H     -6.62200000    -13.26900000      7.63700000
H     -6.99600000    -14.68600000      7.25800000
O     13.74800000     -0.91800000      1.18000000
H     13.55600000     -0.80200000      0.25000000
H     13.47700000     -1.81600000      1.37000000
O    -11.79700000    -10.14100000      6.54300000
H    -11.02000000    -10.69600000      6.60900000
H    -12.48400000    -10.63800000      6.98900000
O     -1.21900000    -13.88300000     -4.54000000
H     -0.74100000    -14.55000000     -5.03300000
H     -2.13600000    -14.02500000     -4.77200000
O     -0.39800000     16.51600000      6.01800000
H     -0.67500000     15.60100000      6.06300000
H     -1.21100000     17.00600000      5.89100000
O     -2.05600000      2.85700000     -9.98600000
H     -1.23500000      2.78400000    -10.47300000
H     -2.27600000      1.95600000     -9.75000000
O     -1.56900000     -7.01800000     15.82600000
H     -1.59200000     -7.28900000     14.90800000
H     -2.48800000     -6.89900000     16.06400000
O      9.29300000      8.16400000    -11.12400000
H      9.39500000      7.97900000    -10.19000000
H      9.84900000      8.92800000    -11.27900000
O    -14.29000000     -8.80100000      4.17600000
H    -14.40300000     -8.95000000      3.23700000
H    -15.07700000     -8.32500000      4.44000000
O      8.98100000    -12.45200000     -4.05500000
H      8.98500000    -12.20300000     -4.98000000
H      8.67000000    -13.35700000     -4.05300000
O     13.69400000      6.58200000     -5.36700000
H     14.61300000      6.33100000     -5.46600000
H     13.56600000      6.65300000     -4.42100000
O     -4.12600000     -8.35400000     -7.00500000
H     -3.88800000     -7.76200000     -7.71800000
H     -3.73100000     -9.19200000     -7.24700000
O     11.62200000     -7.23500000      6.56900000
H     10.66900000     -7.15200000      6.61900000
H     11.87200000     -7.62100000      7.40900000
O      1.91200000    -16.21000000     -6.53700000
H      1.32100000    -15.92100000     -7.23200000
H      1.36900000    -16.22300000     -5.74900000
O     -9.52400000      9.18100000      9.23000000
H     -9.68400000      8.83500000      8.35200000
H     -9.86500000      8.50800000      9.81900000
O     -6.33900000     15.91700000      0.97800000
H     -7.20100000     15.50500000      0.93000000
H     -5.94500000     15.74900000      0.12200000
O    -13.30100000      3.69000000      0.82500000
H    -13.63300000      3.28800000      0.02300000
H    -12.87000000      2.97400000      1.29200000
O    -10.30400000     12.12400000     -2.56600000
H    -11.06500000     12.35800000     -3.09800000
H    -10.32500000     11.16800000     -2.52500000
O     -4.28200000     -8.63400000      1.09300000
H     -4.80500000     -7.83900000      1.19600000
H     -3.69000000     -8.43800000      0.36700000
O      4.87100000     -4.37400000      6.59700000
H      5.67800000     -4.02500000      6.21700000
H      4.76300000     -5.23000000      6.18300000
O     -8.00300000     -0.02900000      8.54900000
H     -7.42200000     -0.68200000      8.93900000
H     -7.91100000      0.74000000      9.11000000
O      8.25300000     -4.71500000     -0.52100000
H      8.91300000     -5.06000000     -1.12300000
H      8.52700000     -3.81200000     -0.35700000
O     -6.35000000     -2.67300000      8.23300000
H     -6.31300000     -2.33700000      7.33800000
H     -5.52100000     -3.13600000      8.35000000
O    -10.03600000     -0.99200000     -7.27400000
H     -9.56200000     -1.11600000     -6.45100000
H    -10.11500000     -0.04300000     -7.36400000
O      3.94000000     11.76100000      8.57500000
H      3.66500000     12.21600000      9.37100000
H      3.37900000     10.98600000      8.53600000
O      5.99600000     15.61700000     -2.20900000
H      5.72100000     15.40600000     -3.10100000
H      6.26000000     14.77600000     -1.83500000
O     -4.10100000     -4.19200000      6.82500000
H     -4.32900000     -4.14900000      5.89700000
H     -3.68800000     -3.34800000      7.01000000
O     -0.86600000     14.19400000      0.90600000
H     -1.37700000     13.61600000      1.47200000
H     -1.35600000     15.01700000      0.89800000
O    -10.60700000     -1.05100000     -0.08600000
H    -11.03800000     -1.60100000      0.56800000
H     -9.68600000     -1.30600000     -0.04300000
O      5.16100000      1.55200000    -10.69900000
H      5.24100000      2.39800000    -10.25800000
H      6.02200000      1.40200000    -11.08800000
O      9.72200000      2.82300000    -14.79700000
H      9.34800000      3.08100000    -15.63900000
H      9.31100000      3.41100000    -14.16300000
O     10.52500000     -0.39600000      5.12000000
H     10.64600000     -0.67600000      4.21300000
H     11.40500000     -0.41400000      5.49600000
O     -9.17900000      6.88800000    -12.05900000
H     -8.47800000      6.33400000    -11.71700000
H     -9.96700000      6.58300000    -11.60900000
O      4.19800000    -13.63600000     11.36800000
H      4.72400000    -13.13000000     10.74800000
H      4.52200000    -13.37000000     12.22900000
O     -8.71500000    -10.34700000     -7.41600000
H     -7.88400000    -10.34900000     -7.89200000
H     -9.01900000     -9.44100000     -7.47100000
O      5.54400000     16.81600000      5.08700000
H      4.80200000     16.25000000      4.87200000
H      5.22000000     17.37800000      5.79100000
O     12.74500000    -11.60100000     -1.33700000
H     13.41900000    -11.42500000     -1.99400000
H     12.17300000    -12.24800000     -1.74800000
O      7.34100000     -0.22200000      1.53800000
H      7.86000000      0.03300000      2.30100000
H      7.21400000      0.59200000      1.05100000
O      2.77100000      5.40500000      7.91500000
H      2.86100000      4.87100000      8.70400000
H      3.64700000      5.76100000      7.76600000
O      5.46000000     -8.83700000     14.41600000
H      6.39900000     -8.93700000     14.25800000
H      5.24500000     -9.53800000     15.03200000
O      3.90800000     -1.56700000    -15.61400000
H      4.20700000     -1.72900000    -14.71900000
H      3.29100000     -2.27700000    -15.79200000
O      4.08800000      0.25500000      9.02000000
H      4.38300000      0.41800000      9.91600000
H      4.55700000     -0.53500000      8.75300000
O     -5.47500000     -7.10500000      3.96100000
H     -6.23100000     -6.65900000      3.58000000
H     -4.82600000     -6.41200000      4.08500000
O     -4.39400000      4.32500000      8.75100000
H     -3.66300000      4.10400000      8.17400000
H     -4.81300000      5.07500000      8.33000000
O     -5.38000000    -13.21500000      9.82200000
H     -5.10100000    -13.62900000     10.63900000
H     -5.76300000    -12.38100000     10.09400000
O      2.99500000      5.38000000     12.07100000
H      3.66200000      5.82300000     11.54700000
H      3.44800000      4.62500000     12.44700000
O      2.72200000      0.84700000    -17.00200000
H      3.06600000      0.02900000    -16.64300000
H      3.25600000      1.53000000    -16.59500000
O     -1.63700000      6.21700000     10.67200000
H     -2.48500000      6.64600000     10.55600000
H     -1.42300000      6.35500000     11.59500000
O      4.12100000     -9.83600000      4.18000000
H      3.83600000     -9.69300000      5.08300000
H      3.47200000    -10.44000000      3.81700000
O    -16.27200000     -6.63400000      5.16200000
H    -16.68400000     -6.76000000      6.01700000
H    -15.86900000     -5.76700000      5.21600000
O     16.90200000      2.32500000      4.84000000
H     16.22800000      1.83200000      4.37100000
H     16.42200000      2.80200000      5.51700000
O     12.02400000      2.87100000     10.22900000
H     12.66000000      3.47700000     10.61000000
H     11.80200000      3.25900000      9.38200000
O     -5.28700000    -11.68300000     -5.81500000
H     -5.89100000    -11.34300000     -5.15500000
H     -4.76900000    -12.34000000     -5.35100000
O      9.96800000     -0.06900000     12.42700000
H     10.03400000      0.02100000     11.47600000
H     10.12600000      0.81300000     12.76300000
O     11.19900000      1.63500000     -2.88400000
H     10.77400000      1.43700000     -3.71800000
H     10.50100000      2.00500000     -2.34200000
O    -16.07800000     -0.37200000      3.46500000
H    -16.22500000      0.19200000      4.22500000
H    -16.63200000      0.00100000      2.77900000
O     -6.69400000     -1.87200000     15.12800000
H     -5.79700000     -2.19900000     15.05500000
H     -6.77000000     -1.58200000     16.03700000
O     -6.94100000     -2.83200000     -2.88600000
H     -6.59100000     -3.64100000     -3.25800000
H     -6.18000000     -2.25700000     -2.80500000
O    -12.01800000     -2.19500000      2.28900000
H    -11.80900000     -1.62000000      3.02500000
H    -12.88900000     -2.53800000      2.49300000
O     -9.31800000      7.01300000     -5.25900000
H     -9.40400000      7.79700000     -4.71500000
H     -8.82400000      6.39900000     -4.71600000
O     -4.56300000      2.16800000    -16.24100000
H     -5.48700000      2.29200000    -16.45900000
H     -4.21500000      1.64300000    -16.96200000
O     -2.60900000      0.33900000     -8.83300000
H     -3.01000000     -0.50200000     -9.05200000
H     -2.26900000      0.21800000     -7.94700000
O      7.77700000    -12.10600000      6.27600000
H      7.92600000    -11.29400000      6.76000000
H      7.01600000    -12.50200000      6.70200000
O     -0.53400000      6.20300000    -15.75800000
H     -1.38300000      6.19100000    -16.20100000
H      0.08700000      5.90700000    -16.42300000
O     -6.13800000      8.98000000      1.84700000
H     -6.53000000      9.17200000      0.99500000
H     -5.24300000      8.71000000      1.64300000
O     15.07500000      3.74200000      6.89200000
H     15.84400000      3.54400000      7.42700000
H     14.63000000      4.44700000      7.36200000
O      1.30600000      7.96700000     -2.89600000
H      1.04000000      8.26200000     -2.02500000
H      1.76800000      7.14400000     -2.74000000
O    -13.37600000     -4.35900000     -1.79800000
H    -13.16900000     -3.43600000     -1.64700000
H    -12.61100000     -4.70400000     -2.25900000
O     -5.29900000     -4.54100000    -15.54600000
H     -6.11300000     -4.13900000    -15.24200000
H     -5.31400000     -5.42300000    -15.17400000
O      4.36700000     12.90100000     -2.37800000
H      4.45000000     13.11600000     -3.30700000
H      3.53000000     13.28600000     -2.11700000
O      7.18500000     -3.72700000      5.42500000
H      7.97100000     -3.45700000      5.90000000
H      7.51200000     -4.28100000      4.71600000
O    -11.72400000      1.06700000      1.18000000
H    -11.35700000      0.33700000      0.68200000
H    -10.96300000      1.58700000      1.43900000
O     -4.59700000      6.11600000     13.21700000
H     -4.28700000      5.21600000     13.11600000
H     -4.18200000      6.42400000     14.02200000
O      7.27500000     12.11600000      5.87800000
H      7.85000000     12.82800000      5.59700000
H      7.34700000     12.11200000      6.83200000
O      4.70000000     -6.09200000     14.69900000
H      4.84300000     -7.03700000     14.63900000
H      5.24500000     -5.72400000     14.00400000
O     -0.25700000      4.43000000      8.94500000
H     -0.92800000      4.82600000      9.50100000
H      0.52000000      4.97200000      9.08400000
O     -5.35600000     -9.07800000    -10.37400000
H     -5.55600000     -9.86300000     -9.86500000
H     -4.42800000     -9.16500000    -10.59300000
O     -0.56300000      5.01400000     -2.52800000
H      0.36100000      4.89800000     -2.31100000
H     -0.58300000      5.03800000     -3.48500000
O      2.24900000      6.06600000     -7.98600000
H      1.87600000      5.34000000     -8.48500000
H      3.18300000      6.04600000     -8.19600000
O      0.42400000     -7.16300000      4.41900000
H     -0.18800000     -6.57200000      4.85700000
H      0.01600000     -8.02600000      4.48800000
O      0.71300000      9.33800000     12.78900000
H      1.24400000     10.10300000     12.56700000
H      1.34700000      8.68500000     13.08800000
O    -15.90900000      6.24200000      2.74000000
H    -16.75300000      6.43800000      2.33200000
H    -16.02800000      6.47800000      3.66000000
O     -7.78800000      1.98000000     -0.91900000
H     -7.03500000      2.51800000     -0.67200000
H     -8.53500000      2.57700000     -0.87200000
O     -7.10100000     -2.46200000     10.99100000
H     -6.65500000     -3.20600000     11.39500000
H     -6.86800000     -2.51700000     10.06400000
O      4.35000000      2.71900000     12.14700000
H      4.04800000      2.67900000     13.05400000
H      4.94400000      1.97300000     12.05900000
O    -10.42300000     -1.53700000     -3.55600000
H    -11.11800000     -0.88200000     -3.62800000
H     -9.62500000     -1.02600000     -3.42200000
O    -14.11800000      1.89300000      7.23800000
H    -14.04700000      2.84500000      7.17100000
H    -13.24300000      1.57200000      7.02000000
O    -11.64600000     -9.52900000     -8.96100000
H    -10.98100000     -8.95400000     -8.58300000
H    -12.47900000     -9.12800000     -8.71100000
O      2.20600000      3.19900000      4.30400000
H      1.42800000      3.03200000      4.83600000
H      2.72600000      2.39900000      4.38200000
O      5.66600000     -4.86800000     -3.82300000
H      5.49000000     -4.03800000     -3.38000000
H      4.84800000     -5.36000000     -3.74200000
O     -5.11200000     -1.94600000     -0.08300000
H     -4.69900000     -2.63000000     -0.61000000
H     -4.54000000     -1.85100000      0.67800000
O      2.21000000     -2.63200000     14.56400000
H      1.72100000     -3.45400000     14.52000000
H      2.44500000     -2.54300000     15.48700000
O     15.37100000     -5.47100000      5.75700000
H     15.85600000     -5.59400000      4.94100000
H     14.53700000     -5.08900000      5.48500000
O      1.67500000     -5.29200000     -9.07300000
H      2.24500000     -5.24600000     -8.30600000
H      2.26800000     -5.47400000     -9.80200000
O     -1.50000000    -17.11900000      2.51100000
H     -2.40500000    -17.11400000      2.82500000
H     -1.12400000    -16.30900000      2.85500000
O     11.54000000      6.37000000      6.50100000
H     11.98400000      7.05500000      6.00100000
H     10.62200000      6.43900000      6.24000000
O    -13.08000000     -7.46500000     -4.84500000
H    -12.52000000     -7.75900000     -5.56400000
H    -13.71100000     -6.87600000     -5.25800000
O     -0.73000000      8.94600000     10.58800000
H     -0.28400000      9.17900000     11.40200000
H     -0.66700000      7.99200000     10.54400000
O    -14.42400000      4.80300000      5.74800000
H    -15.25200000      5.19200000      6.03000000
H    -14.66300000      4.23600000      5.01500000
O     -7.29900000      0.54900000     -8.40200000
H     -7.71000000      0.70100000     -9.25300000
H     -6.38800000      0.81500000     -8.52500000
O      7.97800000     -1.51900000      8.93800000
H      8.22400000     -1.95700000      8.12300000
H      7.02100000     -1.50900000      8.92500000
O      7.42300000      9.16700000     -5.73800000
H      6.54100000      9.01000000     -6.07400000
H      7.55400000      8.48400000     -5.08000000
O      3.11600000     -1.44600000      6.62200000
H      3.28500000     -1.37000000      7.56100000
H      3.87200000     -1.92300000      6.28100000
O     13.19800000      6.95700000      2.24200000
H     13.62300000      6.43200000      2.92000000
H     13.83300000      7.64300000      2.03700000
O     -1.72200000     -9.66900000     10.42800000
H     -2.38000000    -10.11100000     10.96500000
H     -1.09700000    -10.35700000     10.20100000
O     -9.80200000     -3.00600000      8.91400000
H    -10.42300000     -2.28000000      8.85400000
H     -9.68300000     -3.14300000      9.85400000
O     -6.04400000     -3.20700000    -10.45700000
H     -5.20700000     -2.88400000    -10.12200000
H     -6.58800000     -3.31700000     -9.67700000
O     10.54700000     -8.31300000      1.08400000
H      9.81500000     -8.43900000      0.48000000
H     11.19400000     -8.96400000      0.81600000
O     -2.89300000      3.38500000      3.65100000
H     -2.95300000      2.50600000      3.27700000
H     -3.77800000      3.74100000      3.56800000
O     -2.98800000     -6.80000000     -4.56900000
H     -3.25900000     -7.42800000     -5.23900000
H     -2.20200000     -7.18600000     -4.18300000
O      1.29600000      5.48000000      5.24400000
H      1.77700000      5.42600000      6.07000000
H      1.73200000      4.85000000      4.67100000
O      2.02200000    -10.95700000     -4.99900000
H      1.21300000    -11.27300000     -5.40200000
H      2.25200000    -11.63200000     -4.36000000
O     -7.26200000     10.34800000      7.52600000
H     -6.74400000     11.14400000      7.40600000
H     -8.15800000     10.66100000      7.64600000
O    -10.43800000     -4.32300000    -13.85800000
H    -10.61400000     -3.83100000    -13.05600000
H    -11.15000000     -4.07900000    -14.45000000
O     -7.71600000      7.80500000     -0.27400000
H     -7.69600000      8.40000000     -1.02300000
H     -8.53500000      8.01400000      0.17600000
O      4.84900000      9.10500000     -8.59000000
H      4.66500000      9.98800000     -8.27100000
H      4.80000000      9.17900000     -9.54300000
O      7.86300000     -2.68200000    -13.05200000
H      7.84200000     -3.02500000    -13.94600000
H      7.28800000     -1.91600000    -13.07700000
O     -4.52200000     -1.92300000    -16.82200000
H     -4.81300000     -1.60500000    -15.96700000
H     -4.69000000     -2.86500000    -16.79700000
O     -0.67100000     -1.98900000     11.24700000
H     -1.08100000     -2.68400000     10.73200000
H     -0.83600000     -1.19000000     10.74600000
O      4.78900000     13.91000000      6.28200000
H      5.46900000     13.44700000      5.79300000
H      4.21800000     13.21800000      6.61300000
O     10.09600000      2.32400000      6.19000000
H     10.08200000      1.38100000      6.02600000
H      9.19200000      2.54100000      6.41600000
O      2.34900000    -11.66000000      3.18600000
H      1.40400000    -11.70400000      3.33000000
H      2.56500000    -12.48700000      2.75600000
O      8.16300000     -8.69900000    -14.31600000
H      7.90000000     -8.85100000    -15.22400000
H      7.70400000     -7.89800000    -14.06500000
O    -13.62900000      7.72100000      7.33700000
H    -13.51600000      8.57200000      7.76100000
H    -14.57600000      7.62300000      7.24300000
O      9.33000000     -8.75200000      3.66600000
H      9.40600000     -8.40600000      2.77700000
H      8.44900000     -9.12600000      3.70300000
O    -11.71100000     -8.87300000      2.85400000
H    -12.54100000     -8.59800000      2.46500000
H    -11.36700000     -8.08200000      3.26900000
O     -8.37700000     -5.40400000     -1.72000000
H     -7.78800000     -4.75600000     -2.10600000
H     -7.87000000     -6.21700000     -1.71800000
O     10.80700000     10.63700000     -4.94500000
H     10.34400000     11.16600000     -5.59500000
H     10.95600000     11.23400000     -4.21200000
O     10.00800000      2.75800000     -6.71700000
H      9.84500000      3.30200000     -7.48800000
H     10.86400000      3.04400000     -6.39800000
O    -12.03100000      7.75800000     -2.01700000
H    -12.97300000      7.73300000     -2.18500000
H    -11.93100000      7.35500000     -1.15400000
O      5.49800000     -3.03000000     15.99200000
H      5.84100000     -2.26700000     16.45800000
H      6.19300000     -3.68400000     16.05800000
O      7.19400000      0.77000000    -13.66800000
H      7.54200000      1.11300000    -12.84400000
H      6.76500000      1.52100000    -14.07800000
O     -3.39800000      9.71400000     -6.72200000
H     -2.73800000      9.08200000     -7.00700000
H     -4.12700000      9.17700000     -6.41300000
O    -11.91000000    -12.24900000      1.36700000
H    -12.05000000    -11.69900000      2.13800000
H    -12.75400000    -12.67600000      1.22100000
O      0.27900000      2.83700000    -16.99100000
H      0.57600000      3.73200000    -17.15700000
H      1.06700000      2.37200000    -16.70900000
O     -9.00600000      5.37000000      1.91200000
H     -9.35000000      5.35100000      2.80500000
H     -8.72000000      6.27500000      1.78400000
O      2.60900000     -4.43200000      8.09800000
H      3.36700000     -4.42800000      7.51200000
H      1.87300000     -4.18100000      7.53900000
O     -1.08500000     -4.13300000    -12.73500000
H     -0.74400000     -3.31500000    -13.09600000
H     -1.95300000     -3.90500000    -12.40300000
O     -8.56500000      4.10300000    -14.51400000
H     -8.70400000      3.45000000    -13.82800000
H     -8.64300000      4.94400000    -14.06400000
O     -7.23100000      8.91600000    -10.25100000
H     -6.78000000      8.20600000    -10.70700000
H     -6.83500000      9.71400000    -10.60100000
O     -3.76200000     -4.80000000      1.18600000
H     -3.50700000     -3.87900000      1.12900000
H     -3.06300000     -5.21100000      1.69500000
O     -4.94600000     15.73200000     -6.77400000
H     -5.11600000     16.53500000     -6.28200000
H     -4.35100000     16.00100000     -7.47400000
O      9.48200000     -4.65000000     11.68100000
H     10.17900000     -5.24200000     11.96500000
H      9.88600000     -3.78200000     11.69400000
O     -9.53100000     11.90900000      8.87200000
H     -8.62800000     12.19300000      9.01200000
H     -9.51800000     10.97000000      9.05500000
O      6.74300000    -12.31700000     -6.22900000
H      6.01200000    -11.72400000     -6.40400000
H      6.50700000    -12.75100000     -5.40900000
O     -1.96700000    -13.34800000    -11.44900000
H     -2.38700000    -13.01100000    -12.24100000
H     -1.03100000    -13.32900000    -11.64800000
O     11.52000000     -4.09200000      7.81100000
H     11.04700000     -4.91000000      7.65600000
H     11.17100000     -3.76800000      8.64200000
O      6.55600000     12.58000000     -8.34700000
H      6.78700000     13.11800000     -9.10500000
H      6.94500000     11.72600000     -8.53200000
O      6.86400000      6.07400000     -0.66800000
H      6.18000000      5.70900000     -0.10700000
H      7.49500000      6.45800000     -0.05900000
O     10.51200000     14.74300000     -3.78000000
H     11.06400000     14.35400000     -3.10200000
H      9.62200000     14.48400000     -3.54200000
O      8.18500000     -5.23900000     -4.49800000
H      7.29500000     -4.98700000     -4.25300000
H      8.51200000     -5.72800000     -3.74300000
O     12.70100000      3.34300000      5.05200000
H     13.01300000      2.65600000      5.64000000
H     11.76400000      3.17100000      4.95800000
O    -11.66400000      7.74800000      2.47600000
H    -11.66100000      7.10300000      1.76800000
H    -11.68900000      7.22500000      3.27700000
O     -0.66700000      8.92600000     -0.96900000
H     -0.89300000      9.44400000     -0.19700000
H     -0.94600000      8.03700000     -0.75100000
O      2.50500000    -10.21200000     -8.81800000
H      2.47600000    -10.38500000     -9.75900000
H      1.73100000     -9.67500000     -8.65000000
O      3.70800000    -11.48200000    -13.04200000
H      3.98500000    -10.62100000    -13.35500000
H      3.84500000    -11.44900000    -12.09500000
O     -8.35600000    -10.94300000    -11.94400000
H     -8.75700000    -11.72500000    -11.56500000
H     -8.96200000    -10.23400000    -11.73000000
O     -3.32800000      4.00200000     -0.91400000
H     -2.60400000      4.61200000     -0.76900000
H     -2.96800000      3.34000000     -1.50400000
O     -9.54300000     -7.22900000     -3.87500000
H     -9.10300000     -7.88700000     -4.41300000
H     -9.01000000     -7.17200000     -3.08200000
O     -7.45900000    -10.00600000      5.05600000
H     -7.29300000     -9.08700000      4.84800000
H     -7.65100000    -10.01000000      5.99400000
O     14.82500000      0.17400000     -9.86100000
H     14.91300000      0.89700000    -10.48100000
H     15.36400000      0.43300000     -9.11300000
O     -4.49900000      4.44900000     -4.85400000
H     -4.79400000      4.94200000     -4.08900000
H     -3.92200000      3.77400000     -4.49600000
O      9.55100000     12.07400000     -6.68800000
H      8.84900000     12.66500000     -6.41700000
H      9.20800000     11.63400000     -7.46500000
O     -3.67300000      7.88300000     -9.53100000
H     -3.37800000      7.01300000     -9.80000000
H     -4.14500000      7.73300000     -8.71200000
O     11.80300000      0.38500000     -7.87800000
H     12.61600000     -0.11200000     -7.78200000
H     12.05100000      1.28900000     -7.68300000
O     16.39200000      2.26200000     -1.88000000
H     15.54000000      2.69000000     -1.79100000
H     16.65800000      2.07000000     -0.98100000
O      4.37700000    -12.82800000      4.91300000
H      4.42300000    -12.27900000      5.69500000
H      3.56300000    -12.56400000      4.48300000
O      7.86200000      4.82300000     -5.44800000
H      8.43200000      4.05600000     -5.39000000
H      7.38900000      4.83400000     -4.61600000
O     11.01900000      6.68700000      9.36700000
H     11.19300000      6.70700000      8.42600000
H     10.34200000      6.01900000      9.47100000
O     11.24700000     12.23200000     -2.42700000
H     11.02800000     12.71600000     -1.63000000
H     12.16300000     11.98100000     -2.31100000
O      4.24300000      7.33300000     10.52900000
H      5.08400000      6.90300000     10.68200000
H      4.28300000      7.62000000      9.61700000
O      0.39800000      4.55200000     -9.79600000
H     -0.16800000      5.27300000    -10.07200000
H      0.79900000      4.23800000    -10.60600000
O     -2.47300000    -15.20400000      5.89100000
H     -3.11100000    -14.58700000      6.24900000
H     -2.96800000    -15.71600000      5.25200000
O     -2.82100000     15.29200000     -8.98200000
H     -2.89400000     14.33800000     -8.99800000
H     -2.17900000     15.49500000     -9.66200000
O     -7.99100000     -5.11800000    -14.64600000
H     -8.88000000     -4.77400000    -14.55900000
H     -7.64000000     -5.10300000    -13.75600000
O     -6.19300000    -10.16500000      9.76800000
H     -5.45300000     -9.60800000      9.52700000
H     -6.70800000    -10.24000000      8.96500000
O     -3.87000000      7.97500000     -4.26000000
H     -3.67800000      8.91200000     -4.28400000
H     -3.14800000      7.57000000     -4.74000000
O      9.85900000      3.83800000      0.24600000
H     10.29200000      4.29600000      0.96700000
H     10.43600000      3.10100000      0.04900000
O     -0.41600000     -4.23800000      1.22500000
H     -0.47500000     -3.41100000      1.70500000
H     -1.06700000     -4.80300000      1.64200000
O      9.12300000     11.20300000      1.59100000
H      9.44500000     11.96600000      1.11100000
H      8.91100000     10.56400000      0.91100000
O     -9.00900000     11.79600000      5.75400000
H     -8.29700000     11.16700000      5.63800000
H     -9.14200000     12.17100000      4.88300000
O      6.95200000      0.58300000     -5.23500000
H      6.90300000      1.09800000     -6.04100000
H      7.89000000      0.47700000     -5.07600000
O      5.57700000      9.47000000      8.49400000
H      5.13700000     10.19200000      8.94300000
H      6.27600000      9.20600000      9.09200000
O    -15.11000000      7.26700000     -1.91000000
H    -14.91100000      7.20300000     -0.97600000
H    -15.31100000      6.37000000     -2.17500000
O      1.59800000      2.99700000     -7.35800000
H      0.95500000      2.89800000     -8.06100000
H      2.27900000      2.35600000     -7.56500000
O      8.62900000     -2.51800000     -4.92300000
H      8.32700000     -2.59200000     -5.82900000
H      8.82100000     -3.41900000     -4.66100000
O      3.20300000      0.58400000     -4.82000000
H      3.53600000      0.26100000     -3.98300000
H      3.33700000      1.53100000     -4.78200000
O     -7.53300000      4.90600000     -7.54600000
H     -7.80800000      5.82200000     -7.49600000
H     -8.26900000      4.41500000     -7.18000000
O     -6.26200000     13.07300000     -6.18100000
H     -6.26300000     14.01000000     -6.37600000
H     -5.42000000     12.76100000     -6.51100000
O     10.95600000     -2.82400000     -7.04800000
H     10.42000000     -3.29600000     -7.68600000
H     11.70200000     -2.50200000     -7.55500000
O     10.90100000      1.26600000    -10.92700000
H     11.33300000      2.08200000    -11.17800000
H     11.51300000      0.84800000    -10.32100000
O     -9.93100000    -12.39200000    -10.12700000
H     -9.56500000    -11.84400000     -9.43200000
H    -10.80800000    -12.61700000     -9.81800000
O     -8.96200000    -15.65900000      1.33100000
H     -8.98000000    -14.75100000      1.63200000
H     -8.91500000    -16.17700000      2.13400000
O     -4.94100000      7.16600000     -7.26800000
H     -5.88100000      7.31600000     -7.17000000
H     -4.70200000      6.63900000     -6.50500000
O      7.99600000     -9.77900000     -5.68000000
H      7.80700000     -9.27200000     -4.89000000
H      7.61900000    -10.64100000     -5.50800000
O     -3.97600000      1.98800000      1.54200000
H     -4.25000000      1.48600000      0.77400000
H     -3.99300000      2.90000000      1.25100000
O      0.29300000      4.12600000     12.65800000
H      0.53800000      3.23400000     12.41000000
H      0.72400000      4.68100000     12.00900000
O     -7.99400000     13.39200000     -3.19800000
H     -8.22800000     14.23600000     -3.58500000
H     -8.73800000     13.17100000     -2.63800000
O     -7.06100000     -4.52600000      3.00400000
H     -7.38900000     -5.22400000      2.43800000
H     -7.68100000     -3.80600000      2.88100000
O    -11.37800000     -1.34600000     12.19200000
H    -11.28300000     -0.59100000     11.61200000
H    -10.52400000     -1.43200000     12.61500000
O     -6.40600000    -11.08000000     -8.69700000
H     -6.26400000    -11.94700000     -9.07800000
H     -5.85100000    -11.06700000     -7.91700000
O     -3.64400000     -8.95000000      4.72600000
H     -4.39600000     -8.40500000      4.49500000
H     -3.00600000     -8.78300000      4.03300000
O    -10.95700000     -4.62800000     -2.93200000
H    -10.59000000     -3.78100000     -3.18300000
H    -10.36300000     -4.95600000     -2.25700000
O     -2.23300000     10.44000000     13.76500000
H     -1.64400000      9.69600000     13.63400000
H     -1.81400000     10.95900000     14.45100000
O     -8.40900000     -5.25200000     -5.97500000
H     -8.29400000     -5.38000000     -5.03400000
H     -9.32700000     -4.99800000     -6.07200000
O     -1.85700000     -5.74000000      2.81500000
H     -1.51600000     -6.62300000      2.95300000
H     -1.53900000     -5.24000000      3.56700000
O      2.10300000      1.99700000      8.45600000
H      2.71700000      1.29100000      8.25400000
H      2.20500000      2.14200000      9.39600000
O     -2.06300000     -0.95400000     16.09600000
H     -1.81200000     -1.62500000     16.73100000
H     -1.83000000     -1.32900000     15.24700000
O      2.43600000     -7.66900000      0.87000000
H      2.75400000     -6.93700000      0.34000000
H      3.06300000     -8.37400000      0.70500000
O      3.38500000     -6.18100000     -3.71000000
H      2.68000000     -5.85400000     -3.15100000
H      3.33900000     -7.13300000     -3.62000000
O     -0.39800000    -12.07300000      3.19600000
H     -0.35500000    -12.70300000      3.91500000
H     -0.95800000    -12.49300000      2.54300000
O     -0.85600000     -1.75100000    -14.17300000
H     -1.04900000     -2.20200000    -14.99500000
H     -1.37700000     -0.94900000    -14.21100000
O      9.86000000     11.38600000      9.34500000
H     10.27600000     12.24300000      9.44000000
H     10.58900000     10.76500000      9.33700000
O     -6.94300000      2.86200000     -4.18100000
H     -7.10500000      2.19800000     -4.85000000
H     -6.08500000      2.63700000     -3.82200000
O     -2.94100000     -2.16400000      1.75800000
H     -2.03500000     -2.01700000      1.48500000
H     -3.13900000     -1.42700000      2.33500000
O     -6.37700000     -6.31900000      9.80600000
H     -6.96300000     -6.71800000     10.45000000
H     -6.92000000     -6.20300000      9.02700000
O      3.73800000      0.82100000      4.97200000
H      4.24600000      1.32900000      5.60500000
H      3.63900000     -0.03900000      5.38100000
O     -1.13100000      6.37700000     -0.26000000
H     -0.67900000      6.10400000     -1.05800000
H     -0.83200000      5.76000000      0.40800000
O      7.53200000     -1.38800000    -15.61900000
H      7.84500000     -0.58100000    -15.21000000
H      6.57800000     -1.32700000    -15.57200000
O    -12.26800000     11.66000000      5.31900000
H    -12.86000000     10.91000000      5.38300000
H    -11.48700000     11.39000000      5.80200000
O     -2.00200000      4.89600000     -7.83100000
H     -1.72500000      4.24800000     -8.47900000
H     -2.95800000      4.88900000     -7.88100000
O      5.81700000     -7.39700000      2.26300000
H      5.40300000     -8.16900000      1.87800000
H      5.81700000     -6.74900000      1.55900000
O     13.95800000     -3.74000000      8.86100000
H     13.04000000     -3.86700000      8.62200000
H     14.16900000     -2.86300000      8.54300000
O     -2.99200000    -10.79500000     -6.93900000
H     -2.61600000    -11.33900000     -7.63100000
H     -3.66800000    -11.34400000     -6.54300000
O    -12.40300000      5.12000000    -12.93900000
H    -11.75100000      4.42200000    -12.86600000
H    -12.29700000      5.63100000    -12.13700000
O    -12.48600000    -10.99600000     -4.66700000
H    -13.18300000    -10.74900000     -5.27500000
H    -12.49900000    -10.31400000     -3.99600000
O     -5.32300000      1.51300000      8.13100000
H     -5.32400000      2.46400000      8.23500000
H     -6.16900000      1.31500000      7.73000000
O     -4.97700000      6.26100000    -12.44700000
H     -5.45400000      6.29000000    -11.61800000
H     -4.12100000      5.90000000    -12.21800000
O      2.35100000      5.54500000     -2.67700000
H      2.33200000      5.10000000     -3.52500000
H      3.08200000      5.14000000     -2.21100000
O     -9.76600000     -7.18200000      7.12400000
H     -9.10500000     -6.49300000      7.19400000
H    -10.44300000     -6.92800000      7.75200000
O     13.26000000     -7.56600000      2.98500000
H     13.62000000     -7.85000000      3.82600000
H     12.67400000     -8.27600000      2.72300000
O      0.81400000     -5.18000000     -3.07900000
H     -0.05400000     -4.79800000     -3.20900000
H      0.68500000     -6.11900000     -3.21500000
O      6.76000000     -2.31000000     -2.56000000
H      7.39200000     -2.32400000     -3.28000000
H      7.29400000     -2.40300000     -1.77100000
O    -13.72000000     -1.11800000    -11.67300000
H    -14.43900000     -0.62300000    -12.06600000
H    -13.26400000     -0.48100000    -11.12200000
O      1.49600000      8.31300000      3.42600000
H      1.72300000      7.77800000      2.66500000
H      2.31000000      8.76100000      3.65500000
O     -4.98000000     -0.86600000     -3.16400000
H     -4.36500000     -1.50500000     -2.80500000
H     -4.73500000     -0.79100000     -4.08700000
O      3.73500000     18.14600000      1.41300000
H      3.96700000     18.80300000      2.07000000
H      4.15700000     17.34300000      1.71800000
O     -4.43900000     -4.30900000     -6.59100000
H     -4.22400000     -4.97100000     -5.93400000
H     -4.72600000     -4.81200000     -7.35300000
O      1.14900000      7.61000000    -13.13700000
H      0.67200000      8.04400000    -13.84400000
H      1.18300000      6.69000000    -13.40100000
O     -9.32300000      3.58400000     -9.83500000
H     -8.67100000      3.24000000     -9.22500000
H     -9.98300000      3.99200000     -9.27500000
O     13.96100000     -2.12400000     11.49600000
H     13.83800000     -2.40100000     10.58800000
H     14.55800000     -1.37900000     11.44100000
O     -2.71500000      6.45100000     15.52400000
H     -2.60300000      5.63400000     16.01000000
H     -1.99400000      6.45600000     14.89500000
O      6.63500000      8.19300000      2.91600000
H      5.72900000      8.47500000      2.79200000
H      7.04100000      8.90200000      3.41600000
O      1.86600000     13.77900000      6.16700000
H      2.32900000     14.33900000      5.54300000
H      1.70800000     14.34400000      6.92300000
O     -7.77700000      7.26500000     15.28000000
H     -7.45100000      7.62400000     14.45500000
H     -7.25900000      7.70400000     15.95500000
O    -18.10400000      2.64700000      2.20300000
H    -17.70200000      1.91400000      1.73600000
H    -17.55600000      2.76700000      2.97800000
O      1.00600000     -9.67600000     -1.40000000
H      0.74200000    -10.59600000     -1.42500000
H      0.94900000     -9.43500000     -0.47600000
O      4.87200000    -10.89100000      9.93300000
H      4.41200000    -10.24600000     10.47000000
H      5.80000000    -10.70700000     10.07900000
O     -0.56500000      5.27400000      2.16000000
H     -0.22000000      5.95800000      2.73200000
H     -1.23100000      4.83300000      2.68800000
O    -12.52900000     -5.82000000     -8.96500000
H    -12.25400000     -5.09500000     -8.40400000
H    -11.74000000     -6.35000000     -9.07700000
O      0.16700000     -0.23600000    -17.40700000
H      0.74600000     -0.26100000    -16.64500000
H      0.38900000      0.58300000    -17.84900000
O     -2.48100000     17.27700000      3.05000000
H     -2.27000000     16.73900000      2.28800000
H     -3.26900000     17.75700000      2.79400000
O      2.63800000    -13.99100000      1.95600000
H      2.01800000    -14.13400000      1.24100000
H      3.45600000    -14.37800000      1.64400000
O      8.59000000     -2.92700000    -10.34800000
H      8.41600000     -2.96800000    -11.28800000
H      7.87100000     -2.40400000     -9.99400000
O     -9.97300000      8.03100000      6.58100000
H     -9.78900000      7.14600000      6.89400000
H     -9.52100000      8.08700000      5.73900000
O     10.89000000     -9.61500000     -5.61100000
H     10.04800000    -10.02100000     -5.40600000
H     11.08000000     -9.06200000     -4.85300000
O     -0.54300000    -11.67300000      7.69000000
H     -1.27500000    -11.19200000      7.30500000
H      0.09400000    -10.99600000      7.92100000
O     -7.64900000      4.78000000      9.49300000
H     -7.58200000      3.86900000      9.77900000
H     -7.15500000      4.81100000      8.67300000
O      7.46700000      0.80200000     14.85400000
H      7.61900000      0.53200000     13.94900000
H      7.11600000      1.68900000     14.78400000
O    -14.73500000     -2.94800000      2.95000000
H    -14.76300000     -3.33700000      3.82400000
H    -15.21600000     -2.12600000      3.03800000
O     -7.85400000     16.22700000     -2.83700000
H     -8.68700000     16.52400000     -2.47100000
H     -7.47100000     15.68200000     -2.15000000
O     10.62900000     -1.51800000     -3.18300000
H      9.84100000     -1.56100000     -3.72600000
H     11.05500000     -0.70200000     -3.44300000
O      8.28900000     -8.11800000     -0.60100000
H      8.30200000     -7.61600000     -1.41600000
H      7.41300000     -8.50300000     -0.57100000
O     -8.14800000     -4.60900000     13.40200000
H     -7.38400000     -5.16200000     13.56800000
H     -7.78600000     -3.80800000     13.02300000
O     11.86800000    -10.21800000      7.89100000
H     12.15700000     -9.66800000      8.61900000
H     12.67800000    -10.53600000      7.49400000
O      0.27200000     -2.57700000    -10.56200000
H      0.91100000     -3.17000000    -10.95800000
H     -0.57800000     -2.92300000    -10.83400000
O     -9.63600000      3.84700000     -0.21700000
H     -9.96200000      4.45200000     -0.88300000
H     -9.46100000      4.40000000      0.54400000
O      0.49700000    -12.09000000     12.81100000
H      0.66600000    -11.90200000     11.88800000
H      1.27000000    -11.75800000     13.26800000
O    -13.76600000      4.59900000     -4.55200000
H    -13.37100000      5.47100000     -4.52200000
H    -14.19200000      4.49900000     -3.70100000
O     -5.55000000    -11.58800000      4.22300000
H     -6.39600000    -11.24000000      4.50300000
H     -4.96700000    -10.82800000      4.21900000
O     -7.95900000      5.29600000     -3.40000000
H     -7.20000000      5.65700000     -2.94200000
H     -7.63400000      4.49400000     -3.80800000
O     -3.91500000     -3.16400000    -12.37500000
H     -4.12000000     -2.74600000    -13.21100000
H     -4.50400000     -3.91800000    -12.33300000
O     -3.59400000     13.66700000      4.29800000
H     -2.87900000     13.69500000      4.93500000
H     -3.58200000     14.53100000      3.88700000
O      2.80900000    -13.81000000      8.04600000
H      2.38200000    -14.28900000      7.33600000
H      2.31100000    -14.04600000      8.82800000
O      0.84300000    -12.61700000     -8.59700000
H      1.48200000    -11.91300000     -8.70300000
H      1.37200000    -13.40600000     -8.47800000
O     -9.88000000    -12.58300000      4.64300000
H     -9.39700000    -11.76400000      4.53500000
H    -10.79900000    -12.33300000      4.54800000
O     12.84900000     -4.81300000     -5.10400000
H     13.01800000     -4.05300000     -4.54600000
H     12.39200000     -4.45400000     -5.86500000
O      7.75400000      7.49800000     -3.68700000
H      8.39200000      7.62800000     -2.98400000
H      7.57000000      6.55900000     -3.67200000
O     -5.70800000      1.86300000     17.72000000
H     -6.65900000      1.77200000     17.66600000
H     -5.37700000      1.37000000     16.96900000
O     -0.23800000     -7.33800000     10.43000000
H      0.65100000     -7.47000000     10.10200000
H     -0.65400000     -8.19600000     10.34500000
O     -0.79400000      7.89900000      4.56100000
H     -1.32200000      8.66900000      4.35000000
H      0.06700000      8.09000000      4.18900000
O      9.06200000     -9.96100000      7.83100000
H      8.85700000     -9.12200000      7.41900000
H     10.01700000     -9.97000000      7.89600000
O     -8.96700000     -8.67700000     13.00200000
H     -9.39800000     -8.14600000     13.67100000
H     -8.12400000     -8.91300000     13.39000000
O    -15.64800000      8.72100000     -4.36500000
H    -14.93400000      9.35200000     -4.27400000
H    -15.56300000      8.15000000     -3.60200000
O     12.68500000      2.55400000      2.54400000
H     12.83600000      3.01600000      3.36800000
H     11.87800000      2.93600000      2.20000000
O      5.80800000     -3.00000000     11.08000000
H      5.90800000     -2.04900000     11.04700000
H      5.29000000     -3.15900000     11.87000000
O     -4.55100000     -3.69700000      3.98800000
H     -5.29700000     -4.05500000      3.50700000
H     -3.93000000     -3.43700000      3.30700000
O     -9.10900000    -13.02600000      1.87700000
H     -9.21900000    -12.83600000      2.80900000
H     -9.99500000    -12.97800000      1.51700000
O    -15.07400000     -2.53000000      0.18300000
H    -14.29400000     -2.16300000     -0.23300000
H    -14.79700000     -2.73100000      1.07700000
O      1.91900000     10.32900000     10.06600000
H      1.45200000      9.57000000      9.71700000
H      1.22700000     10.93500000     10.33100000
O     -9.27400000     -1.30300000    -13.72900000
H     -9.16600000     -0.59800000    -14.36800000
H    -10.19500000     -1.55500000    -13.80400000
O     -2.52800000      0.45100000    -12.59400000
H     -3.27500000     -0.14700000    -12.62200000
H     -2.85000000      1.25700000    -12.99700000
O     10.48700000      7.89500000     -4.67300000
H      9.65000000      7.96500000     -4.21300000
H     10.72100000      8.79900000     -4.88300000
O      6.87600000      6.78300000     10.79000000
H      7.48800000      6.32700000     10.21200000
H      7.22700000      7.67100000     10.85800000
O     10.73400000     -2.72800000     10.06200000
H     10.06200000     -2.45700000      9.43700000
H     11.11700000     -1.90700000     10.37200000
O     11.63700000     -2.43700000    -11.14300000
H     11.90500000     -2.52900000    -10.22900000
H     10.71300000     -2.68800000    -11.14800000
O      9.46700000     -0.91600000     -8.30100000
H     10.02700000     -1.60000000     -7.93200000
H     10.02800000     -0.14200000     -8.34100000
O    -10.54300000     -9.23400000    -11.53000000
H    -10.98800000     -9.16600000    -10.68500000
H    -11.25200000     -9.29300000    -12.17000000
O     -5.22700000      0.70000000     -0.56200000
H     -6.05600000      0.83100000     -1.02100000
H     -5.11400000     -0.25000000     -0.53800000
O     12.77500000     10.83500000      7.20500000
H     12.11200000     10.35200000      7.70000000
H     12.95500000     10.28300000      6.44400000
O     -5.24400000    -14.15400000      0.67200000
H     -5.26200000    -14.48300000      1.57100000
H     -5.33700000    -13.20500000      0.76300000
O     11.59900000      9.31100000      9.24100000
H     12.33600000      9.39000000      9.84700000
H     11.15700000      8.50400000      9.50600000
O     -7.69500000      7.76100000     -7.83600000
H     -8.58000000      8.04200000     -7.60100000
H     -7.48900000      8.25800000     -8.62800000
O     13.96600000      9.37800000     -6.74000000
H     13.16100000      9.55700000     -7.22500000
H     13.90800000      8.45000000     -6.51400000
O     -8.41600000    -14.61300000     -1.38700000
H     -8.25200000    -14.45100000     -0.45800000
H     -9.29100000    -15.00200000     -1.41100000
O      0.04700000      8.66700000    -15.25700000
H     -0.83800000      9.02700000    -15.20800000
H     -0.07900000      7.75600000    -15.52200000
O    -11.41400000      1.71900000      6.63300000
H    -11.07800000      2.53100000      7.01300000
H    -10.65300000      1.14000000      6.59500000
O     16.71900000     -5.88100000     -5.13100000
H     15.91500000     -6.06700000     -5.61500000
H     16.86200000     -4.94200000     -5.25600000
O     13.23600000      3.81200000     -3.99400000
H     13.94700000      4.45200000     -3.97500000
H     13.50400000      3.13800000     -3.37000000
O      4.00600000      8.08700000     -0.15600000
H      4.54700000      8.57000000     -0.78000000
H      3.10700000      8.31800000     -0.39000000
O      8.22800000     14.00000000      3.88100000
H      7.92900000     14.74000000      4.41000000
H      7.62800000     13.98100000      3.13500000
O      6.68500000     -1.32700000     -8.53700000
H      6.17300000     -1.29500000     -7.72900000
H      7.58500000     -1.16300000     -8.25600000
O     -7.51700000      2.00300000     10.27300000
H     -8.00100000      2.00700000     11.09900000
H     -6.63500000      2.29000000     10.51000000
O     -0.22400000      1.55600000     -4.76600000
H     -0.35200000      0.77700000     -5.30600000
H      0.36800000      2.10800000     -5.27700000
O     -5.10400000     -0.07000000      3.09900000
H     -6.02200000     -0.03100000      2.83100000
H     -4.69000000      0.66400000      2.64600000
O    -14.12300000     -7.95800000     -7.96200000
H    -14.90100000     -7.62300000     -8.40800000
H    -13.59300000     -7.18000000     -7.78800000
O      6.09300000     13.33400000      2.42500000
H      6.33000000     12.52000000      2.86900000
H      5.24700000     13.14600000      2.01700000
O      6.92000000    -14.68000000     -4.23100000
H      7.48400000    -15.08900000     -3.57400000
H      6.16900000    -15.26900000     -4.30200000
