# Supplementary material for: Integrated Multiscale Multilevel Approach to Open Shell Molecular Systems
Source: J Chem Theory Comput. 2023 Feb 13;19(5):1446–56. doi: 10.1021/acs.jctc.2c00805 (PMC10018740; doi:10.1021/acs.jctc.2c00805)
Supplement: Supplementary file 2 — ct2c00805_si_002.zip [file ct2c00805_si_002.zip › structures/PROXYL/frame198.xyz]

2567

C     -0.68200000      0.14500000      1.75400000
H     -0.08600000      0.90900000      2.25300000
H     -1.35900000     -0.41500000      2.39900000
C      0.23700000     -0.80000000      1.02500000
C      1.69900000     -0.97500000      1.58300000
H      2.20600000     -0.01000000      1.55500000
H      2.22000000     -1.76900000      1.04900000
H      1.49300000     -1.29400000      2.60500000
C     -0.37700000     -2.19100000      0.82600000
H     -0.13300000     -2.75200000     -0.07600000
H     -0.31000000     -2.80200000      1.72600000
H     -1.45000000     -2.01700000      0.73900000
N      0.28700000     -0.19900000     -0.28800000
O      1.06900000     -0.68100000     -1.20000000
C     -0.42900000      1.11300000     -0.50300000
C      0.51400000      2.31000000     -0.25800000
H      0.96800000      2.30300000      0.73300000
H      1.36400000      2.52200000     -0.90700000
H     -0.00900000      3.26600000     -0.30900000
C     -1.14000000      1.23300000     -1.91700000
H     -1.87400000      0.43600000     -2.03900000
H     -0.39900000      1.18200000     -2.71500000
H     -1.80100000      2.09700000     -1.97900000
C     -1.37000000      0.97100000      0.66400000
H     -1.76900000      1.90600000      1.05700000
H     -2.29900000      0.48500000      0.36600000
O     -2.91800000     -4.05200000     15.08800000
H     -3.26100000     -4.04500000     14.19500000
H     -3.20500000     -3.21900000     15.46200000
O     -6.85300000    -10.25600000    -13.24000000
H     -5.98800000    -10.37700000    -12.84800000
H     -7.46200000    -10.33000000    -12.50500000
O      2.70300000    -12.57600000     -1.73800000
H      3.48600000    -12.56700000     -2.28700000
H      2.30400000    -11.71700000     -1.87700000
O      8.96000000     -0.11100000     -8.28400000
H      9.59700000     -0.82600000     -8.28900000
H      8.53800000     -0.16100000     -9.14200000
O     -8.15100000      1.91300000     -3.70300000
H     -7.37000000      1.49600000     -4.06800000
H     -8.26200000      1.50200000     -2.84500000
O     -7.10700000    -12.11400000     -8.45900000
H     -6.34000000    -11.92400000     -9.00000000
H     -7.14900000    -13.07000000     -8.43100000
O     13.35900000     -5.95100000      1.60300000
H     13.33800000     -5.79500000      0.65900000
H     13.33500000     -6.90400000      1.68900000
O      1.73500000     11.75800000     -5.67800000
H      1.56000000     12.51200000     -5.11500000
H      1.60500000     10.99900000     -5.10900000
O     -8.83900000      4.77000000     14.04300000
H     -9.72100000      4.53500000     14.33200000
H     -8.48900000      5.30400000     14.75600000
O    -15.68600000     -4.14900000     -1.33100000
H    -15.70400000     -4.17800000     -2.28800000
H    -16.57300000     -4.39100000     -1.06700000
O      5.40700000      7.68000000    -13.04300000
H      6.26800000      7.26300000    -13.04600000
H      4.78900000      6.95300000    -12.96600000
O     -6.35500000     -0.12600000     -3.39400000
H     -6.01800000     -0.98800000     -3.15200000
H     -7.22100000     -0.30200000     -3.76300000
O     -9.15500000      1.91500000     11.94500000
H    -10.07300000      1.70800000     11.76900000
H     -9.01600000      2.76400000     11.52600000
O    -12.25900000    -10.01100000     -1.14900000
H    -12.48500000    -10.75600000     -0.59200000
H    -12.01500000     -9.31800000     -0.53500000
O     -9.89800000      4.23700000     -2.11700000
H    -10.19200000      3.53400000     -2.69600000
H    -10.59300000      4.89400000     -2.16700000
O      1.32600000      2.88900000     14.34900000
H      1.39900000      3.42000000     13.55600000
H      0.40600000      2.62800000     14.37900000
O     -1.82400000    -14.24500000     -0.20400000
H     -1.61700000    -15.09700000     -0.58800000
H     -0.98500000    -13.78700000     -0.17200000
O     11.68700000      5.20700000      8.44400000
H     12.16400000      5.83800000      7.90500000
H     11.75400000      4.38200000      7.96200000
O     11.38100000     -1.54000000      4.72400000
H     12.03700000     -1.56300000      5.42000000
H     11.67400000     -2.20100000      4.09700000
O      2.93100000     -0.24700000     12.25800000
H      3.07200000      0.24600000     11.45100000
H      2.02800000     -0.56100000     12.19300000
O    -13.88800000      8.77200000      1.45600000
H    -13.61500000      9.59300000      1.86500000
H    -13.77600000      8.11300000      2.14200000
O     -2.51200000    -14.99100000     -8.06800000
H     -2.45200000    -14.09400000     -7.73900000
H     -3.32000000    -15.00400000     -8.58200000
O      2.42100000      1.12600000      9.60000000
H      2.86700000      0.30500000      9.39100000
H      1.93200000      1.34200000      8.80600000
O      1.08300000     -8.60600000      8.55600000
H      1.83900000     -8.14100000      8.19600000
H      1.27700000     -8.68900000      9.49000000
O     -3.86200000      4.83700000     11.42000000
H     -3.51800000      4.67900000     12.29900000
H     -4.03300000      3.96400000     11.06800000
O     10.82700000      9.76500000      0.63000000
H     10.60800000      9.59700000      1.54700000
H     10.93000000      8.89500000      0.24500000
O      6.61000000     -9.32800000     -8.57600000
H      5.75800000     -9.64100000     -8.27100000
H      6.92500000     -8.76500000     -7.87000000
O      8.27400000     13.76500000     -0.98900000
H      8.65600000     12.88800000     -1.02200000
H      8.44400000     14.06700000     -0.09700000
O     -8.88000000     -9.57600000     10.60600000
H     -8.37800000     -9.04700000     11.22700000
H     -9.71500000     -9.73300000     11.04600000
O     -0.74400000     -1.51000000      5.40400000
H     -0.82900000     -2.40700000      5.72600000
H     -1.38100000     -1.45100000      4.69100000
O      7.88700000      1.74700000    -13.73100000
H      7.79300000      2.17900000    -14.58000000
H      7.76300000      2.44700000    -13.09100000
O      9.71600000     -2.28600000     -5.93600000
H      9.34000000     -3.15600000     -5.80100000
H     10.25300000     -2.37700000     -6.72300000
O     -0.40300000     11.08400000    -13.64900000
H     -0.93200000     11.51700000    -12.97900000
H      0.25400000     10.59300000    -13.15600000
O      0.88000000      6.17000000    -15.07600000
H      0.23900000      5.51300000    -14.80400000
H      1.08600000      5.94400000    -15.98300000
O      7.07500000      3.09500000    -10.68500000
H      7.06700000      4.04700000    -10.58600000
H      6.16000000      2.86100000    -10.83800000
O      9.42900000     -1.12200000     -1.02500000
H     10.06000000     -1.30700000     -1.72100000
H      8.98000000     -0.32800000     -1.31500000
O      5.13600000     13.20500000      0.43700000
H      5.30000000     12.94200000      1.34200000
H      6.00200000     13.41600000      0.08800000
O     15.03600000      7.15800000     -1.54200000
H     14.25300000      6.89200000     -1.05900000
H     14.83000000      8.03500000     -1.86600000
O      8.20500000     -6.11100000     -8.65900000
H      7.91900000     -5.39000000     -9.22000000
H      8.47000000     -6.79900000     -9.26900000
O      4.54800000      2.16500000    -10.53700000
H      4.22700000      1.26500000    -10.59400000
H      3.76500000      2.68700000    -10.35900000
O      7.97800000    -10.66900000     -5.75400000
H      8.28100000    -11.46900000     -6.18300000
H      8.19900000    -10.79400000     -4.83100000
O     -6.91300000    -11.98300000      5.60300000
H     -7.55000000    -12.46900000      6.12600000
H     -7.02700000    -11.07100000      5.87300000
O      2.15000000      9.13300000     13.72900000
H      1.60300000      9.58400000     13.08500000
H      2.54900000      9.83800000     14.24000000
O     -8.09300000      1.05400000      2.48100000
H     -8.70200000      1.79100000      2.52500000
H     -8.65400000      0.28700000      2.36100000
O    -14.76700000      1.41300000    -10.62800000
H    -14.97200000      1.12800000    -11.51800000
H    -13.82200000      1.28400000    -10.54600000
O    -11.43400000      4.60000000      4.75200000
H    -10.60300000      4.57900000      4.27700000
H    -11.18400000      4.53400000      5.67400000
O     -1.42100000     -5.57600000      0.54600000
H     -1.15700000     -6.12100000      1.28700000
H     -1.63100000     -4.72700000      0.93600000
O     -9.92500000     -6.24900000      7.19200000
H    -10.51200000     -5.81500000      6.57300000
H     -9.91700000     -7.16400000      6.91200000
O    -16.45000000      1.99600000      3.57700000
H    -16.57200000      1.25200000      2.98800000
H    -15.54500000      2.27200000      3.43000000
O     -1.45900000     -9.59100000     11.96000000
H     -1.87100000     -9.01500000     12.60400000
H     -1.98600000     -9.48100000     11.16900000
O      4.56500000     15.65900000      3.50100000
H      3.84500000     15.44900000      2.90600000
H      5.28300000     15.92100000      2.92500000
O      9.17500000      4.17500000     13.54300000
H      8.87700000      4.54000000     12.70900000
H      8.53700000      3.49200000     13.74800000
O     -9.57100000     10.03200000     -2.74400000
H     -9.66500000      9.46500000     -3.51000000
H     -9.02500000      9.52900000     -2.14000000
O     -0.30000000      7.43200000    -12.35000000
H      0.46000000      8.00900000    -12.43300000
H     -0.55800000      7.24600000    -13.25300000
O      1.98800000    -15.37200000      8.80000000
H      1.24400000    -14.78800000      8.94000000
H      1.83200000    -16.10600000      9.39400000
O     14.00800000     -5.47600000     -9.48000000
H     13.90200000     -6.34000000     -9.87600000
H     14.86500000     -5.51100000     -9.05300000
O    -13.59400000      1.44600000     -2.34900000
H    -14.03300000      1.61200000     -1.51500000
H    -12.98200000      0.73500000     -2.16000000
O      6.21600000     10.52500000      7.93300000
H      5.51900000     10.16100000      7.38600000
H      6.41000000      9.83400000      8.56600000
O      0.54700000    -12.75000000     -7.65200000
H      0.73500000    -12.93200000     -6.73200000
H     -0.17700000    -13.33700000     -7.87000000
O    -13.42900000      3.57800000    -10.08500000
H    -13.61500000      3.74700000     -9.16100000
H    -14.28700000      3.60100000    -10.50900000
O     -3.00900000     -7.75600000    -14.58300000
H     -2.87000000     -8.53100000    -15.12700000
H     -2.66700000     -7.03200000    -15.10700000
O     -5.54800000     -2.47400000     16.06000000
H     -4.94300000     -1.75000000     16.22100000
H     -6.34100000     -2.23400000     16.53800000
O      8.71700000     11.84600000      7.86900000
H      7.88800000     11.44300000      8.12800000
H      9.37700000     11.18000000      8.06000000
O     16.07100000     -1.01900000     -3.70000000
H     15.39900000     -0.95300000     -3.02200000
H     15.64800000     -0.68400000     -4.49100000
O     10.52800000     -5.06800000    -12.43000000
H     10.47200000     -5.11100000    -11.47500000
H     11.03400000     -4.27400000    -12.60400000
O     -1.21700000     12.15100000      8.50400000
H     -0.79200000     12.34700000      9.33900000
H     -2.12800000     12.41700000      8.63000000
O      5.28100000    -11.40100000     -5.66500000
H      5.02700000    -11.56800000     -6.57300000
H      6.19500000    -11.12100000     -5.72100000
O      3.82000000     -4.47400000      3.06300000
H      4.38900000     -5.23500000      3.18200000
H      3.80500000     -4.33100000      2.11700000
O      0.64200000     10.53100000      2.80200000
H      0.21500000      9.94300000      3.42500000
H      0.93800000     11.27000000      3.33300000
O     -2.48700000      5.19000000    -11.65300000
H     -2.41300000      4.60300000    -10.90100000
H     -3.40500000      5.45900000    -11.65800000
O     -3.80900000     -7.82600000      0.88300000
H     -4.13500000     -7.32900000      0.13300000
H     -2.99100000     -8.21600000      0.57400000
O      6.77900000     -4.54400000    -15.46700000
H      6.34900000     -3.68900000    -15.49100000
H      6.16600000     -5.10800000    -14.99600000
O    -13.20200000    -10.17900000     -7.64800000
H    -12.31800000    -10.12800000     -7.28600000
H    -13.18300000     -9.60300000     -8.41200000
O    -10.37300000     -4.16200000     -1.35100000
H    -11.10800000     -4.13600000     -1.96400000
H     -9.69100000     -3.63800000     -1.77300000
O     -5.90500000      2.93200000      8.89000000
H     -5.35000000      2.52600000      9.55500000
H     -5.29100000      3.35700000      8.29200000
O     -1.11700000     -3.62500000    -15.60400000
H     -0.35000000     -4.11700000    -15.89700000
H     -1.60100000     -3.43500000    -16.40800000
O    -12.83300000      7.02100000      6.78000000
H    -12.60700000      7.35500000      7.64800000
H    -12.13200000      6.40400000      6.57000000
O    -11.63200000      2.48800000     -3.96100000
H    -12.36400000      2.45800000     -3.34500000
H    -11.77200000      1.73500000     -4.53500000
O      6.53700000    -14.68000000     -0.14600000
H      6.07600000    -13.89100000      0.13600000
H      7.46100000    -14.43200000     -0.14400000
O      8.69400000      7.77700000     -0.16300000
H      8.04800000      8.26400000      0.34800000
H      9.07600000      8.42800000     -0.75100000
O     -0.85800000     -5.88300000     15.69800000
H     -0.53400000     -5.81100000     16.59500000
H     -1.64800000     -5.34200000     15.68400000
O     -6.57700000     -0.57900000      5.57000000
H     -6.45000000     -1.01100000      6.41500000
H     -7.51300000     -0.67000000      5.39300000
O    -12.75800000      6.78500000      9.81200000
H    -13.41200000      7.44200000     10.05200000
H    -12.43900000      6.44700000     10.64800000
O     -1.63400000    -10.15400000     -8.39600000
H     -1.59100000     -9.23900000     -8.67400000
H     -1.58800000    -10.11500000     -7.44000000
O     -5.78800000     -7.62300000    -14.15400000
H     -6.09600000     -8.50500000    -14.36400000
H     -4.88900000     -7.59900000    -14.48100000
O      8.63100000     -1.17600000    -12.21700000
H      8.85600000     -0.41800000    -12.75700000
H      7.91200000     -1.59900000    -12.68600000
O      8.15900000    -11.08200000     -9.87400000
H      8.80500000    -11.51000000     -9.31200000
H      7.70600000    -10.46900000     -9.29400000
O    -15.03400000     -3.88800000     -4.08900000
H    -15.18700000     -4.59800000     -4.71300000
H    -15.46800000     -3.12900000     -4.47900000
O     -4.41500000    -10.72800000    -12.21900000
H     -4.53300000    -11.18500000    -11.38600000
H     -3.64600000    -10.17500000    -12.08200000
O     -5.09200000     10.44700000      2.32300000
H     -5.81600000      9.93700000      1.96200000
H     -4.33800000      9.86000000      2.27700000
O     11.89400000      5.85400000      2.38000000
H     11.46500000      4.99900000      2.34300000
H     11.23200000      6.43800000      2.75000000
O      1.01800000     -8.33000000     -1.11800000
H      0.78400000     -7.49300000     -1.51800000
H      1.91600000     -8.20600000     -0.81100000
O      9.50400000      9.29200000      2.86100000
H      9.45700000     10.04300000      3.45300000
H      9.78500000      8.56600000      3.41700000
O      6.09000000      9.64200000    -11.16500000
H      5.88300000      9.34300000    -10.27900000
H      5.78000000      8.93800000    -11.73400000
O      6.03000000     16.19200000      1.13800000
H      6.45500000     15.34000000      1.23700000
H      5.77600000     16.22800000      0.21600000
O      9.82200000      9.01300000     -3.01700000
H     10.49000000      9.40300000     -3.58000000
H      9.07300000      8.87300000     -3.59700000
O     -1.37000000      0.17300000    -13.70700000
H     -2.03500000     -0.25300000    -13.16600000
H     -0.65700000      0.37000000    -13.09900000
O     -5.20500000    -14.40400000     -2.45300000
H     -5.92800000    -14.56400000     -3.06000000
H     -4.75300000    -13.64300000     -2.81600000
O      9.42600000     10.66000000     10.75100000
H      8.62400000     11.12800000     10.98000000
H      9.31900000      9.79400000     11.14600000
O      5.44000000    -15.16900000     -2.72400000
H      6.21800000    -15.49800000     -3.17400000
H      5.75300000    -14.91900000     -1.85500000
O      7.28400000      5.36400000     -0.16700000
H      6.57300000      5.78700000     -0.64700000
H      7.89800000      6.07200000      0.02600000
O     -1.14700000      0.50200000      9.90500000
H     -1.52700000      0.10800000     10.69000000
H     -0.28800000      0.08900000      9.82100000
O     -7.89500000    -11.67100000      9.20600000
H     -8.72000000    -11.94900000      9.60300000
H     -7.89500000    -10.71800000      9.29400000
O      5.98800000      0.42300000      7.78300000
H      6.25000000      0.00200000      6.96500000
H      5.19400000     -0.04100000      8.04700000
O    -10.11300000      0.84300000      8.16800000
H     -9.79500000      0.08400000      7.67800000
H    -10.40700000      0.48200000      9.00400000
O     -9.46100000     -1.83400000     -2.74200000
H     -9.38000000     -1.52200000     -3.64300000
H     -8.77000000     -1.37400000     -2.26600000
O    -15.20800000     -3.65500000      8.95600000
H    -15.51500000     -2.96700000      8.36500000
H    -15.08200000     -3.21200000      9.79500000
O     16.86800000      6.79500000     -3.52300000
H     16.22000000      6.77200000     -2.81900000
H     17.63800000      6.36100000     -3.15500000
O      3.56300000      4.81800000     -1.63500000
H      3.93200000      4.13900000     -2.20000000
H      3.51200000      4.41000000     -0.77100000
O     -6.14300000      8.68200000     -9.41100000
H     -6.00300000      9.34200000     -8.73200000
H     -6.31000000      9.18800000    -10.20600000
O     10.28600000     -5.50900000     -2.21100000
H     10.42000000     -4.84900000     -2.89100000
H     10.80800000     -5.20000000     -1.47100000
O     -6.32000000     10.38600000    -11.53100000
H     -6.01200000     11.28700000    -11.43300000
H     -7.21500000     10.47300000    -11.85900000
O      2.34200000     10.13400000     -8.57000000
H      2.37300000      9.78700000     -9.46100000
H      2.57800000     11.05600000     -8.66300000
O     -3.24900000    -12.72600000     -6.72500000
H     -3.75100000    -12.08800000     -7.23200000
H     -3.45200000    -12.51900000     -5.81200000
O      8.72500000     14.56600000      7.74700000
H      8.16300000     14.99600000      7.10200000
H      8.55400000     13.63200000      7.62900000
O      7.83500000      6.45700000     -3.09400000
H      8.14900000      7.01900000     -3.80300000
H      7.32800000      7.04200000     -2.53200000
O     -7.26800000     15.85900000     -0.93700000
H     -7.17900000     16.45800000     -1.67800000
H     -7.96100000     15.25300000     -1.20100000
O     -2.87800000      8.87200000      3.11600000
H     -3.01700000      8.55000000      2.22500000
H     -2.14800000      8.34900000      3.44800000
O     15.38000000     -0.44800000      5.42900000
H     15.96800000     -0.80600000      6.09400000
H     14.63700000     -1.05200000      5.41500000
O      3.93900000     -1.88400000    -10.18100000
H      3.97900000     -2.83900000    -10.13600000
H      4.82000000     -1.59600000     -9.94100000
O    -10.01700000    -10.08600000      5.46100000
H     -9.86500000    -11.01900000      5.61100000
H    -10.68900000     -9.84700000      6.09900000
O      9.77200000     -8.31700000     12.15900000
H     10.69000000     -8.18800000     11.91900000
H      9.80600000     -8.75800000     13.00800000
O      2.65400000     -2.49300000      5.11700000
H      2.38600000     -3.06400000      5.83700000
H      3.13500000     -3.06800000      4.52100000
O      7.12200000     -9.66400000    -12.61100000
H      7.08000000    -10.58700000    -12.86100000
H      7.69800000     -9.26600000    -13.26400000
O      8.32300000      5.07200000     10.93300000
H      7.55900000      5.41600000     10.47100000
H      8.81200000      4.59400000     10.26400000
O     -6.16600000      8.58200000      8.82300000
H     -6.38300000      8.77600000      9.73500000
H     -6.98400000      8.72000000      8.34700000
O     -1.25900000    -12.93400000     12.24400000
H     -1.34500000    -13.88200000     12.34900000
H     -1.66900000    -12.74900000     11.39900000
O    -15.00400000      6.79100000      4.99200000
H    -14.43000000      7.11300000      5.68700000
H    -15.82900000      7.25800000      5.12700000
O     -6.88500000    -10.00200000      2.43600000
H     -7.51400000     -9.90200000      1.72200000
H     -6.65000000    -10.93000000      2.42100000
O     16.06300000     -6.74400000      0.53100000
H     16.46900000     -7.13000000     -0.24500000
H     15.26100000     -7.25100000      0.65900000
O     -4.21800000      8.85900000    -12.58800000
H     -4.63400000      9.63100000    -12.20300000
H     -3.98300000      9.13200000    -13.47500000
O      0.87700000     13.69400000     -1.10000000
H      0.60300000     14.18000000     -0.32200000
H      1.27600000     12.89500000     -0.75500000
O      3.40300000     -3.88800000     10.27500000
H      2.58500000     -4.24500000      9.92800000
H      3.51300000     -4.32200000     11.12200000
O      9.34500000     -2.99900000      1.29800000
H      9.86700000     -2.24500000      1.02300000
H      8.74900000     -3.15700000      0.56500000
O     -3.48500000     -8.28800000     -5.73500000
H     -3.07500000     -7.70300000     -5.09800000
H     -4.19500000     -8.71000000     -5.25100000
O      1.67500000    -11.59300000      1.98000000
H      1.70100000    -10.63700000      2.02000000
H      1.20700000    -11.85400000      2.77300000
O     -4.43200000     -8.82500000      7.24600000
H     -4.09900000     -8.02200000      6.84500000
H     -4.92700000     -9.25400000      6.54800000
O     -6.69600000      5.25300000      7.32400000
H     -6.29100000      5.69000000      8.07300000
H     -7.12700000      4.48500000      7.69900000
O     11.64300000      2.24700000     -1.95900000
H     10.75500000      2.07000000     -2.27000000
H     11.59800000      2.10900000     -1.01300000
O    -12.80600000     11.69400000      2.12600000
H    -11.95500000     11.40000000      1.80300000
H    -12.95100000     12.53400000      1.69100000
O     -1.14100000      2.68600000      8.35400000
H     -1.37900000      1.83800000      8.72800000
H     -0.37400000      2.50200000      7.81200000
O     -0.13300000     -1.51200000     -3.75500000
H      0.28500000     -1.31700000     -2.91700000
H     -0.90700000     -2.02600000     -3.52300000
O      4.16900000     -7.47200000      9.47900000
H      4.74700000     -6.71900000      9.60600000
H      3.76800000     -7.32400000      8.62300000
O     -7.01700000      6.25000000      1.97600000
H     -6.36200000      6.17200000      1.28300000
H     -6.51000000      6.44400000      2.76500000
O      7.56400000     10.42700000     -6.84300000
H      8.28500000     10.92700000     -7.22500000
H      6.90200000     11.08500000     -6.63300000
O      9.39100000      4.18400000     -1.94500000
H      9.20800000      3.28700000     -2.22600000
H      8.55200000      4.63700000     -2.02900000
O      8.52500000     -6.66800000    -13.26400000
H      7.83600000     -6.13700000    -12.86500000
H      9.31000000     -6.12300000    -13.20900000
O      2.58900000    -15.55300000     -1.92200000
H      2.25900000    -14.66800000     -2.07600000
H      3.53200000    -15.48700000     -2.07400000
O     -5.52700000     -0.85400000     -9.71000000
H     -4.93500000     -1.21000000     -9.04700000
H     -5.54300000     -1.51800000    -10.39800000
O     -4.36000000      6.46500000      8.93100000
H     -4.48800000      5.86300000      9.66300000
H     -5.08100000      7.09000000      9.00400000
O     -5.11500000     13.16300000     -8.91300000
H     -4.75700000     13.02400000     -9.79000000
H     -5.77800000     13.84300000     -9.02900000
O    -10.46500000      9.31600000      9.75700000
H    -10.09800000     10.05800000      9.27600000
H    -11.19100000      9.68900000     10.25600000
O      5.04900000      9.45800000     -8.48600000
H      4.13100000      9.43300000     -8.21800000
H      5.41400000     10.21200000     -8.02300000
O     -5.57300000     11.23800000     13.98400000
H     -4.66600000     11.35000000     14.27000000
H     -5.51900000     10.62400000     13.25200000
O     -8.21600000      1.76600000    -13.35700000
H     -7.69800000      2.43200000    -13.81000000
H     -7.85800000      1.74800000    -12.46900000
O      3.79900000     -0.43200000     18.00600000
H      3.02200000     -0.63400000     17.48400000
H      3.81500000      0.52400000     18.05100000
O      8.84800000      1.24200000     -2.34400000
H      7.90000000      1.36900000     -2.34600000
H      9.01300000      0.65700000     -3.08400000
O     -9.27200000     -3.29900000      1.18500000
H     -8.69500000     -3.95000000      1.58400000
H     -9.73200000     -3.77700000      0.49500000
O     -3.93400000     -9.88000000      2.91900000
H     -3.98200000     -9.20900000      2.23800000
H     -3.60900000    -10.65800000      2.46500000
O    -10.23300000     -5.24100000      9.69900000
H    -10.44100000     -4.32700000      9.50200000
H    -10.01200000     -5.62500000      8.85100000
O    -12.63100000      9.46500000     -6.45600000
H    -13.36600000      9.73800000     -7.00400000
H    -12.43400000     10.23200000     -5.91900000
O     -5.83300000     -9.38300000      5.16200000
H     -4.96000000     -9.74200000      5.00300000
H     -6.29700000     -9.50500000      4.33400000
O    -10.38200000      9.69300000     -8.06900000
H    -10.91800000      9.64500000     -8.86100000
H    -10.99400000      9.51200000     -7.35500000
O      2.90300000     -1.63700000     -4.27100000
H      3.71100000     -1.23300000     -4.58900000
H      2.44400000     -1.91100000     -5.06400000
O      0.88100000     -3.00700000     -6.07400000
H      0.82400000     -2.51100000     -6.89100000
H      0.61900000     -2.38400000     -5.39700000
O     15.72800000      3.56400000     -4.27700000
H     15.60600000      3.72900000     -3.34200000
H     14.86700000      3.28300000     -4.58500000
O    -11.34800000      0.24600000     11.21300000
H    -11.23200000     -0.62200000     11.60000000
H    -12.29700000      0.36200000     11.16600000
O     -7.79100000     10.75900000      5.44500000
H     -6.96100000     10.65200000      5.91100000
H     -8.28200000      9.96200000      5.64500000
O     -5.17200000     14.61800000      2.55800000
H     -5.00200000     14.45800000      1.63000000
H     -5.38200000     15.55100000      2.60600000
O     12.86500000     -5.97900000      5.33800000
H     12.01200000     -5.55900000      5.22500000
H     12.71200000     -6.66100000      5.99200000
O      8.92200000    -11.71600000      7.26100000
H      7.97700000    -11.82600000      7.36600000
H      9.30600000    -12.31700000      7.90000000
O      3.65500000    -13.19500000     10.82900000
H      3.20200000    -13.00700000     11.65100000
H      3.81900000    -14.13800000     10.85600000
O    -11.62200000     -2.38300000      9.28900000
H    -11.35100000     -2.02800000     10.13500000
H    -12.49900000     -2.02600000      9.14900000
O     11.14900000     13.65800000      0.82700000
H     11.53400000     14.25300000      0.18300000
H     10.92000000     12.87700000      0.32400000
O      9.44500000     -7.45600000     -4.77800000
H      9.52500000     -7.18800000     -3.86300000
H      9.51900000     -8.41000000     -4.75700000
O     -0.62400000    -10.07400000     -5.76900000
H      0.17200000     -9.92000000     -6.27800000
H     -0.70900000     -9.29800000     -5.21600000
O     12.32100000     -9.38900000      5.92500000
H     13.15400000     -9.65700000      5.53500000
H     11.75200000     -9.21300000      5.17500000
O      1.47100000      5.96400000      2.22400000
H      2.35700000      6.30900000      2.11400000
H      1.58200000      5.18900000      2.77300000
O     -0.50000000     -0.66800000    -16.43400000
H     -1.37400000     -0.98500000    -16.66200000
H     -0.64500000     -0.08000000    -15.69300000
O     -8.96700000      7.82300000      6.18100000
H     -8.43400000      7.31600000      6.79400000
H     -8.80600000      7.41500000      5.33000000
O      6.87300000     -2.91200000     14.32900000
H      6.54000000     -2.28500000     13.68800000
H      6.69600000     -2.50500000     15.17700000
O    -12.47900000     13.37200000     -2.35100000
H    -11.78100000     12.96800000     -1.83500000
H    -13.26400000     12.87300000     -2.12500000
O     -7.10100000     -6.69500000    -11.71200000
H     -7.92400000     -7.11400000    -11.46300000
H     -6.84600000     -7.13200000    -12.52400000
O     -3.13500000      6.75200000    -14.66300000
H     -3.79900000      6.12700000    -14.95500000
H     -3.46300000      7.07500000    -13.82400000
O     10.33000000     -9.88300000      1.47100000
H     10.60400000     -9.49900000      2.30500000
H      9.79800000    -10.63900000      1.71900000
O     -4.38500000     -3.29600000      5.78100000
H     -4.37100000     -3.35500000      6.73700000
H     -3.56200000     -3.69800000      5.50400000
O     -2.52700000      6.70200000      6.81500000
H     -1.74200000      6.38700000      7.26400000
H     -3.24800000      6.46100000      7.39600000
O     -5.25700000     -4.43400000     11.73900000
H     -5.79500000     -3.65500000     11.59500000
H     -5.83500000     -5.16600000     11.52300000
O     -4.52000000      1.66900000     -2.25700000
H     -5.08800000      0.98300000     -2.60800000
H     -4.72900000      2.44300000     -2.77900000
O      5.48100000      4.43700000    -13.31500000
H      4.71100000      5.00700000    -13.32300000
H      5.18600000      3.63000000    -13.73600000
O     10.88700000     -3.87200000      7.54800000
H     11.38100000     -3.08300000      7.32100000
H     11.14100000     -4.06200000      8.45100000
O      6.72000000    -11.72100000      2.60500000
H      6.55400000    -10.77800000      2.61400000
H      7.66000000    -11.80000000      2.76500000
O     -1.52200000     -6.23600000      8.00300000
H     -2.43100000     -6.24700000      7.70200000
H     -1.32800000     -7.14900000      8.21100000
O      5.95800000     -3.61100000     -4.63600000
H      6.77800000     -3.55900000     -5.12700000
H      6.05700000     -4.38900000     -4.08700000
O      0.44300000     -1.36800000     12.14200000
H      0.23800000     -1.55200000     11.22500000
H      0.46400000     -2.22900000     12.56000000
O     -9.89400000      0.18400000    -14.51200000
H     -9.33900000      0.82500000    -14.06800000
H    -10.53600000     -0.07500000    -13.85100000
O     17.23300000      1.05600000      0.59000000
H     17.55700000      0.61500000     -0.19500000
H     16.50700000      0.50900000      0.89000000
O     10.40000000     -5.93300000      2.15800000
H     11.16300000     -5.60300000      1.68600000
H      9.85400000     -5.16000000      2.30200000
O    -11.50000000      6.70100000    -11.74800000
H    -12.24000000      6.86800000    -12.33200000
H    -10.88100000      6.20400000    -12.28300000
O      7.15800000     -5.62400000     -2.78400000
H      7.84400000     -5.32500000     -2.18700000
H      7.45000000     -6.48900000     -3.07200000
O      8.91800000    -15.38100000      5.36100000
H      9.44200000    -14.92200000      4.70400000
H      8.01700000    -15.11800000      5.17600000
O     -9.23300000     14.14900000     -1.55000000
H     -9.70500000     13.35400000     -1.30400000
H     -9.86800000     14.65900000     -2.05300000
O     -7.44500000      0.29500000     13.47400000
H     -7.99100000     -0.21200000     14.07500000
H     -8.06100000      0.86600000     13.01400000
O     -7.02800000     -1.49800000     -0.47300000
H     -7.27200000     -1.69500000      0.43100000
H     -6.45600000     -2.22100000     -0.73100000
O      7.47100000      4.68400000      3.49700000
H      8.34700000      4.61300000      3.87700000
H      6.87900000      4.46100000      4.21600000
O      1.48500000    -15.95200000      0.40800000
H      1.93700000    -15.91200000     -0.43400000
H      2.09700000    -16.40800000      0.98700000
O      0.91400000     15.55500000      7.36500000
H      0.06000000     15.61800000      6.93700000
H      1.43800000     15.01200000      6.77600000
O      7.73400000    -12.82100000     -3.10300000
H      8.08900000    -13.45300000     -3.72700000
H      8.35600000    -12.09300000     -3.11900000
O     -0.15800000    -11.50100000    -10.59600000
H      0.69400000    -11.80800000    -10.28800000
H     -0.46400000    -10.91200000     -9.90600000
O     -7.27600000     -5.19100000    -15.94900000
H     -7.87600000     -4.47600000    -16.16400000
H     -7.03400000     -5.03400000    -15.03600000
O      9.76300000      2.14900000    -10.48300000
H      8.82000000      2.10500000    -10.64200000
H     10.11100000      2.62200000    -11.23800000
O      7.56000000    -10.03700000      5.05600000
H      8.34600000     -9.54000000      5.28300000
H      7.82200000    -10.95300000      5.14700000
O     -1.26100000     -8.64400000      5.46200000
H     -1.45000000     -8.76700000      6.39200000
H     -1.19000000     -9.53200000      5.11200000
O    -10.58900000      3.26700000    -10.35300000
H    -11.48900000      3.49400000    -10.12000000
H    -10.05700000      3.95500000     -9.95300000
O     -7.26500000     14.78500000      7.92300000
H     -6.77500000     15.56700000      7.66800000
H     -7.48100000     14.35700000      7.09500000
O      9.21800000     10.93600000      4.85300000
H      9.83600000     11.54200000      5.26300000
H      8.36700000     11.17700000      5.22000000
O     -0.55000000    -14.33900000      5.80700000
H     -0.39600000    -15.27500000      5.94000000
H     -0.43300000    -13.95200000      6.67400000
O      6.35700000      9.42000000      0.96600000
H      6.57600000      8.64100000      1.47700000
H      5.43900000      9.59400000      1.17500000
O    -12.14200000     -4.12700000    -13.77300000
H    -11.99600000     -4.01600000    -14.71200000
H    -11.31100000     -3.87500000    -13.37000000
O     12.37200000     -3.73700000      3.19200000
H     12.65000000     -3.84200000      4.10200000
H     12.82600000     -4.43600000      2.72100000
O     13.93800000     -7.44500000     -1.22000000
H     13.00300000     -7.54000000     -1.40300000
H     14.30600000     -8.31100000     -1.39700000
O      6.54300000     11.62100000      5.64100000
H      6.57700000     11.17400000      6.48700000
H      6.28500000     12.51800000      5.85300000
O     -2.59100000      4.61700000     -0.67000000
H     -1.83200000      4.77300000     -1.23200000
H     -3.33800000      4.62400000     -1.26800000
O    -15.17200000     -4.25300000      5.11000000
H    -14.92300000     -4.57700000      5.97600000
H    -14.71400000     -4.82900000      4.49800000
O      9.97800000      6.50400000    -10.59000000
H      9.53800000      7.33300000    -10.77400000
H     10.45600000      6.66100000     -9.77600000
O     -0.65600000      3.13500000     17.03100000
H     -0.88000000      4.05000000     17.20000000
H     -1.07300000      2.93800000     16.19200000
O    -10.76800000      5.06600000      7.37900000
H    -10.02200000      4.50500000      7.59300000
H    -10.77800000      5.72500000      8.07400000
O    -13.16100000     -3.50200000     -2.12000000
H    -13.58900000     -3.60100000     -2.97100000
H    -13.87700000     -3.53200000     -1.48600000
O      5.20200000    -12.05600000     -2.82300000
H      6.15700000    -12.09500000     -2.86200000
H      4.93000000    -11.92700000     -3.73200000
O    -15.69900000     -1.68900000      0.08300000
H    -15.65000000     -2.13900000      0.92700000
H    -15.98500000     -2.36500000     -0.53200000
O      9.07400000     -7.96800000    -10.80600000
H      8.36200000     -8.59400000    -10.68100000
H      8.90100000     -7.57600000    -11.66200000
O     -3.35800000     10.37200000      5.57600000
H     -3.37600000      9.71300000      4.88300000
H     -3.42800000     11.20800000      5.11400000
O      2.03700000      9.59200000      9.66500000
H      2.02000000     10.06000000      8.83000000
H      2.38700000      8.72800000      9.44900000
O     15.29700000      8.52600000     -5.02600000
H     15.65900000      8.14500000     -4.22600000
H     14.38900000      8.22500000     -5.04600000
O     10.00600000     15.15700000     -2.66800000
H      9.72300000     15.48000000     -3.52300000
H      9.22500000     14.74700000     -2.29600000
O     -8.62800000      7.18000000     -1.11800000
H     -7.78100000      7.52300000     -1.40400000
H     -8.57400000      6.23900000     -1.28500000
O      0.72700000     -4.88900000      9.35800000
H      0.35100000     -5.53900000      8.76500000
H      0.25000000     -5.00900000     10.17900000
O     11.85700000     -4.19800000     -0.17300000
H     11.29200000     -3.51800000      0.19300000
H     12.53000000     -3.71800000     -0.65600000
O     -6.99700000      2.72500000    -10.75900000
H     -7.37900000      1.89900000    -10.46200000
H     -6.11000000      2.49300000    -11.03400000
O     10.14200000      0.84500000      1.66400000
H     10.86600000      0.24400000      1.84500000
H      9.46000000      0.29100000      1.28500000
O      4.32000000     13.62700000     -4.04000000
H      4.72900000     12.76200000     -4.02300000
H      4.42800000     13.92500000     -4.94300000
O     10.82800000    -11.65600000     -4.86200000
H     10.92400000    -12.57400000     -4.60700000
H     11.31300000    -11.58400000     -5.68400000
O      3.70400000      6.57900000     -6.43700000
H      4.16400000      5.90400000     -6.93600000
H      3.48800000      6.15700000     -5.60600000
O     -5.37000000     -9.28800000     14.50400000
H     -6.13100000     -8.85000000     14.12200000
H     -5.54200000    -10.22100000     14.37700000
O      6.54300000      9.08700000     12.92300000
H      6.14800000      8.57700000     12.21500000
H      7.31400000      8.58200000     13.18000000
O     -1.56900000      9.61700000      7.47900000
H     -1.42800000     10.38200000      8.03700000
H     -2.20400000      9.91000000      6.82500000
O     15.52400000      2.15700000      6.20800000
H     15.43500000      1.20600000      6.14600000
H     14.82800000      2.49900000      5.64700000
O     -3.85400000    -15.74400000      1.32800000
H     -3.01100000    -15.33100000      1.51600000
H     -4.48500000    -15.02500000      1.35400000
O    -12.66500000      6.94400000     -7.87800000
H    -12.36000000      7.84900000     -7.95000000
H    -13.50600000      6.93800000     -8.33600000
O     -4.74500000     12.78600000    -11.69600000
H     -3.87000000     12.57100000    -12.01900000
H     -4.99000000     13.57700000    -12.17600000
O     -7.69300000     -2.16000000     -8.61900000
H     -7.69200000     -2.12100000     -7.66300000
H     -7.08000000     -1.47500000     -8.88700000
O    -10.31800000    -11.95400000     -5.40800000
H    -11.19600000    -12.31000000     -5.27200000
H    -10.12900000    -11.46800000     -4.60600000
O     10.17100000      4.24100000      4.93600000
H      9.89300000      3.35600000      4.70000000
H     10.83900000      4.11000000      5.61000000
O    -11.67600000     -5.54400000      1.98500000
H    -11.94600000     -4.67500000      1.68800000
H    -11.08400000     -5.37300000      2.71800000
O     -0.80500000      3.00200000     11.59400000
H     -0.98900000      3.66400000     10.92800000
H     -0.73700000      2.18200000     11.10400000
O      0.58100000     12.95700000     -9.27100000
H      0.29100000     13.03400000     -8.36200000
H      0.21400000     12.12500000     -9.57000000
O     -8.83600000      3.00700000      7.93100000
H     -8.39800000      2.98000000      7.08000000
H     -9.24200000      2.14500000      8.01900000
O    -10.08100000     10.69900000      1.90300000
H     -9.78900000     11.00900000      2.76100000
H    -10.04800000      9.74500000      1.97000000
O     10.15200000     -5.56500000      5.70700000
H     10.20100000     -5.06400000      6.52100000
H      9.33100000     -5.28400000      5.30200000
O     10.59500000    -12.73000000      5.07100000
H     10.24800000    -12.46300000      5.92200000
H     11.00700000    -13.57800000      5.23700000
O     -4.92300000      6.80400000      0.47100000
H     -4.32700000      7.53700000      0.31900000
H     -4.62000000      6.12000000     -0.12700000
O     16.84800000     -3.00700000      4.81400000
H     17.24800000     -2.74900000      3.98300000
H     17.18700000     -2.37500000      5.44800000
O     14.87900000     -4.33900000      8.17900000
H     15.54900000     -3.82800000      8.63300000
H     14.48400000     -4.87800000      8.86400000
O      7.13800000      5.88400000    -10.61100000
H      7.62700000      6.22600000    -11.36000000
H      7.07600000      6.62400000    -10.00800000
O     -4.60800000    -16.26600000      5.35400000
H     -4.24300000    -15.41600000      5.60000000
H     -3.95800000    -16.64300000      4.76000000
O     -6.91300000     -5.03900000     -9.45900000
H     -6.71600000     -5.65100000    -10.16800000
H     -7.86400000     -5.08400000     -9.36000000
O     -1.33400000     -6.12200000    -12.22200000
H     -1.37800000     -5.74600000    -11.34300000
H     -0.63500000     -5.63400000    -12.65700000
O     -6.48100000      4.03100000     12.86100000
H     -6.30800000      4.93000000     13.14000000
H     -7.43300000      3.94100000     12.91800000
O    -15.94700000     -7.49400000     -1.37200000
H    -15.22600000     -6.97100000     -1.72300000
H    -15.54700000     -8.02200000     -0.68200000
O     -9.57200000      8.09600000      2.20800000
H    -10.37200000      7.58300000      2.10000000
H     -8.86800000      7.44700000      2.20100000
O     -6.28800000     -3.03900000      3.79500000
H     -6.12300000     -2.09600000      3.77500000
H     -5.67900000     -3.37500000      4.45200000
O     -8.65200000      7.76600000     13.20400000
H     -7.96300000      7.12400000     13.37700000
H     -9.44500000      7.24200000     13.09200000
O     -3.62400000      7.99300000     -8.03600000
H     -3.18200000      7.93300000     -8.88300000
H     -4.51800000      8.26100000     -8.25100000
O    -13.15300000     -9.23900000      6.95800000
H    -13.22400000     -8.63100000      7.69400000
H    -12.82600000    -10.05000000      7.34700000
O      3.94200000    -10.91900000      0.39500000
H      3.32100000    -11.52000000      0.80800000
H      4.31500000    -11.42100000     -0.33000000
O     -9.25100000     -7.14700000     -2.82300000
H     -8.60500000     -6.56100000     -3.21700000
H     -8.75000000     -7.66800000     -2.19600000
O      3.44100000     -9.40100000     -7.71800000
H      3.48100000     -9.46800000     -8.67200000
H      2.94400000    -10.17200000     -7.44400000
O      0.50500000     -2.09800000    -11.29300000
H     -0.15000000     -1.68600000    -10.72900000
H      1.33700000     -1.71900000    -11.01000000
O    -14.21500000      1.54200000     10.76000000
H    -14.24000000      2.07200000     11.55600000
H    -14.83300000      1.97100000     10.16700000
O      1.44500000     15.01200000     10.02600000
H      1.13800000     15.80900000     10.45900000
H      1.26800000     15.16000000      9.09700000
O     -8.49600000     12.31000000     -3.75100000
H     -7.96000000     12.82500000     -3.14700000
H     -9.10600000     11.83700000     -3.18500000
O     -9.00800000     -3.04600000    -13.50300000
H     -8.68800000     -2.39200000    -14.12400000
H     -8.29400000     -3.67900000    -13.43300000
O    -16.04600000      1.27800000     -6.54100000
H    -16.91000000      1.60600000     -6.29000000
H    -15.43300000      1.79700000     -6.02000000
O      4.36400000      9.33700000      6.47000000
H      4.38600000      9.42100000      5.51600000
H      3.84000000      8.55200000      6.62800000
O      5.11200000    -13.77300000      2.37700000
H      5.49200000    -14.47800000      2.90200000
H      5.73000000    -13.04700000      2.46800000
O     -9.61300000    -13.10900000      6.83300000
H    -10.35000000    -13.47000000      7.32600000
H     -9.58400000    -13.63000000      6.03100000
O     -2.87100000     -1.86700000     17.63300000
H     -2.21400000     -2.29100000     17.08000000
H     -3.20800000     -1.14900000     17.09700000
O      0.05900000      5.52000000     -2.27900000
H      0.71200000      5.02300000     -2.77200000
H     -0.63700000      5.69600000     -2.91300000
O     15.87200000     -4.83800000     -7.30300000
H     15.83300000     -5.48900000     -6.60200000
H     15.00200000     -4.43800000     -7.30600000
O     -8.87000000    -14.75000000      4.67400000
H     -8.31900000    -14.30300000      4.03200000
H     -8.34400000    -15.49600000      4.96400000
O     -0.42200000      7.71900000      4.04300000
H     -0.29500000      7.43200000      4.94700000
H      0.42000000      7.55400000      3.61800000
O     -5.57500000     15.68000000     -6.84400000
H     -6.00200000     16.53400000     -6.91000000
H     -5.73800000     15.40000000     -5.94300000
O     -9.45600000      6.89200000      9.41200000
H     -9.79000000      7.78500000      9.49300000
H     -8.61700000      6.90700000      9.87200000
O    -14.64300000     -6.25300000     -6.46500000
H    -14.70800000     -6.98200000     -5.84800000
H    -13.92800000     -6.49900000     -7.05100000
O     17.08000000      3.66000000     -0.46100000
H     16.30200000      3.45000000     -0.97800000
H     17.27000000      2.85600000      0.02300000
O      6.14000000     -2.81700000      9.78900000
H      5.31200000     -3.13100000     10.15300000
H      6.80600000     -3.13900000     10.39600000
O     14.50000000     -0.55200000      9.89000000
H     14.00300000      0.05500000      9.34200000
H     13.87600000     -0.84100000     10.55600000
O     10.93100000      3.28600000      1.14700000
H     10.26600000      3.45600000      0.48000000
H     10.64900000      2.47300000      1.56500000
O     -4.55100000      1.97300000    -11.16500000
H     -4.12300000      1.42300000    -11.82100000
H     -3.85900000      2.55600000    -10.85300000
O      5.56200000     -2.21800000     -2.03400000
H      5.36700000     -2.46700000     -2.93800000
H      5.05100000     -2.82800000     -1.50200000
O    -12.13300000    -10.22400000      2.90300000
H    -12.53800000    -11.09000000      2.85300000
H    -11.57300000    -10.26600000      3.67700000
O      7.11200000    -13.96800000      7.29600000
H      6.51600000    -14.69800000      7.12900000
H      6.59400000    -13.34800000      7.80900000
O     10.66700000     -4.66600000     -9.74000000
H     10.16400000     -5.28700000     -9.21300000
H     11.52400000     -4.63100000     -9.31600000
O     -2.16500000      3.50400000     -9.44500000
H     -1.48400000      3.87300000     -8.88300000
H     -2.75100000      3.04600000     -8.84200000
O      2.12600000      1.47000000     -5.21100000
H      1.52800000      0.76800000     -4.95500000
H      2.89100000      1.01700000     -5.56400000
O     11.03700000      6.26000000     -2.60600000
H     10.59400000      5.47000000     -2.29900000
H     10.56900000      6.97900000     -2.18100000
O     11.72500000      1.02400000     -6.75100000
H     11.75700000      0.59500000     -7.60600000
H     10.79100000      1.09800000     -6.55500000
O      3.04100000      7.19000000     12.06400000
H      2.47300000      6.42000000     12.04800000
H      2.65400000      7.75900000     12.73000000
O     13.64900000    -10.84200000     -5.63200000
H     13.34300000    -11.74600000     -5.70800000
H     13.13300000    -10.35900000     -6.27700000
O      2.18400000     17.48600000      2.92100000
H      1.98000000     16.58800000      2.66000000
H      2.71300000     17.39100000      3.71300000
O      3.30100000     -8.48300000    -13.82900000
H      3.50100000     -8.72500000    -12.92400000
H      3.86000000     -7.72600000    -14.00400000
O     -3.90900000     -0.33500000     15.87200000
H     -3.23100000     -0.42800000     15.20300000
H     -4.10900000      0.60100000     15.88200000
O      6.92500000      8.50200000      9.51900000
H      6.39500000      7.93500000     10.08000000
H      7.69500000      7.97400000      9.30700000
O      8.26300000     -1.91900000      8.19000000
H      7.38500000     -1.90600000      8.57000000
H      8.70500000     -2.64300000      8.63400000
O      9.31800000      3.09600000      9.40200000
H      9.87700000      2.89100000     10.15100000
H      9.53800000      2.43100000      8.75000000
O     -1.59100000      2.59900000     14.18900000
H     -1.52700000      2.87000000     13.27300000
H     -1.59800000      1.64200000     14.15500000
O     -5.70900000      6.71700000     13.43300000
H     -4.77700000      6.92800000     13.48200000
H     -6.02500000      6.81700000     14.33100000
O     -1.58700000      8.78500000     15.98000000
H     -1.44200000      9.14000000     16.85700000
H     -0.90900000      8.11700000     15.87700000
O      3.27700000     11.28800000    -10.92800000
H      3.94000000     11.20600000    -11.61400000
H      3.18600000     12.23100000    -10.79500000
O      6.31600000      4.13800000     -4.30200000
H      6.66600000      4.87200000     -3.79700000
H      5.80600000      3.63300000     -3.66800000
O     11.99500000     -3.88900000     -3.96000000
H     12.39500000     -3.27000000     -3.34900000
H     12.64500000     -4.58400000     -4.05700000
O     15.80900000      3.34600000      8.82500000
H     16.09500000      2.61400000      9.37100000
H     15.75200000      2.97800000      7.94300000
O      2.23300000    -11.61400000      9.14300000
H      1.95400000    -10.83400000      9.62300000
H      2.61500000    -12.18300000      9.81100000
O     -0.73100000     -0.70400000     -7.54000000
H      0.17900000     -0.41000000     -7.51400000
H     -1.04000000     -0.45100000     -8.40900000
O     -8.02000000      3.92700000     10.21900000
H     -8.66900000      3.67100000      9.56400000
H     -7.18700000      3.61500000      9.86600000
O      6.36800000      0.90100000     11.39400000
H      5.83400000      0.69200000     10.62800000
H      6.04200000      1.75000000     11.69000000
O     -1.29000000    -12.60900000     -4.56900000
H     -0.44300000    -13.05100000     -4.60800000
H     -1.11300000    -11.72300000     -4.88600000
O     -5.15100000     -0.24800000      2.36600000
H     -4.81900000      0.50700000      1.88100000
H     -5.83300000      0.11300000      2.93300000
O    -14.38200000      9.19000000     -1.09200000
H    -14.34200000     10.12400000     -1.29700000
H    -14.19200000      9.14200000     -0.15500000
O     -3.67400000      3.26200000    -16.69000000
H     -4.11400000      2.86800000    -17.44300000
H     -3.78700000      4.20500000    -16.81200000
O     -2.79600000     10.87600000     14.11800000
H     -2.23700000     10.16400000     14.42600000
H     -2.78000000     10.79800000     13.16400000
O    -10.44000000     -9.28000000     -7.87900000
H    -10.30800000     -9.59300000     -8.77400000
H     -9.77300000     -9.73600000     -7.36600000
O     -6.56300000      4.42200000    -13.60100000
H     -5.82100000      4.61900000    -13.03000000
H     -6.41800000      4.96300000    -14.37700000
O     -7.39900000     -8.07900000     12.77600000
H     -7.98000000     -8.25500000     13.51600000
H     -7.76600000     -7.29700000     12.36300000
O     -0.71900000     -6.94900000      3.29400000
H     -0.82600000     -7.60200000      3.98600000
H     -0.64400000     -6.11700000      3.76100000
O     -6.14000000    -10.51100000     -0.82400000
H     -5.57900000    -10.73800000     -0.08200000
H     -6.56100000    -11.33600000     -1.06600000
O    -16.87500000      4.23900000     -1.34500000
H    -16.45500000      4.34700000     -2.19900000
H    -16.81800000      5.10500000     -0.94000000
O     -9.30500000      5.01300000    -13.15300000
H     -9.83200000      4.22100000    -13.04400000
H     -8.51900000      4.85200000    -12.63100000
O     -9.17000000    -10.76200000     -3.22100000
H     -9.29500000     -9.94900000     -2.73100000
H     -8.88500000    -11.39700000     -2.56300000
O    -14.41300000      0.82400000      0.42400000
H    -14.97200000      0.05100000      0.49900000
H    -14.96300000      1.54900000      0.72200000
O     12.42200000      6.06000000    -12.45600000
H     13.01500000      5.68500000    -11.80400000
H     11.55300000      5.98100000    -12.06200000
O     -6.52300000     -2.10800000     11.33600000
H     -6.68600000     -1.20000000     11.08200000
H     -7.16100000     -2.28200000     12.02800000
O     -0.98000000      8.33400000     11.94900000
H     -0.52400000      9.17500000     11.97300000
H     -1.66700000      8.45300000     11.29300000
O      0.24300000     12.67800000      5.26900000
H     -0.44100000     12.22200000      5.75900000
H      0.87000000     12.95800000      5.93500000
O      5.19200000      0.71000000      1.13000000
H      5.80300000      1.44100000      1.03900000
H      4.96100000      0.70500000      2.05900000
O      4.07600000     -1.09400000      9.49200000
H      3.55300000     -1.89000000      9.39800000
H      4.97500000     -1.40800000      9.59000000
O      6.72000000      3.11000000      1.46200000
H      6.97600000      3.65600000      2.20500000
H      7.01900000      3.59500000      0.69300000
O      0.20300000     -9.98600000    -12.91400000
H      0.71200000    -10.33900000    -13.64400000
H      0.05100000    -10.73800000    -12.34200000
O      5.37400000      6.84100000     -1.53400000
H      4.77200000      6.11800000     -1.71300000
H      4.84600000      7.62900000     -1.66100000
O      9.41200000    -12.07500000      2.78900000
H      9.76200000    -12.10900000      3.67900000
H      9.66400000    -12.91300000      2.40000000
O     -9.00700000      7.86700000    -11.65600000
H     -9.72300000      7.23200000    -11.62700000
H     -8.33100000      7.49200000    -11.09100000
O     11.19600000     -9.56600000      8.25200000
H     11.71700000     -9.35000000      7.47900000
H     10.73200000    -10.36800000      8.01200000
O      0.48200000     -4.18200000    -13.18000000
H      0.16700000     -3.64300000    -12.45400000
H     -0.01100000     -3.87100000    -13.94000000
O     15.44100000      5.89800000      5.08500000
H     16.02000000      5.95300000      5.84500000
H     16.03200000      5.77700000      4.34200000
O      1.89800000     -0.32200000     -7.69100000
H      1.86700000      0.20400000     -8.49100000
H      2.82100000     -0.32100000     -7.43900000
O     -0.93500000    -17.20800000     -0.57400000
H     -0.15700000    -16.78400000     -0.21200000
H     -0.79100000    -18.14200000     -0.42400000
O     -1.67800000     -9.43400000     -0.67200000
H     -0.77000000     -9.13300000     -0.64600000
H     -1.68500000    -10.11600000     -1.34400000
O     -2.75200000      7.59000000    -10.41500000
H     -2.25200000      6.97500000    -10.95200000
H     -3.23600000      8.12100000    -11.04800000
O    -10.26000000     14.27600000      5.31300000
H     -9.50900000     13.74300000      5.57200000
H    -10.90200000     13.64400000      4.98900000
O      1.93600000      3.10500000      3.04400000
H      2.34800000      2.67700000      3.79500000
H      1.01800000      3.20000000      3.29600000
O     -3.23200000     -6.75600000      5.89500000
H     -2.57300000     -7.38300000      5.59600000
H     -3.53200000     -6.32500000      5.09500000
O     11.06700000     -7.73700000     -8.99100000
H     10.23300000     -7.86900000     -9.44100000
H     11.72900000     -7.85900000     -9.67200000
O    -12.85600000     -6.86100000      9.12600000
H    -13.14100000     -6.30000000      9.84700000
H    -11.95200000     -6.59400000      8.95900000
O     -2.99100000      7.08600000     13.53100000
H     -2.77600000      6.90600000     14.44700000
H     -2.19500000      7.47500000     13.17000000
O     -5.11400000     -3.78800000     -7.72100000
H     -5.72800000     -4.12900000     -8.37100000
H     -5.63000000     -3.71600000     -6.91800000
O      3.56900000      0.66200000     -1.15000000
H      2.96100000     -0.03800000     -1.38600000
H      3.78600000      0.49300000     -0.23300000
O     -4.20800000    -13.37300000      5.62100000
H     -3.93300000    -13.28600000      4.70800000
H     -5.03600000    -12.89500000      5.66800000
O     -3.64600000      1.76900000    -14.00500000
H     -3.70400000      2.16000000    -14.87700000
H     -2.75000000      1.43600000    -13.95100000
O    -11.17900000      2.11000000     15.06900000
H    -11.16600000      3.06100000     15.18400000
H    -10.48800000      1.93700000     14.43000000
O      6.32800000     -0.90000000     -8.90500000
H      6.77500000     -0.28200000     -8.32700000
H      5.73800000     -1.38400000     -8.32800000
O      1.45200000     -5.35400000      4.21000000
H      1.97500000     -4.69600000      3.75000000
H      2.07600000     -6.04700000      4.42600000
O      7.84100000      8.39500000     -5.13100000
H      7.76000000      9.23900000     -5.57600000
H      8.24700000      7.82000000     -5.78000000
O     -5.09300000      1.70100000     13.39400000
H     -5.58900000      2.51700000     13.31600000
H     -5.74000000      1.05500000     13.67800000
O     -4.19300000     10.03400000     11.70500000
H     -5.09000000     10.12800000     11.38400000
H     -3.72800000      9.59800000     10.99100000
O     -9.08100000      0.83800000    -10.45900000
H     -9.59400000      1.63400000    -10.59900000
H     -9.52000000      0.17300000    -10.99000000
O     -6.98700000     -1.20800000      8.24400000
H     -7.04500000     -0.58300000      8.96700000
H     -7.88300000     -1.52300000      8.12700000
O      3.76100000     -7.39600000     -6.09600000
H      2.99400000     -6.87500000     -6.33500000
H      3.74400000     -8.13800000     -6.70000000
O     -8.83500000     -0.53400000     -5.24500000
H     -8.10200000     -0.16200000     -5.73400000
H     -9.57900000      0.02700000     -5.46300000
O    -11.64100000     -3.32800000      4.15300000
H    -10.86500000     -3.84800000      4.36200000
H    -11.46200000     -2.46700000      4.53200000
O    -11.44700000      6.60100000     -1.58700000
H    -10.63100000      6.99100000     -1.27200000
H    -11.59300000      7.00700000     -2.44100000
O     -3.98500000     17.35900000      1.66600000
H     -4.34100000     17.56300000      0.80100000
H     -3.10900000     17.01600000      1.48900000
O      0.20900000     -5.69700000     -1.76000000
H     -0.18200000     -4.96800000     -2.24100000
H     -0.29500000     -5.74600000     -0.94800000
O     14.07700000      3.37200000      4.43500000
H     14.09400000      3.04000000      3.53700000
H     14.49700000      4.23000000      4.38100000
O     17.49100000     -3.44700000     -3.94000000
H     17.07600000     -2.58500000     -3.96000000
H     16.80300000     -4.03700000     -3.63100000
O      1.66000000      1.62300000    -15.74300000
H      1.28500000      0.77600000    -15.98500000
H      0.98600000      2.26000000    -15.97900000
O      1.16500000     -5.53800000    -15.94900000
H      1.93100000     -5.54900000    -16.52300000
H      1.45000000     -5.04700000    -15.17800000
O      1.40200000     -4.06900000     17.25400000
H      1.58000000     -3.35600000     17.86800000
H      0.90900000     -4.70900000     17.76700000
O      6.58600000      2.85000000      8.36000000
H      6.30300000      1.95900000      8.15800000
H      7.46100000      2.74500000      8.73500000
O      1.08500000      4.87100000    -17.52000000
H      1.58800000      4.57700000    -18.27900000
H      0.46200000      4.16300000    -17.35600000
O     10.60200000     -4.12800000     13.73300000
H     11.25500000     -4.62600000     13.24100000
H     11.09000000     -3.75200000     14.46600000
O      7.49000000     11.27800000    -12.89900000
H      7.03300000     10.63500000    -12.35600000
H      6.83400000     11.56400000    -13.53500000
O     -0.60900000      2.93600000    -16.51800000
H     -1.38700000      2.55000000    -16.92000000
H     -0.94900000      3.46600000    -15.79700000
O     -5.60400000    -11.25600000     10.93300000
H     -6.43100000    -11.33800000     10.45800000
H     -5.02600000    -10.79000000     10.32900000
O      7.04900000      2.34200000     14.55600000
H      6.56900000      2.50300000     13.74400000
H      6.40100000      2.47400000     15.24800000
O     -3.72200000     -9.59400000      9.68200000
H     -4.34100000     -8.93300000      9.99000000
H     -3.81000000     -9.58000000      8.72900000
O     -4.93000000     12.44000000      4.35300000
H     -5.11700000     11.71600000      3.75500000
H     -5.19500000     13.22300000      3.87100000
O      4.37100000      0.59300000     -6.96600000
H      5.01300000      0.94400000     -7.58300000
H      4.84700000     -0.08300000     -6.48400000
O     -6.86800000     -4.57900000    -13.42600000
H     -6.01800000     -4.25400000    -13.13100000
H     -7.07300000     -5.29500000    -12.82500000
O     -4.55200000      3.61600000     -4.19100000
H     -4.62500000      3.95000000     -5.08500000
H     -4.66000000      4.38900000     -3.63700000
O      2.85200000      6.11100000    -13.15100000
H      2.34700000      5.61200000    -12.50900000
H      2.25700000      6.21800000    -13.89400000
O     14.28100000      3.72500000     -8.34600000
H     13.57600000      3.46100000     -7.75400000
H     15.07600000      3.65700000     -7.81700000
O     -9.50200000      3.64900000     -5.87200000
H    -10.25400000      3.40500000     -5.33400000
H     -9.22200000      2.83000000     -6.28000000
O     -2.23100000     -3.65100000      9.49600000
H     -1.75400000     -3.59200000      8.66800000
H     -1.59000000     -3.99700000     10.11800000
O    -13.87500000     -0.62200000     -6.57700000
H    -14.05600000     -0.91300000     -7.47100000
H    -14.49500000      0.09200000     -6.42800000
O      8.28900000     -0.39400000      5.93500000
H      8.34300000     -0.91400000      6.73700000
H      7.92600000     -0.99600000      5.28500000
O      4.85700000     -2.47300000     -6.91800000
H      5.05400000     -2.87900000     -6.07400000
H      4.46000000     -3.17400000     -7.43500000
O     -4.68000000     -3.02500000      8.39400000
H     -4.04200000     -3.30200000      9.05200000
H     -4.98800000     -2.17400000      8.70300000
O    -12.72400000    -12.20100000     -3.64700000
H    -13.05900000    -11.39700000     -3.25000000
H    -12.28400000    -12.65700000     -2.92900000
O      6.71900000      1.87800000     -8.11500000
H      7.62000000      1.70200000     -7.84600000
H      6.79200000      2.59500000     -8.74500000
O     15.38100000      9.55500000      1.96200000
H     14.73500000     10.20100000      1.67600000
H     14.97200000      9.12300000      2.71200000
O      8.81900000      0.44900000     15.39000000
H      9.60600000      0.86300000     15.74500000
H      8.35800000      1.15700000     14.94100000
O     -3.63100000     -1.80900000     -4.85200000
H     -3.44100000     -0.88400000     -5.00900000
H     -3.00100000     -2.27800000     -5.39900000
O      9.23600000      1.70700000      4.09300000
H      9.39500000      0.83100000      4.44500000
H      9.38900000      1.61800000      3.15200000
O     -6.16900000      8.50600000     -5.61700000
H     -6.72400000      8.51200000     -6.39700000
H     -5.61700000      9.28200000     -5.70900000
O     -4.91200000     -0.94300000    -15.84900000
H     -4.79900000     -0.13300000    -15.35300000
H     -5.67100000     -0.77900000    -16.40800000
O    -15.93500000     -1.54000000      7.67200000
H    -16.64200000     -0.89500000      7.66300000
H    -15.23600000     -1.12200000      8.17400000
O     -1.86700000     -8.31200000     14.52100000
H     -2.71900000     -7.87700000     14.53400000
H     -1.27800000     -7.69700000     14.95800000
O      3.51000000     -0.38900000    -12.35200000
H      3.47800000     -0.88600000    -11.53400000
H      4.39700000     -0.52800000    -12.68200000
O     -4.11900000    -16.60800000     -1.38300000
H     -4.04400000    -16.27500000     -0.48800000
H     -4.36100000    -15.84300000     -1.90400000
O      5.46400000     -0.34000000     -4.43400000
H      5.41200000     -0.22200000     -3.48600000
H      6.39500000     -0.47600000     -4.60800000
O    -13.29900000     -4.57200000     10.73100000
H    -12.75700000     -3.84000000     10.43500000
H    -13.63300000     -4.29200000     11.58300000
O      7.94100000      6.45100000    -13.41200000
H      7.54000000      6.09800000    -14.20700000
H      8.88000000      6.31700000    -13.53800000
O     -1.25900000      5.91700000     11.04600000
H     -1.12500000      6.78500000     11.42800000
H     -2.18500000      5.90000000     10.80700000
O     -7.82700000      6.07600000    -15.55100000
H     -8.25900000      6.91900000    -15.68700000
H     -8.20300000      5.74300000    -14.73600000
O      0.84100000     -1.93700000      9.47400000
H      1.27700000     -1.40200000      8.81000000
H      1.13200000     -2.83000000      9.29100000
O     -9.70000000     10.64100000    -11.52400000
H     -9.35400000      9.75200000    -11.60300000
H    -10.41000000     10.56600000    -10.88600000
O     -0.09900000     13.23200000      1.44100000
H      0.27000000     12.35500000      1.54300000
H     -1.04700000     13.09800000      1.47300000
O     -1.95100000     -3.58600000     -5.98100000
H     -1.00500000     -3.46100000     -5.90900000
H     -2.04900000     -4.35300000     -6.54600000
O     -2.36600000    -11.25300000      1.27700000
H     -2.06600000    -10.50500000      0.75900000
H     -1.98300000    -12.01400000      0.84100000
O     -2.84300000    -15.15600000     -5.09100000
H     -2.49900000    -14.27700000     -5.24600000
H     -3.73200000    -15.13000000     -5.44500000
O      5.36600000     11.10000000     -3.75600000
H      5.08800000     10.44600000     -4.39600000
H      5.81500000     10.59600000     -3.07700000
O     -3.34500000     14.00800000      6.65400000
H     -3.93100000     13.46300000      6.12900000
H     -3.58000000     13.80900000      7.56000000
O     -6.20400000     12.58500000      9.46100000
H     -6.30900000     13.45600000      9.07900000
H     -6.16300000     11.99600000      8.70700000
O     15.30000000      5.03300000      1.17000000
H     15.97600000      5.15700000      1.83600000
H     15.74800000      4.58100000      0.45500000
O     -8.81400000      1.49200000     -7.41700000
H     -9.50500000      1.76700000     -8.02100000
H     -8.30000000      0.85600000     -7.91400000
O      3.65500000     -8.09600000      0.06900000
H      3.73900000     -9.04400000      0.17400000
H      4.19500000     -7.89000000     -0.69300000
O      1.48300000      0.63400000     16.13200000
H      1.00300000      1.30000000     16.62500000
H      1.98300000      1.13000000     15.48300000
O      3.97600000     -4.74500000     -8.71600000
H      3.06800000     -5.03800000     -8.78900000
H      4.47600000     -5.38400000     -9.22400000
O      0.89200000     -6.03900000     13.84600000
H      0.09500000     -5.82600000     14.33100000
H      1.31800000     -6.71600000     14.37200000
O     13.35700000      3.13900000     -5.23100000
H     13.10700000      2.38600000     -5.76700000
H     12.60200000      3.72600000     -5.27500000
O      2.17800000      4.60400000     16.37000000
H      1.70800000      5.41300000     16.16700000
H      1.81700000      3.95900000     15.76200000
O     11.83400000      6.58300000     -6.74300000
H     12.31100000      6.31300000     -7.52800000
H     12.47800000      7.06400000     -6.22500000
O     -8.02700000     -5.67100000     11.43800000
H     -7.74200000     -5.92900000     10.56200000
H     -8.82600000     -5.16400000     11.29100000
O     13.64000000     11.43200000      1.20100000
H     13.75800000     11.75400000      0.30700000
H     12.70500000     11.23300000      1.26100000
O     -6.06200000     -7.24800000      2.11700000
H     -6.23500000     -8.12800000      2.45300000
H     -5.20400000     -7.31600000      1.69900000
O      3.61900000    -13.87900000     -4.66300000
H      4.16400000    -14.02300000     -3.89000000
H      2.74100000    -14.14600000     -4.39100000
O     -3.56100000     -4.22300000      2.73500000
H     -3.38000000     -3.43800000      3.25300000
H     -4.03700000     -3.90100000      1.97100000
O    -15.18600000      5.69600000      8.30400000
H    -14.37500000      6.11300000      8.59600000
H    -14.91900000      5.14100000      7.57200000
O     -1.12000000    -11.61400000     -2.15000000
H     -0.62700000    -11.99100000     -1.42100000
H     -1.11000000    -12.29500000     -2.82300000
O     11.18300000      4.64500000     -4.98500000
H     10.96000000      5.01400000     -4.13100000
H     11.46200000      5.39800000     -5.50600000
O     -0.77500000    -15.45800000     -2.99100000
H     -1.06000000    -16.12300000     -2.36400000
H     -1.41300000    -15.51300000     -3.70300000
O      4.27400000     10.84800000     11.06900000
H      3.44700000     10.42300000     10.84100000
H      4.18600000     11.05700000     11.99900000
O     -4.10400000     16.68600000     -3.51500000
H     -3.74300000     16.50000000     -2.64800000
H     -4.66300000     17.45200000     -3.38200000
O     -7.95700000      9.42000000    -13.83000000
H     -8.75600000      9.90500000    -14.03400000
H     -8.23900000      8.73700000    -13.22300000
O     -4.21000000     12.75100000     -6.18900000
H     -4.55400000     13.43800000     -5.61900000
H     -4.64100000     12.90000000     -7.03100000
O    -14.22600000     -8.59500000      2.19800000
H    -15.09700000     -8.97300000      2.31900000
H    -13.62700000     -9.26500000      2.52800000
O      4.58200000      5.28800000      4.49700000
H      4.33300000      5.90700000      3.81100000
H      5.26900000      5.73800000      4.98800000
O     -3.06500000     -5.64500000     -7.49500000
H     -3.06300000     -6.46800000     -7.00700000
H     -3.95600000     -5.57100000     -7.83700000
O     13.47100000     -3.63900000     -6.62500000
H     12.80000000     -4.22300000     -6.97800000
H     13.28000000     -3.59400000     -5.68800000
O     11.62500000      9.98900000     -4.79600000
H     12.03000000     10.13900000     -5.65000000
H     11.35000000     10.85900000     -4.50500000
O     -5.15300000     -9.76000000     -3.20200000
H     -5.07500000     -8.81900000     -3.04800000
H     -5.73700000    -10.06900000     -2.50900000
O      9.25700000      7.21400000     -7.11900000
H      9.44600000      8.05100000     -7.54300000
H     10.10100000      6.92300000     -6.77600000
O     -6.27300000      0.00200000     -6.88200000
H     -5.33800000     -0.08700000     -6.69800000
H     -6.45400000      0.93400000     -6.76000000
O      2.50500000    -11.65300000      6.52000000
H      2.65300000    -10.75700000      6.21800000
H      2.58200000    -11.60100000      7.47200000
O    -11.55300000      0.30200000     -5.66900000
H    -12.33700000     -0.24000000     -5.75300000
H    -11.53200000      0.82000000     -6.47300000
O      7.07800000      6.42400000      6.04500000
H      7.64400000      6.50700000      6.81300000
H      7.05800000      7.30200000      5.66600000
O      7.17500000      8.92100000      4.77000000
H      8.01000000      9.30900000      5.03200000
H      6.53100000      9.61100000      4.92900000
O    -12.61000000     -2.86100000      1.63500000
H    -12.06900000     -2.88800000      2.42400000
H    -12.24700000     -2.14000000      1.12000000
O     -7.71900000     13.56600000      5.23300000
H     -7.70700000     12.61500000      5.33600000
H     -7.51200000     13.70900000      4.30900000
O     16.52000000     -3.15300000      1.28700000
H     16.44700000     -4.09400000      1.44600000
H     17.14700000     -2.84800000      1.94300000
O     11.67900000      8.20400000     -9.32400000
H     12.41700000      7.60200000     -9.42600000
H     11.93900000      8.78200000     -8.60700000
O     -9.10700000     -1.00500000     15.23500000
H     -9.80100000     -0.36000000     15.10000000
H     -8.95100000     -0.99400000     16.18000000
O     -7.38200000     -6.58400000      8.82300000
H     -7.45100000     -7.10800000      8.02500000
H     -7.25900000     -5.68800000      8.51100000
O     -3.53000000     13.12900000      9.43300000
H     -3.33700000     13.76400000     10.12300000
H     -4.33000000     12.69300000      9.72600000
O     -6.99300000     11.37500000     -5.67100000
H     -7.33700000     11.78000000     -4.87500000
H     -7.69500000     11.47800000     -6.31400000
O    -12.74700000      6.30300000      3.16300000
H    -13.51800000      6.56900000      3.66300000
H    -12.18200000      5.87100000      3.80400000
O      7.34200000      8.06300000     -8.94400000
H      6.54400000      8.49300000     -8.63700000
H      7.81900000      7.84400000     -8.14300000
O    -13.36600000      4.02000000     -7.23800000
H    -13.42200000      3.81200000     -6.30500000
H    -13.10400000      4.94000000     -7.26400000
O      1.86400000     -8.79400000      5.28700000
H      0.91500000     -8.67200000      5.26700000
H      2.12000000     -8.83000000      4.36500000
O     13.28100000    -11.22200000      3.23900000
H     12.89900000    -12.05000000      3.53100000
H     13.76700000    -10.90200000      3.99800000
O     -2.84200000     -1.35000000     11.05200000
H     -2.76100000     -2.15300000     10.53700000
H     -3.57100000     -1.51900000     11.64900000
O      1.09700000      2.43800000      6.87000000
H      0.46400000      2.13000000      6.22200000
H      1.92900000      2.46400000      6.39800000
O     -3.50800000      6.32500000     16.25700000
H     -2.69300000      6.23400000     16.75000000
H     -3.61500000      5.48500000     15.81200000
O     -5.60900000     10.49600000      6.89600000
H     -5.54000000      9.75200000      7.49400000
H     -4.77300000     10.50700000      6.43000000
O      3.65300000    -16.82100000      2.29000000
H      3.75100000    -17.17100000      3.17600000
H      3.55200000    -15.87700000      2.41500000
O      2.26300000     15.13600000     -7.82100000
H      2.59100000     16.01800000     -7.99400000
H      1.37200000     15.26900000     -7.50000000
O     -7.39900000      0.38100000     10.55800000
H     -8.30700000      0.56000000     10.31500000
H     -7.07200000      1.21400000     10.89700000
O     -3.72100000      3.47300000      7.44500000
H     -3.83800000      2.77000000      6.80600000
H     -2.86200000      3.30500000      7.83200000
O      1.46800000     -8.83500000      2.34900000
H      0.79000000     -8.16500000      2.43800000
H      2.27200000     -8.34100000      2.18500000
O      6.09100000     14.47100000      6.15300000
H      6.27200000     14.63800000      5.22800000
H      5.40300000     15.09600000      6.37900000
O      9.23800000      2.28600000     -5.73500000
H      9.10700000      2.79100000     -6.53800000
H      9.69100000      2.88900000     -5.14500000
O      0.52000000     10.56500000     11.92800000
H      1.08400000     10.19400000     11.24900000
H      0.19000000     11.37800000     11.54800000
O      5.50700000    -12.51300000     -8.35200000
H      4.85800000    -12.37800000     -9.04200000
H      6.18600000    -13.04800000     -8.76300000
O    -18.00800000      1.88800000     -2.10500000
H    -17.40200000      2.58200000     -1.84500000
H    -18.68400000      1.89300000     -1.42700000
O     -2.31200000     11.26600000     -3.48800000
H     -3.18700000     11.18800000     -3.86800000
H     -1.79500000     10.59900000     -3.94000000
O     -3.11900000     17.20200000     -6.12500000
H     -3.33700000     16.51600000     -6.75600000
H     -3.16400000     16.76600000     -5.27300000
O      1.36300000      4.98200000     12.21400000
H      1.99100000      4.42500000     11.75300000
H      0.50700000      4.62800000     11.97200000
O      5.15700000      3.06000000     12.82400000
H      4.26500000      2.78200000     13.03100000
H      5.04400000      3.79700000     12.22200000
O      3.61900000      9.11000000    -14.70300000
H      3.42900000      8.32800000    -15.22200000
H      4.25900000      8.81800000    -14.05400000
O     15.69400000     -5.15700000     -3.14000000
H     15.52500000     -5.42600000     -2.23700000
H     15.00100000     -5.57700000     -3.64900000
O    -11.72400000     -7.02700000     -4.18500000
H    -12.33000000     -6.74000000     -3.50100000
H    -10.87500000     -7.07700000     -3.74600000
O     13.63300000     -8.67600000      1.94500000
H     13.05300000     -9.40000000      2.18000000
H     14.47800000     -9.09200000      1.77400000
O     11.83500000     -8.04800000     -2.74000000
H     11.66600000     -8.70200000     -2.06100000
H     11.12000000     -7.41900000     -2.64800000
O     -3.34800000     -6.22100000     -1.47400000
H     -2.77800000     -5.90700000     -0.77300000
H     -2.75800000     -6.67000000     -2.08000000
O     -2.74800000     -2.49100000    -17.51200000
H     -2.71600000     -2.80800000    -18.41400000
H     -3.68100000     -2.38600000    -17.32700000
O    -11.69900000      3.41400000    -12.90100000
H    -12.31400000      2.68100000    -12.94800000
H    -11.40300000      3.42000000    -11.99100000
O      2.05500000    -15.80900000     -8.55300000
H      2.73100000    -15.80000000     -7.87500000
H      2.35300000    -15.16500000     -9.19600000
O     -4.25900000     -5.42100000    -12.59700000
H     -4.70100000     -6.25300000    -12.76500000
H     -3.35000000     -5.57700000    -12.85100000
O      1.93100000      2.83000000     -9.98000000
H      1.53700000      3.68200000    -10.16700000
H      2.28500000      2.91900000     -9.09500000
O      1.04000000     -5.58200000     -8.75800000
H      0.71600000     -6.37100000     -9.19300000
H      0.68600000     -4.86000000     -9.27700000
O      5.05100000      6.29400000     14.98700000
H      5.83900000      6.42500000     14.46000000
H      4.36700000      6.09200000     14.34800000
O      2.20200000      0.04700000      4.63700000
H      2.30800000     -0.90300000      4.68000000
H      2.99300000      0.35700000      4.19400000
O     -4.03300000      1.64500000     10.72200000
H     -3.42900000      0.99300000     10.36900000
H     -4.18000000      1.37100000     11.62700000
O     14.43800000      3.45900000     -1.67400000
H     14.23700000      4.39000000     -1.57200000
H     13.58300000      3.03700000     -1.75800000
O      0.38600000    -11.28700000     13.30900000
H      0.11400000    -10.46000000     12.91100000
H     -0.22400000    -11.93400000     12.95400000
O     11.11500000     -2.02600000     -8.36100000
H     10.88400000     -2.44100000     -9.19300000
H     11.70400000     -1.31300000     -8.60500000
O     -8.86400000    -12.56100000     -0.97100000
H     -8.73200000    -12.36700000     -0.04300000
H     -9.62000000    -13.14800000     -0.98800000
O    -10.53900000     -1.60800000    -11.80600000
H    -10.58000000     -1.89200000    -10.89300000
H     -9.75900000     -2.03800000    -12.15600000
O     -5.78600000     -5.43300000     -2.25900000
H     -6.47700000     -5.37900000     -1.59900000
H     -5.00700000     -5.69900000     -1.76900000
O      7.65800000     -3.36400000    -10.47000000
H      7.68800000     -2.65900000     -9.82200000
H      7.98300000     -2.96300000    -11.27600000
O     -9.45300000      4.76300000     -8.38000000
H     -9.26400000      4.36600000     -7.53000000
H     -9.80500000      5.62700000     -8.16800000
O     -9.99400000     12.50400000     -6.06600000
H    -10.87200000     12.48800000     -5.68600000
H     -9.42600000     12.16900000     -5.37200000
O     -2.38500000    -17.10400000      4.23100000
H     -2.04300000    -16.31400000      3.81400000
H     -2.52100000    -17.71700000      3.50800000
O     -4.72600000     -2.62400000      0.95500000
H     -4.62800000     -2.46400000      0.01700000
H     -4.91600000     -1.76300000      1.32700000
O     -5.66800000     -8.80200000     -9.10400000
H     -6.14800000     -8.43400000     -8.36300000
H     -5.95500000     -8.28300000     -9.85600000
O      3.40100000     -4.55400000      0.20900000
H      2.99600000     -4.03300000     -0.48400000
H      3.30200000     -5.46000000     -0.08300000
O     -1.72000000     -0.33800000     14.03900000
H     -1.61500000     -0.71400000     13.16500000
H     -1.18900000     -0.89700000     14.60600000
O     -9.37600000     -5.36300000     -7.95500000
H     -9.52500000     -4.83500000     -7.17100000
H     -8.74800000     -6.03100000     -7.67900000
O    -13.92100000     -0.29200000      8.76000000
H    -14.11900000      0.24000000      9.53100000
H    -13.95600000      0.32400000      8.02900000
O    -17.69100000     -0.48700000      2.32400000
H    -18.22300000     -0.89600000      3.00700000
H    -16.98200000     -1.11000000      2.16700000
O     -2.06900000     -7.81900000     -3.30400000
H     -1.99500000     -8.69600000     -2.92800000
H     -1.21400000     -7.65700000     -3.70400000
O      5.83300000     -1.80000000     16.40500000
H      5.91400000     -2.41700000     17.13300000
H      4.95300000     -1.43400000     16.49900000
O    -10.17200000    -13.15300000     -8.03500000
H     -9.40400000    -13.72000000     -7.96300000
H    -10.29000000    -12.79700000     -7.15400000
O     -4.10300000      1.83700000     -7.92700000
H     -4.58500000      1.47200000     -8.66900000
H     -4.70000000      2.48100000     -7.54700000
O      9.14700000     -3.82600000      3.73400000
H      9.37700000     -3.57400000      2.84000000
H      9.55400000     -3.15700000      4.28400000
O     -3.19500000     -1.57300000      3.83600000
H     -3.69300000     -1.57500000      4.65300000
H     -3.80300000     -1.22100000      3.18600000
O     -2.50700000     15.21200000      3.57300000
H     -3.42800000     15.08000000      3.34900000
H     -2.08900000     14.37500000      3.37000000
O      5.48800000     -1.37900000     12.65200000
H      6.11800000     -0.71600000     12.37000000
H      4.67500000     -1.14100000     12.20700000
O     -9.47900000     -8.03900000    -10.90300000
H    -10.09000000     -7.43000000    -10.48600000
H     -9.02000000     -8.45400000    -10.17300000
O     -9.96200000      4.05600000      0.73100000
H    -10.33900000      3.26800000      1.12200000
H     -9.90100000      3.85500000     -0.20300000
O     -1.69700000     13.74700000     -2.73300000
H     -0.91400000     13.55200000     -2.21800000
H     -1.89100000     12.93100000     -3.19300000
O     -5.16800000     14.51700000     -0.13200000
H     -4.41600000     14.95900000     -0.52700000
H     -5.91000000     15.08800000     -0.32800000
O      7.97400000    -13.42300000     -6.71000000
H      8.05300000    -14.26800000     -6.26600000
H      7.04500000    -13.35700000     -6.93300000
O      9.83100000     13.84600000      3.23700000
H     10.48200000     13.74900000      2.54200000
H     10.34600000     13.97600000      4.03200000
O      5.82200000      4.14700000     16.53400000
H      5.70500000      4.91700000     15.97900000
H      6.61200000      4.33400000     17.04100000
O    -12.89400000     -3.18500000     -6.03600000
H    -13.63300000     -3.78000000     -6.16700000
H    -13.29900000     -2.32700000     -5.90900000
O    -15.89200000      2.94600000      1.01500000
H    -16.17500000      3.58900000      1.66500000
H    -16.24100000      3.27400000      0.18600000
O     -8.18700000     -7.37200000      4.64000000
H     -8.50900000     -8.26800000      4.74200000
H     -7.23500000     -7.46200000      4.60700000
O      2.53000000     12.05900000      0.62300000
H      3.36500000     12.45400000      0.37100000
H      2.68200000     11.11600000      0.55700000
O     -5.41200000     10.49900000     -1.04600000
H     -4.55300000     10.72800000     -0.69100000
H     -6.00300000     10.54900000     -0.29400000
O      4.03300000     14.40000000     10.82900000
H      3.11800000     14.64100000     10.68800000
H      4.29100000     13.95700000     10.02100000
O     11.04900000     10.41400000      7.35400000
H     11.18900000     11.32200000      7.08400000
H     11.76300000      9.92800000      6.94100000
O     -7.34800000     -4.06000000      8.03400000
H     -7.78300000     -3.33200000      7.58900000
H     -6.49000000     -3.71300000      8.27800000
O     14.27500000      9.67400000     -2.18900000
H     14.45200000      9.88100000     -3.10700000
H     13.57500000     10.27700000     -1.93900000
O     -3.81400000    -13.37200000      2.96900000
H     -3.53100000    -12.80100000      2.25500000
H     -3.13000000    -14.03900000      3.02800000
O    -13.63800000      3.32400000      3.34700000
H    -13.31200000      3.55000000      2.47600000
H    -13.06000000      3.79500000      3.94800000
O      2.78000000      7.57800000      7.96200000
H      2.81800000      6.69700000      8.33200000
H      1.91900000      7.62500000      7.54400000
O     -6.87300000      6.48200000     10.89100000
H     -6.42200000      6.67500000     11.71300000
H     -7.00500000      5.53400000     10.90700000
O     -2.29200000     -9.15000000    -12.37400000
H     -1.42100000     -9.50800000    -12.54400000
H     -2.37400000     -8.41900000    -12.98600000
O     -0.68400000     10.49100000     -9.97800000
H     -1.35100000     10.16300000     -9.37500000
H     -0.65700000      9.84300000    -10.68200000
O     -6.24000000     12.80500000     -2.14400000
H     -6.08700000     13.40300000     -1.41300000
H     -5.73700000     12.02200000     -1.92200000
O     -6.75000000    -12.88300000      3.07800000
H     -5.84400000    -13.16700000      2.96000000
H     -6.76100000    -12.46900000      3.94100000
O    -11.98800000     -0.34600000      0.50700000
H    -12.21900000     -0.53300000     -0.40300000
H    -12.73100000      0.15500000      0.84500000
O      6.59700000      5.32200000    -15.67500000
H      7.03100000      4.52900000    -15.98900000
H      6.06000000      5.02600000    -14.94000000
O      4.15500000    -13.65400000      5.30800000
H      4.00100000    -13.05700000      6.04000000
H      3.61000000    -13.31100000      4.60000000
O     -3.81800000      3.80500000     15.25400000
H     -4.44900000      3.14400000     15.53900000
H     -3.16400000      3.31300000     14.75700000
O     -7.39100000     -3.23300000     -5.42500000
H     -8.17200000     -2.93600000     -5.89200000
H     -7.06700000     -2.45200000     -4.97700000
O    -16.25000000     -0.58100000     -2.28900000
H    -16.23100000     -1.00200000     -1.42900000
H    -16.40700000      0.34400000     -2.09900000
O      4.98100000     -9.19000000    -10.67500000
H      5.73300000     -9.18600000    -10.08300000
H      5.31900000     -9.56600000    -11.48800000
O      3.35900000     -4.45400000      7.03600000
H      2.50300000     -4.32200000      7.44300000
H      3.44900000     -5.40400000      6.96900000
O      2.35900000    -10.69400000     -5.13800000
H      2.40100000    -10.00900000     -4.47100000
H      3.26600000    -10.98100000     -5.24300000
O     11.47000000     -6.48100000     -6.54800000
H     11.68600000     -6.99900000     -7.32300000
H     10.77800000     -6.97900000     -6.11200000
O     -5.42500000     -3.17100000    -11.05300000
H     -5.06700000     -3.76600000    -11.71200000
H     -6.07300000     -3.69500000    -10.58300000
O     10.68000000     12.25600000     -3.61700000
H      9.88300000     12.42700000     -4.11800000
H     11.06300000     13.12200000     -3.47300000
O    -14.75400000      2.73900000     -4.69500000
H    -14.97400000      2.00000000     -4.12900000
H    -14.85000000      3.50800000     -4.13300000
O      0.46600000    -12.72500000     -0.12100000
H      0.66100000    -12.26700000      0.69700000
H      1.25000000    -13.24400000     -0.29800000
O     -2.66700000      0.36100000     -6.14800000
H     -1.82800000     -0.05100000     -6.35700000
H     -2.98300000      0.69800000     -6.98700000
O     14.80400000      0.21000000      2.41200000
H     14.97400000      0.18400000      3.35400000
H     14.47300000      1.09400000      2.25300000
O      6.87800000     11.46000000     11.60100000
H      6.17400000     11.39700000     10.95600000
H      6.75300000     10.70000000     12.16800000
O    -17.58100000      0.35500000      6.37600000
H    -17.77300000      1.29100000      6.32000000
H    -16.96700000      0.19300000      5.65900000
O     -6.80400000      3.42100000      0.54100000
H     -6.15100000      2.72700000      0.63000000
H     -6.65900000      3.98500000      1.30000000
O      8.66700000     -5.00100000     -5.92000000
H      9.03500000     -5.72400000     -5.41100000
H      8.58900000     -5.35000000     -6.80800000
O     -7.19200000      9.26900000      1.18600000
H     -7.09200000      8.35100000      0.93700000
H     -8.12900000      9.44100000      1.09400000
O     13.85300000      7.48200000      3.45700000
H     14.26000000      6.86600000      4.06600000
H     13.26600000      6.94300000      2.92700000
O     -9.94400000     -0.85500000      2.23100000
H    -10.54900000     -0.76600000      1.49400000
H     -9.69900000     -1.78000000      2.23000000
O    -11.50100000     -6.20300000    -10.08900000
H    -12.02600000     -5.50800000    -10.48800000
H    -11.51900000     -6.00900000     -9.15200000
O    -11.03600000      2.09500000      2.11500000
H    -11.74900000      2.13600000      2.75300000
H    -11.05300000      1.19300000      1.79500000
O      6.85900000      9.65000000     -1.91700000
H      7.63100000     10.20500000     -1.80500000
H      6.64000000      9.36200000     -1.03100000
O      2.80100000     15.17700000     -2.10900000
H      2.01100000     14.65700000     -1.96000000
H      3.30000000     14.67500000     -2.75400000
O      2.00000000    -18.28300000     -1.63800000
H      2.28300000    -17.46300000     -2.04200000
H      1.25400000    -18.56500000     -2.16800000
O      3.07300000    -12.57900000     -9.52000000
H      2.74300000    -12.91500000    -10.35300000
H      2.31000000    -12.58300000     -8.94200000
O      0.26000000      5.67900000     14.61300000
H      0.30100000      5.86900000     13.67500000
H      0.56900000      6.48200000     15.03300000
O      3.44300000      8.97100000      0.66000000
H      3.77900000      8.11400000      0.92200000
H      3.15600000      8.84900000     -0.24500000
O      5.46300000     -6.78500000    -14.50000000
H      5.68800000     -7.18700000    -15.33900000
H      6.17700000     -7.03800000    -13.91400000
O      5.52300000      6.55200000     11.11000000
H      5.42000000      6.10000000     10.27300000
H      4.62700000      6.69800000     11.41500000
O     -6.60200000     -5.79700000     -5.03500000
H     -6.81700000     -4.87900000     -5.20300000
H     -6.51400000     -5.85100000     -4.08300000
O      6.79800000     -5.65400000    -11.29500000
H      7.00200000     -4.73700000    -11.11100000
H      5.95200000     -5.80000000    -10.87100000
O     -7.75200000     -5.38000000     -0.43500000
H     -8.62700000     -5.53600000     -0.79000000
H     -7.85400000     -5.49000000      0.51000000
O     -2.72200000      8.42400000      0.58400000
H     -2.56800000      9.28600000      0.19700000
H     -1.91400000      7.93800000      0.41600000
O     -6.04900000      3.42300000     -6.96600000
H     -6.40600000      3.80600000     -6.16500000
H     -6.64000000      3.72000000     -7.65800000
O    -10.58900000     -0.91100000      4.92800000
H    -11.45100000     -0.54400000      4.73400000
H    -10.17700000     -1.02200000      4.07100000
O     -0.03700000     -1.62900000     15.71300000
H      0.51900000     -0.86500000     15.86600000
H      0.51700000     -2.37700000     15.93700000
O      6.84500000     -5.93100000      3.30400000
H      7.00800000     -5.71600000      4.22300000
H      7.47100000     -5.39400000      2.81800000
O      5.89500000     -8.33900000      6.31200000
H      6.52900000     -8.60400000      6.97800000
H      6.06900000     -8.92000000      5.57100000
O     -5.56000000     14.39300000     -4.22700000
H     -4.96000000     15.10200000     -3.99500000
H     -5.54900000     13.81100000     -3.46800000
O      4.16100000    -15.10200000     -7.07800000
H      4.49800000    -14.36700000     -7.59100000
H      4.14400000    -14.77700000     -6.17800000
O     -5.53900000     -7.74500000     10.53300000
H     -6.31500000     -7.60900000      9.98900000
H     -5.85900000     -7.66200000     11.43200000
O      8.07100000     -8.25200000     -2.34800000
H      8.43900000     -7.93700000     -1.52300000
H      8.44300000     -9.12600000     -2.45900000
O    -15.55100000      4.81600000     -3.50900000
H    -15.17700000      5.67900000     -3.33400000
H    -15.67200000      4.79500000     -4.45800000
O      2.68300000      4.74000000      8.18200000
H      1.85100000      4.42600000      7.82800000
H      3.34900000      4.31000000      7.64700000
O     -0.13000000      5.08700000     -8.32500000
H     -0.08900000      6.02800000     -8.15900000
H      0.34700000      4.69300000     -7.59500000
O     -3.10900000     -2.06000000    -14.26100000
H     -3.68400000     -1.81900000    -14.98700000
H     -2.37400000     -2.51000000    -14.67700000
O     -9.26800000    -12.85600000      1.98800000
H     -8.38600000    -12.91000000      2.35600000
H     -9.45800000    -13.74500000      1.69000000
O    -11.87700000     -7.18100000      5.53400000
H    -12.34800000     -7.94900000      5.85600000
H    -12.46800000     -6.79000000      4.89000000
O    -10.76600000     12.03500000     -0.82200000
H    -10.56600000     11.27400000     -1.36600000
H    -10.38700000     11.82600000      0.03200000
O     -3.62400000      4.18200000      2.10400000
H     -2.87000000      4.45900000      1.58400000
H     -3.51600000      4.63400000      2.94100000
O     -7.36000000      4.69600000     -1.70500000
H     -8.23600000      4.49000000     -2.03000000
H     -7.31600000      4.27100000     -0.84800000
O     11.80400000     -9.86900000     -7.56800000
H     11.35100000    -10.67800000     -7.80600000
H     11.40500000     -9.19900000     -8.12400000
O     -3.32500000     -0.91700000    -11.81800000
H     -3.15100000     -1.50900000    -12.55000000
H     -4.17400000     -1.19900000    -11.47800000
O     -1.12000000      7.92500000    -16.08100000
H     -1.84000000      7.46100000    -15.65200000
H     -0.33500000      7.44600000    -15.81500000
O     10.71600000      2.42400000     11.49700000
H     11.24500000      2.91500000     12.12600000
H     10.36000000      1.69400000     12.00300000
O     13.10800000      5.85200000     -0.24300000
H     12.21100000      5.65700000      0.02800000
H     13.62700000      5.74900000      0.55500000
O     11.18100000     -4.09500000     10.18500000
H     11.53300000     -4.81600000     10.70700000
H     10.23700000     -4.12800000     10.33600000
O    -10.58500000      9.97500000      6.40900000
H     -9.94600000     10.56900000      6.01400000
H    -10.21900000      9.10200000      6.26700000
O     -7.06600000      4.60300000     -4.52300000
H     -7.85800000      4.10900000     -4.73500000
H     -6.89200000      4.39200000     -3.60500000
O      5.65700000      5.30700000      8.57000000
H      5.93800000      4.41000000      8.38400000
H      5.98100000      5.81700000      7.82800000
O    -14.80400000      4.05800000      5.92000000
H    -14.96800000      4.88900000      5.47500000
H    -14.82600000      3.40400000      5.22200000
O    -12.73600000     -0.29600000    -10.77200000
H    -12.78800000     -0.67800000     -9.89600000
H    -12.21700000     -0.92200000    -11.27700000
O     14.14200000     -2.67900000     -9.19500000
H     13.96800000     -3.54100000     -9.57300000
H     14.15100000     -2.83000000     -8.25000000
O    -11.58600000     -8.12300000      0.80800000
H    -12.24300000     -8.29800000      1.48200000
H    -11.40500000     -7.18700000      0.88800000
O     -4.40000000    -13.31200000     -0.10000000
H     -3.44900000    -13.28300000     -0.20200000
H     -4.73000000    -13.50900000     -0.97700000
O     14.55100000     -1.65500000      0.55000000
H     15.29800000     -2.25000000      0.61300000
H     14.77300000     -0.92900000      1.13400000
O     10.64900000     -0.98400000     13.39800000
H     11.18400000     -1.15700000     14.17200000
H      9.74800000     -0.99100000     13.72300000
O     -3.35700000      9.94400000     -5.89400000
H     -3.02200000      9.36000000     -6.57400000
H     -3.72900000     10.68300000     -6.37500000
O     -1.56700000     -3.91700000     -3.16500000
H     -2.33600000     -3.64000000     -2.66700000
H     -1.87700000     -3.97800000     -4.06900000
O     -8.70800000      4.64200000      3.20200000
H     -8.69600000      4.29800000      2.30900000
H     -8.13000000      5.40400000      3.17200000
O     -2.75400000      8.58500000      9.88600000
H     -3.40800000      7.96900000      9.55700000
H     -2.17700000      8.74500000      9.13900000
O    -11.52200000      8.15600000     -4.34100000
H    -10.72200000      7.74000000     -4.66300000
H    -11.93800000      8.51400000     -5.12500000
O     -4.21500000     -6.82400000     14.76100000
H     -4.24500000     -6.45500000     15.64400000
H     -4.62000000     -7.68700000     14.84800000
O     -2.18500000      3.10300000     -5.37000000
H     -2.94600000      3.25900000     -4.81000000
H     -2.15400000      2.15200000     -5.47400000
O     -1.21700000      8.55200000     -4.27100000
H     -1.31800000      7.60200000     -4.20600000
H     -1.83600000      8.81300000     -4.95200000
O    -16.72800000     -1.01500000     -4.90300000
H    -16.41700000     -0.81700000     -4.02000000
H    -17.07200000     -0.18300000     -5.22800000
O     -6.33700000      8.20000000     -2.75600000
H     -5.96500000      8.98400000     -2.35200000
H     -6.48400000      8.44900000     -3.66900000
O      8.81200000      5.94500000      8.08400000
H      9.21800000      6.79800000      8.23900000
H      9.53000000      5.31800000      8.17200000
O     -9.66700000     -5.25800000      3.90900000
H     -8.83600000     -4.98700000      3.51900000
H     -9.49200000     -6.12900000      4.26600000
O      6.81000000     -2.17900000      3.56100000
H      7.00000000     -1.79600000      2.70500000
H      7.38200000     -2.94500000      3.61400000
O     -7.54900000     -4.91000000      2.37200000
H     -6.96400000     -4.33300000      2.86400000
H     -7.01400000     -5.67700000      2.16900000
O     -9.58700000     -1.81800000      7.32400000
H    -10.24400000     -2.30200000      7.82300000
H     -9.97800000     -1.70700000      6.45700000
O     12.96900000      8.99400000      5.61100000
H     13.21800000      8.65500000      4.75100000
H     13.77600000      9.36700000      5.96400000
O     -0.83000000     -4.15200000      5.66700000
H     -1.03300000     -4.89400000      6.23600000
H     -0.17600000     -4.49000000      5.05500000
O     -1.25300000      0.09200000    -10.15800000
H     -1.92700000     -0.32400000    -10.69600000
H     -1.35900000      1.02900000    -10.32200000
O     13.91500000     -2.62400000     -2.07000000
H     13.97400000     -2.10800000     -1.26700000
H     14.81600000     -2.67400000     -2.39000000
O      5.80800000    -12.37800000      9.08200000
H      5.36300000    -12.84800000      9.78700000
H      5.52600000    -11.46900000      9.18500000
O     -8.16500000     -8.75600000     -1.07000000
H     -7.37100000     -9.29100000     -1.08100000
H     -8.69400000     -9.12700000     -0.36400000
O      5.49000000     -2.02100000    -15.76200000
H      5.89200000     -1.18900000    -15.51100000
H      5.39400000     -1.96400000    -16.71300000
O     13.84300000      2.69200000      1.56800000
H     12.88800000      2.72800000      1.61100000
H     14.09600000      3.51500000      1.14900000
O    -12.81200000     -5.99500000     -1.73200000
H    -11.96900000     -5.96700000     -1.27900000
H    -12.99000000     -5.08300000     -1.96300000
O    -12.86400000     -8.61400000     -9.99100000
H    -12.82600000     -8.85200000    -10.91800000
H    -12.11900000     -8.02600000     -9.86500000
O    -12.22500000     -7.34100000     -6.93200000
H    -11.59500000     -8.01300000     -7.19200000
H    -12.10200000     -7.25100000     -5.98700000
O      0.67800000      3.65300000     -4.41200000
H      1.27600000      2.98800000     -4.75300000
H     -0.19500000      3.29500000     -4.57200000
O      1.47500000      7.57300000     15.89600000
H      1.72500000      8.06400000     16.67900000
H      1.68200000      8.16000000     15.16900000
O     -6.50500000    -14.07100000      8.87600000
H     -7.11000000    -13.33200000      8.93700000
H     -6.86300000    -14.72400000      9.47800000
O     -1.92600000      5.78500000     -4.46300000
H     -2.69000000      6.23200000     -4.82800000
H     -1.92100000      4.92900000     -4.89400000
O    -14.14100000      7.29000000     -3.38600000
H    -14.19300000      7.67900000     -2.51300000
H    -13.24000000      7.45100000     -3.66700000
O     -1.74000000     -7.71500000     -9.28700000
H     -1.58900000     -6.77000000     -9.27500000
H     -2.01900000     -7.90100000    -10.18400000
O      0.49400000      1.89500000    -12.00300000
H      0.98100000      2.53300000    -11.48200000
H      1.16200000      1.29100000    -12.32700000
O      9.92100000      8.04900000     11.86700000
H      9.30900000      7.51100000     12.36900000
H     10.61900000      7.44400000     11.61400000
O      1.06400000    -12.65700000      4.38600000
H      0.66900000    -13.35400000      4.91100000
H      1.57200000    -12.14400000      5.01300000
O     -4.40200000      1.92500000      0.84000000
H     -4.04900000      2.69700000      1.28200000
H     -4.14600000      2.03600000     -0.07600000
O    -11.73100000      1.89800000     -7.92600000
H    -12.13900000      2.70600000     -7.61400000
H    -11.84000000      1.92700000     -8.87700000
O     -4.21000000      6.37000000     -6.04500000
H     -4.93500000      6.87400000     -5.67600000
H     -3.91800000      6.88700000     -6.79700000
O     -2.77000000     11.04200000     -0.65700000
H     -2.57300000     11.33300000     -1.54700000
H     -1.91500000     10.85700000     -0.27000000
O     -5.07000000      5.76100000     -2.19500000
H     -5.37800000      6.58800000     -2.56500000
H     -5.86800000      5.25200000     -2.05000000
O     -2.30000000    -12.54800000      9.72600000
H     -2.83600000    -13.24300000      9.34300000
H     -2.79100000    -11.74500000      9.55400000
O      1.10500000    -16.61500000      6.19400000
H      1.41700000    -16.16800000      6.98100000
H      0.38100000    -17.16100000      6.49900000
O      3.25800000     14.17700000    -10.34400000
H      2.68500000     14.55000000     -9.67500000
H      2.77500000     14.28700000    -11.16300000
O      5.13800000     11.73200000     -6.83700000
H      4.75300000     12.55300000     -7.14400000
H      4.58200000     11.46500000     -6.10500000
O     12.88800000      6.07300000      5.94400000
H     13.84100000      5.98400000      5.95000000
H     12.73600000      7.01600000      5.89000000
O     -0.30100000     10.55400000     -7.13300000
H      0.03300000     10.32300000     -8.00000000
H      0.48000000     10.79100000     -6.63200000
O     -8.11300000      8.07100000     -7.67200000
H     -8.67700000      8.81400000     -7.88900000
H     -7.39900000      8.11900000     -8.30800000
O      9.06700000     -7.72500000      7.34300000
H      9.38200000     -7.31900000      6.53600000
H      9.86100000     -7.90800000      7.84500000
O    -15.57500000     -1.49600000      4.98300000
H    -15.66600000     -1.36600000      5.92700000
H    -15.30900000     -2.41100000      4.89000000
O     -0.37900000     16.06500000     -6.97700000
H     -1.18400000     15.99100000     -7.49000000
H     -0.67900000     16.25300000     -6.08700000
O      7.38700000     12.35800000     -8.94100000
H      6.72800000     11.86000000     -8.45700000
H      6.98500000     12.52100000     -9.79400000
O     11.57000000      5.87200000     11.22000000
H     10.85000000      5.25300000     11.33800000
H     11.96300000      5.62500000     10.38300000
O      0.21900000      7.65300000      6.87900000
H      0.00500000      6.95600000      7.49900000
H     -0.42100000      8.34000000      7.06000000
O     12.62300000     -1.65400000      7.09300000
H     13.03400000     -1.47900000      7.94000000
H     13.16100000     -2.34400000      6.70500000
O      4.72300000     14.50200000     -6.60000000
H      5.22600000     15.25700000     -6.90400000
H      3.86700000     14.60100000     -7.01800000
O     -3.85000000    -12.24000000     -3.63100000
H     -4.02500000    -11.31200000     -3.47300000
H     -2.98000000    -12.25500000     -4.03000000
O     -7.86600000      2.79900000      5.33000000
H     -7.90400000      2.09800000      4.67900000
H     -8.24000000      3.55900000      4.88400000
O     -0.99100000     16.63600000     -4.19400000
H     -1.19500000     15.84700000     -3.69300000
H     -0.34200000     17.09700000     -3.66200000
O      3.79100000    -17.04900000      5.15000000
H      2.95100000    -16.82400000      5.55200000
H      3.89500000    -17.98500000      5.32100000
O      6.26400000     11.87800000      2.63700000
H      6.41200000     10.97800000      2.34600000
H      6.47500000     11.86600000      3.57000000
O      6.41600000      0.28800000     -1.81300000
H      6.38800000     -0.66300000     -1.92200000
H      5.62500000      0.49600000     -1.31700000
O      7.61000000     13.96400000      1.85800000
H      8.46300000     13.79500000      2.25800000
H      7.03700000     13.28800000      2.21800000
O     -5.26900000     -2.77000000     -2.83500000
H     -5.37000000     -3.72000000     -2.77900000
H     -4.83900000     -2.62400000     -3.67800000
O      1.82200000     -1.26900000    -14.32200000
H      2.46300000     -0.55800000    -14.30900000
H      2.06300000     -1.82200000    -13.57800000
O     -0.92700000      1.45200000      5.55600000
H     -0.84300000      0.50000000      5.61000000
H     -1.86800000      1.61300000      5.61800000
O     -4.71800000     -1.88700000     13.40400000
H     -5.34700000     -1.87400000     12.68200000
H     -5.26000000     -1.85400000     14.19300000
O     12.04500000     -1.79000000      1.40300000
H     12.10100000     -2.41600000      2.12600000
H     12.94500000     -1.70500000      1.09000000
O    -13.34200000     -9.26800000     -3.86000000
H    -12.76500000     -8.57900000     -4.19000000
H    -13.22500000     -9.24300000     -2.91000000
O     -5.31900000      5.73300000    -16.15200000
H     -5.13800000      6.39700000    -16.81600000
H     -6.26800000      5.76800000    -16.03000000
O      1.06200000     -7.82000000    -10.89600000
H      1.02600000     -8.76400000    -11.04900000
H      0.37100000     -7.46000000    -11.45200000
O     -2.11400000    -11.41300000      5.70400000
H     -1.42600000    -12.05300000      5.88500000
H     -2.91200000    -11.93500000      5.62300000
O    -12.02300000     -0.97300000     -2.18000000
H    -11.09000000     -1.18200000     -2.14200000
H    -12.46200000     -1.81400000     -2.05900000
O     10.32100000      7.21000000      4.62700000
H     10.19800000      7.56400000      5.50700000
H     10.53900000      6.28800000      4.76800000
O      1.83800000     -2.20600000    -16.85700000
H      1.05000000     -2.02900000    -16.34400000
H      1.94800000     -1.42800000    -17.40400000
O     14.16100000     -3.26100000      5.79700000
H     14.78800000     -3.48000000      5.10700000
H     14.41500000     -3.81400000      6.53600000
O     -8.19400000     -2.83600000     13.25000000
H     -7.93900000     -3.67300000     13.63800000
H     -8.69100000     -2.39500000     13.93900000
O    -11.68000000    -11.43900000      7.68700000
H    -10.83000000    -11.87200000      7.76300000
H    -12.21500000    -11.83900000      8.37300000
O      8.00000000     -5.23700000     14.90300000
H      8.90800000     -5.04700000     14.66700000
H      7.50000000     -4.51000000     14.53200000
O      3.05900000     -8.53500000     -3.90000000
H      3.85400000     -8.44300000     -3.37500000
H      3.20400000     -7.96700000     -4.65600000
O     12.84400000      7.68500000     -4.38100000
H     12.47800000      7.13300000     -3.69000000
H     12.27500000      8.45400000     -4.40100000
O      4.03600000     -7.69700000      2.69100000
H      4.75900000     -8.29100000      2.89400000
H      4.17300000     -7.45700000      1.77400000
O     -1.54400000     -4.79600000     -9.87500000
H     -1.89600000     -3.97500000    -10.22100000
H     -2.10200000     -4.99800000     -9.12400000
O    -13.34600000    -12.05100000      0.55300000
H    -14.07500000    -11.43100000      0.58700000
H    -13.49600000    -12.63700000      1.29500000
O     14.18100000     -0.04900000     -6.06300000
H     13.72600000     -0.88800000     -6.12900000
H     13.52700000      0.60000000     -6.32200000
O     12.18000000      3.18300000      6.76700000
H     12.40800000      2.26300000      6.90100000
H     12.79000000      3.48600000      6.09500000
O     13.33900000      0.28500000     -3.07700000
H     13.52800000      0.70600000     -3.91600000
H     12.60900000      0.78800000     -2.71600000
O      5.53000000     -1.90900000      6.14800000
H      5.84100000     -1.94500000      5.24300000
H      4.78000000     -2.50200000      6.16800000
O     10.87000000     -8.37200000      3.85600000
H     11.73500000     -7.96400000      3.82200000
H     10.28000000     -7.71200000      3.49200000
O     -1.31100000     16.42200000      1.13600000
H     -0.55700000     16.96100000      1.37300000
H     -1.58200000     16.01600000      1.96000000
O      3.78400000      3.42400000      0.84800000
H      4.43800000      2.76500000      1.08200000
H      3.04500000      3.24500000      1.42900000
O     -5.70000000     10.69800000     -7.73800000
H     -5.46100000     11.56600000     -8.06300000
H     -6.02000000     10.85600000     -6.84900000
O      7.18100000     -7.80000000     13.60200000
H      7.33200000     -6.95700000     14.03000000
H      7.92700000     -7.90600000     13.01200000
O     -5.28900000    -14.99000000     -5.86700000
H     -5.36200000    -14.59700000     -6.73700000
H     -6.04500000    -14.65200000     -5.38700000
O      9.94900000     11.66700000     -0.93500000
H     10.32700000     10.98200000     -0.38400000
H     10.09200000     11.36100000     -1.83000000
O     -4.96000000      6.27600000    -12.07600000
H     -4.90700000      7.23100000    -12.12000000
H     -5.80700000      6.10100000    -11.66700000
O      3.53100000      3.26400000      5.88800000
H      3.77700000      4.10200000      5.49600000
H      4.33500000      2.74400000      5.86700000
O      1.49700000      9.45900000     -4.64400000
H      1.93000000      8.87200000     -5.26400000
H      0.71200000      8.98300000     -4.37200000
O     -0.16900000    -12.98700000      7.91300000
H      0.63000000    -12.46400000      7.84000000
H     -0.68100000    -12.54700000      8.59100000
O      8.34400000     -0.29100000     -4.77700000
H      8.44700000      0.47000000     -5.34900000
H      8.82700000     -0.99000000     -5.21900000
O      3.46400000     -7.68400000     12.36100000
H      3.73600000     -7.64700000     11.44400000
H      3.36000000     -6.76800000     12.61700000
O      6.24800000    -15.46800000      4.68200000
H      5.72300000    -16.26800000      4.69500000
H      5.60700000    -14.76000000      4.74100000
O      9.38900000    -10.69800000     -2.91700000
H      9.91700000    -10.94900000     -3.67400000
H     10.01600000    -10.63700000     -2.19700000
O     12.53200000     -2.00900000     11.53900000
H     12.00900000     -2.68200000     11.10400000
H     11.88800000     -1.44900000     11.97400000
O      5.44100000      4.18200000     -7.03500000
H      5.97500000      4.40600000     -6.27200000
H      5.87000000      3.41300000     -7.41000000
O      4.27400000     -6.48100000    -10.77300000
H      3.69300000     -6.26800000    -11.50300000
H      4.30100000     -7.43700000    -10.75900000
O      6.91500000      7.05200000      2.40900000
H      7.42100000      7.60300000      3.00600000
H      7.22300000      6.16200000      2.58500000
O     -0.28500000      5.48600000      8.42100000
H     -0.14700000      5.49800000      9.36900000
H     -0.45800000      4.56700000      8.21700000
O     -0.97100000    -17.10200000     -5.18500000
H     -1.80200000    -16.65200000     -5.02900000
H     -0.86400000    -17.08400000     -6.13600000
O     -3.06000000     15.82800000     -1.14400000
H     -2.45500000     16.12400000     -0.46400000
H     -2.60400000     15.10300000     -1.57100000
O      4.10800000      2.29600000    -14.89700000
H      4.31100000      2.65300000    -15.76200000
H      3.23000000      1.92600000    -14.99100000
O     -6.92000000      9.85300000     11.04900000
H     -7.65200000      9.28300000     11.28800000
H     -7.32000000     10.71200000     10.91400000
O      2.84200000      8.42300000     -2.20800000
H      2.55400000      9.13300000     -2.78100000
H      2.79000000      7.63800000     -2.75300000
O    -13.02500000     -2.38600000     -8.90700000
H    -12.69100000     -2.93400000     -9.61800000
H    -12.63800000     -2.75900000     -8.11600000
O     -0.79800000      4.24200000    -13.95600000
H     -0.35700000      3.59800000    -13.40300000
H     -1.43700000      4.65800000    -13.37700000
O      8.98300000    -13.60200000      0.16600000
H      9.65100000    -13.68200000     -0.51500000
H      8.63100000    -12.71900000      0.05300000
O     11.84800000     -9.99000000     -0.84500000
H     12.44900000    -10.56100000     -0.36700000
H     11.15600000     -9.78800000     -0.21500000
O      4.78400000    -10.13900000     10.20900000
H      4.62100000     -9.36500000      9.67000000
H      3.93500000    -10.33800000     10.60400000
O     10.33800000     12.10700000     -8.72600000
H      9.39600000     11.97500000     -8.83100000
H     10.56800000     12.74000000     -9.40600000
O     -4.68300000      1.80400000      5.77300000
H     -4.86100000      1.99600000      4.85300000
H     -5.46900000      1.35100000      6.07900000
O      9.93600000      0.37100000      8.12900000
H      9.55800000     -0.46500000      8.40200000
H      9.35100000      0.68500000      7.44000000
O     -4.39400000    -11.08800000     -9.34400000
H     -4.73000000    -10.20100000     -9.22100000
H     -3.45700000    -11.01700000     -9.16200000
O     -0.45400000     10.25700000      0.42800000
H     -0.32700000      9.32700000      0.23600000
H     -0.15700000     10.35700000      1.33200000
O     15.25300000     -6.03900000      3.81400000
H     14.70600000     -5.94600000      3.03400000
H     14.63300000     -6.21900000      4.52100000
O     10.24800000    -14.95100000      2.06600000
H      9.79500000    -15.76700000      2.27700000
H      9.75400000    -14.58700000      1.33100000
O     -0.25100000      7.28400000      0.34400000
H     -0.16000000      6.88000000     -0.51900000
H      0.19600000      6.68200000      0.93900000
O      8.10400000     12.45100000     -4.62700000
H      7.22900000     12.22300000     -4.31200000
H      8.08700000     13.40500000     -4.71100000
O      3.81000000    -10.83700000      3.74600000
H      3.26200000    -10.89400000      2.96400000
H      4.61800000    -11.29100000      3.50700000
O     -1.80300000     12.85900000    -11.61600000
H     -1.73400000     12.50800000    -10.72900000
H     -1.25500000     13.64300000    -11.60700000
O     -6.80900000     -5.04900000     14.21700000
H     -6.15600000     -4.61600000     13.66800000
H     -6.30200000     -5.65000000     14.76300000
O      4.96200000      0.84400000      3.77300000
H      5.40100000      1.61400000      4.13600000
H      5.39700000      0.10100000      4.19100000
O    -15.35700000     -5.71500000      1.03100000
H    -15.85900000     -5.90600000      0.23800000
H    -14.53700000     -6.19600000      0.91700000
O     12.22700000     10.44000000     -7.44600000
H     13.03500000     10.95200000     -7.46200000
H     11.60500000     10.95600000     -7.95800000
O      3.52400000     -0.72100000     14.78000000
H      3.04700000     -0.34000000     14.04200000
H      4.38800000     -0.93100000     14.42400000
O     13.56000000      6.32700000     -8.67300000
H     14.26500000      6.87100000     -9.02400000
H     13.97100000      5.47800000     -8.51000000
O     -9.46100000    -10.01200000      0.98600000
H    -10.13100000     -9.33600000      1.08900000
H     -9.88900000    -10.82000000      1.27000000
O     13.62800000     -6.00000000     -4.60900000
H     13.27300000     -6.72500000     -4.09400000
H     13.03800000     -5.92700000     -5.35900000
O     -1.51300000     -8.83200000      8.24900000
H     -1.95000000     -9.19300000      9.02100000
H     -0.58000000     -8.88000000      8.45800000
O      7.31100000     -1.03900000      1.24300000
H      7.13400000     -1.71000000      0.58400000
H      6.65400000     -0.36200000      1.07800000
O      1.82500000     12.92100000      7.40200000
H      1.31600000     12.93500000      8.21300000
H      2.73000000     12.80400000      7.69000000
O     -8.36400000      0.98400000     -0.96900000
H     -7.70700000      0.33200000     -0.72600000
H     -8.39600000      1.58100000     -0.22200000
O     11.83400000      0.35000000     -9.55200000
H     11.16900000      0.98400000     -9.81900000
H     12.50100000      0.39800000    -10.23700000
O      7.90000000     -3.29900000     -0.69000000
H      7.15000000     -3.33100000     -1.28400000
H      8.42100000     -2.55900000     -1.00200000
O    -11.22700000     -5.80400000     12.81000000
H    -11.50200000     -5.68300000     11.90100000
H    -10.33700000     -6.14900000     12.74800000
O      3.38200000     -3.64200000    -14.89200000
H      2.61300000     -3.27800000    -15.33100000
H      4.07200000     -2.99500000    -15.04100000
O    -13.63400000     -6.30000000      3.53000000
H    -12.99500000     -5.94600000      2.91100000
H    -14.14700000     -6.92300000      3.01400000
O    -13.27600000      1.72900000      6.78800000
H    -13.70500000      2.52600000      6.47700000
H    -12.73000000      2.02000000      7.51800000
O      3.17300000     -4.84100000     13.07600000
H      3.62700000     -4.22400000     13.65100000
H      2.36800000     -5.05800000     13.54700000
O      4.14200000      6.44900000      2.02200000
H      5.05800000      6.70600000      1.91400000
H      4.07300000      5.61100000      1.56500000
O     -9.06800000    -10.97100000    -10.30200000
H     -8.24400000    -11.06200000     -9.82500000
H     -9.28100000    -11.86000000    -10.58500000
O    -15.39300000     -3.25800000      2.10300000
H    -14.52400000     -3.12900000      2.48300000
H    -15.42000000     -4.18800000      1.87700000
O      4.33700000      9.73100000      3.42400000
H      4.28100000     10.61500000      3.78700000
H      3.75800000      9.74800000      2.66200000
O     -1.54800000     15.74000000      5.88700000
H     -1.64200000     15.78800000      4.93600000
H     -2.06000000     14.97100000      6.14000000
O    -11.12400000     -2.18000000     12.47800000
H    -10.20000000     -2.18000000     12.73000000
H    -11.55900000     -2.68300000     13.16700000
O     10.96200000     -1.14800000     -3.21400000
H     11.90400000     -0.99900000     -3.30400000
H     10.71100000     -1.58800000     -4.02600000
O     -7.31800000    -14.38900000     -4.06700000
H     -7.82400000    -13.64400000     -3.74300000
H     -7.95000000    -15.10700000     -4.11100000
O     -2.78300000     12.68400000      1.67200000
H     -3.60400000     12.66700000      2.16300000
H     -2.98600000     12.23900000      0.84900000
O      4.40500000      2.59800000     -2.87300000
H      4.35000000      2.08300000     -3.67800000
H      4.10300000      2.00300000     -2.18600000
O     -5.66300000      6.09100000      4.44300000
H     -4.74000000      6.34400000      4.46800000
H     -5.84700000      5.76800000      5.32500000
O      1.46900000     -0.76200000      7.06500000
H      0.61500000     -1.03500000      6.73000000
H      1.91100000     -0.37700000      6.30900000
O    -15.99800000      6.42600000      0.34500000
H    -15.80300000      7.15100000     -0.24900000
H    -15.16100000      5.97700000      0.45800000
O    -13.42200000     10.50400000      7.38200000
H    -12.83800000      9.84800000      6.99900000
H    -14.30200000     10.20500000      7.15000000
O      4.90200000     13.25600000      8.35100000
H      5.33400000     13.62900000      7.58300000
H      5.36300000     12.43300000      8.51000000
O      7.30200000     -4.98700000      5.77400000
H      6.70300000     -4.28100000      6.01700000
H      7.04700000     -5.72000000      6.33400000
O      2.73200000     -2.79300000     -1.88200000
H      2.05500000     -2.24800000     -1.48100000
H      2.66700000     -2.60600000     -2.81800000
O     -3.98600000    -14.00400000      8.11500000
H     -3.97200000    -13.73800000      7.19600000
H     -4.90000000    -13.89800000      8.38200000
O      6.49500000      2.39600000      5.48400000
H      7.33700000      1.94100000      5.48100000
H      6.50600000      2.91700000      6.28700000
O     -8.88500000     11.67600000      9.62900000
H     -9.61200000     12.29500000      9.70100000
H     -8.10400000     12.22800000      9.59900000
O      2.56000000      5.84700000     -4.12100000
H      2.82500000      5.28600000     -3.39300000
H      1.75100000      5.45000000     -4.44700000
O     -7.48700000     -7.41500000     -7.47700000
H     -7.10600000     -7.05300000     -6.67700000
H     -7.88200000     -8.24300000     -7.20000000
O     -1.17500000    -14.91500000      3.27300000
H     -0.64500000    -14.40500000      2.66100000
H     -0.66800000    -14.91700000      4.08500000
O     -9.78000000     -3.29800000     -9.66500000
H     -9.56300000     -4.16500000     -9.32200000
H     -9.06100000     -2.73800000     -9.37300000
O     -2.90200000      5.85700000      4.22000000
H     -2.33000000      6.51200000      3.82000000
H     -2.81100000      6.00200000      5.16200000
O      2.35400000      3.61200000     -7.45200000
H      1.98200000      2.87700000     -6.96400000
H      3.26000000      3.66700000     -7.14800000
O     -2.91200000    -13.68300000    -11.96900000
H     -2.56100000    -12.97400000    -11.43000000
H     -2.15000000    -14.22200000    -12.18200000
O     -2.58100000     15.08700000     -8.32100000
H     -3.50500000     14.84500000     -8.37400000
H     -2.12600000     14.26100000     -8.15200000
O    -13.03100000      0.03000000      4.45000000
H    -13.02400000      0.33200000      5.35800000
H    -13.93200000     -0.25600000      4.30000000
O      5.59400000      0.25900000    -14.18800000
H      5.01900000      0.99700000    -14.39000000
H      6.46300000      0.65000000    -14.09800000
O      1.70500000      9.50500000    -12.35200000
H      2.30400000     10.00900000    -11.80100000
H      1.97800000      9.70500000    -13.24800000
O      6.95600000     -8.61600000      2.70700000
H      7.19000000     -8.94900000      3.57400000
H      6.92200000     -7.66600000      2.81700000
O      9.37600000      3.51900000     -8.10000000
H      9.37900000      4.45900000     -8.27700000
H      9.48500000      3.11300000     -8.96000000
O      5.04500000      8.98100000     -5.29600000
H      4.86600000      8.10400000     -5.63600000
H      6.00000000      9.04100000     -5.27700000
O      2.21200000     14.50700000      2.56400000
H      2.14100000     14.10400000      1.69900000
H      1.39600000     14.27000000      3.00600000
O      1.28100000      5.38500000    -10.81100000
H      1.13700000      5.90100000    -10.01700000
H      0.45700000      5.45300000    -11.29300000
O    -10.06500000     -2.99000000     -6.52100000
H    -10.97000000     -3.11300000     -6.23400000
H     -9.97600000     -2.04400000     -6.63400000
O     -0.46300000     -4.62700000     11.69400000
H     -0.00900000     -4.91000000     12.48800000
H     -1.37700000     -4.87100000     11.84200000
O      9.80700000      8.50100000      8.74900000
H     10.00400000      8.92300000      9.58500000
H     10.31500000      8.99600000      8.10600000
O      9.49100000     -7.73800000      0.14800000
H      9.57500000     -8.54600000      0.65400000
H      9.68700000     -7.04100000      0.77400000
O      0.73400000    -14.45800000     -4.84300000
H      0.41200000    -15.15200000     -5.41700000
H      0.29700000    -14.61700000     -4.00600000
O     -2.78700000     -5.63200000     12.10600000
H     -3.21800000     -6.14500000     12.79000000
H     -3.50500000     -5.21100000     11.63400000
O      7.04100000     15.23000000     -3.09700000
H      6.21400000     14.78400000     -3.28100000
H      7.31900000     14.87800000     -2.25100000
O      1.18300000     17.40800000     -1.86900000
H      1.73500000     18.07900000     -1.46600000
H      1.71000000     16.61000000     -1.83100000
O     -1.15200000     13.00000000     -7.10500000
H     -0.79400000     12.11200000     -7.10900000
H     -1.97000000     12.92500000     -6.61300000
O      6.39100000    -10.52200000     12.78100000
H      6.05000000    -10.49200000     11.88700000
H      6.75000000     -9.64700000     12.93000000
O      1.54400000      7.51700000     -8.02200000
H      1.76900000      8.44800000     -8.02100000
H      2.09400000      7.13800000     -7.33600000
O      5.32400000     -7.54800000     -1.96800000
H      6.19900000     -7.84700000     -2.21400000
H      5.24300000     -6.68500000     -2.37400000
O      7.10300000    -17.25000000     -0.03300000
H      7.03300000    -16.29600000      0.02000000
H      6.20100000    -17.55100000     -0.14200000
O    -12.22700000     12.47200000      4.99500000
H    -12.60200000     11.98100000      5.72700000
H    -12.55200000     12.02300000      4.21500000
O    -13.50400000      5.81500000      0.12700000
H    -12.94300000      6.28100000      0.74800000
H    -12.99800000      5.79600000     -0.68500000
O     -7.64100000      5.22100000    -10.45900000
H     -7.27600000      4.35200000    -10.62400000
H     -8.07200000      5.14200000     -9.60800000
O      0.34700000     -7.88400000     -4.58100000
H      1.22200000     -8.05200000     -4.23000000
H      0.45500000     -7.10600000     -5.12900000
O     10.06800000    -12.33200000     -8.12800000
H     10.43900000    -13.10100000     -8.56200000
H      9.49500000    -12.69300000     -7.45100000
O      1.54500000     -5.72800000     -6.19900000
H      1.17700000     -5.70000000     -7.08200000
H      1.68500000     -4.80900000     -5.96900000
O      2.80300000     -5.15700000    -12.55100000
H      2.04600000     -4.59000000    -12.40600000
H      3.12600000     -4.90900000    -13.41700000
O     12.45100000      1.08000000      8.88900000
H     11.75500000      0.79000000      8.30000000
H     12.03400000      1.73400000      9.45000000
O      2.24200000    -10.13800000     11.47300000
H      2.09600000    -10.73300000     12.20900000
H      2.40600000     -9.28800000     11.88200000
O     -9.19300000      7.12300000     -5.28700000
H     -8.64500000      6.50300000     -4.80600000
H     -8.71900000      7.27800000     -6.10400000
O     -0.21500000     12.91300000     10.90200000
H     -0.90800000     13.31900000     11.42200000
H      0.42000000     13.61400000     10.76000000
O      3.31800000     -7.35600000      6.89100000
H      2.86300000     -8.05500000      6.42100000
H      4.23600000     -7.45500000      6.63700000
O      8.40800000     -3.40900000     11.81300000
H      9.21700000     -3.61400000     12.28200000
H      7.81000000     -3.09700000     12.49100000
O     12.36400000     -8.28100000     10.56900000
H     11.76900000     -8.66100000      9.92200000
H     13.23700000     -8.42700000     10.20500000
O     17.85500000      0.12000000     -1.82300000
H     17.39100000     -0.08500000     -2.63500000
H     18.42300000      0.85600000     -2.05200000
O      2.96300000      3.59500000     10.88000000
H      2.73700000      2.74400000     10.50300000
H      3.32400000      4.09300000     10.14700000
O     -2.93100000     -2.18300000     -8.55300000
H     -3.53000000     -2.63400000     -7.95700000
H     -2.16500000     -1.98300000     -8.01500000
O     -8.18900000    -10.04600000     -6.72400000
H     -8.57800000    -10.57800000     -6.03000000
H     -7.85200000    -10.68300000     -7.35400000
