# Supplementary material for: Integrated Multiscale Multilevel Approach to Open Shell Molecular Systems
Source: J Chem Theory Comput. 2023 Feb 13;19(5):1446–56. doi: 10.1021/acs.jctc.2c00805 (PMC10018740; doi:10.1021/acs.jctc.2c00805)
Supplement: Supplementary file 2 — ct2c00805_si_002.zip [file ct2c00805_si_002.zip › structures/PROXYL/frame65.xyz]

2555

C     -1.26300000     -1.44000000     -0.37500000
H     -1.77200000     -1.42200000      0.58800000
H     -1.47400000     -2.33200000     -0.96600000
C      0.26200000     -1.21900000     -0.16600000
C      0.57200000     -1.95400000      1.20500000
H      1.63700000     -1.86900000      1.41700000
H      0.32100000     -3.01500000      1.19500000
H      0.06600000     -1.47500000      2.04300000
C      1.06300000     -1.67100000     -1.34600000
H      0.72200000     -0.98300000     -2.12000000
H      2.14400000     -1.66100000     -1.21100000
H      0.61500000     -2.62800000     -1.61300000
N      0.35900000      0.26100000      0.02000000
O      1.33000000      0.83100000      0.61900000
C     -0.87300000      0.97900000     -0.29400000
C     -1.58600000      1.51500000      0.97700000
H     -0.86900000      2.27400000      1.29000000
H     -2.51100000      1.98300000      0.64200000
H     -1.73700000      0.81600000      1.80000000
C     -0.48800000      2.28500000     -1.20900000
H      0.20200000      1.85200000     -1.93300000
H     -0.13700000      3.13300000     -0.62100000
H     -1.43300000      2.52800000     -1.69300000
C     -1.67000000     -0.08000000     -1.09300000
H     -2.75600000      0.01500000     -1.10200000
H     -1.29800000     -0.03000000     -2.11600000
O    -14.24400000      8.29100000      1.61800000
H    -15.16600000      8.50300000      1.76400000
H    -13.84900000      8.33100000      2.48900000
O     -9.20700000      1.03000000     15.23500000
H    -10.15300000      0.88700000     15.18400000
H     -9.11700000      1.92000000     15.57300000
O     -4.51300000     11.74700000      3.89600000
H     -3.68900000     12.01800000      4.30000000
H     -4.99900000     11.32300000      4.60400000
O     16.38400000      2.70200000     -3.62500000
H     16.94900000      3.36200000     -4.02700000
H     16.01700000      3.13700000     -2.85500000
O     12.24400000     11.81800000     -7.23900000
H     12.25800000     10.91600000     -6.91900000
H     13.15100000     12.00000000     -7.48300000
O     15.28700000     -4.58400000     -2.62100000
H     14.62300000     -4.48800000     -3.30400000
H     16.00500000     -4.01900000     -2.90400000
O     17.64200000      0.47600000      1.16800000
H     17.62600000      1.41300000      1.36300000
H     17.82500000      0.05900000      2.01000000
O     -9.62000000     -1.62200000      9.49300000
H     -9.06300000     -1.07500000      8.93900000
H     -9.17600000     -2.46900000      9.51600000
O      6.68900000    -10.86100000     -5.26800000
H      5.90500000    -10.42400000     -5.59900000
H      6.44300000    -11.78400000     -5.21000000
O     -0.93500000     11.83700000      3.49400000
H     -0.66000000     10.95900000      3.75700000
H     -0.86900000     12.35900000      4.29400000
O      7.64600000     -5.15900000      2.16400000
H      8.10800000     -4.36500000      1.89500000
H      7.33500000     -5.54400000      1.34500000
O     10.79200000      5.64700000     -4.03900000
H     10.20400000      6.34300000     -4.33500000
H     10.21500000      5.00700000     -3.62300000
O      5.81500000     16.82300000     -1.01900000
H      5.01700000     17.14800000     -1.43700000
H      6.31000000     16.41700000     -1.73100000
O     13.43700000     -9.09000000     -2.90400000
H     13.70500000     -8.28300000     -2.46500000
H     12.57200000     -9.28400000     -2.54300000
O     -2.83000000     -4.33600000     13.29300000
H     -2.56600000     -3.74900000     14.00200000
H     -3.18400000     -3.75400000     12.62000000
O    -16.91100000     -1.68600000     -0.43800000
H    -16.15300000     -2.20700000     -0.70400000
H    -16.65000000     -1.29200000      0.39500000
O    -13.09200000     -7.74700000      6.47500000
H    -12.57600000     -8.29100000      5.88100000
H    -13.70800000     -7.28600000      5.90400000
O      7.39700000     -2.26200000      3.17000000
H      7.88700000     -2.95000000      3.62100000
H      7.49600000     -1.49200000      3.72900000
O     -2.24100000      4.23100000    -13.32100000
H     -3.15300000      3.98700000    -13.47700000
H     -1.78000000      3.39600000    -13.23900000
O    -12.55700000      8.44400000     -0.36500000
H    -13.15400000      8.46000000      0.38200000
H    -11.77100000      8.00900000     -0.03400000
O    -11.82500000    -12.17000000      4.56700000
H    -11.49200000    -12.18800000      5.46500000
H    -12.71500000    -12.51600000      4.63500000
O    -11.40500000      6.56600000     -9.88300000
H    -10.53000000      6.30100000    -10.16600000
H    -11.24800000      7.25700000     -9.23800000
O     17.13500000     -1.54500000      3.55500000
H     18.05500000     -1.76600000      3.40900000
H     16.70600000     -2.38900000      3.69900000
O     -1.58800000     -1.32100000      3.88600000
H     -1.01700000     -1.61300000      4.59600000
H     -1.31000000     -0.42200000      3.71000000
O    -12.79600000      3.22400000      8.63900000
H    -12.28600000      2.49400000      8.28800000
H    -13.70500000      2.99800000      8.43900000
O     -2.67000000      8.75000000    -15.50700000
H     -3.32200000      8.05200000    -15.57000000
H     -2.00700000      8.40500000    -14.90900000
O     -2.09500000      1.51800000    -13.06600000
H     -2.44300000      1.31700000    -13.93400000
H     -1.14900000      1.40200000    -13.15400000
O      2.80500000     -2.60800000      6.36400000
H      3.46900000     -2.09500000      6.82400000
H      3.29900000     -3.29800000      5.92100000
O      2.97400000     11.20100000    -12.88300000
H      2.87500000     10.26800000    -12.69100000
H      2.64300000     11.29800000    -13.77600000
O      7.77000000      2.50500000     -8.38300000
H      7.64300000      2.86700000     -7.50600000
H      8.26500000      1.69800000     -8.24000000
O      2.40300000      9.45700000     -3.44600000
H      2.22100000     10.35900000     -3.71200000
H      3.33400000      9.33600000     -3.63300000
O     -0.64900000    -13.66600000    -11.72000000
H     -0.87800000    -12.79500000    -12.04400000
H     -1.28100000    -14.25100000    -12.13900000
O      1.37400000    -15.20200000     -2.12400000
H      1.51100000    -14.28700000     -1.87900000
H      0.64300000    -15.17800000     -2.74100000
O     14.41600000     -6.95900000     -1.39400000
H     15.33500000     -7.04100000     -1.64800000
H     14.21000000     -6.03500000     -1.53600000
O     -4.67400000     -4.47300000     -8.93600000
H     -4.33800000     -4.59500000     -9.82400000
H     -4.43600000     -5.27900000     -8.47700000
O    -14.30600000      0.02800000      4.14200000
H    -14.57500000      0.38600000      4.98800000
H    -13.43600000     -0.33700000      4.30100000
O     -4.54300000    -10.62900000     -0.88700000
H     -4.42100000    -11.57800000     -0.86600000
H     -3.75800000    -10.27700000     -0.46900000
O     17.09800000     -0.28600000      6.80600000
H     16.41600000      0.29700000      7.14100000
H     16.68500000     -0.74000000      6.07100000
O     -4.91600000      0.37400000      9.12300000
H     -5.14600000      0.02000000      8.26400000
H     -5.36300000     -0.19900000      9.74500000
O     -2.13800000     16.47600000      1.63100000
H     -3.03900000     16.78600000      1.54100000
H     -2.22300000     15.53600000      1.79000000
O    -17.21400000      2.18000000     -2.56100000
H    -17.73600000      1.46500000     -2.19800000
H    -16.33800000      2.04400000     -2.20000000
O     10.40900000      9.65300000     -2.12200000
H     10.31000000     10.13800000     -1.30300000
H     11.34200000      9.44200000     -2.16400000
O     -6.27500000     -0.70900000     -7.54100000
H     -6.05100000     -0.32200000     -6.69500000
H     -5.43300000     -0.97100000     -7.91500000
O     -3.92000000     -2.16000000     15.02400000
H     -3.22100000     -1.77600000     14.49500000
H     -4.65800000     -1.55900000     14.91700000
O     -7.01900000      2.64700000     -4.06500000
H     -6.74700000      3.24400000     -3.36900000
H     -7.89800000      2.94300000     -4.30500000
O     -9.75500000     -4.98400000    -13.29500000
H     -9.75400000     -5.68400000    -13.94700000
H     -9.73100000     -5.44100000    -12.45400000
O      1.07400000      1.64500000     -6.56900000
H      0.48700000      1.59100000     -7.32300000
H      0.50100000      1.86400000     -5.83400000
O     -4.17100000     10.65600000     12.34100000
H     -4.09500000      9.78200000     11.95900000
H     -4.38400000     10.49800000     13.26100000
O    -10.55600000      9.11300000      9.34500000
H    -10.66200000     10.03100000      9.09600000
H    -10.67000000      9.10800000     10.29600000
O     -7.01300000      2.05800000      9.39000000
H     -6.21200000      1.55100000      9.25800000
H     -6.97400000      2.74500000      8.72500000
O      6.97500000     -3.06900000     10.63600000
H      7.14700000     -3.47600000      9.78700000
H      7.73500000     -3.29800000     11.17000000
O    -14.64400000     -5.39100000     -0.78200000
H    -14.76400000     -6.24200000     -0.36000000
H    -14.26800000     -5.59800000     -1.63800000
O    -12.86100000     -2.39000000      1.21500000
H    -11.97500000     -2.11300000      0.98200000
H    -13.32500000     -1.57500000      1.40400000
O     -0.09200000     -7.70900000    -14.02000000
H      0.63600000     -8.05100000    -13.50100000
H     -0.30500000     -8.41500000    -14.63000000
O      9.29700000      5.40700000      2.94600000
H      8.59900000      5.40400000      3.60100000
H      9.64100000      6.30000000      2.96700000
O     -9.85500000     -8.48300000      8.84600000
H     -9.06800000     -8.97300000      9.08400000
H    -10.49900000     -8.72500000      9.51100000
O      3.42000000     -1.78600000    -15.29300000
H      3.37800000     -1.87700000    -14.34100000
H      3.85900000     -2.58400000    -15.59000000
O     -9.71000000      1.72500000     10.16400000
H     -8.85100000      1.72800000      9.74100000
H     -9.55100000      2.10000000     11.03000000
O     -4.47500000      9.48800000      1.89500000
H     -5.16200000      8.99900000      2.34700000
H     -4.14100000     10.09700000      2.55400000
O     -3.75500000     -9.00400000     11.25100000
H     -3.47000000     -8.09300000     11.32100000
H     -4.54600000     -9.04900000     11.78800000
O     -4.34800000     -2.80100000      2.47300000
H     -3.65700000     -2.93300000      3.12200000
H     -5.13700000     -2.64400000      2.99200000
O     -9.70000000      9.92600000     -9.65500000
H     -8.88800000      9.84400000    -10.15500000
H    -10.39200000      9.73700000    -10.28900000
O      5.51200000     13.32600000      4.98200000
H      6.32900000     13.77300000      5.19900000
H      5.57300000     13.15700000      4.04100000
O      8.62100000     10.58500000     -0.30900000
H      8.50100000     10.05600000      0.47900000
H      8.40900000     11.47700000     -0.03400000
O      1.72000000     16.61800000     -1.61800000
H      1.46100000     15.79100000     -2.02500000
H      0.89700000     17.01000000     -1.32600000
O      9.53500000      0.16400000    -10.91200000
H      9.38800000     -0.39200000    -11.67800000
H      8.86400000      0.84400000    -10.97800000
O     -4.39700000    -13.48100000      6.09800000
H     -4.59400000    -13.06400000      6.93700000
H     -4.49800000    -14.41800000      6.26500000
O      2.02400000      4.71800000     17.84500000
H      1.65700000      4.15300000     17.16500000
H      1.26100000      5.09600000     18.28100000
O     14.75600000      0.06000000     -1.94300000
H     15.36300000     -0.59200000     -1.59200000
H     15.30300000      0.82400000     -2.12400000
O     -3.93200000      8.90200000     -7.15500000
H     -3.77300000      9.04400000     -6.22200000
H     -4.52900000      9.60800000     -7.40600000
O     10.10600000     -5.72600000     -0.61000000
H     10.17400000     -4.91400000     -0.10900000
H     10.35300000     -6.41200000      0.01000000
O      1.55100000    -13.21700000      5.41900000
H      2.46900000    -13.48600000      5.37000000
H      1.45800000    -12.84000000      6.29300000
O     -0.06200000      8.76500000     10.04400000
H     -0.92000000      8.38100000      9.86300000
H      0.50800000      8.41000000      9.36200000
O      3.46400000     -0.72500000     10.25000000
H      2.69600000     -0.84900000      9.69200000
H      4.17900000     -0.55100000      9.63800000
O     -6.86800000     16.35900000      2.08300000
H     -7.58700000     16.05500000      1.53000000
H     -6.48600000     15.55900000      2.44200000
O      8.15600000      0.14200000     11.23300000
H      8.14500000      1.01900000     10.84700000
H      8.40700000     -0.43300000     10.51000000
O     17.30200000     -3.03500000     -3.75600000
H     17.75900000     -2.20900000     -3.91400000
H     17.48000000     -3.56100000     -4.53600000
O     -3.86700000     11.73000000      0.02500000
H     -4.15700000     11.25800000      0.80500000
H     -3.45700000     11.06000000     -0.52200000
O      2.78700000    -11.39300000     -4.47300000
H      2.02400000    -11.62100000     -5.00300000
H      3.43200000    -12.07000000     -4.67700000
O      5.96100000     -6.61300000      0.40800000
H      6.71700000     -6.88800000     -0.11000000
H      5.53300000     -5.94500000     -0.12700000
O     -1.81500000     16.46900000     -4.50000000
H     -1.19800000     16.91300000     -3.91900000
H     -2.41300000     17.15900000     -4.78800000
O     -3.00500000      3.53500000     -6.66400000
H     -3.47100000      3.13300000     -5.93100000
H     -2.27600000      4.00200000     -6.25600000
O      4.45500000    -10.34100000     -6.92700000
H      4.50800000    -11.27800000     -7.11400000
H      3.51700000    -10.14900000     -6.92900000
O      2.38900000     -8.58500000      3.71800000
H      3.03000000     -8.70900000      3.01900000
H      2.03700000     -7.70800000      3.56700000
O      6.37300000      4.48800000     15.55200000
H      6.24400000      4.64600000     14.61700000
H      5.65000000      4.95100000     15.97600000
O     15.12100000     -3.37100000      3.70000000
H     14.63000000     -3.38900000      4.52100000
H     14.99100000     -4.24100000      3.32300000
O     -5.31100000     13.16100000     -9.90700000
H     -5.67200000     13.50000000    -10.72600000
H     -5.23800000     13.93000000     -9.34100000
O      4.95700000      6.26200000      3.68800000
H      4.46500000      6.72900000      4.36300000
H      4.50300000      5.42300000      3.59900000
O      9.19800000     10.95100000    -11.13900000
H     10.12600000     11.18200000    -11.09500000
H      9.16800000     10.03000000    -10.88000000
O      9.80000000      3.61900000     -2.17900000
H      9.37000000      4.03700000     -1.43300000
H     10.43500000      3.02000000     -1.78500000
O    -13.16900000      8.76900000      3.86800000
H    -12.33800000      8.92600000      4.31700000
H    -13.58500000      9.63100000      3.82600000
O     -8.35900000      5.54500000      8.87200000
H     -8.34600000      5.93900000      9.74400000
H     -9.24300000      5.19100000      8.78200000
O     -4.46900000      2.64600000      4.93700000
H     -4.96300000      1.83400000      4.81800000
H     -5.13200000      3.33600000      4.91300000
O     -6.84000000     -3.53900000     -7.76800000
H     -6.76200000     -2.58500000     -7.80400000
H     -6.06100000     -3.86000000     -8.22200000
O      1.77400000     11.72400000     -4.71300000
H      0.89900000     11.53900000     -5.05200000
H      2.36400000     11.47400000     -5.42400000
O    -10.31600000     -5.56100000     14.58900000
H     -9.99500000     -4.89700000     13.97900000
H    -10.11300000     -6.39400000     14.16500000
O      6.52900000     -6.98400000     10.24600000
H      7.32900000     -7.43000000      9.96800000
H      6.67000000     -6.79500000     11.17300000
O     -2.54400000      6.23300000     10.94800000
H     -1.99500000      5.62000000     11.43600000
H     -3.27300000      5.70000000     10.62900000
O      6.66000000    -15.88500000      4.98400000
H      6.41300000    -15.58500000      4.10900000
H      7.24200000    -15.20100000      5.31600000
O    -13.66700000      3.37900000      0.88400000
H    -14.57000000      3.11100000      1.05800000
H    -13.19300000      2.55700000      0.76100000
O     -6.34400000    -13.49100000      0.66300000
H     -6.48200000    -12.60400000      0.99500000
H     -5.43100000    -13.68600000      0.87500000
O    -14.81400000      4.83500000      3.21300000
H    -15.38800000      4.11600000      3.47600000
H    -14.41700000      4.53700000      2.39500000
O     -3.82800000     14.25100000     -6.47600000
H     -3.39400000     13.50500000     -6.06300000
H     -3.48400000     14.26300000     -7.37000000
O      9.99500000      3.01100000      8.36000000
H     10.20000000      3.94300000      8.28400000
H     10.59000000      2.68900000      9.03700000
O      4.46800000     16.51100000      3.17600000
H      4.10400000     15.62800000      3.23900000
H      4.22200000     16.80900000      2.30100000
O      2.19600000      5.62500000     14.40700000
H      2.42500000      4.70000000     14.49200000
H      1.47900000      5.75200000     15.02900000
O      0.35500000    -10.90100000     -8.63100000
H     -0.58100000    -11.03400000     -8.78000000
H      0.76200000    -11.10400000     -9.47300000
O      0.64100000      4.35100000      5.38400000
H      0.88200000      4.06600000      4.50200000
H     -0.09900000      3.79200000      5.62200000
O     -0.91300000     -6.92900000      8.53300000
H     -1.56100000     -7.63100000      8.58600000
H     -0.57400000     -6.84900000      9.42500000
O     -0.07700000     -5.83600000     -4.51600000
H      0.59200000     -6.24200000     -3.96500000
H     -0.86100000     -5.82000000     -3.96800000
O     -3.85900000     -5.98900000      7.01700000
H     -4.52700000     -6.42800000      7.54300000
H     -4.16000000     -5.08200000      6.95400000
O      6.66200000    -15.50700000     -1.61400000
H      7.41100000    -15.69100000     -2.18000000
H      6.67100000    -16.21200000     -0.96600000
O     -3.39600000    -13.46000000      9.82900000
H     -3.92700000    -13.44100000     10.62600000
H     -3.53900000    -12.60300000      9.42600000
O      9.35200000     -7.75000000     10.22000000
H     10.05900000     -7.42300000      9.66500000
H      9.76500000     -8.41900000     10.76600000
O      4.97700000     -1.10200000      7.61700000
H      5.07600000     -0.16000000      7.47400000
H      5.74000000     -1.49100000      7.19100000
O      0.15500000      6.71100000    -11.97800000
H      0.06000000      7.53700000    -11.50200000
H      0.04500000      6.03500000    -11.30900000
O      1.56400000     -2.91700000      8.94500000
H      1.70700000     -3.86000000      9.03000000
H      1.96500000     -2.68800000      8.10600000
O     -3.53800000    -13.10600000      0.87700000
H     -2.76800000    -12.78800000      0.40500000
H     -3.32600000    -12.97100000      1.80000000
O    -10.27000000    -10.97800000      0.18600000
H     -9.70700000    -10.20400000      0.19500000
H    -11.05200000    -10.70100000     -0.29200000
O     12.26200000     -1.56100000      3.01700000
H     12.40500000     -2.16100000      2.28600000
H     13.14200000     -1.35100000      3.33000000
O      5.29400000     -7.64400000      5.85500000
H      6.16200000     -7.54000000      6.24400000
H      5.37700000     -7.26900000      4.97900000
O     15.31900000      9.58400000      2.45400000
H     15.09500000     10.51000000      2.54800000
H     15.02100000      9.18100000      3.27000000
O      3.76800000     -4.55900000      5.01200000
H      2.98000000     -5.09700000      4.94000000
H      4.36200000     -4.91200000      4.35000000
O      8.88300000      5.05600000     11.36300000
H      8.45300000      4.43500000     10.77500000
H      8.99200000      5.84800000     10.83600000
O     -7.11200000    -11.15000000      1.76100000
H     -6.44800000    -10.79200000      2.35000000
H     -7.16900000    -10.51400000      1.04900000
O     -2.92800000      5.84100000     14.88700000
H     -3.56000000      6.55700000     14.94900000
H     -2.09300000      6.23600000     15.14000000
O     -8.25000000     -0.02600000      2.10200000
H     -8.81500000     -0.78000000      1.93000000
H     -7.66300000      0.01000000      1.34700000
O      0.17300000     -7.42500000     -6.69700000
H     -0.62000000     -7.18600000     -7.17900000
H      0.30400000     -6.70400000     -6.08100000
O     11.83400000      5.17900000     12.13600000
H     12.25800000      4.87800000     11.33300000
H     10.89700000      5.08800000     11.96100000
O     15.54400000     -7.16700000     -5.62400000
H     16.14100000     -6.71600000     -6.22200000
H     15.28900000     -7.96100000     -6.09300000
O      5.42600000     11.25400000     -0.64300000
H      4.47800000     11.30800000     -0.52200000
H      5.65000000     12.04200000     -1.13800000
O     -2.14900000    -15.83100000      2.89600000
H     -1.40900000    -15.23500000      2.78600000
H     -2.90100000    -15.25700000      3.03700000
O      6.88800000     -2.80500000    -14.36100000
H      6.64500000     -3.62200000    -13.92500000
H      7.26500000     -3.08100000    -15.19600000
O      1.78600000     -3.33500000     15.06800000
H      2.01500000     -4.08800000     15.61200000
H      0.84600000     -3.21800000     15.20600000
O     -5.90900000     -2.65600000     -4.36700000
H     -5.31600000     -2.52500000     -3.62800000
H     -5.81500000     -1.86300000     -4.89400000
O     -4.00900000     -3.70400000    -14.53600000
H     -4.81200000     -3.87700000    -15.02700000
H     -3.32100000     -3.68300000    -15.20100000
O     -0.01600000      9.70600000     12.80700000
H      0.83500000      9.77500000     13.23700000
H      0.18500000      9.38200000     11.92800000
O      9.84400000    -12.64000000     -7.93700000
H     10.73500000    -12.80900000     -7.63300000
H      9.93700000    -11.92200000     -8.56300000
O      8.71500000     10.28800000      5.10800000
H      9.26000000     10.62000000      5.82100000
H      8.09400000      9.69800000      5.53500000
O     11.51900000      0.60100000      9.37700000
H     11.65900000      0.65500000     10.32300000
H     12.40000000      0.57200000      9.00600000
O     -4.32400000     -0.90400000     17.56800000
H     -3.90300000     -1.33800000     16.82600000
H     -3.70900000     -0.21600000     17.82400000
O      1.29200000      7.82400000      8.09100000
H      0.52300000      7.55100000      7.59000000
H      1.98300000      7.22200000      7.81500000
O     -3.95800000     10.17800000    -13.68200000
H     -3.48400000      9.62200000    -14.30100000
H     -3.58500000      9.95800000    -12.82900000
O     12.98500000     -2.94200000     -1.53900000
H     12.42600000     -2.18700000     -1.35700000
H     13.50900000     -2.67700000     -2.29400000
O     -9.57400000     -5.63400000     -1.54000000
H     -8.94200000     -5.16800000     -2.08700000
H    -10.37700000     -5.11800000     -1.61000000
O     -5.73100000      6.22500000     -9.83400000
H     -5.11600000      5.82500000    -10.45000000
H     -5.20700000      6.86600000     -9.35400000
O    -10.05700000      7.20500000      0.54000000
H     -9.95900000      7.01900000     -0.39400000
H    -10.28500000      6.36100000      0.92900000
O    -12.40100000    -10.70600000     -1.76100000
H    -12.79700000     -9.86900000     -2.00200000
H    -13.12900000    -11.32900000     -1.77700000
O      7.18500000     -2.42100000     17.30300000
H      7.25400000     -3.33600000     17.57600000
H      7.16400000     -2.45700000     16.34700000
O     -3.27500000      0.44600000     13.44000000
H     -4.06700000      0.63400000     12.93500000
H     -2.99900000      1.29800000     13.77800000
O      5.51600000     12.88100000      1.96500000
H      5.63000000     12.42600000      1.13100000
H      6.32500000     13.38000000      2.07800000
O    -14.38600000     -2.82200000     -0.98500000
H    -13.82900000     -2.72100000     -0.21300000
H    -14.55500000     -3.76200000     -1.03700000
O     -0.30000000      0.11600000     16.80400000
H      0.49900000      0.46900000     16.41100000
H     -0.05500000     -0.76200000     17.09700000
O      2.81300000     13.70300000     10.73900000
H      3.02600000     12.98000000     11.32900000
H      3.49400000     13.67400000     10.06800000
O      5.80600000      9.59200000     -9.77000000
H      5.14800000      8.91400000     -9.92600000
H      5.51200000     10.33600000    -10.29500000
O      1.44500000     -5.97200000      0.50100000
H      2.16400000     -5.60100000      1.01400000
H      1.50900000     -5.53800000     -0.35000000
O     -1.32400000     -7.46100000      2.78300000
H     -1.34400000     -6.74200000      3.41500000
H     -1.29100000     -8.25200000      3.32100000
O      2.31500000     -8.70600000     -3.80900000
H      2.59800000     -9.57200000     -4.10200000
H      2.24200000     -8.19200000     -4.61300000
O     -9.51700000    -13.55900000     -0.18000000
H     -9.90700000    -12.69400000     -0.05300000
H     -8.57400000    -13.40800000     -0.11600000
O     -2.18200000    -14.12500000     -6.86100000
H     -2.74800000    -13.54000000     -7.36400000
H     -2.63700000    -14.24100000     -6.02700000
O     14.78700000     -2.09400000    -10.50900000
H     14.84400000     -2.36600000    -11.42500000
H     13.95100000     -2.44900000    -10.20600000
O     -2.35200000      2.90400000      3.28300000
H     -1.85700000      2.14900000      3.60200000
H     -3.23700000      2.77100000      3.62100000
O      4.46400000      0.52700000     -9.66000000
H      4.91500000      1.14600000     -9.08500000
H      5.10100000     -0.17200000     -9.80500000
O     11.67400000     -1.31600000    -13.22600000
H     12.35600000     -0.79200000    -12.80700000
H     11.00900000     -0.67900000    -13.48800000
O     14.55400000      3.00700000      6.72400000
H     14.46500000      3.09500000      5.77600000
H     14.26000000      2.11500000      6.91100000
O      3.31600000     -0.82700000     13.38500000
H      3.57000000     -1.74600000     13.46700000
H      3.07000000     -0.72800000     12.46500000
O      9.97200000    -10.46200000      5.44300000
H     10.80400000    -10.63200000      5.00200000
H     10.02700000    -10.96100000      6.25800000
O      7.88600000     -3.64700000     -8.52100000
H      7.72900000     -4.13600000     -7.71300000
H      8.06900000     -4.32100000     -9.17600000
O     11.64800000     -0.77800000      6.26900000
H     11.75900000     -1.72800000      6.31100000
H     10.96200000     -0.58800000      6.91000000
O     11.15900000      4.22200000     -8.67200000
H     12.10000000      4.14500000     -8.83000000
H     11.08400000      4.89500000     -7.99600000
O    -12.97900000    -11.63600000      1.94000000
H    -12.36700000    -11.71200000      1.20700000
H    -12.42600000    -11.68700000      2.72000000
O      9.31800000     -7.16500000      3.37200000
H      8.55100000     -7.72600000      3.26100000
H      9.04200000     -6.31300000      3.03400000
O     11.50800000     -3.68700000     10.71100000
H     11.77900000     -3.57700000     11.62200000
H     12.30800000     -3.94200000     10.25200000
O      4.96100000     -4.26400000     -8.67300000
H      4.08900000     -4.65500000     -8.72800000
H      5.53000000     -4.98400000     -8.39900000
O     14.51600000      8.18800000     -2.71200000
H     14.23300000      8.96700000     -2.23200000
H     13.97300000      7.48100000     -2.36400000
O     -1.10800000     -0.29100000    -17.33300000
H     -1.07300000      0.64800000    -17.15000000
H     -0.19200000     -0.57100000    -17.32200000
O     14.52000000     -2.09000000      9.30100000
H     15.24900000     -2.12000000      9.92100000
H     14.39900000     -3.00000000      9.03100000
O     -4.34400000      6.61100000    -15.80000000
H     -3.88200000      5.92200000    -16.27700000
H     -5.25800000      6.51600000    -16.06700000
O    -14.53100000     -6.72700000      4.19300000
H    -15.36400000     -6.82100000      3.73100000
H    -14.04100000     -6.08700000      3.67600000
O     -8.02000000      4.26600000     -7.91300000
H     -8.12100000      4.64300000     -8.78700000
H     -7.26900000      3.67800000     -7.99000000
O      4.08300000     -3.38900000     11.53900000
H      4.90000000     -3.72000000     11.16600000
H      3.80300000     -2.70300000     10.93300000
O    -14.99700000      8.69100000      6.65900000
H    -14.05600000      8.86600000      6.65000000
H    -15.20000000      8.51800000      7.57800000
O     15.73800000      7.32000000      0.83000000
H     16.57900000      7.39000000      0.37900000
H     15.68000000      8.11900000      1.35300000
O     -1.39100000     -9.82300000     12.86900000
H     -1.04400000    -10.53300000     12.32800000
H     -2.14000000     -9.49000000     12.37600000
O     -1.95900000    -16.91000000     -3.45600000
H     -1.83200000    -16.12800000     -2.91900000
H     -2.60900000    -16.64900000     -4.10800000
O      6.36800000      3.10200000     -5.64200000
H      5.79100000      3.59300000     -5.05800000
H      7.00200000      2.68600000     -5.05800000
O     -0.37400000      6.75500000     15.73000000
H     -0.53700000      6.62200000     16.66400000
H     -0.42200000      7.70400000     15.61200000
O     13.35200000      4.77000000     -4.90800000
H     12.42900000      4.99600000     -4.79000000
H     13.82900000      5.50300000     -4.52100000
O      3.43500000     14.14000000      2.62300000
H      4.12200000     13.48600000      2.49100000
H      2.61900000     13.66500000      2.46500000
O      4.20000000      7.12800000     13.54100000
H      3.40400000      6.68400000     13.83500000
H      3.94400000      7.56300000     12.72700000
O      1.76900000     17.42800000      5.55700000
H      0.94400000     16.97700000      5.38200000
H      1.68600000     17.73900000      6.45800000
O     -5.09300000      6.83600000     -3.85500000
H     -4.54000000      7.54300000     -4.18800000
H     -5.42600000      6.40200000     -4.64100000
O      4.37200000     -4.29600000    -16.16500000
H      5.16100000     -4.81800000    -16.30900000
H      3.73300000     -4.65300000    -16.78200000
O     -5.32300000     14.22600000      6.65200000
H     -4.43100000     13.88500000      6.58500000
H     -5.72900000     13.69900000      7.34100000
O     -6.39900000     -9.17400000     -4.49000000
H     -6.79700000     -9.90300000     -4.96700000
H     -6.99600000     -8.43900000     -4.63500000
O    -12.16800000      6.12300000     -6.69800000
H    -11.90200000      7.00200000     -6.96800000
H    -12.30700000      6.19500000     -5.75400000
O     -7.17300000      7.32700000     -7.61800000
H     -7.35100000      8.26100000     -7.72900000
H     -7.96800000      6.89300000     -7.92800000
O     -2.12200000     -9.57000000     -0.03500000
H     -1.77800000     -8.68600000     -0.16500000
H     -2.07900000     -9.70700000      0.91100000
O     -4.60200000     14.37800000     -0.35200000
H     -3.84500000     14.80800000     -0.75100000
H     -4.36700000     13.45000000     -0.33500000
O     -5.08200000     -8.31500000     -2.01100000
H     -5.50700000     -8.48800000     -2.85100000
H     -4.68300000     -9.15100000     -1.76900000
O      1.54200000    -14.21500000     -5.85400000
H      0.89700000    -13.50900000     -5.80500000
H      2.27500000    -13.83700000     -6.34000000
O     13.07100000     10.00800000     -1.47700000
H     13.43300000     10.89300000     -1.51800000
H     12.83600000      9.88900000     -0.55700000
O     12.32000000      6.36800000     -1.72300000
H     11.75800000      5.99600000     -2.40300000
H     11.71200000      6.66700000     -1.04700000
O      1.01300000    -13.00200000      2.78500000
H      0.81800000    -12.07000000      2.88000000
H      1.23000000    -13.29300000      3.67000000
O     10.18700000     -7.80400000      5.84500000
H      9.97200000     -8.71100000      5.63000000
H     10.06700000     -7.32700000      5.02300000
O     10.28500000      0.60200000    -14.85600000
H     10.45300000      0.12700000    -15.66900000
H      9.33300000      0.58800000    -14.76200000
O     -4.84400000     -4.52800000     16.48700000
H     -4.13700000     -4.91500000     17.00400000
H     -4.41100000     -3.87200000     15.94100000
O    -11.20300000    -15.15300000     -2.33600000
H    -11.73900000    -14.97900000     -1.56200000
H    -10.51800000    -14.48400000     -2.30800000
O     -5.25800000      4.42200000     -2.05900000
H     -4.96800000      5.18100000     -2.56600000
H     -5.32200000      4.74500000     -1.16000000
O      9.17900000      1.34400000      6.37700000
H      9.49100000      1.90300000      5.66500000
H      9.47000000      1.78600000      7.17400000
O    -15.80100000      4.97900000     -8.74900000
H    -15.42600000      5.84700000     -8.89700000
H    -15.10500000      4.48900000     -8.31200000
O     -1.20400000     16.41500000      5.12400000
H     -1.62900000     16.74600000      4.33300000
H     -1.84500000     16.56100000      5.82000000
O     -9.61900000     13.57000000      3.13400000
H     -9.68900000     12.65000000      3.38700000
H     -8.67700000     13.73400000      3.08500000
O      0.43500000     -7.25900000     11.20700000
H      1.36200000     -7.41700000     11.02600000
H      0.43000000     -6.48100000     11.76500000
O    -10.56600000     -5.00900000      1.02600000
H     -9.93800000     -5.46200000      0.46200000
H    -10.17100000     -4.15100000      1.18300000
O      3.85900000      5.41600000      9.19300000
H      3.01000000      5.56800000      9.60700000
H      3.75800000      5.76000000      8.30500000
O     -3.23100000      6.74600000     -8.56900000
H     -3.42100000      7.46200000     -7.96200000
H     -3.79400000      6.02900000     -8.27600000
O      1.40500000     -8.90100000      0.20700000
H      1.33000000     -8.13300000      0.77300000
H      2.27800000     -8.82800000     -0.18100000
O      4.60300000      2.86800000     -1.79500000
H      4.59100000      2.00800000     -2.21600000
H      5.29800000      2.80400000     -1.14000000
O     -9.20000000      0.87900000      4.79400000
H     -8.44600000      1.31300000      5.19300000
H     -8.94200000      0.74000000      3.88300000
O     10.82100000     -9.37200000     -1.77600000
H     10.71600000    -10.20300000     -1.31200000
H     10.42700000     -8.72200000     -1.19400000
O      0.87800000      5.83500000      0.59600000
H      1.14600000      6.71300000      0.32600000
H      1.46600000      5.24800000      0.11900000
O      7.95600000      0.21500000    -16.80500000
H      7.68000000     -0.01600000    -15.91800000
H      7.55800000     -0.45400000    -17.36100000
O     -6.73400000     -5.52800000    -11.74400000
H     -5.83500000     -5.20000000    -11.77400000
H     -7.07000000     -5.38700000    -12.62900000
O     -0.78900000     13.66300000      5.57400000
H     -0.91100000     14.58700000      5.35400000
H     -0.04800000     13.65700000      6.18000000
O     -5.93600000     16.73800000     -0.49800000
H     -5.67400000     15.82900000     -0.64300000
H     -5.96500000     16.83000000      0.45400000
O     11.61100000      7.99900000    -10.39800000
H     11.90500000      8.90500000    -10.30200000
H     12.26900000      7.48400000     -9.93100000
O    -12.53000000      8.67300000     -3.13500000
H    -13.31100000      9.22500000     -3.12400000
H    -12.26000000      8.62100000     -2.21800000
O     -7.32300000    -10.23300000      9.47200000
H     -7.17800000    -10.33700000     10.41300000
H     -6.62400000     -9.64400000      9.18600000
O    -11.89300000     -4.73300000    -10.09200000
H    -11.99600000     -4.59200000     -9.15100000
H    -12.78200000     -4.89700000    -10.40800000
O     12.19300000      7.47700000      9.44800000
H     11.40300000      7.99200000      9.61700000
H     12.88700000      7.94300000      9.91500000
O      2.90200000      5.71700000      6.58500000
H      3.02600000      6.51600000      6.07200000
H      2.31900000      5.17800000      6.05100000
O      0.33000000     -9.70100000     -2.24000000
H      0.52600000     -9.30700000     -1.39000000
H      0.91700000     -9.25600000     -2.85200000
O     11.39600000      6.82300000     -7.38600000
H     11.02300000      7.49000000     -7.96100000
H     10.85500000      6.85700000     -6.59700000
O    -10.06200000     -2.22500000    -10.97200000
H     -9.44200000     -2.85100000    -10.59800000
H    -10.80400000     -2.23200000    -10.36700000
O     -3.58300000     -1.22500000    -12.54200000
H     -3.65400000     -0.33600000    -12.88900000
H     -3.01900000     -1.13800000    -11.77300000
O     -1.72400000      1.81900000      6.99700000
H     -2.15300000      0.96400000      7.01200000
H     -0.85100000      1.65600000      7.35500000
O    -10.79800000     -0.53400000     -7.16700000
H    -11.29500000      0.26900000     -7.00900000
H    -10.01400000     -0.24300000     -7.63200000
O     -6.39400000     -5.42200000      4.47400000
H     -6.02100000     -6.30300000      4.43800000
H     -7.07900000     -5.42500000      3.80500000
O     -3.02700000     -9.14900000     -9.29000000
H     -2.77800000    -10.01700000     -9.60900000
H     -3.87300000     -8.97600000     -9.70300000
O    -12.43000000      5.97300000     -3.60800000
H    -13.05300000      5.55000000     -3.01700000
H    -12.43500000      6.89300000     -3.34400000
O     -0.61500000     -6.19900000     15.49000000
H      0.19100000     -6.59700000     15.15800000
H     -1.31500000     -6.75400000     15.14500000
O    -12.81900000     -4.76700000      2.77800000
H    -11.99000000     -5.01400000      2.36800000
H    -13.15900000     -4.06300000      2.22500000
O    -11.33400000      8.60000000     -7.78100000
H    -10.91300000      9.21300000     -8.38400000
H    -11.53800000      9.12500000     -7.00800000
O     -1.63200000     -7.27600000    -10.94100000
H     -1.56300000     -7.75000000    -10.11200000
H     -2.11500000     -7.87000000    -11.51600000
O     12.85500000      3.87100000      9.67500000
H     13.22300000      4.34600000      8.93000000
H     13.61200000      3.46700000     10.10000000
O      7.00500000     -3.11200000     14.68900000
H      6.32900000     -3.77900000     14.81500000
H      6.72800000     -2.63600000     13.90600000
O    -11.39000000     -5.32600000      7.32700000
H    -12.27700000     -5.68300000      7.28400000
H    -10.97500000     -5.61800000      6.51600000
O     -3.36300000      1.93300000     -4.40700000
H     -2.65000000      2.46200000     -4.04700000
H     -2.94700000      1.10700000     -4.65400000
O      6.18100000     -9.72000000     -2.48700000
H      5.88500000    -10.62300000     -2.36600000
H      5.68500000     -9.21700000     -1.84100000
O     -0.65000000     12.80000000     -1.16400000
H     -0.77200000     13.03300000     -0.24300000
H     -1.05600000     13.51900000     -1.64800000
O     -4.43700000     -6.84900000    -13.37700000
H     -3.89300000     -6.12500000    -13.68700000
H     -5.23600000     -6.79000000    -13.90100000
O     -0.87800000      7.17300000      5.88200000
H     -1.82900000      7.27600000      5.85500000
H     -0.74000000      6.22700000      5.92000000
O     11.49000000     -7.44800000      8.43200000
H     11.22000000     -7.48100000      7.51400000
H     12.06400000     -8.20600000      8.54100000
O     -3.40500000    -14.26000000     -9.41500000
H     -4.10000000    -14.87300000     -9.65200000
H     -2.64100000    -14.81500000     -9.25400000
O      4.94000000      9.55000000    -14.41800000
H      4.24500000     10.12500000    -14.09800000
H      5.52700000     10.13100000    -14.90400000
O    -10.14800000      2.68500000     12.72900000
H     -9.78400000      3.10100000     13.51000000
H    -10.98000000      2.31300000     13.02100000
O      4.40500000    -15.39900000      2.88300000
H      3.53900000    -15.37200000      2.47600000
H      4.24000000    -15.23100000      3.81100000
O     13.40600000    -10.46300000      4.89700000
H     14.04700000    -11.09500000      4.57200000
H     13.00400000    -10.89600000      5.65000000
O    -12.19700000     -2.98700000     -7.35400000
H    -11.57400000     -2.32500000     -7.65500000
H    -13.05700000     -2.59900000     -7.51900000
O     -1.67300000     -6.68200000     -2.52600000
H     -2.44900000     -7.24000000     -2.57400000
H     -1.42200000     -6.69900000     -1.60200000
O     -4.16300000      2.61000000     16.66400000
H     -3.52600000      1.97600000     16.99400000
H     -3.83000000      2.85600000     15.80100000
O      8.80400000      9.84800000     -4.47100000
H      8.76300000      8.91600000     -4.68300000
H      9.23200000      9.88100000     -3.61600000
O     16.40200000      5.24700000      2.68400000
H     15.93100000      5.83800000      2.09700000
H     17.19500000      5.72700000      2.92200000
O      7.19300000     -5.37600000    -12.94400000
H      7.38700000     -6.21600000    -13.36000000
H      6.38900000     -5.53500000    -12.44900000
O    -12.76400000     -9.86900000     -6.42000000
H    -11.83000000     -9.81900000     -6.21900000
H    -13.03900000    -10.71600000     -6.06800000
O      7.02200000     -6.37400000     12.96300000
H      7.97600000     -6.30900000     12.91600000
H      6.85200000     -6.80300000     13.80100000
O      1.42400000     -9.84100000      7.73800000
H      1.82300000     -9.21100000      7.13700000
H      2.16200000    -10.35000000      8.07600000
O      6.57800000     -7.02400000     -6.62000000
H      7.30600000     -7.56800000     -6.32000000
H      6.75500000     -6.16000000     -6.24900000
O     -8.58600000     -1.45900000      6.76800000
H     -9.03600000     -0.69500000      6.40800000
H     -8.87400000     -2.18800000      6.21900000
O    -10.83600000      3.13400000     -0.69600000
H    -10.97100000      2.55300000     -1.44500000
H    -10.05500000      3.64000000     -0.92400000
O      2.44500000      3.83100000     -7.00100000
H      3.25400000      3.56400000     -7.43700000
H      1.95200000      3.01800000     -6.89100000
O     -5.19000000     -5.55600000     13.36200000
H     -5.87800000     -5.17500000     13.90800000
H     -4.41100000     -5.03700000     13.56100000
O     -8.44100000     -8.78000000     -7.87000000
H     -7.99800000     -8.21300000     -8.50100000
H     -9.33600000     -8.44100000     -7.83100000
O     -2.86100000    -11.39500000      4.93900000
H     -3.45900000    -12.01500000      5.35700000
H     -2.59100000    -10.80800000      5.64500000
O      2.83900000     -0.98400000      3.66400000
H      2.54200000     -1.41900000      4.46300000
H      2.06000000     -0.54100000      3.32700000
O      1.72800000      5.91600000     11.68800000
H      0.93600000      6.39800000     11.92400000
H      2.02600000      5.52700000     12.51100000
O     10.63300000    -10.41700000     -9.41100000
H     10.53300000    -10.11200000    -10.31300000
H     10.34100000     -9.68100000     -8.87500000
O      5.66000000     -1.88600000     -3.38600000
H      6.60800000     -2.01200000     -3.35600000
H      5.42400000     -2.06400000     -4.29700000
O    -12.54900000      4.21000000    -12.30000000
H    -13.04100000      4.80400000    -12.86800000
H    -12.13800000      4.78200000    -11.65300000
O      0.33800000     -3.74400000     -9.14100000
H      1.02900000     -3.37700000     -8.59000000
H      0.63300000     -3.57900000    -10.03700000
O    -12.54700000     -5.27600000     10.97800000
H    -12.68100000     -6.01000000     11.57900000
H    -11.61900000     -5.32000000     10.74900000
O     -2.98300000     -7.48900000     -7.17100000
H     -3.03000000     -8.02900000     -7.96000000
H     -2.95000000     -8.11900000     -6.45100000
O      0.32200000    -15.76400000      7.33500000
H     -0.14700000    -16.21100000      8.03900000
H      0.38100000    -16.41500000      6.63500000
O     -7.09300000      8.50800000     13.41900000
H     -6.87400000      9.42700000     13.57700000
H     -6.28200000      8.12200000     13.08800000
O      8.52800000      4.94700000      0.27700000
H      8.98300000      5.39000000      0.99300000
H      7.60100000      5.01300000      0.50600000
O      4.05200000    -14.43100000     -3.39800000
H      3.18300000    -14.64500000     -3.05800000
H      4.65500000    -14.72500000     -2.71500000
O     14.06400000      5.26200000      0.31500000
H     14.62400000      5.98800000      0.58900000
H     13.49300000      5.63900000     -0.35400000
O     -3.00500000     12.87300000      6.82300000
H     -2.77100000     12.63600000      7.72000000
H     -2.19000000     13.20000000      6.44100000
O     -3.03700000      9.21200000     -4.45300000
H     -2.30400000      8.81600000     -3.98100000
H     -3.26300000      9.98600000     -3.93800000
O      7.71100000     -6.57800000     -1.76700000
H      7.92900000     -6.97500000     -2.61000000
H      8.54500000     -6.24700000     -1.43500000
O      5.72500000      3.08800000    -13.93600000
H      5.88400000      3.98700000    -14.22400000
H      6.54300000      2.82300000    -13.51500000
O     -0.32700000    -16.00100000     -6.03400000
H      0.45400000    -15.46100000     -5.91200000
H     -0.96400000    -15.41200000     -6.43800000
O     -5.99400000      4.62200000      0.95800000
H     -5.61700000      3.74500000      0.89400000
H     -5.41600000      5.08700000      1.56200000
O     -8.37700000      4.34600000    -12.01900000
H     -7.99000000      3.47500000    -12.11400000
H     -8.18300000      4.78500000    -12.84700000
O    -15.34200000     -0.69200000     -2.95100000
H    -15.14900000     -1.56400000     -2.60700000
H    -14.93000000     -0.09300000     -2.32800000
O      3.71400000    -10.61800000      4.73400000
H      4.40800000    -10.76600000      5.37700000
H      3.73000000     -9.67400000      4.57700000
O      4.17400000    -12.27600000     12.24600000
H      3.56000000    -12.17100000     12.97200000
H      4.00900000    -11.52100000     11.68100000
O      6.62200000      7.81800000     14.09900000
H      5.72600000      7.50000000     13.99300000
H      6.61700000      8.27200000     14.94200000
O     12.53200000      0.66100000    -10.28700000
H     12.52200000      1.04000000    -11.16600000
H     11.79800000      0.04800000    -10.28100000
O      0.48800000     15.26800000      1.33900000
H      0.91300000     16.12600000      1.32600000
H     -0.44700000     15.46300000      1.27800000
O     10.90200000      7.15600000      0.35200000
H     10.10800000      7.56200000      0.69900000
H     11.61600000      7.57700000      0.83000000
O     -9.37000000     15.10100000      0.36700000
H     -9.13500000     14.30100000     -0.10200000
H    -10.23100000     14.91500000      0.74300000
O     -0.16300000      8.57200000    -14.32100000
H      0.63600000      8.56200000    -14.84900000
H      0.12000000      8.28300000    -13.45400000
O      0.10500000     -3.53700000     -5.78700000
H     -0.56200000     -4.07200000     -6.21800000
H      0.43700000     -4.09100000     -5.08100000
O     -8.61300000      6.47000000     11.66200000
H     -8.51900000      7.40300000     11.85400000
H     -7.76500000      6.09100000     11.89500000
O     -1.38400000      2.47200000    -16.72100000
H     -1.78500000      3.32500000    -16.88700000
H     -0.62500000      2.66600000    -16.17100000
O     -7.42200000     -1.31000000    -16.63100000
H     -7.57600000     -1.96200000    -15.94800000
H     -6.56800000     -1.54100000    -16.99500000
O     -4.35900000     11.94200000      9.79900000
H     -3.43400000     12.13700000      9.64400000
H     -4.47700000     12.07800000     10.73900000
O      3.75200000      1.21200000    -14.78300000
H      4.13400000      0.44500000    -14.35500000
H      4.20400000      1.95700000    -14.38600000
O      8.10700000      4.89100000     -9.71300000
H      9.03300000      5.08200000     -9.56500000
H      8.03300000      3.94600000     -9.58100000
O      8.29700000     -2.14700000     -3.77600000
H      8.63800000     -1.35700000     -4.19600000
H      9.07100000     -2.68900000     -3.62300000
O     -6.03200000    -12.92500000    -10.29500000
H     -6.27000000    -12.73400000    -11.20200000
H     -5.37400000    -13.61800000    -10.36200000
O      1.63700000     -5.86500000      3.75800000
H      1.87400000     -5.51300000      2.90000000
H      0.84400000     -5.38900000      4.00200000
O     -8.03900000      3.40700000      2.60500000
H     -8.34000000      2.59800000      2.19200000
H     -7.23700000      3.63400000      2.13400000
O     10.02700000     12.21500000     -5.16100000
H      9.32400000     12.82400000     -5.38700000
H      9.62700000     11.34900000     -5.23800000
O      1.08100000     13.81100000      7.50400000
H      1.45100000     13.03100000      7.91900000
H      1.84000000     14.27700000      7.15300000
O     -0.79300000      5.62000000    -15.15700000
H     -1.27800000      4.94500000    -14.68200000
H     -0.64600000      6.31000000    -14.50900000
O      2.73300000    -17.36700000     -1.13700000
H      2.20600000    -16.59700000     -1.35000000
H      2.15300000    -18.10900000     -1.30500000
O      6.60000000     10.89800000     -6.08000000
H      7.16400000     10.48600000     -5.42600000
H      5.97500000     11.41200000     -5.56800000
O     -9.44000000     -0.62400000     11.90100000
H     -9.69000000      0.29900000     11.92200000
H     -9.78700000     -0.94700000     11.07000000
O      1.25400000     -1.39000000    -17.23800000
H      1.95000000     -0.84700000    -17.60800000
H      1.64100000     -1.76900000    -16.44900000
O    -16.20800000     -4.85400000      6.52800000
H    -15.36500000     -4.51700000      6.22500000
H    -15.98800000     -5.41400000      7.27300000
O      8.38400000     -0.24000000     -7.57200000
H      8.99700000     -0.72600000     -8.12400000
H      8.72500000     -0.34500000     -6.68400000
O     -2.06700000    -16.37300000     -0.23900000
H     -1.80500000    -15.66400000      0.34800000
H     -2.08700000    -17.15100000      0.31900000
O      8.24500000     -1.93100000    -12.11500000
H      7.63900000     -2.27400000    -12.77200000
H      7.69300000     -1.73800000    -11.35800000
O     -0.80100000    -15.36300000     -9.51100000
H      0.05500000    -15.77100000     -9.38200000
H     -0.60900000    -14.54200000     -9.96400000
O     -2.49900000      0.95500000     18.26700000
H     -1.62500000      0.76000000     17.93000000
H     -2.34700000      1.56100000     18.99200000
O      2.69200000      8.29400000    -15.50300000
H      2.63400000      7.39800000    -15.16900000
H      3.47300000      8.65600000    -15.08400000
O      8.17700000     -1.89600000      6.80100000
H      8.67400000     -1.59400000      7.56100000
H      8.29000000     -1.20300000      6.15000000
O      5.19400000    -12.34300000     -1.66600000
H      4.69900000    -12.63400000     -2.43200000
H      5.65800000    -13.12500000     -1.36900000
O      0.57800000      3.94500000     10.16500000
H      0.04600000      4.53600000      9.63200000
H      0.99900000      4.51600000     10.80800000
O    -15.48200000     -7.92200000     -0.10500000
H    -15.76400000     -8.73400000      0.31600000
H    -15.85600000     -7.96500000     -0.98500000
O      7.54500000      8.78400000     11.73800000
H      6.86400000      8.62200000     11.08600000
H      7.24300000      8.32200000     12.52000000
O     -5.85200000     -4.83900000     10.67100000
H     -5.13700000     -4.20500000     10.72800000
H     -5.86200000     -5.26400000     11.52900000
O      9.58700000     -0.19100000     -4.95300000
H      9.73900000      0.46100000     -5.63700000
H     10.46300000     -0.42100000     -4.64200000
O    -15.71000000      5.89700000      0.22200000
H    -15.77400000      6.04600000     -0.72100000
H    -14.94200000      6.40000000      0.49300000
O     14.59100000     -1.93900000     -3.60300000
H     15.48700000     -2.08300000     -3.90800000
H     14.59700000     -1.04800000     -3.25300000
O     -2.11100000    -10.15600000      2.56800000
H     -1.19600000    -10.42000000      2.66300000
H     -2.56800000    -10.62000000      3.27000000
O      2.90900000     -5.04000000    -14.03000000
H      3.22000000     -4.70400000    -13.19000000
H      3.39000000     -4.53200000    -14.68400000
O     -8.69900000    -13.06200000      3.23700000
H     -9.46400000    -13.26800000      2.69900000
H     -8.29600000    -12.31000000      2.80300000
O      4.32500000     -8.46500000      1.89700000
H      4.38200000     -7.77800000      1.23300000
H      4.86800000     -9.17500000      1.55500000
O     -7.07000000     -6.16500000    -14.65000000
H     -6.87600000     -5.83300000    -15.52600000
H     -7.22400000     -7.10200000    -14.77700000
O     -7.10700000     -8.88800000      0.33400000
H     -6.23800000     -8.76800000     -0.04800000
H     -7.71100000     -8.60200000     -0.35100000
O    -11.17600000      1.05000000      7.64500000
H    -10.41800000      1.22500000      8.20300000
H    -11.64200000      0.34200000      8.09000000
O      0.71500000     15.08600000     10.03400000
H      1.41100000     14.66200000     10.53700000
H      0.83400000     14.76300000      9.14100000
O      2.75800000     11.50100000     12.06500000
H      2.53300000     11.88400000     12.91300000
H      2.94800000     10.58300000     12.25900000
O      3.04500000     -7.51000000      9.70900000
H      2.89200000     -7.66200000      8.77700000
H      3.62700000     -6.75100000      9.73600000
O      3.38700000     15.20200000      6.22000000
H      2.81000000     15.74600000      5.68300000
H      4.12000000     14.98900000      5.64300000
O     -9.30300000      5.72100000      3.28200000
H    -10.13500000      5.85900000      2.83000000
H     -9.08300000      4.80600000      3.10400000
O      4.41300000     -4.66100000     14.37800000
H      3.67200000     -4.10400000     14.61700000
H      4.35700000     -4.73800000     13.42600000
O      2.86600000      3.02500000     14.20200000
H      2.83200000      2.34600000     14.87600000
H      3.76000000      2.98400000     13.86500000
O     -8.57000000    -12.63900000      8.10200000
H     -8.20300000    -11.78600000      8.33300000
H     -8.02000000    -13.27000000      8.56800000
O      5.97300000     -6.77600000     15.56400000
H      5.66100000     -7.63800000     15.83600000
H      5.20300000     -6.35100000     15.18400000
O      0.33500000      9.68100000     -6.65600000
H      0.85100000      9.28200000     -7.35700000
H     -0.31700000     10.21300000     -7.11300000
O      8.12100000     -9.65500000      3.59700000
H      8.66900000     -9.92100000      4.33500000
H      7.69100000    -10.46200000      3.31500000
O     -0.93900000     12.22600000     11.96500000
H     -0.54600000     12.73500000     12.67400000
H     -1.01300000     11.34000000     12.31900000
O    -14.47900000     -9.86300000      4.24000000
H    -14.06800000    -10.45400000      4.87000000
H    -13.74500000     -9.44600000      3.78800000
O      1.13400000     12.66400000      1.74200000
H      0.96300000     13.55900000      1.45100000
H      0.30400000     12.37200000      2.11900000
O     13.48100000    -11.19400000     -4.73300000
H     13.64900000    -10.40300000     -4.22100000
H     13.08400000    -11.80300000     -4.11000000
O      4.75100000     13.65500000     -1.77500000
H      5.22600000     14.45400000     -1.54500000
H      3.93200000     13.96600000     -2.16000000
O    -16.06800000      1.84500000      1.10800000
H    -16.15400000      0.93500000      1.39300000
H    -16.93900000      2.22000000      1.23600000
O     -1.08100000    -12.15200000     -0.53100000
H     -0.12500000    -12.11400000     -0.54500000
H     -1.35900000    -11.24000000     -0.61400000
O     -0.25300000      1.60800000     -9.00900000
H     -1.00400000      1.73400000     -9.58800000
H      0.49900000      1.89400000     -9.52700000
O     -1.74000000     12.99300000      9.45800000
H     -1.65000000     13.33600000     10.34700000
H     -1.23000000     12.18300000      9.46000000
O     -3.35800000     12.39000000     -3.71800000
H     -4.22400000     11.98200000     -3.70900000
H     -3.14100000     12.51100000     -2.79300000
O    -11.60000000     10.03400000     -5.45000000
H    -11.62400000      9.44600000     -4.69500000
H    -12.41200000     10.53600000     -5.38800000
O     -6.73300000    -11.24300000     11.98900000
H     -6.14400000    -11.99400000     11.92400000
H     -6.22700000    -10.58200000     12.46000000
O    -12.27700000     -2.07000000     -4.81300000
H    -12.35800000     -3.01100000     -4.97100000
H    -12.06800000     -1.70000000     -5.67100000
O     -4.78100000     -5.53500000     -2.01100000
H     -5.05300000     -6.45100000     -1.95600000
H     -4.44000000     -5.43900000     -2.90000000
O      7.03600000      1.66200000    -11.70900000
H      6.48700000      0.87800000    -11.73700000
H      6.49100000      2.32200000    -11.28200000
O     13.76500000     -0.00700000      7.93700000
H     13.09300000     -0.37000000      7.36000000
H     13.97800000     -0.72200000      8.53700000
O     -9.98700000     -9.74000000     -3.44300000
H    -10.68600000    -10.30200000     -3.11000000
H     -9.61300000    -10.23000000     -4.17600000
O    -14.24900000      4.70500000      5.90100000
H    -14.45200000      4.87100000      4.98000000
H    -13.54300000      4.05900000      5.87800000
O      7.11700000    -11.72500000    -10.65300000
H      6.96700000    -11.09600000     -9.94700000
H      7.85500000    -11.36300000    -11.14300000
O     -2.78200000     14.92100000     -8.96400000
H     -2.13600000     15.47700000     -8.52800000
H     -2.68000000     15.11900000     -9.89500000
O    -15.23900000     -3.96500000     -5.51600000
H    -15.97500000     -3.73100000     -4.95000000
H    -14.72900000     -4.58900000     -5.00000000
O     -6.96500000      8.08500000      1.41700000
H     -6.12700000      7.90800000      0.98900000
H     -7.47500000      7.28700000      1.28300000
O     -1.13500000    -10.71000000      7.16500000
H     -1.17800000    -11.61900000      7.46400000
H     -0.20400000    -10.55400000      7.00600000
O      9.63700000      3.09100000      4.23700000
H      9.46200000      3.96400000      3.88400000
H     10.55600000      3.11900000      4.50100000
O    -10.72700000      9.93100000      4.45200000
H    -10.78200000     10.17300000      3.52800000
H    -10.06500000      9.24000000      4.48100000
O     10.04500000     -5.05600000      8.68900000
H     10.62100000     -5.74300000      8.35500000
H     10.57100000     -4.60000000      9.34600000
O     11.18800000    -12.15400000      2.86700000
H     11.43700000    -11.24100000      2.72000000
H     11.94200000    -12.53900000      3.31300000
O    -15.58300000      6.10800000     -5.76100000
H    -15.80500000      5.95200000     -6.67900000
H    -15.75800000      5.27400000     -5.32700000
O      4.76100000     -5.31600000     -1.98200000
H      5.57600000     -4.82100000     -2.06400000
H      4.36000000     -5.26300000     -2.84900000
O     -0.05500000    -12.52800000     12.24300000
H      0.33300000    -12.33800000     11.38800000
H      0.69600000    -12.66300000     12.82100000
O      9.94600000     -2.14600000      4.43300000
H     10.38800000     -2.81800000      4.95300000
H     10.61900000     -1.82900000      3.83100000
O     -6.40400000      1.44500000     15.11300000
H     -7.31600000      1.23800000     14.90900000
H     -6.29900000      1.18500000     16.02800000
O     -8.13600000     -9.55000000      5.85200000
H     -7.20000000     -9.36800000      5.77400000
H     -8.48900000     -8.79700000      6.32600000
O    -10.88700000     -1.73200000     14.05600000
H    -10.12800000     -1.47800000     13.53100000
H    -11.57800000     -1.89600000     13.41400000
O    -17.36800000     -4.24400000      3.82300000
H    -16.68000000     -4.42000000      4.46500000
H    -18.18000000     -4.48700000      4.26800000
O    -13.98800000     -3.78100000      5.28500000
H    -13.70000000     -2.87200000      5.36200000
H    -13.28700000     -4.21400000      4.79800000
O     -7.84300000      8.64000000      8.32300000
H     -8.58800000      8.13000000      8.64100000
H     -8.23900000      9.36800000      7.84300000
O     -4.05100000     -1.82500000     -8.36100000
H     -3.15500000     -1.56800000     -8.14600000
H     -3.98800000     -2.75600000     -8.57400000
O      4.64600000     10.44900000      4.89800000
H      4.00500000     10.45000000      4.18700000
H      4.86000000     11.37300000      5.02900000
O      6.99700000    -12.22700000      2.52500000
H      6.42300000    -11.73800000      1.93400000
H      6.41300000    -12.55700000      3.20700000
O      8.53500000      4.11800000    -12.70600000
H      9.23000000      3.71700000    -12.18500000
H      8.16500000      4.79100000    -12.13500000
O    -11.30400000      4.94300000      1.51000000
H    -11.04600000      4.50000000      0.70100000
H    -12.09400000      4.48300000      1.79300000
O     -6.65000000    -17.04100000     -2.90000000
H     -6.50500000    -16.20300000     -2.46000000
H     -6.09300000    -17.00400000     -3.67700000
O     -2.06400000     -4.97000000     -7.24000000
H     -2.47100000     -5.83600000     -7.28400000
H     -1.77900000     -4.79500000     -8.13700000
O     -5.40000000     14.62100000      3.93800000
H     -5.54100000     14.99500000      4.80800000
H     -5.22500000     13.69400000      4.10100000
O     -0.28100000     -1.52900000    -13.82100000
H     -1.13400000     -1.48000000    -13.38800000
H     -0.25200000     -2.41100000    -14.19300000
O    -12.07500000     -7.41600000     -0.16700000
H    -11.22000000     -7.79900000     -0.36800000
H    -11.87500000     -6.53700000      0.15300000
O     15.40800000      3.03800000     -0.61700000
H     14.70000000      3.66500000     -0.46500000
H     15.98300000      3.13700000      0.14200000
O    -12.94700000     -2.63800000     12.26500000
H    -13.48100000     -2.17200000     11.62200000
H    -13.01400000     -3.55800000     12.00900000
O      0.67000000      1.01800000    -13.21200000
H      0.67700000      0.07600000    -13.38500000
H      1.43700000      1.16600000    -12.65900000
O     -6.20200000      4.21900000     14.33800000
H     -5.80800000      4.71700000     15.05400000
H     -6.31900000      3.33800000     14.69500000
O    -10.62600000     12.14400000     -7.47200000
H    -10.92800000     11.43300000     -6.90600000
H    -10.92900000     12.94100000     -7.03800000
O     -1.41700000     -0.98900000     -7.79000000
H     -0.90600000     -1.68000000     -8.21000000
H     -0.93500000     -0.18400000     -7.98300000
O     -5.27600000      2.07100000      1.33800000
H     -4.94800000      1.72600000      0.50800000
H     -4.96200000      1.45100000      1.99600000
O     -7.02400000     12.94500000      2.19900000
H     -6.10300000     12.83300000      2.43300000
H     -7.25400000     12.13800000      1.73800000
O      3.56000000      0.43000000    -17.62900000
H      3.55000000      0.64600000    -16.69600000
H      4.37500000      0.81300000    -17.95400000
O      8.81100000      2.06100000      1.33300000
H      8.87700000      3.01100000      1.42900000
H      9.71600000      1.75300000      1.36700000
O      8.53200000     12.45600000     -2.49600000
H      9.43400000     12.36300000     -2.80200000
H      8.48500000     11.90600000     -1.71500000
O      5.72700000      2.84100000      0.63600000
H      6.12900000      2.21100000      1.23500000
H      5.66100000      3.64800000      1.14500000
O     11.97800000    -11.72500000      6.91300000
H     12.12600000    -11.02300000      7.54600000
H     12.41000000    -12.48800000      7.29600000
O     14.02100000     -3.15000000      6.05300000
H     13.14400000     -3.51900000      5.94600000
H     14.47700000     -3.77500000      6.61600000
O     -5.62700000      2.48700000     -7.84200000
H     -4.81800000      2.97700000     -7.98900000
H     -5.49300000      1.65900000     -8.30400000
O     -7.86100000      9.84000000     -7.30800000
H     -8.30900000     10.11900000     -8.10600000
H     -7.90600000     10.60100000     -6.72900000
O     -4.17200000    -14.14400000      3.61100000
H     -4.18900000    -13.96900000      4.55200000
H     -4.98800000    -14.61400000      3.44000000
O      2.33100000      3.56600000      0.12500000
H      3.24100000      3.64600000     -0.16100000
H      2.19000000      2.62400000      0.21400000
O    -12.13900000     11.80300000      0.15100000
H    -11.70100000     11.27400000      0.81800000
H    -12.84400000     11.24300000     -0.17400000
O     -9.88200000      6.01200000     -2.06100000
H     -9.24900000      6.28600000     -2.72300000
H    -10.70200000      5.90500000     -2.54300000
O      5.13900000    -11.37000000      7.30900000
H      5.14100000    -10.52000000      7.74900000
H      4.53900000    -11.90700000      7.82600000
O     -1.94900000     -2.97600000    -16.32600000
H     -1.15200000     -3.30700000    -15.91200000
H     -1.77200000     -2.04900000    -16.48100000
O     -7.40400000    -10.65800000     -6.43400000
H     -7.61200000     -9.95000000     -7.04400000
H     -6.72100000    -11.16100000     -6.87700000
O     -5.12800000      9.55400000      8.86500000
H     -4.71400000     10.35400000      9.19100000
H     -6.05400000      9.65800000      9.08200000
O     -5.13000000     11.50100000     -7.46200000
H     -5.04200000     11.96400000     -8.29500000
H     -5.79400000     11.99500000     -6.98100000
O     -0.72000000     -4.65400000      6.65400000
H     -1.52200000     -5.07100000      6.96800000
H     -0.02100000     -5.07000000      7.15900000
O    -11.32200000     -3.93900000     -2.46600000
H    -12.12800000     -3.47500000     -2.23900000
H    -10.82600000     -3.31300000     -2.99300000
O     13.94900000     -6.24300000      5.78500000
H     14.53100000     -6.95100000      6.06300000
H     14.05000000     -6.21000000      4.83400000
O     -6.08600000      0.96900000    -14.95800000
H     -6.42100000      1.69400000    -15.48600000
H     -5.98800000      0.24600000    -15.57800000
O      1.98600000      7.23700000     -1.98100000
H      2.08700000      7.93000000     -2.63400000
H      2.16200000      6.42800000     -2.46100000
O    -11.24100000      5.25500000     11.42400000
H    -10.43700000      5.76200000     11.54500000
H    -11.09400000      4.45200000     11.92400000
O      2.80900000     -5.86400000     -8.60400000
H      2.57700000     -6.42000000     -7.86100000
H      2.31600000     -6.22800000     -9.33900000
O     10.27000000    -13.64400000     -1.71400000
H      9.65800000    -12.91400000     -1.80900000
H      9.92100000    -14.32500000     -2.28800000
O      7.45800000      7.48400000    -11.34700000
H      6.72800000      7.36100000    -11.95400000
H      7.11400000      7.20500000    -10.49900000
O     -2.06800000    -10.74100000     -3.50600000
H     -1.31200000    -10.42000000     -3.01400000
H     -1.99700000    -11.69400000     -3.46000000
O     -5.80100000      0.34600000     -5.10500000
H     -6.01500000      1.21600000     -4.77100000
H     -4.84400000      0.33300000     -5.14500000
O     -0.41400000      9.19900000    -10.69800000
H     -0.75800000      9.89800000    -11.25500000
H     -1.19300000      8.77400000    -10.33900000
O      3.64200000    -12.01200000      2.31400000
H      2.75300000    -12.32000000      2.13900000
H      3.58600000    -11.59300000      3.17300000
O     -1.16900000     -7.02200000      0.19800000
H     -0.31300000     -6.63000000      0.02400000
H     -1.14600000     -7.24300000      1.13000000
O     -1.32200000    -13.43800000      7.71600000
H     -0.62700000    -14.04800000      7.47100000
H     -2.12000000    -13.96600000      7.70500000
O    -12.90800000     -8.67700000      2.00500000
H    -13.49100000     -9.40300000      1.78500000
H    -12.72200000     -8.25600000      1.16600000
O      0.82100000    -10.37000000      2.43900000
H      1.32100000     -9.77200000      2.99500000
H      0.92500000    -10.01800000      1.55500000
O      4.53900000      1.66600000     12.25600000
H      5.34000000      1.96200000     12.69000000
H      4.33200000      0.83200000     12.67900000
O      3.88600000     15.12000000     -7.04800000
H      3.61000000     14.36400000     -7.56800000
H      3.08200000     15.43100000     -6.63300000
O    -15.30900000     -1.87000000     -7.47100000
H    -15.24500000     -1.14200000     -6.85400000
H    -15.45600000     -2.63900000     -6.92000000
O     12.50800000      8.06100000      2.58900000
H     12.59900000      8.88600000      2.11300000
H     13.09800000      8.15100000      3.33800000
O     -3.74200000      7.05800000      5.51200000
H     -3.66700000      6.23500000      5.99400000
H     -4.52300000      7.47800000      5.87400000
O     -5.05900000     -7.83800000      8.76800000
H     -5.07500000     -7.67400000      9.71100000
H     -4.18500000     -8.19100000      8.60100000
O      2.47400000     -8.01700000    -12.85800000
H      2.91500000     -8.86600000    -12.89700000
H      2.93600000     -7.47700000    -13.49900000
O     -3.18100000     -9.12100000    -12.62100000
H     -3.01800000     -9.37500000    -13.52900000
H     -3.85500000     -8.44500000    -12.67800000
O     -6.74200000    -16.42000000      1.25100000
H     -6.81800000    -15.57900000      0.80000000
H     -6.67800000    -16.18900000      2.17800000
O    -11.16500000    -11.76900000      7.25100000
H    -10.32800000    -11.85900000      7.70700000
H    -11.81500000    -11.71700000      7.95200000
O      5.38900000      2.90900000      9.62700000
H      4.91300000      3.73500000      9.53600000
H      4.96500000      2.46800000     10.36300000
O     10.65100000     -3.87500000     -2.93700000
H     11.57500000     -3.72300000     -2.73700000
H     10.40200000     -4.60900000     -2.37500000
O     -6.03700000      5.61000000     11.96700000
H     -5.93900000      5.28600000     12.86200000
H     -6.00300000      4.82300000     11.42300000
O      9.13800000     -4.02300000     12.11200000
H      9.41600000     -3.65600000     12.95100000
H      9.94600000     -4.34500000     11.71300000
O     -3.19800000      2.41500000      9.50500000
H     -3.75200000      1.63500000      9.50000000
H     -2.68700000      2.35200000      8.69900000
O    -12.40000000      2.29500000      5.19100000
H    -11.91900000      3.11900000      5.27100000
H    -12.00900000      1.72500000      5.85300000
O    -11.52000000      1.21300000     -2.57500000
H    -10.97200000      0.46300000     -2.80300000
H    -11.72200000      1.62700000     -3.41400000
O     -9.34100000     -8.31600000     -1.20500000
H     -9.48600000     -8.84400000     -1.99000000
H     -9.47500000     -7.41400000     -1.49500000
O      8.46500000      9.03600000      7.98900000
H      8.20600000      8.12000000      8.09300000
H      9.04100000      9.20800000      8.73400000
O      0.51900000     -4.22200000    -14.84800000
H     -0.14600000     -4.90900000    -14.79800000
H      1.34800000     -4.68100000    -14.71600000
O    -12.46600000      0.71100000      0.41600000
H    -12.11400000      0.82500000      1.29900000
H    -11.79600000      1.08500000     -0.15800000
O      1.40500000      5.77800000     -9.44300000
H      1.72000000      5.24500000     -8.71400000
H      0.53200000      5.43400000     -9.63200000
O      5.27200000     12.09000000    -12.14200000
H      5.27100000     12.64800000    -11.36400000
H      4.35100000     11.86500000    -12.27600000
O    -16.56100000      1.83500000     -7.21000000
H    -16.30500000      0.97500000     -6.87800000
H    -16.27900000      1.83300000     -8.12400000
O      6.08500000     -3.30700000     -0.49200000
H      5.67100000     -3.10500000      0.34700000
H      5.97300000     -2.51100000     -1.01200000
O      4.48200000      0.74500000     -3.33300000
H      5.18500000      0.11000000     -3.19200000
H      3.90100000      0.32400000     -3.96600000
O     -9.89500000     -7.64100000     12.61000000
H     -9.68400000     -7.08500000     11.86000000
H    -10.69400000     -8.09900000     12.35100000
O     10.94900000      3.65300000    -11.62800000
H     11.29900000      3.81100000    -10.75100000
H     11.51400000      2.97100000    -11.99200000
O     -8.74400000      8.13900000      3.61400000
H     -8.05400000      8.29000000      2.96700000
H     -8.94200000      7.20500000      3.53800000
O    -13.24800000     -8.13500000     -2.76000000
H    -12.56300000     -7.95500000     -3.40400000
H    -12.88200000     -7.83000000     -1.92900000
O     -5.88500000     -8.20000000     12.73300000
H     -6.53300000     -8.49500000     13.37400000
H     -5.60800000     -7.34100000     13.05100000
O     11.18200000     -4.52500000      2.63700000
H     10.46400000     -4.15700000      2.12200000
H     11.94900000     -4.44500000      2.07000000
O      0.22100000     -2.20200000     11.33700000
H      0.53400000     -3.03800000     11.68500000
H      0.64200000     -2.12600000     10.48100000
O     16.80100000      6.71900000     -3.06800000
H     16.07400000      7.33000000     -2.94200000
H     17.32400000      6.80200000     -2.27000000
O     -4.89400000      3.58300000    -14.37600000
H     -5.14200000      2.66000000    -14.42400000
H     -5.72600000      4.05600000    -14.37100000
O     -5.77800000     -1.27400000      6.73400000
H     -5.32500000     -2.11300000      6.64300000
H     -6.70300000     -1.48700000      6.61000000
O      7.98300000      2.76400000     10.04900000
H      8.50500000      2.84400000      9.25100000
H      7.07600000      2.78600000      9.74500000
O     -7.29000000      5.16000000    -14.43100000
H     -7.17200000      6.07800000    -14.18400000
H     -7.51400000      5.18900000    -15.36100000
O     12.07700000    -13.04700000     -3.55700000
H     11.26500000    -13.26500000     -3.09900000
H     12.70500000    -13.70400000     -3.25800000
O    -10.39000000     10.25700000      1.58400000
H    -10.29100000      9.30600000      1.63000000
H     -9.61100000     10.55700000      1.11600000
O     -4.70800000     -1.52900000    -17.54100000
H     -4.33100000     -0.75900000    -17.96700000
H     -3.95200000     -2.01700000    -17.21500000
O      5.01100000     -6.62900000    -11.39000000
H      4.61200000     -7.46300000    -11.63600000
H      5.68700000     -6.86600000    -10.75500000
O     14.30700000      8.30000000      4.60700000
H     14.46300000      8.93100000      5.31000000
H     14.57000000      7.45800000      4.97900000
O      4.10200000     -7.44200000     -6.35900000
H      4.09900000     -8.39600000     -6.28800000
H      4.98400000     -7.22700000     -6.66100000
O     -5.82300000      8.89000000     -1.79700000
H     -5.59800000      8.23800000     -2.46100000
H     -4.98800000      9.10500000     -1.38100000
O      4.43100000     12.57000000      7.80700000
H      4.50600000     12.85400000      6.89600000
H      4.96600000     11.77700000      7.85500000
O     12.10400000      1.31800000     -1.76200000
H     11.46100000      1.10500000     -1.08600000
H     12.69600000      0.56600000     -1.77500000
O     -3.91500000     -5.71100000     -4.76600000
H     -4.72000000     -5.34100000     -5.12700000
H     -3.32300000     -5.77300000     -5.51500000
O     -9.45700000      0.45600000    -14.98700000
H     -9.79600000     -0.17800000    -14.35500000
H     -8.88400000     -0.05700000    -15.55700000
O     10.94300000     -6.02300000    -11.37300000
H     10.79700000     -6.73300000    -11.99900000
H     10.24300000     -5.39600000    -11.55400000
O     -1.87000000      3.44000000     11.55800000
H     -2.42200000      3.10900000     10.85000000
H     -0.97500000      3.31500000     11.24400000
O     -4.64300000      0.41600000     -9.99900000
H     -4.48300000     -0.41400000     -9.55000000
H     -4.85200000      0.16600000    -10.89900000
O      9.73300000     -6.13200000     -8.62700000
H      9.89000000     -5.67300000     -9.45300000
H     10.54300000     -6.01700000     -8.13100000
O     -1.14900000    -14.75500000     11.01000000
H     -0.65400000    -14.08100000     11.47500000
H     -1.88100000    -14.28300000     10.61200000
O      0.17900000      9.59200000      4.60300000
H      0.64400000      9.92500000      5.37000000
H     -0.08200000      8.70300000      4.84800000
O    -12.75500000     -5.71800000     -7.34800000
H    -13.70000000     -5.71900000     -7.19700000
H    -12.48700000     -4.81300000     -7.18700000
O      3.08300000     12.49500000     -8.33200000
H      3.04800000     11.78100000     -7.69600000
H      2.22200000     12.48600000     -8.75000000
O    -10.16900000     -2.19400000      0.70800000
H    -10.11300000     -1.82400000     -0.17300000
H     -9.26300000     -2.40100000      0.93800000
O     -3.87300000     -2.81000000     -1.90500000
H     -3.98700000     -3.62700000     -1.41900000
H     -3.00000000     -2.88100000     -2.29200000
O      0.15300000     -2.26400000      5.78900000
H     -0.29100000     -2.98000000      6.24500000
H      1.02900000     -2.24300000      6.17200000
O      0.41300000    -17.26500000      4.97000000
H      1.00000000    -17.96300000      4.68000000
H      0.94000000    -16.46800000      4.90700000
O    -14.98600000     -2.60300000    -10.54900000
H    -15.17000000     -1.83500000    -11.09000000
H    -14.65700000     -2.24300000     -9.72500000
O    -11.50800000     -8.78000000     -9.79300000
H    -11.31500000     -9.22200000    -10.62000000
H    -12.46300000     -8.78800000     -9.73400000
O     15.32800000      4.40600000     -6.59900000
H     14.60700000      4.45900000     -5.97200000
H     16.08700000      4.16100000     -6.07000000
O     -3.13600000      8.34500000    -10.92300000
H     -2.99000000      7.86400000    -10.10900000
H     -3.17100000      7.66700000    -11.59900000
O      0.54600000      1.43500000     12.55800000
H      0.30800000      1.46400000     13.48500000
H      1.43900000      1.77800000     12.52900000
O     -8.76700000     10.75100000      6.89900000
H     -9.24100000     10.64000000      6.07500000
H     -8.87400000     11.67700000      7.11500000
O     -2.90600000     -6.51000000     11.37400000
H     -2.82600000     -5.83000000     10.70500000
H     -2.36000000     -6.20000000     12.09700000
O    -12.73500000     -8.73800000      9.39300000
H    -12.44700000     -8.58200000      8.49300000
H    -13.48300000     -9.32800000      9.30600000
O     10.27700000     -9.39500000     -4.45700000
H     10.10700000    -10.32000000     -4.63400000
H     10.67800000     -9.38700000     -3.58800000
O     -0.37500000      6.98600000     12.88900000
H     -0.65000000      7.90300000     12.89000000
H     -0.23800000      6.77600000     13.81200000
O     -8.62900000      1.23700000     -5.96000000
H     -7.74600000      1.13900000     -5.60200000
H     -8.50700000      1.20300000     -6.90900000
O     13.03100000     -5.48000000     -7.45700000
H     13.93900000     -5.17700000     -7.45700000
H     12.79300000     -5.52400000     -8.38300000
O      8.73100000      5.62000000     14.84000000
H      8.97700000      4.94400000     14.21000000
H      7.77700000      5.56100000     14.89400000
O     -0.25000000    -14.52500000      0.91000000
H      0.13400000    -14.01700000      1.62500000
H      0.12300000    -14.13900000      0.11700000
O      9.89300000      1.64400000     14.07200000
H      9.02400000      1.32400000     13.83100000
H      9.72500000      2.45200000     14.55800000
O      4.73100000     -4.07600000    -11.29700000
H      4.78200000     -3.86700000    -10.36500000
H      4.70700000     -5.03200000    -11.32800000
O    -13.07500000      3.88200000     -8.17500000
H    -12.32800000      3.60200000     -8.70500000
H    -12.76400000      4.66200000     -7.71600000
O     14.41700000      5.73400000      5.57100000
H     13.59500000      5.24300000      5.56300000
H     15.09100000      5.07400000      5.40800000
O    -15.38200000     -1.18200000      8.61700000
H    -14.51400000     -1.54500000      8.44100000
H    -15.48300000     -1.25300000      9.56600000
O      1.51900000    -12.57100000     -1.07800000
H      1.69100000    -12.02400000     -1.84400000
H      2.13700000    -12.26000000     -0.41700000
O     -2.22400000     -4.16300000    -11.63000000
H     -2.19900000     -5.11100000    -11.50400000
H     -2.65800000     -4.04400000    -12.47500000
O     -1.26800000     -1.13200000    -10.95700000
H     -0.31700000     -1.02500000    -10.93800000
H     -1.40400000     -2.07800000    -10.92000000
O      0.52600000      1.33800000      8.33600000
H      0.70500000      2.16500000      8.78400000
H      0.18200000      0.76400000      9.02100000
O     13.06700000      3.50300000      2.54900000
H     12.68000000      2.86700000      1.94700000
H     13.49600000      4.14100000      1.98000000
O      1.20200000      3.44500000      2.73600000
H      2.05100000      3.82800000      2.95800000
H      1.09800000      3.62000000      1.80100000
O     -5.85500000      5.47400000     -6.08400000
H     -6.10300000      4.58200000     -6.32800000
H     -6.28700000      6.02900000     -6.73400000
O     -8.12000000     12.23900000     -6.19500000
H     -8.62300000     12.53300000     -5.43600000
H     -8.78300000     11.99200000     -6.84000000
O      4.31300000      3.51800000      3.59400000
H      5.11900000      3.57200000      4.10700000
H      4.11700000      2.58200000      3.55400000
O      6.61000000      4.99400000     12.93400000
H      7.46500000      5.10700000     12.51900000
H      5.99800000      5.43700000     12.34600000
O     -9.40200000      1.11200000    -11.16700000
H     -8.90200000      1.05200000    -11.98200000
H     -9.97000000      0.34200000    -11.17700000
O     -4.74600000    -11.47400000      7.91900000
H     -4.07800000    -10.94500000      7.48100000
H     -5.23100000    -10.84900000      8.45800000
O      8.22100000      0.62600000     -0.98000000
H      7.41100000      0.18200000     -0.72900000
H      8.47200000      1.12500000     -0.20200000
O     -1.29400000      5.67700000     -1.39100000
H     -0.83600000      5.54000000     -0.56200000
H     -1.76000000      6.50500000     -1.27300000
O    -13.74400000     -5.58800000     -3.82300000
H    -14.07100000     -6.34300000     -3.33500000
H    -12.79400000     -5.62500000     -3.71300000
O     -7.85000000     10.67100000      0.69400000
H     -7.49900000      9.81200000      0.93000000
H     -7.91000000     10.65100000     -0.26100000
O     -8.28700000     -7.22300000     -4.78500000
H     -8.91000000     -7.32100000     -5.50600000
H     -7.76800000     -6.45400000     -5.02100000
O     -9.97700000    -11.36500000     -5.74000000
H     -9.07100000    -11.10500000     -5.90700000
H    -10.11900000    -12.12000000     -6.31200000
O     14.82600000     -1.10100000      1.55000000
H     14.76500000     -1.93500000      2.01500000
H     15.73800000     -0.83300000      1.65600000
O      9.37100000    -13.92900000      2.14500000
H      8.62300000    -13.33300000      2.09600000
H     10.08000000    -13.39400000      2.50100000
O      5.59900000    -13.25600000     -5.51700000
H      5.26100000    -13.94200000     -4.94200000
H      5.74300000    -13.69500000     -6.35500000
O      1.73700000      1.59000000      5.90300000
H      2.67100000      1.39400000      5.97900000
H      1.40800000      1.54000000      6.80000000
O     -0.22600000     14.49400000     -6.12900000
H     -0.39100000     13.60100000     -5.82800000
H     -1.01600000     14.97800000     -5.88500000
O     -8.17200000     -4.14500000      9.54400000
H     -7.30400000     -4.15900000      9.94600000
H     -8.01800000     -4.39300000      8.63300000
O      5.30700000      9.23300000     -4.14600000
H      5.78900000      9.25400000     -3.32000000
H      5.55900000      8.40300000     -4.55000000
O     12.64500000     -4.52500000    -10.22500000
H     12.03500000     -4.96800000    -10.81400000
H     12.28600000     -3.64400000    -10.12600000
O    -16.66700000     -6.63400000      2.07400000
H    -16.03500000     -6.82500000      1.38200000
H    -16.68300000     -5.67800000      2.12700000
O     -6.70800000     -2.50300000      3.92700000
H     -7.66000000     -2.58100000      3.86000000
H     -6.43600000     -3.28900000      4.39900000
O      6.94100000      5.69700000    -15.22400000
H      7.26400000      6.33500000    -15.86100000
H      7.42700000      4.89600000    -15.41900000
O     -0.71600000     -2.95400000     16.27200000
H     -1.12300000     -3.78000000     16.01100000
H     -0.92500000     -2.34900000     15.56000000
O     -9.77400000     13.15600000     -4.17500000
H     -9.17800000     13.86400000     -4.42200000
H     -9.68600000     13.09000000     -3.22400000
O     11.64300000     -2.04000000     -9.90000000
H     10.78300000     -1.67200000    -10.10500000
H     11.76900000     -1.85200000     -8.97000000
O    -12.40200000     -4.01900000    -13.15300000
H    -12.40400000     -3.61000000    -12.28800000
H    -11.48600000     -4.25500000    -13.30500000
O    -14.76400000      1.56800000     -1.38500000
H    -15.15000000      1.53600000     -0.51000000
H    -13.91900000      1.12800000     -1.29100000
O     -2.17000000     -3.33400000     -3.77400000
H     -2.75700000     -4.01300000     -4.10800000
H     -1.38500000     -3.41000000     -4.31700000
O      7.29800000     -4.50600000     -5.86500000
H      7.87600000     -4.27400000     -5.13800000
H      6.59100000     -3.86200000     -5.82400000
O      6.97500000      3.19500000      5.08500000
H      7.85200000      2.91800000      4.81900000
H      7.06500000      4.13000000      5.26800000
O      2.51000000     10.71200000     -0.00800000
H      2.27900000     11.35100000      0.66600000
H      1.79300000     10.76000000     -0.64000000
O      9.20400000     -4.61500000     15.19600000
H      8.41800000     -4.18100000     14.86500000
H      9.84300000     -3.91000000     15.29600000
O      7.44800000     11.84400000     10.67000000
H      7.43500000     10.95100000     11.01400000
H      6.89300000     12.34000000     11.27100000
O      7.62500000      0.15400000      4.32000000
H      8.07700000      0.62400000      3.61900000
H      8.09500000      0.40000000      5.11600000
O     -6.70200000      4.13000000      4.76200000
H     -6.68500000      5.08400000      4.69300000
H     -7.27500000      3.84800000      4.04800000
O     -8.96000000      8.02600000    -13.02600000
H     -8.16300000      7.59400000    -13.33300000
H     -8.66200000      8.61300000    -12.33100000
O    -12.34500000      3.16800000     -4.35200000
H    -12.98500000      3.23900000     -3.64500000
H    -11.89400000      4.01300000     -4.35400000
O     -5.88400000     11.35900000     -3.99700000
H     -6.61400000     11.80000000     -4.43100000
H     -6.28400000     10.91400000     -3.25000000
O      9.48700000     11.46600000      2.81000000
H      9.07500000     12.33000000      2.82700000
H      9.44600000     11.16300000      3.71700000
O      7.38600000      6.06100000      4.89400000
H      7.57900000      6.72600000      5.55400000
H      6.61900000      6.39800000      4.43000000
O     -6.24300000     -0.06800000    -12.45200000
H     -5.98800000      0.32500000    -13.28600000
H     -6.14900000     -1.01000000    -12.59200000
O      8.24000000      8.26000000      1.06400000
H      7.39600000      7.81800000      1.15300000
H      8.50400000      8.45600000      1.96300000
O     12.03300000      4.09000000      4.93600000
H     12.33400000      3.21300000      5.17200000
H     12.22800000      4.16700000      4.00200000
O    -10.90000000      4.59000000      5.98400000
H    -10.68700000      4.85200000      6.87900000
H    -10.14600000      4.87200000      5.46600000
O      1.38400000     -5.52400000      8.18300000
H      2.21900000     -5.99100000      8.21600000
H      0.72300000     -6.20700000      8.30100000
O    -16.20000000     -0.74700000      2.22700000
H    -15.47800000     -0.45100000      2.78000000
H    -16.77500000     -1.23000000      2.82100000
O      5.31100000    -10.87600000      0.68600000
H      5.27900000    -11.26500000     -0.18700000
H      4.66900000    -11.37300000      1.19400000
O     -6.45100000      0.34900000      4.09400000
H     -7.02000000      0.32900000      3.32400000
H     -6.50300000     -0.53700000      4.45200000
O      5.02600000     -2.36800000      1.78200000
H      5.88800000     -2.31600000      2.19500000
H      4.49500000     -1.72800000      2.25500000
O     -7.24300000     -5.26800000      7.22100000
H     -6.52700000     -5.28800000      6.58700000
H     -7.97800000     -5.67700000      6.76500000
O     -6.38400000      7.57500000    -13.29900000
H     -6.20000000      8.45800000    -13.61700000
H     -5.93200000      7.52500000    -12.45600000
O     -5.12000000    -10.48800000      3.62900000
H     -4.65500000    -11.10200000      4.19700000
H     -5.22600000     -9.70100000      4.16300000
O     -8.67800000    -14.21300000      5.67800000
H     -8.79300000    -13.63200000      6.43000000
H     -8.89400000    -13.66900000      4.92000000
O     -4.42400000      5.78000000      3.10000000
H     -4.37800000      6.17000000      3.97300000
H     -3.51000000      5.67900000      2.83500000
O      3.24200000      8.53200000    -12.17300000
H      3.87600000      7.83100000    -12.32000000
H      2.47600000      8.08900000    -11.80600000
O    -14.46800000     -0.23300000     -5.74000000
H    -13.92500000     -0.69900000     -5.10400000
H    -13.93300000      0.51300000     -6.01000000
O     12.03300000     -0.91600000     -7.24700000
H     12.53800000     -1.14900000     -6.46800000
H     11.87000000      0.02300000     -7.15400000
O      3.43400000      5.24500000    -11.35600000
H      3.61400000      5.29500000    -12.29500000
H      2.48500000      5.13300000    -11.29900000
O      9.94700000      9.04600000     10.42200000
H      9.19800000      8.99000000     11.01500000
H     10.62100000      9.49800000     10.92900000
O     11.68200000    -14.56200000      0.33500000
H     11.36600000    -14.28200000      1.19500000
H     10.97800000    -14.32500000     -0.26800000
O     -5.37000000     -1.58700000      0.12700000
H     -4.76200000     -1.55200000     -0.61200000
H     -4.85300000     -1.95200000      0.84500000
O      6.57200000     10.79300000      7.95000000
H      6.91200000     11.56700000      8.39900000
H      7.30400000     10.17600000      7.95000000
O    -16.16000000     -7.69000000     -3.45400000
H    -16.51200000     -7.81400000     -4.33500000
H    -15.25600000     -8.00000000     -3.51100000
O    -15.50800000      0.72200000      6.37400000
H    -15.56200000      1.48500000      6.94900000
H    -15.20500000      0.01400000      6.94300000
O    -10.84500000     -7.81200000     -7.01500000
H    -11.33500000     -8.46400000     -7.51600000
H    -11.39000000     -7.02600000     -7.04700000
O     -8.62400000      6.11600000    -10.09900000
H     -8.61500000      5.46500000    -10.80100000
H     -7.71200000      6.39600000    -10.02100000
O      1.83800000     -5.57500000    -11.39800000
H      2.34100000     -6.34600000    -11.66000000
H      0.99600000     -5.67600000    -11.84200000
O      4.35500000      7.14000000     -9.71200000
H      3.72600000      7.39000000     -9.03600000
H      4.04600000      6.28900000    -10.02400000
O     -0.80700000      0.14900000     10.58600000
H     -0.47400000      0.80300000     11.20000000
H     -0.51200000     -0.68800000     10.94300000
O      6.25100000    -12.36200000      5.19500000
H      7.17700000    -12.49500000      5.39600000
H      5.89300000    -11.94400000      5.97800000
O     12.60500000     -7.07000000      0.59300000
H     12.51900000     -7.97000000      0.91000000
H     13.16100000     -7.14100000     -0.18200000
O     -1.70200000      5.12700000    -17.61700000
H     -1.47300000      5.98100000    -17.98300000
H     -1.31400000      5.13000000    -16.74200000
O     -5.87000000     -0.72200000     11.38000000
H     -5.49200000      0.09700000     11.69900000
H     -6.29000000     -1.10800000     12.14800000
O     -8.47300000      9.41400000     -4.55900000
H     -9.38000000      9.54800000     -4.83400000
H     -8.01000000      9.18600000     -5.36400000
O      5.33700000     13.52400000     -9.78700000
H      6.11800000     13.36200000     -9.25700000
H      4.68700000     12.90700000     -9.45100000
O    -16.92800000      3.27600000      3.99600000
H    -17.50500000      3.62700000      4.67400000
H    -16.48900000      2.53500000      4.41500000
O     -1.76900000     11.02600000     -8.26500000
H     -2.35300000     11.77800000     -8.36400000
H     -2.35600000     10.27300000     -8.21000000
O     -4.71300000    -16.16500000     -4.99800000
H     -5.48300000    -16.08300000     -5.56000000
H     -4.36500000    -15.27500000     -4.93700000
O      3.23500000    -13.33700000     -8.01800000
H      2.80700000    -13.23400000     -8.86800000
H      4.17000000    -13.37200000     -8.22300000
O      1.94700000      2.28100000    -10.49600000
H      2.75800000      1.88000000    -10.18500000
H      2.20300000      2.76100000    -11.28300000
O     -2.62700000      4.36900000      6.19400000
H     -2.86800000      4.02600000      5.33400000
H     -2.28500000      3.61100000      6.66800000
O    -12.37900000      1.21400000     10.96500000
H    -11.55400000      1.52100000     10.58800000
H    -13.04500000      1.78400000     10.58000000
O     15.96500000     -3.86600000      0.34200000
H     16.07400000     -4.42100000     -0.43000000
H     16.83600000     -3.50100000      0.49900000
O     11.61000000     -4.09300000      5.33100000
H     11.66600000     -4.19100000      4.38000000
H     11.38900000     -4.96800000      5.64900000
O     -9.63700000    -10.45700000      3.75400000
H    -10.03700000    -11.27200000      4.06000000
H     -8.84200000    -10.36900000      4.28000000
O     -2.72900000      8.53100000      9.31200000
H     -3.59700000      8.89700000      9.13700000
H     -2.90400000      7.72000000      9.79000000
O     13.93400000      1.34300000      0.99700000
H     14.48200000      1.72500000      0.31100000
H     14.28400000      0.46100000      1.12000000
O      7.74300000     -7.27200000      7.14600000
H      7.68100000     -6.34800000      7.38800000
H      8.64400000     -7.38100000      6.84200000
O      5.64800000      5.83200000      0.88400000
H      5.27300000      5.94900000      1.75700000
H      5.29500000      6.55900000      0.37200000
O     -0.25100000     -9.63800000      9.89500000
H     -0.12300000     -9.01500000     10.60900000
H      0.17600000     -9.23000000      9.14100000
O      1.85100000     16.11300000     -4.90100000
H      1.03300000     15.67600000     -5.14200000
H      2.22300000     15.56000000     -4.21400000
O      2.18300000    -14.04700000    -10.71800000
H      1.35800000    -13.59300000    -10.89000000
H      2.78500000    -13.71000000    -11.38100000
O     -8.71200000     -9.38700000    -12.20900000
H     -8.69700000    -10.21300000    -11.72500000
H     -8.60900000     -8.71400000    -11.53700000
O     -1.49700000     -5.82900000    -15.14900000
H     -1.10400000     -6.46700000    -14.55300000
H     -1.72000000     -6.33500000    -15.93000000
O     11.21700000      1.77100000     -6.67900000
H     11.29200000      2.62300000     -7.10800000
H     11.74800000      1.85400000     -5.88700000
O     17.52200000      3.18200000      1.27900000
H     18.34700000      3.57500000      0.99400000
H     17.05700000      3.89400000      1.72000000
O     -2.57800000      7.36700000      0.65800000
H     -2.51000000      6.64800000      1.28600000
H     -2.51100000      8.15900000      1.19200000
O    -12.76600000      1.60600000     -6.66700000
H    -12.88900000      2.29100000     -7.32400000
H    -12.69000000      2.08000000     -5.83800000
O      8.74800000      7.39100000     -5.74500000
H      8.45200000      7.83200000     -6.54100000
H      7.96100000      6.97100000     -5.39700000
O     -1.95100000    -11.98600000     -9.91400000
H     -2.23100000    -11.75900000    -10.80100000
H     -2.48100000    -12.74900000     -9.68400000
O     13.76800000      3.84200000     -8.66600000
H     14.30300000      4.02200000     -7.89300000
H     13.92800000      2.91800000     -8.85800000
O     -5.19400000      1.92800000     -1.39200000
H     -5.14200000      2.84000000     -1.67800000
H     -4.89800000      1.42200000     -2.14900000
O     -3.66300000     -3.22500000      7.16100000
H     -3.69300000     -2.65700000      7.93100000
H     -2.72900000     -3.33400000      6.97900000
O     12.63200000     10.54500000      1.12300000
H     11.88300000     11.12000000      0.96700000
H     13.26700000     11.09600000      1.58000000
O      5.83000000      1.77900000     14.77000000
H      6.11100000      2.46300000     15.37700000
H      5.91900000      0.96600000     15.26700000
O      0.50600000    -12.54000000      9.55400000
H      0.13100000    -11.66100000      9.61100000
H     -0.15600000    -13.05300000      9.09100000
O     -1.88200000    -18.34600000      2.01100000
H     -2.76000000    -18.65800000      1.79500000
H     -2.01400000    -17.44800000      2.31600000
O     -1.16400000     11.88000000     -5.19700000
H     -2.04800000     11.97600000     -4.84300000
H     -1.11100000     10.96200000     -5.46300000
O    -15.40800000      2.79700000      8.61000000
H    -15.77900000      2.30500000      9.34200000
H    -15.94600000      3.58700000      8.55500000
O     -0.06400000    -12.10100000     -5.84000000
H      0.01200000    -11.24900000     -6.26800000
H     -0.88900000    -12.46000000     -6.16500000
O      3.57200000     -7.70500000     -1.32800000
H      4.05800000     -6.96900000     -1.70000000
H      2.88800000     -7.89100000     -1.97100000
O     -1.91300000     13.58800000      1.25000000
H     -1.90200000     13.28600000      2.15800000
H     -2.81300000     13.43600000      0.95800000
O     -7.25400000      0.13100000     -0.33500000
H     -6.41200000     -0.31900000     -0.26000000
H     -7.03500000      0.98800000     -0.70200000
O      3.28600000     -2.06400000    -12.32600000
H      3.50700000     -2.77900000    -11.73000000
H      2.58300000     -1.59000000    -11.88100000
O     -9.44300000     -2.92600000      4.61600000
H     -9.41900000     -3.87800000      4.52700000
H    -10.35500000     -2.69100000      4.44500000
O     -2.75100000    -11.98400000    -12.74300000
H     -3.43700000    -12.38500000    -13.27800000
H     -2.94900000    -11.04800000    -12.76300000
O      4.54300000      8.99600000      8.25100000
H      5.24400000      9.58100000      8.53700000
H      3.84300000      9.58200000      7.96400000
O      3.63700000     -4.80400000      1.63500000
H      3.71900000     -3.85500000      1.54600000
H      4.53900000     -5.11400000      1.72400000
O    -11.08400000      5.26700000      8.79800000
H    -11.75600000      4.61300000      8.60500000
H    -11.24000000      5.50900000      9.71000000
O      8.81400000     -4.41100000    -10.93400000
H      8.00600000     -4.84400000    -11.21100000
H      8.76700000     -3.54100000    -11.32900000
O    -12.61000000      1.72700000    -11.04000000
H    -11.81100000      1.60300000    -10.52700000
H    -12.48200000      2.56500000    -11.48300000
O      6.97600000     15.78900000     -3.17100000
H      7.12200000     15.00100000     -3.69400000
H      7.33600000     16.49900000     -3.70300000
O      0.86500000     11.35300000      9.50800000
H      1.23700000     11.81500000     10.26000000
H      0.44700000     10.57900000      9.88500000
O    -11.27900000     -6.97000000     -4.05400000
H    -10.36800000     -6.75900000     -3.84700000
H    -11.26000000     -7.23700000     -4.97300000
O     -7.10800000     -4.77900000     -5.44400000
H     -6.61700000     -4.10900000     -4.96800000
H     -7.06700000     -4.50100000     -6.35900000
O      6.70300000     -1.08400000     -9.61300000
H      7.08700000     -0.40400000     -9.06000000
H      7.02200000     -1.90600000     -9.24000000
O     -2.55300000      3.04000000     14.14800000
H     -2.29500000      3.25300000     13.25100000
H     -2.73200000      3.88900000     14.55400000
O    -10.06300000     -6.24100000     10.24700000
H     -9.84800000     -6.97700000      9.67400000
H     -9.46700000     -5.54400000      9.97500000
O     -3.85300000     -2.72500000     11.12800000
H     -4.59400000     -2.20300000     11.43700000
H     -3.45600000     -2.19300000     10.43900000
O      1.75300000     -1.97400000     -7.30000000
H      1.34900000     -2.68400000     -6.80200000
H      2.28500000     -1.50300000     -6.65900000
O      3.07900000     -2.94200000     -3.54200000
H      3.44100000     -3.75700000     -3.88800000
H      3.84400000     -2.44300000     -3.25500000
O     -4.83300000     10.35700000    -10.21400000
H     -4.10100000      9.93800000    -10.66600000
H     -4.68000000     11.29500000    -10.32900000
O      2.60500000     10.30200000      3.13500000
H      2.42300000     10.83500000      2.36100000
H      1.78900000     10.31900000      3.63500000
O      2.96200000      5.36900000    -14.63300000
H      3.49200000      4.75800000    -15.14400000
H      2.05800000      5.14400000    -14.85400000
O      8.60100000    -11.78400000     -2.58700000
H      8.03000000    -11.02200000     -2.68500000
H      8.79700000    -12.05400000     -3.48500000
O      5.17600000      0.59000000      3.03600000
H      5.85200000      0.20100000      3.59100000
H      4.37900000      0.10900000      3.25600000
O     -3.20300000      6.77400000    -13.21600000
H     -3.67100000      6.71200000    -14.04900000
H     -2.75600000      5.93200000    -13.13100000
O      1.59600000     10.16000000      6.94500000
H      1.64400000      9.22200000      7.12800000
H      1.33200000     10.55300000      7.77700000
O     -9.88400000     -7.42000000      6.20100000
H     -9.99700000     -7.65200000      7.12300000
H    -10.64000000     -7.81000000      5.76200000
O     -4.94700000     -3.53800000    -11.95700000
H     -4.79400000     -3.56400000    -12.90200000
H     -4.49000000     -2.75000000    -11.66300000
O     -7.68700000     -3.71100000     -2.27300000
H     -6.93000000     -4.22900000     -1.99800000
H     -7.34200000     -3.12100000     -2.94400000
O     -5.63100000     -9.64300000    -10.62700000
H     -6.30400000     -8.96800000    -10.71700000
H     -5.94500000    -10.36800000    -11.16700000
O    -12.37700000     -0.76200000     -9.66100000
H    -12.66500000      0.06200000    -10.05300000
H    -12.36000000     -0.58700000     -8.72000000
O      1.64200000      8.77300000     -8.97500000
H      1.10900000      9.22900000     -9.62600000
H      1.33000000      7.86900000     -9.00000000
O     -6.66700000      6.78300000      5.15600000
H     -6.28500000      6.68300000      6.02800000
H     -7.43800000      7.33400000      5.29300000
O     -0.11200000      7.94000000     -4.56300000
H      0.02400000      8.41200000     -5.38500000
H      0.02700000      7.02000000     -4.78900000
O     -9.54600000     12.82200000     -1.20800000
H     -9.11600000     11.97100000     -1.29000000
H    -10.23500000     12.68200000     -0.55900000
O     -9.52200000     -0.74300000     -4.31900000
H     -9.19900000      0.02000000     -4.79900000
H     -9.92700000     -1.29300000     -4.99000000
O     13.27500000     -3.61700000      1.06100000
H     12.94900000     -3.57800000      0.16200000
H     14.22600000     -3.67200000      0.96800000
O     -6.42300000    -14.61000000     -1.65900000
H     -6.68700000    -13.77400000     -2.04500000
H     -6.32000000    -14.42100000     -0.72600000
O    -14.13000000      7.21900000     -8.65300000
H    -13.56700000      6.88100000     -7.95700000
H    -13.80800000      8.10700000     -8.81200000
O     -0.85500000     -4.65200000      3.54300000
H     -1.19900000     -4.54300000      4.43000000
H     -0.98500000     -3.79900000      3.13000000
O     -5.89200000    -12.45900000     -7.60300000
H     -6.01400000    -12.41000000     -8.55100000
H     -5.01500000    -12.10700000     -7.45500000
O      2.30000000    -11.15200000    -13.83800000
H      2.27200000    -11.95700000    -14.35400000
H      2.71200000    -10.51000000    -14.41600000
O      7.70700000      2.10900000     -3.54800000
H      7.86600000      1.31300000     -3.04000000
H      8.19400000      2.79000000     -3.08400000
O     -8.11400000     -3.29500000    -14.84300000
H     -8.54600000     -3.85900000    -14.20200000
H     -8.09900000     -3.81300000    -15.64800000
O     -7.11100000     -4.08300000     15.01800000
H     -6.35100000     -4.26400000     15.57000000
H     -7.84100000     -4.50900000     15.46700000
O     -0.15700000      0.93800000      3.94000000
H      0.28800000      1.40900000      3.23500000
H      0.37600000      1.11000000      4.71700000
O      5.75700000    -14.41600000     -8.08200000
H      5.35500000    -15.28100000     -8.16500000
H      6.56500000    -14.47800000     -8.59100000
O     -1.81500000    -14.42100000     -2.03300000
H     -1.50800000    -13.81700000     -1.35700000
H     -1.99500000    -15.23500000     -1.56200000
O    -13.57700000      4.20500000     -1.85200000
H    -14.36700000      3.68000000     -1.98100000
H    -13.39200000      4.13300000     -0.91600000
O     -3.50700000    -13.88300000     -4.33200000
H     -4.28300000    -13.44700000     -3.97900000
H     -2.93600000    -14.00600000     -3.57300000
O      7.67400000      9.18100000     -7.70000000
H      7.09200000      9.67400000     -7.12100000
H      7.17700000      9.08600000     -8.51300000
O      7.67600000      0.86200000    -14.31100000
H      7.38800000      1.24200000    -13.48200000
H      7.38800000      1.48900000    -14.97500000
O      7.58400000     -4.30900000      7.98500000
H      8.46700000     -4.41900000      8.33700000
H      7.61900000     -3.48300000      7.50300000
O      5.40700000      7.61100000     10.47100000
H      5.05800000      6.75100000     10.23500000
H      5.25100000      8.15300000      9.69700000
O      2.57700000      9.41800000     13.76400000
H      2.71500000     10.00300000     14.50900000
H      2.95000000      8.58200000     14.04400000
O     -5.75500000      6.87400000      7.86000000
H     -6.47800000      6.56700000      8.40700000
H     -5.57200000      7.75800000      8.17800000
O    -11.81400000     -1.11700000      5.19700000
H    -11.96800000     -1.49100000      6.06500000
H    -11.12600000     -0.46600000      5.33600000
O      9.21700000     -8.75600000     -7.65200000
H      9.40100000     -7.89400000     -8.02600000
H      9.89500000     -8.87700000     -6.98700000
O     11.97200000     -1.83400000     -4.44500000
H     12.84600000     -2.09900000     -4.16000000
H     11.43300000     -2.61500000     -4.32300000
O      5.33400000     -2.58000000     -6.35200000
H      5.12500000     -1.68300000     -6.61200000
H      5.04800000     -3.11700000     -7.09100000
O     -6.76100000    -15.28100000      3.69500000
H     -7.35700000    -14.55200000      3.52600000
H     -6.99000000    -15.57800000      4.57600000
O     -6.66400000     -1.47900000     14.13700000
H     -6.88200000     -2.36100000     14.43800000
H     -7.36300000     -0.92700000     14.48700000
O      6.83900000     -6.71800000     -9.50500000
H      6.46700000     -7.34100000     -8.88000000
H      7.78500000     -6.79700000     -9.38800000
O     -7.46700000      9.67700000    -11.16500000
H     -6.64500000      9.65700000    -10.67500000
H     -7.26500000     10.18400000    -11.95100000
O      8.17200000     13.64700000      6.10800000
H      8.78600000     14.35600000      6.30100000
H      8.57500000     12.87000000      6.49500000
O      0.79300000      5.32900000     -5.28900000
H      1.34300000      4.90400000     -5.94800000
H      1.33000000      5.33500000     -4.49700000
O      2.89600000    -16.65800000     -5.51700000
H      2.53500000    -15.79500000     -5.71900000
H      2.27700000    -17.03700000     -4.89300000
O      2.06500000      0.46800000     15.46900000
H      2.50800000      0.08100000     14.71400000
H      2.47100000      0.04600000     16.22600000
O    -10.09100000     -6.70300000    -10.83100000
H    -10.57100000     -5.90100000    -10.62500000
H    -10.64100000     -7.40700000    -10.48800000
O      9.56500000     -1.32800000      9.31700000
H     10.25000000     -0.69600000      9.53600000
H      9.77200000     -2.09800000      9.84700000
O      1.71400000     -1.08400000    -10.14900000
H      2.33800000     -0.36300000    -10.23300000
H      1.85800000     -1.42300000     -9.26600000
O      5.41400000      7.24000000    -13.17600000
H      5.50800000      8.08100000    -13.62300000
H      6.07000000      6.67600000    -13.58600000
O     -2.19500000     14.92900000     -2.18300000
H     -1.69400000     15.61100000     -1.73600000
H     -2.20300000     15.20000000     -3.10100000
O    -13.93900000     -3.98100000      8.77200000
H    -13.28800000     -4.52700000      9.21300000
H    -14.75600000     -4.47400000      8.85000000
O      4.82300000     -9.50700000    -11.98500000
H      5.36700000     -9.56700000    -12.77100000
H      5.29800000    -10.01500000    -11.32700000
O      9.09500000     -9.49100000      0.75500000
H      8.52100000    -10.15900000      0.38100000
H      8.87200000     -9.47800000      1.68600000
O     14.64700000      0.81400000     -8.38200000
H     13.90100000      0.36800000     -8.78400000
H     14.56000000      0.62800000     -7.44700000
O      3.60900000      0.09900000     -6.23100000
H      4.16500000      0.82100000     -6.52400000
H      2.72400000      0.46300000     -6.23200000
O    -11.33400000      0.98400000      2.82500000
H    -10.70200000      0.56200000      3.40800000
H    -11.94800000      1.42100000      3.41500000
O     14.70100000     -0.47000000      4.76900000
H     15.42600000     -0.94200000      4.35900000
H     14.18900000     -1.15000000      5.20500000
O      0.74100000     13.02000000     -9.66200000
H      0.52300000     13.83900000     -9.21800000
H      0.05500000     12.41000000     -9.39200000
O      5.49600000      4.91400000     -3.44300000
H      5.99100000      5.56800000     -2.95100000
H      5.32700000      4.21500000     -2.81100000
O     15.13000000      0.95600000     -5.64700000
H     15.78200000      1.30700000     -5.04100000
H     14.28900000      1.15100000     -5.23300000
O     -8.25600000      4.01800000     -0.88300000
H     -8.25000000      4.82100000     -1.40400000
H     -7.68000000      4.20800000     -0.14300000
O      6.10000000      6.61700000     -5.46400000
H      5.85200000      5.99300000     -4.78200000
H      5.62600000      6.32300000     -6.24200000
O      8.33100000     14.05100000     -6.07000000
H      8.17400000     14.97700000     -5.89000000
H      7.46100000     13.65100000     -6.04700000
O     -8.16700000     10.39800000     -2.03600000
H     -7.46400000      9.79400000     -1.79600000
H     -8.40100000     10.14900000     -2.93000000
O      3.24700000     -1.09200000     17.48300000
H      3.21300000     -2.04300000     17.38100000
H      3.03000000     -0.94200000     18.40300000
O      1.43200000     -4.40200000     12.53300000
H      2.20100000     -4.53600000     11.97900000
H      1.75500000     -3.88100000     13.26800000
O     -0.66100000      9.89100000     -2.24700000
H     -0.67700000     10.79100000     -2.57200000
H      0.19100000      9.55200000     -2.52200000
O      8.93300000    -14.23000000      5.53800000
H      9.78300000    -14.63600000      5.70800000
H      8.97800000    -13.95700000      4.62200000
O      4.69800000      2.62000000     -7.78800000
H      5.28300000      2.90100000     -7.08400000
H      5.16100000      2.85500000     -8.59200000
O      2.49400000      4.55200000     -3.04100000
H      2.09800000      4.26900000     -2.21700000
H      3.42100000      4.33000000     -2.94900000
O     14.61400000     -6.19300000      3.07200000
H     15.19900000     -6.94100000      3.18900000
H     14.22400000     -6.32700000      2.20800000
O      1.88200000     -9.36800000     -6.66700000
H      1.27000000     -8.63700000     -6.58000000
H      1.54600000     -9.87500000     -7.40500000
O    -15.92800000      7.60500000      4.34700000
H    -15.04800000      7.73900000      3.99600000
H    -15.86500000      7.87700000      5.26300000
O     -0.86800000    -10.70300000     15.66000000
H     -1.47000000    -11.44500000     15.70600000
H     -0.92900000    -10.40000000     14.75400000
O     -2.93200000     -0.63600000      6.45300000
H     -2.59600000     -0.98800000      5.62800000
H     -3.85500000     -0.89000000      6.46300000
O      4.58300000     -5.66200000      8.62000000
H      5.39600000     -5.86500000      9.08200000
H      4.86500000     -5.20600000      7.82700000
O      5.73300000      1.83700000      7.17400000
H      5.81300000      2.41100000      7.93500000
H      6.12700000      2.33400000      6.45700000
O      3.60200000     10.36100000     -6.15000000
H      4.35500000      9.89300000     -5.78800000
H      3.21800000      9.74700000     -6.77700000
O      3.32300000      7.89600000      5.27600000
H      2.92900000      8.26500000      4.48600000
H      3.92100000      8.57600000      5.58500000
O     -1.40100000     15.56900000      8.24700000
H     -1.51000000     14.62500000      8.36800000
H     -0.74700000     15.81900000      8.90000000
O      5.63300000     -0.51500000    -12.54400000
H      4.83600000     -1.02900000    -12.41100000
H      6.11000000     -0.98600000    -13.22800000
O     -7.68100000     -7.54800000    -10.44200000
H     -7.12300000     -6.84000000    -10.76500000
H     -8.54500000     -7.14800000    -10.34800000
O     -8.52400000    -11.40800000    -10.25900000
H     -8.44000000    -12.34700000    -10.09400000
H     -8.01700000    -10.99500000     -9.56000000
O     -3.15800000      0.29200000    -15.26700000
H     -2.36000000      0.20700000    -15.78800000
H     -3.78000000      0.72700000    -15.84900000
O     14.44200000      6.08400000      8.42800000
H     14.66100000      5.92100000      7.51100000
H     13.72100000      6.71300000      8.39400000
O      7.33100000      6.40200000     -2.17100000
H      7.94200000      6.10700000     -1.49600000
H      7.18400000      7.32700000     -1.97200000
O    -12.14300000      8.13500000      7.40700000
H    -12.46800000      7.24200000      7.52000000
H    -11.72400000      8.34500000      8.24100000
O     12.64400000      1.52900000      4.91200000
H     13.40900000      1.12100000      4.50600000
H     12.27400000      0.84400000      5.46900000
O     -4.41300000     -7.12400000      3.82400000
H     -4.44000000     -6.89600000      2.89500000
H     -3.59400000     -7.60800000      3.92900000
O      5.67600000     -0.34200000     -0.33500000
H      4.96900000      0.27900000     -0.15900000
H      5.53100000     -1.05300000      0.28900000
O     -8.87900000      0.44200000     -8.52200000
H     -9.09200000      0.77400000     -9.39400000
H     -7.96600000      0.16200000     -8.58900000
O     -9.52900000     -4.20400000     12.30000000
H     -9.34600000     -4.35700000     11.37300000
H     -9.83000000     -3.29600000     12.33900000
O      9.78300000     -5.13600000    -14.56700000
H      9.70300000     -6.08600000    -14.65200000
H      9.06800000     -4.88600000    -13.98300000
O     -9.54200000     -0.93700000     -1.58700000
H     -9.36200000     -1.03500000     -2.52200000
H     -8.79200000     -0.44700000     -1.24900000
O      6.70500000      8.88300000     -1.47300000
H      6.11100000      9.50300000     -1.04900000
H      7.56700000      9.29200000     -1.40200000
O      9.49300000      6.34700000      8.49600000
H      9.46800000      6.17000000      7.55500000
H     10.40400000      6.58200000      8.67100000
O      1.82600000    -11.10500000    -11.10100000
H      1.90700000    -11.34000000    -12.02500000
H      2.53900000    -10.48600000    -10.94800000
O     14.30600000     -4.80400000      8.37700000
H     13.97500000     -5.21000000      7.57600000
H     14.49200000     -5.54000000      8.96000000
O     -8.34100000     -4.06100000    -10.18400000
H     -7.96200000     -4.23600000     -9.32300000
H     -7.76700000     -4.52100000    -10.79600000
O     -5.63100000     -8.39200000      5.91800000
H     -5.41900000     -8.47200000      6.84700000
H     -4.99900000     -7.75700000      5.58100000
O      6.55300000     13.20400000     -4.13700000
H      7.34400000     12.91600000     -3.68000000
H      5.83500000     12.94100000     -3.56100000
O     -5.85000000      1.87200000     11.88400000
H     -5.57500000      2.72400000     12.22200000
H     -6.33200000      2.07700000     11.08300000
O      8.14200000     13.91500000      3.09000000
H      8.38000000     14.81000000      3.33100000
H      8.02400000     13.46500000      3.92700000
O     11.19900000      0.92000000      1.65800000
H     12.10400000      0.72400000      1.41600000
H     10.94200000      0.19600000      2.23000000
O      2.69100000     -7.68700000      6.47600000
H      3.64800000     -7.70600000      6.46000000
H      2.43700000     -7.64300000      5.55400000
O     10.17500000     -1.87100000     -1.05400000
H      9.68800000     -1.04800000     -1.08200000
H     10.10400000     -2.22200000     -1.94100000
O      4.02700000      7.70300000     -0.19600000
H      3.29500000      7.59400000     -0.80400000
H      3.84500000      8.52900000      0.25300000
O    -10.71200000      2.91500000     -9.28900000
H    -10.19200000      3.45600000     -8.69500000
H    -10.06500000      2.43700000     -9.80800000
O      4.18200000     -5.12900000     -4.72900000
H      4.10600000     -6.00200000     -5.11500000
H      4.39400000     -4.55900000     -5.46800000
O      7.11900000    -12.64400000     10.29400000
H      7.71500000    -13.09600000      9.69700000
H      6.25800000    -13.01600000     10.09900000
O      4.52900000    -14.83500000      9.34900000
H      3.84300000    -15.42600000      9.66000000
H      4.97900000    -15.33000000      8.66500000
O      1.50800000     13.87500000     -2.60900000
H      1.65500000     13.37600000     -3.41200000
H      0.91400000     13.32800000     -2.09300000
O    -12.15300000     -1.51800000      8.28300000
H    -12.47400000     -2.40000000      8.47400000
H    -11.31400000     -1.46400000      8.74200000
O     -2.55600000      2.04800000    -10.35300000
H     -3.10000000      1.35400000     -9.98100000
H     -2.30500000      1.72000000    -11.21600000
O     -2.72200000     -0.86900000     -5.17700000
H     -2.57700000     -1.66300000     -4.66200000
H     -1.95600000     -0.81200000     -5.74800000
O     -6.56600000      2.31800000    -11.53900000
H     -6.00500000      2.19400000    -10.77300000
H     -6.67900000      1.43700000    -11.89700000
O      5.29700000     -8.90800000      8.42400000
H      5.64400000     -8.27200000      9.04900000
H      5.42200000     -8.49600000      7.56900000
O     -6.50000000      3.87100000      7.50600000
H     -6.51100000      3.86800000      6.54900000
H     -7.12700000      4.55200000      7.75000000
O      6.48700000     -9.88100000     -8.67700000
H      7.36000000     -9.76100000     -8.30200000
H      5.89500000     -9.82700000     -7.92700000
O      8.00100000     -7.97600000     -4.30100000
H      7.41900000     -8.59000000     -3.85300000
H      8.80300000     -8.47600000     -4.45400000
O      4.25200000    -14.32500000      5.65500000
H      4.63000000    -15.02400000      6.18800000
H      4.97800000    -13.72000000      5.50300000
O     -0.69300000     11.25100000    -12.59900000
H     -1.45400000     11.82300000    -12.70400000
H     -0.16000000     11.41700000    -13.37700000
O    -11.54100000     -8.55900000      4.35200000
H    -11.96600000     -8.47500000      3.49800000
H    -10.72900000     -9.03000000      4.17000000
O     -6.46000000    -14.86000000     -6.73500000
H     -7.39500000    -14.89300000     -6.93800000
H     -6.16600000    -14.02200000     -7.09400000
O      1.35100000      3.03400000    -15.19300000
H      0.78700000      2.42700000    -14.71400000
H      2.09600000      2.50100000    -15.47100000
O    -17.57100000     -0.57500000     -4.43000000
H    -17.90600000     -0.54600000     -3.53400000
H    -16.66700000     -0.26800000     -4.35700000
O     -2.18900000     -7.77000000      5.61000000
H     -1.74100000     -8.29500000      6.27300000
H     -2.62100000     -7.07500000      6.10700000
O     17.44700000      1.55300000      3.94600000
H     16.71100000      2.16400000      3.92000000
H     17.09000000      0.76600000      4.35600000
O      1.98700000     -4.98700000     -2.23600000
H      2.10100000     -4.29500000     -2.88800000
H      2.84800000     -5.07300000     -1.82600000
O     -1.46300000      5.42100000      2.22400000
H     -1.64900000      4.67900000      2.79900000
H     -0.55300000      5.29500000      1.95600000
O     -6.13000000     10.58200000      6.19800000
H     -7.07800000     10.54900000      6.32700000
H     -5.76600000     10.52800000      7.08200000
O      9.06900000    -10.68500000     10.75600000
H      8.40900000    -11.37700000     10.79300000
H      9.04400000    -10.37800000      9.85000000
O     -5.36300000     16.52700000     -6.27500000
H     -4.71900000     15.82100000     -6.21800000
H     -5.18600000     16.94500000     -7.11700000
O     12.04900000     -9.51500000      2.76500000
H     11.59500000     -8.69600000      2.96300000
H     12.73300000     -9.57700000      3.43200000
O     -6.31800000    -12.99900000     -4.48800000
H     -6.76400000    -13.66800000     -5.00700000
H     -6.53900000    -12.17400000     -4.91900000
O     10.43400000     11.87600000      7.05700000
H     10.72100000     11.32500000      7.78400000
H     11.19100000     12.42700000      6.86000000
O     -1.15200000     17.22200000     -0.92100000
H     -1.21500000     18.16600000     -1.06800000
H     -1.16400000     17.12700000      0.03100000
O      9.27000000    -12.01300000     -5.29900000
H      8.43900000    -11.57300000     -5.47900000
H      9.64000000    -12.18800000     -6.16500000
O      9.25900000     -3.07200000      1.14900000
H      9.42600000     -2.74600000      0.26500000
H      8.66000000     -2.43100000      1.53200000
O     13.03900000      2.03600000     -4.44500000
H     13.43700000      2.90300000     -4.52500000
H     12.66200000      2.02700000     -3.56500000
O     13.69900000     -5.22000000     -4.65700000
H     13.28500000     -5.10400000     -5.51200000
H     14.22800000     -6.01100000     -4.75300000
O     -7.70300000      5.94800000     -3.68600000
H     -6.75300000      6.05900000     -3.67700000
H     -7.94600000      6.04200000     -4.60800000
O     11.87800000     -8.31500000     -6.50000000
H     11.59500000     -8.66800000     -5.65700000
H     12.72400000     -7.90500000     -6.31700000
O     -3.40700000    -11.23800000     -7.16700000
H     -3.33000000    -10.52100000     -6.53800000
H     -3.01100000    -10.89700000     -7.96900000
O      8.44900000     13.31500000      0.00300000
H      9.01800000     13.96600000      0.41400000
H      8.28400000     13.66100000     -0.87400000
O     11.78300000      0.52000000     12.20700000
H     11.22400000      0.98800000     12.82700000
H     11.97400000     -0.31300000     12.63800000
O     -1.12400000     -1.70900000     13.84700000
H     -1.54900000     -0.85500000     13.76500000
H     -0.78900000     -1.89500000     12.97000000
O      3.00900000    -12.62400000      8.56500000
H      3.50300000    -13.38700000      8.86400000
H      2.13800000    -12.73800000      8.94600000
O      5.65600000     -6.26300000      3.57600000
H      6.44900000     -5.83200000      3.25700000
H      5.28600000     -6.68600000      2.80100000
O      5.26500000      3.51500000    -10.40900000
H      4.42000000      3.93800000    -10.56600000
H      5.90800000      4.21600000    -10.51900000
O     -1.27700000      5.10500000     -9.88300000
H     -1.71900000      4.26900000     -9.73300000
H     -1.82500000      5.74900000     -9.43400000
O     -3.62500000     -9.29400000     -5.25200000
H     -4.50700000     -9.24200000     -4.88400000
H     -3.12100000     -9.77700000     -4.59800000
O     10.48300000      6.40500000      5.74500000
H     10.91700000      5.58900000      5.49600000
H     10.26200000      6.82200000      4.91200000
O     -4.48600000      7.88400000     12.10500000
H     -4.91100000      7.05300000     11.89300000
H     -3.55000000      7.68100000     12.10300000
O      9.99000000      7.59500000    -12.70100000
H      9.13300000      7.21600000    -12.50700000
H     10.39500000      7.72200000    -11.84300000
O      3.82700000    -10.16000000     10.47500000
H      4.44800000     -9.89800000      9.79500000
H      3.35800000     -9.35400000     10.69300000
O      1.87700000     13.67800000    -12.08100000
H      1.48500000     13.48400000    -11.22900000
H      2.48700000     12.95600000    -12.23400000
O     -2.11800000     11.69500000     14.64500000
H     -1.77300000     10.98900000     15.19100000
H     -2.23900000     11.29500000     13.78400000
O     13.61300000      8.20100000     -7.99700000
H     13.01100000      7.55000000     -7.63700000
H     14.35300000      8.20500000     -7.39000000
O     -2.56600000     -1.59500000      9.02900000
H     -2.05500000     -1.07300000      9.64800000
H     -2.49100000     -1.12400000      8.19900000
O      8.21700000     -9.96900000      7.98900000
H      7.91500000     -9.18600000      7.52900000
H      7.42500000    -10.48900000      8.12100000
O     -9.70000000     -5.52000000      4.03000000
H     -9.65500000     -6.42900000      4.32800000
H     -9.39200000     -5.55000000      3.12500000
O     -0.02100000      3.34700000     16.32400000
H     -0.64600000      3.93200000     15.89500000
H     -0.31300000      2.46700000     16.08300000
O     -3.11800000      9.44500000     -1.10300000
H     -2.98200000      8.79200000     -0.41600000
H     -2.25600000      9.54900000     -1.50700000
O      9.77600000      8.23900000      3.52200000
H      9.75100000      9.08600000      3.96600000
H     10.65900000      8.18500000      3.15700000
O     -1.14600000      4.11100000     -3.92900000
H     -0.54400000      4.56000000     -4.52300000
H     -0.99200000      4.52000000     -3.07800000
O     -2.71100000     -9.17600000      8.51400000
H     -2.59300000     -9.27300000      9.45900000
H     -2.04600000     -9.74600000      8.12900000
O      6.04000000      8.13500000      6.15600000
H      5.89700000      9.07600000      6.05500000
H      5.47900000      7.88500000      6.89000000
O     -7.55800000     -3.05700000      0.55300000
H     -6.79600000     -2.47900000      0.56600000
H     -7.83600000     -3.06600000     -0.36300000
O      7.66200000     12.20400000     -9.00600000
H      7.61200000     11.54600000     -8.31300000
H      8.08700000     11.75200000     -9.73500000
O     -4.07000000      4.39500000    -11.08200000
H     -3.63400000      3.56900000    -10.87100000
H     -4.56600000      4.20700000    -11.87900000
O     -4.54900000      4.57100000      9.77200000
H     -4.17200000      3.69200000      9.80200000
H     -4.83600000      4.67700000      8.86500000
O    -10.37000000     -1.93200000    -13.63400000
H     -9.67200000     -2.49400000    -13.97000000
H    -10.25600000     -1.94900000    -12.68400000
O      6.29600000     -1.27400000     12.77700000
H      7.08500000     -0.74200000     12.67400000
H      6.29500000     -1.85000000     12.01200000
O     -7.71700000     -5.31400000      1.97700000
H     -7.41200000     -5.99000000      1.37200000
H     -7.58200000     -4.49200000      1.50500000
O     15.20200000      3.35000000      4.25500000
H     14.48400000      3.17800000      3.64600000
H     15.75300000      3.98700000      3.80100000
