# Supplementary material for: Integrated Multiscale Multilevel Approach to Open Shell Molecular Systems
Source: J Chem Theory Comput. 2023 Feb 13;19(5):1446–56. doi: 10.1021/acs.jctc.2c00805 (PMC10018740; doi:10.1021/acs.jctc.2c00805)
Supplement: Supplementary file 2 — ct2c00805_si_002.zip [file ct2c00805_si_002.zip › structures/PROXYL/frame71.xyz]

2552

C     -0.11400000      2.00900000     -0.16000000
H     -0.19700000      2.93000000      0.41700000
H     -0.41000000      2.12100000     -1.20300000
C     -0.84100000      0.80900000      0.47100000
C     -0.81600000      0.62700000      1.98000000
H     -1.16400000      1.57300000      2.39500000
H      0.18100000      0.43300000      2.37600000
H     -1.45800000     -0.20200000      2.27700000
C     -2.26100000      0.68200000     -0.05900000
H     -2.77600000     -0.23500000      0.22700000
H     -2.92700000      1.48500000      0.25600000
H     -2.23200000      0.61600000     -1.14600000
N     -0.05000000     -0.30300000     -0.06400000
O     -0.52500000     -1.48300000     -0.07100000
C      1.26300000      0.07200000     -0.56300000
C      2.30600000     -0.74300000      0.23400000
H      2.17100000     -0.58700000      1.30400000
H      2.09900000     -1.79900000      0.06100000
H      3.36500000     -0.53500000      0.08300000
C      1.39600000     -0.17200000     -2.07400000
H      0.51800000      0.24200000     -2.56900000
H      1.50800000     -1.22400000     -2.33600000
H      2.16000000      0.44700000     -2.54500000
C      1.31100000      1.55400000     -0.25600000
H      1.63500000      1.80100000      0.75500000
H      1.83200000      2.12200000     -1.02700000
O     10.68700000     -2.09100000    -11.08400000
H      9.97700000     -1.47000000    -11.24900000
H     10.25800000     -2.84000000    -10.67000000
O     10.81600000     -1.07100000     -4.85300000
H     10.01900000     -0.63600000     -4.54900000
H     10.78700000     -0.98700000     -5.80600000
O      0.32300000     10.87900000     -4.00700000
H      0.58700000     11.40600000     -3.25200000
H      0.74900000     10.03300000     -3.87000000
O     10.16000000      3.07600000     11.86000000
H      9.24400000      3.34400000     11.92300000
H     10.14800000      2.13600000     12.04300000
O      9.88800000      3.62900000     14.72400000
H     10.37100000      3.93900000     13.95800000
H      8.98400000      3.54700000     14.42100000
O      0.15700000     13.94400000     -9.33700000
H      0.09200000     14.87500000     -9.54800000
H      0.46800000     13.92300000     -8.43200000
O     -4.33000000    -10.30000000     13.08600000
H     -3.71500000     -9.58400000     12.93000000
H     -5.08000000    -10.09800000     12.52700000
O      2.06100000      4.35500000     13.06300000
H      1.96200000      3.41800000     12.89800000
H      1.23300000      4.61600000     13.46600000
O     15.78600000     -2.08000000     -5.99400000
H     14.99100000     -2.55100000     -5.74400000
H     15.49400000     -1.45000000     -6.65200000
O      2.53900000     11.45600000      0.83900000
H      2.48400000     11.79200000     -0.05600000
H      1.65500000     11.14600000      1.03300000
O     12.71500000     -2.49700000      9.47200000
H     12.96200000     -2.27400000      8.57400000
H     13.47400000     -2.96700000      9.81800000
O      3.20700000     10.92100000     12.03100000
H      3.73000000     11.40600000     11.39200000
H      3.66900000     10.08900000     12.13700000
O      7.59000000     -4.04400000     -6.48300000
H      7.44500000     -4.53800000     -7.29000000
H      8.54200000     -3.96400000     -6.41900000
O      8.05300000      1.82900000     -2.48300000
H      7.20300000      1.39000000     -2.51900000
H      8.53700000      1.35800000     -1.80500000
O      3.44900000      8.64900000      0.92700000
H      3.50400000      7.99200000      0.23400000
H      2.91800000      9.35100000      0.55000000
O      2.59300000     -4.85100000     10.10200000
H      3.40400000     -4.82300000      9.59300000
H      2.67100000     -5.64400000     10.63200000
O      6.25700000      5.16200000    -16.19200000
H      5.80300000      5.90500000    -16.59000000
H      5.85500000      5.07100000    -15.32800000
O     -8.20700000     -4.85800000     -7.47800000
H     -8.20200000     -4.03900000     -6.98300000
H     -8.69300000     -5.47000000     -6.92400000
O      5.96200000     -6.40100000     10.24700000
H      6.42800000     -5.69300000     10.69100000
H      5.84500000     -7.07000000     10.92200000
O    -10.18300000    -10.72300000      3.22000000
H    -10.35100000     -9.86200000      2.83700000
H    -10.92300000    -10.87200000      3.80800000
O     10.43800000     12.51200000      5.78500000
H     10.01700000     11.76500000      6.21200000
H      9.79700000     13.21900000      5.85200000
O     -1.65800000     -8.11500000     -7.11700000
H     -2.51300000     -8.35000000     -7.47800000
H     -1.03100000     -8.60600000     -7.64900000
O     -2.20900000     -8.41700000     12.85400000
H     -1.82300000     -7.83600000     12.19900000
H     -1.72700000     -8.22400000     13.65800000
O      3.16800000      5.65800000     16.67600000
H      2.21200000      5.63100000     16.70300000
H      3.42900000      4.75000000     16.52200000
O      4.16900000      6.19600000     12.46000000
H      3.33300000      5.78800000     12.68500000
H      4.09200000      6.40300000     11.52800000
O     -5.15200000     -4.05000000      0.43400000
H     -5.76100000     -4.53200000      0.99300000
H     -5.36200000     -4.33800000     -0.45400000
O      1.90600000     -6.29900000    -15.48800000
H      1.63100000     -5.71800000    -14.77900000
H      1.40800000     -5.99900000    -16.25000000
O      6.05000000      5.48300000     14.42500000
H      6.80600000      6.02500000     14.20000000
H      5.39400000      5.69900000     13.76300000
O     10.57200000     -5.91100000    -12.53300000
H     10.67400000     -6.82800000    -12.78700000
H     10.53200000     -5.93100000    -11.57600000
O     -1.88800000      8.61300000      9.91200000
H     -1.49800000      7.97900000      9.30900000
H     -2.23400000      9.30200000      9.34500000
O     -4.74900000     -7.07200000      7.53200000
H     -5.15600000     -7.86300000      7.17800000
H     -5.48200000     -6.55400000      7.86500000
O      6.20400000      7.97000000     -9.42400000
H      5.94200000      7.27300000     -8.82200000
H      5.54900000      8.65500000     -9.29700000
O     -4.40500000      1.40700000     13.94800000
H     -4.16600000      0.57300000     14.35200000
H     -4.19200000      2.06400000     14.61100000
O     -4.69500000     -5.27700000     12.40800000
H     -4.20400000     -5.22200000     13.22800000
H     -4.69000000     -4.38400000     12.06500000
O     -4.87200000      5.22200000      3.20000000
H     -5.30600000      4.63400000      3.81900000
H     -4.91300000      4.75900000      2.36300000
O     -0.58000000     -1.33700000     17.29900000
H     -0.41200000     -0.41500000     17.49300000
H     -1.20800000     -1.31800000     16.57700000
O     -5.33800000     -9.92500000      6.31600000
H     -5.00300000    -10.68000000      5.83100000
H     -6.22300000     -9.79500000      5.97400000
O    -15.07700000      1.34300000     10.53800000
H    -15.53500000      0.52100000     10.71400000
H    -15.12500000      1.44500000      9.58700000
O      8.08500000    -15.26100000     -3.45900000
H      7.71400000    -16.09500000     -3.74700000
H      8.85400000    -15.13600000     -4.01500000
O      7.34900000    -11.37200000      9.44700000
H      7.77800000    -11.88900000      8.76600000
H      7.41800000    -10.46800000      9.14100000
O      2.15700000     -4.15800000     14.13500000
H      2.18600000     -3.29300000     13.72600000
H      1.85000000     -3.99100000     15.02600000
O     -0.62500000     14.96300000      5.56800000
H     -1.01000000     15.45500000      4.84300000
H     -1.23800000     14.24400000      5.72100000
O     -7.37700000     -9.21300000     -7.78600000
H     -7.46000000     -8.96600000     -8.70700000
H     -7.34800000    -10.17000000     -7.79600000
O     -0.30300000      5.14600000     -8.31600000
H     -0.30500000      6.10400000     -8.32300000
H     -0.88600000      4.91000000     -7.59500000
O     -3.03400000     10.27100000      8.00700000
H     -2.73600000      9.97400000      7.14800000
H     -3.95700000     10.49100000      7.87800000
O     -8.70900000     -7.44800000     -9.52900000
H     -9.33900000     -7.99200000     -9.05700000
H     -8.54300000     -6.70900000     -8.94400000
O     12.71900000      8.02700000     -2.88100000
H     13.11200000      8.57900000     -2.20600000
H     12.01100000      7.56600000     -2.43200000
O      5.92700000    -10.14000000     -4.69700000
H      6.85600000    -10.35900000     -4.62800000
H      5.83100000     -9.33900000     -4.18100000
O      2.32200000     -3.41700000    -10.97800000
H      2.42700000     -2.48000000    -10.81300000
H      2.32300000     -3.81500000    -10.10700000
O    -16.24700000     -3.90400000     -1.69400000
H    -15.52500000     -4.10000000     -1.09500000
H    -15.93200000     -4.19100000     -2.55100000
O      4.18700000      2.91100000     -4.36800000
H      4.39900000      2.40800000     -5.15500000
H      3.28700000      3.20700000     -4.50800000
O     -6.72000000     -2.12800000      6.73000000
H     -6.54200000     -1.19000000      6.80300000
H     -5.99000000     -2.54700000      7.18600000
O     -2.50800000     12.68700000     -8.81100000
H     -3.01300000     12.37500000     -9.56200000
H     -2.48200000     13.63800000     -8.91800000
O     -9.29600000      4.51300000     13.25300000
H     -8.84100000      5.07500000     12.62600000
H    -10.10200000      4.25700000     12.80500000
O     -3.74400000     13.09900000      0.27600000
H     -4.23900000     13.36500000      1.05100000
H     -2.86500000     13.44800000      0.42100000
O      5.74600000     -1.95800000     11.39500000
H      5.58900000     -2.90100000     11.35500000
H      5.52900000     -1.71600000     12.29500000
O      1.95500000     12.27900000     -2.06800000
H      2.73400000     12.75600000     -1.78100000
H      2.29900000     11.52200000     -2.54200000
O      2.24200000     -5.49400000      4.70400000
H      1.77800000     -5.07800000      5.43000000
H      1.55700000     -5.70200000      4.06900000
O      3.25400000     -0.13200000     11.58500000
H      4.18100000     -0.14400000     11.82500000
H      2.79600000      0.02200000     12.41100000
O      8.32900000    -10.56300000     -3.58100000
H      8.55800000     -9.85200000     -2.98300000
H      8.49200000    -11.36100000     -3.07700000
O      3.07200000     -6.89000000      0.18600000
H      2.82300000     -5.98200000      0.35700000
H      2.81100000     -7.36300000      0.97600000
O     -1.33800000     10.20800000     -6.22700000
H     -1.02200000     10.74400000     -6.95400000
H     -0.59300000     10.15300000     -5.62800000
O     12.83800000      5.25500000     -9.71100000
H     12.86300000      4.30800000     -9.57500000
H     12.28700000      5.58500000     -9.00100000
O     -7.04200000     -5.97700000      8.38900000
H     -7.34000000     -6.72300000      8.90900000
H     -7.12800000     -5.22600000      8.97700000
O      6.13200000      0.32200000      8.01400000
H      6.18800000      0.97900000      7.32100000
H      5.23500000      0.39400000      8.34100000
O     12.85400000      1.36700000     -1.65400000
H     12.82500000      2.31800000     -1.76100000
H     13.73500000      1.19000000     -1.32500000
O      1.73100000      0.36500000    -13.49300000
H      1.94000000     -0.22200000    -14.22000000
H      1.16000000      1.02900000    -13.87900000
O      4.94600000     15.24800000      6.24600000
H      4.05700000     14.89900000      6.18200000
H      5.37000000     14.97300000      5.43300000
O      4.39000000     -7.82900000      8.65900000
H      5.12200000     -7.36600000      9.06800000
H      4.03600000     -7.20500000      8.02500000
O     -1.50400000     -4.79100000    -17.08500000
H     -1.40800000     -5.20100000    -16.22600000
H     -0.60600000     -4.64100000    -17.38100000
O     15.11100000     -7.90500000     -1.47100000
H     15.82500000     -8.26500000     -1.99700000
H     15.32000000     -8.16300000     -0.57300000
O     -5.25900000      7.54000000     -6.11700000
H     -4.73500000      8.05600000     -5.50400000
H     -4.62600000      7.21500000     -6.75800000
O    -10.33500000    -12.08100000      0.55500000
H    -10.97900000    -11.38900000      0.40000000
H    -10.43500000    -12.29800000      1.48200000
O     -7.14300000     -6.62000000      5.51700000
H     -7.32700000     -6.70500000      6.45200000
H     -8.00400000     -6.51600000      5.11200000
O      0.08400000     -2.40700000      8.49800000
H      0.47500000     -2.47500000      9.36900000
H     -0.26300000     -1.51500000      8.46000000
O     -6.56700000      7.49000000      0.15800000
H     -6.82400000      6.64600000      0.53200000
H     -6.07900000      7.26200000     -0.63300000
O     -0.86700000      3.86100000    -10.52400000
H     -0.71600000      4.39500000     -9.74500000
H     -0.92000000      2.96400000    -10.19400000
O     12.34900000    -13.01100000      1.55100000
H     11.99800000    -13.69800000      0.98400000
H     11.59800000    -12.71900000      2.06800000
O    -16.02000000      0.07300000      0.50000000
H    -15.49100000     -0.07800000      1.28300000
H    -15.55400000      0.76200000      0.02600000
O      5.67600000      5.40300000     -8.12700000
H      6.31100000      5.21700000     -7.43600000
H      5.88400000      4.77400000     -8.81900000
O    -11.68700000     -6.10800000      5.78600000
H    -12.45900000     -6.65500000      5.64500000
H    -11.35200000     -6.38200000      6.64000000
O    -10.02800000    -11.63400000     -2.86500000
H     -9.16700000    -11.98300000     -2.63600000
H     -9.95900000    -11.41900000     -3.79600000
O     13.68800000     10.40500000      5.39300000
H     12.88700000     10.21200000      4.90600000
H     13.68000000     11.35600000      5.50000000
O    -14.41300000      2.10000000    -11.87900000
H    -13.57400000      2.35500000    -11.49700000
H    -14.74300000      1.41500000    -11.29700000
O     12.28000000    -10.39100000     -4.78900000
H     12.53100000    -11.31300000     -4.72900000
H     13.08400000     -9.94100000     -5.05000000
O     15.74100000      2.31400000      2.61900000
H     15.68400000      2.89000000      1.85700000
H     16.66700000      2.32500000      2.85900000
O     -8.35600000     -7.25400000     10.59200000
H     -8.83200000     -7.94200000     11.05700000
H     -7.88300000     -6.78500000     11.27900000
O      8.07800000      4.84300000     -1.54300000
H      7.54200000      4.25000000     -1.01700000
H      7.58500000      4.95300000     -2.35700000
O      6.95100000     -7.91900000      0.93900000
H      6.68900000     -8.68800000      1.44500000
H      7.43900000     -7.37800000      1.55900000
O     12.14800000     -7.48600000      7.56100000
H     11.90900000     -8.32400000      7.16500000
H     12.50700000     -6.97300000      6.83700000
O      5.71900000     16.50300000      3.12800000
H      5.84000000     17.44800000      3.03000000
H      6.53900000     16.19500000      3.51200000
O     -3.60600000      3.55800000      6.06700000
H     -4.47700000      3.91500000      5.89400000
H     -3.66000000      2.64600000      5.78000000
O     13.04100000      4.81800000     -6.15200000
H     12.45900000      5.43100000     -6.60200000
H     13.61200000      5.37400000     -5.62200000
O      6.67200000    -11.18700000     -0.30900000
H      7.18700000    -11.61500000     -0.99400000
H      6.68800000    -11.80300000      0.42300000
O    -13.28600000      1.68000000     -0.47400000
H    -12.67200000      2.40200000     -0.34300000
H    -13.99900000      2.06100000     -0.98700000
O      3.36100000    -14.36700000      4.73300000
H      3.91400000    -14.88500000      5.31700000
H      2.98000000    -13.69400000      5.29700000
O      2.41100000    -13.15800000      2.45500000
H      2.78700000    -13.65700000      1.73000000
H      2.57800000    -13.69700000      3.22800000
O     13.93200000      2.61700000    -10.81600000
H     14.33200000      1.95900000    -11.38400000
H     13.00500000      2.60900000    -11.05500000
O      1.78600000      9.34700000      5.35400000
H      1.51100000      9.32100000      4.43800000
H      2.72400000      9.53800000      5.31700000
O    -12.11100000      3.03000000    -10.86800000
H    -11.90800000      2.65500000    -10.01100000
H    -11.32300000      3.51500000    -11.11000000
O     -6.90600000     10.25100000    -11.48700000
H     -7.02600000      9.30600000    -11.39200000
H     -7.76400000     10.57500000    -11.75900000
O     -3.00000000      3.16000000     10.56100000
H     -3.37400000      2.31400000     10.80900000
H     -3.74900000      3.67300000     10.25800000
O      2.90700000     -8.25700000     14.90700000
H      1.97400000     -8.30900000     15.11200000
H      3.34200000     -8.64200000     15.66800000
O     -1.70800000    -11.09500000     11.85200000
H     -2.64600000    -11.22400000     11.70700000
H     -1.65900000    -10.58100000     12.65800000
O    -11.10800000      1.22200000     -8.85100000
H    -10.47800000      0.50500000     -8.91400000
H    -11.56500000      1.06700000     -8.02400000
O    -15.90800000     -6.14100000      5.25100000
H    -15.51100000     -6.03600000      6.11600000
H    -16.64000000     -6.74000000      5.39500000
O      8.90700000      0.54600000      2.89700000
H      8.09600000      0.11500000      2.62700000
H      8.85500000      1.42000000      2.51000000
O     -0.10700000     10.00100000      1.96500000
H     -0.45200000      9.14500000      2.21900000
H     -0.66100000     10.62900000      2.42900000
O     -2.30200000      9.37300000      5.37000000
H     -2.15600000      8.43200000      5.46500000
H     -3.08300000      9.44000000      4.82100000
O      2.58100000      3.16900000    -17.19000000
H      1.64000000      3.34300000    -17.20600000
H      2.83100000      3.28600000    -16.27300000
O      3.49800000     12.36000000     -8.74100000
H      3.13700000     12.35200000     -7.85400000
H      3.91500000     13.21800000     -8.82100000
O      1.27100000     -1.89300000      5.39100000
H      1.13100000     -2.77400000      5.73800000
H      0.52200000     -1.38800000      5.70900000
O     -0.83600000      0.21100000      8.39600000
H     -0.57500000      0.26500000      9.31500000
H     -0.41500000      0.96500000      7.98300000
O    -10.78200000      9.00200000    -10.96900000
H    -11.55000000      8.51600000    -10.66800000
H    -10.09000000      8.34300000    -11.02800000
O     -2.79400000    -14.74500000      8.07200000
H     -2.30100000    -15.52600000      7.81900000
H     -3.49300000    -15.07500000      8.63600000
O     -6.38700000     -9.96000000     11.32900000
H     -6.46800000    -10.53900000     10.57100000
H     -6.32100000     -9.08200000     10.95400000
O     -9.03700000    -13.25400000      3.05900000
H     -9.40700000    -12.41800000      3.34100000
H     -9.08200000    -13.81000000      3.83600000
O      9.92900000     -1.46400000      4.86500000
H      9.08000000     -1.63900000      5.27100000
H      9.87300000     -0.55500000      4.57300000
O      8.07200000     10.92400000     -2.82200000
H      7.45600000     10.19500000     -2.75200000
H      8.59000000     10.87900000     -2.01800000
O     -8.15700000    -14.75900000     -5.22800000
H     -7.25500000    -15.07700000     -5.25600000
H     -8.43200000    -14.73900000     -6.14500000
O     -1.82700000      3.69400000      8.03500000
H     -2.26800000      3.44100000      8.84600000
H     -2.53900000      3.91600000      7.43500000
O      5.35100000     12.73500000    -12.28300000
H      5.72600000     12.05800000    -12.84600000
H      5.62600000     12.49200000    -11.39900000
O     -4.20600000     -2.56500000      2.58400000
H     -4.52600000     -3.05900000      1.82900000
H     -3.40200000     -3.01500000      2.84000000
O     -3.62700000      0.80500000      8.55000000
H     -2.68700000      0.89800000      8.70800000
H     -4.00700000      0.70500000      9.42300000
O     -1.41300000      6.83300000      8.00300000
H     -1.16300000      5.91200000      7.93000000
H     -2.35000000      6.84300000      7.80600000
O      6.76700000      2.50600000    -12.53900000
H      7.51400000      2.84000000    -13.03500000
H      6.22900000      2.05600000    -13.19000000
O    -11.29300000      7.96400000     -0.86800000
H    -11.90900000      8.12700000     -1.58200000
H    -10.47300000      8.36100000     -1.16400000
O     -7.59700000     -4.75600000     15.10700000
H     -7.39800000     -5.26000000     15.89500000
H     -7.19300000     -3.90200000     15.26000000
O    -11.36700000      8.29300000     -6.79600000
H    -11.00800000      7.40700000     -6.74100000
H    -11.82300000      8.31400000     -7.63700000
O      2.53700000     11.48800000     -6.26600000
H      1.80900000     12.01600000     -5.93900000
H      2.24600000     10.58300000     -6.15300000
O     -5.23200000      0.21800000      3.14000000
H     -5.82000000      0.45800000      2.42400000
H     -4.83400000     -0.60500000      2.85800000
O      2.31300000     14.09900000     -3.87600000
H      3.24300000     14.19400000     -3.67200000
H      2.00800000     13.40700000     -3.29000000
O    -16.86000000     -1.37400000     -1.70300000
H    -16.50000000     -2.25900000     -1.64500000
H    -16.39100000     -0.88000000     -1.03000000
O     -6.28100000     14.48900000     -7.65800000
H     -6.45100000     13.61100000     -7.99800000
H     -5.75900000     14.34300000     -6.86900000
O     -5.17800000     -1.79100000     -5.31200000
H     -5.18900000     -1.20000000     -4.56000000
H     -4.37100000     -2.29600000     -5.20800000
O     13.13900000     -2.03500000     -0.81900000
H     12.63600000     -1.22700000     -0.92200000
H     12.66000000     -2.68200000     -1.33800000
O      3.77800000    -17.46200000      0.48100000
H      2.97600000    -17.04300000      0.16900000
H      4.09100000    -16.89100000      1.18200000
O      8.86800000    -15.21200000      1.63200000
H      8.78600000    -15.62000000      2.49400000
H      8.50600000    -15.85900000      1.02700000
O     15.96200000     -6.80400000     -5.26600000
H     15.06800000     -6.65600000     -5.57300000
H     16.33300000     -5.92500000     -5.17900000
O     12.99400000      4.25500000      7.61000000
H     12.53500000      4.35700000      6.77700000
H     12.95500000      3.31600000      7.79200000
O     16.76000000     -4.42100000      2.66400000
H     17.09900000     -3.80500000      2.01500000
H     16.44600000     -5.16400000      2.14900000
O    -10.82900000    -12.12900000     -7.52900000
H    -11.38600000    -11.89500000     -8.27100000
H    -10.66500000    -13.06500000     -7.63800000
O     -9.44600000    -11.08400000     -5.45400000
H     -8.52700000    -11.20100000     -5.69500000
H     -9.93400000    -11.34900000     -6.23300000
O     -8.99300000     -3.74000000      7.10100000
H     -8.13800000     -3.31800000      7.17400000
H     -8.90200000     -4.55300000      7.59800000
O     -1.52700000     -3.79200000      4.25100000
H     -2.09400000     -4.40600000      4.71800000
H     -1.47200000     -3.03100000      4.82800000
O     -6.02200000      8.77000000     10.28100000
H     -5.35400000      8.10400000     10.44300000
H     -5.69000000      9.55400000     10.71800000
O    -16.03900000      2.15300000     -8.14600000
H    -16.82900000      2.69400000     -8.16800000
H    -15.96000000      1.88200000     -7.23100000
O    -10.91400000     11.04600000      1.02100000
H    -10.16900000     10.45300000      0.92000000
H    -11.41100000     10.94500000      0.20900000
O     10.60600000      1.92500000      5.46900000
H     11.48900000      1.91200000      5.83700000
H     10.09800000      1.35000000      6.04200000
O      2.94400000     16.08900000      3.08000000
H      3.85700000     16.37500000      3.08500000
H      2.56200000     16.52200000      2.31600000
O     -2.34700000      9.60300000     -1.43500000
H     -2.99800000     10.22500000     -1.75900000
H     -2.85300000      8.97400000     -0.92000000
O      6.34900000    -12.89500000    -10.31800000
H      7.23100000    -12.54900000    -10.18300000
H      5.76900000    -12.19400000    -10.02100000
O     -0.65700000      7.05900000     -3.75500000
H      0.29000000      7.16900000     -3.83700000
H     -0.76500000      6.46800000     -3.01000000
O      5.89000000     -7.83900000     14.96900000
H      5.81000000     -8.63700000     15.49100000
H      5.90700000     -7.13200000     15.61400000
O      0.68600000     -4.01700000      6.63500000
H      0.80600000     -3.46200000      7.40500000
H     -0.03300000     -4.60300000      6.87100000
O    -12.75800000     -0.65500000     12.74600000
H    -11.86900000     -0.30200000     12.70100000
H    -12.96600000     -0.89500000     11.84300000
O     -5.66500000      9.13100000      6.50300000
H     -5.45400000      9.19900000      5.57200000
H     -6.37800000      9.75700000      6.63300000
O      8.48700000     -4.09200000    -12.29200000
H      9.07500000     -4.84700000    -12.26000000
H      7.93000000     -4.25600000    -13.05300000
O    -14.42300000      7.89300000      1.44600000
H    -13.86800000      8.58000000      1.81600000
H    -15.31200000      8.13800000      1.70500000
O     -5.59300000      0.05800000     -3.29400000
H     -6.42400000      0.34800000     -3.67000000
H     -5.35300000      0.75100000     -2.68000000
O     -0.41200000      1.01500000    -17.42200000
H     -0.08400000      0.15800000    -17.69500000
H     -1.35400000      0.97300000    -17.58300000
O    -11.56600000    -13.69700000     -1.13400000
H    -11.51900000    -13.22600000     -1.96600000
H    -11.15700000    -13.10700000     -0.50100000
O      1.90800000     -8.66600000     -5.27600000
H      1.09600000     -8.17400000     -5.16100000
H      2.11400000     -8.99600000     -4.40100000
O     -7.75200000    -10.03000000      4.76300000
H     -8.67400000    -10.09400000      4.51400000
H     -7.28100000    -10.45000000      4.04400000
O      4.00500000      9.25500000     -7.98600000
H      3.62100000      9.27900000     -7.10900000
H      3.92400000     10.15300000     -8.30700000
O     -6.00500000     -2.50000000     15.89400000
H     -5.24300000     -2.23800000     15.37700000
H     -5.63700000     -2.97900000     16.63700000
O     -0.44000000    -13.34200000      6.73300000
H     -1.23300000    -13.80300000      7.00700000
H     -0.33700000    -13.57000000      5.80900000
O     -8.68600000      2.11300000      3.12600000
H     -9.56100000      2.21700000      3.50000000
H     -8.37800000      3.00800000      2.98500000
O    -11.96700000      4.27600000     -0.52700000
H    -12.76000000      4.81200000     -0.53900000
H    -11.79900000      4.07600000     -1.44800000
O     -6.67500000      7.81300000      3.10600000
H     -6.21800000      8.54600000      2.69200000
H     -5.97800000      7.20200000      3.34600000
O    -11.33000000     -6.34100000     -3.05300000
H    -10.94600000     -5.47900000     -3.21100000
H    -11.74900000     -6.57300000     -3.88100000
O     -7.08500000      0.66900000     10.69500000
H     -7.29000000      1.11100000      9.87000000
H     -7.67900000      1.06500000     11.33200000
O     15.69900000      5.88700000     -0.59100000
H     15.33500000      6.48400000      0.06300000
H     16.02300000      6.46100000     -1.28600000
O     -3.01800000      1.06200000      4.53300000
H     -2.62100000      1.52600000      3.79500000
H     -3.84300000      0.72300000      4.18600000
O     -5.24800000    -14.34000000     -0.39400000
H     -6.13300000    -14.50400000     -0.06700000
H     -5.03100000    -13.46700000     -0.06800000
O      0.78600000      8.30300000    -10.56300000
H      1.19100000      8.99300000    -11.08800000
H      1.51000000      7.71900000    -10.33500000
O     -1.24100000    -17.31500000      0.72500000
H     -1.63300000    -17.43200000      1.59000000
H     -1.77100000    -16.63100000      0.31300000
O      6.49400000     -4.89200000    -14.20300000
H      5.93400000     -4.25600000    -13.75800000
H      6.44200000     -4.65000000    -15.12800000
O      6.74300000      7.51300000      7.53800000
H      6.46300000      6.65300000      7.22300000
H      7.58500000      7.35000000      7.96300000
O      4.05700000      0.70500000    -16.98500000
H      4.76800000      0.81300000    -17.61700000
H      3.40500000      1.35700000    -17.24400000
O    -11.94600000    -10.03800000      0.13600000
H    -12.71800000    -10.03500000      0.70200000
H    -11.32200000     -9.46300000      0.57900000
O     -5.21200000    -11.83000000     -3.97700000
H     -4.42400000    -11.43000000     -4.34500000
H     -5.59200000    -11.14700000     -3.42500000
O    -11.10100000     -6.48300000    -11.01000000
H    -10.26100000     -6.70600000    -10.60900000
H    -11.54100000     -7.32500000    -11.12700000
O    -10.81400000     -8.83500000     -6.38600000
H    -10.70500000     -9.05800000     -7.31000000
H    -10.25900000     -9.46100000     -5.92100000
O    -11.22300000      2.41700000     12.57600000
H    -12.17000000      2.37300000     12.70900000
H    -11.12000000      2.87200000     11.74000000
O     -1.22900000     14.61900000      0.32500000
H     -1.37700000     15.04900000      1.16800000
H     -0.52200000     15.12200000     -0.07900000
O      2.67100000     -3.36300000     -4.39600000
H      3.04600000     -4.18800000     -4.70200000
H      3.14400000     -3.17000000     -3.58700000
O     -9.89300000     13.87400000     -7.06000000
H    -10.21800000     12.97400000     -7.08800000
H     -9.40100000     13.92600000     -6.24100000
O      2.03200000    -11.91600000      5.95000000
H      1.25000000    -12.40500000      6.20700000
H      1.69400000    -11.10100000      5.58100000
O     -8.03900000     -2.63300000     -2.72200000
H     -7.25400000     -2.08600000     -2.77200000
H     -8.68400000     -2.08400000     -2.27600000
O     -3.77800000     11.01500000    -10.84000000
H     -3.47400000     11.19000000    -11.73100000
H     -4.71700000     10.85600000    -10.93500000
O     13.76100000     -0.68200000      3.93900000
H     14.05800000      0.16300000      4.27500000
H     12.88500000     -0.50900000      3.59300000
O      3.47900000     -4.04400000    -15.98000000
H      3.32900000     -4.92600000    -15.63900000
H      4.19400000     -4.14800000    -16.60800000
O      8.33400000     -2.51900000    -16.07700000
H      8.11200000     -1.68900000    -15.65700000
H      9.24300000     -2.68000000    -15.82600000
O     -3.10900000     12.01700000    -13.21600000
H     -3.30800000     12.81000000    -13.71500000
H     -2.23300000     12.17100000    -12.86200000
O     -1.21300000     11.69200000      3.48800000
H     -1.57600000     12.56100000      3.31600000
H     -1.60100000     11.43200000      4.32400000
O      1.74800000      1.78000000     14.95900000
H      2.38900000      1.91000000     15.65800000
H      1.85700000      0.86400000     14.70100000
O     -9.09600000      6.02500000     -3.28700000
H     -9.79500000      6.17600000     -3.92400000
H     -8.49400000      5.42700000     -3.73000000
O     -2.84100000     16.60900000     -8.09500000
H     -3.37400000     16.36200000     -8.85100000
H     -3.03600000     15.94100000     -7.43700000
O      7.96000000    -14.30700000     -6.86300000
H      7.42200000    -13.52100000     -6.76300000
H      8.83600000    -14.03500000     -6.59100000
O     -4.43800000     12.06800000      5.14100000
H     -3.93600000     12.88200000      5.11400000
H     -5.29900000     12.32800000      5.46700000
O      9.67400000     14.71600000     -5.52500000
H      9.05600000     15.02400000     -6.18800000
H      9.34600000     13.85200000     -5.27600000
O      7.73800000      1.75100000     -8.21500000
H      7.88300000      0.84200000     -8.47800000
H      6.78600000      1.85300000     -8.22200000
O     -7.05700000    -11.92900000      9.15700000
H     -7.13500000    -12.77100000      9.60400000
H     -7.20300000    -12.13400000      8.23300000
O     -9.16000000     -0.90100000     -8.40800000
H     -8.99300000     -1.25200000     -7.53300000
H     -8.46300000     -0.26000000     -8.54600000
O      3.15600000      7.22800000      3.33800000
H      3.31500000      7.85000000      2.62800000
H      3.98300000      7.19800000      3.82000000
O      6.81000000     -0.87200000      2.38300000
H      6.20500000     -1.04200000      1.66100000
H      6.25200000     -0.83600000      3.15900000
O     14.52800000     -3.73500000      4.22100000
H     15.40100000     -4.00600000      3.93400000
H     14.59100000     -2.78500000      4.31500000
O     -4.45200000     14.28500000     -5.84000000
H     -3.56300000     14.63700000     -5.78200000
H     -4.37700000     13.39000000     -5.51000000
O      3.61000000      3.78700000    -14.50300000
H      2.95200000      3.65200000    -13.82200000
H      4.34300000      4.20300000    -14.04900000
O      6.67500000      7.33400000      1.12300000
H      7.52200000      6.90600000      1.24400000
H      6.55000000      7.84800000      1.92000000
O     -3.65100000      6.76500000     -8.10300000
H     -3.34600000      7.47700000     -8.66400000
H     -2.93600000      6.62700000     -7.48200000
O     12.27600000      8.54300000     -5.71700000
H     13.15400000      8.79100000     -6.00400000
H     12.31600000      8.58100000     -4.76100000
O     10.77600000      8.77100000      0.49100000
H     10.72800000      8.00700000     -0.08400000
H     11.55600000      9.24200000      0.20100000
O    -12.57700000      5.09000000      2.97000000
H    -13.21800000      5.19800000      2.26700000
H    -11.89400000      5.73100000      2.77300000
O     -2.68400000     -3.18700000     16.35200000
H     -3.34700000     -3.63600000     16.87700000
H     -1.95500000     -3.80600000     16.30800000
O     11.27600000     -9.97400000      6.89000000
H     11.39300000    -10.91900000      6.98900000
H     10.32800000     -9.84600000      6.92700000
O     -2.77600000      1.06100000     -6.75200000
H     -3.19900000      0.90200000     -5.90800000
H     -1.88400000      0.73400000     -6.63800000
O      2.81600000     11.35700000      7.86500000
H      2.87500000     12.23300000      7.48300000
H      3.68900000     10.98500000      7.74700000
O     12.33900000      5.02300000      4.38600000
H     12.08000000      5.66200000      3.72200000
H     12.41700000      4.19800000      3.90700000
O      1.56400000     -8.15600000     -2.22100000
H      1.67500000     -7.62600000     -1.43200000
H      2.25100000     -8.82000000     -2.16200000
O      0.36400000      2.51800000      6.67700000
H     -0.25800000      3.17400000      6.99200000
H     -0.12300000      2.02400000      6.01600000
O      9.45800000      4.65900000      6.05800000
H      8.84300000      4.32500000      6.71100000
H     10.12100000      3.97300000      5.98100000
O      8.34100000     -3.21400000      2.40900000
H      7.70200000     -3.92600000      2.44200000
H      7.81500000     -2.41700000      2.46800000
O     11.56300000     13.43300000      3.58000000
H     12.26500000     13.99300000      3.91300000
H     11.11800000     13.11400000      4.36600000
O     -9.26900000      0.75900000     13.31300000
H     -9.89800000      1.46800000     13.18000000
H     -8.48100000      1.19700000     13.63600000
O     -4.96700000     -3.38200000      9.02300000
H     -5.05800000     -2.86300000      9.82200000
H     -4.03000000     -3.57000000      8.96600000
O    -15.36000000     -0.88000000      3.12900000
H    -14.55100000     -0.62100000      3.57000000
H    -15.20600000     -1.78500000      2.85900000
O     -1.10300000      3.31000000      4.17300000
H     -0.38300000      3.90000000      3.94800000
H     -1.68600000      3.83900000      4.71800000
O      6.59300000     -7.81200000     -6.72600000
H      6.54300000     -7.94400000     -5.77900000
H      5.68000000     -7.76200000     -7.00900000
O      2.73900000      3.26400000      5.30200000
H      2.60700000      2.32300000      5.18900000
H      2.39400000      3.45100000      6.17500000
O     -1.97600000    -15.41900000     -3.86500000
H     -2.09800000    -14.47600000     -3.97000000
H     -2.85800000    -15.75800000     -3.70700000
O      7.68100000     -0.22800000     10.32300000
H      7.15000000     -0.92800000     10.70300000
H      7.31700000     -0.10100000      9.44700000
O     -3.62700000     -5.20300000     -6.85800000
H     -4.26600000     -4.67500000     -7.33600000
H     -3.59800000     -6.03300000     -7.33400000
O      5.17100000      1.50400000     -6.35600000
H      4.72300000      1.03900000     -7.06200000
H      5.57700000      0.81100000     -5.83400000
O      8.33500000     -8.57600000     13.76800000
H      8.13400000     -9.15900000     13.03600000
H      7.48300000     -8.37200000     14.15300000
O     -9.99800000     11.21400000     -6.44700000
H    -10.58900000     11.55900000     -5.77800000
H    -10.03700000     10.26400000     -6.33500000
O     12.71000000     -9.86900000      3.89700000
H     12.83200000    -10.05700000      4.82800000
H     13.10700000     -9.00700000      3.77300000
O    -18.03000000     -0.97200000      2.41600000
H    -17.69400000     -0.26900000      1.86000000
H    -17.24600000     -1.41400000      2.74200000
O    -13.59500000     -7.98800000     -5.93400000
H    -13.95300000     -8.42600000     -6.70600000
H    -12.72700000     -8.37500000     -5.82000000
O      5.83000000      1.04900000    -14.63100000
H      6.61400000      0.63000000    -14.98500000
H      5.15700000      0.90000000    -15.29600000
O     -6.47800000    -14.26900000     -7.87600000
H     -6.93500000    -15.03500000     -7.52900000
H     -5.55000000    -14.50300000     -7.83100000
O     -2.53200000      0.98700000     -3.80000000
H     -2.02200000      0.20300000     -3.59800000
H     -3.30000000      0.92700000     -3.23100000
O      5.18000000    -15.25900000     -9.23300000
H      5.79300000    -14.62200000     -9.59900000
H      4.34300000    -14.79700000     -9.20500000
O     -5.85800000      2.91400000     -2.97700000
H     -5.17900000      3.25000000     -3.56300000
H     -6.61400000      3.47800000     -3.13800000
O     -9.17500000      5.03900000     10.20800000
H    -10.05400000      4.90000000     10.56100000
H     -8.83700000      5.79000000     10.69600000
O    -11.05200000      2.91900000      9.76200000
H    -11.59900000      2.20400000      9.43700000
H    -11.04100000      3.55600000      9.04900000
O      5.98000000     -7.37000000      3.75500000
H      6.59900000     -7.04400000      4.40800000
H      6.19900000     -8.29600000      3.65800000
O     10.99300000     10.37800000      9.56800000
H     11.80500000     10.21000000      9.09000000
H     10.43500000      9.62800000      9.36400000
O     -2.35700000     -8.26100000      8.24200000
H     -2.09800000     -8.59300000      7.38200000
H     -3.30600000     -8.15200000      8.18100000
O     -4.29500000     13.68400000      9.51300000
H     -3.65400000     13.01400000      9.27200000
H     -4.44000000     14.17800000      8.70600000
O     -4.94900000     -1.02600000     -8.24500000
H     -5.02100000     -0.07100000     -8.27500000
H     -5.03300000     -1.24300000     -7.31700000
O     -2.89600000    -15.47200000     -0.37800000
H     -2.30700000    -14.74900000     -0.59400000
H     -3.75900000    -15.06500000     -0.30700000
O     -6.70400000     -5.01900000      2.40300000
H     -6.07400000     -5.65500000      2.74300000
H     -7.38400000     -4.97200000      3.07500000
O     10.32600000     -4.39200000     -5.93800000
H     10.80500000     -3.57300000     -5.81400000
H     10.08500000     -4.66500000     -5.05300000
O     10.69100000     -9.43000000     11.05500000
H     10.42400000     -8.51400000     10.99100000
H     11.07000000     -9.50900000     11.93000000
O     10.50200000     12.99400000      1.15900000
H     10.85300000     13.00400000      2.05000000
H     11.17600000     13.42200000      0.63200000
O      8.95700000      6.15000000      0.99500000
H      8.89200000      5.86000000      0.08500000
H      9.25400000      5.37500000      1.47200000
O     -4.59300000      5.64300000    -10.91800000
H     -4.11800000      6.30200000    -11.42400000
H     -4.17900000      4.81400000    -11.15800000
O      0.49500000     -3.85000000     16.49500000
H      0.14800000     -2.97300000     16.66100000
H      0.57500000     -4.24400000     17.36400000
O      4.14600000    -10.20500000     12.09600000
H      4.40200000     -9.34700000     12.43500000
H      3.43500000    -10.01800000     11.48300000
O     -9.99400000      0.63400000      6.51900000
H     -9.62300000      0.18800000      5.75700000
H     -9.66200000      0.14100000      7.26900000
O     -1.24600000     -1.99000000     12.22400000
H     -0.33000000     -1.98500000     11.94600000
H     -1.65400000     -2.67400000     11.69200000
O     10.30100000     -4.14500000     -8.80200000
H     10.49100000     -3.77800000     -7.93900000
H      9.82000000     -4.95200000     -8.62000000
O      5.91200000     11.14700000      7.88200000
H      6.18200000     11.49900000      8.73000000
H      6.73300000     10.90800000      7.45000000
O    -12.96700000      7.52400000      4.81000000
H    -12.80500000      8.26600000      4.22800000
H    -13.50800000      6.92700000      4.29300000
O     11.82800000      4.47800000      0.49100000
H     12.31300000      3.82600000      0.99700000
H     12.30400000      4.54100000     -0.33700000
O     -9.43800000     -8.30700000     -2.89300000
H     -9.99400000     -7.55200000     -3.08500000
H    -10.04900000     -8.99200000     -2.62200000
O     -3.64800000     -8.15200000     -2.07200000
H     -3.95800000     -7.74300000     -2.87900000
H     -2.70800000     -8.26900000     -2.20800000
O     -3.20800000    -14.63300000     -6.54500000
H     -2.46400000    -15.23500000     -6.58200000
H     -2.83600000    -13.78000000     -6.77000000
O     -5.03000000     -9.60400000    -13.29600000
H     -5.39300000    -10.32200000    -12.77900000
H     -5.65400000     -8.88700000    -13.18100000
O     16.46100000      6.55500000      3.06600000
H     16.70100000      6.43300000      3.98400000
H     16.29600000      5.67000000      2.74100000
O      2.52500000     -9.64700000      9.69200000
H      1.61600000     -9.34500000      9.71100000
H      3.01700000     -8.90300000      9.34400000
O      0.91700000      5.84500000      6.84200000
H      1.14800000      6.63300000      7.33400000
H      0.75000000      6.15800000      5.95300000
O     -5.15300000     -1.47300000    -17.69500000
H     -4.84200000     -2.07900000    -17.02200000
H     -5.88400000     -1.01300000    -17.28300000
O     -0.59900000      7.35400000      3.23000000
H     -1.20200000      7.18000000      3.95300000
H      0.11500000      6.73000000      3.35800000
O      5.68500000      9.13200000     -5.20100000
H      5.87900000      8.89800000     -6.10900000
H      5.40600000     10.04700000     -5.24400000
O      4.93500000     -1.75700000     -9.31700000
H      4.78800000     -1.65600000     -8.37600000
H      5.25800000     -0.90200000     -9.60200000
O     -1.44600000     -6.33800000    -11.68500000
H     -2.32200000     -6.70500000    -11.56700000
H     -1.21200000     -6.55800000    -12.58600000
O     13.47600000     -6.24000000     -5.85600000
H     13.11200000     -6.45200000     -6.71500000
H     12.90900000     -6.70000000     -5.23600000
O     10.33800000    -13.62900000     -4.71400000
H     10.09600000    -12.91000000     -4.13000000
H     11.29400000    -13.64900000     -4.68700000
O     -0.99600000      4.69500000     13.94500000
H     -1.62500000      4.20200000     14.47200000
H     -1.48400000      5.46200000     13.64600000
O      7.20100000     -6.97600000    -11.20500000
H      6.72800000     -6.26800000    -10.76700000
H      6.62300000     -7.24500000    -11.91900000
O      6.65100000     -5.35600000      2.18700000
H      6.22600000     -5.82200000      2.90800000
H      5.92700000     -4.97400000      1.69000000
O     -1.26900000     -6.89200000     10.34800000
H     -1.90900000     -7.10900000      9.67000000
H     -0.77200000     -7.70000000     10.47600000
O     -7.06500000      0.84200000      1.29200000
H     -7.63100000      1.28700000      1.92200000
H     -7.39200000      1.12100000      0.43700000
O      9.34900000     12.15000000     -4.84400000
H      8.94200000     11.68300000     -4.11400000
H      9.60200000     11.46100000     -5.45800000
O    -14.95800000     -9.89400000     -0.18100000
H    -15.04100000    -10.17000000     -1.09400000
H    -15.05200000     -8.94200000     -0.21000000
O    -12.48100000     -3.34200000      5.05400000
H    -12.24200000     -3.12100000      5.95400000
H    -11.66900000     -3.66500000      4.66400000
O     -7.94800000      1.50700000     -1.12700000
H     -8.21600000      1.04700000     -1.92200000
H     -7.59800000      2.34100000     -1.44000000
O     -1.41100000     15.56800000     -5.03100000
H     -1.49700000     15.02300000     -4.24900000
H     -1.39700000     16.46500000     -4.69800000
O      4.84000000     12.40500000     10.59800000
H      5.61500000     11.96700000     10.94900000
H      5.15900000     13.25900000     10.30500000
O      2.64200000     -0.82600000    -11.25300000
H      3.59900000     -0.81700000    -11.23800000
H      2.41000000     -0.36500000    -12.05800000
O     -4.29900000    -12.79300000    -11.22600000
H     -5.20100000    -12.47100000    -11.21800000
H     -4.38400000    -13.74500000    -11.26200000
O    -14.99400000    -10.75200000     -3.47400000
H    -14.07500000    -10.67200000     -3.21600000
H    -14.96800000    -10.83500000     -4.42800000
O      8.33900000      2.95600000      7.96100000
H      7.91700000      2.97900000      8.82000000
H      8.97800000      2.24600000      8.02700000
O    -10.50800000    -14.53600000     -3.84600000
H     -9.66600000    -14.59900000     -4.29700000
H    -10.77500000    -15.44500000     -3.71100000
O    -14.30200000      7.08100000     -2.50900000
H    -13.93500000      7.68600000     -3.15400000
H    -15.07400000      6.71200000     -2.93800000
O      0.89400000      3.07600000     -6.69500000
H      0.85300000      3.71300000     -7.40800000
H      0.81000000      2.22600000     -7.12800000
O     -6.09100000     -8.25200000     -5.47200000
H     -6.69900000     -8.54800000     -6.14900000
H     -6.12200000     -8.93900000     -4.80600000
O      5.58200000      3.60000000      9.34800000
H      5.13100000      4.22200000      9.91900000
H      4.95400000      3.41800000      8.64900000
O     -6.69100000     -2.23100000      3.94600000
H     -5.83100000     -2.19800000      3.52700000
H     -6.50300000     -2.42700000      4.86400000
O     -8.98200000     -4.70500000      0.54500000
H     -8.52500000     -4.81600000     -0.28900000
H     -8.35500000     -5.00300000      1.20300000
O      1.88600000      8.98400000     -6.08900000
H      1.18600000      8.67800000     -6.66500000
H      1.96500000      8.30100000     -5.42400000
O    -13.11700000     -1.72900000     10.02100000
H    -13.42900000     -1.89900000      9.13200000
H    -12.47500000     -2.41900000     10.18500000
O     -5.34700000     16.73700000      1.89000000
H     -5.60200000     17.63700000      1.68400000
H     -4.80400000     16.46700000      1.14900000
O      4.33500000     -9.86300000     -1.43900000
H      4.51100000     -8.92500000     -1.36100000
H      5.12500000    -10.28400000     -1.10100000
O      5.16700000     -2.15500000     14.54600000
H      4.52300000     -1.48300000     14.76800000
H      5.28500000     -2.65100000     15.35600000
O    -14.93800000     -5.72900000      7.69500000
H    -14.25400000     -6.39300000      7.78200000
H    -15.47800000     -5.83800000      8.47800000
O     -6.25600000     -5.54700000    -13.33500000
H     -6.26100000     -5.26300000    -14.24900000
H     -7.01400000     -5.11200000    -12.94500000
O     -8.24000000     -3.51700000     10.86500000
H     -8.67400000     -2.98300000     11.52900000
H     -7.89700000     -4.26900000     11.34900000
O      6.96600000      4.59300000    -10.18200000
H      6.72000000      3.92200000    -10.82000000
H      7.78300000      4.95800000    -10.52200000
O      3.99500000      8.33500000    -15.18100000
H      4.41100000      7.92300000    -15.93800000
H      3.50400000      9.07100000    -15.54800000
O    -14.62700000     -5.00600000     -3.60100000
H    -14.04700000     -5.11700000     -2.84700000
H    -15.15100000     -5.80700000     -3.62000000
O     -9.15200000     -3.70400000      4.11000000
H     -9.31000000     -3.77700000      5.05100000
H     -8.44300000     -3.06500000      4.03500000
O     -5.17500000     10.51600000      2.47100000
H     -5.42500000     10.90200000      1.63100000
H     -5.11800000     11.26100000      3.06900000
O     -8.53900000     13.65800000     -4.60300000
H     -8.07800000     12.82500000     -4.50800000
H     -7.98200000     14.29300000     -4.15300000
O      3.69600000     -3.06400000      4.58300000
H      2.93400000     -2.49700000      4.70000000
H      3.33400000     -3.95000000      4.56000000
O      5.98500000      7.21900000      4.33900000
H      6.38200000      8.08800000      4.39200000
H      6.09400000      6.85200000      5.21600000
O     -7.32200000      1.39000000    -14.03000000
H     -7.01100000      0.48500000    -13.99700000
H     -7.72800000      1.53500000    -13.17500000
O     12.86100000      8.76500000      7.65200000
H     12.56800000      7.91800000      7.31500000
H     12.93100000      9.32100000      6.87600000
O     17.04800000     -4.03800000     -4.48700000
H     16.63600000     -3.44900000     -3.85500000
H     17.17400000     -3.50000000     -5.26900000
O      7.30400000    -12.76700000      7.00000000
H      6.60700000    -12.15700000      6.75900000
H      6.86500000    -13.61400000      7.07800000
O      3.37400000      2.04800000      2.57900000
H      3.28800000      1.41400000      3.29100000
H      3.25800000      2.89900000      3.00000000
O      3.96600000    -13.26100000     -6.38800000
H      4.01800000    -13.19000000     -5.43500000
H      4.12300000    -12.37100000     -6.70400000
O     -2.54400000     12.41000000     -4.37600000
H     -2.38500000     12.88300000     -3.55900000
H     -1.81200000     11.79600000     -4.44200000
O      0.33300000     -0.00800000     -9.73200000
H      0.36500000     -0.38600000     -8.85400000
H      1.12200000     -0.33600000    -10.16400000
O    -13.64500000     -4.99500000     -0.92900000
H    -13.28200000     -4.17300000     -0.60000000
H    -13.03200000     -5.66500000     -0.62800000
O     -0.53300000      3.24900000     11.58300000
H     -1.40100000      3.20700000     11.18100000
H     -0.61900000      3.91200000     12.26800000
O    -10.62400000     -0.25000000      2.78000000
H    -10.60500000      0.58900000      2.32000000
H     -9.95300000     -0.16700000      3.45800000
O     10.28000000     -5.89300000      8.56400000
H     10.93100000     -6.45800000      8.14800000
H     10.37500000     -5.05000000      8.12100000
O     -0.24800000     -9.31500000     10.68600000
H     -0.69000000     -9.80800000     11.37700000
H     -0.77700000     -9.47100000      9.90400000
O     -8.51600000    -13.00400000      6.84300000
H     -8.54100000    -13.75400000      7.43700000
H     -9.31700000    -12.51800000      7.03600000
O     13.70100000     -3.72500000     -4.62200000
H     13.47600000     -4.43300000     -5.22600000
H     14.06700000     -4.17000000     -3.85700000
O      1.85700000     10.81400000    -10.46600000
H      2.42600000     10.57500000    -11.19800000
H      2.42800000     11.29000000     -9.86400000
O      9.05900000      3.45100000     -6.36200000
H      8.84800000      2.68500000     -6.89500000
H      9.72200000      3.13900000     -5.74600000
O      0.36600000      6.13300000     10.42900000
H      1.23200000      5.72500000     10.44400000
H      0.36900000      6.67100000      9.63700000
O     -1.83600000     15.61300000      2.78100000
H     -2.71800000     15.80200000      3.10000000
H     -1.31300000     16.36300000      3.06400000
O    -13.61900000      2.53500000     -4.80900000
H    -13.11700000      1.89100000     -5.30800000
H    -14.46800000      2.11800000     -4.66300000
O      7.35800000     -5.55000000      8.14000000
H      6.67700000     -5.89400000      8.71800000
H      8.15400000     -6.00700000      8.41100000
O      5.10700000     -0.71700000    -12.41200000
H      5.23400000     -1.59500000    -12.77000000
H      4.66800000     -0.23400000    -13.11200000
O    -11.07100000      5.02600000      6.92200000
H    -11.96800000      4.82100000      7.18800000
H    -11.10600000      5.94400000      6.65300000
O     -4.49300000      1.65400000     -8.66600000
H     -3.84500000      1.46000000     -9.34300000
H     -3.98900000      1.68400000     -7.85300000
O     13.05400000     -2.50400000     -7.75600000
H     12.58200000     -2.56300000     -8.58700000
H     12.59400000     -1.82100000     -7.26800000
O    -13.72600000      9.83100000     -0.75900000
H    -13.87000000      8.99800000     -0.30900000
H    -14.58700000     10.07200000     -1.10000000
O     -9.05100000      3.31600000      6.06900000
H     -9.59600000      3.97600000      6.49800000
H     -9.61600000      2.54600000      6.00100000
O     -8.79100000      5.55900000     -6.99700000
H     -8.17200000      5.52500000     -7.72600000
H     -8.58900000      6.38200000     -6.55100000
O     14.96000000     -3.35100000     -9.69900000
H     14.38400000     -2.98800000     -9.02700000
H     14.69600000     -4.26800000     -9.77100000
O     -9.90500000     -1.04000000      8.80800000
H     -8.99800000     -1.34400000      8.78700000
H    -10.16600000     -1.12900000      9.72400000
O     11.16100000      6.81700000      6.29900000
H     10.47400000      6.15400000      6.37400000
H     11.87900000      6.36900000      5.85200000
O    -10.19900000     -6.13400000      3.42500000
H     -9.94400000     -5.21100000      3.42300000
H    -10.72700000     -6.23500000      4.21800000
O     -5.09700000     14.92300000      5.76000000
H     -5.54000000     15.31500000      6.51200000
H     -5.80600000     14.59700000      5.20700000
O      0.49400000      4.22900000    -15.06000000
H      0.70100000      5.16400000    -15.03800000
H      0.76100000      3.90500000    -14.20000000
O    -12.43100000    -13.17600000     -4.94700000
H    -12.04300000    -12.30300000     -5.01300000
H    -11.77900000    -13.69300000     -4.47500000
O     10.70900000     -8.60600000      0.28300000
H     10.52400000     -8.20800000      1.13400000
H     11.32200000     -9.31500000      0.47900000
O      4.42500000     13.14100000     -1.73400000
H      5.09700000     13.15800000     -2.41500000
H      4.90500000     13.29300000     -0.92000000
O      7.71700000      9.69300000      4.08500000
H      8.40500000      9.94900000      3.47100000
H      7.31200000     10.51900000      4.35000000
O      6.64600000     15.71900000     -2.60400000
H      7.58600000     15.65800000     -2.43200000
H      6.24400000     15.72400000     -1.73500000
O      9.43800000      7.69300000     -9.36500000
H      8.48100000      7.70200000     -9.35300000
H      9.66300000      7.01000000     -9.99700000
O      8.96000000    -11.93200000     -9.95400000
H      9.41600000    -12.47800000     -9.31300000
H      8.83500000    -11.09400000     -9.50900000
O     12.85800000      1.69900000      8.44800000
H     12.30000000      1.46700000      9.19000000
H     13.48900000      0.98100000      8.39100000
O      3.56700000      0.01200000      8.91700000
H      2.97600000      0.70400000      8.62100000
H      3.46000000     -0.00500000      9.86800000
O      3.22300000      6.84800000     -1.39900000
H      3.53700000      6.25600000     -0.71500000
H      3.96900000      6.94800000     -1.99000000
O     -7.23200000      2.31600000      8.22900000
H     -6.72900000      1.72200000      7.67100000
H     -7.84700000      2.74200000      7.63200000
O     -7.71700000    -13.65600000      0.73500000
H     -8.20300000    -13.55000000      1.55300000
H     -8.35600000    -13.45600000      0.05000000
O     -0.07200000     -8.12300000      0.74600000
H     -0.77600000     -8.75400000      0.59900000
H      0.72900000     -8.60900000      0.55100000
O      5.22100000     -3.57400000    -12.31500000
H      4.38600000     -3.55200000    -11.84700000
H      5.80400000     -4.07300000    -11.74400000
O      6.10300000     -9.79600000      7.48500000
H      5.51500000    -10.33700000      6.95800000
H      5.51900000     -9.22500000      7.98500000
O      2.16400000     -1.87500000    -15.15700000
H      1.67800000     -1.56000000    -15.91900000
H      2.82200000     -2.46700000    -15.52100000
O      4.18900000     -2.91900000      7.85800000
H      3.78800000     -2.42500000      7.14300000
H      4.44900000     -2.25100000      8.49300000
O      5.46300000    -15.59600000     -1.65400000
H      4.95800000    -16.38200000     -1.86000000
H      6.37100000    -15.89600000     -1.62000000
O     13.22700000      0.35500000     -4.68000000
H     13.72800000      0.45700000     -3.87000000
H     12.54000000     -0.27300000     -4.45900000
O      4.50500000     -7.47200000     12.59300000
H      5.09500000     -7.44200000     13.34600000
H      3.64000000     -7.63000000     12.97200000
O      4.36200000      5.85600000      0.80100000
H      5.20800000      6.28900000      0.69100000
H      4.48000000      5.29000000      1.56400000
O     -6.58800000      5.91600000     -8.95100000
H     -6.27400000      6.68900000     -8.48300000
H     -5.91500000      5.74400000     -9.60900000
O      5.10200000     11.74900000     -5.40800000
H      5.10200000     12.65000000     -5.08500000
H      4.20100000     11.59500000     -5.68900000
O     14.94900000     -0.07800000     -7.87600000
H     14.54800000      0.71400000     -7.51900000
H     14.66200000     -0.10100000     -8.78900000
O     -3.82700000     11.21200000     -6.85100000
H     -3.01900000     11.04700000     -6.36500000
H     -3.53200000     11.49100000     -7.71700000
O     -6.34000000     -5.72000000     -4.32600000
H     -7.15800000     -5.77200000     -4.81900000
H     -5.73300000     -6.28000000     -4.81000000
O      0.66800000    -13.04100000     -4.50800000
H      1.30700000    -12.38800000     -4.22300000
H      1.16100000    -13.86000000     -4.54200000
O     16.43700000      3.50600000      0.19400000
H     16.08300000      2.97700000     -0.52000000
H     16.25100000      4.40900000     -0.06000000
O    -12.25600000    -10.86700000      4.82000000
H    -12.71800000    -11.67800000      4.60700000
H    -12.95100000    -10.21800000      4.93200000
O     -4.19200000     -2.59300000     13.16000000
H     -4.47600000     -2.10900000     12.38500000
H     -3.23800000     -2.51500000     13.15500000
O     -2.52500000      9.07700000     -9.26400000
H     -3.09700000      9.64300000     -9.78300000
H     -1.80300000      9.64700000     -8.99800000
O      9.47900000      3.16500000      0.70300000
H     10.33600000      3.49500000      0.43200000
H      9.41300000      2.30300000      0.29200000
O     -9.23200000     -5.08000000    -13.01500000
H     -9.13400000     -4.63800000    -12.17200000
H    -10.17500000     -5.07400000    -13.18000000
O      6.98700000     -3.87800000     16.26300000
H      6.61100000     -4.38700000     15.54500000
H      7.89800000     -3.73800000     16.00600000
O     -7.67000000     12.39700000      8.49700000
H     -7.18000000     12.49700000      9.31300000
H     -8.07400000     13.25300000      8.35400000
O     -4.41100000      1.05500000     11.22200000
H     -5.32600000      0.95300000     10.96000000
H     -4.44500000      1.17000000     12.17200000
O    -14.24800000      5.24000000     -7.54900000
H    -13.48600000      5.32600000     -6.97700000
H    -14.73700000      4.50100000     -7.18800000
O     -1.72500000     -5.34600000      6.64000000
H     -2.30900000     -5.68700000      7.31700000
H     -1.81600000     -5.96100000      5.91300000
O    -12.60000000      6.50200000     -9.43300000
H    -13.02700000      5.81100000     -8.92600000
H    -13.17600000      6.63700000    -10.18600000
O      0.99400000     16.14400000     -2.69900000
H      1.42300000     15.45800000     -3.21000000
H      1.65500000     16.83000000     -2.61500000
O      0.44200000     13.82800000     -6.32000000
H     -0.17100000     14.51200000     -6.05100000
H      1.03200000     13.72800000     -5.57400000
O     -7.91700000     10.65900000      6.32500000
H     -8.44200000     11.14800000      6.95900000
H     -8.43200000     10.68500000      5.51800000
O      9.37600000      7.52200000      8.44300000
H     10.13900000      7.46100000      7.86800000
H      9.65600000      7.10400000      9.25700000
O    -11.39000000     -2.60500000      7.35400000
H    -10.69300000     -3.24900000      7.23100000
H    -10.97400000     -1.89100000      7.83800000
O      9.90200000     -7.81500000     -5.84700000
H     10.36600000     -7.54900000     -5.05400000
H      9.99300000     -8.76700000     -5.87100000
O     -8.28100000     15.25200000      2.54800000
H     -7.66100000     15.96100000      2.37900000
H     -8.84700000     15.23900000      1.77600000
O      2.32300000      8.53400000     13.91600000
H      2.70800000      7.69000000     13.67900000
H      1.71500000      8.72800000     13.20300000
O      8.35500000      6.49400000    -13.60600000
H      8.04800000      7.29100000    -13.17300000
H      8.54200000      6.76700000    -14.50400000
O      8.42100000     14.98600000      1.68300000
H      9.04700000     14.27100000      1.57200000
H      7.59400000     14.63400000      1.35500000
O     -0.31000000     -2.84800000     -4.52800000
H      0.63300000     -2.82300000     -4.36200000
H     -0.39600000     -3.32900000     -5.35000000
O     -3.96800000      8.02000000    -12.41500000
H     -3.22100000      7.42400000    -12.35400000
H     -3.89700000      8.57400000    -11.63800000
O      3.57500000     -7.16800000     -7.31600000
H      3.20600000     -7.49400000     -8.13700000
H      3.10200000     -7.64500000     -6.63500000
O      3.06400000    -11.88900000    -12.25200000
H      2.31900000    -11.86900000    -12.85200000
H      3.78800000    -11.52000000    -12.75700000
O      2.19000000      9.20500000     -2.81300000
H      2.68900000      8.39900000     -2.94800000
H      1.49300000      8.95700000     -2.20600000
O      3.81100000     -4.01100000     -2.08700000
H      3.02800000     -4.21700000     -1.57700000
H      4.53700000     -4.16000000     -1.48100000
O      4.24600000     -1.88100000     -6.56600000
H      3.48400000     -2.17600000     -6.06700000
H      4.97700000     -1.95500000     -5.95300000
O     -5.12100000      4.18700000      9.34400000
H     -5.67100000      4.96200000      9.22900000
H     -5.55700000      3.50600000      8.83200000
O    -14.44800000     -8.13600000     -2.52600000
H    -14.83300000     -8.73400000     -3.16600000
H    -13.59400000     -8.51900000     -2.32300000
O    -12.80900000      0.29100000     -6.56800000
H    -13.39300000     -0.22100000     -7.12700000
H    -12.50400000     -0.33100000     -5.90700000
O    -15.46300000      0.74300000      7.84800000
H    -15.27000000      0.86000000      6.91800000
H    -15.64600000     -0.19200000      7.93900000
O     12.05000000     -7.66400000     -4.06300000
H     11.68800000     -7.32900000     -3.24300000
H     12.06300000     -8.61400000     -3.94900000
O      2.97600000    -14.40100000    -11.13100000
H      3.15700000    -13.50000000    -11.39700000
H      2.58400000    -14.80600000    -11.90600000
O      5.53100000      1.02000000     -9.90200000
H      5.63500000      1.97100000     -9.94800000
H      5.11600000      0.78400000    -10.73200000
O     -1.47700000     17.81400000     -0.76100000
H     -1.10600000     18.18000000      0.04200000
H     -0.72500000     17.70500000     -1.34400000
O      4.49000000     -5.47300000     -5.55300000
H      3.91200000     -5.95200000     -6.14700000
H      5.37300000     -5.73800000     -5.81200000
O     -4.41700000     -6.30400000    -11.34300000
H     -4.65000000     -5.92100000    -12.18900000
H     -4.89800000     -5.78000000    -10.70300000
O      6.03300000     11.88500000     -9.54600000
H      5.14500000     11.89700000     -9.19000000
H      6.59700000     11.77600000     -8.78000000
O     12.01100000     -6.53500000     -8.45600000
H     11.75100000     -5.64800000     -8.70500000
H     11.27300000     -6.86600000     -7.94400000
O      4.58600000     -5.45300000     15.64000000
H      4.10700000     -4.62600000     15.69000000
H      3.92100000     -6.10300000     15.41500000
O     -7.00800000    -11.92600000     -6.06900000
H     -6.83100000    -12.64500000     -6.67500000
H     -6.66600000    -12.23200000     -5.22900000
O     13.01700000      2.64200000      2.23900000
H     12.41600000      1.91700000      2.41100000
H     13.88400000      2.28500000      2.43100000
O     -2.44900000      4.32000000     -0.58400000
H     -1.76600000      4.93900000     -0.84100000
H     -2.20500000      4.04800000      0.30100000
O    -11.40100000      5.01100000     -7.04600000
H    -11.59500000      4.89100000     -6.11700000
H    -10.45000000      5.11000000     -7.08100000
O      9.78000000     -4.85200000      4.11400000
H     10.69700000     -4.63000000      3.95200000
H      9.28500000     -4.18800000      3.63500000
O     11.79000000     12.03300000     -1.60700000
H     11.36000000     11.21300000     -1.36200000
H     11.95300000     11.94600000     -2.54700000
O      0.16400000     -9.64700000    -13.47000000
H     -0.01200000    -10.58400000    -13.55700000
H     -0.62200000     -9.22200000    -13.81400000
O      4.80800000    -12.88600000      8.97700000
H      3.99400000    -12.68300000      9.43700000
H      5.44700000    -12.27000000      9.33600000
O    -12.59000000     -0.79900000     -1.66700000
H    -13.01700000     -1.32200000     -0.98800000
H    -12.54600000      0.08300000     -1.29900000
O     -3.85900000     16.36400000     -0.35700000
H     -3.47100000     15.49100000     -0.41100000
H     -3.13000000     16.96000000     -0.52900000
O      0.64300000    -11.67600000     -6.81400000
H      0.45300000    -12.19000000     -6.02900000
H      1.12900000    -12.27500000     -7.38100000
O     -4.08900000     -2.84100000    -10.83700000
H     -4.99600000     -2.91600000    -11.13600000
H     -4.12300000     -2.19900000    -10.12800000
O    -12.34100000     11.90700000     -4.17100000
H    -13.23400000     12.23900000     -4.26400000
H    -11.88000000     12.59100000     -3.68700000
O     -2.34600000    -13.00500000      2.42000000
H     -3.05900000    -12.89500000      1.79200000
H     -2.29500000    -12.16400000      2.87400000
O      1.90100000    -10.18300000     -0.04700000
H      1.58200000    -11.08100000     -0.14100000
H      2.79400000    -10.20800000     -0.39000000
O      8.18500000      3.24900000      4.28300000
H      8.60100000      3.93300000      4.80700000
H      8.76100000      2.49100000      4.37600000
O      6.39600000     -7.78200000    -14.07200000
H      7.29500000     -7.87800000    -14.38400000
H      6.22200000     -6.84300000    -14.12600000
O     -2.71800000      8.01300000     -5.31200000
H     -2.20300000      8.43800000     -5.99700000
H     -2.06900000      7.57300000     -4.76300000
O     -8.15200000      7.79600000    -10.59100000
H     -8.09800000      7.18900000    -11.32900000
H     -7.54300000      7.44100000     -9.94300000
O     -8.54000000     -1.42800000    -13.68600000
H     -9.04100000     -0.63000000    -13.51900000
H     -9.15500000     -2.00700000    -14.13600000
O     -9.91900000     -6.94200000      8.05000000
H     -9.38400000     -7.60900000      7.62000000
H     -9.74600000     -7.06100000      8.98300000
O     10.31200000     -7.46900000      2.58500000
H     11.05100000     -7.75800000      3.12100000
H     10.08900000     -6.60500000      2.93100000
O     -5.46300000     -0.02500000    -11.70200000
H     -4.68500000     -0.07900000    -12.25700000
H     -5.89900000     -0.87000000    -11.81800000
O     -3.77100000      3.15900000    -11.87700000
H     -3.08100000      2.75000000    -11.35500000
H     -4.06600000      2.46700000    -12.46900000
O    -12.12800000      8.89200000     -4.05200000
H    -11.37900000      9.42600000     -3.78800000
H    -11.82500000      8.42200000     -4.82900000
O     -6.57600000    -11.55500000     -1.46700000
H     -6.85100000    -12.47000000     -1.40500000
H     -6.86000000    -11.16300000     -0.64100000
O     10.54700000      6.81300000     11.01400000
H     11.19700000      6.34300000     10.49300000
H     10.66700000      6.48000000     11.90300000
O      8.51400000      0.33100000    -15.58600000
H      9.38000000      0.47900000    -15.20500000
H      8.54000000      0.78900000    -16.42600000
O     -7.24600000     12.82000000     -1.67000000
H     -8.19500000     12.79000000     -1.79100000
H     -6.94500000     11.94700000     -1.92300000
O     -1.62800000     12.65700000      6.28800000
H     -0.76800000     12.26100000      6.42800000
H     -2.25000000     11.97000000      6.52900000
O     -7.89000000    -11.71900000     -9.07000000
H     -7.25900000    -12.42300000     -9.21900000
H     -8.66500000    -12.16100000     -8.72200000
O    -11.51900000     -6.43200000     -7.61900000
H    -11.16600000     -7.21800000     -7.20200000
H    -12.45200000     -6.61700000     -7.72800000
O     13.54100000     -1.60700000    -11.93600000
H     13.68100000     -2.54000000    -12.09900000
H     12.61400000     -1.54100000    -11.70600000
O     -4.35300000    -12.07200000      0.96000000
H     -4.01900000    -11.29600000      0.51100000
H     -5.00500000    -11.73200000      1.57400000
O      2.95500000      0.37700000      4.73300000
H      3.68300000     -0.20200000      4.95900000
H      2.17100000     -0.12500000      4.95500000
O    -15.45400000      5.75300000      6.25900000
H    -14.86300000      5.02500000      6.45200000
H    -14.91400000      6.37900000      5.77700000
O      5.17600000      0.66500000     13.31300000
H      5.98800000      0.43500000     13.76500000
H      5.46300000      1.11200000     12.51700000
O      9.93900000     -1.73900000     -0.81100000
H     10.47700000     -2.27600000     -1.39200000
H      9.05300000     -1.81600000     -1.16400000
O    -14.99300000      1.23400000      5.20900000
H    -14.31000000      0.59400000      5.00900000
H    -15.49000000      1.31700000      4.39500000
O      1.61600000      1.94100000     10.17300000
H      1.04600000      2.60400000     10.56200000
H      1.27900000      1.11000000     10.50800000
O     -7.27900000     -5.45400000     12.54600000
H     -6.32600000     -5.39700000     12.48400000
H     -7.47300000     -5.23800000     13.45800000
O     -7.86900000      4.20800000     -1.14400000
H     -8.29100000      4.80700000     -1.76000000
H     -8.26400000      4.41800000     -0.29700000
O     -7.84900000      8.11600000     -5.99900000
H     -6.97700000      7.72600000     -6.06300000
H     -7.72600000      9.02500000     -6.27500000
O    -10.52500000      7.09700000      1.62100000
H     -9.66700000      6.79500000      1.32300000
H    -10.93900000      7.45400000      0.83500000
O      1.51500000    -12.70900000     -0.97300000
H      2.26600000    -12.91400000     -0.41500000
H      1.49200000    -13.41900000     -1.61400000
O      8.40300000      0.15100000     -4.70500000
H      7.50100000      0.03400000     -5.00200000
H      8.51200000      1.10000000     -4.63700000
O     10.07200000     10.54100000     -6.88400000
H     10.53800000      9.87000000     -6.38500000
H     10.53800000     10.58700000     -7.71800000
O     -9.30200000     11.42800000     11.12400000
H     -8.92100000     10.79200000     10.51900000
H     -9.99600000     11.85300000     10.61900000
O    -12.06900000     -1.27600000     -4.38600000
H    -12.30100000     -0.84100000     -3.56600000
H    -12.86300000     -1.74900000     -4.63900000
O     -6.69400000    -10.61500000    -11.27400000
H     -6.92500000     -9.68600000    -11.26800000
H     -7.28700000    -11.01300000    -10.63700000
O      0.06000000     17.36300000      3.51600000
H      0.61100000     17.27600000      4.29400000
H      0.67600000     17.33500000      2.78300000
O      2.23900000     15.08500000      5.59500000
H      1.33800000     14.79000000      5.72800000
H      2.23600000     15.47500000      4.72000000
O    -12.79200000     -0.66500000      4.38200000
H    -12.74900000     -1.56600000      4.70400000
H    -12.10500000     -0.61600000      3.71800000
O     -0.84600000    -11.66300000     -2.72400000
H     -0.93200000    -12.20500000     -1.93900000
H     -0.38500000    -12.22100000     -3.35100000
O     -0.32300000     10.51000000     14.48000000
H     -1.25500000     10.30400000     14.55400000
H      0.03200000      9.81700000     13.92300000
O    -14.50600000     -3.49700000     -7.79300000
H    -14.29700000     -4.28100000     -8.30200000
H    -14.32800000     -2.77000000     -8.38900000
O      3.77600000      6.12600000      9.74400000
H      3.39000000      5.37600000      9.29000000
H      3.74100000      6.83700000      9.10400000
O    -12.31100000      1.47500000      7.70200000
H    -11.64700000      0.95300000      7.25200000
H    -12.90600000      0.82900000      8.08300000
O     -7.93300000      4.17900000    -14.63700000
H     -7.81500000      3.27700000    -14.33700000
H     -8.79300000      4.18100000    -15.05800000
O     13.63600000      9.11100000     -0.50400000
H     14.09700000      9.93400000     -0.33900000
H     14.02300000      8.49200000      0.11600000
O      8.14800000      7.20700000     14.27200000
H      7.98200000      8.14900000     14.27900000
H      8.62800000      7.04200000     15.08400000
O     10.78400000     -1.79400000    -14.07200000
H     11.17200000     -1.84500000    -13.19800000
H     11.11600000     -0.97300000    -14.43400000
O      7.14900000    -15.80500000      4.76100000
H      8.08600000    -15.99200000      4.70200000
H      6.74900000    -16.65000000      4.96600000
O     14.17700000     -0.57100000      6.89600000
H     14.24700000      0.18100000      6.30800000
H     14.84800000     -1.18000000      6.58600000
O     -4.86400000     10.35100000     -3.47000000
H     -4.54100000     10.36800000     -4.37000000
H     -4.68900000     11.23100000     -3.13600000
O    -12.48700000      9.82300000      3.19900000
H    -12.69200000     10.71700000      3.47400000
H    -11.82600000      9.92900000      2.51500000
O     -7.02400000     12.39200000     -9.30400000
H     -7.06800000     11.65800000     -9.91700000
H     -7.62800000     13.04000000     -9.66400000
O     -1.60000000    -13.39100000    -11.70900000
H     -2.42500000    -12.93100000    -11.55600000
H     -1.32000000    -13.67600000    -10.83900000
O     -0.52600000     -7.33200000     -4.91400000
H     -1.04400000     -7.60200000     -5.67200000
H     -0.80600000     -7.91800000     -4.21100000
O      8.27300000     10.05700000      6.74100000
H      8.13700000      9.22100000      7.18600000
H      7.98500000      9.90000000      5.84200000
O     -1.85000000      6.44500000     11.74600000
H     -0.98100000      6.28900000     11.37800000
H     -2.31600000      6.93100000     11.06500000
O      7.88600000     -1.14300000      6.75600000
H      7.80200000     -1.88400000      7.35600000
H      7.21600000     -0.52300000      7.04500000
O      2.48500000     12.58400000    -12.73100000
H      2.45400000     13.49000000    -13.03700000
H      3.37700000     12.47200000    -12.40400000
O    -14.76900000     -2.54300000      7.69600000
H    -15.11000000     -3.43700000      7.68200000
H    -14.24600000     -2.47400000      6.89700000
O      2.10900000      6.48800000    -14.33000000
H      2.44200000      7.25800000    -14.79100000
H      2.79400000      5.82900000    -14.43800000
O     18.64600000      1.76100000     -1.51900000
H     18.86800000      1.07700000     -2.15100000
H     17.73000000      1.59300000     -1.29700000
O     14.52600000      1.73600000      5.01400000
H     14.94900000      2.00500000      4.19800000
H     15.12500000      2.02800000      5.70100000
O      8.20500000     -6.47900000      5.56100000
H      8.92500000     -5.89500000      5.32300000
H      7.73100000     -6.00800000      6.24600000
O     -5.12700000      5.20000000     -5.06600000
H     -5.26900000      6.11500000     -5.30900000
H     -4.24000000      5.00600000     -5.37200000
O     -7.18300000      0.66300000     -9.73200000
H     -6.54600000      1.07000000     -9.14500000
H     -6.69300000      0.49000000    -10.53500000
O     -2.61600000      3.61700000    -14.43400000
H     -2.67900000      3.74500000    -13.48800000
H     -2.65700000      2.66800000    -14.55000000
O    -16.12100000     -6.62500000     -6.01000000
H    -15.17700000     -6.65800000     -6.16600000
H    -16.50600000     -7.03500000     -6.78400000
O      0.78900000    -15.27600000     -2.29500000
H     -0.16100000    -15.30000000     -2.18400000
H      0.93000000    -15.53300000     -3.20700000
O     13.58500000      4.23400000     -1.57100000
H     13.96500000      4.17200000     -2.44800000
H     14.08000000      4.93500000     -1.14600000
O     -2.70000000     -1.93400000     -3.08200000
H     -1.94700000     -2.48000000     -3.31000000
H     -3.41600000     -2.55500000     -2.95200000
O      6.13800000      1.76700000     11.23800000
H      6.57100000      1.05800000     10.76300000
H      5.85800000      2.37600000     10.55400000
O      4.64300000     13.32000000      3.79400000
H      4.01300000     13.85300000      4.27900000
H      4.87600000     13.85600000      3.03500000
O     -1.90900000    -10.94000000    -10.25700000
H     -1.39400000    -11.25600000    -10.99900000
H     -2.81800000    -11.09600000    -10.51300000
O     11.28600000      3.21000000    -11.52800000
H     11.41600000      3.62200000    -12.38200000
H     10.45900000      2.73600000    -11.61500000
O      2.15400000     -4.25200000      0.65400000
H      1.46100000     -4.42900000      0.01800000
H      1.75800000     -3.64200000      1.27600000
O     -5.45800000    -15.19500000     -5.44000000
H     -5.39600000    -15.24400000     -4.48600000
H     -4.59000000    -14.90700000     -5.72200000
O    -10.11500000     -1.63800000    -10.91900000
H     -9.93500000     -1.34000000    -10.02700000
H    -10.01400000     -0.85400000    -11.45900000
O     10.10500000     -4.03400000      6.71100000
H     11.00600000     -3.77500000      6.51900000
H      9.69200000     -4.11800000      5.85100000
O     -8.04600000     15.47600000     -1.25900000
H     -8.09600000     15.77800000     -2.16600000
H     -7.69500000     14.58800000     -1.32100000
O    -14.25300000     -2.96600000     -5.12400000
H    -14.08900000     -3.09100000     -6.05900000
H    -14.38300000     -3.85000000     -4.78300000
O      1.27000000    -16.31100000      0.29700000
H      1.19600000    -16.26100000     -0.65600000
H      0.43700000    -16.68600000      0.58200000
O     -2.16800000     -4.20800000      9.72600000
H     -2.04400000     -5.13900000      9.91100000
H     -1.38600000     -3.95600000      9.23500000
O     -1.66300000      6.72100000    -11.72300000
H     -1.13300000      7.50300000    -11.56900000
H     -1.24900000      6.04200000    -11.18900000
O     -3.80500000     -6.96300000     -4.60400000
H     -3.29500000     -6.34200000     -5.12300000
H     -4.37600000     -7.39500000     -5.24000000
O      0.13800000      8.85800000     -0.88000000
H      0.26700000      9.06100000      0.04600000
H     -0.75200000      9.15400000     -1.06900000
O     -9.10500000     -6.86000000     -5.68900000
H     -8.53400000     -7.48600000     -5.24400000
H     -9.77600000     -7.40200000     -6.10400000
O     -5.41900000      0.53000000      6.66500000
H     -5.18200000      0.50200000      5.73800000
H     -4.58000000      0.54900000      7.12600000
O      5.53900000    -10.28300000     -9.36000000
H      5.00900000     -9.70500000     -9.91000000
H      5.09800000    -10.27700000     -8.51100000
O     -8.69100000      5.52600000      3.51200000
H     -8.99800000      5.06400000      4.29200000
H     -8.17800000      6.25800000      3.85400000
O     -8.90600000      1.80200000     -7.19700000
H     -9.48400000      1.98900000     -7.93700000
H     -8.20100000      2.44500000     -7.27500000
O     -9.30200000      8.83800000     -2.49100000
H     -9.00900000      9.12200000     -3.35700000
H     -8.84000000      8.01300000     -2.34000000
O      4.94400000     14.54700000     -4.55900000
H      5.26000000     15.07400000     -5.29400000
H      5.41800000     14.88700000     -3.80000000
O    -11.16300000     -9.69200000     -9.05900000
H    -10.86100000    -10.35400000     -9.68200000
H    -12.06000000     -9.49900000     -9.33200000
O      1.62300000    -10.54000000      3.28200000
H      2.22800000     -9.88600000      2.93300000
H      1.97400000    -11.37800000      2.98000000
O     -6.91000000      6.21500000      9.08400000
H     -7.10100000      6.91500000      9.70900000
H     -7.59300000      5.56300000      9.23900000
O     15.00100000     -2.03900000      0.85000000
H     14.53800000     -2.00100000      1.68700000
H     14.31300000     -2.18500000      0.20100000
O     -5.92700000     -1.81000000     11.12900000
H     -6.22600000     -0.94800000     10.83900000
H     -6.71400000     -2.35500000     11.10900000
O     -4.88200000      6.69000000    -14.75200000
H     -5.56400000      6.21900000    -14.27400000
H     -4.38000000      7.14000000    -14.07200000
O     -1.52900000    -10.37700000      3.56400000
H     -1.46500000    -10.16900000      2.63200000
H     -0.62200000    -10.39500000      3.86800000
O     11.32400000      9.50200000      4.60900000
H     11.08000000      8.59500000      4.79400000
H     10.57600000      9.85800000      4.13000000
O      6.45900000    -10.11200000      2.58400000
H      7.10300000    -10.37500000      3.24200000
H      5.96200000    -10.91000000      2.40300000
O      6.83100000     12.47900000      0.28900000
H      6.27900000     11.78300000      0.64300000
H      7.66800000     12.05100000      0.10800000
O     -3.41800000      9.55700000     11.89800000
H     -3.12300000      9.00700000     11.17200000
H     -2.86200000     10.33500000     11.85100000
O      6.68400000    -13.36300000      1.44700000
H      6.66300000    -13.46900000      2.39800000
H      7.52600000    -13.73200000      1.18300000
O    -13.65500000     -4.49100000     11.85600000
H    -12.80100000     -4.14700000     11.59400000
H    -13.97700000     -3.86200000     12.50200000
O    -17.77400000     -4.24800000      4.27300000
H    -16.89800000     -4.62100000      4.37000000
H    -18.07800000     -4.56700000      3.42400000
O      6.32000000      9.89200000     14.78100000
H      6.06500000      9.41600000     13.99100000
H      5.82500000     10.71000000     14.73900000
O     -0.44500000    -14.36700000     -9.54300000
H      0.40500000    -13.94900000     -9.40400000
H     -0.77100000    -14.54500000     -8.66000000
O      1.48000000      8.15800000      8.40700000
H      2.39800000      8.29400000      8.17200000
H      1.02000000      8.90000000      8.01400000
O     -2.88800000      6.82300000      4.98300000
H     -3.53500000      6.92500000      5.68100000
H     -3.32000000      6.26800000      4.33500000
O     10.66400000    -11.95400000      3.48200000
H     11.26300000    -11.22200000      3.63100000
H      9.79200000    -11.57000000      3.57200000
O     14.32500000     -6.48400000      8.80800000
H     13.57600000     -6.97200000      8.46600000
H     15.02700000     -6.65000000      8.17900000
O     -2.73800000     -9.14100000    -14.48500000
H     -3.56600000     -9.31000000    -14.03400000
H     -2.58200000     -9.93100000    -15.00300000
O      6.19200000     -3.33800000     -4.28300000
H      6.57200000     -3.79800000     -5.03100000
H      5.30200000     -3.68300000     -4.21700000
O      8.07800000      8.73500000     11.64700000
H      8.95200000      9.10500000     11.76900000
H      8.19300000      7.79600000     11.79200000
O     11.33700000     -6.74000000     -1.69700000
H     10.53800000     -6.22700000     -1.57700000
H     11.27400000     -7.43900000     -1.04500000
O     11.83200000      6.45100000      2.15800000
H     11.51700000      5.80300000      1.52700000
H     11.63500000      7.29500000      1.75300000
O     11.68400000      6.54600000     -7.82100000
H     11.11700000      7.15200000     -8.29900000
H     11.80800000      6.95900000     -6.96600000
O     -8.58800000     -0.27900000      4.30600000
H     -7.79100000     -0.81000000      4.29900000
H     -8.36600000      0.49200000      3.78400000
O      1.54500000    -14.25300000      8.43700000
H      1.09400000    -13.58700000      7.91900000
H      1.85800000    -13.78300000      9.21100000
O      4.15300000      8.53500000      8.17500000
H      4.53800000      9.30800000      8.58800000
H      4.88100000      8.12400000      7.71000000
O     10.54700000      4.27600000     -2.53300000
H      9.63900000      4.03700000     -2.34800000
H     10.80500000      3.70000000     -3.25300000
O     -8.52400000     -3.90500000    -10.41900000
H     -9.04000000     -3.14200000    -10.67800000
H     -8.58900000     -3.92600000     -9.46400000
O      7.52200000     11.66500000     -7.32300000
H      6.94500000     11.55600000     -6.56700000
H      8.32500000     11.20300000     -7.08000000
O    -12.94300000     -2.53600000    -10.79500000
H    -11.98600000     -2.52500000    -10.82500000
H    -13.16600000     -3.45500000    -10.64700000
O     -0.52100000     -0.97400000     14.40100000
H     -0.75900000     -1.48000000     13.62500000
H     -1.04800000     -0.17700000     14.33900000
O    -11.07300000    -11.64400000      7.12900000
H    -11.39400000    -11.23000000      6.32800000
H    -11.33600000    -11.04700000      7.82900000
O      5.66100000     10.27600000      1.53500000
H      5.37900000     10.39100000      2.44200000
H      5.16500000      9.51900000      1.22400000
O     -3.63300000      0.90900000    -13.65200000
H     -4.09700000      0.25200000    -14.17200000
H     -2.82500000      0.47300000    -13.38200000
O     -9.60300000     -1.93000000     12.88200000
H     -9.27900000     -1.06700000     13.14100000
H     -9.76000000     -2.38400000     13.70900000
O    -10.52800000     -2.32400000      0.67600000
H     -9.91900000     -3.06200000      0.65700000
H    -10.33000000     -1.87100000      1.49500000
O      9.69100000      0.31900000     12.36000000
H      9.07900000      0.44600000     11.63500000
H      9.14600000     -0.00100000     13.07900000
O     10.54100000      6.80400000     -1.62300000
H     10.89900000      5.91900000     -1.69500000
H      9.59500000      6.68700000     -1.71100000
O     -2.25200000     -3.73000000    -14.00500000
H     -2.35700000     -3.40200000    -13.11200000
H     -1.73100000     -4.52700000    -13.90700000
O     -7.60100000      4.13200000     -4.88900000
H     -7.86600000      3.91800000     -5.78300000
H     -6.79100000      4.63100000     -4.99200000
O      2.37800000     -4.54100000     -8.55100000
H      3.28900000     -4.82900000     -8.49800000
H      1.87800000     -5.25800000     -8.16100000
O      3.22600000     -1.96500000     16.60700000
H      3.06400000     -2.60900000     17.29600000
H      2.98000000     -1.12700000     17.00000000
O     15.56200000     -6.47000000      1.61200000
H     14.66800000     -6.43300000      1.27100000
H     15.82100000     -7.38500000      1.50500000
O      3.06400000      8.88500000    -12.59400000
H      3.39900000      8.33700000    -13.30300000
H      2.52300000      9.54200000    -13.03400000
O     -3.22000000    -10.90400000     -1.35300000
H     -2.49900000    -10.90000000     -1.98200000
H     -3.92500000    -10.42900000     -1.79400000
O     10.50800000     -0.86600000     -7.74600000
H      9.56000000     -0.75700000     -7.81300000
H     10.86400000     -0.00000000     -7.94600000
O      5.32100000      8.84000000     12.26800000
H      5.11000000      7.93700000     12.50400000
H      6.08400000      8.76500000     11.69400000
O     15.58600000     -0.72600000     -3.44100000
H     15.65200000     -1.56000000     -2.97600000
H     15.58100000     -0.96800000     -4.36700000
O     13.06100000     -5.33400000      5.61400000
H     12.88600000     -4.73800000      6.34300000
H     13.74100000     -4.89500000      5.10400000
O     -0.61000000      7.33400000     16.76000000
H     -0.96100000      7.33100000     15.86900000
H     -0.15900000      8.17400000     16.83700000
O    -13.89600000      3.78800000      7.58000000
H    -13.48500000      2.92600000      7.51800000
H    -13.89600000      3.98600000      8.51700000
O     -6.69500000      3.00200000     16.33600000
H     -7.20600000      3.81100000     16.35700000
H     -6.80200000      2.67500000     15.44200000
O     -0.18500000      6.09800000     -1.31000000
H     -0.03400000      7.02800000     -1.14700000
H      0.68900000      5.70800000     -1.30700000
O      7.08800000     10.87600000     10.42800000
H      7.70300000     11.54500000     10.73000000
H      7.45500000     10.05200000     10.74800000
O      4.67700000      1.70400000      0.23900000
H      4.25500000      1.88300000      1.07900000
H      5.50600000      2.18000000      0.28100000
O     -4.52800000    -14.24700000     -3.01100000
H     -4.77400000    -13.32500000     -3.08600000
H     -4.81300000    -14.50000000     -2.13300000
O      8.20800000     -4.68600000     -0.69800000
H      7.43700000     -4.12200000     -0.75200000
H      7.97700000     -5.34700000     -0.04600000
O     -0.38100000     15.96600000      8.04700000
H     -0.48700000     15.44600000      7.25100000
H     -0.52700000     15.34500000      8.76000000
O      7.68300000     -1.71900000    -11.15400000
H      7.90100000     -2.48400000    -11.68600000
H      7.02900000     -1.24700000    -11.66900000
O     -7.87900000     -2.41200000     -5.94800000
H     -8.27300000     -2.57500000     -5.09100000
H     -7.00600000     -2.07100000     -5.74900000
O      1.61700000     17.64700000      1.33900000
H      1.09600000     18.45100000      1.33700000
H      2.45400000     17.90300000      0.95300000
O     -4.68600000    -17.24300000     -2.73700000
H     -4.32400000    -16.50300000     -2.25000000
H     -4.82400000    -17.92000000     -2.07500000
O    -13.40200000     -8.23200000      5.23500000
H    -14.30200000     -7.90400000      5.21700000
H    -13.19500000     -8.41400000      4.31800000
O      3.23600000      5.95100000    -11.18100000
H      3.18000000      6.23900000    -10.27000000
H      3.20900000      6.76000000    -11.69100000
O      6.95300000    -10.22500000     12.34200000
H      5.99900000    -10.23000000     12.42100000
H      7.13000000    -10.74900000     11.56100000
O      9.69000000      0.58300000      8.04500000
H      9.08700000     -0.09900000      7.74900000
H     10.16900000      0.18100000      8.77000000
O     -2.80500000      3.38800000     15.91600000
H     -2.51800000      2.62000000     16.40900000
H     -2.86100000      4.08600000     16.56900000
O      0.42800000     -2.00900000    -17.52800000
H      0.58900000     -2.95000000    -17.60400000
H     -0.30700000     -1.94100000    -16.91700000
O      1.50600000      3.71900000    -12.57000000
H      0.88900000      3.31200000    -11.96200000
H      1.63000000      4.60500000    -12.22800000
O     11.65400000      2.61900000     -4.81900000
H     12.17700000      3.31300000     -5.22100000
H     12.08700000      1.80800000     -5.08700000
O      1.26500000    -11.09100000     12.91900000
H      0.99000000    -10.74800000     12.06900000
H      2.21900000    -11.14700000     12.85700000
O      8.60500000     -9.03900000      6.91400000
H      8.66600000     -8.36800000      6.23500000
H      7.66700000     -9.21100000      6.99800000
O      2.01100000    -13.49000000     -8.53100000
H      2.78400000    -13.51200000     -7.96600000
H      2.35700000    -13.61600000     -9.41400000
O      8.34400000     -4.60500000     11.42300000
H      9.21100000     -4.20700000     11.50300000
H      7.88500000     -4.34100000     12.22000000
O      0.86100000     12.40600000     12.28000000
H      0.24000000     11.68100000     12.34700000
H      1.63300000     12.02200000     11.86500000
O     -7.10200000     -9.60700000     -3.46500000
H     -7.86100000     -9.13500000     -3.12500000
H     -6.97700000    -10.33200000     -2.85400000
O     -4.07500000     -8.69500000     -7.96000000
H     -4.35400000     -8.59500000     -8.87000000
H     -4.77800000     -9.19700000     -7.54700000
O      7.41200000     -1.54000000     -2.43300000
H      7.22900000     -2.35600000     -2.89800000
H      7.83300000     -0.98100000     -3.08600000
O      5.87600000    -15.38700000      8.12800000
H      5.15200000    -15.98000000      8.33000000
H      5.63500000    -14.56200000      8.54900000
O      6.32000000     -4.21100000     -9.64300000
H      5.85500000     -3.40500000     -9.41600000
H      7.19000000     -3.91700000     -9.91300000
O     -1.05200000     -3.45900000     -7.44500000
H     -1.78500000     -4.00800000     -7.16900000
H     -1.05300000     -3.52100000     -8.40000000
O     11.52800000     -3.40900000     -2.54300000
H     12.25500000     -3.22200000     -3.13700000
H     11.12000000     -4.19600000     -2.90400000
O     -6.24500000    -14.48600000      3.17900000
H     -6.53700000    -15.39500000      3.24700000
H     -6.21200000    -14.31600000      2.23700000
O     -1.15900000      3.35100000     -3.58300000
H     -1.43500000      2.43900000     -3.68100000
H     -1.50700000      3.61600000     -2.73100000
O      4.70800000    -16.03000000      2.65700000
H      5.02900000    -16.25800000      3.53000000
H      5.13700000    -15.19900000      2.45300000
O     -1.86700000      7.62800000     14.34100000
H     -2.79700000      7.82500000     14.44900000
H     -1.78100000      7.36700000     13.42400000
O     -0.73000000     -6.74500000     14.55100000
H     -0.55000000     -7.17500000     15.38700000
H      0.13100000     -6.63300000     14.14900000
O      7.85500000      5.59300000     -6.05700000
H      8.58200000      6.07200000     -6.45400000
H      8.19700000      4.71000000     -5.91900000
O      7.94200000     14.77100000      4.32700000
H      8.31700000     15.41700000      4.92500000
H      8.18500000     15.08100000      3.45500000
O      6.50300000      4.76100000      2.66700000
H      7.10800000      4.56400000      3.38200000
H      6.48100000      5.71700000      2.62900000
O     -0.34700000     10.81100000     -8.62800000
H      0.09900000     10.67000000     -9.46400000
H     -0.72600000     11.68700000     -8.70400000
O      4.90900000     -3.95600000      0.38900000
H      3.96700000     -3.99500000      0.55500000
H      5.07700000     -3.03600000      0.18100000
O      6.78000000    -11.81800000     -6.82900000
H      6.84100000    -11.23200000     -7.58300000
H      6.25000000    -11.33700000     -6.19400000
O    -14.01900000      8.96400000      7.11200000
H    -13.28300000      8.75900000      6.53600000
H    -13.97100000      8.30500000      7.80500000
O     11.56000000      1.47100000     -8.24700000
H     11.41600000      1.89000000     -9.09600000
H     12.36300000      1.87200000     -7.91500000
O    -10.39900000     -3.76700000     -3.43200000
H     -9.60500000     -3.38600000     -3.05700000
H    -10.85000000     -3.02800000     -3.84000000
O     -6.20900000    -14.46200000      5.93000000
H     -6.26000000    -14.44900000      4.97400000
H     -7.09800000    -14.25400000      6.21900000
O     -5.02700000      2.89100000    -15.32700000
H     -4.33800000      3.33900000    -14.83600000
H     -5.37800000      2.24600000    -14.71300000
O      2.30900000      6.81100000     -4.62500000
H      1.94900000      5.92500000     -4.58300000
H      3.13500000      6.75700000     -4.14400000
O     -0.54700000    -15.43900000     -6.84600000
H     -0.13700000    -15.67600000     -6.01300000
H     -0.10800000    -15.99000000     -7.49400000
O     -7.36900000     11.27800000     -4.33400000
H     -7.45600000     11.02300000     -5.25300000
H     -6.65000000     10.73900000     -4.00400000
O    -10.16900000     -8.41800000      1.87300000
H     -9.24400000     -8.41700000      2.12000000
H    -10.57900000     -7.79800000      2.47600000
O     -8.29900000     -9.03400000      7.11800000
H     -8.05300000     -9.32500000      6.24000000
H     -8.03300000     -9.75300000      7.69100000
O     -0.55600000      0.58700000     11.15600000
H     -1.01000000      0.02800000     11.78600000
H     -0.51300000      1.44300000     11.58200000
O     -1.42000000     -0.09800000    -12.28500000
H     -0.56200000      0.32500000    -12.33100000
H     -1.23500000     -0.98200000    -11.97000000
O      9.40700000      5.53100000    -11.03400000
H     10.14800000      4.96800000    -11.25800000
H      8.98900000      5.72200000    -11.87400000
O      2.97400000    -11.50100000     -3.72300000
H      2.87400000    -11.03800000     -2.89100000
H      3.68100000    -12.12700000     -3.56500000
O      3.32600000     -8.48900000      2.49200000
H      4.23800000     -8.76700000      2.40500000
H      3.37100000     -7.67300000      2.99000000
O     15.87800000      4.49400000      8.01800000
H     14.95000000      4.26000000      8.06100000
H     16.33100000      3.65700000      7.91400000
O    -13.27300000     -7.84300000      2.46900000
H    -13.91600000     -7.13800000      2.54400000
H    -12.61900000     -7.50500000      1.85600000
O     -8.14400000      0.94800000     -4.14000000
H     -7.89300000      1.86000000     -4.28400000
H     -8.91000000      0.81900000     -4.70000000
O    -15.46200000      3.29700000     -1.26300000
H    -15.22800000      4.13800000     -0.87000000
H    -16.32500000      3.44500000     -1.64900000
O     11.64000000     -0.22500000     10.19600000
H     11.06700000     -0.27900000     10.96200000
H     11.74900000     -1.13300000      9.91400000
O     14.49100000     -8.01800000     -8.78400000
H     13.78500000     -7.72400000     -8.20800000
H     14.05100000     -8.26000000     -9.59800000
O     -5.88200000     10.13800000     -0.72400000
H     -6.26300000      9.30300000     -0.45200000
H     -5.21700000      9.89900000     -1.37000000
O      4.59000000    -10.38600000    -13.85700000
H      4.03400000     -9.60800000    -13.85800000
H      5.46600000    -10.05500000    -13.65700000
O      8.32700000     -0.40700000     14.60100000
H      8.63300000     -1.30400000     14.73900000
H      8.14800000     -0.07700000     15.48200000
O      0.54500000     -4.22900000     -1.56100000
H     -0.34600000     -4.20800000     -1.21100000
H      0.58000000     -3.49200000     -2.17100000
O     12.36500000     -2.45100000      6.17500000
H     11.68100000     -2.04900000      5.64000000
H     12.96000000     -1.73100000      6.38400000
O     13.53100000     -7.30400000      3.48700000
H     14.41600000     -7.03700000      3.24000000
H     13.24600000     -6.63800000      4.11300000
O     -7.82400000      6.63300000     12.18000000
H     -8.15500000      7.11500000     12.93700000
H     -6.91100000      6.90800000     12.10100000
O     -2.58600000      4.07100000     -5.93300000
H     -2.60800000      3.18600000     -6.29600000
H     -2.17300000      3.96800000     -5.07500000
O    -15.50700000      7.59700000     -7.30700000
H    -15.22700000      8.15900000     -8.02900000
H    -14.95600000      6.81800000     -7.38200000
O     -0.01500000     10.42100000      6.82900000
H     -0.74400000      9.92400000      6.45700000
H      0.75800000     10.09300000      6.36800000
O    -11.68300000     13.49800000      1.89100000
H    -11.24200000     13.84800000      1.11700000
H    -11.28500000     12.63800000      2.02500000
O     -1.08900000     -1.41400000    -15.25900000
H     -1.71100000     -2.09800000    -15.00900000
H     -0.88700000     -0.96300000    -14.44000000
O     14.54900000      7.54800000      1.36800000
H     15.25500000      7.31300000      1.97100000
H     13.75600000      7.51400000      1.90300000
O     11.05900000     -3.70300000     11.38700000
H     11.46000000     -4.57200000     11.38400000
H     11.51900000     -3.22400000     10.69700000
O      0.62400000      4.41400000     16.16000000
H      0.87100000      3.51700000     15.93700000
H      0.05800000      4.69300000     15.44000000
O     -1.04600000     -5.90000000      1.96100000
H     -1.06200000     -5.20200000      1.30700000
H     -0.89100000     -6.69800000      1.45700000
O     -6.52800000      4.29200000      5.41300000
H     -6.72800000      5.12100000      5.84700000
H     -7.36500000      3.82900000      5.38200000
O    -11.80200000      5.20700000     11.45800000
H    -11.99600000      6.08900000     11.77700000
H    -12.64900000      4.86500000     11.17200000
O     -7.56500000     -8.06400000    -12.12200000
H     -8.17400000     -7.84400000    -11.41800000
H     -7.43600000     -7.24000000    -12.59300000
O     -3.25800000     -0.62600000     15.60100000
H     -3.79400000     -0.47900000     16.38100000
H     -3.02600000     -1.55400000     15.64200000
O     -7.51400000     -5.24900000     -1.91000000
H     -7.14700000     -5.45400000     -2.77000000
H     -7.65400000     -4.30200000     -1.92800000
O     -5.38400000      6.86600000     -2.26800000
H     -5.92000000      6.41400000     -2.92000000
H     -4.49800000      6.53400000     -2.41400000
O      6.20900000      4.98600000      6.36100000
H      5.40700000      4.58700000      6.02300000
H      6.71800000      4.25000000      6.70000000
O     -3.70300000     17.18000000      4.44500000
H     -4.00200000     18.07900000      4.58100000
H     -4.34900000     16.64100000      4.90100000
O      0.97300000     -4.08000000    -14.15400000
H      0.86600000     -3.94400000    -13.21300000
H      1.32500000     -3.25100000    -14.47800000
O      0.09500000     -9.50900000     -8.53200000
H      0.22000000    -10.15200000     -7.83500000
H     -0.35000000     -9.99300000     -9.22800000
O      0.72900000     -5.67000000     -6.53300000
H      0.31500000     -4.80900000     -6.48500000
H      0.32300000     -6.17100000     -5.82700000
O     11.37400000     -2.21500000     13.84200000
H     11.25500000     -2.52000000     12.94300000
H     12.21200000     -1.75200000     13.82800000
O     -2.25300000     -9.77700000      0.90500000
H     -2.55900000    -10.16600000      0.08600000
H     -2.67000000     -8.91500000      0.93100000
O      1.39100000     -6.11600000     12.59100000
H      1.50300000     -5.55500000     13.35800000
H      0.74800000     -5.65700000     12.05000000
O     -6.64200000    -11.17000000      2.49900000
H     -6.98000000    -10.44400000      1.97600000
H     -7.19400000    -11.91500000      2.26000000
O     -8.65500000      9.59100000      0.46300000
H     -7.87500000      9.20700000      0.86400000
H     -8.46300000      9.59800000     -0.47500000
O     -8.66200000      9.09500000      9.56900000
H     -7.75100000      9.10000000      9.86500000
H     -8.60400000      9.01700000      8.61700000
O      4.14100000    -10.38300000     -7.02700000
H      4.37700000    -10.13600000     -6.13300000
H      3.19400000    -10.24800000     -7.07100000
O     -4.57400000     -3.14400000    -15.64000000
H     -3.87400000     -3.68300000    -15.27100000
H     -5.25100000     -3.77100000    -15.89400000
O      4.79200000    -13.54500000     -3.85800000
H      5.74000000    -13.44300000     -3.94600000
H      4.68500000    -14.22600000     -3.19500000
O     14.57400000      0.40600000     10.33600000
H     13.63900000      0.43100000     10.53900000
H     14.76000000      1.26500000      9.95800000
O    -12.13800000      4.79100000     -4.19200000
H    -12.56000000      5.14700000     -3.41000000
H    -12.63800000      4.00000000     -4.39500000
O      3.09600000      6.78000000     -8.54700000
H      3.38000000      7.67100000     -8.34400000
H      3.65600000      6.22200000     -8.00800000
O     10.22500000     -6.81700000     11.24400000
H     10.22700000     -6.60400000     10.31100000
H      9.40900000     -6.43900000     11.57400000
O     -3.13200000    -16.73900000      2.73200000
H     -3.41500000    -16.65400000      3.64200000
H     -2.99400000    -15.83800000      2.43900000
O     12.83200000      6.21100000      9.63500000
H     12.83900000      5.68700000      8.83400000
H     13.75700000      6.32000000      9.85700000
O      7.40800000      3.28800000     13.14100000
H      6.77300000      2.79100000     12.62500000
H      6.93400000      4.07500000     13.41100000
O      8.59100000    -13.10700000     -1.70700000
H      9.54800000    -13.10000000     -1.74600000
H      8.33800000    -13.89900000     -2.18000000
O     12.53000000      3.49300000     13.23200000
H     11.94500000      3.19400000     12.53600000
H     12.43100000      4.44500000     13.23600000
O      6.10100000    -13.47900000      4.00700000
H      6.44500000    -14.28400000      4.39400000
H      5.20200000    -13.42400000      4.32900000
O      5.05500000     -4.43600000     12.49700000
H      4.56800000     -4.08300000     13.24200000
H      4.73800000     -5.33500000     12.40800000
O    -11.58700000     -6.57900000     -0.17900000
H    -11.45900000     -6.79400000     -1.10200000
H    -10.83200000     -6.03400000      0.04600000
O     -5.56800000     -1.10700000    -14.24600000
H     -6.43200000     -1.51900000    -14.25800000
H     -4.98100000     -1.77100000    -14.60500000
O     -1.37600000     -6.58900000    -14.52200000
H     -0.72900000     -7.13800000    -14.96400000
H     -2.15900000     -7.13700000    -14.46700000
O     -0.42700000     -0.60100000     -6.59000000
H     -0.29200000     -1.12100000     -5.79800000
H     -0.08700000     -1.14800000     -7.29800000
O     11.61300000    -12.58500000     -2.23200000
H     12.09000000    -11.77100000     -2.07300000
H     11.69700000    -13.07600000     -1.41400000
O    -16.24700000     -1.03300000     -4.35700000
H    -15.46800000     -1.57200000     -4.49100000
H    -16.42800000     -1.10100000     -3.41900000
O     12.64000000    -10.44000000      1.31500000
H     12.88200000    -10.29700000      2.23000000
H     12.52800000    -11.38800000      1.24200000
O      3.88800000     -5.53400000      7.43400000
H      4.17600000     -4.62500000      7.52200000
H      3.17000000     -5.49700000      6.80200000
O     13.76800000     -5.53400000     -2.18800000
H     12.89400000     -5.88500000     -2.01700000
H     14.34700000     -6.29400000     -2.12700000
O      1.28400000     -2.51700000     11.01900000
H      1.64400000     -3.40300000     11.04200000
H      2.05200000     -1.94600000     10.99600000
O      0.65300000     -3.09900000      2.74500000
H      0.44700000     -2.33700000      3.28500000
H      0.00800000     -3.75800000      3.00400000
O     15.23600000      3.73800000     -3.85800000
H     15.13700000      3.51200000     -4.78300000
H     16.04600000      4.24700000     -3.82100000
O      6.16000000      2.09900000      5.70200000
H      5.70500000      1.48300000      5.12700000
H      6.77900000      2.55000000      5.12800000
O      5.68200000     15.72300000      0.05000000
H      5.55400000     15.64000000      0.99500000
H      5.37800000     16.60700000     -0.15600000
O    -14.14600000     -3.49800000      2.95400000
H    -14.30900000     -4.39100000      2.65100000
H    -13.57300000     -3.60300000      3.71400000
O     -4.97400000      4.05300000     13.01600000
H     -4.55900000      3.22900000     13.27100000
H     -4.72200000      4.17400000     12.10000000
O      1.53300000     -7.46400000     -9.54500000
H      0.93000000     -8.03800000     -9.07300000
H      0.99300000     -7.05500000    -10.22200000
O      0.53600000     14.84400000     10.67100000
H      1.15900000     15.49000000     11.00600000
H      0.81400000     14.01700000     11.06400000
O      2.00700000    -15.35400000     -4.95600000
H      2.95100000    -15.29700000     -5.10600000
H      1.83600000    -16.29200000     -4.86300000
O      6.77000000      3.30400000      0.41500000
H      6.72000000      3.78800000      1.23900000
H      7.70600000      3.25000000      0.22400000
O      1.45100000      4.19300000     -4.49300000
H      0.58300000      4.13700000     -4.09500000
H      1.40400000      3.61100000     -5.25200000
O     -4.27300000    -12.37700000      4.89800000
H     -4.77100000    -13.10700000      5.26700000
H     -4.05900000    -12.65900000      4.00900000
O    -11.37100000     11.73900000     -8.97700000
H    -10.66800000     11.59800000     -8.34200000
H    -11.37500000     10.94400000     -9.51000000
O     -6.62100000     10.77900000     -6.99200000
H     -6.76400000     11.28600000     -7.79200000
H     -5.68000000     10.84900000     -6.83000000
O     -6.46700000     -4.78400000    -15.97400000
H     -6.47200000     -5.54200000    -16.55800000
H     -7.09000000     -4.17400000    -16.36800000
O     -4.94900000      7.17300000     12.57900000
H     -5.07100000      6.65700000     13.37600000
H     -4.66600000      8.03200000     12.89100000
O      1.09400000    -16.32300000      4.21400000
H      1.98400000    -15.97100000      4.23500000
H      0.59200000    -15.67500000      3.72000000
O     -0.18400000    -13.74000000      4.04400000
H     -1.00500000    -13.60200000      3.57000000
H      0.42700000    -13.11900000      3.64900000
O     14.55200000      6.67400000     -4.36400000
H     15.11300000      7.34100000     -4.76000000
H     14.00100000      7.15900000     -3.74900000
O     -3.83900000    -15.46700000      5.09800000
H     -3.16900000    -15.32400000      5.76700000
H     -4.66200000    -15.23900000      5.53000000
O      2.46300000    -12.24600000     10.32400000
H      2.40800000    -11.31300000     10.11900000
H      2.72800000    -12.27500000     11.24300000
O     -9.33700000      4.59400000      1.02800000
H     -9.24800000      4.99300000      1.89300000
H    -10.23800000      4.78400000      0.76800000
O    -15.27700000     -5.77000000      2.10900000
H    -15.97100000     -5.97800000      2.73500000
H    -15.54300000     -6.21200000      1.30200000
O      7.73000000    -11.45700000      4.59700000
H      7.61400000    -11.36200000      5.54200000
H      7.07100000    -12.10100000      4.33800000
O    -13.95200000     -0.91000000     -8.78500000
H    -14.34100000     -0.16400000     -9.24100000
H    -13.56300000     -1.44100000     -9.48100000
O      4.96200000      7.19100000     -3.49100000
H      5.41900000      7.82000000     -4.04800000
H      5.58600000      6.47400000     -3.37700000
O    -11.24500000      2.82300000      4.22800000
H    -11.63500000      2.69100000      5.09200000
H    -11.66300000      3.61700000      3.89500000
O     -6.52900000      3.31600000     -7.70300000
H     -5.67000000      2.93000000     -7.87000000
H     -6.55000000      4.10000000     -8.25100000
O      2.66800000      0.53000000     17.75700000
H      1.81400000      0.96100000     17.78900000
H      3.29300000      1.21900000     17.98300000
O     -1.46100000      8.89600000    -15.37700000
H     -1.45200000      7.95700000    -15.56000000
H     -0.63300000      9.06100000    -14.92600000
O     -7.32000000      2.60100000     13.63200000
H     -6.47400000      2.99500000     13.41900000
H     -7.93700000      3.33300000     13.60700000
O     11.65000000      0.45100000      2.54300000
H     11.42200000     -0.28900000      1.98200000
H     10.84600000      0.64200000      3.02700000
O     -1.26000000     -6.77400000      4.40500000
H     -1.89600000     -7.46700000      4.22900000
H     -1.15700000     -6.32400000      3.56600000
O     -5.40000000     -7.68300000     10.34200000
H     -5.41100000     -6.95300000     10.96200000
H     -4.82400000     -7.38900000      9.63600000
O      0.56500000      9.03000000     11.72400000
H     -0.08600000      8.69500000     11.10700000
H      1.15100000      9.56300000     11.18600000
O      5.43500000     -7.07400000     -1.28800000
H      4.61300000     -6.73000000     -0.94000000
H      5.94900000     -7.29700000     -0.51200000
O      9.01800000      2.01500000    -10.87400000
H      8.90500000      1.82800000     -9.94200000
H      8.13000000      1.99600000    -11.23100000
O      3.75000000     -8.64600000    -10.65800000
H      3.82800000     -8.61100000    -11.61200000
H      3.08500000     -7.99000000    -10.44800000
O     -0.39600000     12.46500000    -11.79600000
H      0.53900000     12.27400000    -11.87400000
H     -0.47600000     12.92900000    -10.96200000
O      5.37500000      1.23100000     -2.39800000
H      5.16800000      1.29000000     -1.46600000
H      4.90400000      1.96400000     -2.79500000
O     15.93000000     -3.54400000     -1.58700000
H     15.35700000     -4.29300000     -1.74800000
H     15.65000000     -3.20700000     -0.73600000
O     -3.08500000     -8.75100000      5.52700000
H     -2.73300000     -9.30500000      4.83000000
H     -3.80700000     -9.26000000      5.89600000
O      2.48000000      3.87400000      8.43300000
H      2.19500000      3.21100000      9.06200000
H      1.72300000      4.00200000      7.86200000
O    -10.22900000      1.50800000      0.40500000
H    -10.12200000      2.44800000      0.25800000
H     -9.47100000      1.11100000     -0.02300000
O    -10.54800000      0.48800000    -13.16900000
H    -10.06400000      1.22600000    -12.79800000
H    -11.46900000      0.71700000    -13.04200000
O    -13.23800000     -4.87900000     -9.73600000
H    -12.33500000     -5.18200000     -9.64600000
H    -13.77000000     -5.62600000     -9.46100000
O     -3.80200000     -7.67000000      1.55200000
H     -4.24900000     -7.02400000      2.10000000
H     -4.16900000     -7.53700000      0.67800000
O      4.13300000    -13.50400000     -0.20600000
H      4.91800000    -13.09900000      0.16100000
H      4.43900000    -14.33600000     -0.56700000
O      5.85500000     -1.15500000     -0.21400000
H      6.21800000     -1.30100000     -1.08800000
H      5.35800000     -0.34100000     -0.29500000
O      7.41900000     -2.93400000      8.71800000
H      7.99400000     -2.96500000      9.48300000
H      7.29800000     -3.85100000      8.47200000
O      6.32800000      4.76000000     -3.63400000
H      6.47400000      4.85200000     -4.57500000
H      5.55000000      4.20600000     -3.56500000
O     -6.76300000     -2.46200000    -11.82400000
H     -7.44800000     -2.00500000    -12.31200000
H     -7.23500000     -3.09600000    -11.28400000
O      1.35000000      5.38400000      4.04200000
H      1.88500000      6.06600000      3.63700000
H      1.97700000      4.83800000      4.51800000
O     -2.04700000     -4.51300000     -9.93700000
H     -2.82800000     -4.13600000    -10.34100000
H     -1.76300000     -5.19200000    -10.54900000
O      5.32500000     -1.04200000      5.07300000
H      4.80400000     -1.81200000      4.84700000
H      5.84100000     -1.31600000      5.83100000
O      9.18600000     -8.72500000    -10.99400000
H      8.81900000     -9.16500000    -10.22700000
H      8.50700000     -8.10600000    -11.26300000
O    -16.15200000      1.44200000     -5.23900000
H    -17.06300000      1.66500000     -5.43400000
H    -16.18400000      0.52900000     -4.95500000
O     -2.39400000      5.95500000    -15.72100000
H     -3.15200000      6.47400000    -15.45100000
H     -2.53700000      5.09700000    -15.32000000
O     -0.97400000      1.70500000     13.99900000
H     -0.09200000      1.90800000     14.31000000
H     -1.55300000      2.05400000     14.67700000
O      7.83200000     -1.42900000     -8.28600000
H      7.41000000     -2.17300000     -7.85800000
H      7.50200000     -1.45000000     -9.18500000
O      4.76800000    -12.18300000      6.20100000
H      4.66100000    -12.40200000      7.12600000
H      3.87400000    -12.07700000      5.87500000
O     -9.72900000      4.42200000    -10.83200000
H    -10.04200000      5.20100000    -10.37200000
H     -9.16800000      4.76500000    -11.52800000
O     -1.33700000     14.29900000     -2.34600000
H     -0.54100000     14.82600000     -2.41100000
H     -1.37800000     14.04000000     -1.42500000
O      7.89600000     10.25300000    -10.92200000
H      7.18600000     10.73600000    -10.49900000
H      8.53400000     10.10400000    -10.22400000
O     -4.22400000      7.04000000      7.52300000
H     -4.83400000      6.40700000      7.90300000
H     -4.74900000      7.82900000      7.39000000
O      5.88400000     -0.30100000     -4.50500000
H      6.02600000     -1.17000000     -4.12800000
H      5.69500000      0.25800000     -3.75100000
O      0.63300000     11.11300000      9.36700000
H      0.11400000     11.15300000      8.56400000
H      1.53400000     11.25300000      9.07700000
O     -4.67000000     12.70100000     -2.19400000
H     -5.57600000     13.00300000     -2.25800000
H     -4.43400000     12.84500000     -1.27700000
O     -1.89700000     -3.90900000      0.06800000
H     -1.48400000     -3.05100000     -0.02600000
H     -2.82000000     -3.71500000      0.23000000
O     -7.26900000     -8.12300000      2.71700000
H     -6.76800000     -7.64700000      2.05400000
H     -6.65200000     -8.25100000      3.43800000
O     -0.65600000    -13.65700000      0.21800000
H     -0.80800000    -13.25700000      1.07400000
H      0.29000000    -13.59000000      0.08700000
O     -9.78200000     11.47600000      4.30600000
H     -9.79100000     10.56300000      4.02000000
H    -10.70100000     11.68000000      4.48300000
O     -1.91100000    -11.88500000     -7.43800000
H     -1.89700000    -11.51100000     -8.31900000
H     -1.00400000    -11.82400000     -7.13700000
O     -4.82800000      5.77500000     15.42200000
H     -4.11600000      5.65200000     16.05000000
H     -4.67100000      5.11100000     14.75000000
O     -9.60800000     -0.86300000     -1.61600000
H    -10.38800000     -0.34900000     -1.82400000
H     -9.72400000     -1.11600000     -0.70000000
O     15.95000000      1.49200000     -1.80900000
H     15.95400000      0.64300000     -2.25100000
H     15.74800000      2.12100000     -2.50200000
O     -0.11800000      1.68600000    -14.83900000
H     -0.14800000      2.64200000    -14.82600000
H     -0.19000000      1.45600000    -15.76500000
O     -0.21400000      7.81800000     -8.03500000
H     -1.02600000      8.29300000     -8.21100000
H      0.28300000      7.88400000     -8.85000000
O      8.25300000     -9.73200000     -8.56500000
H      7.39200000     -9.35600000     -8.38000000
H      8.71600000     -9.69400000     -7.72800000
O     -7.53400000      6.85800000      5.97000000
H     -6.79900000      7.38400000      6.28500000
H     -8.29600000      7.21500000      6.42600000
O     12.00800000     -7.93800000    -10.68000000
H     12.26500000     -7.39700000     -9.93400000
H     11.13800000     -8.26400000    -10.45200000
O     -3.29800000     -5.67200000     14.83800000
H     -2.42000000     -6.04700000     14.90600000
H     -3.84200000     -6.23400000     15.38900000
O    -11.22600000     -3.33600000     11.04900000
H    -10.86700000     -2.74100000     11.70800000
H    -10.53100000     -3.97800000     10.90200000
O     -7.19200000     13.41300000      4.29300000
H     -7.65400000     13.98500000      3.68000000
H     -7.86000000     12.79600000      4.59400000
O     10.25100000      0.90600000     -0.74500000
H     10.19900000     -0.05000000     -0.76000000
H     11.04700000      1.11100000     -1.23600000
O     -6.42500000     15.12300000     -3.79100000
H     -6.06500000     15.91800000     -3.39700000
H     -5.70500000     14.76800000     -4.31300000
O     -4.00600000     -4.40000000     -3.49200000
H     -3.52900000     -5.22900000     -3.51800000
H     -4.89400000     -4.62500000     -3.77000000
O    -12.42600000    -10.55700000     -2.47300000
H    -11.83300000    -10.95600000     -3.11000000
H    -11.98000000    -10.66200000     -1.63200000
O     -1.23000000    -13.64600000     10.54000000
H     -1.68600000    -13.90700000      9.74000000
H     -1.32500000    -12.69400000     10.57000000
O     13.93200000      2.40300000     -7.35600000
H     14.78600000      2.65100000     -7.70900000
H     13.73700000      3.07700000     -6.70500000
O      9.62400000     10.36500000      2.44400000
H      9.77400000     11.07800000      1.82300000
H     10.09100000      9.61900000      2.06800000
O     -1.61800000     -1.20400000      5.86600000
H     -1.86700000     -0.48100000      5.29000000
H     -1.83000000     -0.89400000      6.74600000
O      1.64500000     -1.91200000     -7.96600000
H      2.60000000     -1.97400000     -7.99100000
H      1.34400000     -2.81700000     -8.05100000
O      6.34300000      7.85700000    -12.03800000
H      6.52400000      7.58500000    -11.13900000
H      6.58500000      8.78300000    -12.06100000
O     -4.89700000     -6.89300000      4.13600000
H     -5.51000000     -6.66900000      4.83600000
H     -4.17600000     -7.33700000      4.58200000
O      5.39100000      5.45700000    -13.33100000
H      4.72400000      5.49100000    -12.64500000
H      5.93000000      6.23300000    -13.18000000
O     -5.68200000     -4.38800000     -8.49200000
H     -5.73600000     -3.50000000     -8.84700000
H     -6.59300000     -4.67500000     -8.42500000
O      2.01200000     -0.99100000     14.23800000
H      1.07600000     -0.89700000     14.41500000
H      2.36200000     -1.41500000     15.02200000
O      6.53600000     -7.08100000     -3.77200000
H      6.23700000     -6.27100000     -3.35800000
H      6.36600000     -7.76000000     -3.11900000
O     -7.66100000     -9.78000000      0.45000000
H     -8.56900000     -9.50300000      0.33300000
H     -7.14200000     -9.02000000      0.18600000
O      8.93800000     -8.60500000     -1.50200000
H      8.15200000     -8.41200000     -0.99000000
H      9.63700000     -8.66800000     -0.85100000
O     13.44300000     11.27100000      2.56200000
H     13.08600000     12.15600000      2.63900000
H     12.72500000     10.69800000      2.83200000
O      2.62200000     -8.47200000    -13.24400000
H      1.75300000     -8.85600000    -13.36200000
H      2.53500000     -7.57700000    -13.57300000
O    -15.97300000     -7.25700000     -0.43800000
H    -16.84600000     -6.90500000     -0.61500000
H    -15.48500000     -7.10400000     -1.24700000
O     -0.57500000     -2.80800000    -11.64200000
H      0.37300000     -2.68600000    -11.59800000
H     -0.75900000     -3.49200000    -10.99900000
O      9.62300000    -10.62200000     -6.31400000
H      9.50100000    -10.84100000     -5.39000000
H     10.10700000    -11.36500000     -6.67400000
O      9.71300000    -14.38700000      6.79900000
H     10.06500000    -14.50700000      5.91700000
H      9.05700000    -13.69700000      6.70300000
O    -10.59300000      7.80900000      5.94300000
H     -9.90900000      8.17500000      5.38100000
H    -11.39500000      7.88800000      5.42700000
O     -5.26100000      3.81800000      0.84300000
H     -4.64800000      3.99700000      0.13000000
H     -6.10800000      3.71500000      0.41100000
O     -8.71300000      1.98500000    -11.60700000
H     -9.16700000      2.81100000    -11.43700000
H     -8.25100000      1.79400000    -10.79100000
O     -8.67600000      6.24900000    -12.80300000
H     -8.77800000      6.96200000    -13.43400000
H     -8.41100000      5.49700000    -13.33300000
O      8.70700000     -6.31400000     -8.42800000
H      8.87800000     -6.78200000     -7.61100000
H      8.07700000     -6.86400000     -8.89300000
O     12.44200000     -4.20500000      2.69600000
H     13.21500000     -4.06300000      3.24200000
H     11.98500000     -3.36500000      2.70600000
O    -14.31100000      5.78300000     -0.31100000
H    -14.25200000      6.18500000     -1.17700000
H    -14.41600000      6.52200000      0.28900000
O     -1.02600000     -8.89700000     -2.46900000
H     -0.81300000     -9.82300000     -2.59300000
H     -0.20200000     -8.49800000     -2.19000000
O     -4.68400000     17.12200000     -2.95500000
H     -3.81000000     17.31300000     -3.29500000
H     -4.58700000     17.17000000     -2.00400000
O      0.05800000      4.03000000    -17.83900000
H     -0.55600000      4.61900000    -18.27700000
H     -0.18800000      4.07200000    -16.91500000
O     -1.56600000     11.44400000     11.13200000
H     -1.14600000     12.28800000     11.29700000
H     -0.99600000     11.01300000     10.49500000
O     -9.34600000      8.78800000      3.79300000
H     -8.44500000      8.46800000      3.84500000
H     -9.71500000      8.34100000      3.03100000
O     10.69100000     -2.02300000      1.74500000
H     10.42100000     -1.92700000      0.83100000
H      9.97000000     -2.49800000      2.15900000
O      8.60400000     10.13600000     -0.36500000
H      7.80400000      9.73400000     -0.02600000
H      9.31100000      9.58900000     -0.02300000
O     12.13000000     12.37400000     -4.49600000
H     12.59700000     13.15100000     -4.80500000
H     11.24800000     12.46600000     -4.85600000
O    -12.69200000     12.26900000     -1.19200000
H    -13.37200000     12.93200000     -1.30700000
H    -13.16500000     11.43700000     -1.20200000
O     -6.40000000     -7.39100000     -0.37000000
H     -6.89400000     -6.73600000     -0.86300000
H     -5.75100000     -7.72000000     -0.99200000
O     -4.82100000     13.97800000      2.56400000
H     -5.02500000     14.91200000      2.61900000
H     -5.35500000     13.57600000      3.24900000
O     -2.95400000    -10.27600000     -5.03200000
H     -2.88400000     -9.53300000     -5.63100000
H     -2.53700000    -11.00000000     -5.49800000
O     11.77200000     -9.34900000     -7.73800000
H     12.32700000    -10.04200000     -8.09700000
H     11.32500000     -9.76000000     -6.99800000
O    -14.86400000      9.86500000     -3.70800000
H    -14.75700000     10.52700000     -4.39200000
H    -14.01600000      9.42400000     -3.66600000
O      1.57300000     10.46100000    -14.30800000
H      1.49900000     10.70700000    -15.23000000
H      1.73200000     11.28700000    -13.85200000
O     -2.18700000      1.22800000    -10.00900000
H     -2.09200000      0.53600000    -10.66400000
H     -1.69600000      0.90900000     -9.25100000
O      7.07800000     12.27200000      4.86700000
H      7.45300000     13.15300000      4.85600000
H      6.22800000     12.36800000      4.43800000
O     -7.88400000    -13.81300000     -2.44900000
H     -8.05900000    -14.69100000     -2.10900000
H     -7.86300000    -13.92300000     -3.39900000
O      9.45200000     -5.29200000     -3.63600000
H      8.74400000     -5.75400000     -4.08400000
H      9.02500000     -4.85600000     -2.89900000
O      3.70500000     10.87300000      3.57700000
H      3.71100000     11.78800000      3.85900000
H      3.33700000     10.89600000      2.69400000
O     -9.83700000     12.88900000     -1.75100000
H    -10.15000000     13.62300000     -2.27900000
H    -10.63300000     12.49900000     -1.38800000
O     -9.96400000     -8.93000000     11.96900000
H     -9.68500000     -9.84300000     11.90400000
H    -10.83800000     -8.91800000     11.57900000
O     17.73700000     -2.43400000      0.98200000
H     16.92100000     -1.97000000      0.79700000
H     18.26600000     -2.31400000      0.19400000
O     10.03500000      4.67700000    -14.10000000
H      9.28400000      5.25400000    -13.96100000
H     10.75000000      5.26800000    -14.33400000
O    -13.14300000     -2.67400000      0.42200000
H    -12.19100000     -2.59500000      0.48800000
H    -13.41800000     -2.98100000      1.28600000
