# Supplementary material for: Integrated Multiscale Multilevel Approach to Open Shell Molecular Systems
Source: J Chem Theory Comput. 2023 Feb 13;19(5):1446–56. doi: 10.1021/acs.jctc.2c00805 (PMC10018740; doi:10.1021/acs.jctc.2c00805)
Supplement: Supplementary file 2 — ct2c00805_si_002.zip [file ct2c00805_si_002.zip › structures/PROXYL/frame59.xyz]

2612

C      0.07400000      0.83600000     -1.74800000
H      0.87600000      1.37100000     -2.25700000
H     -0.95300000      1.14300000     -1.94300000
C      0.35500000      1.10800000     -0.27500000
C      1.85300000      1.46000000     -0.15300000
H      2.45600000      0.61500000     -0.48700000
H      2.07600000      1.51200000      0.91300000
H      2.12700000      2.40500000     -0.62200000
C     -0.49200000      2.36200000      0.20300000
H     -0.26600000      3.25800000     -0.37500000
H     -1.55200000      2.11900000      0.13000000
H     -0.27100000      2.55600000      1.25300000
N     -0.06300000     -0.13400000      0.39500000
O      0.13900000     -0.40800000      1.60100000
C     -0.35700000     -1.24500000     -0.54100000
C      0.56400000     -2.45300000     -0.19300000
H      0.23000000     -2.98200000      0.70000000
H      0.63700000     -3.15200000     -1.02600000
H      1.59400000     -2.12700000     -0.04500000
C     -1.83800000     -1.58900000     -0.47000000
H     -2.43300000     -0.68300000     -0.59200000
H     -2.05500000     -1.99800000      0.51700000
H     -2.12100000     -2.27100000     -1.27200000
C      0.22300000     -0.65900000     -1.87300000
H      1.27700000     -0.88500000     -2.03400000
H     -0.40100000     -1.02000000     -2.69000000
O      5.67200000     -5.56000000     11.53300000
H      6.06700000     -6.17000000     10.91000000
H      4.75900000     -5.84000000     11.59700000
O      2.38500000      0.13800000    -11.67600000
H      1.83600000      0.39700000    -10.93600000
H      2.77400000     -0.69400000    -11.40700000
O      1.97500000      9.76000000     -6.53300000
H      1.47100000      9.03100000     -6.17200000
H      2.88200000      9.56500000     -6.29700000
O      2.63700000      9.47300000     12.25200000
H      2.11200000      8.75400000     11.90200000
H      3.09600000      9.82800000     11.49100000
O     14.12900000     -4.16200000     -4.57000000
H     13.51600000     -3.53700000     -4.95800000
H     14.84000000     -4.22700000     -5.20800000
O     -0.03500000     -1.35300000     -8.84800000
H      0.64700000     -1.69100000     -8.26700000
H     -0.81100000     -1.28400000     -8.29100000
O      3.03200000     -6.30300000     -5.52000000
H      3.46000000     -5.46500000     -5.69400000
H      2.21400000     -6.26200000     -6.01600000
O      7.47600000      6.34100000      1.85800000
H      8.17800000      5.92700000      1.35600000
H      7.91300000      7.02900000      2.35900000
O     14.77600000     -6.77500000     -2.82900000
H     14.86300000     -5.82900000     -2.71300000
H     15.31800000     -7.15200000     -2.13600000
O     -1.59600000     -5.95700000     -8.54400000
H     -1.95200000     -5.10000000     -8.77700000
H     -2.34600000     -6.44400000     -8.20300000
O     -1.10800000      4.38900000     -7.14600000
H     -0.37100000      3.80100000     -7.31100000
H     -1.88200000      3.86600000     -7.35700000
O     15.11900000     -3.59400000     -8.80900000
H     14.95900000     -4.53600000     -8.75000000
H     15.04600000     -3.28100000     -7.90700000
O     -0.64700000    -17.46200000      0.27100000
H     -0.46900000    -18.14500000     -0.37500000
H     -1.14000000    -17.90600000      0.96100000
O    -12.06200000     13.70000000      3.34800000
H    -11.42700000     13.55300000      2.64700000
H    -11.82200000     13.06800000      4.02500000
O     -4.56200000      5.23800000      3.69100000
H     -4.57800000      4.36200000      3.30400000
H     -3.92300000      5.72000000      3.16600000
O     12.96700000     -9.38300000      9.28800000
H     13.09300000    -10.28900000      9.00800000
H     12.01700000     -9.27400000      9.32900000
O     -5.34400000    -16.16900000      4.30900000
H     -6.27600000    -15.96700000      4.39100000
H     -5.08100000    -15.75800000      3.48600000
O      0.25800000     -7.97700000     -9.32200000
H     -0.55600000     -8.12600000     -8.84200000
H      0.01400000     -7.37500000    -10.02600000
O     -5.02800000      0.15100000     -8.19500000
H     -5.39700000     -0.43600000     -7.53500000
H     -5.71100000      0.80600000     -8.34000000
O     -6.61200000      3.46900000     16.60700000
H     -6.15500000      2.80900000     16.08500000
H     -5.99100000      3.70000000     17.29800000
O      6.86300000      5.61500000     -6.63100000
H      6.12400000      6.15700000     -6.91000000
H      6.92400000      5.76200000     -5.68700000
O      6.05200000     -7.34100000      2.62900000
H      6.91200000     -7.16100000      2.24900000
H      6.22100000     -7.99800000      3.30400000
O      0.97900000    -12.42200000    -12.79800000
H      1.81800000    -12.29700000    -13.24000000
H      1.17600000    -13.01700000    -12.07400000
O     -5.88000000     -6.82100000     12.16400000
H     -4.92400000     -6.86300000     12.15200000
H     -6.12900000     -7.24800000     12.98400000
O     -1.57500000      4.68400000      5.67200000
H     -0.89900000      4.70600000      6.35000000
H     -2.11700000      3.92900000      5.90000000
O     -5.37100000     -9.37600000     -4.22300000
H     -5.03000000    -10.22100000     -3.93100000
H     -4.64500000     -8.76600000     -4.09300000
O    -10.57100000    -15.37200000      2.75900000
H    -11.42300000    -15.17700000      3.14900000
H    -10.15000000    -14.51800000      2.66300000
O      3.23900000     14.51600000      6.29400000
H      3.98800000     14.87600000      6.77000000
H      2.56100000     14.41000000      6.96000000
O      2.99500000     -8.98400000     10.08900000
H      3.64300000     -9.45000000     10.61700000
H      3.43900000     -8.81300000      9.25900000
O     11.78100000     -2.29600000     -2.70900000
H     12.07600000     -2.02100000     -1.84000000
H     11.58900000     -1.47700000     -3.16600000
O     -5.78300000      7.68400000     -6.23700000
H     -6.56500000      8.12500000     -6.57200000
H     -5.07500000      8.31100000     -6.38200000
O     15.69400000      5.95800000     -2.91900000
H     15.59300000      5.13400000     -3.39600000
H     16.57000000      6.26400000     -3.15300000
O     -4.21100000     -0.42900000     -4.40800000
H     -4.43600000      0.43200000     -4.76100000
H     -4.90100000     -1.00800000     -4.73100000
O      3.91700000     10.66600000      5.87700000
H      3.93300000     11.04200000      4.99700000
H      4.74100000     10.94800000      6.27400000
O     -5.78500000     12.73800000     -3.08600000
H     -5.05200000     13.30600000     -2.85000000
H     -6.17200000     12.48400000     -2.24800000
O    -11.62700000     -3.98100000    -11.21400000
H    -11.76600000     -3.38600000    -11.95100000
H    -11.78400000     -3.44200000    -10.43900000
O     10.97300000     11.35400000     -5.56300000
H     10.80600000     11.67200000     -6.45000000
H     11.58100000     10.62400000     -5.68000000
O      5.50800000      9.59500000      2.70200000
H      4.80200000     10.18800000      2.96100000
H      5.15600000      8.72000000      2.86500000
O     -4.44900000     11.76500000    -13.25100000
H     -4.92800000     10.95200000    -13.41500000
H     -4.30500000     11.77100000    -12.30500000
O     -1.36700000     -8.58000000     -0.19100000
H     -2.18800000     -8.37100000      0.25400000
H     -1.21700000     -7.83700000     -0.77700000
O     -2.13200000     11.23700000     -5.81700000
H     -1.54100000     10.49700000     -5.96000000
H     -2.90800000     10.84900000     -5.41400000
O     -4.78700000      2.68400000      2.61000000
H     -4.25900000      1.99700000      2.20300000
H     -5.39800000      2.95400000      1.92400000
O     10.06400000    -13.44800000      0.84500000
H      9.18900000    -13.36200000      0.46800000
H     10.34100000    -14.33300000      0.60800000
O     -9.73000000     -4.60100000      0.35700000
H    -10.10400000     -3.87300000      0.85400000
H    -10.39000000     -4.80300000     -0.30500000
O     -8.91700000     -2.18400000     -8.12300000
H     -9.70000000     -1.76800000     -7.76200000
H     -8.70800000     -1.66500000     -8.90000000
O    -10.17800000     10.80500000     -1.23600000
H    -10.22600000     11.75700000     -1.14900000
H     -9.62900000     10.66300000     -2.00800000
O      3.98300000     -5.96600000     -3.08000000
H      3.80400000     -6.55800000     -3.81100000
H      4.84600000     -5.60000000     -3.27400000
O      8.48700000     -4.77200000     -0.92300000
H      9.41200000     -4.56300000     -0.79500000
H      8.19800000     -4.16900000     -1.60800000
O     -5.02700000    -12.03400000     -3.84000000
H     -5.93400000    -12.24800000     -4.06000000
H     -4.80900000    -12.62600000     -3.12000000
O     -2.89200000      6.34000000     -5.69000000
H     -1.96700000      6.15000000     -5.84100000
H     -3.32700000      6.07600000     -6.50100000
O      9.13800000      2.53000000     -2.72100000
H      8.61500000      2.90600000     -3.42900000
H      8.56100000      1.88200000     -2.31500000
O     -7.13100000     -7.90600000     -2.48800000
H     -6.98300000     -8.35400000     -1.65500000
H     -6.57200000     -8.37100000     -3.11100000
O     -5.73300000     -8.02400000    -12.68800000
H     -5.42400000     -7.22800000    -13.12200000
H     -5.33500000     -7.99200000    -11.81800000
O    -12.30200000     10.43300000      3.13700000
H    -12.82400000     10.53700000      2.34100000
H    -12.24200000      9.48600000      3.26100000
O     14.83200000      5.96900000     -7.31300000
H     14.59000000      6.53100000     -6.57600000
H     15.55100000      6.43300000     -7.74100000
O      2.03300000     -7.16100000      2.19700000
H      1.26900000     -7.73800000      2.20800000
H      2.68400000     -7.61400000      2.73300000
O     15.54300000     -5.19800000      7.70900000
H     15.20900000     -4.45100000      8.20600000
H     14.84200000     -5.84900000      7.75500000
O     -1.53700000    -14.75700000      2.24300000
H     -1.41600000    -15.69500000      2.39300000
H     -0.72700000    -14.35700000      2.55900000
O      0.20100000     13.97500000      2.64200000
H      1.14900000     14.10900000      2.64100000
H      0.09000000     13.05400000      2.88000000
O     -6.92100000      5.87000000      5.19000000
H     -7.69300000      5.45700000      4.80300000
H     -6.25400000      5.81800000      4.50600000
O     -3.05900000     17.46600000      5.76300000
H     -2.85000000     17.24900000      6.67200000
H     -2.32900000     17.10700000      5.25800000
O      4.12400000     11.35800000     -4.65800000
H      3.97900000     12.27400000     -4.89500000
H      3.39000000     11.13900000     -4.08500000
O     -5.09100000     -5.27700000     -9.49400000
H     -5.91600000     -4.80700000     -9.37300000
H     -5.34700000     -6.19700000     -9.56100000
O      0.83200000     -3.55400000      5.89700000
H      0.46000000     -3.13000000      5.12400000
H      0.93600000     -4.47000000      5.64000000
O      6.11100000     -2.96200000    -11.79100000
H      5.29900000     -3.11900000    -12.27300000
H      6.12400000     -2.01600000    -11.64500000
O      6.76400000      4.22400000     12.29900000
H      7.18300000      4.06800000     13.14500000
H      7.09000000      3.52000000     11.73700000
O     -6.01600000      2.78900000      0.04900000
H     -5.36400000      3.14600000     -0.55400000
H     -6.40300000      2.05300000     -0.42500000
O     14.22800000      1.08800000      3.87000000
H     14.12600000      0.91200000      4.80500000
H     13.57600000      1.76300000      3.68200000
O    -12.90000000     -7.73000000      3.07600000
H    -13.63300000     -7.42600000      3.61100000
H    -13.30000000     -7.99100000      2.24700000
O      4.18900000     -4.64400000    -13.34100000
H      4.89800000     -5.28000000    -13.43600000
H      3.44100000     -5.16200000    -13.04300000
O     14.32400000     10.42500000     -1.27200000
H     15.06600000     10.69400000     -1.81300000
H     14.12700000     11.19300000     -0.73500000
O     16.16600000     -1.36900000      7.21800000
H     16.63200000     -0.95200000      7.94200000
H     16.15500000     -0.70700000      6.52700000
O    -10.19300000     -0.48200000    -13.61700000
H    -10.43200000     -0.86700000    -14.46000000
H     -9.46500000     -1.02000000    -13.30500000
O      9.50000000     -4.60300000     10.89300000
H      8.92400000     -4.37900000     10.16200000
H     10.37700000     -4.62000000     10.51000000
O     -6.20500000      7.84200000     15.07300000
H     -5.44400000      8.38000000     14.85600000
H     -5.87800000      7.21300000     15.71600000
O      1.07000000     -1.30400000     18.05900000
H      1.09400000     -1.73100000     17.20300000
H      1.59000000     -0.50900000     17.94500000
O      2.49200000     -1.34700000      5.89300000
H      3.05900000     -1.68100000      5.19800000
H      1.95700000     -2.09800000      6.14800000
O      9.14700000    -15.10600000     -3.98200000
H      9.67800000    -15.78600000     -3.56600000
H      9.37000000    -14.30500000     -3.50800000
O      3.58100000      2.69500000      6.57900000
H      4.21400000      2.07500000      6.94000000
H      3.79700000      2.74200000      5.64800000
O    -10.31500000     -7.24900000     10.00800000
H     -9.46500000     -7.35800000     10.43400000
H    -10.13100000     -7.36100000      9.07500000
O      2.75700000     14.24200000     -4.62100000
H      2.25000000     13.68200000     -5.20900000
H      2.30600000     15.08600000     -4.64600000
O     -1.34800000    -11.60400000      2.11700000
H     -1.45600000    -11.39600000      1.18900000
H     -0.96600000    -12.48100000      2.12400000
O      9.56600000      1.52000000      1.22300000
H     10.31600000      1.76800000      0.68200000
H      9.64700000      2.06300000      2.00700000
O    -12.32700000    -10.95100000      7.84300000
H    -13.15200000    -10.82200000      8.31000000
H    -11.66100000    -10.59100000      8.43000000
O    -16.02800000      0.77500000      8.33400000
H    -16.17100000      0.10000000      7.67000000
H    -15.28700000      0.45300000      8.84700000
O    -11.01500000     -0.78200000     -7.18000000
H    -10.51200000     -0.11900000     -6.70600000
H    -11.69400000     -1.05300000     -6.56200000
O     -5.71700000     12.19800000     -7.53900000
H     -6.27900000     12.09400000     -8.30700000
H     -6.05800000     12.97400000     -7.09500000
O     -4.78900000     -2.96000000     14.18900000
H     -4.99300000     -3.61400000     14.85800000
H     -4.43600000     -2.21800000     14.68000000
O     -8.44600000     -8.72900000    -11.08300000
H     -7.83700000     -8.29900000    -11.68400000
H     -9.20200000     -8.95000000    -11.62700000
O    -10.17300000     -0.63100000      5.68300000
H    -10.81400000     -1.04900000      5.10900000
H    -10.33000000     -1.02100000      6.54200000
O     15.00000000      7.65900000     -0.69100000
H     15.06800000      7.13800000     -1.49100000
H     14.63300000      8.49400000     -0.98000000
O     -1.24100000      8.09900000     -8.60000000
H     -2.02500000      8.53600000     -8.93200000
H     -1.28600000      8.21400000     -7.65100000
O     -3.02000000      8.88400000      1.42400000
H     -2.66900000      9.01500000      2.30400000
H     -2.25900000      8.64400000      0.89500000
O      8.77100000     -0.10400000    -14.05000000
H      9.34600000      0.64800000    -13.91100000
H      9.11200000     -0.77900000    -13.46200000
O    -12.23200000     -2.27900000      4.81800000
H    -12.02200000     -3.20800000      4.72000000
H    -12.89100000     -2.11000000      4.14400000
O      2.64000000     -8.74700000      5.04000000
H      1.71900000     -8.58000000      5.24200000
H      2.68500000     -9.69100000      4.89000000
O      4.18600000      5.59400000     -7.72400000
H      3.28900000      5.92400000     -7.77700000
H      4.64300000      6.02600000     -8.44600000
O      0.91500000      4.76000000      3.78600000
H      1.24500000      4.35900000      4.58900000
H      0.89100000      5.69700000      3.97700000
O      8.80300000      8.94300000     -9.83900000
H      8.02800000      9.04900000     -9.28800000
H      8.61300000      8.17300000    -10.37500000
O     -4.85600000     16.64100000     -1.27100000
H     -4.54800000     17.47500000     -0.91900000
H     -5.78700000     16.61600000     -1.04900000
O    -15.19700000      5.52000000      6.21600000
H    -15.76800000      5.80800000      6.92800000
H    -14.94500000      4.62800000      6.45600000
O     -5.28300000     -2.90200000      6.99800000
H     -5.78100000     -3.58700000      6.55100000
H     -4.47400000     -2.82500000      6.49200000
O     -4.98100000     -5.67200000     -2.98700000
H     -4.59900000     -4.93500000     -2.50800000
H     -5.92500000     -5.52400000     -2.94000000
O     -8.41900000     -1.56800000      3.59800000
H     -9.00400000     -0.95600000      4.04300000
H     -7.55600000     -1.15700000      3.65000000
O     -1.26700000     -4.24500000     16.11000000
H     -1.67600000     -5.11000000     16.13900000
H     -2.00100000     -3.63200000     16.14000000
O      2.72400000     16.95800000      3.93100000
H      3.31100000     17.71200000      3.97000000
H      2.04500000     17.14800000      4.57800000
O     -6.70200000     -9.69300000    -14.65300000
H     -6.42900000     -9.36700000    -13.79600000
H     -7.28600000     -9.01500000    -14.99300000
O     -4.23900000    -13.49500000     -1.03500000
H     -3.34400000    -13.83200000     -0.98800000
H     -4.78900000    -14.27800000     -1.05700000
O     14.32000000      3.46900000      0.61900000
H     14.72500000      3.37400000      1.48100000
H     15.01200000      3.83300000      0.06800000
O      2.26300000    -11.90700000     -2.10600000
H      1.62300000    -11.25200000     -1.82600000
H      2.59100000    -12.28400000     -1.29000000
O    -10.61600000      9.49700000     -4.05000000
H    -10.11500000      8.73600000     -4.34500000
H    -10.78900000      9.99400000     -4.84900000
O      9.52400000     -7.38300000     -4.38500000
H     10.25900000     -7.37000000     -3.77200000
H      8.98000000     -8.11400000     -4.09200000
O    -11.91500000      5.25200000     -4.75300000
H    -12.52900000      5.01600000     -5.44800000
H    -11.44100000      6.00800000     -5.09900000
O     11.56000000     -7.97200000    -10.78200000
H     10.84500000     -7.38400000    -10.53900000
H     11.12400000     -8.77400000    -11.06900000
O      9.38100000     -3.75500000     14.24400000
H      9.20700000     -4.62000000     13.87300000
H      9.23900000     -3.15000000     13.51600000
O    -15.06600000     -4.04600000     -4.54500000
H    -15.40300000     -4.40800000     -5.36500000
H    -15.65500000     -3.32000000     -4.34300000
O      6.16700000     -8.22900000     13.55800000
H      6.36800000     -8.54500000     12.67700000
H      5.80500000     -8.99200000     14.01000000
O     -4.07500000     -3.75800000     -6.21900000
H     -3.86900000     -4.68900000     -6.30200000
H     -5.02900000     -3.73100000     -6.13900000
O     12.25900000     -8.30900000     -3.74300000
H     13.13700000     -8.02800000     -3.48700000
H     12.21200000     -8.12100000     -4.68100000
O     -5.86600000     -9.66000000      8.00300000
H     -6.18400000     -9.04300000      8.66200000
H     -5.90300000     -9.17200000      7.18100000
O    -10.15900000      7.44700000      9.37500000
H     -9.42400000      7.20300000      8.81300000
H    -10.86300000      7.67100000      8.76700000
O     -8.05400000     -2.81500000     -1.13400000
H     -8.82000000     -2.59400000     -1.66400000
H     -8.30400000     -3.61600000     -0.67400000
O     -4.56800000      3.85000000      6.20800000
H     -4.61700000      4.43900000      5.45500000
H     -4.84800000      3.00100000      5.86600000
O     -8.21900000      0.37800000      0.48400000
H     -8.20300000      0.88300000     -0.32900000
H     -9.14900000      0.26500000      0.67800000
O      3.69000000     -3.48800000    -15.64300000
H      4.06700000     -3.88500000    -14.85800000
H      3.97400000     -4.05700000    -16.35900000
O     -4.96000000     10.93300000      6.50300000
H     -5.71000000     11.01900000      7.09000000
H     -5.31500000     11.11100000      5.63200000
O     -0.54500000    -17.26600000      3.51900000
H     -1.24100000    -17.37500000      4.16800000
H     -0.05600000    -16.50000000      3.82000000
O    -15.50000000     -5.90000000      0.13200000
H    -16.15100000     -6.49000000     -0.24700000
H    -15.08700000     -5.48300000     -0.62300000
O      5.37100000    -12.77900000    -10.51800000
H      4.60800000    -12.28000000    -10.22500000
H      5.03800000    -13.66600000    -10.65500000
O      0.90900000     12.88100000     -0.63900000
H      0.52500000     13.63400000     -1.08900000
H      1.75400000     13.19900000     -0.32000000
O      5.57300000      7.29100000     -9.35400000
H      5.56100000      7.92600000    -10.07000000
H      6.43600000      6.88000000     -9.41300000
O     -0.45000000      5.95100000    -14.67800000
H     -0.89100000      5.17200000    -14.33800000
H      0.03200000      5.63700000    -15.44300000
O      7.23100000     -5.85700000     -3.47100000
H      7.34200000     -5.69800000     -2.53300000
H      8.11500000     -6.04600000     -3.78800000
O     10.92800000     -5.33200000      7.71200000
H     11.63100000     -5.94500000      7.92800000
H     11.11800000     -5.05700000      6.81500000
O     13.86100000      4.64000000      5.50300000
H     13.35200000      5.45000000      5.47300000
H     13.61700000      4.23500000      6.33500000
O     -2.97100000      5.53000000      1.21800000
H     -2.54200000      4.83400000      1.71500000
H     -3.37800000      5.07900000      0.47800000
O    -12.65000000     -7.44000000     -6.82800000
H    -13.42300000     -7.81400000     -6.40600000
H    -12.24800000     -6.89400000     -6.15200000
O     15.95700000     -6.94700000      3.25500000
H     15.68000000     -6.37700000      2.53700000
H     16.34400000     -6.35200000      3.89700000
O     -0.54300000    -13.16300000     -1.08700000
H      0.27400000    -12.81700000     -1.44600000
H     -1.08200000    -12.38800000     -0.92700000
O     -5.30500000    -13.49800000    -10.23700000
H     -5.39600000    -12.88800000     -9.50500000
H     -4.80800000    -14.23200000     -9.87500000
O     -9.51200000     -7.45500000      7.35100000
H     -8.79900000     -6.85600000      7.57200000
H     -9.12400000     -8.06900000      6.72800000
O     14.46800000      3.77100000     -4.05400000
H     13.83300000      3.81200000     -4.77000000
H     14.14700000      3.06800000     -3.48900000
O     10.01200000     13.30700000      5.36800000
H     10.27900000     12.69500000      6.05500000
H      9.32200000     13.83300000      5.77100000
O     13.98800000     -4.71100000      5.33900000
H     14.37200000     -4.04400000      4.77000000
H     14.66200000     -4.88000000      5.99900000
O     -0.10600000    -12.48100000      6.59600000
H     -0.59200000    -11.89100000      6.01900000
H     -0.30200000    -12.16800000      7.47900000
O     -8.88300000      2.00000000     14.23500000
H     -8.09300000      2.53500000     14.31000000
H     -8.57500000      1.10100000     14.34700000
O      6.19400000     11.90400000    -10.13400000
H      6.67400000     11.85700000     -9.30700000
H      5.44800000     12.47300000     -9.94400000
O      7.60600000     -5.58500000      1.31200000
H      7.80800000     -5.24400000      0.44100000
H      6.64900000     -5.60900000      1.34400000
O     -6.80900000     14.79600000      0.31600000
H     -6.12200000     14.32500000      0.78900000
H     -7.08400000     14.19000000     -0.37200000
O      9.54400000      5.74600000     -3.06900000
H     10.19300000      6.40100000     -2.81100000
H     10.05200000      4.94600000     -3.20600000
O      3.37300000    -11.55000000      4.00600000
H      4.02300000    -12.08700000      3.55300000
H      3.06400000    -12.10200000      4.72500000
O     14.35100000    -10.32500000      0.12100000
H     13.41200000    -10.37600000      0.30000000
H     14.56500000     -9.39800000      0.23000000
O     12.28200000      3.01800000      3.33300000
H     11.57900000      3.58400000      3.01600000
H     12.77600000      3.56700000      3.94200000
O     -0.96400000      2.67300000     -4.45700000
H     -0.80900000      1.88100000     -4.97200000
H     -0.34500000      3.31200000     -4.80900000
O      4.69300000     16.83500000     -5.26400000
H      4.68800000     17.23000000     -4.39300000
H      5.22600000     16.04600000     -5.16600000
O     11.70600000     -2.58100000     11.94900000
H     11.86000000     -2.50200000     11.00700000
H     11.02600000     -1.93400000     12.13500000
O     -0.75200000      4.04900000     12.62400000
H     -0.72200000      4.54500000     11.80600000
H     -1.64200000      3.70000000     12.66000000
O      0.00500000      9.21900000      6.56700000
H      0.25600000      8.57700000      7.23000000
H     -0.89800000      9.44900000      6.78500000
O     -0.54400000    -13.30500000     -5.66400000
H     -1.34300000    -13.72500000     -5.34300000
H      0.09000000    -14.01900000     -5.73300000
O     -1.48600000     11.96000000      8.18800000
H     -0.96400000     11.18900000      8.41000000
H     -1.92800000     11.72400000      7.37300000
O      1.62400000      5.88200000     -5.25700000
H      2.51500000      6.23000000     -5.27800000
H      1.70000000      5.00500000     -5.63300000
O     11.18300000      0.60400000     -3.70100000
H     10.72700000      1.38500000     -3.38600000
H     10.68600000      0.33300000     -4.47300000
O      9.91500000     -5.83500000    -10.47500000
H      9.30200000     -5.40300000    -11.07000000
H      9.75500000     -5.42500000     -9.62600000
O     -2.54700000     15.87800000     -4.01200000
H     -3.09200000     15.46800000     -3.34100000
H     -3.14900000     16.05200000     -4.73600000
O      0.14600000    -10.74000000     -7.20800000
H      0.67200000    -10.18200000     -6.63600000
H      0.08200000    -11.57200000     -6.73800000
O    -13.09300000     -5.76400000      6.27700000
H    -12.60500000     -6.51800000      6.60900000
H    -12.56500000     -5.43800000      5.54900000
O     10.66900000      1.03000000     -9.37900000
H     10.75600000      1.98200000     -9.33400000
H     10.89400000      0.81200000    -10.28400000
O     -1.30000000    -11.99000000     12.59900000
H     -0.73600000    -12.75800000     12.51400000
H     -2.07900000    -12.20800000     12.08700000
O    -13.61600000     -8.79700000     -4.51300000
H    -13.69200000     -9.44300000     -3.81000000
H    -13.63500000     -9.31500000     -5.31700000
O     10.27400000      9.42600000      9.06700000
H     11.12100000      9.30100000      9.49600000
H      9.63100000      9.23400000      9.74900000
O    -10.94400000      9.60600000     11.32300000
H    -10.66100000      8.84800000     10.81000000
H    -11.88100000      9.46400000     11.46300000
O    -10.58600000     -2.53800000      1.91600000
H     -9.81500000     -2.07900000      2.24900000
H    -10.89200000     -1.99600000      1.18800000
O     -2.90200000     -4.71500000     -0.52700000
H     -3.68000000     -4.86300000      0.01100000
H     -3.16100000     -4.02600000     -1.13900000
O      1.92900000    -15.44900000     -5.31600000
H      2.67900000    -15.62600000     -4.74800000
H      1.43100000    -16.26600000     -5.31500000
O      2.16100000     10.58000000     -2.70300000
H      1.70000000      9.79700000     -2.40200000
H      1.59800000     11.30700000     -2.43600000
O      7.05900000      3.21000000     -4.23400000
H      6.20900000      3.64100000     -4.31300000
H      7.49400000      3.38400000     -5.06900000
O      8.06500000     -4.94000000    -12.23300000
H      7.60900000     -4.10200000    -12.15200000
H      7.91300000     -5.20900000    -13.13900000
O      0.62200000      1.91700000     15.75000000
H      1.23500000      1.63200000     16.42800000
H      0.93000000      2.78800000     15.49900000
O     -2.93400000      2.14900000    -11.10000000
H     -3.24000000      1.52100000    -11.75500000
H     -2.24100000      1.68600000    -10.63000000
O    -13.50900000     -0.25700000      6.13400000
H    -14.11600000     -0.04200000      5.42600000
H    -12.84900000     -0.81400000      5.72200000
O     16.81000000      0.01500000     -0.27800000
H     16.87300000      0.05000000     -1.23200000
H     15.94100000      0.36300000     -0.08200000
O     -2.50100000    -12.87400000    -11.55400000
H     -3.36700000    -13.04200000    -11.18400000
H     -2.05500000    -12.34600000    -10.89100000
O     -6.91800000    -14.45600000      1.45000000
H     -7.59200000    -14.48800000      2.12900000
H     -6.75700000    -13.52200000      1.31600000
O    -15.32500000     -0.56900000     -6.77000000
H    -15.30300000     -1.08700000     -7.57400000
H    -16.15800000     -0.80100000     -6.35800000
O     -1.71200000      3.94300000      3.03600000
H     -1.91900000      4.41500000      3.84200000
H     -0.76300000      4.03000000      2.94500000
O      7.00400000     -2.47000000      4.59600000
H      7.43000000     -2.64300000      3.75700000
H      7.66800000     -2.01500000      5.11300000
O     -2.90400000      7.14000000      5.97900000
H     -3.49500000      6.94200000      5.25200000
H     -2.41200000      6.33000000      6.11500000
O    -13.12800000     -6.12100000     -3.95500000
H    -13.89900000     -5.58000000     -4.12800000
H    -13.38400000     -6.99900000     -4.23800000
O     10.96400000    -10.73800000     -2.43200000
H     11.32300000    -10.82400000     -1.54800000
H     11.42700000     -9.98900000     -2.80600000
O      6.95400000     -1.55600000      0.33300000
H      6.01400000     -1.56400000      0.15500000
H      7.21500000     -0.64400000      0.20300000
O    -11.87900000    -12.84800000     -0.62800000
H    -12.75900000    -13.22400000     -0.62100000
H    -11.94500000    -12.09500000     -1.21600000
O     -7.88200000      5.17500000    -14.35000000
H     -7.80800000      4.26700000    -14.05500000
H     -8.53500000      5.14700000    -15.05000000
O     -5.41100000     -5.36800000      9.07300000
H     -4.64800000     -5.60000000      9.60200000
H     -6.12800000     -5.30000000      9.70300000
O     10.30800000    -11.00600000      3.29700000
H     11.12600000    -11.47300000      3.46700000
H      9.69500000    -11.68800000      3.02400000
O     13.48800000      9.95800000      1.76600000
H     13.12700000      9.32000000      1.15000000
H     13.46300000     10.78900000      1.29200000
O     -9.99400000     -0.76400000      8.93800000
H     -9.45500000      0.02600000      8.90900000
H     -9.36300000     -1.48300000      8.97600000
O     -8.87400000      4.82000000      7.24300000
H     -9.62300000      4.51900000      6.72700000
H     -8.78500000      5.74600000      7.01800000
O     10.37700000     -0.40300000      9.81600000
H     10.57800000      0.23200000      9.12800000
H     10.95900000     -1.14100000      9.63900000
O      0.58400000     -5.49300000     -6.52000000
H      0.20500000     -5.62500000     -7.38900000
H     -0.07800000     -4.99400000     -6.04300000
O     -3.48000000     11.61300000     11.42800000
H     -3.79600000     10.72700000     11.25200000
H     -4.14900000     11.99700000     11.99500000
O     -6.53700000     -1.59600000     -6.67900000
H     -6.88500000     -2.04100000     -5.90700000
H     -7.15600000     -1.81000000     -7.37800000
O     -5.37000000      1.23800000      5.82700000
H     -6.31200000      1.37100000      5.93200000
H     -5.09500000      0.81700000      6.64100000
O     -1.32800000      4.80900000      9.94400000
H     -2.19300000      5.10600000     10.22500000
H     -1.50800000      4.14500000      9.27800000
O     13.26900000     -7.49500000      0.65000000
H     12.99300000     -7.01400000     -0.13000000
H     12.77600000     -7.09300000      1.36600000
O      2.04900000     12.13000000    -14.09200000
H      1.73100000     11.27800000    -14.39100000
H      2.41600000     11.95800000    -13.22500000
O      5.39000000      0.44800000     11.83000000
H      5.20000000      0.72200000     12.72700000
H      4.55400000      0.53100000     11.37200000
O     -2.30300000     10.80400000      3.94200000
H     -2.32000000     10.50600000      4.85100000
H     -2.77800000     11.63500000      3.95300000
O    -10.49600000     13.53000000     -4.74600000
H     -9.80200000     12.95400000     -5.06700000
H    -10.04900000     14.35100000     -4.53800000
O     -6.83000000    -10.63900000      3.98300000
H     -5.89900000    -10.49300000      4.15100000
H     -6.86800000    -11.50700000      3.58100000
O     -4.68100000     15.60100000     -8.34900000
H     -4.28300000     15.08900000     -7.64500000
H     -4.83900000     14.96700000     -9.04800000
O      0.65800000      6.36100000    -11.83400000
H      0.11100000      6.38000000    -12.62000000
H      1.36700000      5.75500000    -12.05000000
O     -8.49500000      9.45000000      5.21600000
H     -9.07900000     10.14400000      4.91100000
H     -7.62600000      9.71900000      4.91700000
O     -2.75900000      4.73100000    -12.34800000
H     -3.14300000      3.91600000    -12.02400000
H     -2.21100000      5.04000000    -11.62600000
O      2.44200000     10.29900000     -9.56000000
H      2.37000000      9.87100000     -8.70700000
H      1.53800000     10.38300000     -9.86300000
O      0.30600000     13.52300000     -5.96900000
H     -0.12500000     13.26600000     -5.15500000
H      0.07100000     14.44400000     -6.08500000
O      6.60600000     12.12000000      5.11600000
H      6.44900000     13.06200000      5.05500000
H      7.11100000     12.01400000      5.92300000
O     -6.53000000      2.39900000     -7.98300000
H     -7.00700000      2.83300000     -8.69100000
H     -6.28500000      3.10900000     -7.38900000
O      7.93600000     11.48900000     -7.33800000
H      8.04400000     10.94900000     -6.55400000
H      8.78600000     11.91200000     -7.45700000
O      3.20800000     13.27300000     10.50500000
H      2.82700000     12.40200000     10.39500000
H      3.18800000     13.42500000     11.45000000
O     -4.24200000      6.09600000     -3.52200000
H     -4.83000000      6.81800000     -3.74500000
H     -3.58000000      6.10400000     -4.21300000
O      7.41700000     -1.02900000     -7.22800000
H      6.87700000     -0.37500000     -7.67300000
H      6.91600000     -1.84200000     -7.30100000
O      1.45500000     -9.01900000     -5.55200000
H      2.24100000     -8.47400000     -5.54000000
H      1.21300000     -9.11100000     -4.63000000
O    -12.29000000      5.22500000      4.60900000
H    -11.77400000      4.78100000      5.28200000
H    -13.19600000      4.98700000      4.80700000
O    -11.68800000      1.40000000      7.80900000
H    -11.56700000      0.46800000      7.99400000
H    -11.98400000      1.77300000      8.63900000
O     10.42600000     10.64400000      0.47900000
H     10.88900000     11.38600000      0.86700000
H     10.04800000     10.18000000      1.22700000
O     -0.45500000     -6.08700000    -11.30100000
H     -1.02700000     -5.32200000    -11.24700000
H     -0.98000000     -6.74600000    -11.75600000
O      1.88500000      3.42700000     -6.50900000
H      1.35700000      2.63100000     -6.56100000
H      2.70900000      3.19600000     -6.93900000
O      5.94100000      1.22100000     -8.97600000
H      5.52300000      1.76700000     -8.31000000
H      5.82300000      1.70600000     -9.79300000
O      0.67500000     -7.95500000     12.51400000
H      0.88700000     -7.06700000     12.80200000
H      1.45100000     -8.47000000     12.73600000
O      2.49500000      2.90300000     -9.99300000
H      3.36800000      2.55900000    -10.18000000
H      2.20200000      3.27700000    -10.82500000
O      8.17500000     11.93400000     -0.43700000
H      7.74600000     11.36500000     -1.07500000
H      8.95800000     11.45000000     -0.17200000
O     -3.76900000     -8.93800000     11.41400000
H     -3.19800000     -8.96900000     12.18200000
H     -3.44500000     -8.19600000     10.90400000
O    -12.01400000      7.96700000      7.45200000
H    -12.31800000      7.83500000      6.55400000
H    -12.81700000      8.02600000      7.97000000
O     -5.22700000     -2.16700000    -12.58900000
H     -4.92400000     -1.83400000    -11.74400000
H     -4.80400000     -3.02100000    -12.67500000
O    -10.69300000      3.36400000      6.00000000
H    -10.44500000      2.90700000      5.19600000
H    -11.08100000      2.68500000      6.55100000
O     12.73100000      7.27800000      5.39400000
H     12.40900000      7.74000000      4.62100000
H     13.61900000      7.61200000      5.52100000
O    -10.08400000    -11.13400000      4.13200000
H    -10.00600000    -11.36100000      5.05900000
H     -9.58100000    -10.32500000      4.04000000
O      7.35600000      6.82900000     -4.12900000
H      6.98200000      6.94200000     -3.25500000
H      8.17500000      6.35600000     -3.98000000
O     -3.02900000      2.95400000     16.47600000
H     -2.15900000      3.35000000     16.52500000
H     -3.31100000      2.88100000     17.38800000
O    -13.31600000      7.96100000     -6.36400000
H    -13.73500000      8.11400000     -5.51700000
H    -14.02900000      7.68100000     -6.93700000
O     -8.83200000    -13.15800000     -8.96200000
H     -9.55300000    -13.47300000     -9.50700000
H     -8.96200000    -12.21100000     -8.91600000
O    -12.00000000    -11.26000000     -5.61200000
H    -12.21200000    -12.19100000     -5.53900000
H    -12.06900000    -10.92800000     -4.71700000
O      4.75000000     -5.79200000      0.45900000
H      4.67700000     -5.79900000     -0.49500000
H      3.84600000     -5.73700000      0.76800000
O     -3.07400000      4.21900000    -15.02800000
H     -3.04200000      4.51300000    -14.11700000
H     -3.82100000      4.68400000    -15.40400000
O     -7.65000000     -8.01200000     10.52600000
H     -7.81400000     -8.86200000     10.93500000
H     -6.91200000     -7.64900000     11.01500000
O     -7.28700000     -2.67000000    -16.61600000
H     -7.99000000     -3.15500000    -17.04800000
H     -7.64700000     -2.44000000    -15.75900000
O      9.07800000     -8.05400000      1.05000000
H      8.71600000     -8.62100000      0.37000000
H      8.86400000     -7.16700000      0.76200000
O    -17.46100000      1.73600000     -0.57600000
H    -17.27700000      2.52100000     -0.06000000
H    -18.39700000      1.79100000     -0.77000000
O    -15.35500000     -4.86200000      2.71900000
H    -15.47300000     -5.71300000      3.14100000
H    -15.47400000     -5.03900000      1.78600000
O     -0.23700000     15.12900000     -1.80100000
H     -1.00300000     15.03900000     -2.36800000
H      0.11700000     15.99200000     -2.01200000
O      3.08000000      7.38800000    -11.20200000
H      2.98500000      8.25200000    -10.80100000
H      2.34800000      6.88000000    -10.85300000
O     -1.93200000     -9.40900000    -14.74100000
H     -1.81200000    -10.33000000    -14.50800000
H     -2.81700000     -9.36700000    -15.10200000
O    -11.07800000     10.70000000      7.51200000
H    -10.15800000     10.94200000      7.40500000
H    -11.09400000      9.75200000      7.38100000
O    -13.95100000      4.41500000     -6.97800000
H    -14.28600000      5.26900000     -7.25100000
H    -14.61300000      4.08000000     -6.37300000
O      6.60600000     14.50700000     -0.28200000
H      7.25800000     13.80700000     -0.29900000
H      6.57100000     14.82500000     -1.18400000
O      5.92500000     -8.37300000    -12.56800000
H      6.25400000     -8.97100000    -11.89700000
H      5.50600000     -7.66700000    -12.07500000
O      3.93000000      4.77100000     12.17100000
H      3.93500000      5.44400000     12.85100000
H      4.77800000      4.33700000     12.25700000
O    -15.21200000     -4.92300000      7.94700000
H    -14.49700000     -5.05900000      7.32500000
H    -15.26200000     -3.97300000      8.05100000
O    -16.71900000      2.75500000      6.12200000
H    -17.19300000      3.18700000      6.83200000
H    -15.87100000      2.52600000      6.50400000
O      4.49100000     14.40200000     -2.30400000
H      5.13900000     14.46900000     -3.00500000
H      3.65300000     14.32600000     -2.75900000
O     -5.13500000     -5.57000000      6.42000000
H     -4.19300000     -5.74000000      6.45200000
H     -5.37000000     -5.35300000      7.32200000
O      9.93900000     13.07100000     -2.23600000
H      9.60300000     13.00800000     -1.34200000
H      9.15500000     13.13800000     -2.78200000
O      7.90800000     -1.62800000      9.37400000
H      8.20000000     -2.32700000      8.78900000
H      8.70800000     -1.15600000      9.60300000
O     -2.28100000    -16.88400000     -3.39500000
H     -2.52500000    -16.15300000     -3.96200000
H     -2.39100000    -16.54500000     -2.50600000
O     12.13500000     -6.18400000      2.83100000
H     12.69000000     -6.09900000      3.60600000
H     11.50000000     -6.86200000      3.06400000
O      3.47100000     -0.18000000     -6.49100000
H      3.55000000      0.33800000     -5.69000000
H      4.13200000     -0.86600000     -6.39800000
O      6.42200000     -9.43600000      4.38600000
H      6.34600000     -9.91500000      5.21100000
H      6.65000000    -10.10600000      3.74100000
O      5.89800000      6.06400000      9.42800000
H      6.08500000      6.45900000     10.28000000
H      6.34900000      5.22000000      9.45000000
O      8.96600000     -2.65600000     -9.37700000
H      9.35700000     -2.52800000    -10.24100000
H      9.16800000     -1.85100000     -8.90100000
O     -4.72700000     -3.01800000      2.66400000
H     -5.29800000     -2.51200000      2.08600000
H     -4.38300000     -2.37400000      3.28400000
O      3.75800000     -3.54200000     -5.38900000
H      3.67500000     -2.99000000     -4.61200000
H      4.52600000     -3.19900000     -5.84600000
O      2.58200000    -13.10900000      6.06800000
H      1.69900000    -12.85800000      6.34000000
H      2.55700000    -14.06500000      6.02800000
O      3.21800000    -11.36100000     -9.79400000
H      3.49300000    -10.57900000     -9.31600000
H      2.67800000    -11.02800000    -10.51000000
O      1.01200000      7.21500000     16.13800000
H      0.73900000      7.83000000     16.81800000
H      1.60700000      7.71900000     15.58300000
O     -3.31600000      3.18900000     -7.90800000
H     -3.98600000      2.50600000     -7.87900000
H     -3.60400000      3.77900000     -8.60400000
O    -12.22300000     -8.32900000      7.06500000
H    -12.22600000     -9.27700000      7.19500000
H    -11.34000000     -8.05600000      7.31600000
O      6.73200000     -3.26300000     12.67000000
H      6.47800000     -2.81200000     11.86500000
H      6.67200000     -4.19300000     12.45300000
O      0.36000000     11.44700000      3.55600000
H     -0.55600000     11.24100000      3.74400000
H      0.76700000     11.54100000      4.41700000
O     -9.75900000     -3.80200000     11.94800000
H    -10.48100000     -3.83800000     11.32000000
H    -10.11500000     -3.32100000     12.69400000
O      4.06900000     -6.34400000      4.90600000
H      4.20100000     -6.20000000      3.96900000
H      3.70700000     -7.22800000      4.96400000
O      6.62100000     -0.31900000    -15.88400000
H      7.36000000     -0.17700000    -15.29200000
H      7.02400000     -0.59100000    -16.70800000
O     -7.27100000     -5.75300000     -0.73200000
H     -8.20500000     -5.90000000     -0.58200000
H     -7.02200000     -6.42000000     -1.37200000
O      7.24800000     -7.11200000      6.83200000
H      6.94500000     -7.62600000      6.08300000
H      7.64500000     -6.33300000      6.44400000
O     16.91000000     -2.51000000      0.97400000
H     17.50100000     -2.29300000      1.69500000
H     16.94100000     -1.74500000      0.40000000
O     -2.97600000     -3.10600000     -8.84600000
H     -2.94900000     -3.06300000     -7.89000000
H     -3.73600000     -3.65500000     -9.03900000
O     -2.44700000     13.65800000     10.12700000
H     -2.16500000     13.21200000      9.32900000
H     -2.89800000     12.98100000     10.63300000
O     -4.94600000      0.10700000    -16.15200000
H     -5.86600000     -0.05700000    -15.94400000
H     -4.66100000     -0.68200000    -16.61500000
O      8.25900000      3.50300000      7.25200000
H      8.34100000      2.55600000      7.14600000
H      8.01800000      3.62100000      8.17000000
O    -11.13300000      0.84600000      2.45900000
H    -11.64700000      0.95700000      1.65900000
H    -10.83200000      1.72900000      2.67500000
O     14.07600000      1.36500000      8.34400000
H     15.03100000      1.34500000      8.41500000
H     13.77900000      1.67800000      9.19800000
O      8.76600000    -11.42100000     10.06100000
H      9.35700000    -10.75700000     10.41600000
H      8.15700000    -10.93000000      9.51000000
O     14.02500000      0.94200000     -0.53500000
H     13.79200000      1.07000000     -1.45400000
H     14.01300000      1.82300000     -0.16000000
O     -6.01600000      3.90400000     12.99200000
H     -6.27100000      3.45400000     12.18600000
H     -6.32900000      4.80100000     12.87400000
O     -8.85800000     15.49400000      3.06700000
H     -9.19600000     15.59700000      3.95700000
H     -8.35900000     16.29400000      2.90600000
O      4.45800000      5.17900000    -11.67800000
H      3.63300000      4.82600000    -12.01300000
H      4.23200000      6.05200000    -11.35900000
O      9.43400000     -7.71800000     -7.35200000
H      9.43900000     -6.88400000     -7.82200000
H      9.21800000     -7.48400000     -6.45000000
O      8.54300000    -10.11700000     -3.41800000
H      8.31800000    -10.85400000     -3.98500000
H      9.42900000    -10.31100000     -3.11300000
O      7.98400000     16.46100000      1.69500000
H      7.94900000     15.52400000      1.88500000
H      7.08700000     16.76700000      1.82800000
O     11.49400000      7.07000000     -5.97700000
H     12.36500000      7.42600000     -5.79800000
H     11.01200000      7.80100000     -6.36500000
O     14.85800000      0.87200000     -5.72800000
H     14.74300000      1.33500000     -6.55800000
H     15.71800000      0.45900000     -5.80100000
O     10.94700000      3.11700000     -0.83800000
H     11.56500000      3.76000000     -1.18400000
H     10.39400000      2.89000000     -1.58500000
O      5.23700000      2.81200000    -11.13200000
H      4.90300000      3.70900000    -11.14200000
H      6.05500000      2.85500000    -11.62800000
O     -6.95400000    -14.17600000     -7.19000000
H     -7.34800000    -14.25700000     -6.32100000
H     -7.65600000    -13.82400000     -7.73900000
O     -9.76700000      4.39800000     12.24700000
H     -9.13700000      3.68200000     12.16100000
H     -9.23000000      5.16800000     12.43300000
O      1.07500000      0.48700000    -16.57400000
H      1.43000000      1.36700000    -16.70000000
H      1.84600000     -0.06800000    -16.45300000
O     13.72000000     -5.73400000    -10.83200000
H     13.17800000     -6.45600000    -11.15000000
H     13.66200000     -5.79300000     -9.87900000
O     -3.66300000     14.40800000      7.19600000
H     -4.15800000     15.22600000      7.15200000
H     -3.28200000     14.40600000      8.07400000
O     -1.67700000     -1.21100000     -5.57800000
H     -2.03900000     -0.82700000     -6.37700000
H     -2.31400000     -0.99300000     -4.89700000
O     12.67500000      4.06100000      8.01700000
H     12.57600000      4.85200000      8.54700000
H     13.35400000      3.55700000      8.46500000
O     -0.01200000    -10.40200000     14.65400000
H     -0.31500000    -10.89500000     15.41700000
H     -0.26700000    -10.94000000     13.90500000
O      2.76700000     -4.88400000     15.70700000
H      3.42200000     -5.57800000     15.78400000
H      3.27300000     -4.07200000     15.73500000
O     -2.52800000      2.93200000      7.96100000
H     -2.39800000      2.07200000      7.56000000
H     -3.26400000      3.31100000      7.48100000
O     -2.82600000     -3.58000000    -16.51700000
H     -1.97000000     -3.77300000    -16.90000000
H     -3.45400000     -3.83100000    -17.19500000
O    -14.38200000     -8.33200000      0.85400000
H    -15.06700000     -8.96000000      1.08500000
H    -14.85500000     -7.59600000      0.46400000
O      4.16200000     -2.26600000      0.15500000
H      3.97000000     -2.82600000      0.90700000
H      3.69800000     -2.67700000     -0.57400000
O     -8.79700000      5.74100000    -11.96300000
H     -8.30000000      5.56000000    -12.76000000
H     -9.48200000      6.34900000    -12.24100000
O      2.07200000    -16.47000000     -7.93500000
H      2.15100000    -17.22200000     -7.34700000
H      2.28300000    -15.71400000     -7.38600000
O     -5.47200000    -12.24200000      8.24900000
H     -5.61500000    -11.29600000      8.29500000
H     -6.01400000    -12.60000000      8.95200000
O     -5.45700000      0.60800000     12.96500000
H     -4.74900000      0.34400000     13.55200000
H     -5.97600000      1.22700000     13.47900000
O     -0.44600000      0.46900000     13.55400000
H     -0.19600000      1.01900000     14.29700000
H     -0.16800000      0.96500000     12.78400000
O      5.73700000      5.59500000    -14.32700000
H      5.93300000      5.16100000    -13.49700000
H      4.87300000      5.26500000    -14.57200000
O      2.60800000    -10.36800000      1.33100000
H      3.45500000    -10.00400000      1.07100000
H      2.66100000    -10.43900000      2.28400000
O     -7.42600000     12.22900000     -9.53600000
H     -8.30300000     12.11800000     -9.17000000
H     -7.54900000     12.14500000    -10.48200000
O     -3.71500000    -11.50300000     -6.08600000
H     -4.03500000    -11.63200000     -5.19300000
H     -3.14800000    -10.73400000     -6.02800000
O    -13.94800000      2.67800000      6.40000000
H    -13.73900000      2.08400000      5.67900000
H    -13.38100000      2.39500000      7.11700000
O     11.39000000      7.76300000     -2.70500000
H     11.57400000      7.54000000     -3.61700000
H     11.74500000      8.64500000     -2.59800000
O     -6.99200000     -2.07000000     12.72400000
H     -6.84800000     -1.22000000     12.30900000
H     -6.11400000     -2.38700000     12.93500000
O     12.31600000      5.30300000      1.31900000
H     12.97900000      4.65500000      1.07900000
H     12.64100000      6.12500000      0.95100000
O    -12.19200000     -8.45000000     -1.54900000
H    -12.13900000     -7.49800000     -1.64100000
H    -13.00300000     -8.59700000     -1.06100000
O      6.80000000     10.18600000      7.90200000
H      7.13400000      9.49700000      7.32800000
H      7.40300000     10.19200000      8.64600000
O     -6.54000000     -7.84200000      3.26800000
H     -7.18100000     -7.29500000      2.81400000
H     -6.89800000     -8.72800000      3.21200000
O     11.04000000      4.18500000     -4.96900000
H     10.65800000      3.62100000     -5.64100000
H     11.04700000      5.05700000     -5.36300000
O      1.39700000     13.73700000      8.45800000
H      1.29300000     13.01600000      7.83600000
H      2.15200000     13.48600000      8.99100000
O     -0.86800000      0.19400000    -10.91700000
H     -0.50200000     -0.48400000    -10.34900000
H     -0.88900000     -0.20600000    -11.78600000
O     -5.63700000      5.74400000     10.69000000
H     -5.70500000      5.51300000      9.76400000
H     -4.72500000      5.56300000     10.91600000
O      7.71000000    -12.21400000     -4.90600000
H      6.81500000    -12.09400000     -4.58900000
H      7.61100000    -12.71300000     -5.71700000
O      5.35100000     -0.02100000    -11.88100000
H      4.85200000      0.62700000    -11.38400000
H      5.33800000      0.30600000    -12.78100000
O    -16.64100000      5.08100000     -1.14200000
H    -16.40000000      5.90900000     -1.55700000
H    -16.81300000      5.31100000     -0.22900000
O      8.32300000     -4.20900000      8.07000000
H      7.55300000     -4.24400000      7.50300000
H      8.89200000     -4.90700000      7.74500000
O      3.51900000     11.39000000      3.20000000
H      3.44100000     12.33700000      3.08300000
H      3.37500000     11.02800000      2.32600000
O     -1.30700000     -3.88800000     -5.16300000
H     -1.25600000     -2.93300000     -5.20100000
H     -2.07500000     -4.10800000     -5.69100000
O      5.71100000      1.84900000      2.45300000
H      5.06000000      2.53700000      2.30900000
H      5.19700000      1.04600000      2.53000000
O      0.99400000    -13.78200000      2.82500000
H      1.92000000    -13.54700000      2.88400000
H      0.68300000    -13.75900000      3.73000000
O      1.84500000     -9.23400000    -11.62900000
H      1.31500000     -9.94100000    -11.99800000
H      1.33300000     -8.91500000    -10.88600000
O     14.00000000      2.77000000     10.85300000
H     14.62100000      3.47800000     11.02300000
H     13.24500000      2.97600000     11.40300000
O      1.23700000     -5.37600000     13.24700000
H      1.74400000     -5.34800000     14.05800000
H      1.82800000     -5.02400000     12.58200000
O      5.07900000      4.72400000      1.77200000
H      5.94200000      5.10400000      1.93700000
H      4.81900000      5.08200000      0.92300000
O     -3.48300000      4.57800000     11.23600000
H     -3.87300000      3.75100000     10.95400000
H     -3.37200000      4.48100000     12.18200000
O     -5.08700000     -4.78800000     16.18100000
H     -5.66100000     -5.55000000     16.09900000
H     -5.07100000     -4.60000000     17.11900000
O     -7.62600000      0.84100000    -15.96300000
H     -7.47000000      0.86100000    -16.90700000
H     -8.57700000      0.78500000    -15.87800000
O      3.94500000      3.46300000      9.30900000
H      3.27100000      4.03300000      9.67900000
H      3.89500000      3.61300000      8.36500000
O      5.44600000     15.80400000      1.87600000
H      5.69700000     15.07800000      1.30500000
H      4.59800000     16.09200000      1.53900000
O     -9.73000000    -10.13500000      9.40600000
H     -9.81800000     -9.20800000      9.62800000
H     -9.14200000    -10.48600000     10.07500000
O     -4.16900000      1.85000000     10.73600000
H     -4.70700000      1.35500000     11.35300000
H     -3.40700000      1.29200000     10.58100000
O     13.64700000     -7.19300000      7.82900000
H     13.79400000     -7.48300000      6.92900000
H     13.68700000     -7.99600000      8.34900000
O     -2.12200000      9.11200000     15.73600000
H     -1.31700000      9.39500000     15.30100000
H     -2.78500000      9.12800000     15.04500000
O      4.02000000      7.30300000     -5.03900000
H      4.42000000      7.91200000     -5.66000000
H      4.03000000      7.77200000     -4.20400000
O      4.50200000      1.25100000     -4.22900000
H      3.73600000      1.47800000     -3.70100000
H      4.74900000      2.07100000     -4.65500000
O      4.11000000      1.96400000    -14.43800000
H      3.74300000      1.25000000    -14.95800000
H      3.63000000      1.93000000    -13.61100000
O      1.91400000     -2.55700000     -7.40300000
H      1.51300000     -3.41300000     -7.55300000
H      2.38600000     -2.65600000     -6.57600000
O      3.12900000      5.03500000    -15.25700000
H      2.83800000      5.94600000    -15.30100000
H      3.70400000      4.93000000    -16.01500000
O      5.57000000    -16.01500000      2.78800000
H      6.14600000    -16.06000000      2.02500000
H      5.43000000    -16.92900000      3.03600000
O     -4.31200000      0.58700000      8.20300000
H     -4.71400000     -0.15400000      8.65800000
H     -4.57000000      1.35200000      8.71700000
O     13.22400000     10.45200000      6.28100000
H     12.64600000      9.89200000      5.76300000
H     14.05100000     10.45300000      5.79800000
O     -9.66900000      1.64300000    -12.01000000
H    -10.49200000      2.11500000    -11.88500000
H     -9.91500000      0.85700000    -12.49900000
O      1.38700000     -4.85200000     -9.32500000
H      0.66600000     -5.40800000     -9.61900000
H      2.13500000     -5.44500000     -9.25600000
O    -11.42600000     -3.44200000     -4.13800000
H    -11.22700000     -3.83400000     -4.98800000
H    -10.59000000     -3.08900000     -3.83500000
O      5.21500000      3.01800000     -7.06000000
H      4.89300000      3.88700000     -7.30100000
H      6.03900000      3.18700000     -6.60200000
O      8.25300000     -6.07700000     12.73900000
H      7.30700000     -6.06400000     12.60000000
H      8.60900000     -5.55400000     12.02100000
O    -17.40700000     -4.83300000     -2.38200000
H    -16.51200000     -4.49400000     -2.38100000
H    -17.69500000     -4.74600000     -3.29000000
O     -6.52600000     14.85200000      8.69500000
H     -6.10400000     14.25400000      8.07800000
H     -7.46200000     14.75700000      8.51700000
O    -12.54700000    -10.58200000      3.34000000
H    -12.47300000     -9.66000000      3.58600000
H    -11.68300000    -10.95000000      3.52600000
O     11.70300000      2.59600000     12.39300000
H     10.96300000      2.84800000     11.84100000
H     11.55800000      3.06200000     13.21600000
O     13.56800000     -1.84700000     -0.27400000
H     13.01400000     -2.09200000      0.46600000
H     13.95900000     -1.01300000     -0.01500000
O      4.90000000      4.62700000     -4.41500000
H      4.61900000      5.45400000     -4.80800000
H      4.08700000      4.21000000     -4.12700000
O     -2.56500000    -11.29000000     -0.56200000
H     -2.32700000    -10.59100000     -1.17100000
H     -3.37400000    -11.65500000     -0.92100000
O    -15.26700000      0.45900000      0.71500000
H    -16.01600000      0.79600000      0.22300000
H    -15.09700000      1.12800000      1.37900000
O     -4.05400000     -1.21000000    -10.50700000
H     -4.37100000     -0.83600000     -9.68500000
H     -3.22400000     -1.62800000    -10.27600000
O      2.21200000      5.87600000      0.96300000
H      1.58100000      6.59400000      0.99700000
H      1.67400000      5.08700000      0.90400000
O     -4.62700000     -8.51600000    -10.12700000
H     -5.27400000     -9.02800000     -9.64100000
H     -3.84200000     -8.54300000     -9.58000000
O     -4.15000000      9.19000000     13.90600000
H     -3.99900000      9.08800000     12.96600000
H     -4.58500000     10.03800000     13.98800000
O      5.36800000     -0.50100000      6.14800000
H      4.47900000     -0.84100000      6.24600000
H      5.81400000     -1.14700000      5.60100000
O     -6.17200000     -9.93300000     13.13900000
H     -5.66400000     -9.68600000     12.36600000
H     -5.57600000     -9.78700000     13.87400000
O     -4.57000000     -2.78200000     -2.16400000
H     -5.03200000     -1.96000000     -1.99800000
H     -4.33500000     -2.74100000     -3.09200000
O      0.11500000      8.81900000      9.66200000
H     -0.30500000      8.71700000     10.51600000
H      0.54900000      7.98000000      9.50700000
O      0.14300000     16.25200000      0.79800000
H     -0.04800000     15.56000000      0.16500000
H     -0.24300000     15.94000000      1.61700000
O      7.61800000     -9.42400000     -0.76700000
H      7.18300000    -10.27200000     -0.67700000
H      7.85100000     -9.37200000     -1.69400000
O      9.52100000     -4.78700000     -7.70800000
H      8.70100000     -5.00900000     -7.26700000
H      9.36600000     -3.91800000     -8.07800000
O    -13.30700000     -6.27900000    -10.49300000
H    -12.45700000     -5.94600000    -10.20300000
H    -13.20300000     -7.23100000    -10.49200000
O      3.70200000     -0.47400000    -16.04100000
H      3.71900000     -1.42900000    -16.10200000
H      4.62300000     -0.21600000    -16.06300000
O     -8.83900000      2.14100000      8.50200000
H     -8.77000000      2.92100000      7.95100000
H     -9.75000000      1.86300000      8.41000000
O    -12.58200000     12.10400000     -3.96300000
H    -11.80300000     12.54500000     -4.30100000
H    -12.63700000     12.38200000     -3.04900000
O     -8.61500000     11.79800000     -5.71100000
H     -7.71600000     11.63300000     -5.99500000
H     -9.12500000     11.80500000     -6.52100000
O     -1.82900000     13.26000000      0.47800000
H     -1.05500000     13.00400000      0.97900000
H     -2.31000000     13.84500000      1.06400000
O     -0.64800000      1.24500000    -14.40400000
H     -0.02800000      0.78100000    -14.96600000
H     -1.40800000      0.66500000    -14.35600000
O     -9.80300000    -13.75700000     -2.32300000
H    -10.40000000    -13.46100000     -1.63600000
H    -10.10000000    -14.64300000     -2.53300000
O      4.24500000    -10.33700000     12.30500000
H      3.49300000    -10.10400000     12.85000000
H      4.38000000    -11.27000000     12.47000000
O      7.16500000    -10.74300000    -11.16900000
H      6.42200000    -11.34700000    -11.16300000
H      7.52700000    -10.80100000    -10.28500000
O     -2.32300000     -1.39700000    -14.87600000
H     -3.04400000     -0.76800000    -14.92100000
H     -2.56400000     -2.08200000    -15.50000000
O      9.67500000      5.45600000      9.26100000
H      9.73500000      6.10900000      8.56400000
H     10.30300000      4.77800000      9.01000000
O      2.57300000    -12.00700000     -4.96000000
H      2.63000000    -12.87000000     -5.37000000
H      2.29600000    -12.18700000     -4.06100000
O     17.01600000     -4.71300000     -1.31400000
H     16.11700000     -4.44200000     -1.50400000
H     17.23500000     -4.25900000     -0.50000000
O      0.72600000     10.05400000    -15.30800000
H      0.25000000     10.66600000    -15.86900000
H      0.05600000      9.68700000    -14.73100000
O      5.70800000    -11.59700000     -1.20400000
H      4.98400000    -12.06100000     -0.78400000
H      5.41300000    -11.45700000     -2.10300000
O      7.47600000      0.80800000     14.82400000
H      8.13100000      0.87400000     15.51900000
H      7.04700000     -0.03400000     14.97900000
O      0.15200000     -2.57300000    -16.36600000
H      0.90700000     -2.73300000    -15.80000000
H     -0.04000000     -1.64200000    -16.25200000
O      2.20900000      1.33900000     17.78200000
H      1.96300000      1.79200000     18.58800000
H      3.10400000      1.03800000     17.94000000
O     -9.80500000     -1.72300000     -3.18300000
H    -10.50000000     -1.09200000     -3.37200000
H     -8.99700000     -1.26300000     -3.40900000
O     -1.83500000      0.80100000      4.21100000
H     -1.56000000      1.56800000      3.70900000
H     -2.77200000      0.72300000      4.03600000
O    -13.64600000      1.49000000     -6.02700000
H    -14.30100000      1.10900000     -6.61200000
H    -12.91100000      1.70700000     -6.60000000
O    -10.39300000      3.20500000      3.30900000
H     -9.45300000      3.23700000      3.13000000
H    -10.69000000      4.10700000      3.18500000
O    -17.88300000      2.47100000      3.58600000
H    -17.35800000      2.46200000      4.38600000
H    -18.65800000      2.98300000      3.81400000
O    -11.85900000     -4.74500000      3.64100000
H    -11.97500000     -5.65100000      3.35600000
H    -11.45200000     -4.30900000      2.89200000
O     -2.91300000     13.45200000     -7.33800000
H     -2.29200000     13.09900000     -6.70200000
H     -3.67200000     12.87100000     -7.28000000
O      8.04500000      2.38900000     -6.95000000
H      7.73800000      1.74200000     -7.58500000
H      8.47200000      1.87200000     -6.26700000
O     -6.17300000     -9.06400000      0.16000000
H     -6.35200000     -9.95700000      0.45500000
H     -5.22200000     -8.97400000      0.23200000
O     -8.19400000      3.36200000     -9.93700000
H     -7.54100000      3.50800000    -10.62200000
H     -9.03200000      3.36900000    -10.40100000
O     -6.84600000     -9.39500000     -9.05100000
H     -6.76000000    -10.27700000     -8.69000000
H     -7.53100000     -9.47300000     -9.71500000
O     -8.55900000     -0.70800000     14.63300000
H     -9.13500000     -1.27200000     15.14800000
H     -8.06900000     -1.31200000     14.07500000
O      3.00100000     14.14300000      3.59400000
H      3.09600000     14.10300000      4.54600000
H      3.21500000     15.04900000      3.37000000
O     -2.02300000    -15.48400000     -0.93000000
H     -1.67600000    -15.98800000     -0.19400000
H     -1.47500000    -14.70000000     -0.96400000
O      0.78900000     17.90600000     -1.75800000
H      0.86900000     18.49600000     -1.00900000
H      0.03500000     18.23800000     -2.24600000
O     -8.99100000      3.59500000     -1.78200000
H     -9.00500000      4.45800000     -1.36800000
H     -9.24600000      3.76000000     -2.68900000
O    -10.88900000     -0.70600000     -0.10800000
H    -11.33200000     -0.86500000     -0.94100000
H    -10.86300000      0.24800000     -0.02900000
O      5.86500000     -3.20900000     -7.05900000
H      6.52700000     -3.81600000     -6.73100000
H      5.56100000     -3.60400000     -7.87700000
O     16.33000000     -3.36700000     -6.11500000
H     17.20200000     -3.76100000     -6.16000000
H     16.33000000     -2.87600000     -5.29400000
O     -3.68500000     -6.55700000     -6.63200000
H     -3.47600000     -6.90600000     -5.76600000
H     -4.49400000     -7.00400000     -6.88200000
O      0.70500000     -8.84400000     -2.98900000
H      0.39300000     -9.45200000     -2.31900000
H      1.46700000     -8.42100000     -2.59300000
O    -18.03700000     -3.11300000      2.50300000
H    -17.70500000     -2.67000000      1.72300000
H    -18.58800000     -2.46000000      2.93300000
O     -2.20800000     -7.83400000     16.13200000
H     -1.39500000     -7.33000000     16.11500000
H     -2.31800000     -8.08100000     17.05000000
O     -2.34500000     -8.22900000    -12.16300000
H     -2.87900000     -8.76900000    -11.58100000
H     -2.15900000     -8.79600000    -12.91200000
O     -0.90600000      4.67800000     15.88500000
H     -1.08300000      5.16100000     15.07800000
H     -0.25700000      5.20900000     16.34500000
O    -12.80500000      3.94000000     -0.40000000
H    -12.34200000      4.75800000     -0.58100000
H    -13.14900000      4.05100000      0.48600000
O     -1.55600000     11.30900000     -1.68900000
H     -0.69600000     11.00400000     -1.40000000
H     -1.88900000     11.81900000     -0.95000000
O     -1.91100000     18.43900000     -3.06300000
H     -2.05800000     17.54700000     -3.37800000
H     -2.49900000     18.97900000     -3.59100000
O      0.53700000     -2.16100000     15.57300000
H      0.03200000     -1.52700000     15.06400000
H     -0.03600000     -2.92500000     15.64100000
O     -0.37900000     16.07400000     -5.90800000
H     -1.14600000     15.77300000     -5.42100000
H      0.17000000     16.50100000     -5.25000000
O      1.25700000     13.07900000    -10.14800000
H      0.33100000     13.24500000    -10.32100000
H      1.27200000     12.70500000     -9.26700000
O     13.90200000     -5.90400000     -7.87700000
H     14.47200000     -6.15100000     -7.14900000
H     13.29300000     -5.26900000     -7.50100000
O     -9.35200000      0.61600000     11.63000000
H     -8.99900000     -0.22100000     11.32900000
H     -8.58100000      1.16300000     11.77600000
O      6.02800000     11.45000000     -2.48200000
H      5.92800000     12.32200000     -2.10200000
H      5.44700000     11.45200000     -3.24300000
O     11.81900000     -2.72100000      9.07100000
H     12.75100000     -2.74800000      8.85500000
H     11.42900000     -3.41000000      8.53400000
O    -15.25400000      2.47600000      2.71200000
H    -16.20700000      2.49000000      2.61700000
H    -15.00000000      3.39900000      2.70600000
O     -6.31600000    -15.53700000     -1.11300000
H     -6.39900000    -15.24400000     -0.20500000
H     -7.17200000    -15.91000000     -1.32400000
O     -9.54200000     11.26900000     -8.32800000
H    -10.04600000     10.53000000     -7.98800000
H    -10.17300000     11.77200000     -8.84400000
O     -0.83000000     -1.75000000      4.19900000
H     -0.40800000     -1.72300000      3.34100000
H     -1.06200000     -0.83900000      4.38100000
O    -10.77200000     13.67900000     -1.31500000
H    -10.44700000     13.89300000     -0.44000000
H    -10.68600000     14.49400000     -1.80900000
O     -1.27600000     -6.33700000     -1.65200000
H     -0.58200000     -5.72500000     -1.89600000
H     -1.84300000     -5.83500000     -1.06600000
O     10.49400000     -5.90900000    -13.30600000
H     11.33800000     -5.67800000    -12.91700000
H      9.95900000     -6.19200000    -12.56500000
O      7.79100000    -13.82600000     -7.57700000
H      8.08400000    -13.33100000     -8.34200000
H      8.26400000    -14.65600000     -7.63400000
O    -14.98700000     -7.24400000      4.85600000
H    -15.75000000     -7.00300000      5.38200000
H    -14.24500000     -6.85500000      5.31900000
O      3.76200000      6.75200000     13.90800000
H      3.71300000      6.13000000     14.63300000
H      4.29600000      7.47200000     14.24500000
O     -4.84200000      5.47100000     -9.76200000
H     -4.01100000      5.83500000    -10.07000000
H     -5.10800000      4.86400000    -10.45300000
O     11.53900000     -7.16900000     11.05600000
H     11.69400000     -6.91100000     10.14700000
H     11.65200000     -6.36100000     11.55700000
O      2.49900000     -9.60300000     14.14200000
H      2.75200000    -10.15800000     14.88100000
H      1.54200000     -9.61400000     14.15100000
O     10.22200000    -11.67300000     -5.76100000
H     10.53900000    -12.56800000     -5.88100000
H      9.35600000    -11.77600000     -5.36700000
O     -2.87800000      0.39500000     14.93600000
H     -2.88800000      1.23000000     15.40400000
H     -2.09600000      0.43800000     14.38500000
O      1.11500000      3.89400000     10.12500000
H      1.02100000      3.11700000     10.67600000
H      0.26300000      4.32700000     10.17400000
O     17.66500000      2.54000000      0.01600000
H     18.31100000      2.95000000     -0.55900000
H     17.63100000      1.62800000     -0.27400000
O      8.77400000      8.26400000     -0.60700000
H      8.63500000      8.67500000      0.24600000
H      9.16200000      7.41300000     -0.40300000
O      3.77000000    -15.94800000      7.56800000
H      4.05000000    -15.29200000      6.93000000
H      4.58600000    -16.31800000      7.90500000
O      1.67700000     16.80100000     -4.42500000
H      2.48200000     17.25000000     -4.68400000
H      1.51200000     17.10200000     -3.53100000
O      7.97400000     -3.02900000     -2.76900000
H      7.67100000     -2.24600000     -3.22900000
H      8.92900000     -2.95400000     -2.77300000
O      8.63800000     -5.65300000      4.81200000
H      8.31200000     -5.62900000      3.91200000
H      9.52500000     -5.29800000      4.75500000
O    -16.37700000      0.51600000     -3.04100000
H    -16.63700000      0.88100000     -2.19600000
H    -16.62800000      1.18400000     -3.67900000
O     -3.66000000     -7.60800000      1.41300000
H     -4.27000000     -6.90800000      1.17900000
H     -3.40600000     -7.41200000      2.31500000
O     -6.96300000     -2.62200000     -4.07500000
H     -7.19800000     -3.20600000     -4.79700000
H     -7.19300000     -3.11400000     -3.28600000
O    -11.52800000     -2.54600000     13.51100000
H    -12.29200000     -2.80100000     12.99300000
H    -11.50000000     -1.59200000     13.44200000
O     -0.49100000      7.06500000      0.54700000
H     -0.66700000      7.51900000      1.37100000
H     -1.14400000      6.36600000      0.51400000
O      4.14500000    -13.15200000     11.73800000
H      3.62000000    -13.17000000     10.93800000
H      5.04200000    -13.01500000     11.43200000
O     -9.87500000      1.23200000     -5.68300000
H     -8.92500000      1.29500000     -5.78000000
H    -10.09400000      1.90300000     -5.03600000
O      6.81600000      2.27900000    -14.99800000
H      5.94900000      2.46300000    -14.63600000
H      6.92100000      1.33300000    -14.89800000
O     -3.05300000     -3.04800000      5.07200000
H     -2.38500000     -2.38700000      4.89100000
H     -2.87400000     -3.74700000      4.44300000
O      8.12800000     12.38700000     -4.13200000
H      9.00600000     12.24000000     -4.48300000
H      7.88000000     11.54600000     -3.74800000
O      7.64300000      0.92400000      4.29600000
H      8.49000000      1.36300000      4.21600000
H      7.15100000      1.21000000      3.52700000
O     11.03400000      0.41500000     13.89600000
H     11.10800000      1.23400000     13.40500000
H     10.32500000     -0.06100000     13.46300000
O     -2.32100000     -0.38900000     11.15700000
H     -2.63700000     -1.28900000     11.07700000
H     -1.95000000     -0.34400000     12.03900000
O     -3.20400000    -12.57000000      6.20200000
H     -3.48200000    -12.03700000      6.94600000
H     -3.99800000    -12.68900000      5.68200000
O     -9.49300000      8.55800000      2.72600000
H    -10.18800000      7.92800000      2.92000000
H     -8.91200000      8.51500000      3.48600000
O     15.85800000     -7.71000000      0.12000000
H     14.92400000     -7.66100000      0.32300000
H     16.16300000     -6.80500000      0.17700000
O    -16.05600000      3.52100000      8.90400000
H    -15.84500000      2.60600000      8.71900000
H    -15.20500000      3.95700000      8.95700000
O     -0.35600000     -5.15400000    -14.84200000
H     -0.20700000     -4.21600000    -14.96500000
H     -1.28800000     -5.22400000    -14.64000000
O     -7.01600000      9.39400000     11.13500000
H     -7.70000000      8.74100000     10.98700000
H     -6.80100000      9.31000000     12.06400000
O      1.40200000      9.38300000      2.09500000
H      2.03600000      9.54200000      1.39600000
H      1.19300000     10.25400000      2.43200000
O      4.25900000      7.74300000      5.65400000
H      4.03000000      8.63700000      5.90800000
H      4.01900000      7.68700000      4.72900000
O      4.43700000     -6.91100000    -10.70200000
H      4.63900000     -6.17600000    -10.12300000
H      3.98500000     -7.54000000    -10.14100000
O     -3.18800000     -3.13000000     11.78900000
H     -2.49100000     -3.70000000     12.11400000
H     -3.81600000     -3.08400000     12.51000000
O      2.56200000      4.18100000     -2.93800000
H      3.18000000      4.62800000     -2.35900000
H      2.01400000      4.88200000     -3.29000000
O    -15.24500000     -2.18600000     -8.79100000
H    -15.30300000     -1.86500000     -9.69100000
H    -15.84100000     -2.93400000     -8.76500000
O     -0.60200000    -11.67000000      9.11100000
H     -1.52000000    -11.53700000      9.34700000
H     -0.22100000    -10.79200000      9.12500000
O      9.34300000      4.86800000      5.20000000
H      9.90300000      5.21200000      5.89600000
H      8.69400000      4.33300000      5.65700000
O    -14.32500000    -11.98800000      1.82900000
H    -15.09400000    -11.51300000      1.51300000
H    -13.76800000    -11.31200000      2.21600000
O    -11.70600000    -10.94500000     -2.42800000
H    -11.81200000    -10.11700000     -1.95800000
H    -10.75800000    -11.06000000     -2.49800000
O     -3.11100000    -11.01300000      9.84000000
H     -3.52800000    -10.27200000     10.28000000
H     -3.17300000    -11.73100000     10.47100000
O     -1.29400000    -11.30100000     -3.87100000
H     -1.91000000    -10.76300000     -4.36800000
H     -1.02000000    -11.98200000     -4.48600000
O      4.64800000      8.86000000     -2.65000000
H      5.48900000      9.30700000     -2.55600000
H      3.99800000      9.56200000     -2.61300000
O      4.54700000    -13.42400000      2.31000000
H      4.71500000    -14.35900000      2.43100000
H      4.11800000    -13.36600000      1.45700000
O     -9.31600000     10.88800000      1.24300000
H     -9.38200000     10.04600000      1.69400000
H     -9.80900000     10.76400000      0.43200000
O     10.99900000     11.55400000      7.19800000
H     11.77900000     11.07700000      6.91600000
H     10.60900000     10.99700000      7.87300000
O     -7.24700000     -0.79000000     10.12600000
H     -6.32700000     -0.67500000      9.88900000
H     -7.51800000     -1.58200000      9.66100000
O    -14.93000000      0.26900000    -10.81900000
H    -14.06700000     -0.07300000    -11.05200000
H    -14.77500000      1.18900000    -10.60800000
O     -0.28000000      3.45800000    -13.00900000
H     -0.67300000      3.55500000    -12.14100000
H     -0.72700000      2.70300000    -13.39100000
O     12.34000000     -3.53200000     -6.87700000
H     12.29800000     -2.73900000     -7.41100000
H     11.44700000     -3.87600000     -6.88800000
O     14.60600000     -3.69800000     -1.99000000
H     14.32200000     -3.66700000     -2.90300000
H     14.22500000     -2.91400000     -1.59300000
O      9.12100000      8.98000000      2.29300000
H      8.95700000      8.41100000      3.04500000
H      8.55900000      9.74100000      2.44200000
O     -7.34300000     -4.79000000     10.79300000
H     -8.24400000     -4.55500000     11.01700000
H     -7.07600000     -5.39700000     11.48300000
O     -3.36900000     -7.52300000     -3.54800000
H     -2.61700000     -7.26800000     -3.01300000
H     -4.04400000     -6.87800000     -3.33700000
O     11.58000000    -10.99900000      0.29600000
H     11.28100000    -11.88000000      0.52100000
H     11.05500000    -10.42000000      0.85000000
O     -6.56100000     13.10800000      2.75700000
H     -7.27200000     13.69400000      2.49700000
H     -6.68300000     12.98600000      3.69900000
O      1.41700000    -15.16700000      0.30600000
H      0.64700000    -15.54500000     -0.11900000
H      1.09000000    -14.83600000      1.14200000
O    -12.80100000     12.75100000      0.40300000
H    -11.99200000     12.98100000     -0.05400000
H    -13.30700000     13.56300000      0.41800000
O      6.50500000      3.75900000     -1.38700000
H      6.91800000      3.86400000     -2.24400000
H      5.69400000      4.26300000     -1.44900000
O     -9.44100000     -4.29000000      5.88000000
H    -10.15200000     -4.36400000      5.24400000
H     -8.67600000     -4.04800000      5.35700000
O     12.08100000     -8.15200000     -7.05500000
H     11.18900000     -8.04800000     -7.38700000
H     12.59400000     -7.50300000     -7.53700000
O     -6.00500000    -11.81000000      0.67500000
H     -6.84300000    -12.09600000      0.31200000
H     -5.35100000    -12.33600000      0.21400000
O     -4.32000000     11.63500000    -10.66800000
H     -3.49400000     11.54000000    -10.19300000
H     -4.77600000     10.80600000    -10.52300000
O     -1.38500000     -4.72900000     13.27400000
H     -1.34200000     -4.56200000     14.21600000
H     -0.47000000     -4.79100000     13.00000000
O     16.79400000      1.07200000     -2.88300000
H     15.86000000      1.09200000     -3.09100000
H     17.16800000      1.79200000     -3.39100000
O      3.88800000      7.29000000      3.06600000
H      3.23500000      7.78600000      2.57200000
H      3.80900000      6.39500000      2.73500000
O      0.21700000      0.76400000      6.67500000
H      1.11300000      0.58200000      6.38900000
H     -0.30900000      0.68100000      5.88000000
O      2.42200000      9.48200000     15.00600000
H      3.14200000      9.82500000     15.53600000
H      2.72100000      9.58200000     14.10200000
O      3.55100000      6.14900000      7.94100000
H      4.26800000      5.99200000      8.55600000
H      3.90400000      6.78600000      7.32000000
O     -1.89900000     -9.19700000     -5.63200000
H     -1.94100000     -8.50700000     -4.97000000
H     -1.01200000     -9.54700000     -5.55700000
O      4.88400000      3.42500000      4.53800000
H      5.66300000      2.99400000      4.18600000
H      4.82300000      4.24500000      4.05000000
O      0.34100000      8.65900000     -1.62500000
H      0.12700000      8.06700000     -0.90400000
H     -0.08200000      8.26800000     -2.39000000
O      2.35300000      3.97900000    -12.68600000
H      2.80300000      4.10700000    -13.52100000
H      1.42300000      3.96800000    -12.91400000
O     -7.68800000    -11.23300000     -4.90600000
H     -7.09000000    -10.49000000     -4.99000000
H     -8.55900000    -10.83800000     -4.88600000
O      2.72900000      7.54200000    -15.69400000
H      2.46100000      7.57400000    -16.61300000
H      2.38000000      8.34800000    -15.31400000
O      8.01500000      3.45300000     14.82000000
H      7.64000000      2.58200000     14.69100000
H      7.76800000      3.69000000     15.71400000
O     -7.30300000     12.93400000     11.15300000
H     -7.01100000     13.76900000     11.51900000
H     -6.93500000     12.91900000     10.26900000
O      3.38100000     -1.52100000     -9.39900000
H      2.87700000     -1.91500000     -8.68700000
H      3.91500000     -0.85100000     -8.97300000
O     -4.08300000     13.89100000     -1.29700000
H     -4.24500000     14.82900000     -1.19800000
H     -3.19500000     13.76500000     -0.96200000
O      5.12100000    -11.30800000     -4.45200000
H      4.48800000    -11.94000000     -4.79300000
H      4.77500000    -10.45600000     -4.71800000
O    -12.52400000      8.83000000     -2.34700000
H    -11.81900000      9.13600000     -2.91800000
H    -13.01800000      9.62200000     -2.13200000
O    -12.53900000     -1.53000000     -2.24100000
H    -12.62100000     -0.73700000     -2.77200000
H    -12.32100000     -2.21800000     -2.87000000
O     -6.18900000      0.79400000     15.76000000
H     -6.80700000      0.09200000     15.55700000
H     -5.95300000      0.64800000     16.67600000
O      6.58300000      7.15500000     12.35300000
H      6.78200000      6.24200000     12.14600000
H      6.77100000      7.23400000     13.28800000
O      5.50200000    -15.53200000     -1.48400000
H      4.82200000    -16.16400000     -1.71500000
H      6.14200000    -15.59800000     -2.19300000
O      7.08300000    -10.34200000      7.03600000
H      7.25500000     -9.58900000      7.60200000
H      7.95100000    -10.68100000      6.81900000
O      0.45700000     11.56400000     -7.82100000
H      1.10200000     11.02000000     -7.37000000
H      0.26400000     12.26900000     -7.20300000
O      9.48200000      2.84300000     10.41400000
H      8.98600000      3.65900000     10.47900000
H      8.89600000      2.17800000     10.77500000
O      8.94800000     13.51700000      2.11600000
H      9.20800000     13.54300000      3.03700000
H      8.29600000     12.81800000      2.07100000
O     -7.45900000      2.80300000      3.68600000
H     -7.76600000      2.00600000      4.11800000
H     -6.68800000      2.52500000      3.19100000
O     12.26700000     -4.90300000     -0.26700000
H     12.02200000     -4.62800000      0.61700000
H     12.16600000     -4.11400000     -0.79900000
O      0.82000000     -5.53400000     10.48100000
H      0.93900000     -5.89200000      9.60100000
H      0.55500000     -4.62600000     10.33700000
O      5.02300000     11.56500000     -7.40300000
H      4.70700000     11.24600000     -6.55700000
H      5.97300000     11.61700000     -7.30000000
O      3.06400000     11.66800000    -11.64000000
H      2.36400000     12.28400000    -11.42400000
H      3.16800000     11.13800000    -10.85000000
O      2.85800000     -7.77600000     -1.60400000
H      3.43800000     -8.02200000     -0.88300000
H      3.27900000     -7.01200000     -1.99900000
O     -6.58700000     -2.13400000      1.06200000
H     -7.39000000     -1.92200000      1.53800000
H     -6.89000000     -2.56200000      0.26100000
O     13.69100000     -0.12800000      6.23700000
H     13.53700000      0.28600000      7.08600000
H     12.82000000     -0.38200000      5.93400000
O    -16.87100000     -0.75500000      6.26600000
H    -17.82200000     -0.65800000      6.30800000
H    -16.62800000     -0.37100000      5.42400000
O     -1.94900000     -6.67700000     11.11200000
H     -1.72000000     -6.30200000     11.96300000
H     -1.17800000     -6.52200000     10.56700000
O     -8.09600000     10.71100000     -3.16600000
H     -8.62800000     10.72500000     -3.96100000
H     -7.49600000     11.45000000     -3.26600000
O    -11.47900000      7.65600000    -10.06000000
H    -12.18000000      8.11300000     -9.59500000
H    -11.03900000      8.34200000    -10.56200000
O     -5.64500000    -11.84500000     -7.96300000
H     -4.97800000    -11.40000000     -7.43900000
H     -5.84100000    -12.64300000     -7.47200000
O      6.04500000     14.52300000     -4.89900000
H      6.50100000     15.06100000     -5.54700000
H      6.64200000     13.79500000     -4.72900000
O     -8.66900000     -6.00200000      2.28700000
H     -8.62300000     -5.16100000      2.74300000
H     -8.94500000     -5.77700000      1.39900000
O      2.83400000     16.40700000      1.34800000
H      1.93600000     16.53700000      1.04200000
H      2.80900000     16.64700000      2.27400000
O     -9.13800000      6.59600000     -1.96600000
H     -8.70800000      6.91100000     -1.17000000
H     -8.53300000      6.82700000     -2.67100000
O     -4.23800000     11.06000000      0.11600000
H     -4.00800000     11.92500000      0.45700000
H     -3.57500000     10.47400000      0.48000000
O      7.83400000    -13.25400000     -0.76900000
H      7.52400000    -14.15700000     -0.83500000
H      7.11000000    -12.72800000     -1.10900000
O     -9.64900000      3.74100000     -4.26200000
H     -9.45200000      3.97000000     -5.17100000
H    -10.46900000      4.19700000     -4.07200000
O      4.59000000     -8.87800000     -5.04300000
H      4.49200000     -7.93800000     -5.19400000
H      4.69500000     -8.95900000     -4.09500000
O      3.02100000     -7.86900000     -8.18600000
H      3.10200000     -8.71900000     -7.75200000
H      2.09600000     -7.80900000     -8.42300000
O    -11.66700000     -4.60200000      9.90300000
H    -11.24200000     -5.45400000     10.00600000
H    -12.58800000     -4.76800000     10.10800000
O     -6.84000000     -4.67300000     -5.86700000
H     -6.89000000     -5.61700000     -5.71600000
H     -7.36300000     -4.53000000     -6.65600000
O    -12.07800000      3.25100000    -11.51700000
H    -12.96600000      3.17100000    -11.17000000
H    -11.87800000      4.18500000    -11.45100000
O      0.07500000     11.80100000     11.99700000
H      0.81500000     11.25000000     11.74200000
H     -0.25400000     12.15700000     11.17100000
O     -9.47700000      6.82600000     -5.49200000
H     -8.64000000      6.91700000     -5.03600000
H     -9.45900000      5.93900000     -5.85200000
O      4.50300000     -9.48200000      7.85200000
H      5.37800000     -9.78900000      7.61500000
H      3.97700000     -9.62700000      7.06500000
O     14.45700000     -2.83600000      8.68300000
H     14.99100000     -2.43700000      7.99600000
H     14.61300000     -2.29000000      9.45400000
O      4.63800000     -2.93500000     14.76100000
H      5.21300000     -3.32200000     14.10200000
H      3.99500000     -2.43800000     14.25600000
O    -11.59000000      0.23800000     13.56300000
H    -11.33100000      0.27400000     14.48400000
H    -10.83800000      0.59100000     13.08800000
O     -2.63400000      9.73900000      6.63500000
H     -3.48800000     10.01100000      6.97100000
H     -2.79100000      8.87500000      6.25400000
O      7.85600000      1.49200000     12.07700000
H      7.86700000      1.22800000     12.99700000
H      7.05300000      1.10700000     11.72700000
O    -14.94000000     -2.13600000      2.78700000
H    -15.31300000     -2.96200000      3.09500000
H    -14.58400000     -2.34200000      1.92300000
O      8.00900000      8.78700000     10.75700000
H      7.61800000      9.65000000     10.89500000
H      7.49800000      8.20000000     11.31500000
O     -7.61700000     -4.44900000     -9.35100000
H     -8.05200000     -3.62400000     -9.13500000
H     -8.03900000     -4.73700000    -10.16000000
O    -14.46000000     -1.83500000     -0.26600000
H    -13.68400000     -1.66100000     -0.79800000
H    -14.55000000     -1.06000000      0.28800000
O    -13.63300000     10.00300000      0.61900000
H    -12.81200000     10.49000000      0.69300000
H    -14.13800000     10.48400000     -0.03700000
O      3.12800000     -6.59000000     11.36800000
H      2.27400000     -6.18800000     11.21200000
H      3.15100000     -7.34200000     10.77600000
O    -11.01700000    -12.80000000      1.91100000
H    -10.47100000    -12.01400000      1.90700000
H    -11.24700000    -12.93600000      0.99100000
O    -10.67100000      5.63900000      2.05800000
H    -10.12400000      5.15200000      1.44000000
H    -11.06500000      6.33500000      1.53200000
O     -8.41700000     -2.92000000      8.66600000
H     -8.63600000     -3.37300000      7.85100000
H     -8.14500000     -3.61800000      9.26100000
O     -8.93000000     -9.25300000      0.66700000
H     -9.21600000     -9.17400000      1.57700000
H     -8.04600000     -8.88600000      0.66100000
O     -7.14900000     -6.72900000     14.51300000
H     -7.59200000     -5.89600000     14.35300000
H     -7.85900000     -7.36100000     14.62900000
O     -3.54400000      9.60600000     -2.32400000
H     -2.94700000     10.30300000     -2.05300000
H     -4.28300000      9.67600000     -1.72000000
O     11.28200000     -8.42900000      6.00700000
H     12.22100000     -8.53400000      5.84900000
H     10.93500000     -8.10500000      5.17600000
O     -7.47500000      2.33400000    -13.43000000
H     -7.23400000      1.78600000    -14.17600000
H     -8.14500000      1.83000000    -12.96800000
O     -6.87500000     11.70700000     -0.52100000
H     -7.57300000     11.96000000      0.08300000
H     -6.18700000     11.35300000      0.04300000
O    -14.84000000      8.53000000      5.37900000
H    -15.26800000      9.37900000      5.26800000
H    -15.55100000      7.89200000      5.31500000
O     16.71200000      4.33600000      1.89900000
H     17.09000000      3.76100000      1.23500000
H     16.89000000      5.22100000      1.57900000
O      5.02600000     -4.34100000     -9.52000000
H      4.43300000     -3.66700000     -9.85000000
H      5.85000000     -4.18300000     -9.98100000
O     -1.21000000    -11.59700000     -9.40500000
H     -0.66900000    -11.27700000     -8.68300000
H     -0.83700000    -12.45000000     -9.62400000
O     11.72200000      9.11800000      3.53800000
H     12.26300000      9.53300000      2.86600000
H     10.93200000      8.84200000      3.07200000
O     -2.78200000      7.55100000      8.76300000
H     -1.88900000      7.26400000      8.57300000
H     -3.29400000      7.25200000      8.01100000
O     -2.82600000     -2.02200000     15.82100000
H     -2.99200000     -1.82200000     16.74200000
H     -2.84900000     -1.17100000     15.38300000
O     -6.05000000     -0.39500000      4.03900000
H     -5.44400000     -0.19600000      3.32500000
H     -5.72200000      0.11400000      4.78000000
O     -4.48600000     10.81000000     -4.55200000
H     -5.02900000     11.50400000     -4.17900000
H     -4.12400000     10.35400000     -3.79300000
O      3.78700000      1.44300000     14.13500000
H      3.25600000      0.64800000     14.17900000
H      3.18200000      2.11900000     13.83000000
O    -14.59900000     -2.22600000      8.50400000
H    -14.26000000     -1.78600000      7.72500000
H    -13.91700000     -2.10100000      9.16500000
O     -4.25300000     -6.90400000      4.00700000
H     -4.24600000     -6.53500000      4.89000000
H     -5.10300000     -7.33900000      3.93600000
O      9.23000000      3.72100000    -15.14400000
H      9.63900000      3.57100000    -15.99600000
H      8.48800000      3.11700000    -15.12500000
O     -3.30500000      2.29800000     -3.08700000
H     -3.54400000      1.37900000     -3.21600000
H     -2.49200000      2.40600000     -3.58000000
O     -1.37800000    -10.93400000      4.68400000
H     -1.24600000    -11.04300000      3.74200000
H     -2.17900000    -11.42300000      4.87200000
O     11.34900000     -4.19400000      5.12100000
H     12.29700000     -4.28900000      5.03600000
H     11.20900000     -3.25100000      5.21000000
O      5.27100000     15.03400000      9.59000000
H      5.24000000     15.22600000      8.65200000
H      4.53900000     14.43400000      9.73600000
O     -4.18500000     -9.88800000      4.62800000
H     -3.69800000     -9.88600000      5.45200000
H     -3.89200000     -9.09700000      4.17500000
O      4.46000000      9.25200000      9.10500000
H      4.72200000      8.39200000      9.43300000
H      5.21000000      9.55100000      8.59100000
O      3.33100000     13.90200000      0.22600000
H      3.78900000     14.20200000     -0.55900000
H      3.17000000     14.70100000      0.72900000
O     10.58700000     14.68900000      0.40800000
H     10.71900000     15.54600000      0.81200000
H     10.01100000     14.22400000      1.01500000
O     -5.10100000     -5.25300000      1.07700000
H     -5.97600000     -5.45900000      0.75000000
H     -5.25100000     -4.63000000      1.78800000
O    -14.59100000     -4.11300000     -1.97700000
H    -14.59800000     -3.23400000     -1.59800000
H    -14.64800000     -3.96700000     -2.92200000
O      5.79200000      7.51000000     -0.17800000
H      6.64600000      7.66800000     -0.58000000
H      5.99000000      7.30900000      0.73600000
O     11.99400000      5.93600000     -8.54700000
H     11.93300000      6.74100000     -9.06100000
H     11.82100000      6.21300000     -7.64700000
O      5.23300000    -13.67900000     -6.66900000
H      5.18400000    -14.57400000     -6.33200000
H      6.07700000    -13.63900000     -7.12000000
O      2.24400000     10.72800000      9.58600000
H      1.55800000     10.08600000      9.40300000
H      3.05400000     10.29700000      9.31500000
O      0.11600000     -8.71700000      9.40700000
H      0.24400000     -8.05700000      8.72600000
H      0.48400000     -8.32000000     10.19700000
O      9.57200000    -10.45900000     -8.66900000
H      9.88600000    -10.81500000     -7.83700000
H      9.17200000     -9.62100000     -8.43500000
O      2.73700000    -13.25700000     -7.48400000
H      2.72400000    -12.58400000     -8.16400000
H      3.60600000    -13.18200000     -7.08900000
O     11.03100000      3.59800000     -9.43900000
H     10.10400000      3.75400000     -9.25400000
H     11.47700000      4.37200000     -9.09400000
O     -5.56800000    -15.79100000     -3.84900000
H     -6.06200000    -15.29900000     -3.19400000
H     -5.19100000    -16.52500000     -3.36300000
O     -8.22000000     -3.97300000     14.42900000
H     -7.57400000     -3.62500000     13.81500000
H     -9.04700000     -3.94700000     13.94600000
O    -13.54700000      4.59000000      8.87100000
H    -12.88900000      4.59400000      9.56600000
H    -13.42100000      5.42400000      8.41700000
O    -16.76300000     -2.09400000     -3.99300000
H    -16.42600000     -1.25900000     -3.66700000
H    -17.10400000     -1.89000000     -4.86400000
O     -4.31500000      9.73200000     -7.63500000
H     -4.54300000     10.30700000     -6.90400000
H     -3.69000000     10.23900000     -8.15300000
O     -4.03300000     -4.51700000    -12.41100000
H     -4.27000000     -4.92200000    -11.57600000
H     -3.15500000     -4.16400000    -12.26500000
O      9.64000000    -11.26200000      6.14900000
H      9.96500000    -10.36500000      6.23300000
H      9.33600000    -11.32200000      5.24300000
O     -4.68700000     -1.93000000      9.52800000
H     -4.47000000     -2.55600000     10.21800000
H     -4.91500000     -2.47400000      8.77400000
O     14.46100000     -2.27300000      2.87400000
H     15.33300000     -2.39500000      2.49800000
H     14.38400000     -1.32700000      3.00000000
O     11.51900000     -1.17500000      4.85500000
H     11.20600000     -0.90400000      3.99200000
H     10.82900000     -0.90000000      5.45800000
O     -7.42300000      1.28300000     -2.14500000
H     -7.37300000      1.22300000     -3.09900000
H     -8.13100000      1.90500000     -1.98100000
O      6.03000000     -7.27100000      9.30500000
H      5.09300000     -7.29300000      9.11500000
H      6.43800000     -7.02800000      8.47400000
O      3.91700000     -0.24500000      2.17100000
H      3.62000000     -0.91000000      2.79200000
H      4.07700000     -0.73000000      1.36100000
O    -12.27100000     -1.99900000     10.08800000
H    -11.55700000     -1.40200000      9.86100000
H    -11.93900000     -2.86700000      9.85900000
O    -10.30800000      5.16800000     -9.75000000
H     -9.62500000      5.22500000    -10.41800000
H    -10.87100000      5.92300000     -9.91900000
O      7.99600000     14.63900000      6.65000000
H      7.90200000     14.20400000      7.49700000
H      7.38600000     15.37600000      6.69000000
O      8.98000000      0.43500000     -5.58200000
H      8.40800000      0.26100000     -4.83400000
H      8.68200000     -0.17200000     -6.25900000
O    -13.75100000      7.25600000      0.82000000
H    -13.69300000      8.20500000      0.92300000
H    -13.44200000      7.09200000     -0.07200000
O     -2.04000000      7.41800000     -2.71700000
H     -2.64900000      8.15600000     -2.69900000
H     -2.59900000      6.64900000     -2.82300000
O     -2.36500000      0.03500000     -7.75100000
H     -1.90200000      0.51700000     -8.43600000
H     -3.28300000      0.28300000     -7.86200000
O      3.79200000    -10.13300000     -7.26400000
H      4.45900000     -9.74600000     -6.69700000
H      3.37700000    -10.80400000     -6.72300000
O      9.28200000      3.46600000      3.00700000
H      8.64700000      3.96400000      2.49100000
H      9.39200000      3.97700000      3.80900000
O    -11.87900000      3.26100000     -8.37700000
H    -12.58400000      3.68600000     -7.88900000
H    -11.54600000      3.94300000     -8.96000000
O     -1.35000000      8.53200000     12.04700000
H     -2.27000000      8.73100000     11.87000000
H     -1.33000000      7.58400000     12.17300000
O     -8.52200000     11.74100000      7.64900000
H     -7.76200000     11.27700000      7.99800000
H     -8.82500000     12.28400000      8.37700000
O     -0.54500000     10.29500000    -11.03900000
H     -0.58800000      9.65800000    -11.75200000
H     -0.79900000     11.12500000    -11.44400000
O      8.17200000     10.18300000    -12.69600000
H      7.70200000      9.47100000    -12.26200000
H      9.09000000      9.91600000    -12.66800000
O      8.56900000     -2.94800000      2.11700000
H      8.05800000     -2.46100000      1.47100000
H      8.40800000     -3.86800000      1.90500000
O     14.01600000     -8.62100000      5.40500000
H     14.50600000     -9.43000000      5.26200000
H     14.57600000     -7.93400000      5.04400000
O      7.57300000     11.15900000      2.76600000
H      7.19300000     11.42700000      3.60200000
H      6.93700000     10.54700000      2.39800000
O      0.70600000      3.48000000      6.94300000
H      1.64900000      3.53400000      7.09600000
H      0.50600000      2.54600000      7.00700000
O     -4.00100000    -17.42500000     -0.63800000
H     -4.80900000    -17.29800000     -0.14000000
H     -3.51700000    -16.60700000     -0.52300000
O      3.97300000     -7.33000000     14.94400000
H      3.46100000     -8.09100000     14.67100000
H      4.75800000     -7.36000000     14.39700000
O      5.71100000    -11.43100000      9.73300000
H      4.94300000    -11.00500000      9.35200000
H      5.96700000    -12.08800000      9.08600000
O     -1.64600000     -3.68600000    -11.13000000
H     -1.22900000     -2.96900000    -11.60800000
H     -1.92700000     -3.29100000    -10.30400000
O     -3.87100000      8.81500000     10.93300000
H     -4.69600000      8.35800000     10.77200000
H     -3.31700000      8.57800000     10.19000000
O      0.53800000    -10.44600000     -0.42500000
H     -0.09600000     -9.76800000     -0.19200000
H      1.30600000    -10.25000000      0.11200000
O      7.75700000      6.20500000    -10.20500000
H      7.91100000      5.67000000    -10.98400000
H      8.03800000      5.65200000     -9.47600000
O     -1.20300000     15.17200000      5.41100000
H     -1.07100000     14.92000000      6.32500000
H     -0.33100000     15.11900000      5.02000000
O      6.96800000      7.71700000      6.76500000
H      7.50600000      7.08700000      7.24300000
H      6.09500000      7.32300000      6.74800000
O     10.73700000     -0.84700000     -7.47700000
H     10.09100000     -0.35400000     -6.97200000
H     11.07600000     -0.21600000     -8.11300000
O      0.26900000    -14.88900000      5.20500000
H      0.22200000    -14.29000000      5.95000000
H      0.18600000    -15.76000000      5.59300000
O    -12.19400000     -2.22400000     -9.27200000
H    -13.14100000     -2.26900000     -9.14500000
H    -11.93800000     -1.39000000     -8.87600000
O     -6.31400000      4.60900000      8.19100000
H     -7.12700000      4.80500000      7.72500000
H     -5.71400000      4.30800000      7.50800000
O      2.80300000    -17.56100000     -0.68100000
H      2.39500000    -16.92600000     -0.09200000
H      2.08900000    -18.14500000     -0.93500000
O     -3.58200000      7.48200000    -12.49800000
H     -3.17700000      6.63600000    -12.31000000
H     -4.00000000      7.73600000    -11.67500000
O    -10.28300000     -6.43000000     -4.51600000
H    -10.47300000     -6.27500000     -5.44100000
H    -11.05300000     -6.09700000     -4.05500000
O     -2.24900000     11.11800000     -9.06800000
H     -1.62100000     11.23000000     -8.35500000
H     -1.75900000     10.65900000     -9.75000000
O     11.96000000      8.20000000      0.40100000
H     11.18000000      8.71200000      0.18800000
H     12.18000000      7.74700000     -0.41300000
O     -8.55000000    -13.50400000      3.41800000
H     -9.08600000    -12.71600000      3.50500000
H     -7.94300000    -13.46400000      4.15700000
O    -11.12800000     -4.03200000     -7.10200000
H    -10.38800000     -3.72600000     -7.62600000
H    -11.90000000     -3.79600000     -7.61700000
O     -0.60000000     -1.90300000    -12.89700000
H      0.29300000     -1.98800000    -13.23000000
H     -1.11600000     -1.64200000    -13.66000000
O     -4.05500000      0.63500000    -13.41100000
H     -4.45400000     -0.11700000    -12.97300000
H     -4.72600000      0.94200000    -14.02000000
O     13.03800000    -10.63700000     -6.24400000
H     12.13500000    -10.89700000     -6.05900000
H     12.95900000     -9.78900000     -6.67900000
O      0.89000000    -13.58600000     -9.60500000
H      1.14500000    -13.35000000     -8.71300000
H      1.52600000    -14.25100000     -9.86900000
O     10.32000000     11.26300000    -10.37400000
H      9.47300000     10.89300000    -10.12400000
H     10.55200000     10.80500000    -11.18200000
O     -7.44900000      7.08800000     -9.85800000
H     -7.98900000      6.68700000    -10.53900000
H     -6.77000000      6.43800000     -9.67800000
O     18.01500000     -1.46200000      3.56900000
H     17.45500000     -0.79400000      3.17300000
H     18.61800000     -0.96900000      4.12500000
O      7.81300000     -4.31900000     -5.58700000
H      7.26000000     -4.56300000     -4.84500000
H      8.66500000     -4.12300000     -5.19700000
O     -7.51200000      6.91300000     12.60300000
H     -6.68300000      6.68400000     12.18200000
H     -7.29700000      6.98400000     13.53300000
O     -1.39100000      8.61400000    -14.01300000
H     -1.07700000      7.84000000    -14.48000000
H     -2.15900000      8.30800000    -13.53000000
O    -17.22200000      6.16900000      1.72500000
H    -16.66200000      6.83600000      1.32800000
H    -17.44700000      6.52600000      2.58400000
O     -0.51800000      7.93900000      3.34400000
H      0.17900000      8.50400000      3.01000000
H     -0.69300000      8.27000000      4.22500000
O      4.34600000     -4.26900000      8.49100000
H      5.04800000     -4.10500000      7.86100000
H      4.54900000     -3.69600000      9.23100000
O    -14.65600000     -7.89400000      8.35700000
H    -13.95900000     -7.96700000      7.70500000
H    -15.11900000     -7.08900000      8.12200000
O     11.71200000     -3.29900000      1.78600000
H     11.92600000     -3.68800000      2.63400000
H     10.75600000     -3.26300000      1.77400000
O     -6.03700000      5.10700000     -7.00500000
H     -6.04100000      5.99300000     -6.64200000
H     -5.75200000      5.22100000     -7.91200000
O      2.72400000     -1.32000000     13.74200000
H      2.08600000     -1.38200000     14.45300000
H      2.32800000     -1.81200000     13.02200000
O     -3.14800000    -13.25100000     11.38000000
H     -3.19700000    -14.20700000     11.36400000
H     -3.83700000    -12.98600000     11.99000000
O      8.32800000      9.19400000     -5.62600000
H      7.98000000      8.33600000     -5.38400000
H      8.41100000      9.66200000     -4.79500000
O    -10.80800000     -9.24500000     -7.25600000
H    -11.28200000     -9.93300000     -6.78800000
H    -11.49200000     -8.65900000     -7.57800000
O      0.03300000     10.58400000     14.37400000
H      0.96700000     10.39000000     14.45300000
H     -0.08400000     10.82700000     13.45500000
O    -11.00200000      9.26600000     -7.21600000
H    -10.65100000      8.39600000     -7.02500000
H    -11.87100000      9.26600000     -6.81400000
O      1.46100000      6.58400000     -8.86600000
H      0.69700000      7.09000000     -9.14100000
H      1.11800000      5.96100000     -8.22500000
O     12.89000000      9.62300000     -6.49800000
H     13.19400000      9.68300000     -7.40300000
H     13.63800000      9.91100000     -5.97400000
O      6.99400000     -5.62300000    -14.62800000
H      6.65400000     -5.38700000    -15.49100000
H      7.47700000     -6.43700000    -14.77600000
O     -5.14700000      8.77400000    -10.07100000
H     -5.84000000      8.11400000    -10.10000000
H     -5.20800000      9.14700000     -9.19100000
O     -7.52800000     12.41300000      5.21600000
H     -8.25700000     12.59300000      4.62300000
H     -7.93000000     11.97000000      5.96300000
O     -4.06600000      4.40300000     -1.17100000
H     -4.23800000      4.86500000     -1.99100000
H     -3.37000000      3.78200000     -1.38800000
O     -3.01900000     -5.72100000    -14.73100000
H     -3.29300000     -5.54300000    -13.83100000
H     -3.04000000     -4.86600000    -15.16100000
O     -7.30400000      7.79500000     -3.67800000
H     -7.42400000      8.72800000     -3.50200000
H     -6.67400000      7.76600000     -4.39800000
O     -5.56200000      8.20800000      1.71600000
H     -5.83600000      7.51800000      1.11100000
H     -4.67800000      8.44000000      1.42900000
O     15.79400000      3.26800000     -7.98900000
H     15.29400000      3.71400000     -8.67400000
H     15.54200000      3.71300000     -7.18000000
O      7.35700000     -8.67300000    -14.89700000
H      8.11100000     -9.15900000    -14.56300000
H      6.79300000     -8.55200000    -14.13300000
O     -7.92500000      1.09600000      6.17800000
H     -8.55300000      0.41700000      5.93300000
H     -8.29900000      1.49700000      6.96300000
O      3.58600000      4.77800000     15.74100000
H      4.05200000      3.99500000     16.03600000
H      2.91800000      4.44700000     15.14100000
O     -8.77700000     -8.53300000     -5.27200000
H     -9.19200000     -7.89300000     -4.69300000
H     -9.35600000     -8.57700000     -6.03400000
O     -7.91900000     -2.74000000    -13.76900000
H     -7.08800000     -2.76400000    -13.29500000
H     -8.40300000     -3.49800000    -13.44300000
O     -8.99200000     -4.73200000    -11.95600000
H     -9.11500000     -5.56200000    -12.41700000
H     -9.83000000     -4.57300000    -11.52100000
O     14.43700000      4.67200000     -9.88200000
H     14.61000000      5.52500000    -10.28100000
H     13.88800000      4.86900000     -9.12300000
O     11.01500000      0.11400000    -11.99200000
H     11.91600000      0.25300000    -12.28100000
H     10.85200000     -0.81600000    -12.15400000
O     -9.12500000      4.24200000     -6.81500000
H     -9.82700000      3.95400000     -7.39900000
H     -8.56400000      4.78700000     -7.36700000
O      7.04900000     -9.18900000     10.94200000
H      6.69200000    -10.00600000     10.59400000
H      6.76000000     -8.51900000     10.32200000
O     10.38100000     -2.54600000    -12.50100000
H      9.85500000     -3.31500000    -12.72000000
H     11.28100000     -2.87100000    -12.47700000
O      3.28200000     10.17900000      0.33900000
H      4.06800000      9.79600000     -0.05100000
H      2.82700000     10.59000000     -0.39600000
O     10.65000000     -8.25700000      3.40000000
H     10.12000000     -8.17300000      2.60800000
H     10.61100000     -9.18800000      3.61700000
O     -9.30900000    -11.55500000      6.61600000
H     -8.85900000    -12.39700000      6.68100000
H     -9.26100000    -11.19000000      7.50000000
O      3.13000000     -2.99200000     11.48300000
H      3.85500000     -2.43600000     11.19600000
H      3.37600000     -3.87200000     11.19800000
O     -6.22900000     11.16700000      9.24300000
H     -6.62500000     10.59900000      9.90400000
H     -5.28700000     11.08300000      9.38900000
O     -3.33000000     13.91100000      4.63700000
H     -2.83100000     14.69200000      4.87800000
H     -3.71800000     13.61200000      5.45900000
O      3.99200000     13.58800000     -9.27200000
H      4.30800000     13.18900000     -8.46200000
H      3.14000000     13.17900000     -9.42400000
O     -5.92900000     10.30400000      3.97800000
H     -5.82700000     10.86100000      3.20600000
H     -5.79200000      9.41500000      3.65100000
O     -1.12500000     -5.55500000      1.91900000
H     -1.72300000     -4.99500000      1.42300000
H     -0.71300000     -6.11100000      1.25800000
O      4.01200000     -2.51900000      3.88700000
H      3.68300000     -3.30900000      3.45800000
H      4.96400000     -2.60000000      3.84200000
O      1.64400000     -5.75200000    -13.29300000
H      1.00300000     -5.38100000    -13.90000000
H      1.13300000     -5.98100000    -12.51600000
O     -4.13300000     13.22800000      2.23200000
H     -3.80600000     13.59500000      3.05300000
H     -5.06800000     13.09300000      2.38600000
O    -12.40200000      1.33300000    -13.90200000
H    -11.56300000      0.89300000    -13.76300000
H    -12.46600000      1.95900000    -13.18000000
O    -13.07000000      0.53800000     -3.68200000
H    -13.83400000      0.66000000     -3.11900000
H    -13.31400000      0.94900000     -4.51100000
O      3.73600000     -8.59600000    -14.42600000
H      4.44500000     -8.53100000    -13.78700000
H      2.97900000     -8.88600000    -13.91600000
O      0.16000000     -8.20700000    -15.64000000
H     -0.62300000     -8.66900000    -15.34200000
H      0.22000000     -7.44200000    -15.06900000
O      1.23600000     11.59200000      6.56600000
H      0.85100000     10.71700000      6.62300000
H      2.11200000     11.44600000      6.20800000
O      0.55600000     -6.90300000     16.22400000
H      0.93700000     -7.39200000     15.49400000
H      1.19800000     -6.21800000     16.41300000
O      2.92100000     -3.57900000     -2.19500000
H      2.06500000     -3.83100000     -2.54200000
H      3.50700000     -4.28500000     -2.46900000
O     -1.85900000      5.64400000     -9.67300000
H     -1.45200000      6.47400000     -9.42400000
H     -1.66000000      5.05300000     -8.94700000
O      2.55800000     -4.53300000      2.59100000
H      1.78100000     -4.01600000      2.37800000
H      2.27000000     -5.44200000      2.51200000
O      6.69000000     -1.52400000     16.32300000
H      6.17800000     -1.54600000     17.13200000
H      6.12300000     -1.93200000     15.66900000
O     15.08300000     -6.93300000     -5.50700000
H     15.89700000     -7.27400000     -5.13600000
H     14.52100000     -6.77800000     -4.74800000
O      6.18800000     -4.37300000      6.30300000
H      6.35700000     -3.69200000      5.65200000
H      5.55200000     -4.95300000      5.88300000
O      4.54900000      8.48900000    -13.73700000
H      5.06300000      8.04900000    -14.41400000
H      4.18100000      7.77600000    -13.21400000
O      0.57900000     -4.79800000     -3.50200000
H     -0.21100000     -4.72700000     -4.03800000
H      1.19200000     -5.29300000     -4.04600000
O      3.87400000      5.44500000     -1.16900000
H      4.35000000      6.27500000     -1.12700000
H      3.18600000      5.53100000     -0.50900000
O    -12.59900000      7.84200000      4.12700000
H    -13.48500000      7.97300000      4.46400000
H    -12.42600000      6.91000000      4.26300000
O    -11.58700000      2.39400000     10.54200000
H    -10.97700000      3.11600000     10.39100000
H    -11.42800000      2.13300000     11.44900000
O     10.24500000      7.39600000      7.09100000
H     11.02900000      7.46000000      6.54600000
H     10.37400000      8.05300000      7.77500000
O     -0.41500000     -3.09700000     10.45700000
H     -1.05900000     -2.82900000     11.11300000
H     -0.77500000     -2.78300000      9.62700000
O     -3.40300000      3.54100000     13.93400000
H     -4.34300000      3.37300000     13.86500000
H     -3.24300000      3.62400000     14.87400000
O     -8.23600000    -12.59600000     -0.37900000
H     -8.58600000    -13.38900000     -0.78500000
H     -8.56600000    -11.88200000     -0.92400000
O      0.61300000     -6.49100000      7.67500000
H      0.34700000     -6.18000000      6.80900000
H      1.52100000     -6.77200000      7.55900000
O      2.11800000      6.90900000     11.35000000
H      2.43200000      6.20300000     10.78400000
H      2.68900000      6.87300000     12.11700000
O    -15.28500000      0.28100000      3.97200000
H    -15.23900000     -0.31500000      3.22400000
H    -15.28100000      1.15500000      3.58200000
O     -5.10900000     -0.35900000     -0.64400000
H     -5.60700000     -0.85700000      0.00400000
H     -5.76400000     -0.07100000     -1.27900000
O      5.68700000     17.11400000      4.43600000
H      5.61000000     17.97600000      4.02700000
H      5.35300000     16.50600000      3.77700000
O      1.85900000      2.99500000    -16.98100000
H      1.59500000      3.87100000    -16.70000000
H      2.79700000      2.95700000    -16.79900000
O     -0.23900000     -8.74500000      2.27100000
H     -0.95700000     -8.88900000      1.65500000
H     -0.24500000     -9.52100000      2.83200000
O     -7.48100000      9.39600000     -7.52700000
H     -7.81800000     10.27300000     -7.71100000
H     -7.79300000      8.86100000     -8.25700000
O      9.26900000     -1.37900000     12.51300000
H      9.23000000     -1.03900000     11.61900000
H      8.39900000     -1.74700000     12.66700000
O     -7.29800000     -4.06300000      3.90200000
H     -6.47700000     -3.94300000      4.37800000
H     -7.56700000     -3.17700000      3.66100000
O      5.67200000      9.29900000    -11.29000000
H      5.69800000     10.20500000    -10.98400000
H      5.35300000      9.35800000    -12.19000000
O    -14.54500000      7.28100000     -3.76600000
H    -14.32200000      8.10300000     -3.33100000
H    -13.82000000      6.69300000     -3.55500000
O     -5.79300000      3.33600000    -11.25100000
H     -5.24700000      2.65600000    -10.85800000
H     -6.06100000      2.97100000    -12.09400000
O     -5.67500000      4.80600000    -16.00600000
H     -6.25400000      5.22300000    -15.36700000
H     -6.26600000      4.46300000    -16.67600000
O      0.75700000      6.49600000      7.81800000
H      0.54000000      5.62200000      8.14400000
H      1.58000000      6.37700000      7.34300000
O     -6.47500000     -7.53700000     -6.52600000
H     -6.87600000     -7.81800000     -5.70300000
H     -6.85900000     -8.11300000     -7.18800000
O     -5.25900000     14.21700000    -10.44600000
H     -4.97200000     13.30500000    -10.41000000
H     -4.61700000     14.64800000    -11.00900000
O     10.13300000     -9.39600000     11.45100000
H     10.74400000     -8.66000000     11.40900000
H      9.27700000     -9.00800000     11.26900000
O     15.60100000     -4.79700000      1.26700000
H     15.96100000     -3.91500000      1.17000000
H     14.70000000     -4.72400000      0.95100000
O     -8.52500000      0.04300000     -9.60500000
H     -9.00400000      0.43800000     -8.87700000
H     -8.69100000      0.62600000    -10.34600000
O      1.94600000    -12.05800000     10.05300000
H      2.05500000    -11.15100000     10.33800000
H      1.00800000    -12.14600000      9.88700000
O     -8.14000000      7.63600000      7.45500000
H     -8.54800000      8.02700000      6.68200000
H     -7.20900000      7.59200000      7.23800000
O      7.51100000      1.03000000     -0.75800000
H      8.29000000      1.19800000     -0.22700000
H      7.00300000      1.83900000     -0.70200000
O     11.74900000      8.54200000    -10.08400000
H     10.89700000      8.85100000    -10.39300000
H     12.21700000      9.33900000     -9.83600000
O      9.20600000    -14.64400000      3.63500000
H     10.09300000    -14.31400000      3.48700000
H      9.27600000    -15.17000000      4.43200000
O      5.04800000      2.41900000     16.59700000
H      5.22500000      1.69200000     17.19400000
H      5.00700000      2.01200000     15.73100000
O    -13.82700000      0.35200000      9.99000000
H    -13.89000000      0.90500000     10.76900000
H    -13.13800000     -0.27900000     10.20000000
O    -17.32100000     -1.73100000     -0.18300000
H    -16.61300000     -2.23500000     -0.58400000
H    -16.89500000     -0.93800000      0.14200000
O      0.09200000      2.13500000     -9.08300000
H      0.91900000      2.49600000     -9.40200000
H     -0.09300000      1.40300000     -9.67200000
O      1.98700000      3.93000000     13.76700000
H      2.59800000      4.26200000     13.10900000
H      1.14000000      3.91400000     13.32200000
O    -10.28700000    -10.36800000     -9.74000000
H    -10.32400000    -10.04000000     -8.84200000
H     -9.59400000     -9.85200000    -10.15400000
O    -15.46300000      2.94800000     -5.00800000
H    -15.25900000      3.11700000     -4.08800000
H    -14.73000000      2.41800000     -5.32200000
O      0.33200000    -17.66000000     -4.24600000
H     -0.55900000    -17.41000000     -4.00100000
H      0.77400000    -17.82100000     -3.41200000
O      9.63100000      5.52300000      0.47000000
H     10.42700000      5.27400000      0.94000000
H      9.77100000      5.20700000     -0.42300000
O     -7.03600000      1.02400000     -5.13900000
H     -6.78700000      0.31300000     -5.72800000
H     -6.46600000      1.75200000     -5.38700000
O     12.51700000     13.42000000     -1.94000000
H     11.60200000     13.14300000     -1.89100000
H     12.47500000     14.37500000     -1.98800000
O    -15.05300000      3.36600000     -2.32600000
H    -15.75900000      3.80700000     -1.85300000
H    -14.25000000      3.70700000     -1.93200000
O     13.41400000      6.53100000      9.48500000
H     14.30000000      6.40600000      9.82600000
H     13.35800000      7.46900000      9.30300000
O      3.33500000     -6.68700000      7.62500000
H      3.53200000     -5.83700000      8.01900000
H      3.64300000     -6.61000000      6.72200000
O     13.12400000     -2.94000000    -11.65900000
H     13.13100000     -3.84600000    -11.34900000
H     14.01500000     -2.62700000    -11.50200000
O     -0.34100000      8.11200000     -4.75600000
H      0.25800000      7.36700000     -4.80200000
H     -0.88100000      7.93700000     -3.98500000
O     14.24300000      7.35500000     -4.68300000
H     14.68000000      8.20400000     -4.75200000
H     14.85200000      6.81100000     -4.18500000
O     -1.55100000     14.41200000     -9.60300000
H     -1.90800000     14.25700000     -8.72900000
H     -1.42700000     15.36100000     -9.64700000
O     -6.54400000     -7.95800000      6.10200000
H     -6.61800000     -8.31300000      5.21700000
H     -6.41600000     -7.01800000      5.97400000
O     11.48200000      6.12900000     11.43600000
H     10.85100000      5.58300000     10.96700000
H     12.29100000      6.04600000     10.93200000
O     -1.27600000     12.92300000    -12.05500000
H     -1.98900000     13.23000000    -12.61500000
H     -1.29800000     13.50700000    -11.29700000
O     -5.02700000      2.74800000     -5.23100000
H     -4.75800000      2.88300000     -4.32300000
H     -5.23200000      3.62600000     -5.55400000
O     16.79300000     -1.73500000     -3.39700000
H     17.44500000     -2.00400000     -2.75000000
H     16.60900000     -0.82000000     -3.18800000
O     10.03500000     -0.59800000      2.78300000
H      9.49100000      0.09100000      2.40300000
H      9.74900000     -1.39900000      2.34400000
O     -3.12900000    -10.01600000      7.44700000
H     -3.73900000     -9.32600000      7.70900000
H     -2.93000000    -10.48000000      8.26000000
O     -3.47200000    -14.58800000     -5.11400000
H     -4.31900000    -14.94500000     -4.84700000
H     -3.62000000    -14.25700000     -6.00000000
O     10.34500000     -4.33300000     -4.20900000
H     11.04900000     -4.86100000     -4.58500000
H     10.79300000     -3.71100000     -3.63500000
O     -9.88800000     13.74000000      1.34100000
H     -9.36800000     14.32300000      1.89400000
H     -9.68500000     12.86100000      1.66100000
O      0.89500000     -0.08100000      9.12500000
H      1.08000000     -1.01500000      9.22700000
H      0.65500000      0.01600000      8.20300000
O      7.17700000     -0.03400000     -3.46000000
H      7.23200000      0.15800000     -2.52400000
H      6.33900000      0.33800000     -3.73200000
O      6.73700000      2.94700000      9.70000000
H      6.82100000      2.12900000      9.21000000
H      5.79300000      3.08400000      9.77700000
O     -8.59600000    -13.85700000     -4.92300000
H     -9.10900000    -13.72300000     -4.12600000
H     -8.17900000    -13.01100000     -5.08500000
O      7.86600000      7.46300000    -14.16200000
H      7.06200000      6.94500000    -14.19100000
H      8.30200000      7.27600000    -14.99400000
O     -2.28800000     -9.13300000     -8.48800000
H     -2.29800000     -9.31600000     -7.54900000
H     -1.92300000     -9.92400000     -8.88300000
O      0.59600000      1.10100000     -6.67700000
H      1.18500000      0.36300000     -6.51800000
H      0.52000000      1.14500000     -7.63000000
O      7.84800000    -15.55700000      1.27700000
H      8.14700000    -14.98400000      1.98200000
H      8.29600000    -16.38800000      1.43700000
O      3.67600000      0.82000000      9.84800000
H      3.83100000      1.73700000      9.62200000
H      2.73900000      0.69100000      9.69900000
O     -5.42500000      9.10700000    -14.08200000
H     -4.81700000      8.74100000    -13.44000000
H     -5.14600000      8.73200000    -14.91700000
O      4.46000000      8.89000000     -7.34800000
H      4.50800000      8.37100000     -8.15100000
H      4.88200000      9.71900000     -7.57300000
O      0.08100000      1.56000000     11.03300000
H     -0.77800000      1.78000000     10.67300000
H      0.43800000      0.91500000     10.42200000
O      7.29800000    -12.39800000      3.35800000
H      6.37200000    -12.59900000      3.21700000
H      7.73000000    -13.25200000      3.35900000
O     -1.93000000     -1.64500000      8.55600000
H     -1.92500000     -1.62700000      7.59900000
H     -2.65500000     -1.07000000      8.80300000
O     10.48200000      6.89300000    -13.13500000
H     10.58600000      6.15300000    -12.53600000
H      9.54800000      6.90200000    -13.34500000
O     -7.19300000      2.84800000     10.76700000
H     -6.93700000      3.59100000     10.22100000
H     -7.40400000      2.15400000     10.14300000
O     -9.14900000    -10.27200000     -1.81000000
H     -8.86500000     -9.62100000     -2.45200000
H     -9.04700000     -9.83600000     -0.96500000
O      1.72700000     -2.81000000    -13.99800000
H      2.62300000     -2.79600000    -14.33600000
H      1.80900000     -3.18200000    -13.12000000
O      8.32400000      7.31900000      4.28000000
H      7.64500000      7.69000000      4.84400000
H      8.67300000      6.58100000      4.77900000
O     -1.13600000     12.76800000     -3.89200000
H     -1.56100000     12.18100000     -4.51700000
H     -1.40000000     12.43500000     -3.03400000
O      2.23300000     -3.33800000    -11.36500000
H      2.58700000     -2.68700000    -10.75900000
H      1.78900000     -3.97200000    -10.80100000
O      8.87000000      4.67600000    -12.32300000
H      8.62200000      4.52600000    -13.23500000
H      9.73900000      4.28200000    -12.24400000
O     16.85200000      4.10300000      4.65000000
H     16.66300000      4.13400000      3.71200000
H     15.99600000      3.98800000      5.06300000
O     16.39600000      0.23300000      2.43600000
H     15.57700000      0.64700000      2.70700000
H     16.35300000      0.22000000      1.47900000
O    -11.82500000     -5.15600000     -1.46700000
H    -11.86200000     -4.90700000     -2.39100000
H    -12.73300000     -5.10700000     -1.16900000
O     10.05800000     -8.32000000      8.55600000
H      9.52000000     -7.52900000      8.53800000
H     10.52600000     -8.31000000      7.72100000
O      9.13500000     -0.37900000      6.29200000
H      8.46500000     -0.03100000      5.70400000
H      9.24200000      0.29700000      6.96000000
O      4.91600000     -8.77800000      0.44300000
H      5.16700000     -8.13100000      1.10300000
H      5.74500000     -9.06600000      0.06200000
O     -3.12100000      2.09700000    -17.38000000
H     -3.87500000      1.53300000    -17.20900000
H     -2.85100000      2.40600000    -16.51500000
O      5.19900000    -14.80600000      5.21600000
H      6.02300000    -14.36100000      5.41100000
H      5.40300000    -15.37200000      4.47100000
O     -0.45500000     -8.55300000      5.70400000
H     -0.73600000     -9.36900000      5.29100000
H     -1.13000000     -8.37000000      6.35700000
O     10.33800000      1.71100000      7.83300000
H      9.97400000      2.27800000      8.51200000
H     11.21700000      2.05500000      7.67800000
O      5.49400000     -1.97100000     10.61900000
H      6.21700000     -1.99000000      9.99200000
H      5.48400000     -1.07200000     10.94600000
O     -0.89100000      4.29800000    -16.85400000
H     -1.17500000      3.66200000    -17.51100000
H     -1.44900000      4.12500000    -16.09600000
O      3.66700000    -13.85300000     -0.22100000
H      4.18900000    -14.47000000     -0.73500000
H      2.86800000    -14.33500000     -0.00800000
O    -11.66000000      5.53800000     10.56300000
H    -11.08100000      4.98900000     11.09100000
H    -11.14000000      6.31900000     10.37000000
O      8.51800000      4.49000000     -8.37800000
H      8.01400000      5.15000000     -7.90100000
H      8.41700000      3.69100000     -7.86100000
O     -3.44900000      0.42000000      1.54700000
H     -3.93000000      0.21700000      0.74400000
H     -2.53700000      0.21800000      1.33700000
O     10.12400000    -13.29200000     -2.27200000
H     10.41100000    -12.38500000     -2.16300000
H      9.33000000    -13.35700000     -1.74200000
O     -2.05300000     -8.47100000     13.52100000
H     -1.90600000     -8.26600000     14.44500000
H     -1.17800000     -8.46600000     13.13300000
O      2.39000000     -6.34600000    -15.99900000
H      2.17000000     -7.23700000    -15.72600000
H      2.29400000     -5.82100000    -15.20400000
O     -2.54700000    -14.89200000      7.58000000
H     -2.24700000    -13.98800000      7.68100000
H     -3.29300000    -14.83100000      6.98400000
O     -2.49100000     -5.64300000      6.42400000
H     -1.69600000     -5.71100000      5.89600000
H     -2.60800000     -4.70200000      6.56000000
O     12.65000000      5.14000000     -1.93900000
H     13.18000000      4.77600000     -2.64900000
H     12.27800000      5.94300000     -2.30500000
O    -14.72700000      2.99500000    -10.05100000
H    -15.23500000      3.63900000    -10.54400000
H    -14.57300000      3.41000000     -9.20200000
O    -10.85700000      1.94500000     -0.22700000
H    -10.26400000      2.34100000     -0.86600000
H    -11.66000000      2.46200000     -0.29300000
O    -10.45900000     11.70000000      4.72200000
H    -11.00800000     11.22000000      4.10200000
H    -10.70100000     11.34800000      5.57800000
O     11.75300000      4.67700000    -12.06100000
H     11.76100000      4.24900000    -11.20500000
H     12.67100000      4.69100000    -12.33100000
O     -9.48300000     -8.51600000      3.21000000
H    -10.24700000     -8.64100000      3.77200000
H     -9.44000000     -7.56900000      3.07100000
O    -14.78400000    -10.24200000     -1.95700000
H    -13.91500000    -10.62300000     -2.08300000
H    -15.04400000    -10.52200000     -1.07900000
O    -13.60200000      4.76300000      2.07200000
H    -13.86400000      5.65400000      1.83900000
H    -12.83000000      4.87700000      2.62500000
O    -11.64500000      6.46200000     -0.97500000
H    -11.95000000      7.18500000     -1.52300000
H    -10.77500000      6.25400000     -1.31500000
O     -8.46800000      4.64600000      0.79500000
H     -8.09000000      5.49400000      0.56000000
H     -7.71100000      4.08100000      0.95000000
O      6.90300000      0.77700000      7.94800000
H      6.48000000      0.44800000      7.15400000
H      6.95100000      0.01600000      8.52600000
O     13.75900000      1.20500000     -3.36500000
H     12.98600000      0.65300000     -3.48700000
H     14.23500000      1.13600000     -4.19300000
O     -6.80200000    -13.25000000      5.70500000
H     -6.36300000    -14.04400000      6.01100000
H     -6.40300000    -12.54500000      6.21400000
O     -0.39000000     -6.05000000      4.51600000
H     -0.32600000     -6.98300000      4.72000000
H     -0.83300000     -6.02000000      3.66800000
O      8.84800000      9.85600000     -3.07800000
H      9.75500000     10.09900000     -2.89300000
H      8.60400000      9.27700000     -2.35600000
O     -8.21400000      7.91500000      0.36900000
H     -8.09900000      8.77300000     -0.04000000
H     -8.64600000      8.10200000      1.20200000
O     11.89200000     10.34400000     -2.95600000
H     12.66400000     10.67600000     -2.49900000
H     11.60500000     11.07500000     -3.50300000
O     17.11800000      6.76700000      0.93500000
H     16.21900000      6.96300000      0.67100000
H     17.62100000      6.80600000      0.12100000
