# Supplementary material for: Integrated Multiscale Multilevel Approach to Open Shell Molecular Systems
Source: J Chem Theory Comput. 2023 Feb 13;19(5):1446–56. doi: 10.1021/acs.jctc.2c00805 (PMC10018740; doi:10.1021/acs.jctc.2c00805)
Supplement: Supplementary file 2 — ct2c00805_si_002.zip [file ct2c00805_si_002.zip › structures/PROXYL/frame173.xyz]

2576

C      0.11300000      1.75700000     -0.80000000
H      0.31200000      2.75900000     -0.42100000
H     -0.11200000      1.87900000     -1.86000000
C     -0.89900000      1.00300000      0.03800000
C     -1.10400000      1.65400000      1.33800000
H     -1.63200000      0.97600000      2.00900000
H     -1.77000000      2.49800000      1.15800000
H     -0.21800000      2.05500000      1.83100000
C     -2.27200000      0.84700000     -0.68600000
H     -3.04700000      0.42800000     -0.04500000
H     -2.65700000      1.81800000     -1.00000000
H     -2.17200000      0.22300000     -1.57400000
N     -0.19000000     -0.25400000      0.22900000
O     -0.76300000     -1.23800000      0.77600000
C      1.15900000     -0.38500000     -0.42600000
C      2.12400000     -1.13000000      0.55500000
H      1.84600000     -0.78600000      1.55200000
H      2.25900000     -2.19300000      0.35300000
H      3.15300000     -0.82600000      0.36600000
C      0.84700000     -1.15200000     -1.69600000
H      0.43200000     -2.13700000     -1.48200000
H      1.72500000     -1.23100000     -2.33700000
H     -0.03800000     -0.73800000     -2.18000000
C      1.49300000      1.07100000     -0.53900000
H      1.85500000      1.49600000      0.39700000
H      2.23700000      1.12800000     -1.33400000
O     -1.10000000    -12.74900000     -4.48300000
H     -0.27500000    -12.89400000     -4.94600000
H     -1.73300000    -13.29900000     -4.94400000
O    -12.83600000      0.00300000    -10.11200000
H    -12.85200000      0.20500000     -9.17600000
H    -13.75900000     -0.04500000    -10.36200000
O     -9.50700000     12.85300000      0.70100000
H     -9.74800000     13.18300000     -0.16500000
H     -8.69300000     13.31000000      0.91300000
O      3.45200000      0.66600000    -14.46600000
H      3.64800000     -0.20700000    -14.80400000
H      3.19300000      0.51900000    -13.55600000
O    -11.61600000      2.63000000      7.99700000
H    -12.34100000      2.97600000      7.47700000
H    -10.83000000      2.96700000      7.56600000
O      1.52000000     10.48500000     11.86900000
H      2.17700000     11.13700000     11.62500000
H      1.25900000     10.73000000     12.75700000
O      6.62100000     -6.94800000     13.43900000
H      7.20600000     -6.38300000     13.94500000
H      5.75000000     -6.77000000     13.79300000
O      4.59500000     13.51700000      5.38900000
H      3.98000000     12.79400000      5.26300000
H      4.06200000     14.22500000      5.75100000
O      2.26200000      7.89100000     -3.36300000
H      2.83900000      7.82300000     -4.12400000
H      2.47900000      8.73700000     -2.97300000
O     -4.96800000     12.68200000     -6.79400000
H     -4.22200000     12.91700000     -6.24200000
H     -4.64100000     12.76900000     -7.68900000
O     11.08900000     -7.94000000      1.60700000
H     10.23900000     -8.14100000      1.21700000
H     11.00300000     -7.04000000      1.92100000
O      7.71200000     -7.00900000     -0.70700000
H      8.37900000     -6.34500000     -0.88300000
H      6.89000000     -6.60000000     -0.97500000
O     11.49900000      6.54100000      5.25000000
H     10.89900000      5.79600000      5.26300000
H     11.50800000      6.82600000      4.33600000
O      9.14500000    -11.35900000     -9.70200000
H      9.41400000    -10.45200000     -9.55700000
H      9.73500000    -11.67800000    -10.38500000
O     -4.25100000      7.97600000     -4.87500000
H     -3.96400000      8.88700000     -4.94500000
H     -3.82300000      7.53300000     -5.60800000
O     -5.75800000      9.26100000    -11.38900000
H     -6.23100000      9.87400000    -10.82600000
H     -5.58900000      8.50300000    -10.83000000
O     14.96800000      4.46200000     -6.59700000
H     14.56700000      4.99000000     -7.28800000
H     15.87400000      4.77100000     -6.55600000
O     -7.65300000     -6.63600000      9.71500000
H     -7.03400000     -6.70700000     10.44100000
H     -7.54000000     -5.74200000      9.39100000
O      5.42100000      0.83500000      4.40800000
H      4.86800000      1.31600000      3.79400000
H      5.36200000     -0.07600000      4.12100000
O      9.50700000    -12.69900000     -7.27200000
H      9.78600000    -12.01500000     -7.87900000
H      8.68500000    -13.02500000     -7.64000000
O     -4.17000000     -4.46800000    -12.02600000
H     -3.82400000     -4.14700000    -11.19300000
H     -5.11800000     -4.36100000    -11.94800000
O     -1.57500000     -3.85500000      3.15500000
H     -1.46600000     -4.37400000      2.35800000
H     -2.49000000     -3.57400000      3.13400000
O     -9.49600000      8.84900000    -10.86200000
H    -10.23800000      8.81800000    -10.25700000
H     -8.82900000      8.30000000    -10.45100000
O      5.91500000      2.61400000     13.62200000
H      6.38100000      2.53500000     14.45500000
H      5.22000000      1.95800000     13.67400000
O    -10.83700000      4.58600000     -7.97800000
H    -10.92200000      4.97300000     -8.84900000
H    -10.20500000      5.14700000     -7.52800000
O     -5.02700000      6.16400000      1.14300000
H     -5.85600000      6.38100000      1.56900000
H     -4.41600000      6.83200000      1.45300000
O      4.94200000     -2.45900000     12.23500000
H      4.15400000     -1.97100000     12.47500000
H      4.74400000     -2.82300000     11.37100000
O     17.51500000      2.29100000      1.03400000
H     17.48300000      1.35500000      0.83900000
H     17.35300000      2.71700000      0.19100000
O    -16.13800000     -4.93100000     -3.81600000
H    -16.30700000     -3.98900000     -3.80800000
H    -16.89000000     -5.31300000     -3.36400000
O      5.07500000     -8.48300000    -13.57000000
H      5.63400000     -7.72000000    -13.42600000
H      4.28800000     -8.30500000    -13.05500000
O     -1.96400000     13.56700000     -6.85800000
H     -1.87900000     14.39800000     -6.39000000
H     -2.29500000     12.95500000     -6.20100000
O    -16.58400000     -6.82700000      5.23300000
H    -16.89300000     -5.95400000      4.99300000
H    -15.63200000     -6.77800000      5.14000000
O     -2.32200000      0.57600000      4.75100000
H     -1.58000000      0.10900000      4.36700000
H     -1.95600000      1.41300000      5.03600000
O      2.98400000     10.42100000     -2.11800000
H      3.38100000     10.47900000     -2.98700000
H      2.66200000     11.30500000     -1.94100000
O      0.43700000      5.31900000     -7.01800000
H      0.90200000      4.61400000     -6.56800000
H      1.05200000      5.62600000     -7.68300000
O     -4.88500000      3.44800000     11.24300000
H     -4.83200000      4.29800000     10.80700000
H     -4.35600000      3.55100000     12.03500000
O     -4.12500000    -11.87500000     -8.55000000
H     -3.30900000    -11.39200000     -8.67800000
H     -3.90700000    -12.77900000     -8.77600000
O    -10.26700000     -6.94500000      9.57800000
H    -10.44300000     -6.00700000      9.50500000
H     -9.33000000     -6.99900000      9.76600000
O      5.67100000      0.88600000      9.47700000
H      5.43200000      1.44100000      8.73500000
H      5.76300000      1.49400000     10.21100000
O     10.35800000      6.42100000    -11.37300000
H      9.88900000      7.11900000    -11.82900000
H      9.73900000      5.69100000    -11.35000000
O    -14.06700000      6.61100000     -9.41500000
H    -14.88100000      6.13200000     -9.57100000
H    -14.11400000      6.87000000     -8.49500000
O      2.81900000     -4.24400000     13.94900000
H      2.35700000     -4.00300000     14.75300000
H      2.82100000     -3.44300000     13.42500000
O    -14.05300000      3.13300000     -9.41200000
H    -14.49100000      3.96300000     -9.59800000
H    -14.61000000      2.70800000     -8.76000000
O      1.24300000     13.53700000      2.92400000
H      2.07700000     13.72900000      2.49500000
H      1.17400000     12.58300000      2.89800000
O     -1.06400000    -13.14400000     -1.66000000
H     -0.12100000    -13.23000000     -1.52000000
H     -1.15400000    -12.99000000     -2.60100000
O     -9.54600000     -8.45200000     -5.32100000
H     -8.92700000     -9.08100000     -4.95100000
H     -9.66000000     -8.73300000     -6.22900000
O      1.97900000     -4.45200000     -7.51600000
H      1.04000000     -4.62600000     -7.44700000
H      2.33000000     -5.21200000     -7.98100000
O    -11.37500000      6.32000000      7.64900000
H    -11.05200000      7.20700000      7.49000000
H    -11.11600000      5.82800000      6.87100000
O    -13.02200000      4.32000000     -6.08300000
H    -12.38700000      4.13200000     -6.77400000
H    -13.26000000      5.23700000     -6.22000000
O     10.97400000    -11.69300000     -0.39300000
H     10.65800000    -11.62000000      0.50800000
H     10.95900000    -10.79500000     -0.72500000
O     -5.26700000    -13.85000000      3.92900000
H     -5.89500000    -14.55300000      3.76100000
H     -4.65600000    -14.22100000      4.56500000
O     -6.83500000     -3.17800000     -2.30200000
H     -6.37300000     -2.56900000     -1.72600000
H     -7.74700000     -2.89000000     -2.27200000
O      4.46400000    -15.39700000     -3.23400000
H      3.76700000    -15.79300000     -2.71100000
H      4.12400000    -14.53600000     -3.47400000
O     -6.51300000    -15.91000000     -2.22500000
H     -7.30400000    -15.37700000     -2.30000000
H     -5.90600000    -15.53000000     -2.85900000
O     13.56400000      2.17600000     -6.43800000
H     13.88500000      3.06100000     -6.26400000
H     14.09000000      1.87200000     -7.17800000
O     -1.51500000      1.57200000     -4.24800000
H     -1.16600000      2.20500000     -4.87700000
H     -0.78000000      0.98900000     -4.06100000
O     -0.58100000     -5.52800000     -8.83500000
H      0.26000000     -5.21400000     -9.16800000
H     -0.46100000     -6.47200000     -8.73200000
O     -1.38600000    -12.45100000    -11.50900000
H     -0.77700000    -12.44300000    -12.24700000
H     -1.33700000    -11.56600000    -11.14700000
O     -4.51500000      6.73500000    -11.50200000
H     -4.02700000      5.93900000    -11.71300000
H     -4.51400000      7.23900000    -12.31600000
O      9.16400000      0.06500000    -12.77000000
H      9.92500000     -0.50900000    -12.85800000
H      8.58000000     -0.20100000    -13.48000000
O    -11.03600000     -4.08700000      9.52500000
H    -11.83100000     -4.24700000     10.03300000
H    -11.05300000     -3.14700000      9.34300000
O      2.32700000     -4.45700000    -14.04700000
H      2.42400000     -5.37000000    -14.31900000
H      1.66200000     -4.48100000    -13.35900000
O     -6.39000000      7.17600000     -2.84300000
H     -6.37600000      6.63100000     -2.05600000
H     -7.23600000      6.98800000     -3.25000000
O      1.71400000     12.91200000      8.12000000
H      0.86900000     12.90300000      8.56900000
H      2.35800000     12.78700000      8.81800000
O     -8.65200000    -10.19500000     -9.62000000
H     -8.31800000    -11.07300000     -9.43700000
H     -9.32200000    -10.32900000    -10.29100000
O      5.01900000     -3.65000000      2.10000000
H      4.09100000     -3.46100000      2.23600000
H      5.46000000     -2.81600000      2.26000000
O      6.18100000      2.33500000    -11.63100000
H      6.36600000      2.71300000    -10.77200000
H      6.82800000      2.73400000    -12.21300000
O     -7.62800000     -9.80600000      3.01000000
H     -7.95100000     -9.20600000      3.68200000
H     -7.00100000    -10.36500000      3.46900000
O     -1.41700000      4.69200000     -0.84900000
H     -0.82300000      4.56900000     -1.58900000
H     -1.70800000      5.60000000     -0.92300000
O    -15.86800000      5.44800000     -3.96700000
H    -15.64700000      4.61100000     -4.37600000
H    -15.24400000      5.53400000     -3.24600000
O     -0.36700000     -2.69600000      8.75800000
H     -0.31800000     -1.75700000      8.93800000
H     -0.47400000     -2.75200000      7.80800000
O     -4.34800000     -3.39000000      3.20600000
H     -5.09500000     -3.13500000      2.66400000
H     -4.36200000     -2.77300000      3.93800000
O     14.09700000     -2.70300000      1.50400000
H     13.45800000     -2.66100000      2.21600000
H     14.90400000     -2.35700000      1.88500000
O    -12.01500000      5.14500000     10.34900000
H    -11.68600000      4.30000000     10.65400000
H    -12.32100000      4.97700000      9.45800000
O     -5.15900000     -5.04300000     -7.60700000
H     -6.05100000     -4.78700000     -7.84000000
H     -5.11900000     -5.97900000     -7.80200000
O     -4.62600000      9.04500000     -1.72400000
H     -5.01300000      8.23500000     -2.05400000
H     -5.17200000      9.28400000     -0.97500000
O      6.59000000    -10.71500000     -8.38900000
H      7.00200000    -10.91400000     -9.23000000
H      6.54600000    -11.55900000     -7.93900000
O     -1.65400000      7.08900000     -6.69000000
H     -1.77300000      7.05700000     -7.63900000
H     -1.09900000      6.33400000     -6.49200000
O     -1.35800000      9.38500000     -5.26100000
H     -1.38000000      8.54000000     -5.71100000
H     -0.93700000      9.19800000     -4.42200000
O     -7.14100000     -9.22800000    -13.96300000
H     -7.19300000     -8.59600000    -14.68000000
H     -6.99500000     -8.69300000    -13.18300000
O     -9.95100000     -1.33500000     -6.16500000
H     -9.38000000     -0.58900000     -5.98200000
H    -10.37700000     -1.11300000     -6.99300000
O     10.97000000     -9.12600000     -1.21300000
H     10.29900000     -9.33000000     -0.56100000
H     11.37300000     -8.31800000     -0.89700000
O      0.22800000      2.84100000    -13.52700000
H      0.77700000      3.57700000    -13.79900000
H     -0.23600000      3.16100000    -12.75300000
O      3.41000000     -7.93500000      8.09600000
H      3.95000000     -7.63600000      7.36500000
H      3.35700000     -7.17900000      8.68100000
O      1.43000000    -16.35500000      0.07100000
H      0.61600000    -15.87900000     -0.09700000
H      1.29000000    -17.21500000     -0.32500000
O      3.07100000     -4.28500000     -4.54300000
H      2.13300000     -4.16600000     -4.68800000
H      3.45000000     -4.29100000     -5.42200000
O     -3.95000000      8.17000000      9.38700000
H     -3.61500000      8.17500000      8.49000000
H     -4.04700000      7.24200000      9.60100000
O      1.77000000    -12.41100000     -1.74200000
H      2.62900000    -12.56600000     -1.35000000
H      1.64300000    -11.46500000     -1.67700000
O     13.63100000     -5.91600000     -2.87600000
H     14.16200000     -5.13500000     -3.03200000
H     13.07900000     -5.99000000     -3.65500000
O      4.02700000     10.79800000     -4.57700000
H      3.25400000     11.32600000     -4.77800000
H      3.91000000      9.99700000     -5.08700000
O     -4.95900000      9.24100000     12.95800000
H     -5.70500000      9.77700000     13.22600000
H     -4.54300000      8.98100000     13.78000000
O      7.76800000     -0.54500000    -15.06000000
H      7.23100000     -1.22900000    -14.66100000
H      7.23100000     -0.20600000    -15.77700000
O     -0.75800000     -1.33800000     -8.88300000
H     -1.22200000     -1.76900000     -8.16500000
H     -1.33400000     -0.62000000     -9.14400000
O      0.18200000      8.17300000     10.93600000
H     -0.60300000      8.23800000     11.48100000
H      0.51400000      9.06900000     10.88600000
O     -7.04000000     -2.94700000     -5.22200000
H     -7.61700000     -2.20000000     -5.37900000
H     -6.80900000     -2.88100000     -4.29500000
O      1.83500000    -12.64800000     -4.32000000
H      1.96500000    -12.63400000     -3.37200000
H      2.33300000    -11.89700000     -4.64100000
O     10.77500000     10.69700000      2.38100000
H      9.93800000     10.74600000      2.84200000
H     11.40400000     11.09300000      2.98500000
O      2.91600000    -14.09100000      1.27300000
H      3.84700000    -14.26600000      1.13800000
H      2.47700000    -14.57500000      0.57400000
O     -2.80300000    -14.45900000     -5.92200000
H     -1.99600000    -14.94100000     -6.10300000
H     -3.40500000    -14.73300000     -6.61400000
O      2.08000000      1.41600000     -9.20300000
H      1.14500000      1.42500000     -9.40800000
H      2.48000000      1.95700000     -9.88300000
O      1.30300000     -3.24600000    -18.42000000
H      1.14800000     -2.77700000    -17.60000000
H      2.25400000     -3.24000000    -18.52300000
O     -1.32900000      2.62900000      8.63300000
H     -1.43800000      2.98400000      9.51600000
H     -2.05200000      3.00700000      8.13200000
O     -6.59400000      0.12600000      5.94900000
H     -5.97500000      0.27000000      6.66500000
H     -6.19400000      0.56200000      5.19600000
O     -2.18900000     12.57900000      6.51400000
H     -2.18000000     13.39600000      6.01500000
H     -1.71200000     11.95700000      5.96400000
O    -13.93100000     -7.53100000      4.93100000
H    -13.92900000     -8.31900000      5.47400000
H    -13.60300000     -7.82500000      4.08100000
O      0.22500000      0.08100000     17.82000000
H     -0.24800000     -0.06800000     18.63900000
H      0.65900000      0.92600000     17.94500000
O    -16.79100000     -0.40600000      2.08300000
H    -16.61700000     -1.33300000      2.25100000
H    -16.18700000     -0.17400000      1.37800000
O     -8.42800000     -8.81700000     -1.18600000
H     -9.31300000     -8.89500000     -0.82800000
H     -8.26700000     -7.87400000     -1.22100000
O    -13.17400000     -2.38400000      0.54100000
H    -13.56700000     -1.75900000     -0.06900000
H    -12.70400000     -1.83900000      1.17200000
O     -1.76600000      6.60300000     -9.84900000
H     -2.24400000      5.93000000    -10.33400000
H     -1.45200000      7.20500000    -10.52300000
O     -6.56400000     11.76900000    -10.01600000
H     -6.91400000     12.10300000    -10.84200000
H     -6.71700000     12.47400000     -9.38800000
O      7.42400000      8.69300000      2.89900000
H      7.06100000      9.07400000      2.09900000
H      7.77500000      9.44100000      3.38200000
O     -4.06800000     -1.00800000     11.81200000
H     -3.23400000     -0.99900000     12.28100000
H     -4.57800000     -0.30700000     12.21600000
O     11.42300000      2.49500000     -8.30300000
H     12.28900000      2.71800000     -8.64500000
H     11.57900000      2.26400000     -7.38700000
O     -4.64400000      6.69200000     -7.44700000
H     -5.31000000      6.98600000     -6.82600000
H     -4.36900000      7.48900000     -7.89900000
O     12.65100000     10.75000000     -4.16300000
H     11.73500000     10.89900000     -3.92800000
H     13.03900000     11.62500000     -4.18100000
O     -2.78700000    -15.86400000      8.03600000
H     -2.26500000    -16.44400000      8.59000000
H     -2.66100000    -14.99400000      8.41400000
O      7.34900000      6.76600000    -14.86200000
H      7.43000000      6.21500000    -14.08400000
H      7.18500000      7.64400000    -14.51800000
O     13.97800000     -5.57400000      5.96600000
H     14.28500000     -6.00100000      5.16600000
H     13.84600000     -6.29100000      6.58600000
O    -14.56900000     -9.90900000     -1.45500000
H    -14.20300000     -9.55700000     -2.26700000
H    -15.34500000     -9.37300000     -1.29100000
O     -6.20800000      9.39800000      0.31700000
H     -5.93000000     10.10300000      0.90300000
H     -6.25800000      8.62500000      0.88000000
O     -0.14300000     -7.23300000      2.99900000
H      0.79300000     -7.09200000      2.85800000
H     -0.44900000     -7.64200000      2.19000000
O      2.38100000      1.33000000    -16.85500000
H      2.93300000      1.18300000    -16.08700000
H      1.48600000      1.30500000    -16.51500000
O      8.51600000      1.50900000     -6.38700000
H      9.39200000      1.14100000     -6.27100000
H      8.16800000      1.06200000     -7.15800000
O     -6.52600000      1.60000000     10.12900000
H     -7.21100000      1.78800000     10.77100000
H     -5.87700000      2.29200000     10.26200000
O     11.32500000     -5.55700000      6.54900000
H     12.20700000     -5.36100000      6.23300000
H     10.76700000     -5.46100000      5.77600000
O      9.59300000     -5.20200000      0.09300000
H      9.83100000     -4.73700000      0.89500000
H     10.36900000     -5.71800000     -0.12400000
O     -0.23500000      9.02100000     -2.69400000
H     -0.01000000      9.95000000     -2.73800000
H      0.61000000      8.57100000     -2.67100000
O     -6.61500000      4.85900000     -8.25900000
H     -6.09400000      4.06200000     -8.35100000
H     -6.00200000      5.50700000     -7.91100000
O     -1.76400000      1.30200000     -7.94700000
H     -0.91600000      1.19100000     -7.51700000
H     -2.40400000      1.20000000     -7.24300000
O      3.65700000    -10.38800000      9.37900000
H      3.46600000     -9.58700000      8.89100000
H      4.49700000    -10.21600000      9.80400000
O    -12.13900000     -9.81500000     -5.09700000
H    -12.98300000     -9.37800000     -5.21400000
H    -11.50300000     -9.10100000     -5.05900000
O      4.18100000     15.30300000     -1.67700000
H      4.28200000     15.07200000     -2.60100000
H      5.07700000     15.39800000     -1.35500000
O     -5.41000000      6.08800000      7.40400000
H     -5.89200000      5.68700000      6.68200000
H     -4.95500000      6.83000000      7.00600000
O     -2.64800000     -3.33300000     14.06000000
H     -3.07900000     -3.80300000     13.34600000
H     -2.39200000     -2.49500000     13.67500000
O      6.73900000      7.34000000      7.96700000
H      6.68000000      7.39200000      8.92100000
H      7.03600000      8.20900000      7.69800000
O     -6.33600000     -6.88200000     12.61100000
H     -5.48900000     -6.76800000     13.04200000
H     -6.52700000     -7.81600000     12.70000000
O     13.02800000      8.80700000     -6.20800000
H     13.16800000      9.47000000     -5.53200000
H     13.50500000      8.03900000     -5.89400000
O    -11.03500000     -5.63600000      7.20600000
H    -10.51500000     -6.33200000      7.60700000
H    -11.30200000     -5.08200000      7.94000000
O     -0.92300000     -9.89600000      5.03200000
H     -0.83200000     -9.02900000      5.42900000
H     -0.08100000    -10.05400000      4.60600000
O      3.66200000      1.64800000      6.85800000
H      3.50500000      1.45500000      5.93300000
H      4.47900000      2.14700000      6.86300000
O    -10.94000000      8.35500000      5.84600000
H    -11.86700000      8.42900000      6.07100000
H    -10.92500000      8.34500000      4.88900000
O     11.86000000     -6.44700000     -0.85400000
H     12.42300000     -6.40900000     -1.62700000
H     12.38800000     -6.06300000     -0.15400000
O      9.63600000      4.14200000     -1.37900000
H      9.29800000      3.38300000     -1.85500000
H     10.20300000      3.76800000     -0.70400000
O    -11.08400000      2.42300000      4.22700000
H    -11.98500000      2.65800000      4.00600000
H    -11.01000000      1.50100000      3.98100000
O     -3.58900000     13.79200000     10.79200000
H     -4.22000000     13.35400000     10.22000000
H     -3.98200000     13.74400000     11.66300000
O     -3.39700000      8.52400000    -13.39700000
H     -2.64700000      8.59000000    -12.80500000
H     -3.80400000      9.38900000    -13.36500000
O      8.19200000     -3.60200000    -12.67700000
H      8.82200000     -4.00600000    -12.08000000
H      8.46300000     -3.89800000    -13.54600000
O      5.35400000    -11.94100000      6.60200000
H      5.71000000    -11.12400000      6.95000000
H      4.54800000    -11.68100000      6.15700000
O    -12.89900000      2.76700000    -11.91800000
H    -13.16600000      1.85400000    -12.02400000
H    -12.96900000      2.93000000    -10.97800000
O     -8.20400000     11.41600000      9.65200000
H     -7.67000000     10.69500000      9.98700000
H     -8.79700000     11.62900000     10.37200000
O      2.53100000     -7.80800000    -11.99100000
H      2.22600000     -8.61400000    -11.57400000
H      1.73000000     -7.32000000    -12.18200000
O     -5.50000000     -3.55300000     15.80200000
H     -5.54100000     -2.65100000     16.11800000
H     -6.24800000     -3.63400000     15.21000000
O     -7.40100000     -1.69000000     -8.41200000
H     -8.12200000     -1.27000000     -8.88100000
H     -6.90500000     -0.96300000     -8.03500000
O      6.11000000     -4.29900000      9.69500000
H      6.04400000     -3.41500000      9.33400000
H      6.78500000     -4.23100000     10.37100000
O     -0.52300000    -16.05500000     -6.50000000
H      0.22100000    -15.50000000     -6.26500000
H     -0.40300000    -16.84900000     -5.97900000
O     -4.62800000      6.32600000     12.91700000
H     -4.88000000      6.20500000     13.83300000
H     -5.00700000      7.17000000     12.67400000
O    -11.97800000     -6.91100000      1.23900000
H    -11.78800000     -6.03700000      0.90000000
H    -11.79300000     -7.49800000      0.50600000
O      3.45500000      2.25700000    -11.29100000
H      4.35800000      2.40100000    -11.57400000
H      3.30200000      1.32400000    -11.44400000
O    -15.76300000     -4.82500000     -0.89700000
H    -14.91600000     -4.55200000     -1.25000000
H    -15.56000000     -5.17100000     -0.02800000
O      6.21700000     -9.40300000      7.20500000
H      6.39900000     -9.18400000      8.11900000
H      5.72300000     -8.65200000      6.87400000
O      9.66700000      4.58300000      4.73400000
H      8.73400000      4.71000000      4.56200000
H     10.03800000      4.35800000      3.88100000
O     -6.07500000     -7.62900000    -11.86800000
H     -6.28100000     -7.64600000    -10.93400000
H     -5.85400000     -6.71500000    -12.04800000
O      9.84000000     -2.92300000     13.23600000
H     10.77000000     -2.73700000     13.10700000
H      9.78400000     -3.87900000     13.23200000
O      0.78000000     -1.39200000    -16.38400000
H      0.48100000     -0.55000000    -16.04100000
H      1.61000000     -1.55200000    -15.93500000
O     11.30200000     -9.70400000      9.94000000
H     11.13900000     -8.80200000      9.66300000
H     10.80700000    -10.23900000      9.31900000
O      3.20600000     -2.13800000    -15.36900000
H      3.97200000     -2.52300000    -15.79400000
H      2.90900000     -2.80900000    -14.75500000
O      1.15200000    -10.34700000     13.88800000
H      1.67000000    -10.31700000     13.08400000
H      0.59000000     -9.57400000     13.84000000
O      9.13000000    -11.46500000      4.63300000
H      9.77700000    -11.89600000      5.19000000
H      8.29600000    -11.86600000      4.87900000
O      6.69000000      7.68900000     13.34900000
H      7.44800000      7.73500000     13.93100000
H      5.93500000      7.73600000     13.93600000
O      0.65800000      1.45900000     -6.53700000
H      1.14700000      1.74600000     -7.30700000
H      1.27600000      0.91500000     -6.04900000
O     13.70700000     -5.94300000      1.33300000
H     13.89300000     -5.00700000      1.40600000
H     13.89700000     -6.29300000      2.20300000
O     -5.44400000      1.48300000     -0.26000000
H     -5.76300000      1.73500000     -1.12700000
H     -4.91300000      2.22800000      0.02500000
O     10.88900000      2.55100000     10.40900000
H     11.65400000      1.97900000     10.35400000
H     10.17600000      2.03400000     10.03400000
O     10.14100000    -13.18600000     -4.58200000
H      9.55000000    -13.84400000     -4.21600000
H      9.82800000    -13.05500000     -5.47700000
O      6.29700000     -9.86000000      1.99000000
H      5.44500000     -9.51900000      2.26200000
H      6.10400000    -10.72400000      1.62700000
O      7.61000000      1.40100000      2.91900000
H      8.16400000      0.63700000      2.75500000
H      6.93200000      1.08100000      3.51500000
O     13.04800000    -12.40900000      3.66700000
H     13.04200000    -11.59200000      4.16600000
H     12.27100000    -12.35700000      3.11200000
O      0.33600000      5.25200000     -3.17400000
H      0.21800000      6.16200000     -2.90000000
H      1.14200000      5.26100000     -3.69000000
O     -1.19100000     14.23000000      1.78900000
H     -1.63800000     13.79600000      2.51600000
H     -0.30100000     14.38000000      2.11000000
O      2.94900000    -10.15500000      5.92800000
H      2.65600000    -11.05700000      6.05800000
H      2.72700000     -9.71100000      6.74700000
O      8.68400000     11.16300000      4.04400000
H      9.15600000     11.61100000      4.74600000
H      7.76100000     11.32300000      4.23700000
O     -3.66200000     -1.84000000      5.48000000
H     -3.15000000     -1.04300000      5.34600000
H     -4.43500000     -1.54900000      5.96500000
O     -7.67200000    -12.87700000     -5.01100000
H     -8.53600000    -12.56100000     -5.27500000
H     -7.16500000    -12.89300000     -5.82300000
O     10.63900000     -2.30700000      5.61700000
H     10.43900000     -1.37700000      5.72900000
H     10.54400000     -2.68000000      6.49400000
O      5.91000000    -16.66700000     -5.11700000
H      5.31400000    -16.27000000     -4.48200000
H      5.45500000    -16.58700000     -5.95500000
O      4.72000000     -8.67200000     -8.70800000
H      5.57600000     -9.04200000     -8.49100000
H      4.22300000     -9.40900000     -9.06300000
O     -6.83000000      3.13400000      2.85000000
H     -6.66100000      2.25500000      3.18900000
H     -6.36800000      3.71600000      3.45400000
O      7.71500000     14.33100000     -2.00300000
H      7.20500000     14.64200000     -2.75100000
H      8.55500000     14.06800000     -2.37800000
O      4.24800000      9.03600000      6.52500000
H      5.18900000      9.12200000      6.67500000
H      3.85300000      9.19200000      7.38300000
O     -0.03900000    -14.81900000      7.17000000
H     -0.30600000    -15.14100000      6.31000000
H      0.45400000    -15.54300000      7.55500000
O     -4.45400000     -5.87000000      4.43400000
H     -4.33600000     -5.18000000      3.78100000
H     -4.95800000     -5.45400000      5.13300000
O      0.94600000      4.59600000      8.68100000
H      0.14200000      4.43300000      9.17500000
H      1.42600000      5.23500000      9.20800000
O     11.41900000      3.75400000      2.25500000
H     11.95000000      3.06200000      2.64800000
H     11.07500000      3.36500000      1.45000000
O      5.07300000      5.42500000     -5.31500000
H      5.22400000      5.99900000     -4.56400000
H      5.84000000      4.85300000     -5.33700000
O    -13.78600000      8.49600000      5.41000000
H    -13.98800000      8.31100000      4.49200000
H    -14.52600000      8.13200000      5.89600000
O      2.36000000     -1.67500000     13.30400000
H      2.06100000     -1.42800000     14.18000000
H      1.58600000     -1.57500000     12.75000000
O      2.90200000     -6.55000000      2.99400000
H      2.44900000     -5.86200000      3.48200000
H      2.96200000     -6.20900000      2.10100000
O      0.56400000    -10.06300000    -11.17200000
H     -0.19200000     -9.76500000    -10.66700000
H      0.95000000    -10.75700000    -10.63700000
O     -3.12700000     -7.15000000     13.09400000
H     -3.08000000     -6.92300000     14.02300000
H     -3.40000000     -6.34000000     12.66300000
O    -15.76500000     -1.77200000      8.87700000
H    -14.92000000     -1.32400000      8.83400000
H    -15.70100000     -2.33000000      9.65200000
O     -5.01600000      0.69100000      8.08100000
H     -5.65000000      0.74500000      8.79700000
H     -4.66600000      1.57900000      8.00300000
O     -2.02300000    -10.15900000     -9.85400000
H     -2.65200000     -9.70000000    -10.40900000
H     -1.70000000     -9.48800000     -9.25200000
O      7.44700000    -10.25300000    -12.81400000
H      6.69000000     -9.69200000    -12.64400000
H      7.88400000     -9.84600000    -13.56300000
O     -6.22700000     -3.31500000     11.79200000
H     -7.03000000     -3.16800000     12.29200000
H     -5.69500000     -2.53700000     11.96000000
O     16.30100000     -7.45600000     -3.81000000
H     15.95800000     -6.57600000     -3.65900000
H     15.74600000     -8.02500000     -3.27600000
O     13.69900000      3.69700000     -9.20600000
H     13.73800000      3.22800000    -10.03900000
H     13.36000000      4.56300000     -9.43500000
O      1.10300000     10.03200000    -14.33800000
H      1.23200000     10.80100000    -13.78400000
H      0.96100000     10.39000000    -15.21500000
O     -2.15300000     -9.19200000      8.70500000
H     -1.81200000     -8.33500000      8.96200000
H     -1.82200000     -9.79200000      9.37300000
O      3.75100000      8.20600000     -5.57300000
H      4.37100000      7.52500000     -5.31400000
H      3.84900000      8.26900000     -6.52400000
O     -2.80900000     -6.88700000    -10.52200000
H     -2.95800000     -6.83900000    -11.46600000
H     -1.89700000     -6.61900000    -10.40900000
O      7.87400000     10.37300000     -0.74600000
H      7.44100000     10.15300000     -1.57100000
H      8.28300000      9.55500000     -0.46500000
O      7.39700000     -5.02700000      2.27700000
H      7.58500000     -5.38300000      1.40800000
H      6.61100000     -4.49500000      2.15300000
O      1.15500000      8.50600000      6.52500000
H      0.96800000      8.36500000      5.59700000
H      0.37000000      8.19700000      6.97800000
O      7.89800000      0.61200000     -8.83000000
H      7.30800000      1.33300000     -9.05100000
H      8.34200000      0.40500000     -9.65300000
O      7.49000000     -9.66100000     -2.51000000
H      6.54400000     -9.63200000     -2.36600000
H      7.86100000     -9.20700000     -1.75300000
O      9.80900000    -10.38800000     -4.05500000
H      9.69200000    -11.33700000     -4.09500000
H      9.12200000    -10.08600000     -3.46100000
O    -14.06500000      2.46300000      6.75000000
H    -14.69300000      3.16100000      6.93500000
H    -14.60200000      1.67600000      6.65900000
O     -6.16300000     -9.77200000     -8.67200000
H     -5.69600000    -10.59000000     -8.83600000
H     -7.00900000     -9.88800000     -9.10400000
O      3.75200000    -13.49100000    -11.22500000
H      4.26700000    -13.58600000    -12.02600000
H      2.85300000    -13.67800000    -11.49600000
O     -8.11700000     -4.58300000      5.27900000
H     -7.17900000     -4.55800000      5.46800000
H     -8.44700000     -3.74000000      5.59000000
O     -2.16500000    -12.57700000     12.79700000
H     -1.53600000    -13.29300000     12.88600000
H     -1.79500000    -12.01700000     12.11400000
O     10.65300000     -4.73600000    -11.91700000
H     11.48600000     -5.16200000    -12.11800000
H     10.03300000     -5.45700000    -11.81200000
O     12.15800000     -9.16000000      4.05800000
H     11.27200000     -9.50800000      4.15600000
H     12.16200000     -8.75400000      3.19100000
O     11.74000000      7.31600000      9.29900000
H     11.62200000      7.73300000      8.44600000
H     10.92300000      7.49000000      9.76600000
O      3.43300000     16.66400000      6.77200000
H      2.73400000     16.50500000      6.13700000
H      2.98000000     16.74800000      7.61100000
O      9.25600000    -10.31100000     11.64900000
H      9.00500000    -11.20400000     11.41600000
H      9.90300000    -10.06400000     10.98800000
O     -8.07400000      2.34100000     14.76400000
H     -8.77900000      1.99500000     15.31000000
H     -8.33000000      3.24600000     14.58700000
O     -2.64600000     -4.32600000      9.22700000
H     -1.93300000     -3.79200000      8.87800000
H     -3.43000000     -3.79300000      9.09700000
O     -0.61000000      9.47300000     -9.04600000
H     -1.41700000      8.97200000     -8.92500000
H     -0.39700000      9.36400000     -9.97200000
O      1.69500000     11.53400000     -5.49200000
H      1.47800000     10.75500000     -6.00300000
H      1.00000000     12.15800000     -5.70000000
O     10.33700000     -7.30500000     -3.89700000
H     10.16800000     -8.18400000     -3.55800000
H     11.21900000     -7.35600000     -4.26500000
O     -5.26900000     13.95600000      5.57800000
H     -5.59800000     14.21500000      6.43900000
H     -5.48300000     14.69400000      5.00800000
O      4.34200000    -13.47400000     12.07700000
H      4.64300000    -14.36900000     12.23400000
H      3.93000000    -13.50900000     11.21400000
O      9.04900000     -0.90100000      2.08500000
H      8.80300000     -0.90100000      1.16000000
H      9.99700000     -0.76900000      2.08000000
O      9.31100000     -8.86500000     -6.67800000
H      8.36300000     -8.86800000     -6.55000000
H      9.66100000     -9.27400000     -5.88700000
O     -3.70800000     11.09400000      2.40200000
H     -3.37100000     11.10000000      3.29800000
H     -4.65600000     11.17500000      2.50200000
O     -9.14000000     -5.92400000     -4.59000000
H     -9.22000000     -6.85800000     -4.78300000
H     -8.28400000     -5.68000000     -4.94200000
O     -8.30300000     -7.69900000      4.89000000
H     -8.16400000     -8.33700000      5.59000000
H     -8.07100000     -6.85800000      5.28300000
O      3.95400000     -6.60200000     -2.51800000
H      3.29100000     -5.99900000     -2.18000000
H      4.78600000     -6.15400000     -2.36300000
O    -10.58600000      3.48300000     13.56500000
H    -10.42600000      3.09900000     12.70300000
H    -10.53500000      4.42800000     13.42000000
O     -0.97200000     -7.16100000     -5.47300000
H     -0.88700000     -7.39600000     -4.54900000
H     -1.87900000     -6.86800000     -5.56300000
O      4.24700000     -4.51800000    -11.43100000
H      4.30700000     -4.82200000    -12.33700000
H      4.72800000     -5.17400000    -10.92600000
O     15.37000000     -6.55700000     -0.83100000
H     14.74600000     -6.41000000     -0.12000000
H     14.83100000     -6.58300000     -1.62100000
O     13.61400000     -7.67600000     -8.54900000
H     13.56800000     -6.78000000     -8.21200000
H     14.55100000     -7.85200000     -8.63300000
O     -9.54000000      6.75300000     -3.26900000
H    -10.00900000      5.96700000     -2.98900000
H     -9.90500000      6.95600000     -4.13000000
O      1.53100000     14.37800000      5.58200000
H      1.64300000     13.76600000      6.30900000
H      1.29400000     13.82500000      4.83700000
O     -8.96300000      1.27300000      7.89700000
H     -8.30200000      1.94900000      8.05300000
H     -8.73400000      0.90800000      7.04200000
O     10.44900000     13.69900000     -2.86900000
H     10.72100000     14.31500000     -3.54900000
H     10.53700000     12.83700000     -3.27600000
O      7.73600000     -3.38800000      5.89000000
H      8.25000000     -2.68000000      6.27800000
H      8.36700000     -4.09500000      5.75200000
O     -5.41100000     12.52600000      9.19000000
H     -5.99100000     13.22400000      8.88500000
H     -6.00200000     11.86300000      9.54700000
O    -10.64400000      7.47500000     10.63700000
H    -11.33500000      8.09300000     10.87300000
H    -11.11000000      6.67000000     10.41100000
O    -11.76700000     -6.99600000     -9.50100000
H    -11.24500000     -6.31400000     -9.07900000
H    -12.65500000     -6.85600000     -9.17200000
O     -3.87100000      3.04900000     -3.63600000
H     -3.13700000      2.47800000     -3.86500000
H     -3.52500000      3.93500000     -3.73700000
O     -3.05300000      5.64200000     -3.69300000
H     -3.29400000      6.53800000     -3.93000000
H     -2.49500000      5.74000000     -2.92200000
O      5.09000000      1.33800000      0.27700000
H      4.57500000      1.54300000      1.05700000
H      5.59100000      2.13500000      0.10500000
O     12.87500000     11.19000000      6.80100000
H     12.14700000     10.59500000      6.62300000
H     12.91800000     11.23600000      7.75700000
O     -3.72300000    -11.71300000     -1.20400000
H     -3.46900000    -11.79400000     -2.12400000
H     -3.15800000    -12.33300000     -0.74400000
O     -3.33700000      2.49900000    -13.35800000
H     -4.04800000      1.95700000    -13.01500000
H     -3.70600000      2.91100000    -14.13900000
O     -6.73700000     -6.77600000      2.55900000
H     -7.21800000     -6.41600000      3.30400000
H     -6.86500000     -7.72200000      2.62500000
O    -11.10400000    -10.93200000      5.43600000
H    -11.27400000    -11.12700000      6.35800000
H    -11.18900000     -9.98100000      5.37300000
O      1.58300000    -10.98900000     -8.53000000
H      1.83200000    -10.61800000     -7.68400000
H      1.04900000    -11.75200000     -8.31000000
O      2.74200000     16.65400000      3.02900000
H      3.36600000     16.40800000      3.71100000
H      1.89800000     16.69100000      3.47800000
O      3.56800000      9.17100000    -12.98300000
H      2.62700000      9.22500000    -13.15200000
H      3.97500000      9.49800000    -13.78500000
O      0.64600000    -15.77200000     -2.71600000
H      0.81200000    -14.94000000     -2.27300000
H     -0.30400000    -15.79700000     -2.83000000
O     -3.55200000     -5.59200000     15.24700000
H     -4.39500000     -5.21800000     15.50100000
H     -3.18900000     -4.96500000     14.62100000
O     13.38300000      6.34000000     -4.93500000
H     12.43000000      6.25800000     -4.94600000
H     13.68800000      5.67500000     -5.55200000
O      6.80800000      5.23000000     10.75800000
H      7.70100000      4.88600000     10.77400000
H      6.91400000      6.17500000     10.86900000
O     -8.38900000      5.03400000    -13.66200000
H     -8.14700000      5.39800000    -12.81000000
H     -9.32200000      4.83800000    -13.58200000
O     11.77300000      6.19600000     -0.86700000
H     12.18800000      6.71200000     -1.55800000
H     11.01800000      5.78900000     -1.29100000
O      9.08100000     -5.76500000      4.51600000
H      9.05600000     -6.66500000      4.84000000
H      8.36800000     -5.71900000      3.87900000
O     -1.17300000      2.01200000     13.29500000
H     -1.13600000      1.28500000     12.67400000
H     -1.24800000      1.59200000     14.15200000
O     -3.86800000      3.68300000      0.40100000
H     -3.02000000      3.84700000     -0.01200000
H     -4.12100000      4.52800000      0.77100000
O    -13.80800000     -4.34900000    -11.28700000
H    -14.11900000     -4.98200000    -11.93500000
H    -12.85400000     -4.40300000    -11.33800000
O     16.90700000     -0.32600000     -0.01900000
H     17.74800000     -0.71400000     -0.26100000
H     16.55400000      0.01200000     -0.84200000
O     17.96300000     -1.50100000     -3.43100000
H     18.58000000     -1.50000000     -2.69900000
H     17.33800000     -0.80800000     -3.21900000
O     12.69500000     -7.33400000     -5.15900000
H     12.62200000     -8.28100000     -5.28400000
H     13.44500000     -7.08000000     -5.69700000
O     14.70500000      0.78600000    -10.69600000
H     15.18700000      0.27100000    -11.34300000
H     13.87900000      1.00100000    -11.12900000
O      8.11300000     14.14300000     -7.26200000
H      7.52600000     13.81000000     -7.94100000
H      8.99200000     13.98800000     -7.60900000
O     17.90600000      5.05500000      2.92300000
H     18.24200000      4.21100000      3.22300000
H     16.95500000      4.96500000      2.96900000
O      2.71800000      4.32800000      1.89300000
H      3.38500000      4.94800000      1.59900000
H      1.91300000      4.62300000      1.46800000
O      3.42500000    -13.30200000     -8.19800000
H      4.32700000    -13.37400000     -7.88900000
H      3.50600000    -13.13600000     -9.13700000
O     -1.18200000     -3.17100000      6.22100000
H     -1.83700000     -2.52400000      5.95600000
H     -1.41000000     -3.95800000      5.72700000
O     -2.11400000      4.73800000      6.21000000
H     -2.50700000      4.89500000      5.35200000
H     -1.41200000      4.11000000      6.04200000
O      7.43600000     -6.22000000     -7.27300000
H      8.28400000     -6.01700000     -6.88000000
H      7.06400000     -6.89500000     -6.70500000
O      9.09100000      7.78000000     -0.10400000
H      9.37000000      7.43400000      0.74400000
H      9.85700000      8.24800000     -0.43500000
O     12.66400000      2.36900000    -11.62700000
H     12.87800000      2.18400000    -12.54100000
H     12.41900000      3.29500000    -11.62100000
O      2.69900000     -2.88600000      3.35900000
H      2.47800000     -2.32100000      4.10000000
H      2.12700000     -3.64700000      3.46000000
O      5.63100000     -6.35000000     -9.74900000
H      6.19800000     -6.20600000     -8.99100000
H      5.14500000     -7.14700000     -9.53700000
O     12.40400000     -0.76800000     -7.00900000
H     11.61300000     -0.22900000     -6.98800000
H     12.15700000     -1.53400000     -7.52700000
O    -11.45600000     -6.22000000     13.15800000
H    -11.96600000     -5.71800000     12.52200000
H    -10.56800000     -5.87100000     13.08100000
O      6.75100000     -8.12900000     -5.24600000
H      6.77100000     -8.60200000     -4.41400000
H      5.85000000     -8.22800000     -5.55600000
O     -6.40800000     -6.16800000     -2.35900000
H     -7.15900000     -6.48600000     -1.85800000
H     -6.44300000     -5.21600000     -2.26300000
O     -5.40600000     -4.86500000    -15.10500000
H     -4.89200000     -4.52900000    -14.37100000
H     -5.40400000     -4.15200000    -15.74400000
O     -0.24800000     -0.03000000    -12.74300000
H     -0.37900000      0.47500000    -11.94100000
H     -0.28900000      0.62000000    -13.44500000
O      7.89000000      9.36000000     -3.86900000
H      7.58400000      8.45700000     -3.94900000
H      7.37800000      9.84400000     -4.51700000
O     12.80600000     -2.55500000      3.98100000
H     12.00400000     -2.39500000      4.47700000
H     13.51100000     -2.40900000      4.61100000
O     -0.45000000    -12.87900000     -8.41400000
H     -0.62700000    -12.98700000     -9.34900000
H     -0.67200000    -13.72700000     -8.02900000
O      8.11700000      5.87800000      2.26500000
H      7.38700000      5.47000000      2.73100000
H      7.98700000      6.81800000      2.39100000
O     10.14000000     -4.29800000      8.95900000
H     10.38800000     -4.68300000      9.79900000
H     10.40100000     -4.95100000      8.31000000
O     -2.07400000     -8.49800000     15.77900000
H     -1.31800000     -8.39400000     15.20100000
H     -2.36000000     -9.40100000     15.63800000
O      0.13900000     -6.64100000    -12.51100000
H     -0.67200000     -6.19100000    -12.74800000
H      0.43800000     -6.19600000    -11.71800000
O      7.99800000     -2.39500000     -4.79000000
H      7.85200000     -3.33700000     -4.70900000
H      8.30600000     -2.27600000     -5.68800000
O    -10.18900000     -2.21400000    -14.30000000
H    -10.96600000     -1.77100000    -13.96000000
H    -10.48600000     -2.63300000    -15.10800000
O     -8.46200000      3.81900000      0.51400000
H     -9.39100000      4.01100000      0.64200000
H     -8.14600000      3.57500000      1.38400000
O      3.71200000     -2.66100000     -8.28800000
H      2.96300000     -3.23100000     -8.11400000
H      4.47400000     -3.18600000     -8.04500000
O     -3.35100000     11.10300000    -10.71000000
H     -4.12700000     11.02500000    -11.26600000
H     -3.45100000     11.95100000    -10.27700000
O     -4.51800000     -0.80900000    -12.58700000
H     -5.40100000     -0.45300000    -12.49200000
H     -4.33400000     -1.22000000    -11.74200000
O     -6.97900000     -5.07500000    -11.58200000
H     -7.58000000     -4.43800000    -11.96800000
H     -7.52600000     -5.59200000    -10.99100000
O    -15.15400000     -3.13600000     -6.17800000
H    -16.08800000     -2.96200000     -6.06500000
H    -14.72000000     -2.37200000     -5.79700000
O      3.65200000    -13.20400000      9.36200000
H      3.59300000    -12.25000000      9.31700000
H      4.11100000    -13.45400000      8.56000000
O      5.34900000     12.43400000     11.36500000
H      5.43900000     13.05100000     12.09100000
H      6.21800000     12.40600000     10.96500000
O    -12.45300000     -2.55000000      7.02400000
H    -12.22200000     -1.70100000      7.40000000
H    -13.36400000     -2.45000000      6.74700000
O      2.08100000      6.50900000     10.00800000
H      1.37600000      7.03500000     10.38600000
H      2.79300000      6.57000000     10.64500000
O    -10.64500000     11.24200000     -4.69800000
H    -10.01100000     10.64100000     -4.30600000
H    -10.34800000     11.34700000     -5.60200000
O      2.46000000     -3.50800000     16.44900000
H      1.84700000     -3.10400000     17.06400000
H      3.25700000     -2.98300000     16.52500000
O     12.25200000      6.24700000      1.79600000
H     11.77300000      5.48300000      2.11600000
H     12.18800000      6.18700000      0.84200000
O     12.52600000     11.91000000      3.99500000
H     12.82000000     11.91800000      4.90600000
H     13.21400000     11.43900000      3.52600000
O    -15.13800000     -0.04600000     -0.18600000
H    -15.62500000      0.64500000     -0.63400000
H    -14.24500000      0.29300000     -0.12000000
O    -13.01500000     -2.54400000      3.82400000
H    -13.58500000     -2.22300000      4.52400000
H    -12.89800000     -3.47400000      4.01900000
O     -7.39700000     13.99000000      7.81600000
H     -8.14000000     13.40400000      7.95800000
H     -7.76800000     14.74300000      7.35700000
O    -10.62800000     -8.89800000     -7.91800000
H     -9.91100000     -9.03500000     -8.53700000
H    -11.24900000     -8.34300000     -8.39000000
O     -8.60000000     -6.81300000    -10.18900000
H     -8.05900000     -6.85400000     -9.40000000
H     -9.39100000     -6.35000000     -9.91400000
O    -18.42800000      2.12500000     -1.03600000
H    -18.86000000      2.81200000     -1.54300000
H    -17.49800000      2.22500000     -1.24100000
O      6.79700000     11.82400000      8.81500000
H      7.27700000     12.62000000      9.03900000
H      5.88300000     12.10400000      8.75400000
O      7.94000000     -4.80800000     14.55200000
H      8.74000000     -4.84200000     15.07700000
H      7.73500000     -3.87500000     14.48800000
O     13.91000000     -9.55700000      0.65100000
H     13.32500000     -8.94800000      1.10200000
H     13.89500000     -9.27200000     -0.26200000
O     -3.16800000     -8.61600000     -2.63500000
H     -3.08700000     -9.56900000     -2.67100000
H     -4.09400000     -8.44800000     -2.81100000
O      3.58900000     10.29200000      0.44900000
H      3.24100000     10.32400000     -0.44200000
H      4.01000000      9.43400000      0.51000000
O     13.41300000     -5.40200000     -7.35800000
H     14.26000000     -5.05300000     -7.07900000
H     12.85100000     -4.63100000     -7.43700000
O     12.13100000     -0.64400000     -3.27000000
H     13.00500000     -0.96300000     -3.49200000
H     12.17900000     -0.44300000     -2.33500000
O    -12.88800000     -4.72300000     11.43900000
H    -12.91700000     -3.77200000     11.54100000
H    -13.79800000     -4.97600000     11.28300000
O    -10.12000000     -5.39600000     -8.16200000
H     -9.29700000     -5.11600000     -7.76200000
H    -10.79600000     -4.93100000     -7.66800000
O     10.10000000     -5.67600000     -6.42000000
H      9.89500000     -6.16300000     -5.62200000
H     11.05300000     -5.58600000     -6.40700000
O      0.95900000     -7.14600000    -15.08600000
H      0.71500000     -8.05000000    -15.28400000
H      0.38100000     -6.89400000    -14.36500000
O     -1.27800000      0.29000000     15.41100000
H     -1.96200000      0.70300000     15.93800000
H     -0.53900000      0.19300000     16.01200000
O    -11.52700000     -4.49500000      0.18500000
H    -12.17200000     -3.78800000      0.19800000
H    -11.37700000     -4.66600000     -0.74500000
O      5.20500000      7.01300000     -2.86500000
H      4.42900000      7.12900000     -2.31700000
H      5.84700000      6.60000000     -2.28700000
O      7.11900000    -13.80400000     -1.68500000
H      7.86800000    -13.76100000     -1.09100000
H      7.24400000    -14.61900000     -2.17100000
O      1.49900000      8.04600000      0.46300000
H      2.42500000      7.80500000      0.49800000
H      1.46600000      8.77800000     -0.15400000
O     14.53400000      5.03300000      0.02700000
H     14.54400000      4.81500000      0.95900000
H     13.87100000      5.71900000     -0.05200000
O      8.17100000     13.98300000      2.81100000
H      9.09800000     14.05600000      3.03700000
H      8.14200000     13.30900000      2.13300000
O      4.37900000     -6.61300000     14.90900000
H      3.76800000     -6.02300000     14.46700000
H      3.96700000     -7.47500000     14.84600000
O     -9.93900000     12.81500000     -2.07600000
H     -9.30100000     12.70400000     -2.78100000
H    -10.77400000     12.94400000     -2.52600000
O    -11.56400000     -5.25300000    -12.32300000
H    -10.67800000     -4.90400000    -12.41100000
H    -11.84200000     -5.43400000    -13.22100000
O     -9.26400000      0.78300000     -0.09700000
H     -8.92400000      1.62300000     -0.40700000
H     -8.51100000      0.35800000      0.31500000
O    -13.39300000     -3.62600000     -2.52600000
H    -13.74400000     -4.00000000     -3.33400000
H    -12.44900000     -3.77200000     -2.58600000
O      0.40700000      3.61100000     14.73700000
H      0.01500000      3.17200000     13.98100000
H      1.12500000      4.12600000     14.37000000
O      0.04100000      1.02400000    -15.41700000
H      0.30200000      1.64300000    -14.73600000
H     -0.46900000      1.54800000    -16.03500000
O     -7.61800000      9.49400000      5.30400000
H     -8.40700000      9.33400000      5.82300000
H     -7.73700000     10.37700000      4.95500000
O     10.69600000     -2.85200000     -0.80600000
H     10.24700000     -3.69700000     -0.82300000
H      9.99100000     -2.20500000     -0.82400000
O     -3.74200000     -9.33300000    -12.22000000
H     -3.47900000     -8.63000000    -12.81400000
H     -4.58200000     -9.04300000    -11.86400000
O      3.28700000     -8.72000000      0.57200000
H      3.60900000     -7.85400000      0.82400000
H      3.20200000     -9.19400000      1.39900000
O     13.63800000     -3.30800000      9.93900000
H     13.70200000     -3.58300000      9.02500000
H     14.36800000     -2.70100000     10.05900000
O    -12.87700000     -0.99000000     -5.76300000
H    -12.86100000     -0.32900000     -6.45600000
H    -12.00600000     -0.94200000     -5.36700000
O      8.29700000    -15.32000000     -4.83100000
H      8.51800000    -15.39500000     -5.76000000
H      7.36800000    -15.54700000     -4.78700000
O     13.32100000      6.69000000     -8.14500000
H     14.15500000      7.15100000     -8.05200000
H     13.18400000      6.63100000     -9.09000000
O     -3.12700000     12.77000000      0.38600000
H     -3.41200000     12.28700000      1.16200000
H     -2.52100000     13.43000000      0.72400000
O     -3.00600000     13.79300000      3.76400000
H     -2.77500000     14.71600000      3.87600000
H     -3.86300000     13.70900000      4.18200000
O    -12.34200000      0.74700000     -0.15100000
H    -11.84200000      1.54700000     -0.31200000
H    -11.81800000      0.26200000      0.48700000
O      6.58900000      7.90300000     10.86200000
H      6.80400000      7.96500000     11.79300000
H      5.76700000      8.38600000     10.77400000
O     -4.45800000    -12.82500000     10.21200000
H     -3.78000000    -13.00100000      9.56000000
H     -4.13800000    -13.24400000     11.01000000
O      3.55800000     12.52200000     -7.92300000
H      3.42100000     11.93800000     -7.17800000
H      2.93900000     13.23900000     -7.78300000
O     -4.48900000     -1.77700000     -5.31500000
H     -4.77500000     -1.31400000     -4.52700000
H     -5.23200000     -2.33200000     -5.55000000
O    -10.09600000      4.83800000      5.51600000
H     -9.86500000      5.39900000      4.77600000
H    -10.52800000      4.08200000      5.11800000
O     -1.75900000      3.81200000     11.05300000
H     -1.39300000      3.52800000     11.89000000
H     -2.12100000      4.67900000     11.23200000
O    -15.57900000     -3.03100000      2.43700000
H    -14.66600000     -2.87500000      2.68000000
H    -15.52900000     -3.48500000      1.59600000
O     10.65700000     -7.71000000      8.13100000
H     10.89800000     -6.93300000      7.62600000
H     10.23100000     -8.28600000      7.49600000
O      6.72200000    -11.40200000     -4.68000000
H      5.82400000    -11.64600000     -4.90200000
H      6.87100000    -11.79600000     -3.82000000
O      1.39200000      9.58000000     -7.11600000
H      0.60300000      9.58900000     -7.65700000
H      1.90100000      8.84000000     -7.44700000
O      9.97900000      4.78900000     11.35300000
H      9.61600000      4.60600000     12.22000000
H     10.25800000      3.93500000     11.02400000
O     -8.04200000    -14.95700000      6.62700000
H     -8.40100000    -14.98300000      7.51400000
H     -7.47100000    -14.18800000      6.62300000
O    -12.46800000      9.86400000     -2.70300000
H    -11.96000000     10.28300000     -3.39700000
H    -12.07800000     10.18900000     -1.89100000
O      7.92900000     -1.88500000     -7.56900000
H      8.28600000     -2.44800000     -8.25600000
H      7.68600000     -1.07800000     -8.02300000
O     -9.67000000      4.13700000     -2.39100000
H     -9.11800000      4.33000000     -1.63400000
H     -9.40700000      3.25800000     -2.66300000
O      2.78100000      8.88500000      8.86900000
H      2.15200000      9.25700000      8.25100000
H      2.55400000      7.95700000      8.91300000
O      7.05200000     -0.06600000      6.82100000
H      6.17300000      0.19300000      6.54400000
H      7.62000000      0.63300000      6.49700000
O    -14.12900000     -6.25500000     -8.40000000
H    -14.62900000     -6.98900000     -8.04200000
H    -14.68500000     -5.90200000     -9.09400000
O     -3.89300000      4.71100000    -14.93100000
H     -4.67500000      5.22500000    -14.73300000
H     -3.16400000      5.31000000    -14.76800000
O     10.42100000      3.96400000     -5.37400000
H     10.81900000      4.62900000     -5.93400000
H      9.53100000      3.86700000     -5.71200000
O     -7.43200000     13.15300000     -5.19400000
H     -7.13800000     13.27700000     -4.29100000
H     -7.26700000     12.22800000     -5.37400000
O     -3.28000000      8.17300000      6.72200000
H     -3.45100000      9.11500000      6.72300000
H     -2.34100000      8.10000000      6.89600000
O      9.56200000      4.03700000     -9.67600000
H      9.21600000      4.68900000     -9.06700000
H     10.15500000      3.50400000     -9.14600000
O      6.57100000     -1.69600000      2.94700000
H      7.32300000     -1.64000000      2.35800000
H      6.94900000     -1.92200000      3.79700000
O      5.99000000     -9.85300000     10.64300000
H      5.91800000     -9.87700000     11.59700000
H      6.56400000     -9.10800000     10.46500000
O     -3.77800000     -9.49300000     11.79800000
H     -3.03400000    -10.09200000     11.73100000
H     -3.39800000     -8.67400000     12.11400000
O     -1.52500000     11.30300000    -12.86300000
H     -2.18100000     11.19300000    -13.55200000
H     -2.03600000     11.40200000    -12.06000000
O     -1.02900000    -10.74300000     11.01600000
H     -0.17300000    -10.48700000     11.36100000
H     -0.85400000    -11.53300000     10.50500000
O      2.34600000      4.93900000     -9.14100000
H      2.90700000      5.58000000     -9.57800000
H      2.95600000      4.30400000     -8.76600000
O     -6.16300000      6.45500000    -14.78800000
H     -6.28800000      7.36900000    -14.53100000
H     -7.03700000      6.06900000    -14.73500000
O    -10.70100000      7.51400000     -5.66900000
H    -10.14000000      7.32300000     -6.42100000
H    -11.40800000      8.05100000     -6.02800000
O     -0.24900000     16.98600000     -0.60400000
H     -0.26700000     17.18600000     -1.53900000
H      0.68200000     16.91800000     -0.39100000
O     -5.31600000     16.86400000     -3.62100000
H     -4.80000000     16.32700000     -3.01900000
H     -5.97300000     17.28200000     -3.06500000
O     10.49100000     10.42500000     -9.69400000
H      9.86900000     11.12900000     -9.87700000
H     10.26200000     10.12600000     -8.81400000
O     10.20400000    -11.62200000      8.19200000
H     10.51300000    -12.11800000      7.43400000
H      9.52200000    -12.17300000      8.57600000
O      3.71800000    -10.58400000    -10.44800000
H      3.12500000    -10.89200000     -9.76200000
H      4.08600000    -11.38500000    -10.82300000
O     -8.21500000      7.16400000     11.08700000
H     -9.14500000      7.38700000     11.04500000
H     -7.76300000      7.96800000     10.83200000
O     -6.01200000     12.61200000     -2.86600000
H     -6.47100000     11.90100000     -2.41900000
H     -5.08400000     12.39600000     -2.76800000
O    -11.24800000      6.42800000    -10.01700000
H    -12.09600000      6.63900000     -9.62700000
H    -11.34300000      6.66300000    -10.94000000
O      7.59900000     10.68300000     12.20700000
H      8.43900000     10.65700000     12.66500000
H      7.69100000     10.04100000     11.50300000
O      2.56100000     -0.47900000     16.23300000
H      3.43800000     -0.84700000     16.33800000
H      2.19400000     -0.47900000     17.11700000
O     -2.77400000      4.83400000    -12.06200000
H     -2.35500000      4.96500000    -12.91300000
H     -3.00900000      3.90700000    -12.05100000
O     -5.59800000    -15.82000000      0.31200000
H     -5.85600000    -16.00800000     -0.59000000
H     -6.12400000    -15.05800000      0.55800000
O      0.27900000      8.34400000      3.82500000
H      0.79000000      8.67300000      3.08500000
H      0.19500000      7.40500000      3.65800000
O     -7.80100000     -3.68000000     14.45500000
H     -8.45400000     -3.71800000     13.75600000
H     -8.23900000     -3.21500000     15.16700000
O      9.26700000     -3.34200000     -9.37900000
H      8.99500000     -4.25800000     -9.43900000
H      9.31500000     -3.04600000    -10.28800000
O      3.10400000     11.39000000      5.54800000
H      3.58300000     10.57700000      5.71100000
H      2.19700000     11.18200000      5.77300000
O    -12.46600000     -1.70100000    -12.42700000
H    -12.64900000     -1.25100000    -11.60200000
H    -13.22700000     -2.26500000    -12.56600000
O     -2.55800000     16.60200000      1.49300000
H     -1.94500000     17.33000000      1.39500000
H     -2.01100000     15.81800000      1.43400000
O      1.73200000      4.15800000      6.14100000
H      2.63900000      4.45500000      6.05600000
H      1.47200000      4.43200000      7.02100000
O      2.38900000     13.12900000     -1.12400000
H      3.02000000     12.97500000     -0.42000000
H      2.62100000     13.99100000     -1.46800000
O     -0.17200000     -4.72000000      0.59100000
H     -0.95100000     -5.23700000      0.38200000
H     -0.29500000     -3.89900000      0.11400000
O      6.86300000     15.28200000      6.48500000
H      6.76100000     14.34900000      6.29900000
H      7.80200000     15.39700000      6.62900000
O    -14.80700000     -1.94100000      5.70900000
H    -15.41400000     -2.66000000      5.53300000
H    -15.36600000     -1.22300000      6.00500000
O     -6.38700000      1.08100000    -12.55700000
H     -6.32200000      1.30000000    -11.62800000
H     -7.30200000      1.25100000    -12.78000000
O    -14.57300000     -8.48100000     -5.56100000
H    -14.36700000     -7.56600000     -5.36700000
H    -15.19900000     -8.43700000     -6.28400000
O      6.68800000      3.10700000     -9.13100000
H      5.88700000      3.21100000     -8.61700000
H      7.24800000      3.83000000     -8.85000000
O     -7.36600000     -2.26100000    -14.77000000
H     -8.19400000     -2.73000000    -14.66500000
H     -7.11700000     -2.41600000    -15.68100000
O     -9.98100000     -0.25700000     -9.00000000
H    -10.36900000      0.38700000     -9.59300000
H    -10.22900000     -1.10400000     -9.37200000
O     -8.19200000     14.46600000      4.03000000
H     -9.14700000     14.42800000      4.08000000
H     -7.99200000     15.40100000      3.99400000
O      6.40400000     12.92600000     -9.16700000
H      5.90400000     13.63100000     -9.57800000
H      5.74300000     12.28700000     -8.90000000
O    -10.64300000     -2.67600000     -9.96400000
H    -10.82900000     -3.30400000    -10.66200000
H    -10.94400000     -3.10900000     -9.16500000
O      4.38700000    -12.49800000     -1.47500000
H      4.46100000    -11.61100000     -1.82700000
H      5.23800000    -12.66600000     -1.07100000
O      1.59400000      6.10800000     13.64000000
H      2.25000000      6.78100000     13.82300000
H      0.84800000      6.59200000     13.28500000
O     -8.87500000      6.29400000     -7.23700000
H     -8.20500000      6.50200000     -6.58500000
H     -8.38700000      6.18100000     -8.05300000
O      6.15700000     -4.89700000     -1.65400000
H      6.44200000     -4.00500000     -1.45700000
H      6.49900000     -5.07000000     -2.53100000
O     -0.14000000     -9.17900000     -3.69900000
H      0.39000000     -9.64500000     -3.05200000
H     -1.04100000     -9.43400000     -3.50000000
O     -9.93800000    -12.44400000      3.45300000
H    -10.00000000    -11.82800000      2.72300000
H    -10.09400000    -11.90900000      4.23100000
O    -11.23200000      9.32700000      2.99500000
H    -11.06200000     10.24500000      3.20500000
H    -12.13200000      9.31900000      2.67000000
O     -8.84400000      2.58800000    -16.04400000
H     -8.79800000      1.69200000    -15.71100000
H     -8.27900000      3.09100000    -15.45600000
O    -13.04300000      8.68800000     -6.45200000
H    -13.64300000      9.20000000     -6.99400000
H    -13.47700000      8.63400000     -5.60100000
O     11.69200000     -9.80500000    -10.13800000
H     11.32200000     -8.92400000    -10.19900000
H     12.16200000     -9.92500000    -10.96300000
O      1.27000000     -4.95800000      4.44800000
H      0.35300000     -4.78000000      4.23800000
H      1.24500000     -5.33900000      5.32600000
O     -1.93500000      7.19000000     -1.65400000
H     -2.78200000      7.57900000     -1.87400000
H     -1.29200000      7.83200000     -1.95400000
O     -1.09800000     13.57100000      9.09200000
H     -1.82600000     13.65800000      9.70700000
H     -1.47700000     13.13100000      8.33200000
O    -12.45900000     -3.27400000     -7.29600000
H    -12.45400000     -2.37100000     -6.97800000
H    -13.32600000     -3.60600000     -7.06000000
O     13.73100000     -2.24600000     -1.27400000
H     13.95400000     -2.15500000     -0.34800000
H     12.82400000     -2.55200000     -1.27300000
O     -3.20700000     -3.76000000     -9.31100000
H     -3.68300000     -4.37300000     -8.75100000
H     -2.32000000     -3.74600000     -8.95100000
O      6.77100000      4.29900000      4.23900000
H      6.59600000      3.40600000      3.94200000
H      5.90500000      4.66600000      4.41800000
O     -6.78500000     14.12000000      0.58600000
H     -7.05800000     14.95200000      0.97300000
H     -5.91200000     14.29400000      0.23400000
O      4.27500000      9.88300000     11.32200000
H      4.75300000     10.71100000     11.35600000
H      3.64000000     10.00100000     10.61600000
O     -9.13700000     -3.18300000    -12.06500000
H     -9.10300000     -2.62000000    -11.29300000
H     -9.63200000     -2.67700000    -12.71000000
O     -0.41200000     12.22700000     -8.52700000
H     -1.08500000     12.69500000     -8.03300000
H     -0.56100000     11.30400000     -8.32000000
O     -4.17000000     -1.90100000      9.14200000
H     -4.10600000     -1.44200000      9.98000000
H     -4.08800000     -1.21000000      8.48400000
O     -7.72000000     16.49000000     -1.89100000
H     -7.59200000     15.64600000     -2.32400000
H     -8.56000000     16.40400000     -1.44100000
O    -13.16100000     -9.10000000      2.75800000
H    -12.99600000     -9.55700000      1.93300000
H    -12.42000000     -8.50100000      2.85200000
O     -2.19300000      8.71200000     12.07400000
H     -2.61300000      9.44200000     12.52900000
H     -2.84200000      8.42700000     11.43000000
O      9.84200000     -7.77200000     12.66000000
H      9.62600000     -7.67700000     13.58700000
H      9.16800000     -8.35800000     12.31600000
O      7.62800000      9.64100000      7.05600000
H      7.21600000     10.15800000      6.36400000
H      7.72600000     10.25200000      7.78600000
O     -3.73500000      8.85600000     -8.79100000
H     -3.57400000      9.71300000     -9.18700000
H     -3.81300000      8.25900000     -9.53600000
O     -3.44400000    -15.81400000      5.55100000
H     -2.96700000    -15.81600000      6.38100000
H     -2.80400000    -15.51000000      4.90700000
O      4.96300000      5.10000000      8.26400000
H      5.61600000      5.69600000      8.62900000
H      4.59900000      4.64800000      9.02500000
O     -3.98800000      2.90100000     13.93500000
H     -4.45200000      2.07300000     13.80500000
H     -3.07300000      2.69500000     13.74400000
O     -6.24500000    -10.79200000     -2.24000000
H     -6.80600000    -10.38600000     -1.58000000
H     -5.44200000    -11.01300000     -1.77000000
O      5.95200000      2.76400000      7.43400000
H      6.88400000      2.62300000      7.26900000
H      5.86900000      3.71100000      7.54400000
O      8.51400000      4.03800000     13.67800000
H      8.83200000      4.15600000     14.57300000
H      7.67000000      3.59800000     13.78000000
O      0.04100000      4.52900000    -10.70700000
H     -0.58700000      4.96000000    -10.12700000
H      0.89600000      4.73000000    -10.32400000
O     -7.25100000      7.56400000     -5.61400000
H     -7.32300000      8.36400000     -6.13500000
H     -6.69400000      7.80900000     -4.87500000
O    -11.19800000      1.21100000     -4.39600000
H    -11.18300000      1.34000000     -5.34500000
H    -10.43600000      1.69400000     -4.07700000
O      4.81100000     -1.78100000     16.57500000
H      5.06700000     -2.46900000     17.18900000
H      5.52100000     -1.75700000     15.93300000
O      2.11500000    -12.78500000      6.39000000
H      2.23100000    -13.39900000      5.66500000
H      1.42800000    -13.17900000      6.92900000
O     -8.22800000     -1.56000000      8.32800000
H     -8.65500000     -1.89700000      7.54000000
H     -8.00100000     -0.65600000      8.10800000
O      2.07400000     15.02200000     -7.34500000
H      2.11300000     15.17900000     -8.28900000
H      1.72200000     15.83500000     -6.98200000
O     -0.57600000    -12.15900000      2.50600000
H      0.26200000    -11.69900000      2.56400000
H     -1.20700000    -11.47700000      2.27800000
O    -10.30000000     12.04800000      8.17300000
H    -10.51300000     11.19000000      7.80400000
H     -9.43600000     11.93100000      8.56700000
O     -2.84500000     11.58700000     -5.02400000
H     -2.42500000     10.81200000     -5.39700000
H     -2.71400000     11.50000000     -4.08000000
O     -3.74500000     13.52700000     -9.15300000
H     -2.89500000     13.82300000     -8.82800000
H     -4.08300000     14.27100000     -9.65200000
O     -6.81900000     15.80600000     -5.81000000
H     -6.69900000     14.87200000     -5.64100000
H     -6.36200000     16.24100000     -5.09000000
O      5.77500000     -1.67200000     -0.99000000
H      5.49800000     -0.78300000     -0.76800000
H      4.99900000     -2.07300000     -1.38200000
O      2.57100000     -6.81800000     -8.81200000
H      2.77400000     -6.74200000     -9.74400000
H      3.16800000     -7.49500000     -8.49100000
O     10.90200000      9.00600000      6.91800000
H     11.49400000      8.38900000      6.48800000
H     10.07000000      8.90200000      6.45600000
O      3.68800000     -5.93300000      9.75600000
H      4.40400000     -5.29900000      9.80100000
H      3.48100000     -6.12500000     10.67100000
O     -1.14000000     -8.58300000      0.37100000
H     -1.76300000     -9.21600000      0.73000000
H     -1.53500000     -8.29900000     -0.45300000
O     14.39800000      7.20600000      2.92400000
H     13.73200000      6.90900000      2.30500000
H     14.41200000      6.53200000      3.60300000
O      0.58400000     -0.35300000     11.68000000
H      0.23400000     -0.37800000     10.79000000
H      1.47400000     -0.01500000     11.57700000
O    -11.09700000     10.62500000     -0.52000000
H    -10.37800000     10.03100000     -0.30500000
H    -10.68400000     11.48500000     -0.59500000
O     -0.23100000     -4.67400000     -2.59100000
H     -0.30200000     -4.02600000     -3.29200000
H     -1.12600000     -4.98900000     -2.46500000
O     10.69100000      0.77000000      8.07600000
H     10.40000000     -0.14100000      8.03600000
H     11.14300000      0.91400000      7.24400000
O     -8.75100000      9.70500000     -3.53800000
H     -8.16900000     10.09700000     -4.18900000
H     -8.84400000      8.79400000     -3.81800000
O      6.04700000      8.97700000    -10.96000000
H      5.80500000      9.11200000    -11.87600000
H      6.66100000      9.68600000    -10.76800000
O     13.20900000      1.43900000      2.95300000
H     13.67400000      1.40000000      2.11800000
H     13.77200000      0.96300000      3.56300000
O      7.07300000      3.63600000     -4.88100000
H      6.63600000      2.99000000     -4.32500000
H      7.50900000      3.11500000     -5.55500000
O     -6.26400000    -13.34700000     -7.32500000
H     -6.43400000    -14.25100000     -7.59100000
H     -5.56800000    -13.05200000     -7.91200000
O     -0.40500000     -0.16400000      9.18200000
H      0.43900000      0.02000000      8.77000000
H     -0.88800000      0.66000000      9.11900000
O    -12.61200000     -1.83200000     11.90000000
H    -13.18000000     -1.15600000     11.53000000
H    -12.10600000     -1.37800000     12.57300000
O     -7.84100000     -4.09800000     -7.52600000
H     -7.75600000     -3.24600000     -7.95300000
H     -7.72500000     -3.91200000     -6.59400000
O      2.29800000      7.21200000    -16.63200000
H      2.33500000      8.15200000    -16.45500000
H      3.04000000      6.84700000    -16.14900000
O     -3.79500000    -10.02000000     -6.32600000
H     -3.85500000     -9.24600000     -6.88700000
H     -4.54500000    -10.55800000     -6.57900000
O     -9.05000000    -13.44300000     -8.01600000
H     -8.14100000    -13.46600000     -7.71600000
H     -8.99300000    -13.15800000     -8.92800000
O     -0.71900000      7.75400000      8.41500000
H     -0.53300000      8.04500000      9.30800000
H     -0.76400000      6.80000000      8.47900000
O    -15.46200000      2.02400000     -7.40400000
H    -16.23600000      1.46000000     -7.38100000
H    -14.75200000      1.47000000     -7.08100000
O     -2.50400000      5.91100000      3.56300000
H     -1.54800000      5.94200000      3.59300000
H     -2.74800000      6.60900000      2.95600000
O      9.33400000     -0.59700000     -3.16800000
H     10.24300000     -0.49200000     -3.45000000
H      8.96500000     -1.23200000     -3.78300000
O     -5.67300000      0.55000000    -15.63400000
H     -5.38300000     -0.35100000    -15.77800000
H     -5.38600000      0.75500000    -14.74400000
O     13.66300000      8.67300000     -0.08100000
H     14.61600000      8.74700000     -0.14300000
H     13.39800000      8.28400000     -0.91400000
O     -8.91500000      4.97200000      9.69400000
H     -8.69600000      5.66600000     10.31600000
H     -9.63200000      5.33300000      9.17300000
O     -1.80800000      4.01700000     -5.82000000
H     -1.91500000      4.65600000     -5.11500000
H     -1.31600000      4.48500000     -6.49400000
O     -2.40700000      5.49600000      8.74600000
H     -2.39000000      5.27500000      7.81500000
H     -3.16900000      5.02900000      9.09000000
O      6.52100000     11.22500000     -5.87200000
H      6.81600000     12.10700000     -6.09600000
H      5.66700000     11.35600000     -5.45900000
O      2.07700000    -11.31900000      2.22500000
H      2.66300000    -10.73000000      2.70100000
H      2.63100000    -12.06000000      1.97900000
O      0.60300000    -17.96700000     -4.40700000
H      0.57900000    -17.26300000     -3.75900000
H      0.80400000    -18.75300000     -3.89900000
O     13.90300000      8.31500000      6.99800000
H     13.53700000      8.76000000      7.76300000
H     14.28500000      9.01700000      6.47200000
O      6.27300000      6.16200000    -10.14400000
H      6.20100000      7.09500000    -10.34800000
H      5.36700000      5.85600000    -10.10400000
O    -15.37400000      4.72100000      6.96400000
H    -15.82000000      5.35400000      6.40200000
H    -15.38800000      5.12000000      7.83300000
O      7.58900000     -7.46600000      9.53100000
H      8.52200000     -7.26900000      9.45300000
H      7.16300000     -6.60900000      9.53700000
O     14.05500000      3.03000000      6.41500000
H     13.63700000      2.32200000      5.92500000
H     14.06900000      2.71900000      7.32000000
O     -2.48900000     10.42900000     14.19300000
H     -1.54300000     10.39200000     14.33500000
H     -2.84200000      9.73200000     14.74500000
O     12.24700000      4.77400000      8.09600000
H     11.57800000      5.45300000      8.18800000
H     11.75500000      3.95300000      8.08600000
O     12.56400000    -13.29700000     -2.75800000
H     11.93100000    -13.36500000     -3.47300000
H     12.06400000    -12.92700000     -2.03000000
O     10.43600000      6.92300000     -5.22100000
H     10.26200000      7.81100000     -5.53400000
H      9.59300000      6.61800000     -4.88600000
O     -5.80400000     -7.46600000      6.80700000
H     -5.98600000     -8.11700000      7.48500000
H     -4.92600000     -7.68400000      6.49500000
O    -10.27400000      1.87800000     -6.90100000
H    -10.36600000      2.81300000     -7.08700000
H     -9.35200000      1.68900000     -7.07700000
O      5.48100000     11.39200000      2.04500000
H      6.15000000     11.82600000      1.51700000
H      4.77800000     11.19400000      1.42600000
O     13.86500000      5.44500000      5.07800000
H     13.93300000      4.69300000      5.66600000
H     13.09800000      5.92400000      5.38900000
O     17.30400000      3.34300000     -1.35700000
H     18.13400000      3.79700000     -1.21000000
H     16.71800000      4.01800000     -1.69800000
O     10.93200000     13.87400000      3.08000000
H     11.29300000     13.01700000      3.30600000
H     11.54700000     14.50100000      3.46100000
O      3.67000000      1.92300000      2.46400000
H      3.10500000      2.68700000      2.35200000
H      3.31900000      1.47600000      3.23400000
O      2.47500000     13.57500000     11.06600000
H      2.12100000     13.43900000     11.94500000
H      3.41800000     13.67100000     11.19900000
O      4.01400000      8.18000000     -8.19100000
H      4.88300000      8.58300000     -8.19100000
H      3.47300000      8.77700000     -8.70800000
O     10.62600000      7.14500000     -8.69000000
H     10.84600000      7.17000000     -9.62100000
H     11.34200000      6.65400000     -8.28700000
O     -7.80900000      9.71800000     -7.72600000
H     -8.68900000     10.09100000     -7.76900000
H     -7.38400000     10.01200000     -8.53200000
O     -8.63700000      7.24300000     14.10300000
H     -8.55600000      7.06800000     13.16600000
H     -9.46300000      7.72000000     14.18700000
O      3.05000000      9.68600000     15.57200000
H      3.24200000      9.19700000     14.77200000
H      2.52800000      9.08300000     16.10200000
O    -11.49400000     -0.45900000      2.29800000
H    -12.03700000     -1.07000000      2.79700000
H    -10.60700000     -0.80800000      2.37800000
O     10.28300000      3.37600000    -14.64900000
H      9.63100000      3.36400000    -15.35000000
H      9.77300000      3.28600000    -13.84500000
O      6.42200000      1.80600000     -2.82300000
H      7.36400000      1.76900000     -2.65700000
H      6.05000000      1.14300000     -2.24100000
O    -12.23800000     -7.16200000     -3.02600000
H    -12.74200000     -6.50100000     -3.50000000
H    -11.33600000     -7.02900000     -3.31700000
O    -14.20700000     -6.46500000      8.55500000
H    -13.88500000     -5.56400000      8.56400000
H    -14.88600000     -6.47000000      7.88100000
O     13.51400000     -9.71400000     -2.21700000
H     12.66700000     -9.90400000     -1.81200000
H     13.33700000     -9.72000000     -3.15700000
O      2.97900000     17.93600000     -2.12900000
H      2.59900000     17.89500000     -1.25200000
H      3.30600000     17.05100000     -2.29000000
O      1.71900000     -9.66300000     -1.37900000
H      2.52700000     -9.35200000     -0.96900000
H      1.04700000     -9.05100000     -1.07900000
O     14.89100000     -3.53800000     -3.76400000
H     14.79900000     -3.08300000     -2.92700000
H     14.77900000     -2.85300000     -4.42300000
O     11.25800000     -5.45400000     11.53300000
H     11.38800000     -5.09900000     12.41200000
H     10.86900000     -6.31700000     11.67800000
O     -1.65900000     -4.13900000    -13.10000000
H     -2.58000000     -4.12500000    -12.84200000
H     -1.25100000     -3.45300000    -12.57200000
O      7.39500000    -13.39200000      5.69100000
H      6.61800000    -13.11000000      6.17200000
H      7.56700000    -14.27800000      6.01200000
O     -7.26700000     -7.44400000     -7.70600000
H     -6.59000000     -8.11500000     -7.79100000
H     -7.28200000     -7.23700000     -6.77100000
O     -8.28800000      1.76800000     12.16600000
H     -8.37800000      2.07500000     13.06900000
H     -9.05600000      2.12000000     11.71600000
O      2.36400000     -0.75900000     -5.77500000
H      2.50100000     -1.38800000     -6.48300000
H      3.24100000     -0.43800000     -5.56600000
O     -3.10900000    -11.21000000     -3.93500000
H     -3.46600000    -10.72000000     -4.67500000
H     -2.33300000    -11.64400000     -4.28700000
O      2.05700000      1.25900000      4.45200000
H      1.80300000      0.45200000      4.89900000
H      1.34900000      1.87300000      4.64400000
O      2.03300000     12.23000000    -12.81000000
H      2.12100000     12.03800000    -11.87700000
H      1.58100000     13.07400000    -12.84000000
O     -6.91700000     -3.86000000      8.85900000
H     -6.38600000     -3.55600000      9.59400000
H     -7.27700000     -3.06000000      8.47600000
O    -10.16500000      6.63200000      3.61600000
H    -10.30200000      7.48800000      3.21000000
H    -10.52800000      6.00800000      2.98700000
O     -6.81000000    -11.88800000     10.89600000
H     -5.93800000    -12.16100000     10.60900000
H     -7.21100000    -11.50700000     10.11500000
O     10.48100000     -4.32100000      2.59400000
H     10.35700000     -4.76800000      3.43100000
H     10.25100000     -3.40900000      2.77300000
O      2.93300000      4.07200000     16.16600000
H      2.10100000      3.59800000     16.17600000
H      2.91300000      4.60600000     16.96000000
O    -11.77100000     -0.55500000     -2.45600000
H    -11.52000000      0.11400000     -3.09300000
H    -12.07000000     -0.05900000     -1.69400000
O     -6.33800000      3.07500000     -2.27900000
H     -5.66300000      3.08300000     -2.95800000
H     -6.22900000      3.91000000     -1.82400000
O     14.76000000      4.36000000      9.16400000
H     14.51600000      3.43500000      9.14500000
H     14.03700000      4.80800000      8.72600000
O      2.28400000      0.56000000      8.86900000
H      2.43100000      1.31400000      9.43900000
H      2.66000000      0.81800000      8.02800000
O      4.14900000      6.07500000      5.79100000
H      3.96600000      6.94800000      6.13800000
H      4.61200000      5.62900000      6.50000000
O     -1.21600000     14.32100000     -1.39800000
H     -1.28100000     13.68700000     -0.68300000
H     -0.76500000     15.07200000     -1.01100000
O     -6.44600000      1.90400000     17.00000000
H     -6.59100000      1.77900000     16.06200000
H     -6.61900000      1.04500000     17.38500000
O     -0.53100000      1.84800000    -10.47700000
H     -1.16800000      1.85200000     -9.76300000
H     -0.30000000      2.76900000    -10.59700000
O     -1.71700000      3.34200000     16.82900000
H     -1.13300000      3.25400000     16.07600000
H     -2.44500000      2.75100000     16.63700000
O     14.96600000     -0.56500000      7.78600000
H     15.39700000     -0.94800000      8.55000000
H     14.78700000     -1.31100000      7.21400000
O      3.49800000     13.77500000      1.53800000
H      4.14500000     14.41900000      1.82600000
H      3.80500000     12.94600000      1.90500000
O     -8.90500000     -6.20600000     -0.63500000
H     -8.89700000     -5.93400000      0.28200000
H     -9.43900000     -5.54500000     -1.07600000
O     12.98900000      5.91000000    -10.82400000
H     13.71400000      5.86700000    -11.44800000
H     12.36100000      6.51000000    -11.22700000
O    -11.02600000      7.16200000     -1.07700000
H    -10.67500000      7.96300000     -0.68800000
H    -10.72500000      7.18500000     -1.98600000
O     14.07700000      1.74500000      8.91900000
H     14.26500000      0.90700000      8.49600000
H     14.18500000      1.57200000      9.85400000
O     -8.95200000     -1.55500000      2.79900000
H     -8.92700000     -2.38900000      2.33100000
H     -8.10700000     -1.14700000      2.60800000
O      3.64000000      0.86500000     14.18700000
H      3.22300000      0.90600000     13.32600000
H      3.06600000      0.30200000     14.70500000
O    -10.69400000     -4.12000000     -2.47000000
H    -10.25900000     -4.61400000     -3.16500000
H    -10.07900000     -3.42000000     -2.25300000
O     -9.47500000     -0.85300000     10.91900000
H     -8.86100000     -1.05300000     10.21300000
H     -8.98600000     -0.27400000     11.50500000
O      0.88400000    -10.35000000     -5.85900000
H      0.48300000     -9.74200000     -5.23700000
H      0.69700000    -11.21700000     -5.50000000
O     -4.16100000    -11.75400000    -14.18000000
H     -4.11300000    -11.10500000    -13.47700000
H     -4.14500000    -12.59800000    -13.72900000
O     -9.69600000    -10.36900000      1.54800000
H    -10.34300000     -9.76700000      1.91400000
H     -8.87500000    -10.12900000      1.97700000
O     -0.90000000     10.80800000      4.79500000
H     -0.50300000      9.96400000      5.00900000
H     -0.87700000     10.84800000      3.83900000
O    -15.63000000      2.01700000     -2.02200000
H    -15.11100000      2.51900000     -1.39400000
H    -15.15500000      2.10300000     -2.84800000
O    -14.38100000      3.53500000      0.46300000
H    -13.74500000      3.85500000     -0.17600000
H    -14.17600000      4.01400000      1.26600000
O      8.52000000     -5.80700000    -10.40900000
H      9.09800000     -6.51100000    -10.11300000
H      7.63800000     -6.12800000    -10.22500000
O     14.78800000     -3.00500000      6.01900000
H     15.73300000     -3.13700000      6.09700000
H     14.43700000     -3.88100000      5.85700000
O      0.18600000     -7.99100000     10.52900000
H      0.93200000     -7.53500000     10.91800000
H     -0.28800000     -7.31000000     10.05200000
O     -5.73500000     -1.18700000     -0.75400000
H     -5.35800000     -1.67200000     -0.01900000
H     -5.75400000     -0.27800000     -0.45600000
O    -12.52100000     -5.02200000      4.93700000
H    -12.98600000     -5.85300000      5.03300000
H    -12.06000000     -4.90900000      5.76800000
O    -12.29800000    -12.41900000     -2.12400000
H    -13.22600000    -12.35600000     -2.34900000
H    -11.84500000    -11.99400000     -2.85300000
O     -8.54400000    -14.03500000     -2.53100000
H     -8.00700000    -13.52700000     -3.13900000
H     -8.81800000    -13.40200000     -1.86700000
O      0.60200000      5.59500000      0.82800000
H     -0.08700000      5.37100000      0.20200000
H      0.86100000      6.48500000      0.58900000
O     11.22400000     -0.98400000     10.79700000
H     10.78100000     -1.02200000      9.94900000
H     10.70400000     -1.55300000     11.36500000
O    -16.78700000     -3.79100000      4.94300000
H    -17.62300000     -3.35600000      4.77800000
H    -16.27000000     -3.62400000      4.15500000
O     -7.40700000      8.23400000    -13.17700000
H     -7.95100000      7.82400000    -12.50500000
H     -6.77900000      8.76400000    -12.68700000
O      9.95100000    -14.84500000      2.56000000
H      9.96600000    -14.56900000      1.64300000
H     10.87400000    -14.90900000      2.80600000
O     14.22100000      0.75100000      0.50800000
H     15.04400000      0.35200000      0.22600000
H     14.05900000      1.44300000     -0.13200000
O      9.18800000      2.37300000     -3.32900000
H      9.63100000      2.94300000     -3.95800000
H      9.14600000      1.52200000     -3.76400000
O     -5.40000000      0.23800000     -7.18900000
H     -4.81700000     -0.46500000     -6.90300000
H     -4.97500000      1.04000000     -6.88400000
O      3.44400000      8.20500000     13.47600000
H      3.29000000      9.00600000     12.97400000
H      3.93600000      7.64000000     12.88100000
O     -4.34400000     10.97500000      7.19000000
H     -4.76400000     11.19000000      8.02300000
H     -3.62100000     11.59900000      7.11900000
O    -10.48500000     -8.32500000      3.19600000
H    -10.56400000     -7.58000000      2.60000000
H    -10.12400000     -7.95200000      4.00000000
O     -5.33200000     -0.01000000     -3.29400000
H     -5.32900000     -0.55000000     -2.50300000
H     -4.55500000      0.54300000     -3.20900000
O      1.27900000      7.33300000     16.43000000
H      1.79400000      6.52700000     16.38900000
H      0.39400000      7.06300000     16.18300000
O    -13.72000000      6.33700000     -2.16100000
H    -13.34400000      5.54100000     -1.78300000
H    -12.99000000      6.95500000     -2.19100000
O      5.14600000      5.57300000    -16.29100000
H      5.85000000      5.85800000    -15.70800000
H      4.84700000      4.74400000    -15.91800000
O     15.80500000     -3.75300000     -7.02500000
H     16.12800000     -2.88200000     -7.25600000
H     16.41000000     -4.06200000     -6.35100000
O      5.30800000      3.09700000     11.12900000
H      6.00500000      3.68400000     10.83600000
H      5.37200000      3.10900000     12.08400000
O      6.50800000     -2.06200000     14.42800000
H      5.90300000     -2.47400000     13.81100000
H      6.84700000     -1.30000000     13.95800000
O      3.82300000      6.58700000    -10.86600000
H      3.95800000      6.85100000    -11.77600000
H      3.63000000      7.40400000    -10.40600000
O    -13.91800000      7.85000000      8.70100000
H    -14.36100000      7.07400000      9.04400000
H    -13.07000000      7.52600000      8.39600000
O      4.38800000     -5.97400000      0.47300000
H      4.27700000     -5.90300000     -0.47500000
H      4.65100000     -5.09700000      0.75000000
O     -4.02100000    -14.80700000     -8.55000000
H     -4.80300000    -15.34800000     -8.44100000
H     -3.48800000    -15.28100000     -9.18700000
O     -6.06600000     -9.54300000      0.40500000
H     -6.93900000     -9.54400000      0.01300000
H     -6.06300000    -10.30300000      0.98700000
O     16.25300000     -1.51700000      2.63500000
H     16.59100000     -1.15500000      1.81600000
H     16.97200000     -2.04700000      2.97800000
O     -2.01700000    -13.06900000      8.33700000
H     -1.44100000    -13.71800000      7.93100000
H     -2.10200000    -12.38000000      7.67800000
O     -7.09500000      5.17700000      5.70600000
H     -6.95000000      5.97100000      5.19000000
H     -8.03500000      5.01100000      5.63000000
O    -13.98200000     -5.76500000     -5.23900000
H    -13.79800000     -5.13500000     -5.93500000
H    -14.87800000     -5.56600000     -4.96700000
O      7.97000000     -0.52200000     12.71800000
H      8.40700000     -1.36100000     12.86300000
H      8.40400000      0.08200000     13.32000000
O      7.32800000      5.89400000     -1.14100000
H      7.70100000      6.54700000     -0.54800000
H      8.08800000      5.45200000     -1.51800000
O      6.33100000      9.38500000     -7.66700000
H      7.20300000      9.25700000     -8.03900000
H      6.40700000     10.18700000     -7.14900000
O     -1.69300000    -16.10600000      2.43900000
H     -1.09400000    -15.87300000      1.73000000
H     -2.36900000    -15.42800000      2.41400000
O     13.19200000      5.52600000     11.85200000
H     12.55600000      5.57900000     11.13900000
H     13.10800000      4.63200000     12.18200000
O      0.24800000      5.54500000      3.84800000
H      0.57600000      5.12400000      3.05300000
H      0.71700000      5.10900000      4.56000000
O     -5.87900000     -4.93100000      6.74500000
H     -6.21800000     -4.78200000      7.62800000
H     -5.61700000     -5.85200000      6.74200000
O     -3.55600000      8.14700000    -16.02000000
H     -2.67000000      7.90300000    -16.28800000
H     -3.55200000      8.05500000    -15.06700000
O     13.55300000      0.30800000     11.36500000
H     12.76400000     -0.16800000     11.10600000
H     14.20000000     -0.37700000     11.53600000
O      4.81700000      2.07500000     16.51600000
H      4.33100000      2.86100000     16.26700000
H      4.38100000      1.36400000     16.04600000
O     -6.42200000     11.57900000      2.15800000
H     -6.92900000     11.82700000      2.93200000
H     -6.83100000     12.06000000      1.43900000
O     -2.90800000      7.90600000      1.80900000
H     -2.16300000      8.17500000      1.27100000
H     -3.30500000      8.72900000      2.09600000
O     11.13700000     10.03700000     -0.39600000
H     12.06500000      9.80000000     -0.38900000
H     10.99300000     10.46600000      0.44700000
O     -5.53200000      1.03900000     13.05700000
H     -6.41400000      1.01900000     13.43000000
H     -5.66500000      1.28900000     12.14200000
O      7.68900000     -3.76800000     11.65900000
H      8.29500000     -3.11500000     12.00900000
H      7.29800000     -4.17100000     12.43500000
O      7.61200000      5.36000000    -12.48600000
H      7.08000000      5.56000000    -11.71500000
H      7.80200000      4.42500000    -12.41000000
O    -10.32900000      2.83200000     10.74100000
H     -9.53000000      3.27300000     10.45000000
H    -10.68900000      2.44000000      9.94600000
O      5.88100000     -3.93700000     -7.21200000
H      6.48300000     -4.67100000     -7.08500000
H      6.45100000     -3.17200000     -7.29200000
O    -11.41800000     12.17000000      3.16400000
H    -10.84300000     12.70400000      2.61600000
H    -12.30200000     12.46500000      2.94400000
O     -0.34700000     -2.47600000    -11.40700000
H     -0.22700000     -1.64700000    -11.87000000
H     -0.19200000     -2.26200000    -10.48700000
O      3.03800000    -16.87500000     -6.37400000
H      2.33100000    -17.40800000     -6.00900000
H      2.65000000    -16.00700000     -6.48500000
O     -9.25600000     -1.90500000     -2.18900000
H     -9.37900000     -1.32600000     -1.43600000
H     -9.71200000     -1.46600000     -2.90600000
O     10.87500000     -3.95400000     -3.46200000
H     10.91700000     -3.44900000     -4.27400000
H     10.92900000     -3.29800000     -2.76800000
O     -4.07100000      3.70400000      3.35100000
H     -4.27200000      3.75700000      2.41700000
H     -3.54300000      4.48300000      3.52700000
O     -3.92200000     -4.95200000     12.01600000
H     -3.80800000     -4.44700000     11.21100000
H     -4.81200000     -4.74900000     12.30300000
O    -11.61200000     -9.31200000     10.10800000
H    -11.29700000     -8.44800000      9.84000000
H    -10.81700000     -9.79900000     10.32600000
O     -6.40400000     -7.16400000     -4.90600000
H     -6.46600000     -6.85400000     -4.00200000
H     -6.61400000     -8.09600000     -4.85400000
O      2.66700000      1.54900000     11.78300000
H      2.14400000      2.34900000     11.72300000
H      3.44000000      1.72900000     11.24700000
O     11.13700000      1.13000000     -5.36100000
H     11.42000000      0.65700000     -4.57900000
H     11.95000000      1.44300000     -5.75900000
O      7.93700000      6.17400000     -4.11600000
H      7.41900000      6.38200000     -3.33800000
H      7.88200000      5.22200000     -4.19300000
O     10.01400000     12.60700000      6.39400000
H     10.91000000     12.27900000      6.31000000
H     10.10900000     13.55900000      6.41900000
O     -7.32400000     13.51500000     -8.04200000
H     -8.00700000     13.47800000     -7.37300000
H     -6.50500000     13.52900000     -7.54700000
O     10.29500000    -11.12500000      2.04800000
H      9.61800000    -10.50300000      1.78100000
H     10.09200000    -11.32200000      2.96300000
O      9.76700000      7.62400000     11.65900000
H      9.22300000      7.56200000     12.44500000
H     10.34100000      6.85900000     11.70400000
O     15.89100000      5.75300000     -3.05900000
H     15.03100000      5.98700000     -3.40600000
H     16.38900000      6.57000000     -3.08100000
O     14.33400000     -1.84800000     -9.44000000
H     14.57500000     -0.93900000     -9.26600000
H     13.88400000     -2.13400000     -8.64500000
O    -13.54300000      9.95300000      0.78800000
H    -13.79800000     10.87500000      0.82700000
H    -12.71600000      9.95400000      0.30700000
O      6.60600000    -12.54600000      9.70400000
H      5.67000000    -12.37200000      9.80000000
H      7.03100000    -11.88100000     10.24600000
O      9.38100000      1.11000000     14.53500000
H      9.95200000      1.30400000     15.27900000
H      8.99400000      1.95400000     14.30400000
O     -2.28300000     16.29800000      4.44500000
H     -2.28400000     16.95900000      3.75300000
H     -1.74300000     16.67900000      5.13800000
O      0.61100000     -0.15300000      6.31400000
H      0.42600000     -0.90600000      5.75300000
H      1.01000000     -0.53000000      7.09800000
O     -3.95700000      3.33300000      7.51800000
H     -3.42100000      3.90200000      6.96500000
H     -4.67000000      3.89600000      7.81900000
O     -8.80200000      0.01900000    -15.10800000
H     -9.65600000     -0.30100000    -14.81800000
H     -8.17500000     -0.60400000    -14.73900000
O    -15.34800000      7.46600000     -0.31500000
H    -14.78800000      6.85500000     -0.79400000
H    -14.73700000      8.03900000      0.14800000
O      4.36400000      4.85900000     13.87300000
H      3.75900000      4.76100000     14.60800000
H      4.96100000      4.11500000     13.95300000
O      0.99900000     -3.75100000     10.79700000
H      1.77200000     -3.29200000     10.46800000
H      0.26800000     -3.36600000     10.31300000
O     -0.68000000     14.69200000    -10.16200000
H     -0.43400000     13.95400000     -9.60400000
H     -0.68700000     14.33100000    -11.04800000
O      1.71700000     -6.98500000     -5.31800000
H      0.78400000     -7.08700000     -5.50900000
H      1.77800000     -6.14500000     -4.86400000
O     -0.17700000      2.32000000      5.63900000
H      0.09500000      1.48700000      6.02200000
H      0.41100000      2.96700000      6.03000000
O    -14.99500000     -1.25300000     -3.57300000
H    -14.45200000     -1.85500000     -3.06400000
H    -14.38400000     -0.82700000     -4.17300000
O     10.52100000     -7.54900000     -8.82700000
H     11.41400000     -7.43000000     -8.50500000
H     10.13000000     -8.17900000     -8.22100000
O     14.99000000     -0.06300000      4.60300000
H     15.25400000     -0.77800000      4.02500000
H     15.71800000      0.03100000      5.21700000
O      5.72800000     -1.72800000      8.45900000
H      6.32400000     -1.50100000      7.74500000
H      5.52100000     -0.89100000      8.87400000
O     -1.57300000     -1.00300000     13.13900000
H     -0.71000000     -1.14800000     12.75200000
H     -1.39000000     -0.61700000     13.99500000
O     -4.20100000     -7.86300000     -8.34800000
H     -4.87900000     -8.39000000     -8.77100000
H     -3.67500000     -7.52300000     -9.07200000
O     -1.00900000     -6.03200000    -16.75100000
H     -0.19700000     -6.42800000    -16.43700000
H     -1.00300000     -5.14900000    -16.38300000
O      0.36500000     17.16500000     -3.21900000
H     -0.20200000     16.69600000     -3.83200000
H      1.25300000     16.95400000     -3.50500000
O     16.37300000      1.04100000     -2.38500000
H     16.25700000      1.84800000     -1.88400000
H     16.67100000      1.33500000     -3.24600000
O     -9.20900000    -12.06800000     -0.77200000
H    -10.04700000    -12.06800000     -1.23500000
H     -9.14500000    -11.19000000     -0.39400000
O      4.92700000      5.29200000     -0.13300000
H      5.72800000      5.55900000     -0.58400000
H      5.17100000      4.49600000      0.33900000
O     -1.04200000     -3.37400000    -16.05300000
H     -0.49600000     -2.63300000    -16.31500000
H     -1.07500000     -3.32200000    -15.09800000
O      4.62600000     -9.69100000     -1.83500000
H      4.34700000     -9.67600000     -0.91900000
H      4.24800000     -8.89800000     -2.21300000
O     -7.68500000      3.98200000     -5.37800000
H     -7.93600000      4.29400000     -4.50800000
H     -7.73500000      4.75900000     -5.93500000
O      0.45800000     -3.44600000     -5.19400000
H      0.91000000     -2.60400000     -5.15400000
H     -0.32800000     -3.27200000     -5.71200000
O      8.60800000      2.17200000      6.84000000
H      9.10600000      1.91000000      7.61400000
H      8.96900000      3.02500000      6.59900000
O    -11.51200000     -0.28800000      8.85100000
H    -11.05900000     -0.37500000      9.69000000
H    -10.96000000      0.30600000      8.34200000
O    -10.21300000     11.03100000     -7.44500000
H    -10.73800000     10.30000000     -7.76900000
H    -10.15200000     11.63000000     -8.18800000
O      4.39300000      3.07600000    -15.06800000
H      4.94300000      2.75400000    -15.78200000
H      4.12100000      2.28700000    -14.60000000
O      4.78900000      7.47000000      3.26400000
H      4.53400000      7.09600000      4.10700000
H      5.65400000      7.84700000      3.42100000
O     -7.36400000      2.05400000     -9.91600000
H     -7.66300000      1.95700000     -9.01100000
H     -8.16900000      2.08200000    -10.43200000
O      4.34600000      1.77500000     -5.23200000
H      4.88100000      1.83500000     -4.44000000
H      4.59300000      0.93800000     -5.62400000
O     -0.29800000     -8.36500000     -8.36600000
H      0.08900000     -9.23400000     -8.26100000
H     -0.34500000     -8.01400000     -7.47700000
O     -1.37900000     -6.66000000      8.65800000
H     -1.80700000     -5.92200000      9.09200000
H     -1.53600000     -6.51300000      7.72600000
O     -0.88200000      5.87400000     15.74800000
H     -1.41100000      6.00700000     14.96100000
H     -1.26800000      5.10500000     16.16800000
O    -14.76600000      8.12300000      2.88800000
H    -15.46300000      8.47800000      3.44100000
H    -14.61200000      8.80200000      2.23200000
O     -4.90100000     -9.22600000      9.00000000
H     -4.60400000     -9.12100000      9.90400000
H     -4.21800000     -9.75100000      8.58300000
O      3.36900000    -17.24100000      1.64700000
H      2.54200000    -16.94100000      1.27000000
H      3.46800000    -18.13700000      1.32500000
O      3.30000000     -9.15700000      3.34700000
H      3.19300000     -8.20600000      3.34400000
H      3.15300000     -9.41200000      4.25800000
O     -6.46200000     -3.65400000      1.41900000
H     -7.36200000     -3.47200000      1.15100000
H     -6.41800000     -4.60900000      1.47700000
O     -8.64800000     -8.51400000      7.72700000
H     -8.38100000     -7.76000000      8.25300000
H     -9.33200000     -8.93700000      8.24500000
O     -5.74700000    -11.11500000      4.41400000
H     -5.54400000    -11.90100000      3.90600000
H     -5.05900000    -10.49300000      4.17700000
O      6.68800000      3.44400000      0.94600000
H      7.36100000      4.12600000      0.94000000
H      7.00900000      2.79700000      1.57400000
O     -3.47600000      1.05700000     16.50700000
H     -3.79500000      0.16800000     16.65900000
H     -4.26400000      1.60100000     16.52900000
O     -5.40300000      5.13400000     15.41200000
H     -4.91800000      4.48300000     14.90500000
H     -6.32300000      4.95000000     15.22100000
O      1.53600000     -6.58100000     12.38000000
H      1.38200000     -5.80700000     11.83900000
H      1.65300000     -6.23600000     13.26500000
O     -6.64500000     10.58900000     -5.50800000
H     -6.93800000     10.31300000     -6.37600000
H     -6.01400000     11.28700000     -5.67800000
O     -6.97900000      3.55500000      7.85300000
H     -7.22000000      3.96300000      7.02200000
H     -7.64800000      3.85300000      8.46900000
O     -1.76900000      6.40200000     13.10400000
H     -1.73900000      7.31300000     12.81200000
H     -2.65900000      6.11400000     12.89800000
O     -6.48100000     -9.57100000     12.42000000
H     -6.76200000    -10.20500000     11.76000000
H     -5.54200000     -9.46400000     12.26500000
O    -15.19500000      6.35800000     -6.87100000
H    -15.41900000      7.02500000     -6.22300000
H    -15.91700000      5.73100000     -6.82900000
O     -1.72300000     10.02800000      0.20500000
H     -1.31900000      9.90100000     -0.65300000
H     -2.24900000     10.82200000      0.10700000
O     15.34500000      4.16800000      2.92800000
H     14.84400000      4.45600000      3.69100000
H     15.48000000      3.23100000      3.07000000
O      2.13800000     -5.16200000     -0.99900000
H      1.41800000     -5.07400000     -1.62400000
H      1.71500000     -5.12700000     -0.14100000
O     -2.76400000    -10.55500000      1.34500000
H     -3.19300000     -9.70700000      1.45900000
H     -3.07800000    -10.87100000      0.49700000
O      8.34400000      0.29700000     10.11900000
H      7.39600000      0.23300000      9.99700000
H      8.47900000      0.10600000     11.04700000
O     -2.08700000     -2.74000000     -6.53300000
H     -2.77900000     -2.21200000     -6.13500000
H     -2.42800000     -3.63400000     -6.51500000
O      5.71900000     -6.71800000      3.72400000
H      6.25200000     -6.18400000      3.13500000
H      4.82600000     -6.62600000      3.39000000
O     -7.16600000     -9.95100000     -4.62200000
H     -6.70600000    -10.18100000     -3.81400000
H     -7.68600000    -10.72600000     -4.83100000
O      1.46600000     -4.88000000    -11.01400000
H      1.03300000     -4.02800000    -11.06500000
H      2.39800000     -4.67200000    -10.94900000
O     12.95200000      7.96800000     -2.82800000
H     13.15200000      7.58100000     -3.68000000
H     12.82700000      8.89900000     -3.01000000
O     -8.71400000      1.52700000     -2.87700000
H     -8.46700000      0.84700000     -3.50300000
H     -7.88400000      1.92500000     -2.61600000
O     -5.18300000      5.81700000      9.99800000
H     -5.93800000      6.20900000     10.43800000
H     -5.38900000      5.88400000      9.06600000
O     -2.77300000    -11.69800000      6.03100000
H     -3.66200000    -11.34400000      6.07800000
H     -2.22100000    -10.93600000      5.85400000
O      3.02800000     -2.16600000      9.88800000
H      2.55100000     -1.43800000      9.48900000
H      3.82100000     -2.25100000      9.35800000
O      8.69600000      2.86400000    -12.26300000
H      9.04400000      1.97500000    -12.33800000
H      8.94400000      3.14400000    -11.38200000
O      5.73200000     15.07100000      2.84200000
H      5.70400000     15.77900000      3.48500000
H      6.56700000     14.63100000      3.00700000
O      0.19800000     11.68700000     -2.24400000
H      0.91100000     11.98800000     -1.67900000
H      0.05500000     12.41000000     -2.85400000
O      2.52600000     -0.08200000    -12.13400000
H      1.63100000     -0.03600000    -12.47200000
H      2.56200000     -0.91500000    -11.66400000
O    -15.22100000      9.38800000     -2.27000000
H    -14.33400000      9.72500000     -2.39500000
H    -15.10900000      8.62200000     -1.70700000
O      0.72200000     15.43400000     10.05200000
H      1.34900000     14.85400000     10.48500000
H      0.08900000     14.84300000      9.64600000
O     -8.71700000      9.42500000     -0.69700000
H     -7.91200000      9.69200000     -0.25300000
H     -8.50600000      9.48200000     -1.62900000
O     -4.19700000     -7.92400000      1.48000000
H     -4.55000000     -7.24200000      2.05200000
H     -4.96800000     -8.39700000      1.16700000
O     -1.48400000      6.09200000    -14.17800000
H     -0.71800000      6.36600000    -13.67500000
H     -1.27500000      6.33000000    -15.08200000
O      2.54200000      4.00200000     -5.31500000
H      3.26300000      4.62100000     -5.19700000
H      2.92900000      3.14600000     -5.13100000
O     -9.88700000     -3.69300000     12.07300000
H    -10.43900000     -2.91400000     12.14300000
H     -9.62500000     -3.71900000     11.15300000
O      6.47400000    -12.53500000      1.48600000
H      5.97900000    -13.34200000      1.34400000
H      7.09200000    -12.75200000      2.18300000
O      4.22300000      6.35700000     11.63800000
H      4.22000000      5.74700000     12.37500000
H      5.04000000      6.17000000     11.17600000
O     -4.00800000      2.53500000     -6.44000000
H     -3.39100000      3.25600000     -6.56100000
H     -4.25100000      2.58000000     -5.51600000
O     11.34900000      1.99400000     -0.22900000
H     11.53700000      1.10100000      0.05700000
H     12.20300000      2.35700000     -0.46100000
O      1.92400000     11.11800000      2.89000000
H      2.55500000     11.02100000      3.60300000
H      2.41300000     10.87500000      2.10400000
O     14.88700000     -6.99300000      3.70300000
H     15.69200000     -6.53700000      3.94900000
H     14.98800000     -7.87100000      4.06900000
O    -14.47700000      1.64200000      2.95900000
H    -15.12800000      1.73400000      3.65500000
H    -14.72800000      2.29800000      2.30900000
O      2.88700000    -14.28800000      4.13700000
H      3.15800000    -15.20300000      4.07000000
H      2.75400000    -14.01100000      3.23000000
O    -10.27300000    -14.70300000      5.09300000
H     -9.93000000    -14.05800000      4.47400000
H     -9.52500000    -14.92400000      5.64800000
O     -7.12200000      6.44900000    -10.94400000
H     -7.01300000      5.79200000    -10.25700000
H     -6.25200000      6.53300000    -11.33500000
O     -4.90800000     17.59900000      3.35300000
H     -4.34100000     17.07700000      2.78500000
H     -5.29800000     18.25000000      2.76900000
O     11.61800000     -0.53100000      0.80800000
H     11.62100000     -1.47500000      0.64900000
H     12.52800000     -0.32100000      1.02000000
O     11.30200000      1.28600000      5.34300000
H     10.48000000      1.41700000      4.86900000
H     11.97000000      1.25400000      4.65800000
O      2.75100000     16.22800000     -4.69500000
H      3.22700000     16.74100000     -5.34800000
H      2.76800000     15.33300000     -5.03500000
O     -7.16600000     12.12600000      4.91600000
H     -6.37400000     12.45500000      5.34200000
H     -7.66800000     12.91200000      4.70300000
O      8.24900000     11.69900000    -10.75200000
H      7.86700000     11.71200000    -11.63000000
H      7.61900000     12.17500000    -10.21000000
O      5.99100000     11.28500000      4.77100000
H      5.63100000     11.03700000      3.91900000
H      5.61600000     12.14800000      4.94700000
O      1.05400000    -13.98500000     10.45800000
H      1.92700000    -13.60400000     10.55700000
H      1.13900000    -14.59000000      9.72200000
O     -0.28800000    -14.28500000      0.67700000
H     -0.09000000    -13.66400000      1.37800000
H     -0.93700000    -13.83700000      0.13500000
O      8.47800000     -1.30200000     -0.78400000
H      8.57700000     -0.96600000     -1.67400000
H      7.56300000     -1.58100000     -0.73300000
O      2.88400000      4.55300000    -13.34700000
H      3.36800000      4.17600000    -12.61200000
H      3.35400000      4.25000000    -14.12400000
O     -7.60700000      1.76900000     -7.13600000
H     -7.35900000      2.68300000     -6.99300000
H     -6.79400000      1.33900000     -7.40100000
O      3.03600000    -10.15400000    -14.35700000
H      3.95300000     -9.92000000    -14.21600000
H      2.54500000     -9.53500000    -13.81700000
O     -3.25600000     -6.94500000    -13.68000000
H     -3.87400000     -7.15900000    -14.37900000
H     -2.79700000     -6.16600000    -13.99700000
O     -4.23000000     -5.33800000     -4.94000000
H     -5.02500000     -5.84400000     -5.10900000
H     -4.29900000     -4.58300000     -5.52500000
O    -15.06800000      8.10700000     -4.68400000
H    -15.16900000      8.62800000     -3.88700000
H    -15.00700000      7.20400000     -4.37300000
O     -3.40000000     -0.91200000    -17.04600000
H     -3.08100000     -0.93500000    -16.14400000
H     -3.29000000     -1.80900000    -17.36300000
O     -2.70800000     -6.14200000     -2.83600000
H     -2.77800000     -7.09400000     -2.91400000
H     -3.36600000     -5.80300000     -3.44300000
O      1.93600000     12.24200000    -10.15600000
H      1.08400000     12.15700000     -9.72700000
H      2.56800000     12.23000000     -9.43700000
O      4.30000000    -16.94900000      4.10500000
H      5.24400000    -17.06200000      3.99200000
H      3.93300000    -17.12000000      3.23700000
O     -2.18000000     -3.39400000     17.25200000
H     -1.22800000     -3.31800000     17.31600000
H     -2.32900000     -3.82400000     16.41000000
O     -6.38600000    -12.80100000      6.58500000
H     -6.79500000    -12.11100000      7.10700000
H     -6.18200000    -12.38000000      5.75000000
O     -9.13900000     -3.80500000      1.24500000
H     -9.96800000     -3.61600000      0.80400000
H     -9.39500000     -4.20700000      2.07500000
O      4.82900000     -2.77600000      5.50600000
H      4.62600000     -2.93200000      4.58400000
H      5.75500000     -3.00200000      5.58900000
O    -16.23900000      0.37200000      6.59700000
H    -16.46800000     -0.00700000      7.44600000
H    -17.02400000      0.85000000      6.32900000
O     13.93300000     -2.12700000    -12.17200000
H     14.74600000     -1.66000000    -12.36400000
H     13.86600000     -2.10900000    -11.21700000
O     10.53100000      9.48100000     -7.14500000
H     11.36400000      9.23800000     -6.74000000
H     10.36500000      8.78900000     -7.78500000
O      4.22600000      7.76600000      0.67200000
H      4.45900000      6.87000000      0.42900000
H      4.46200000      7.83200000      1.59700000
O      2.84900000     -2.32000000    -10.96800000
H      3.17800000     -2.38200000    -10.07200000
H      3.57500000     -2.62600000    -11.51200000
O     -2.64400000     -0.74500000    -14.53200000
H     -3.38800000     -0.98300000    -13.97800000
H     -1.91900000     -0.62000000    -13.92000000
O      0.98700000     16.87500000      5.44900000
H      0.19000000     16.97100000      5.97100000
H      1.12800000     15.93000000      5.39800000
O    -14.33600000      0.82200000      9.94600000
H    -13.73400000      1.08200000      9.24800000
H    -14.16600000      1.44400000     10.65300000
O      2.67800000      9.63000000    -10.45900000
H      2.78100000      9.29900000    -11.35200000
H      2.39500000     10.53700000    -10.57100000
O     13.73700000      2.85000000     -1.39600000
H     13.92700000      3.72600000     -1.06200000
H     13.73600000      2.95100000     -2.34800000
O     -9.63400000     -7.40100000    -12.85200000
H     -8.95800000     -7.35100000    -12.17600000
H    -10.44000000     -7.58900000    -12.37100000
O      1.64800000      4.06400000     11.84500000
H      1.52200000      4.67100000     12.57400000
H      1.77400000      4.62900000     11.08300000
O     -2.03300000    -15.92800000     -3.15700000
H     -2.55000000    -15.25000000     -3.59400000
H     -2.50000000    -16.74200000     -3.34500000
O     -6.65700000     -0.20100000      2.13100000
H     -6.34700000     -0.00500000      3.01400000
H     -6.00600000      0.19800000      1.55400000
O     -0.29300000     13.94200000     -3.94700000
H     -0.79000000     14.48600000     -4.55900000
H     -0.71100000     14.09200000     -3.09900000
O      9.46200000     -1.55900000      8.29100000
H      9.44200000     -2.41600000      8.71700000
H      8.92700000     -1.00000000      8.85400000
O      8.17200000      5.61600000     -7.85800000
H      8.90900000      6.18500000     -8.08100000
H      7.39800000      6.10600000     -8.13700000
O    -13.78300000      2.46800000     -4.11900000
H    -13.43700000      2.96800000     -4.85900000
H    -13.12300000      1.79400000     -3.95600000
O     -0.94400000     15.94500000     -5.83200000
H     -1.53200000     16.69900000     -5.87100000
H     -0.53600000     15.91400000     -6.69800000
O     -0.81600000      8.83500000    -12.00200000
H     -0.78100000      9.71500000    -12.37500000
H     -0.09300000      8.36800000    -12.42200000
O     11.61400000     -3.56500000     -8.01200000
H     10.99300000     -3.88600000     -7.35900000
H     11.07900000     -3.38600000     -8.78500000
O     10.18400000     10.91100000     -3.15000000
H      9.59500000     10.26100000     -3.53200000
H     10.28200000     10.63900000     -2.23700000
O     -1.57400000     -6.41700000      5.14200000
H     -2.39900000     -6.23800000      4.69200000
H     -0.97700000     -6.69400000      4.44600000
O      2.25100000     16.43200000      0.42500000
H      2.69900000     15.68300000      0.03300000
H      2.44100000     16.36300000      1.36100000
O    -11.45400000     -8.52900000     -0.86200000
H    -11.96000000     -8.22700000     -1.61600000
H    -11.93000000     -9.29800000     -0.54700000
O    -11.17100000      0.35000000    -13.61800000
H    -11.58200000     -0.22400000    -12.97200000
H    -11.90300000      0.79400000    -14.04500000
O      5.68900000     -0.35800000    -11.41800000
H      5.33700000     -0.50000000    -10.53900000
H      5.75000000      0.59400000    -11.50100000
O    -17.46900000     -0.22600000     -3.09000000
H    -16.99400000      0.28200000     -2.43200000
H    -16.79700000     -0.76300000     -3.50900000
O     -0.46800000     -8.12100000     13.47700000
H      0.10000000     -7.40900000     13.18300000
H     -1.31600000     -7.93400000     13.07400000
O      5.17800000     -1.06800000     -5.51900000
H      6.08000000     -0.88800000     -5.78300000
H      5.25500000     -1.74300000     -4.84500000
O      7.79000000     -5.45500000     -3.79900000
H      8.69800000     -5.70000000     -3.61700000
H      7.39800000     -6.24700000     -4.16700000
O     12.50900000    -10.01700000     -5.07100000
H     12.61200000    -10.68400000     -5.75000000
H     11.64700000    -10.19200000     -4.69200000
O     -7.20900000    -10.74700000      8.14000000
H     -6.39300000    -10.41300000      8.51000000
H     -7.71600000     -9.96300000      7.93100000
O      1.33000000     -5.04000000      7.24000000
H      2.07100000     -5.36500000      7.75200000
H      0.64600000     -4.87400000      7.88700000
O      6.28000000    -13.04400000     -7.05600000
H      6.63100000    -12.73400000     -6.22100000
H      6.28600000    -13.99800000     -6.97800000
O     13.55200000     -9.33700000      6.58100000
H     13.51100000     -8.71200000      7.30500000
H     12.80400000     -9.11200000      6.02800000
O      5.40200000    -15.26300000      0.79900000
H      4.95900000    -16.05200000      1.11000000
H      6.04000000    -15.58300000      0.16000000
O     -6.34600000      9.16100000     10.72200000
H     -5.81600000      9.16000000     11.51900000
H     -5.71500000      9.03600000     10.01400000
O    -14.89600000     -5.95700000      1.73500000
H    -14.10500000     -5.45700000      1.93800000
H    -14.81500000     -6.75500000      2.25600000
O      1.64600000     -9.91300000     11.35500000
H      2.42100000    -10.07200000     10.81600000
H      1.13500000     -9.27500000     10.85700000
O      5.25100000     -6.88900000      6.34200000
H      5.63400000     -6.04800000      6.59300000
H      5.48100000     -6.99000000      5.41900000
O    -13.04600000      4.53600000      4.82600000
H    -13.51100000      3.87200000      5.33500000
H    -12.93000000      5.26600000      5.43400000
O     -5.72000000      7.54800000      4.84700000
H     -4.91700000      7.65200000      5.35700000
H     -6.21200000      8.35400000      5.00700000
O      8.69700000     -9.15600000      0.63800000
H      8.51200000     -8.32300000      0.20300000
H      7.85000000     -9.43700000      0.98500000
O      2.21500000     -2.37500000      6.46100000
H      3.15200000     -2.31600000      6.27600000
H      2.02000000     -3.31100000      6.41300000
O    -11.20200000      4.83200000      0.95400000
H    -11.04400000      5.44400000      0.23600000
H    -11.95800000      5.19400000      1.41600000
O     -3.64700000     17.09000000     -1.17100000
H     -2.91000000     17.52500000     -1.59900000
H     -3.31200000     16.84300000     -0.30900000
O     -7.19200000      7.20400000      2.35700000
H     -8.13400000      7.35800000      2.43200000
H     -6.84300000      7.43500000      3.21800000
O      4.52700000     -0.16800000     -8.93200000
H      3.80400000      0.43400000     -9.10500000
H      4.10100000     -0.98600000     -8.67200000
O     -6.59900000      5.30600000     -0.80100000
H     -7.23100000      4.91600000     -0.19600000
H     -5.92000000      5.67200000     -0.23400000
O    -10.99100000      4.85300000    -12.99100000
H    -11.39500000      5.64700000    -12.64100000
H    -11.61800000      4.15800000    -12.79300000
O     10.12000000    -14.36700000      0.00600000
H     10.32400000    -13.53200000     -0.41600000
H      9.92600000    -14.96100000     -0.72000000
O     -4.76600000      1.08300000      3.81300000
H     -3.96300000      0.73200000      4.19800000
H     -4.55400000      1.99300000      3.60600000
O      7.74200000     12.65100000      0.33600000
H      7.86600000     11.75900000      0.01100000
H      7.60700000     13.17700000     -0.45200000
O     -9.70100000     -2.35400000      5.69100000
H    -10.60700000     -2.58900000      5.88900000
H     -9.74500000     -1.92800000      4.83500000
O     -7.68800000      0.12700000     -5.07100000
H     -6.90300000      0.31800000     -4.55700000
H     -7.63000000      0.71400000     -5.82400000
O      3.74800000     -8.65700000     -4.55000000
H      3.69500000     -8.20600000     -3.70800000
H      3.10800000     -8.20800000     -5.10300000
O      5.95900000     -2.29800000    -13.42200000
H      5.61400000     -1.81000000    -12.67400000
H      6.78000000     -2.67500000    -13.10400000
O      6.50900000     15.83000000      0.34300000
H      6.03300000     15.61000000      1.14300000
H      7.13300000     15.11300000      0.23000000
O     -3.64900000    -14.27800000      1.53000000
H     -4.26800000    -14.45900000      0.82200000
H     -4.20200000    -14.08400000      2.28700000
O      1.61900000    -14.42600000     -6.20600000
H      1.85900000    -13.90400000     -5.44000000
H      2.12700000    -14.04700000     -6.92300000
O      6.02100000     -6.02300000    -13.37300000
H      6.75200000     -5.55600000    -12.96900000
H      5.83200000     -5.52900000    -14.17000000
O      8.47600000      5.12400000      7.64500000
H      8.06400000      5.97100000      7.81600000
H      8.71500000      5.15700000      6.71800000
O     -5.24900000     -1.93600000    -10.13800000
H     -4.54300000     -2.48200000     -9.79200000
H     -6.01600000     -2.17600000     -9.61800000
O     -1.75400000    -13.61400000      4.50700000
H     -2.24100000    -12.97900000      5.03200000
H     -1.32800000    -13.08900000      3.83000000
O    -10.12400000     -5.10700000      3.44200000
H     -9.46800000     -4.89900000      4.10800000
H    -10.96300000     -4.92700000      3.86800000
O    -13.16700000      5.71700000      2.33100000
H    -13.10900000      5.17700000      3.11900000
H    -13.53500000      6.54700000      2.63500000
O      6.59100000     -3.98800000    -15.74900000
H      7.51500000     -4.22100000    -15.66500000
H      6.53400000     -3.10100000    -15.39200000
O    -12.75500000      3.88400000     -1.86600000
H    -11.80100000      3.87300000     -1.94700000
H    -13.06300000      3.34100000     -2.59200000
O     -3.51400000     11.56700000     -2.06500000
H     -3.36300000     11.91800000     -1.18700000
H     -3.62100000     10.62600000     -1.93100000
O     -4.32700000     -1.48300000     17.14700000
H     -3.76200000     -2.22300000     16.92100000
H     -4.60000000     -1.65700000     18.04800000
O     -5.24800000    -14.57400000     -4.21300000
H     -4.51000000    -14.49700000     -4.81800000
H     -5.79100000    -13.80900000     -4.39900000
O      4.16500000    -11.33800000     -5.38200000
H      3.89800000    -10.42900000     -5.24700000
H      4.57800000    -11.34100000     -6.24500000
O      4.61700000      3.69300000     -7.43200000
H      4.76900000      4.41500000     -6.82200000
H      4.51900000      2.92300000     -6.87200000
O     -9.38800000      1.91400000    -12.08200000
H     -9.89100000      1.20100000    -12.47600000
H     -9.58000000      2.67400000    -12.63100000
O    -15.28200000     -3.28400000     -9.12500000
H    -14.81900000     -3.25600000     -8.28800000
H    -14.62100000     -3.57300000     -9.75500000
O     13.72000000      9.81300000      2.69300000
H     14.22300000      9.02700000      2.90400000
H     13.13100000      9.53900000      1.99100000
O     -1.51500000      3.05000000    -16.94600000
H     -2.07000000      2.33300000    -17.25400000
H     -2.07400000      3.54500000    -16.34700000
O      5.78200000     -0.06800000    -16.87000000
H      5.81000000      0.84000000    -17.17100000
H      4.86500000     -0.32400000    -16.96800000
O    -11.67900000      9.38000000     -9.32100000
H    -12.24900000      8.95300000     -8.68000000
H    -12.25500000      9.57700000    -10.05900000
O      8.77000000     -8.84000000      5.85500000
H      8.63000000     -9.66800000      5.39500000
H      7.89100000     -8.48000000      5.97200000
O     -7.04500000    -13.29500000      0.84200000
H     -7.94500000    -13.43400000      1.13700000
H     -7.12700000    -12.70400000      0.09400000
O    -12.77200000      1.15400000     -7.64900000
H    -11.85400000      1.14000000     -7.37600000
H    -12.91900000      2.05100000     -7.94900000
O      0.74100000      6.17500000    -12.76200000
H      0.43400000      5.63800000    -12.03100000
H      1.53700000      5.73700000    -13.06300000
O     10.58700000     10.07600000     10.97700000
H     11.03700000     10.36600000     11.77100000
H     10.29800000      9.18600000     11.17700000
O     -3.72500000     -8.80700000      4.70800000
H     -3.93900000     -7.95700000      4.32300000
H     -2.77400000     -8.87400000      4.62600000
O     14.44200000     -1.11300000     -4.92100000
H     15.08900000     -0.43100000     -4.74400000
H     13.93100000     -0.77300000     -5.65600000
O     -0.24800000     -1.28300000      3.78600000
H     -0.82500000     -2.04500000      3.74100000
H      0.02700000     -1.13700000      2.88100000
O     -9.93200000    -11.57200000     -5.90200000
H    -10.74500000    -11.18600000     -5.57500000
H    -10.10100000    -11.73900000     -6.82900000
O    -12.86300000    -10.61000000      0.52900000
H    -12.78400000    -11.55500000      0.65900000
H    -13.62100000    -10.50900000     -0.04700000
O     -2.78400000     -5.66200000      0.13000000
H     -3.25000000     -5.85000000     -0.68500000
H     -3.14600000     -6.28300000      0.76200000
O      6.20200000     16.03900000     -3.63700000
H      6.39300000     16.11400000     -4.57200000
H      6.20300000     16.94200000     -3.31900000
O     11.75700000     12.48300000     -7.18900000
H     11.05100000     12.54000000     -7.83300000
H     11.63700000     11.62700000     -6.77800000
O      3.63100000     -2.94700000     -2.46900000
H      3.25800000     -3.39300000     -3.22900000
H      3.41300000     -3.51200000     -1.72800000
O      4.80000000    -10.78100000     13.11700000
H      4.80600000    -10.84400000     14.07200000
H      4.63400000    -11.67600000     12.81900000
O     -0.03800000    -16.17700000      4.40100000
H     -0.74000000    -15.98100000      3.78000000
H      0.50800000    -15.39000000      4.40100000
