# Supplementary material for: Integrated Multiscale Multilevel Approach to Open Shell Molecular Systems
Source: J Chem Theory Comput. 2023 Feb 13;19(5):1446–56. doi: 10.1021/acs.jctc.2c00805 (PMC10018740; doi:10.1021/acs.jctc.2c00805)
Supplement: Supplementary file 2 — ct2c00805_si_002.zip [file ct2c00805_si_002.zip › structures/PROXYL/frame167.xyz]

2570

C     -1.74300000      0.84100000      0.03300000
H     -2.08700000      1.17100000     -0.94700000
H     -2.35900000      1.29800000      0.80700000
C     -0.24900000      1.22300000      0.37200000
C      0.19400000      2.28700000     -0.57600000
H      1.18900000      2.55700000     -0.22400000
H     -0.42300000      3.17600000     -0.44500000
H      0.15800000      1.85000000     -1.57500000
C     -0.13200000      1.63000000      1.84000000
H     -0.65400000      2.58500000      1.91300000
H     -0.56400000      0.91200000      2.53700000
H      0.90100000      1.92700000      2.02000000
N      0.45300000      0.00500000      0.09300000
O      1.68900000      0.00700000     -0.09400000
C     -0.40200000     -1.16800000     -0.38700000
C     -0.38000000     -1.31400000     -1.92400000
H     -0.98000000     -2.15200000     -2.27800000
H     -0.72600000     -0.39600000     -2.40000000
H      0.65300000     -1.50700000     -2.21200000
C      0.05000000     -2.45600000      0.31800000
H     -0.01500000     -2.11500000      1.35100000
H      1.07500000     -2.65000000      0.00400000
H     -0.70200000     -3.18700000      0.02300000
C     -1.79300000     -0.68000000      0.08000000
H     -2.61800000     -1.11200000     -0.48700000
H     -1.87500000     -1.06700000      1.09600000
O      7.25100000     -1.27700000      5.73200000
H      7.83900000     -1.32100000      4.97800000
H      7.49800000     -0.46900000      6.18200000
O      3.41800000     -3.33200000      2.05800000
H      3.33500000     -3.25300000      1.10800000
H      4.30400000     -3.02200000      2.24800000
O     -3.54700000     -0.64900000     13.28400000
H     -4.28300000     -0.90600000     12.72800000
H     -3.06600000     -0.00600000     12.76200000
O     -0.68200000      1.91200000     -4.28100000
H      0.26500000      1.77900000     -4.32400000
H     -0.80600000      2.83000000     -4.52000000
O     -5.02900000    -10.19400000     -2.27400000
H     -5.19000000     -9.77100000     -3.11700000
H     -5.36700000     -9.57500000     -1.62700000
O     11.96800000     -9.79900000      4.82000000
H     12.74200000    -10.35300000      4.92200000
H     11.47900000     -9.91900000      5.63300000
O      6.12000000     12.18600000      0.17300000
H      6.76700000     11.79700000      0.76200000
H      6.22500000     11.70600000     -0.64900000
O      1.68800000     -9.30000000      2.31400000
H      1.14300000     -9.18000000      3.09100000
H      2.10400000    -10.15200000      2.44300000
O     -0.54400000    -10.95900000      7.13900000
H     -0.28500000    -11.43500000      7.92800000
H     -1.50000000    -11.01100000      7.13200000
O      7.41700000      1.75200000     14.10900000
H      6.94100000      0.92200000     14.12800000
H      6.81300000      2.38400000     14.49700000
O    -10.20700000    -11.30800000      8.22400000
H    -10.78500000    -11.97900000      8.58700000
H     -9.90800000    -11.67400000      7.39200000
O      7.39400000     11.64400000     -6.64800000
H      7.87200000     10.89800000     -6.28500000
H      7.73600000     12.40200000     -6.17400000
O    -13.78100000    -10.59100000     -3.28600000
H    -14.37800000    -10.44200000     -4.02000000
H    -12.92200000    -10.32800000     -3.61900000
O      1.37100000     -3.41600000    -17.74900000
H      0.95600000     -4.25800000    -17.56500000
H      0.91200000     -2.79400000    -17.18400000
O     -8.62100000      0.72500000      3.51100000
H     -8.59400000      1.17800000      2.66800000
H     -7.91700000      1.12600000      4.02100000
O      9.73400000     -0.49600000      1.88000000
H     10.06900000     -1.39300000      1.90600000
H      8.81700000     -0.59000000      1.62300000
O      6.24000000     14.74400000     -1.68300000
H      5.98000000     13.82400000     -1.72900000
H      7.04500000     14.73900000     -1.16500000
O      3.39600000     -0.26000000    -16.65500000
H      3.36600000     -1.17600000    -16.37800000
H      3.23300000      0.23800000    -15.85400000
O    -11.77800000    -11.71000000      1.04100000
H    -12.11200000    -11.95400000      1.90400000
H    -11.08600000    -12.34700000      0.86300000
O     -0.30900000     16.37700000     -0.03100000
H     -0.11000000     15.54100000      0.39000000
H     -1.08800000     16.69600000      0.42600000
O     14.97000000      3.42500000      8.16600000
H     15.65900000      2.82500000      7.88100000
H     14.51000000      2.95100000      8.85900000
O    -10.21100000     -4.32000000      2.67600000
H    -10.16400000     -5.16400000      2.22700000
H     -9.34400000     -3.93400000      2.55000000
O     -8.70500000     -0.11000000      7.81300000
H     -9.33600000     -0.83000000      7.82600000
H     -8.84300000      0.31400000      6.96600000
O      4.39900000     -7.15700000      1.25300000
H      5.27100000     -6.92600000      1.57400000
H      4.34400000     -8.10500000      1.36900000
O     -6.73700000      1.21600000      9.31200000
H     -7.53700000      0.89600000      8.89600000
H     -6.58300000      2.07100000      8.90900000
O     -1.46800000      4.56100000    -14.97300000
H     -2.13800000      4.77300000    -14.32400000
H     -1.46000000      5.31400000    -15.56400000
O      0.84600000      2.71400000     -7.30500000
H      1.28400000      2.41800000     -6.50700000
H      0.25800000      1.99400000     -7.53700000
O      1.92700000      3.88400000    -13.30000000
H      2.83300000      4.09000000    -13.52900000
H      1.93700000      3.77900000    -12.34900000
O     11.39100000    -11.20000000     -4.28100000
H     12.05500000    -10.55800000     -4.53400000
H     11.68800000    -11.53100000     -3.43400000
O     15.49100000      7.68200000     -1.86000000
H     16.07600000      8.41600000     -1.66900000
H     16.07900000      6.95400000     -2.05900000
O     -6.95300000     -1.65000000    -13.21300000
H     -6.70200000     -0.77800000    -13.51800000
H     -6.12700000     -2.06400000    -12.96400000
O      3.29600000     15.85100000      2.13300000
H      2.41500000     15.55400000      2.36000000
H      3.58500000     15.24500000      1.45100000
O     -1.81700000      9.22000000     -6.66000000
H     -2.12800000     10.00800000     -7.10500000
H     -1.34400000      9.54800000     -5.89500000
O     13.47500000     -5.90100000     -8.86600000
H     14.29500000     -6.13600000     -8.43200000
H     13.72900000     -5.25300000     -9.52400000
O      5.13300000     -9.51500000    -11.24100000
H      6.03800000     -9.75400000    -11.04200000
H      5.00000000     -9.81300000    -12.14100000
O     -2.91800000      4.94400000     16.67500000
H     -3.46800000      5.44900000     16.07500000
H     -2.16100000      4.68800000     16.14900000
O    -11.27400000     12.40000000      0.78400000
H    -11.20800000     11.54000000      1.19900000
H    -12.14000000     12.72200000      1.03500000
O      8.70400000      2.60800000     -9.98400000
H      7.82600000      2.22600000     -9.99700000
H      8.61200000      3.40200000     -9.45800000
O     -8.83700000     -7.38900000      6.68000000
H     -9.78400000     -7.43800000      6.54500000
H     -8.46200000     -7.61500000      5.82900000
O     -6.83900000      1.20700000      5.87100000
H     -6.84100000      1.39100000      6.81000000
H     -6.52000000      2.01400000      5.46900000
O      4.04300000      9.03100000    -10.45900000
H      4.43200000      9.10700000    -11.33000000
H      3.16400000      9.39600000    -10.55600000
O      1.27100000     -2.70700000     15.50500000
H      1.33400000     -3.52200000     16.00300000
H      0.35000000     -2.45600000     15.57200000
O      5.73000000      1.04500000     -1.70100000
H      6.00800000      1.50200000     -0.90700000
H      4.83000000      1.33600000     -1.84300000
O     13.93700000     -4.76400000     -4.66000000
H     13.18400000     -4.42100000     -4.18000000
H     14.33300000     -3.99300000     -5.06700000
O      7.66700000      4.00900000     12.28600000
H      7.80500000      3.18700000     12.75700000
H      7.51200000      3.74300000     11.38000000
O     -9.81800000      3.62300000      2.14200000
H    -10.54700000      3.18700000      1.70100000
H     -9.42000000      4.17000000      1.46400000
O      7.86700000     -6.02600000      3.78400000
H      7.26400000     -6.51100000      4.34700000
H      8.68800000     -6.51500000      3.83400000
O    -13.38000000      7.69200000      5.36700000
H    -13.83800000      7.04000000      5.89800000
H    -12.57400000      7.25500000      5.09300000
O     10.02200000     -7.68000000      3.79800000
H     10.53600000     -6.87400000      3.74300000
H     10.60200000     -8.30400000      4.23300000
O     11.72900000      1.21600000     -8.25400000
H     12.36100000      1.79600000     -8.67800000
H     12.26400000      0.53600000     -7.84500000
O     -1.08700000     -5.03000000      3.17200000
H     -0.96300000     -4.35200000      3.83700000
H     -0.24200000     -5.08400000      2.72400000
O      4.62000000      7.21800000    -14.62400000
H      4.40200000      7.17000000    -13.69400000
H      5.45400000      7.68700000    -14.65100000
O      3.00600000    -10.93000000     13.86100000
H      2.67400000    -10.84800000     12.96700000
H      3.95700000    -10.87300000     13.77000000
O      6.36000000    -12.94500000      6.95900000
H      5.83800000    -12.77900000      6.17400000
H      6.13300000    -13.83900000      7.21400000
O     -5.64000000    -17.61300000      1.04400000
H     -6.32200000    -18.28300000      1.11000000
H     -6.05200000    -16.90000000      0.55700000
O     -6.10600000      7.88900000     -1.10000000
H     -6.41300000      7.94400000     -2.00400000
H     -6.27700000      6.98300000     -0.84300000
O    -15.75400000     -5.30000000     -6.46500000
H    -16.24800000     -6.10500000     -6.31300000
H    -14.94800000     -5.41400000     -5.96100000
O      3.63900000     -1.84900000     -6.08100000
H      3.73700000     -2.80000000     -6.02800000
H      2.73700000     -1.68600000     -5.80500000
O     -8.19200000     16.01700000      1.06900000
H     -8.57500000     15.40100000      0.44500000
H     -8.94400000     16.40700000      1.51400000
O    -11.93600000     12.84200000     -2.20600000
H    -11.45100000     12.11000000     -1.82300000
H    -11.82200000     13.55800000     -1.58100000
O    -10.75000000     -0.65100000      0.56600000
H    -10.25200000     -1.21600000      1.15700000
H    -11.63900000     -1.00500000      0.58800000
O      8.20500000     -7.72400000     -0.12900000
H      8.26700000     -6.82800000      0.20200000
H      8.00200000     -7.62300000     -1.05900000
O      8.50800000      4.04000000     -5.18600000
H      9.23400000      3.49300000     -4.88300000
H      7.75800000      3.75100000     -4.66700000
O     -0.26300000      9.85200000      0.12200000
H     -1.19600000     10.05200000      0.04400000
H     -0.10600000      9.17700000     -0.53800000
O      7.21000000    -14.71700000     -5.34000000
H      6.64900000    -14.44100000     -4.61500000
H      8.05400000    -14.90800000     -4.93000000
O    -14.59000000      6.71800000     -6.46800000
H    -14.29500000      5.99700000     -7.02400000
H    -14.34800000      7.50700000     -6.95100000
O     -6.45500000    -10.06400000     11.33300000
H     -6.85500000    -10.52600000     10.59700000
H     -7.19000000     -9.84100000     11.90500000
O     11.44900000      5.84100000      0.26500000
H     11.93400000      6.66300000      0.33700000
H     12.07600000      5.22600000     -0.11600000
O     -1.61000000      0.26000000      6.70200000
H     -2.49200000      0.21900000      7.07300000
H     -1.69100000     -0.16000000      5.84500000
O      4.69500000    -15.12000000      7.43100000
H      4.28700000    -14.34100000      7.80800000
H      3.96200000    -15.63600000      7.09500000
O      0.74500000      6.67900000      5.44900000
H      0.97500000      6.56900000      6.37200000
H      0.38700000      5.83100000      5.18800000
O      5.37000000     -3.05800000      9.97400000
H      4.65000000     -2.75800000      9.41900000
H      4.99600000     -3.77600000     10.48400000
O     15.30000000     -2.49300000     -5.44500000
H     15.21800000     -1.55000000     -5.58100000
H     15.35200000     -2.85900000     -6.32800000
O      6.31700000     -5.18900000     -7.39200000
H      6.42200000     -6.02100000     -7.85400000
H      7.19100000     -4.98900000     -7.05600000
O     -8.69400000     -8.79500000     -1.10300000
H     -9.14500000     -8.17400000     -0.53000000
H     -7.78500000     -8.78100000     -0.80200000
O     -1.34400000     -8.12300000    -12.31300000
H     -1.46500000     -8.75800000    -11.60800000
H     -1.74100000     -8.53700000    -13.08000000
O     16.60800000     -6.31900000      0.05100000
H     17.02600000     -6.85100000      0.72900000
H     15.78100000     -6.03800000      0.44400000
O     -2.13300000     -0.52300000     -9.07600000
H     -2.11900000     -0.04500000     -8.24700000
H     -2.56100000      0.07400000     -9.68900000
O     10.51000000     -0.04400000    -10.62400000
H     11.36300000     -0.31300000    -10.96400000
H     10.68600000      0.76800000    -10.14900000
O     -5.37400000     -4.07300000     16.01300000
H     -5.98400000     -3.51300000     15.53300000
H     -5.92300000     -4.53800000     16.64400000
O     15.53700000      2.93100000      4.99500000
H     16.03700000      3.53300000      4.44400000
H     15.79900000      3.15100000      5.88900000
O      2.79500000    -12.56700000    -13.15600000
H      2.63700000    -13.24300000    -13.81500000
H      1.98800000    -12.05300000    -13.14200000
O    -13.80100000      1.34000000      1.55200000
H    -13.74400000      1.31700000      2.50700000
H    -13.00800000      0.89400000      1.25400000
O    -11.69600000     -7.53900000     -1.28900000
H    -11.85800000     -8.16800000     -0.58500000
H    -12.54400000     -7.11800000     -1.43400000
O      1.41500000     -7.10000000     14.45700000
H      0.74400000     -7.73600000     14.70400000
H      1.71600000     -7.39100000     13.59700000
O      2.83900000    -14.02900000     11.51900000
H      2.13200000    -13.38900000     11.60000000
H      2.52200000    -14.65500000     10.86800000
O      1.97600000     -5.27800000     16.64300000
H      1.58400000     -5.87100000     16.00200000
H      1.92400000     -5.75200000     17.47200000
O      8.70600000     -4.45300000    -12.78300000
H      8.32900000     -4.53800000    -11.90700000
H      8.56500000     -3.53500000    -13.01500000
O      2.31800000     15.85200000     -5.76700000
H      1.94200000     15.29800000     -5.08300000
H      3.23100000     15.97200000     -5.50300000
O     -2.18800000     16.67900000      3.40400000
H     -1.40800000     16.12900000      3.48500000
H     -1.89300000     17.55200000      3.66100000
O      2.24900000     -6.21700000     10.47700000
H      2.76600000     -5.69600000     11.09100000
H      1.55200000     -6.59700000     11.01300000
O     13.43600000      1.36600000     -2.37900000
H     13.26000000      1.38100000     -1.43800000
H     14.25000000      0.87100000     -2.46300000
O     -1.56800000      7.61400000      9.12600000
H     -0.96700000      7.02500000      8.66800000
H     -1.46500000      7.38800000     10.05000000
O     11.05000000     -3.33900000     11.21000000
H     10.25400000     -3.58900000     11.68100000
H     11.43800000     -2.64800000     11.74700000
O     -5.08600000      0.05500000    -15.01500000
H     -4.55000000      0.69100000    -15.49000000
H     -5.29300000      0.48700000    -14.18700000
O     11.03400000     13.00400000     -4.73900000
H     11.64900000     13.38800000     -4.11400000
H     11.42000000     12.15800000     -4.96700000
O     -1.94400000     -8.75000000      8.34300000
H     -2.26000000     -8.18800000      7.63600000
H     -2.41900000     -8.45200000      9.11800000
O     -8.67300000      6.17000000     13.71700000
H     -9.45400000      5.62600000     13.61300000
H     -8.88600000      6.75800000     14.44200000
O      7.88400000    -10.03400000    -10.89200000
H      8.14700000     -9.73100000    -11.76100000
H      8.70800000    -10.13700000    -10.41400000
O    -12.15800000     -6.29000000     -7.33200000
H    -12.73800000     -5.90600000     -6.67400000
H    -12.29000000     -7.23400000     -7.24700000
O      3.13100000     -0.86000000      7.52900000
H      3.24900000     -1.34300000      8.34700000
H      2.19400000     -0.66700000      7.49900000
O     11.34400000     -7.75000000     -3.31500000
H     10.62100000     -7.71500000     -3.94200000
H     11.06600000     -8.39300000     -2.66300000
O     -4.64100000      2.67700000    -13.26600000
H     -3.84900000      2.16100000    -13.11300000
H     -4.38800000      3.57400000    -13.05000000
O     -9.02000000    -15.39600000      3.22500000
H     -8.98900000    -15.95200000      4.00300000
H     -8.12500000    -15.07000000      3.12700000
O     10.39200000     -7.00400000      6.70000000
H     11.32500000     -6.90900000      6.51000000
H     10.28500000     -7.93100000      6.91600000
O    -11.07800000      5.27200000     10.97500000
H    -10.15600000      5.44000000     10.77900000
H    -11.49600000      5.19900000     10.11700000
O     -2.32800000     12.50400000      4.36800000
H     -2.13600000     12.89700000      3.51600000
H     -2.12100000     13.19100000      5.00100000
O    -11.10800000      8.26100000     -4.21700000
H    -10.87500000      8.23800000     -5.14500000
H    -11.56400000      7.43400000     -4.06400000
O     -9.04500000      1.66900000     -5.71000000
H     -8.60900000      2.12400000     -4.99000000
H     -9.14900000      2.33800000     -6.38800000
O     -8.41400000     -6.15800000     -7.89200000
H     -8.91400000     -5.42800000     -7.52800000
H     -7.89400000     -5.76700000     -8.59500000
O      5.54300000      9.65200000    -13.03400000
H      4.68000000      9.93100000    -13.33900000
H      5.95800000     10.45600000    -12.72200000
O      0.01600000     -4.72600000     -9.48500000
H      0.25700000     -3.81300000     -9.33200000
H      0.78800000     -5.11100000     -9.90000000
O      9.25000000      1.33600000     -6.52300000
H      9.23300000      1.03900000     -7.43300000
H     10.15400000      1.61500000     -6.37900000
O    -16.28400000     -2.99300000      4.72900000
H    -15.58000000     -2.91800000      5.37400000
H    -17.04100000     -2.58900000      5.15300000
O      7.08800000      0.45900000     -4.72900000
H      7.61200000      0.11200000     -4.00800000
H      7.73100000      0.79400000     -5.35400000
O     -2.50500000      0.94800000    -16.16400000
H     -1.78900000      0.50400000    -16.61800000
H     -2.77700000      1.64200000    -16.76400000
O      7.85500000     14.90500000      1.93800000
H      6.93400000     15.12100000      1.79500000
H      7.83500000     14.11300000      2.47500000
O     -9.36900000     11.30500000     -4.41000000
H     -9.71600000     12.19700000     -4.43800000
H     -8.99200000     11.16700000     -5.27900000
O     -5.48500000      1.01400000      1.75700000
H     -6.30200000      1.51200000      1.73000000
H     -5.63600000      0.27600000      1.16700000
O     17.50900000     -0.18700000     -0.01500000
H     18.02800000     -0.93700000     -0.30500000
H     16.84700000     -0.56400000      0.56500000
O     -3.37600000      0.99200000     -3.16200000
H     -2.64400000      1.25700000     -3.71900000
H     -3.90800000      1.78300000     -3.07100000
O      8.33200000    -12.99200000     -0.05500000
H      8.50400000    -13.47300000     -0.86400000
H      7.72100000    -13.54700000      0.42900000
O     -9.01500000     12.09000000      8.82500000
H     -8.17800000     11.62700000      8.86100000
H     -9.58300000     11.51700000      8.30900000
O     -0.43900000     -2.07700000     -7.65900000
H     -1.22100000     -1.63400000     -7.98800000
H      0.23500000     -1.89000000     -8.31300000
O     16.27200000     -5.85400000     -3.85400000
H     15.98800000     -6.62000000     -3.35500000
H     15.48500000     -5.31700000     -3.93700000
O      8.70600000    -10.02300000      9.33400000
H      8.84800000     -9.17500000      9.75400000
H      7.75800000    -10.07500000      9.21500000
O      3.29100000     12.17900000      7.21600000
H      3.40000000     11.33500000      6.77900000
H      2.92600000     11.95900000      8.07300000
O     -6.94000000      5.81600000     -3.78600000
H     -7.29000000      4.99400000     -3.44400000
H     -6.05300000      5.60000000     -4.07100000
O     -7.55000000    -11.18500000      9.20600000
H     -8.26700000    -11.10400000      8.57700000
H     -6.75700000    -11.08200000      8.68000000
O    -10.59000000     -1.21000000     10.20200000
H     -9.78700000     -0.71200000     10.35600000
H    -10.45300000     -1.62900000      9.35300000
O     10.40000000      6.54200000      5.97800000
H     10.28800000      5.76300000      6.52300000
H      9.75100000      6.44200000      5.28200000
O      7.45000000    -12.87100000      3.84500000
H      7.76500000    -13.71300000      4.17400000
H      8.11000000    -12.60200000      3.20500000
O      3.19400000      6.79400000    -12.24800000
H      3.42000000      5.91400000    -11.94600000
H      2.42800000      7.03600000    -11.72700000
O     -9.09400000      0.90500000     -1.28700000
H     -8.69300000      0.21500000     -1.81500000
H     -9.77200000      0.45800000     -0.78100000
O     -5.24700000    -16.04200000      6.66500000
H     -5.00100000    -15.12700000      6.52500000
H     -6.19700000    -16.05500000      6.55000000
O      2.76700000      9.43300000     14.85300000
H      2.96100000      8.60700000     14.40900000
H      3.39400000      9.46900000     15.57600000
O      3.26600000      2.17600000     -1.94100000
H      2.93600000      3.07300000     -1.89300000
H      3.06100000      1.79900000     -1.08500000
O     -6.04600000      3.11900000     12.41000000
H     -6.79100000      2.58400000     12.13400000
H     -5.55500000      3.28000000     11.60400000
O      5.77500000     -3.46900000    -15.01300000
H      5.62400000     -4.40500000    -14.88200000
H      6.41600000     -3.23300000    -14.34200000
O      8.50200000     -1.27900000      8.30700000
H      8.44100000     -1.62400000      7.41700000
H      9.40500000     -1.45500000      8.57100000
O     11.42100000     -0.58800000      4.32700000
H     12.28300000     -0.17500000      4.27600000
H     10.99400000     -0.35300000      3.50300000
O     -8.20400000     -4.48600000     10.58100000
H     -8.60500000     -4.60300000     11.44200000
H     -7.68400000     -5.27900000     10.44900000
O     -2.65500000    -16.66900000      5.69400000
H     -2.37600000    -17.57300000      5.84500000
H     -3.56800000    -16.65000000      5.98100000
O     -6.17800000     -4.16400000     -2.95500000
H     -5.30600000     -4.55700000     -2.93200000
H     -6.10700000     -3.46200000     -3.60200000
O      2.56500000    -13.71100000     -4.32800000
H      2.01700000    -14.21900000     -4.92600000
H      3.21500000    -13.29400000     -4.89300000
O     -2.24300000     -9.74300000    -14.38400000
H     -3.12900000     -9.52200000    -14.09800000
H     -2.36900000    -10.41000000    -15.05800000
O      5.19100000    -12.78200000    -11.24900000
H      4.86500000    -12.70600000    -12.14500000
H      6.13200000    -12.92300000    -11.34700000
O     -9.40600000    -14.45500000     -3.67000000
H     -8.90700000    -14.88400000     -4.36600000
H     -8.90400000    -13.66700000     -3.46600000
O      2.97700000     10.89000000     12.71200000
H      2.04100000     11.08900000     12.68500000
H      3.11100000     10.48600000     13.57000000
O     11.40400000     -0.85200000     12.57600000
H     10.47800000     -1.06900000     12.46400000
H     11.40000000     -0.03700000     13.07800000
O     -3.37200000      0.89400000    -11.04400000
H     -3.18500000      1.72700000    -10.61000000
H     -2.73200000      0.84600000    -11.75500000
O     15.91900000     -0.48300000     -8.48400000
H     15.06800000     -0.90500000     -8.36300000
H     15.94800000      0.19400000     -7.80800000
O      8.12600000     -1.68700000     -7.12300000
H      8.09000000     -1.13100000     -6.34400000
H      8.93300000     -1.42700000     -7.56600000
O     -0.07400000     -2.31400000      9.54000000
H      0.10200000     -1.37300000      9.53300000
H     -1.02800000     -2.37900000      9.48900000
O      4.72700000      1.63000000      7.70700000
H      4.71500000      1.42800000      6.77200000
H      4.23700000      0.91600000      8.11300000
O     -8.44700000     -1.92900000    -10.75800000
H     -7.84500000     -1.60300000    -11.42700000
H     -9.19400000     -2.26700000    -11.25200000
O    -10.20600000      4.95900000     -3.42700000
H    -10.26900000      4.84700000     -4.37500000
H    -10.95600000      5.50800000     -3.20000000
O     -0.97700000    -10.04700000     -7.55900000
H     -0.20000000    -10.35800000     -7.09600000
H     -1.69400000    -10.17500000     -6.93700000
O     -2.47100000    -14.46700000     -0.74600000
H     -2.57700000    -14.59300000     -1.68900000
H     -1.66000000    -14.92700000     -0.53200000
O     11.59000000     -8.28300000    -11.68700000
H     10.72500000     -8.63800000    -11.48300000
H     11.49700000     -7.33800000    -11.56600000
O      4.58700000     -4.50100000     15.52300000
H      4.88500000     -3.95300000     16.24900000
H      3.73500000     -4.83100000     15.80600000
O     -5.36000000      8.79800000      2.37000000
H     -5.74900000      8.84800000      1.49700000
H     -4.85800000      9.60800000      2.45600000
O    -15.20300000     -8.17600000     -3.32000000
H    -14.71600000     -8.96600000     -3.08500000
H    -14.90900000     -7.51700000     -2.69100000
O     -7.25500000    -16.04500000     -0.44100000
H     -6.90600000    -16.07500000     -1.33200000
H     -8.15000000    -16.37300000     -0.52400000
O      8.40500000      4.69500000     -8.08500000
H      9.32200000      4.79900000     -8.33600000
H      8.43700000      4.23000000     -7.24900000
O     -6.21800000      8.03600000    -11.77200000
H     -5.50700000      8.43000000    -11.26700000
H     -6.59200000      8.76400000    -12.26800000
O    -12.60000000      3.98400000     -5.29400000
H    -12.50500000      4.10000000     -6.24000000
H    -12.88800000      3.07700000     -5.19100000
O     -0.40200000     -3.31300000     18.17600000
H     -0.64800000     -3.84600000     18.93200000
H     -1.16600000     -3.35000000     17.59900000
O     -6.80600000     -8.24000000      8.77700000
H     -6.98200000     -8.09500000      9.70600000
H     -7.64400000     -8.07300000      8.34500000
O      4.19100000     12.51400000     -3.93800000
H      4.80800000     11.79400000     -3.80700000
H      3.35900000     12.08300000     -4.13800000
O     -8.18000000     -5.44100000    -13.06600000
H     -8.06200000     -6.38000000    -12.91800000
H     -7.34500000     -5.15000000    -13.43300000
O     10.03000000     10.22600000      2.85700000
H      9.85900000      9.35200000      2.50800000
H     10.97200000     10.23800000      3.02400000
O     -0.76100000      3.53900000    -12.01800000
H     -0.30500000      4.36400000    -12.18200000
H     -0.10900000      2.98700000    -11.58700000
O    -10.12300000     -7.63200000     -9.53700000
H     -9.21300000     -7.33800000     -9.58500000
H    -10.42700000     -7.32800000     -8.68100000
O      0.64900000     14.21700000      1.18400000
H     -0.19300000     13.84800000      1.45000000
H      1.29900000     13.60800000      1.53100000
O    -16.32300000      5.24300000     -0.06300000
H    -17.00100000      5.34400000      0.60500000
H    -16.13200000      4.30600000     -0.07200000
O      1.89800000     13.90700000    -10.22600000
H      1.69500000     13.30600000     -9.50900000
H      2.19600000     14.70700000     -9.79200000
O      2.13700000      2.51100000     -4.72700000
H      2.35800000      2.01900000     -3.93600000
H      2.96000000      2.92100000     -4.99200000
O    -12.57000000      2.50400000     -2.74000000
H    -13.47700000      2.29200000     -2.52100000
H    -12.63500000      3.08200000     -3.49900000
O     13.59100000      2.71800000      2.81500000
H     12.71700000      2.90700000      3.15500000
H     14.16800000      2.80600000      3.57300000
O      3.25100000    -13.35700000      8.51700000
H      2.50100000    -13.62200000      9.05000000
H      3.09600000    -12.43100000      8.32900000
O    -15.44300000      8.00400000     -4.14800000
H    -14.90400000      7.97600000     -3.35700000
H    -14.87400000      7.66100000     -4.83700000
O      0.07900000      3.97000000      4.30100000
H      0.91100000      3.81700000      3.85300000
H     -0.16800000      3.11300000      4.64900000
O     -6.90100000      1.09000000    -12.97100000
H     -6.22700000      1.69500000    -12.66000000
H     -7.72400000      1.56100000    -12.83900000
O     -2.31800000     -4.07900000    -16.61600000
H     -2.18500000     -4.46700000    -15.75100000
H     -2.46300000     -4.82700000    -17.19500000
O     12.50500000     -2.81800000     -3.28500000
H     11.83700000     -3.28400000     -2.78200000
H     12.00800000     -2.29200000     -3.91200000
O      0.60400000     12.89200000     11.07800000
H      0.50700000     12.19000000     10.43400000
H      0.61100000     12.44200000     11.92300000
O     -7.63000000     -4.31000000     -9.84000000
H     -8.54300000     -4.58000000     -9.94700000
H     -7.59800000     -3.42600000    -10.20500000
O     -7.66300000      1.49300000     16.76200000
H     -7.18600000      1.97000000     16.08300000
H     -7.94400000      0.68400000     16.33400000
O     16.16800000      5.25800000      0.55100000
H     16.81700000      5.89400000      0.24900000
H     16.67300000      4.46300000      0.72200000
O      5.77200000    -13.36300000     -3.39000000
H      6.18400000    -12.60300000     -3.80200000
H      5.01100000    -13.00500000     -2.93300000
O      5.77400000     -2.03600000     -1.66900000
H      5.74800000     -2.32100000     -2.58200000
H      5.87000000     -1.08400000     -1.71800000
O     -4.02200000     12.62300000     -5.00600000
H     -4.30400000     13.39600000     -5.49600000
H     -4.37600000     11.88400000     -5.50000000
O      3.73300000     14.07500000      0.12300000
H      4.59000000     13.96000000     -0.28700000
H      3.55600000     13.23500000      0.54700000
O      7.09700000      5.38600000    -14.21400000
H      7.35800000      4.65400000    -14.77200000
H      7.50400000      5.19900000    -13.36800000
O      1.39700000      8.64800000      1.63800000
H      0.76500000      9.16600000      1.14000000
H      0.90400000      7.87700000      1.92100000
O     10.31400000     -9.63700000      7.04300000
H      9.59200000    -10.08000000      6.59900000
H     10.12400000     -9.74300000      7.97500000
O     11.40900000      4.36600000     -4.58400000
H     11.37900000      5.18700000     -4.09200000
H     11.86700000      4.59000000     -5.39500000
O      6.40200000      4.86800000     -9.77500000
H      5.81100000      5.53700000     -9.42900000
H      7.08700000      4.78700000     -9.11100000
O     13.20900000      2.89400000     -9.65700000
H     13.19500000      2.65000000    -10.58200000
H     14.08200000      3.25900000     -9.51800000
O      7.00800000      8.65700000     -7.09800000
H      7.41600000      9.06000000     -7.86400000
H      7.64800000      8.01200000     -6.79700000
O      7.77700000      3.35900000      9.60500000
H      8.44900000      2.68600000      9.71200000
H      7.74500000      3.51700000      8.66100000
O      4.89500000      3.86500000      9.38900000
H      5.18700000      3.10600000      9.89300000
H      4.65500000      3.50700000      8.53400000
O      0.67500000      8.09600000     -2.08700000
H      1.58200000      8.40000000     -2.12700000
H      0.71800000      7.17900000     -2.35600000
O     -2.47300000    -10.18000000     14.95000000
H     -2.32500000     -9.45200000     14.34700000
H     -1.95500000    -10.90000000     14.58900000
O      3.65900000      4.60200000    -10.89200000
H      3.34900000      4.70800000     -9.99300000
H      4.55900000      4.28700000    -10.79900000
O    -11.68500000     -7.50500000    -11.53600000
H    -11.01500000     -7.71200000    -10.88500000
H    -11.86400000     -8.34000000    -11.96900000
O    -13.64500000     -3.28500000      6.26900000
H    -13.48800000     -4.21900000      6.13100000
H    -13.04600000     -2.84900000      5.66200000
O      5.59500000     -3.29600000      6.94900000
H      5.99300000     -2.55600000      6.49000000
H      6.21100000     -3.50100000      7.65200000
O      3.11800000      7.67100000      4.16900000
H      2.21300000      7.49500000      4.42800000
H      3.07700000      7.78500000      3.22000000
O     -6.88400000    -12.09900000     -2.94100000
H     -5.96300000    -11.98400000     -3.17500000
H     -6.92800000    -11.85500000     -2.01600000
O    -10.15800000     -4.11000000     -7.27200000
H    -10.76600000     -4.84800000     -7.26000000
H    -10.70000000     -3.34800000     -7.06600000
O     -0.87100000      9.14600000     14.14700000
H     -0.37500000      8.33700000     14.01600000
H     -1.72100000      8.97400000     13.74200000
O    -13.75200000     -0.40900000      3.75200000
H    -12.81100000     -0.33800000      3.91600000
H    -14.15400000     -0.30400000      4.61400000
O     14.51600000      2.22700000     10.78000000
H     13.75000000      1.71000000     10.53200000
H     14.21200000      3.13500000     10.75000000
O     10.87800000     -7.05900000     -6.16200000
H      9.93700000     -7.06500000     -5.98800000
H     10.94600000     -7.04900000     -7.11600000
O     -4.68300000     -0.29800000     15.95100000
H     -4.30100000      0.55800000     16.14500000
H     -4.20400000     -0.60400000     15.18000000
O    -11.78300000     12.46000000      4.05300000
H    -11.53500000     11.57200000      3.79600000
H    -10.95600000     12.94200000      4.07700000
O      8.04900000     -7.11300000     -2.68500000
H      7.26800000     -6.62400000     -2.94400000
H      8.07400000     -7.86000000     -3.28400000
O     -3.22000000      5.01500000      7.57800000
H     -3.42700000      4.73700000      6.68600000
H     -3.52000000      5.92300000      7.62200000
O     -7.77700000      2.01700000      1.08900000
H     -8.03500000      1.48900000      0.33300000
H     -8.46600000      2.67700000      1.16600000
O     -8.14800000      5.02100000      3.98600000
H     -8.74000000      4.54400000      3.40500000
H     -7.88400000      5.79000000      3.48000000
O      4.11500000      9.52700000     -4.95900000
H      4.54000000      9.93600000     -5.71300000
H      3.58300000      8.82600000     -5.33500000
O     -4.77800000      9.13300000     15.24300000
H     -5.10000000      9.99200000     15.51300000
H     -4.60100000      9.22600000     14.30700000
O      3.43800000     -3.23500000     -0.81800000
H      2.84800000     -3.36700000     -1.56000000
H      4.07500000     -2.59300000     -1.12900000
O    -10.57300000     -8.68300000      9.35000000
H    -10.08300000     -9.48200000      9.54400000
H    -10.85600000     -8.79000000      8.44200000
O      4.49200000      4.79700000     14.71900000
H      5.42300000      4.92200000     14.53400000
H      4.29400000      3.92800000     14.37200000
O     -5.88200000      8.67400000     11.04400000
H     -6.28100000      8.25800000     11.80800000
H     -5.04900000      9.01800000     11.36600000
O     -5.80700000     -0.76000000     -0.41800000
H     -5.97900000     -0.85400000     -1.35400000
H     -4.93900000     -1.14400000     -0.29400000
O    -10.99800000      9.86400000     -2.02500000
H    -11.22300000      9.41200000     -2.83800000
H    -10.10100000     10.17000000     -2.16100000
O     -8.60600000      9.31200000      1.21800000
H     -9.40700000      9.14000000      0.72300000
H     -8.35400000     10.20100000      0.96500000
O     -6.60200000     -3.25800000      6.76500000
H     -7.52600000     -3.50900000      6.76500000
H     -6.18100000     -3.89400000      6.18700000
O    -14.65800000      4.24500000     10.78400000
H    -14.20400000      5.08700000     10.79800000
H    -14.15700000      3.71400000     10.16500000
O    -13.03900000     -3.45200000     -0.35700000
H    -13.34400000     -3.55200000      0.54400000
H    -13.54900000     -2.71900000     -0.70300000
O      3.85700000     11.57300000      1.20600000
H      3.81500000     10.63900000      1.00100000
H      4.78400000     11.79500000      1.11700000
O      6.23400000      6.87700000     -0.79300000
H      6.36400000      7.70900000     -1.24900000
H      6.71400000      6.23800000     -1.31900000
O      6.19300000     10.96000000      9.41400000
H      5.42800000     11.53500000      9.43700000
H      5.91100000     10.16900000      9.87400000
O     -7.90300000     12.16800000      3.82700000
H     -8.37700000     12.96800000      4.05500000
H     -7.91300000     11.64700000      4.63000000
O    -16.18100000     -0.78500000     -2.32200000
H    -16.61000000     -1.04400000     -3.13700000
H    -16.89600000     -0.70400000     -1.69000000
O    -14.84500000      7.00600000     -1.60600000
H    -15.49100000      6.34100000     -1.37000000
H    -14.95000000      7.68800000     -0.94200000
O     -1.85100000    -16.76000000     -3.17300000
H     -1.19900000    -17.34800000     -2.79300000
H     -2.67600000    -17.01800000     -2.76100000
O     -2.39100000      2.83400000     -9.31900000
H     -1.74500000      3.12300000     -9.96400000
H     -2.95600000      3.59500000     -9.18700000
O     -9.46000000     -6.01900000     -4.60200000
H     -9.17800000     -5.19200000     -4.21000000
H     -8.64900000     -6.43400000     -4.89600000
O     -3.45900000      4.24000000     -2.24400000
H     -4.13300000      4.00100000     -1.60800000
H     -2.70200000      4.48300000     -1.71100000
O      2.50700000     10.16600000    -13.61400000
H      2.84300000     11.06200000    -13.61800000
H      2.24000000     10.00700000    -14.52000000
O    -11.76800000      1.65100000    -12.12800000
H    -11.03100000      1.32700000    -11.61100000
H    -12.48400000      1.73900000    -11.49800000
O     12.93600000      9.35100000      8.00400000
H     13.18800000      9.32100000      8.92700000
H     13.70500000      9.02500000      7.53600000
O     -1.99300000    -10.08700000      3.04200000
H     -1.72400000    -10.01100000      2.12600000
H     -1.21000000     -9.85500000      3.54100000
O      6.67400000    -12.54700000     -7.96500000
H      6.36800000    -12.39500000     -8.86000000
H      7.38500000    -13.18000000     -8.05900000
O    -14.38200000     -1.16300000     -7.99600000
H    -15.00800000     -1.80400000     -7.65800000
H    -14.59000000     -1.09400000     -8.92800000
O     12.13200000      5.87200000      8.81300000
H     11.71500000      6.36000000      8.10300000
H     12.12200000      4.96200000      8.51500000
O     -3.79100000     -5.75400000      3.55900000
H     -2.85900000     -5.80300000      3.34800000
H     -3.98300000     -4.81700000      3.57800000
O     10.42000000    -12.95800000     -6.25800000
H     11.20900000    -12.66700000     -6.71600000
H     10.32000000    -12.33700000     -5.53600000
O    -11.66500000     -7.46700000     -3.87100000
H    -11.48800000     -7.52100000     -2.93200000
H    -11.03500000     -6.82400000     -4.19600000
O     -4.07800000      1.29700000      4.12800000
H     -3.83600000      2.16800000      3.81300000
H     -4.56400000      0.90600000      3.40100000
O      0.13000000     12.48200000     -7.34800000
H      0.92400000     12.74600000     -6.88400000
H      0.40000000     11.73300000     -7.87900000
O     11.62500000      9.79000000     -1.25800000
H     11.73800000     10.72100000     -1.06700000
H     10.84500000      9.53700000     -0.76400000
O      4.56400000     -7.51300000     -4.50700000
H      3.95700000     -7.19000000     -5.17300000
H      5.01200000     -6.72800000     -4.19100000
O     -4.56200000     -4.79100000     -5.77100000
H     -3.99600000     -5.54700000     -5.61400000
H     -4.41300000     -4.56600000     -6.68900000
O     -6.37200000      0.35600000     -9.52000000
H     -5.61900000      0.28000000    -10.10500000
H     -6.11100000     -0.11900000     -8.73100000
O     -7.88200000     10.64300000     11.44000000
H     -8.42100000      9.90300000     11.16000000
H     -7.05400000     10.24700000     11.71100000
O     -1.99900000      1.24800000    -13.37100000
H     -1.42800000      2.00100000    -13.21900000
H     -2.08600000      1.20100000    -14.32300000
O    -16.64500000      2.99300000     -4.66700000
H    -16.94700000      3.74800000     -5.17100000
H    -16.47100000      2.32000000     -5.32500000
O     -5.62700000     10.98000000    -12.91700000
H     -6.14900000     10.66700000    -13.65600000
H     -5.31500000     11.84200000    -13.19300000
O     -3.44000000      2.33900000      8.58300000
H     -3.34000000      3.20000000      8.17500000
H     -3.65000000      1.75300000      7.85600000
O     12.66900000     -5.88200000     -1.83000000
H     12.86500000     -5.28400000     -2.55200000
H     11.98200000     -6.45300000     -2.17200000
O      8.84700000      8.99900000     -9.29300000
H      8.33700000      9.11200000    -10.09500000
H      9.70200000      8.69100000     -9.59300000
O    -12.17200000     -0.03600000     -3.27500000
H    -12.24500000      0.82300000     -2.85900000
H    -12.17700000      0.15000000     -4.21400000
O     -1.75100000      9.79700000      3.06300000
H     -1.08000000     10.30100000      3.52400000
H     -2.46700000     10.41800000      2.93000000
O     -9.98400000      5.79400000    -11.39200000
H     -9.09600000      5.90700000    -11.73100000
H    -10.54600000      5.86500000    -12.16300000
O     12.66100000    -10.97500000      1.79200000
H     12.89300000    -10.05300000      1.67800000
H     11.80900000    -10.95600000      2.22800000
O      5.43100000      5.71000000     -6.92400000
H      5.91200000      6.39300000     -6.45600000
H      5.27700000      6.07900000     -7.79400000
O     -1.16400000      3.60100000     15.02300000
H     -1.01500000      2.86700000     15.61900000
H     -1.09900000      3.21700000     14.14900000
O    -16.24600000      5.34100000      5.38200000
H    -16.38000000      6.26000000      5.61500000
H    -16.30200000      4.87200000      6.21400000
O      7.08900000     -0.14700000    -15.07800000
H      6.50500000      0.50200000    -14.68600000
H      6.55700000     -0.57500000    -15.74900000
O     -8.24200000     10.57900000     -2.00900000
H     -8.09300000      9.64200000     -2.13400000
H     -8.13400000     10.95800000     -2.88100000
O     -4.39200000     -1.72300000    -11.24500000
H     -4.32200000     -2.07400000    -10.35700000
H     -4.20100000     -0.79000000    -11.15000000
O     11.51300000      4.89700000     -8.35200000
H     11.74800000      4.03100000     -8.68500000
H     12.11200000      5.04200000     -7.61900000
O      4.01500000    -12.76100000     -6.61200000
H      3.64100000    -12.62600000     -7.48300000
H      4.83500000    -13.22800000     -6.77400000
O      8.53600000     13.62400000     -5.55600000
H      8.61100000     14.53700000     -5.27800000
H      9.37200000     13.22900000     -5.30900000
O     -6.73800000      7.78000000     13.41000000
H     -7.31500000      8.49100000     13.69200000
H     -7.27200000      6.99000000     13.49700000
O      3.77600000      9.56700000      6.22000000
H      3.51100000      9.10700000      5.42400000
H      4.69100000      9.80200000      6.06800000
O     13.72200000     -4.34700000     10.70300000
H     12.81700000     -4.63400000     10.57700000
H     13.65100000     -3.41400000     10.90700000
O     -4.61100000      4.78400000     -4.82800000
H     -4.24300000      4.45600000     -4.00800000
H     -4.01300000      5.48000000     -5.09800000
O      7.71700000      5.14000000     -2.32300000
H      8.55900000      5.23300000     -2.76800000
H      7.29200000      4.40600000     -2.76600000
O      6.57000000    -11.37000000     -5.19900000
H      5.62500000    -11.43500000     -5.05800000
H      6.72900000    -11.88000000     -5.99300000
O     -0.81700000    -15.74900000      9.78200000
H     -1.43100000    -16.12900000      9.15400000
H     -1.13800000    -14.85900000      9.92300000
O      3.60500000      7.02000000     -1.96900000
H      3.58000000      7.94000000     -2.23200000
H      4.39000000      6.94700000     -1.42600000
O      9.43300000    -11.86300000      2.29700000
H      9.22100000    -12.24900000      1.44700000
H      9.07600000    -10.97600000      2.25200000
O      4.23100000     -4.51300000    -12.23600000
H      4.56800000     -5.02300000    -12.97300000
H      3.95100000     -5.17000000    -11.59900000
O     -7.84100000      7.00500000      6.13100000
H     -7.93500000      6.36200000      5.42800000
H     -7.00200000      7.43000000      5.95500000
O     -4.90100000      7.05800000    -14.96200000
H     -4.99400000      7.55900000    -15.77200000
H     -4.71200000      6.16600000    -15.25200000
O    -12.61400000      4.25900000     -7.89700000
H    -12.15100000      4.62700000     -8.65000000
H    -13.31200000      3.72800000     -8.28000000
O     -8.65400000     15.45800000     -4.46400000
H     -7.77300000     15.18600000     -4.20900000
H     -9.14700000     14.64000000     -4.53100000
O      4.47000000      5.58200000      5.53500000
H      4.63800000      6.13700000      6.29700000
H      3.97200000      6.14000000      4.93700000
O     11.76100000     12.78000000     -1.26800000
H     11.80600000     13.31700000     -0.47600000
H     12.01400000     13.37400000     -1.97400000
O      1.94500000      0.24400000     14.36000000
H      1.15400000      0.73000000     14.59200000
H      1.66200000     -0.67000000     14.31900000
O     11.52100000      1.45600000     -4.41000000
H     11.52200000      2.40200000     -4.55800000
H     12.26400000      1.30400000     -3.82600000
O     10.91500000     -8.57900000     -0.43300000
H     10.01800000     -8.24900000     -0.37200000
H     11.40800000     -8.04900000      0.19300000
O      2.78000000     16.18000000      7.33700000
H      2.63800000     15.28600000      7.02600000
H      3.65200000     16.40900000      7.01500000
O      6.17000000    -14.61200000     -0.91100000
H      6.87500000    -15.25900000     -0.88600000
H      6.09800000    -14.37100000     -1.83400000
O     -1.17200000      4.75800000     -4.35600000
H     -1.54300000      4.85000000     -3.47900000
H     -1.82000000      5.16100000     -4.93400000
O     -1.19600000      9.74400000     -3.74000000
H     -2.11900000      9.70500000     -3.48800000
H     -0.78200000      9.03900000     -3.24200000
O     -3.78500000    -10.27500000     -6.17500000
H     -4.17900000     -9.75200000     -6.87400000
H     -4.21900000     -9.97200000     -5.37700000
O     13.28500000      5.65900000     -6.32400000
H     13.30300000      6.55100000     -5.97700000
H     14.10300000      5.57600000     -6.81300000
O     -7.64400000     -1.57500000      4.33000000
H     -7.95800000     -0.76800000      3.92300000
H     -7.52600000     -1.34800000      5.25300000
O     -5.80600000     -5.47400000     13.11400000
H     -6.18200000     -5.05000000     13.88600000
H     -5.18900000     -6.11300000     13.47000000
O      3.40000000    -10.23600000     -4.41700000
H      3.69600000     -9.38700000     -4.08900000
H      3.43300000    -10.81300000     -3.65400000
O    -18.52900000     -2.51400000      1.71700000
H    -17.59300000     -2.36700000      1.85700000
H    -18.59700000     -2.75300000      0.79200000
O      0.28100000     -9.37100000      9.62800000
H     -0.55600000     -9.49600000      9.18000000
H      0.50500000     -8.45500000      9.46700000
O     -5.17600000     -6.31300000      7.49800000
H     -4.32600000     -6.74500000      7.57900000
H     -5.79100000     -6.91300000      7.91900000
O     -4.07100000      2.69300000     -6.57100000
H     -4.65300000      3.19600000     -6.00100000
H     -4.31700000      2.95700000     -7.45800000
O     -9.17000000      4.93100000     -6.00900000
H     -9.17600000      5.13700000     -6.94300000
H     -8.84700000      5.72800000     -5.58900000
O     -0.83700000     16.64600000     -2.56900000
H     -0.63200000     16.30700000     -1.69800000
H     -0.98100000     17.58300000     -2.43400000
O     -3.50800000    -12.33100000      0.52500000
H     -2.84100000    -12.81900000      0.04200000
H     -4.28000000    -12.89600000      0.50500000
O      4.34400000      0.15000000      1.03900000
H      3.83000000     -0.07900000      1.81300000
H      3.72100000      0.10500000      0.31500000
O     -4.05100000    -12.33500000     -4.19200000
H     -3.55900000    -11.97600000     -3.45300000
H     -3.76600000    -11.81600000     -4.94400000
O    -15.27000000     -4.56900000     -9.11800000
H    -14.42100000     -4.64000000     -9.55400000
H    -15.10900000     -4.87900000     -8.22700000
O      3.94800000     -9.32500000      5.85400000
H      3.79700000     -8.47500000      5.44000000
H      4.29000000     -9.87600000      5.15000000
O     -7.51800000     -8.39800000    -13.06700000
H     -7.32200000     -8.37300000    -12.13000000
H     -7.12100000     -9.21400000    -13.37300000
O    -12.16600000      4.78100000      8.32400000
H    -12.52100000      3.89600000      8.24100000
H    -11.45500000      4.81500000      7.68400000
O      9.50100000     12.31500000      6.46600000
H      9.34700000     12.52300000      5.54500000
H     10.39500000     11.97300000      6.48800000
O     -5.15100000     -9.29400000     -8.66900000
H     -5.78100000     -8.59400000     -8.50000000
H     -5.46400000     -9.70900000     -9.47200000
O      2.29500000     -5.89100000    -10.41500000
H      2.12300000     -6.64200000     -9.84700000
H      2.99800000     -5.41300000     -9.97500000
O     17.59400000      0.66600000     -3.34200000
H     16.92300000      0.24000000     -2.81000000
H     18.39300000      0.59800000     -2.81900000
O     -4.03300000     -7.11800000     14.88500000
H     -4.36300000     -6.69900000     15.68000000
H     -4.60700000     -7.87300000     14.75700000
O    -10.07400000     14.40000000     -0.60300000
H    -10.47800000     13.76300000     -0.01300000
H     -9.26700000     13.97700000     -0.89500000
O     -2.99600000     -4.51500000     -2.33200000
H     -2.64500000     -4.42400000     -1.44600000
H     -3.20600000     -3.62000000     -2.59900000
O     -7.69100000    -11.76700000     -8.34300000
H     -8.28000000    -11.44700000     -9.02700000
H     -7.37200000    -10.97400000     -7.91300000
O      0.39000000      6.35700000     17.12400000
H      0.34600000      7.04600000     16.46000000
H     -0.30400000      6.57800000     17.74500000
O    -11.38400000     -7.57400000      2.42000000
H    -10.95200000     -7.09200000      1.71600000
H    -11.99800000     -8.15500000      1.97100000
O      0.35600000     -1.04600000      4.27200000
H     -0.54200000     -0.96300000      3.95100000
H      0.64700000     -0.14400000      4.40400000
O     14.59900000      0.31400000     -5.72900000
H     15.03700000      1.16200000     -5.64600000
H     13.66700000      0.52900000     -5.76400000
O     14.87400000     10.52200000     -0.29900000
H     13.99600000     10.26000000     -0.57400000
H     15.29900000     10.81800000     -1.10500000
O     -2.66100000     16.14600000     -5.13200000
H     -3.50300000     15.83300000     -4.80200000
H     -2.06800000     16.07300000     -4.38400000
O    -13.51100000     -5.53000000     -5.04000000
H    -13.17200000     -6.22600000     -4.47600000
H    -13.20300000     -4.72100000     -4.63200000
O    -10.85000000    -10.13700000      4.20000000
H    -10.85400000     -9.40100000      3.58800000
H    -10.66400000     -9.74100000      5.05100000
O      1.62400000    -17.51500000     -2.93700000
H      1.83600000    -17.87500000     -2.07600000
H      1.86400000    -16.59100000     -2.87600000
O      5.77500000     13.73900000     -7.63300000
H      5.85500000     12.78800000     -7.55700000
H      6.16500000     14.07700000     -6.82700000
O      5.50800000     17.36400000      3.23500000
H      4.85400000     16.66500000      3.24200000
H      5.94100000     17.27700000      2.38600000
O      7.03100000      5.92200000      9.49300000
H      6.37400000      6.35500000      8.94800000
H      6.87500000      4.98700000      9.35700000
O     -1.47900000      7.62700000      1.63100000
H     -1.23700000      8.24500000      2.32100000
H     -2.29400000      7.97700000      1.27100000
O      4.31900000      2.25400000     -8.75200000
H      3.55600000      2.78600000     -8.52700000
H      4.37800000      1.60900000     -8.04700000
O     -7.28700000     12.00100000      1.21000000
H     -6.74600000     12.79000000      1.24000000
H     -7.67800000     11.94700000      2.08200000
O    -10.31200000     -1.93100000     12.81800000
H    -11.18300000     -1.79700000     13.19100000
H    -10.41300000     -1.71600000     11.89100000
O     -7.52900000      5.80800000    -12.76500000
H     -7.89100000      6.21700000    -13.55100000
H     -7.04900000      6.51200000    -12.32800000
O     -1.62300000     -5.72800000     14.18600000
H     -1.30200000     -5.66900000     15.08600000
H     -2.38000000     -6.31200000     14.24000000
O     10.15800000      3.08600000     -1.91700000
H     11.00000000      3.31200000     -2.31300000
H     10.38500000      2.73800000     -1.05500000
O     -3.19600000     -4.05900000      7.40000000
H     -3.89500000     -4.65900000      7.66000000
H     -2.40100000     -4.44200000      7.77000000
O     -3.32300000      8.64100000      5.14500000
H     -3.29400000      7.68700000      5.21100000
H     -2.91500000      8.83500000      4.30000000
O      8.77400000      8.12100000     -2.90300000
H      7.89200000      8.27000000     -3.24500000
H      8.93200000      8.86100000     -2.31700000
O     -2.69700000     -3.50300000     16.25500000
H     -2.63000000     -4.44900000     16.12500000
H     -3.63800000     -3.32900000     16.26200000
O    -12.68400000      6.33600000     -3.71000000
H    -13.08200000      6.04200000     -2.89100000
H    -13.01300000      5.72400000     -4.36900000
O     -8.18100000      3.31300000     -2.24700000
H     -8.34900000      2.39000000     -2.06000000
H     -9.04600000      3.68500000     -2.41900000
O     -4.73900000    -16.02800000     -5.99000000
H     -3.87600000    -15.90100000     -5.59700000
H     -5.10200000    -15.14600000     -6.06300000
O      6.69200000      3.34300000      0.04700000
H      6.89400000      3.63000000      0.93700000
H      6.95200000      4.07900000     -0.50700000
O     13.38100000      9.02600000      2.76900000
H     13.03600000      8.81900000      3.63800000
H     13.52000000      8.17300000      2.35700000
O      3.67700000     -4.85800000     12.65400000
H      4.12100000     -5.25000000     13.40700000
H      2.99000000     -4.31300000     13.03800000
O      2.95100000      2.52700000      3.48600000
H      3.35400000      3.27600000      3.92500000
H      3.31000000      1.76300000      3.93800000
O      9.52500000      0.92900000      6.29600000
H     10.30700000      0.42200000      6.07800000
H      9.80700000      1.84200000      6.23800000
O    -15.43700000     -8.84800000      1.30400000
H    -15.79400000     -8.03400000      0.95000000
H    -15.98800000     -9.53500000      0.93000000
O    -11.36800000     -2.09700000     -9.97900000
H    -10.69300000     -2.29600000     -9.33000000
H    -11.50000000     -2.92200000    -10.44700000
O      1.49300000    -10.54700000     -6.28000000
H      2.14100000    -10.69000000     -6.97000000
H      2.01200000    -10.44000000     -5.48300000
O     15.27900000     -1.06700000     -2.91900000
H     14.61300000     -1.61500000     -3.33500000
H     15.78700000     -1.67500000     -2.38200000
O      5.53400000     -0.70700000     14.32500000
H      4.83500000     -0.84700000     14.96300000
H      5.54000000     -1.50600000     13.79700000
O     13.84800000     -5.69500000      0.51800000
H     13.36000000     -5.78400000     -0.30100000
H     13.91200000     -4.75100000      0.65800000
O      1.32500000     -8.59300000     -0.26500000
H      1.39800000     -8.80900000      0.66500000
H      2.17400000     -8.21400000     -0.49100000
O     16.29300000     -3.39400000     -1.25400000
H     16.46800000     -4.21900000     -0.80100000
H     17.11000000     -2.90100000     -1.17900000
O     -5.40800000     14.73100000     -5.83200000
H     -5.66400000     15.38600000     -6.48200000
H     -5.56900000     15.15500000     -4.98900000
O      6.32800000      3.23700000     -3.78800000
H      5.55800000      3.44600000     -4.31800000
H      6.10600000      2.41100000     -3.35800000
O     13.82100000     -4.51100000      6.93800000
H     13.47100000     -5.28000000      6.48900000
H     13.62700000     -4.66400000      7.86200000
O      3.20500000    -15.73200000     -7.36500000
H      3.02000000    -16.64300000     -7.14000000
H      2.40200000    -15.26100000     -7.14000000
O     -5.50600000     -9.47100000     14.38100000
H     -5.00300000     -9.62100000     13.58100000
H     -5.25500000    -10.19000000     14.96100000
O      7.46000000     11.47500000      2.70300000
H      8.33100000     11.19800000      2.98700000
H      6.85800000     10.93200000      3.21100000
O     -0.61600000      0.41400000      9.33500000
H      0.01800000      1.07400000      9.05500000
H     -1.29300000      0.43100000      8.65800000
O      2.48400000     -3.12000000      9.42400000
H      2.47700000     -4.01000000      9.07100000
H      1.56300000     -2.92200000      9.59400000
O    -12.82900000     -5.96200000      6.81800000
H    -12.33700000     -5.74700000      7.61000000
H    -12.16200000     -6.05000000      6.13700000
O     -1.95800000      5.06300000      2.35500000
H     -1.22400000      4.69000000      2.84300000
H     -1.60600000      5.86500000      1.97000000
O    -16.51400000     -4.91400000      3.08400000
H    -16.32400000     -4.25400000      3.75000000
H    -17.41600000     -4.73500000      2.81900000
O    -10.86200000     -6.30700000      4.84200000
H    -10.41900000     -5.59300000      4.38200000
H    -11.29000000     -6.80800000      4.14800000
O     -7.57200000     -2.47600000     -6.54600000
H     -8.19200000     -2.38600000     -5.82300000
H     -7.96500000     -3.13500000     -7.11800000
O      0.27400000      8.06400000     -8.08700000
H      0.40700000      8.94000000     -8.45100000
H     -0.59200000      8.10200000     -7.68200000
O     14.88400000      6.21200000      4.99500000
H     14.78300000      6.23700000      4.04400000
H     15.77000000      5.87700000      5.13300000
O     -3.53800000     -3.56100000    -13.17900000
H     -3.79000000     -2.75400000    -12.72900000
H     -4.30500000     -3.79100000    -13.70400000
O     -5.27600000     -2.15300000     -5.10400000
H     -5.97200000     -1.87400000     -5.69800000
H     -4.93800000     -2.96000000     -5.49300000
O     -0.14600000    -15.42500000      0.18000000
H      0.60300000    -15.12100000      0.69200000
H      0.21400000    -15.60000000     -0.69000000
O    -10.86300000    -11.76800000     -7.05300000
H    -10.69300000    -11.08700000     -6.40200000
H    -10.53600000    -11.40000000     -7.87400000
O      0.76400000     15.70500000      4.28700000
H      1.40900000     15.06400000      4.58400000
H      0.79200000     16.39700000      4.94800000
O     -6.23800000      6.40300000     -6.67600000
H     -6.84100000      5.87400000     -7.19800000
H     -5.76000000      5.76700000     -6.14400000
O     16.04800000      2.60400000     -4.64600000
H     15.95800000      3.38700000     -4.10300000
H     16.38700000      1.93600000     -4.04900000
O     -4.09700000      7.62700000      8.69500000
H     -4.45300000      8.26200000      9.31800000
H     -3.14800000      7.73200000      8.76200000
O      5.72600000      4.01500000      3.26100000
H      5.63800000      4.59400000      4.01800000
H      6.43200000      3.41400000      3.50100000
O     -6.29700000     10.70500000      8.97100000
H     -6.23800000     10.03900000      9.65600000
H     -5.39700000     10.80900000      8.66100000
O    -15.39800000      7.02600000      3.22900000
H    -15.68800000      6.37200000      3.86600000
H    -14.72400000      7.52600000      3.68900000
O     -8.50500000    -10.64600000      1.89000000
H     -9.21700000    -11.27700000      2.00200000
H     -8.27600000    -10.38300000      2.78100000
O     -2.35300000     14.02500000     -8.42600000
H     -2.95500000     14.54900000     -7.89800000
H     -1.55800000     13.96700000     -7.89600000
O      4.54400000      1.11600000     10.80500000
H      5.43600000      0.82800000     10.61600000
H      4.08900000      0.32000000     11.08200000
O      8.90100000    -15.00200000      4.28100000
H      8.93200000    -15.93100000      4.50800000
H      9.54800000    -14.90300000      3.58300000
O     -8.87300000      7.73000000     -9.13200000
H     -9.15400000      8.21100000     -9.91000000
H     -8.97600000      6.80800000     -9.37000000
O    -13.97000000      1.55900000     -6.63900000
H    -14.13800000      0.64800000     -6.88000000
H    -14.58100000      2.06500000     -7.17300000
O      3.64100000    -13.58000000      0.18300000
H      4.41500000    -13.94700000     -0.24400000
H      3.25400000    -14.32000000      0.65200000
O     -5.53300000      8.83300000      6.54800000
H     -5.14600000      8.69800000      7.41300000
H     -4.78800000      9.03000000      5.98100000
O      1.60600000      5.28000000     -0.99700000
H      2.11100000      5.01400000     -0.22800000
H      2.14000000      5.95900000     -1.41000000
O      1.52200000      5.37400000     -4.76400000
H      1.71500000      4.43800000     -4.81100000
H      0.69400000      5.42500000     -4.28700000
O      8.32300000      8.93100000    -12.04600000
H      7.55400000      9.17100000    -12.56300000
H      8.99900000      8.74200000    -12.69600000
O     -0.48400000     -3.70100000      5.41900000
H     -0.12900000     -2.82400000      5.28000000
H     -0.26800000     -3.90600000      6.32900000
O     11.75200000      8.97400000     -3.70300000
H     11.47200000      8.05900000     -3.67200000
H     11.71000000      9.26800000     -2.79300000
O     -5.02600000     13.68400000     10.62800000
H     -4.75400000     13.77300000      9.71500000
H     -4.34200000     14.13200000     11.12600000
O      0.49500000     11.45600000     13.45700000
H      0.30800000     10.54100000     13.66700000
H      0.86300000     11.81700000     14.26400000
O      9.60000000      4.16600000      1.49300000
H     10.19700000      3.42400000      1.39700000
H      9.94300000      4.82900000      0.89500000
O     -1.14900000    -14.42000000      4.99000000
H     -1.79500000    -14.36900000      4.28600000
H     -1.32300000    -15.26000000      5.41500000
O     -1.32200000     12.44900000      1.45800000
H     -2.24200000     12.20500000      1.55900000
H     -0.91700000     11.69000000      1.03900000
O     -6.51500000      3.51100000      7.76300000
H     -6.66100000      4.44900000      7.88100000
H     -5.76800000      3.45800000      7.16600000
O     -0.97800000     -5.09400000      8.39900000
H     -0.27200000     -5.57500000      7.96700000
H     -0.61900000     -4.85900000      9.25500000
O     -6.05100000     -4.51000000    -14.88900000
H     -5.70900000     -3.71500000    -15.30000000
H     -5.63400000     -5.22600000    -15.36800000
O     14.04400000     -2.45900000     -8.06600000
H     13.50900000     -3.17100000     -7.71400000
H     14.16800000     -2.68600000     -8.98700000
O    -11.39400000     10.11000000      2.56200000
H    -12.22200000      9.70600000      2.30100000
H    -10.94900000      9.43500000      3.07400000
O     -6.45100000    -11.61400000      4.04000000
H     -6.50900000    -12.56200000      3.92000000
H     -5.69100000    -11.35300000      3.52100000
O     -2.94700000     16.79600000      0.69400000
H     -3.78700000     16.55300000      0.30500000
H     -3.09100000     16.72800000      1.63800000
O      2.14800000      7.71600000     -5.73400000
H      1.42100000      7.81900000     -6.34800000
H      1.93700000      6.92000000     -5.24600000
O     14.81500000      8.68400000      6.09800000
H     15.64900000      8.69000000      6.56800000
H     14.72800000      7.78700000      5.77700000
O     -6.98400000     -1.06000000     -2.85200000
H     -7.78800000     -1.31800000     -3.30200000
H     -6.36300000     -0.87700000     -3.55700000
O      4.34900000    -11.60400000     -1.90100000
H      4.72300000    -10.77000000     -1.61600000
H      3.81000000    -11.88900000     -1.16300000
O      1.85400000      4.14300000     16.39900000
H      2.42700000      4.37700000     15.66900000
H      1.47100000      4.97400000     16.68000000
O      2.40000000    -10.56300000     11.00400000
H      1.69100000     -9.94600000     10.82300000
H      2.97600000    -10.49600000     10.24200000
O     13.99500000     -0.64700000      9.03200000
H     14.69900000     -0.93000000      8.44900000
H     14.12900000     -1.15500000      9.83200000
O     13.65900000      4.62500000     10.73900000
H     13.34900000      5.00100000      9.91500000
H     14.07200000      5.35800000     11.19600000
O      2.43100000     -9.06700000    -10.14300000
H      2.91700000     -8.99700000     -9.32100000
H      3.07900000     -8.87800000    -10.82100000
O     -8.83800000     -9.00900000     12.79900000
H     -9.76700000     -9.19700000     12.93200000
H     -8.49700000     -8.85000000     13.67800000
O     10.36400000      1.92600000     15.44100000
H     11.06600000      1.76100000     14.81100000
H      9.56500000      1.66400000     14.98300000
O     -8.95400000     11.03800000     -7.16300000
H     -8.58900000     11.92000000     -7.23600000
H     -8.73700000     10.62000000     -7.99600000
O      7.80700000     -2.52700000      0.21000000
H      7.10500000     -2.92000000      0.72800000
H      7.37800000     -2.23700000     -0.59500000
O     -4.90000000     17.24500000      4.17800000
H     -5.48500000     16.59700000      3.78600000
H     -4.02800000     16.86000000      4.10000000
O     -9.96300000    -13.80400000      1.15300000
H     -9.85400000    -14.57000000      1.71700000
H     -9.57700000    -14.06500000      0.31700000
O     -7.30200000      1.23700000    -16.84700000
H     -7.48900000      1.89000000    -17.52100000
H     -6.95700000      1.74300000    -16.11200000
O      0.37100000    -14.66800000     -6.71000000
H     -0.02500000    -13.88300000     -6.33100000
H     -0.11800000    -14.81600000     -7.51900000
O     -7.37700000     -3.76700000      2.94000000
H     -7.35000000     -2.91100000      3.36900000
H     -7.09700000     -4.38300000      3.61600000
O     -5.79100000    -13.71600000      0.57500000
H     -6.34700000    -14.41700000      0.23500000
H     -6.05200000    -12.94100000      0.07600000
O     -0.60400000     -0.95200000     14.05000000
H     -1.54900000     -1.10500000     14.07600000
H     -0.34900000     -1.18400000     13.15700000
O      6.52000000      0.01500000      2.66100000
H      6.21400000     -0.83000000      2.99000000
H      5.91900000      0.22600000      1.94600000
O     -2.52800000      1.14100000     11.24200000
H     -1.78500000      0.77300000     10.76300000
H     -3.02800000      1.61800000     10.57900000
O      1.04400000     -0.64200000    -13.09200000
H      1.79000000     -1.15900000    -12.79000000
H      0.28500000     -1.20700000    -12.94700000
O     13.10700000     -2.81000000      1.63000000
H     12.16500000     -2.83100000      1.46000000
H     13.20600000     -3.22700000      2.48500000
O     -7.22300000     13.30100000     -6.99000000
H     -6.56500000     13.50600000     -6.32600000
H     -6.93900000     13.78300000     -7.76600000
O     -7.83700000     11.56500000    -10.70300000
H     -7.29500000     12.12800000    -10.15100000
H     -7.87800000     12.02200000    -11.54400000
O      7.10600000      3.38300000      6.89300000
H      6.16400000      3.25200000      7.00000000
H      7.48100000      2.50600000      6.97700000
O     10.90800000      5.85800000    -10.83500000
H      9.98700000      6.07200000    -10.98700000
H     10.96500000      5.69900000     -9.89300000
O      0.70900000      9.39200000      4.93400000
H      0.58900000      8.45600000      5.09400000
H      0.54200000      9.80300000      5.78200000
O     -3.47200000     -7.06500000     -5.27100000
H     -3.13600000     -7.21700000     -6.15400000
H     -2.68900000     -7.02200000     -4.72200000
O      7.43700000     -4.97700000      8.74500000
H      8.14200000     -4.66700000      8.17800000
H      7.39300000     -4.32800000      9.44800000
O     -3.32700000      4.83800000     12.67800000
H     -3.79400000      4.69200000     11.85500000
H     -4.01300000      4.84600000     13.34500000
O     -8.79400000      6.12800000      9.71700000
H     -7.85500000      6.22700000      9.55900000
H     -9.01200000      6.83800000     10.32100000
O     -6.60400000      3.15700000     15.11600000
H     -5.80900000      3.61700000     15.38600000
H     -6.62700000      3.25700000     14.16400000
O     -4.43200000      4.80800000    -16.53700000
H     -3.57300000      5.22300000    -16.45100000
H     -4.26500000      4.01400000    -17.04500000
O     13.67200000     -8.44000000      1.13700000
H     13.76500000     -7.49100000      1.21900000
H     14.44600000     -8.71400000      0.64500000
O     13.04500000     -7.08400000      5.76500000
H     13.54800000     -7.42800000      6.50300000
H     12.82400000     -7.85700000      5.24500000
O    -10.98100000      2.29400000      6.21100000
H    -10.39400000      2.95600000      6.57600000
H    -11.81700000      2.74800000      6.10500000
O     -2.14600000     -5.07300000     -7.79200000
H     -1.46900000     -4.71400000     -8.36600000
H     -2.25400000     -5.97800000     -8.08500000
O      8.44600000     -3.43200000      3.75400000
H      9.13700000     -3.31700000      4.40600000
H      8.14900000     -4.33400000      3.87600000
O     -7.70300000      7.46000000      2.90700000
H     -8.20000000      8.05100000      2.34200000
H     -6.85300000      7.88700000      3.01300000
O    -13.84900000     -0.40900000      7.46300000
H    -13.63600000     -0.33900000      8.39400000
H    -14.03700000     -1.33800000      7.32900000
O     -5.42800000     -8.95300000     -4.55200000
H     -6.28900000     -8.55300000     -4.42800000
H     -4.82200000     -8.21300000     -4.58100000
O      4.12600000     -5.88400000     -1.07000000
H      3.82800000     -5.01400000     -0.80600000
H      4.14200000     -6.38900000     -0.25700000
O      9.33700000     12.76600000      0.55800000
H      8.68800000     13.44700000      0.73400000
H     10.17000000     13.23500000      0.51400000
O     -5.86600000     14.18000000      0.27900000
H     -5.21600000     14.04300000     -0.41100000
H     -6.70900000     14.08000000     -0.16300000
O      2.72800000    -15.02300000      4.34400000
H      2.22500000    -14.70700000      5.09500000
H      3.55500000    -14.54400000      4.39100000
O      7.65400000     -5.25900000      1.28400000
H      7.69600000     -5.46800000      2.21700000
H      8.28100000     -4.54500000      1.17000000
O     -9.26800000      8.37900000     -6.39200000
H     -9.15000000      9.32900000     -6.38500000
H     -9.03900000      8.11600000     -7.28300000
O     -0.17400000    -18.09300000      0.23900000
H     -0.53300000    -17.23900000     -0.00400000
H     -0.84500000    -18.48500000      0.79800000
O      0.57400000    -12.84600000      9.90800000
H      1.00500000    -11.99300000      9.96800000
H     -0.08400000    -12.83100000     10.60400000
O     10.88600000      6.55600000     -2.76400000
H     10.11100000      7.11500000     -2.70500000
H     10.84100000      6.00200000     -1.98500000
O      4.61900000    -13.12200000      4.42600000
H      4.20400000    -12.37500000      3.99300000
H      5.49800000    -13.15900000      4.04800000
O      8.45300000      0.04700000     -1.73100000
H      9.02100000      0.64400000     -1.24500000
H      7.56500000      0.31000000     -1.48800000
O      6.11600000      7.16000000     11.84100000
H      6.58000000      6.45700000     11.38500000
H      6.61800000      7.94900000     11.63900000
O     -3.32100000      2.06900000     16.93700000
H     -3.28600000      2.04700000     17.89300000
H     -3.36900000      3.00100000     16.72100000
O     -4.30200000      0.10800000      6.62500000
H     -5.19700000     -0.20300000      6.76600000
H     -4.27400000      0.34500000      5.69800000
O     -3.96100000     -2.74800000      5.08600000
H     -4.78000000     -2.72000000      5.58000000
H     -3.29900000     -2.99600000      5.73200000
O     -5.73300000     16.25400000     -3.42000000
H     -5.67500000     16.14300000     -2.47100000
H     -5.83700000     17.19700000     -3.54500000
O    -10.45200000     -3.25000000     -2.44900000
H     -9.81700000     -3.67500000     -1.87200000
H    -11.18000000     -3.01600000     -1.87300000
O    -10.60000000     -9.73300000     -5.08300000
H     -9.93800000    -10.04600000     -4.46600000
H    -10.91100000     -8.91100000     -4.70400000
O      0.13100000     -9.27000000      4.67900000
H      0.09400000     -9.92400000      5.37700000
H      0.18900000     -8.43200000      5.13800000
O     11.69500000    -13.93700000     -0.61300000
H     11.57400000    -13.01400000     -0.83500000
H     12.42600000    -13.94100000      0.00600000
O      1.60900000     -3.17400000     12.84200000
H      0.70200000     -3.36500000     12.60300000
H      1.65800000     -3.37700000     13.77700000
O     11.43500000     -5.55900000      3.47600000
H     11.21800000     -5.17000000      2.62900000
H     12.34800000     -5.31200000      3.62600000
O     15.88400000     -7.09400000      4.41600000
H     16.18900000     -7.82000000      3.87200000
H     15.31400000     -7.50600000      5.06600000
O      4.62500000      4.12600000    -14.09700000
H      5.26600000      4.83700000    -14.11100000
H      3.97400000      4.37800000    -14.75100000
O     11.78500000    -11.20500000     -0.84400000
H     11.42300000    -10.31900000     -0.85900000
H     12.34500000    -11.22100000     -0.06700000
O      8.27500000    -11.37700000     -2.25600000
H      8.66300000    -11.76600000     -1.47300000
H      7.56100000    -10.83200000     -1.92400000
O      9.58500000     -8.45900000     12.21700000
H      9.77100000     -9.10400000     12.90000000
H     10.30600000     -8.55500000     11.59500000
O      6.98600000     -8.37900000     12.55700000
H      7.93500000     -8.49100000     12.50800000
H      6.77200000     -7.82500000     11.80600000
O    -11.64300000     -2.80700000      4.44500000
H    -11.25200000     -1.93600000      4.50200000
H    -11.09700000     -3.27400000      3.81200000
O      6.55200000      6.63500000      1.83500000
H      6.00200000      5.93000000      2.17700000
H      6.41900000      6.60400000      0.88700000
O    -14.37900000      6.47200000      7.64000000
H    -14.47500000      6.96200000      8.45700000
H    -13.87900000      5.69300000      7.88600000
O     -3.71900000      9.21800000     -3.20900000
H     -4.02200000      9.71600000     -2.44900000
H     -4.50900000      9.06900000     -3.72800000
O     -4.07800000     10.24400000     12.60900000
H     -4.57500000     10.84900000     13.15900000
H     -3.18700000     10.59500000     12.61100000
O      0.51200000     -9.81400000     14.78200000
H      0.08500000    -10.27400000     15.50400000
H      1.43200000    -10.07300000     14.84200000
O     13.60300000      1.44100000      0.47800000
H     13.62200000      2.09200000      1.17900000
H     13.86800000      0.62500000      0.90200000
O      1.07100000     11.48100000    -11.51000000
H      1.52400000     12.30600000    -11.33300000
H      1.49000000     11.14200000    -12.30100000
O     -0.22300000     10.56600000     -9.22700000
H      0.17400000     10.93300000    -10.01600000
H     -1.15700000     10.75500000     -9.31800000
O    -16.29600000      3.54900000      3.14900000
H    -16.38100000      4.00500000      3.98600000
H    -17.06200000      2.97500000      3.10900000
O      0.15700000      5.31500000    -17.67300000
H      0.80700000      4.80500000    -17.18900000
H      0.34600000      6.22400000    -17.44100000
O      0.23600000    -11.75800000    -12.97000000
H      0.09800000    -11.17600000    -12.22300000
H     -0.64700000    -11.96900000    -13.27500000
O    -17.80100000      1.31900000      2.20200000
H    -17.25300000      0.53600000      2.15200000
H    -18.64400000      1.00100000      2.52600000
O      3.33300000      5.53700000     10.82300000
H      3.90000000      4.87000000     10.43700000
H      3.92700000      6.25000000     11.05700000
O    -11.54500000     10.60600000     -6.36500000
H    -10.70600000     10.84800000     -6.75700000
H    -11.31500000     10.25000000     -5.50700000
O     11.25500000      3.27400000      4.54400000
H     10.44500000      3.73300000      4.76400000
H     11.94400000      3.78200000      4.97200000
O      5.79800000     -2.44600000     -4.46900000
H      6.64300000     -2.03000000     -4.63600000
H      5.25700000     -2.19900000     -5.21900000
O      1.02600000      7.47000000    -10.81500000
H      0.74100000      7.51500000     -9.90300000
H      0.22900000      7.62800000    -11.32200000
O      4.49900000     -6.95800000      7.88100000
H      4.35800000     -7.85300000      7.57300000
H      5.29100000     -6.67000000      7.42800000
O     10.56300000     11.00600000     -8.24200000
H     10.20500000     10.91400000     -7.35900000
H     10.09300000     10.35200000     -8.76000000
O     -2.74700000     -8.00700000     -7.92000000
H     -1.97000000     -8.56300000     -7.96400000
H     -3.37100000     -8.41900000     -8.51800000
O      2.70800000      1.07100000    -14.34700000
H      2.47100000      1.96300000    -14.09500000
H      2.05600000      0.51900000    -13.91500000
O     -6.95900000     -1.53700000     17.26400000
H     -7.03900000     -2.47800000     17.41800000
H     -6.17100000     -1.44700000     16.72900000
O    -11.20100000      8.26400000      0.17700000
H    -11.49900000      7.47200000     -0.27000000
H    -11.16400000      8.92800000     -0.51200000
O      4.03100000      7.54100000     13.40900000
H      4.14200000      6.77300000     13.96900000
H      4.75900000      7.49300000     12.78900000
O     -9.54700000     -2.33500000    -13.87100000
H     -8.59400000     -2.38100000    -13.94700000
H     -9.76600000     -1.44400000    -14.14400000
O     -1.30300000    -16.74500000     -6.39000000
H     -0.88700000    -15.90200000     -6.20600000
H     -1.33000000    -17.18900000     -5.54300000
O     12.57600000     -0.78600000    -12.11600000
H     12.32900000     -0.11000000    -12.74800000
H     13.22400000     -1.31900000    -12.57600000
O     -3.47000000      9.08800000    -13.59100000
H     -4.08500000      9.78300000    -13.35400000
H     -4.02600000      8.36200000    -13.87300000
O     -4.98100000     10.65600000     -6.73500000
H     -5.78000000     10.99300000     -7.14100000
H     -5.24900000      9.83300000     -6.32800000
O      3.74700000     -7.00600000      4.65600000
H      3.04100000     -6.74000000      4.06700000
H      4.36400000     -6.27400000      4.63400000
O     -2.22000000     -5.29100000      0.51900000
H     -1.77000000     -6.06200000      0.17300000
H     -1.92400000     -5.22900000      1.42700000
O     -0.62700000      6.00000000     14.12800000
H      0.30500000      5.88000000     13.94200000
H     -0.93500000      5.12900000     14.37900000
O      6.38600000     -7.21900000      9.96300000
H      5.53400000     -7.37100000      9.55400000
H      6.71900000     -6.43000000      9.53500000
O      8.47400000     -9.15500000      2.15600000
H      9.14400000     -8.69900000      2.66600000
H      8.19400000     -8.51400000      1.50200000
O     -1.27800000     -7.56500000     -0.45100000
H     -1.49400000     -8.48400000     -0.29500000
H     -0.32400000     -7.55300000     -0.53100000
O     -2.78200000    -12.64600000    -10.49700000
H     -2.34300000    -12.21000000    -11.22800000
H     -3.49300000    -13.14000000    -10.90600000
O     -4.10100000     -9.50700000     12.12500000
H     -3.62500000    -10.25600000     11.76500000
H     -4.95100000     -9.53100000     11.68500000
O      5.30400000      1.43600000    -13.55200000
H      4.47700000      1.08600000    -13.88300000
H      5.21000000      2.38600000    -13.62900000
O      8.45500000     -9.38600000     -4.42300000
H      8.93700000     -9.87200000     -3.75400000
H      7.77900000     -9.99600000     -4.72100000
O     11.34100000     -5.06000000      9.07600000
H     10.55800000     -4.99100000      8.53000000
H     11.17400000     -4.46900000      9.81000000
O     -1.49800000    -13.02300000     11.75400000
H     -2.01800000    -13.19400000     12.53900000
H     -2.14300000    -12.80200000     11.08200000
O     -8.16300000    -14.12200000      8.12300000
H     -8.85800000    -13.55000000      7.79700000
H     -8.19300000    -14.88700000      7.54900000
O     -2.78900000     10.75500000     -0.45700000
H     -2.59800000     11.64700000     -0.74700000
H     -3.71200000     10.77800000     -0.20400000
O      6.36500000    -11.22500000      9.11400000
H      6.20000000    -11.81900000      8.38100000
H      6.04700000    -11.70000000      9.88200000
O     -5.49200000     16.81300000     -0.47100000
H     -5.88700000     16.30300000      0.23600000
H     -6.13900000     17.49100000     -0.66700000
O     15.92000000     -2.40200000      7.53200000
H     16.79300000     -2.73100000      7.74700000
H     15.34200000     -3.15300000      7.66300000
O      1.82600000    -14.80700000     -1.90200000
H      1.69600000    -14.39700000     -2.75800000
H      2.37000000    -14.18500000     -1.41900000
O      2.73400000     16.23100000     -8.40700000
H      2.47400000     16.09800000     -7.49600000
H      3.68700000     16.14600000     -8.39900000
O      7.10200000    -10.30900000      4.51100000
H      7.66100000     -9.84500000      3.88800000
H      7.17900000    -11.23000000      4.26200000
O      2.72400000    -10.79700000      7.83300000
H      3.30500000    -10.39300000      7.18800000
H      1.85400000    -10.74600000      7.43700000
O      1.21600000      2.27200000      8.52600000
H      0.98300000      3.09400000      8.95800000
H      2.05300000      2.02400000      8.91800000
O    -11.85800000     -8.97500000      6.89600000
H    -12.63900000     -8.42200000      6.86400000
H    -12.13800000     -9.75800000      7.37000000
O      3.16600000     -2.10100000    -11.97400000
H      3.68300000     -1.71000000    -12.67700000
H      3.53300000     -2.97900000    -11.86600000
O     10.76100000     -2.83000000      5.46600000
H     11.62100000     -3.22600000      5.60900000
H     10.95400000     -1.95400000      5.13100000
O    -17.62300000     -4.23100000     -2.97400000
H    -17.79700000     -5.09900000     -3.33800000
H    -16.73700000     -4.02200000     -3.26800000
O     17.31000000      2.79800000      0.38000000
H     17.58000000      2.57100000      1.26900000
H     17.11200000      1.95800000     -0.03300000
O     -2.27400000      6.76800000    -16.20700000
H     -1.36400000      6.90200000    -16.47000000
H     -2.67700000      7.63300000    -16.29200000
O     -4.64100000    -13.22700000      6.61300000
H     -4.02000000    -13.02000000      5.91500000
H     -4.98100000    -12.37700000      6.89300000
O     -2.03200000     13.47100000     -1.65500000
H     -1.83200000     13.23000000     -2.56000000
H     -1.64700000     14.34000000     -1.54700000
O      1.50100000     -1.98200000     -9.37300000
H      1.74400000     -1.46800000    -10.14300000
H      2.31300000     -2.41300000     -9.10700000
O      9.58700000     -4.61700000      7.13300000
H     10.08000000     -4.07000000      6.52100000
H      9.82300000     -5.51400000      6.89600000
O    -13.63700000     -0.90300000     -0.96300000
H    -13.00400000     -0.71900000     -1.65700000
H    -14.48800000     -0.71400000     -1.35900000
O      1.97500000    -15.24700000      1.76600000
H      1.94400000    -16.20100000      1.69900000
H      2.23300000    -15.07800000      2.67200000
O      2.82500000     12.76500000     -6.93300000
H      3.40200000     13.46700000     -6.63300000
H      3.39800000     12.00300000     -7.01800000
O     -3.25900000      7.64800000     -0.57000000
H     -4.15300000      7.78200000     -0.25400000
H     -3.35600000      7.51100000     -1.51200000
O      8.21800000      2.55000000    -12.98200000
H      8.32500000      2.63800000    -12.03500000
H      7.27100000      2.50500000    -13.11300000
O      1.22200000      7.11400000    -14.25000000
H      1.43800000      6.37200000    -13.68500000
H      1.76400000      7.83100000    -13.92000000
O      8.96700000     -7.14500000    -11.18700000
H      8.93500000     -7.59400000    -12.03100000
H      8.69000000     -6.25000000    -11.38100000
O      0.60100000    -12.98200000      3.23200000
H      0.15600000    -13.13900000      4.06500000
H      0.50800000    -13.80500000      2.75200000
O     -8.07300000      8.24300000     -3.42500000
H     -7.78500000      7.33900000     -3.30400000
H     -8.83800000      8.17700000     -3.99600000
O      2.84900000      9.83400000     -2.53800000
H      2.37600000     10.65300000     -2.68600000
H      3.36300000      9.70700000     -3.33500000
O    -10.93400000     10.41900000      7.46500000
H    -11.45000000      9.71700000      7.06800000
H    -10.17900000     10.51700000      6.88500000
O     11.15400000     -1.34000000     -0.70800000
H     11.39500000     -1.28300000     -1.63300000
H     10.65600000     -0.54000000     -0.54100000
O      0.99800000     -1.84100000     -4.93500000
H      0.51000000     -1.39500000     -4.24200000
H      0.36100000     -1.95500000     -5.64100000
O      1.35600000      8.91000000      8.16200000
H      2.00800000      9.18500000      7.51800000
H      1.41500000      7.95500000      8.17200000
O     -3.00900000     11.14800000     -8.99800000
H     -3.12400000     12.09300000     -9.09800000
H     -3.81600000     10.85300000     -8.57600000
O    -10.09000000      0.09500000     14.90300000
H    -10.13100000      0.96500000     14.50600000
H    -10.43700000     -0.49100000     14.23100000
O     -7.23300000     -6.98100000     11.24400000
H     -6.78200000     -6.62700000     12.01000000
H     -7.97200000     -7.47000000     11.60600000
O      4.79900000      7.14900000      8.04800000
H      4.32200000      7.70000000      8.66800000
H      5.39100000      7.75200000      7.59800000
O     13.58500000      6.44300000    -10.68400000
H     12.65200000      6.39500000    -10.89200000
H     13.75100000      7.37500000    -10.54000000
O      7.83700000     -2.09900000    -13.21900000
H      7.24000000     -1.58300000    -13.76000000
H      8.03900000     -1.53100000    -12.47600000
O      4.88900000     -5.81600000    -14.51700000
H      5.29000000     -6.60100000    -14.89300000
H      3.96400000     -5.88500000    -14.75200000
O     -5.27400000    -13.13100000     -9.15400000
H     -4.56600000    -12.48600000     -9.13300000
H     -5.97700000    -12.73000000     -8.64300000
O      7.75400000      2.35900000      3.28700000
H      7.51400000      1.51800000      2.89900000
H      8.70700000      2.39900000      3.20100000
O      9.46700000     10.04400000     -5.76200000
H     10.38500000      9.88600000     -5.54300000
H      9.12600000      9.18300000     -6.00300000
O    -10.53000000     -4.97800000    -11.83100000
H     -9.78300000     -4.90000000    -12.42400000
H    -10.97300000     -5.78000000    -12.10900000
O      6.31800000      9.01200000      3.84300000
H      6.50100000      8.51100000      4.63800000
H      6.60300000      8.44000000      3.12900000
O     -3.07000000      5.84400000    -10.00100000
H     -3.44300000      6.71300000    -10.14700000
H     -2.13000000      5.99800000     -9.91100000
O     -3.57100000    -12.13700000     10.07000000
H     -4.07900000    -12.91600000      9.84200000
H     -3.72500000    -11.53000000      9.34700000
O      9.89300000      5.70000000     10.61000000
H      9.06100000      5.88100000     10.17300000
H     10.54600000      5.75100000      9.91100000
O     -7.24900000     -5.91900000      4.93700000
H     -7.09400000     -6.37200000      4.10800000
H     -6.94900000     -6.53400000      5.60500000
O     -2.84000000     -7.15300000      6.02600000
H     -3.25500000     -6.33700000      5.74700000
H     -1.90200000     -6.96400000      6.00900000
O     -5.68800000      8.58100000     -4.82000000
H     -6.61200000      8.61300000     -4.57500000
H     -5.61200000      7.80000000     -5.36700000
O     -7.71500000     14.29300000      8.25100000
H     -6.80500000     14.09200000      8.47100000
H     -8.19800000     13.49800000      8.47900000
O      6.91400000     -3.96500000     14.06500000
H      7.34300000     -4.80600000     14.22000000
H      6.06600000     -4.04400000     14.50300000
O      0.80800000      3.55700000    -15.62800000
H     -0.06500000      3.90900000    -15.45100000
H      1.29600000      3.70900000    -14.81900000
O     -4.61900000     -2.60600000     -8.50700000
H     -3.85800000     -3.12300000     -8.24000000
H     -5.36500000     -3.05400000     -8.10800000
O      5.39000000     -7.69900000     15.47100000
H      5.84700000     -7.60200000     14.63600000
H      5.53400000     -6.86700000     15.92100000
O    -11.52800000      2.39200000      0.09600000
H    -11.68700000      2.37400000     -0.84800000
H    -12.40200000      2.42900000      0.48500000
O     -2.26600000     -0.81000000      3.97000000
H     -2.82700000     -1.58400000      3.92800000
H     -2.87500000     -0.07500000      4.04100000
O     14.10300000      7.66700000     -4.41800000
H     14.70800000      7.91800000     -3.71900000
H     13.26400000      8.04400000     -4.15500000
O    -13.97500000      4.75000000      2.16500000
H    -14.57500000      4.04500000      2.40900000
H    -14.53600000      5.52000000      2.07000000
O     -5.21800000     -1.52700000     11.34200000
H     -5.73600000     -1.94900000     10.65600000
H     -5.03300000     -2.22700000     11.96700000
O     -5.16500000     13.46800000      7.85900000
H     -4.89700000     13.38500000      6.94400000
H     -5.20200000     12.56700000      8.18000000
O     13.53200000      4.24400000     -0.49200000
H     13.70200000      3.33200000     -0.25800000
H     14.40000000      4.64600000     -0.53600000
O    -10.32600000      2.53900000     -8.80100000
H    -10.02900000      1.98300000     -9.52100000
H    -11.28100000      2.49400000     -8.84200000
O     14.94000000      5.13100000     -8.57600000
H     14.34600000      5.45500000     -9.25300000
H     15.64400000      5.78000000     -8.54500000
O      1.14300000      1.90400000    -10.96300000
H      1.18200000      1.02400000    -11.33700000
H      1.52500000      1.81100000    -10.09100000
O     -1.83300000     11.40500000     11.70800000
H     -1.60100000     12.26300000     11.35200000
H     -1.08600000     11.16500000     12.25700000
O     15.15800000      4.81500000     -3.50800000
H     14.46300000      4.37100000     -3.02200000
H     14.71500000      5.53500000     -3.95600000
O      9.39000000     -5.47700000     11.87600000
H      9.81000000     -6.29600000     11.61300000
H      9.13000000     -5.62400000     12.78600000
O    -10.76800000     -2.23400000      7.68700000
H    -10.22700000     -2.94200000      7.33800000
H    -11.64600000     -2.61100000      7.74800000
O      0.09800000     -1.80200000    -15.96400000
H      0.95500000     -1.45200000    -15.72200000
H     -0.27200000     -2.12200000    -15.14100000
O      4.05300000     -4.07500000     -8.92800000
H      4.42600000     -4.54300000     -8.18100000
H      4.63900000     -3.33100000     -9.06100000
O    -10.55900000      1.77400000     12.46000000
H    -11.47300000      1.76400000     12.17700000
H    -10.08700000      1.32100000     11.76100000
O     12.93300000     -8.96200000     -4.82900000
H     12.40500000     -8.32000000     -4.35400000
H     12.84900000     -8.70700000     -5.74800000
O      8.22700000     10.07700000     13.53700000
H      8.35000000      9.52500000     12.76500000
H      7.27800000     10.17800000     13.61000000
O     -1.30400000     -6.39900000     -3.43900000
H     -1.52200000     -6.78500000     -2.59100000
H     -1.59300000     -5.48900000     -3.37000000
O     11.47600000     -8.15500000     10.26600000
H     12.03000000     -8.67500000      9.68400000
H     11.63600000     -7.24900000     10.00300000
O      0.04700000     -5.83700000     -5.73500000
H     -0.22600000     -6.28900000     -4.93700000
H     -0.76500000     -5.70600000     -6.22500000
O      0.27200000     -6.77400000      5.44500000
H      0.95700000     -6.24800000      5.85800000
H     -0.08500000     -6.20700000      4.76100000
O     -6.45600000    -14.28300000      3.22600000
H     -5.84400000    -14.99100000      3.43000000
H     -6.14600000    -13.93100000      2.39300000
O     -2.95700000     -7.57300000     10.64900000
H     -3.46000000     -6.76100000     10.71100000
H     -3.47200000     -8.21300000     11.14100000
O      9.01200000     11.14400000     -2.56200000
H      9.10800000     11.70100000     -3.33500000
H      9.85200000     11.21700000     -2.10900000
O     -7.22400000    -10.01900000     -6.38300000
H     -6.46500000     -9.51400000     -6.09100000
H     -7.84500000     -9.96000000     -5.65700000
O     -1.30000000     -3.27500000     12.80600000
H     -1.91800000     -3.41300000     12.08800000
H     -1.43800000     -4.02200000     13.38800000
O     -6.83600000      0.07800000     13.49000000
H     -6.59700000     -0.10200000     14.39900000
H     -6.02300000     -0.04100000     13.00000000
O      3.06300000     -3.22900000      5.78900000
H      3.43000000     -2.46700000      6.23700000
H      2.62100000     -3.72300000      6.47900000
O      8.18300000     -7.41000000     -6.26700000
H      8.25900000     -8.20300000     -5.73700000
H      7.63500000     -7.66800000     -7.00800000
O     -6.01900000    -13.35800000     -6.09500000
H     -5.62200000    -12.78300000     -5.44100000
H     -6.74400000    -12.84700000     -6.45500000
O     -8.01700000     -8.84300000      4.31100000
H     -7.45400000     -9.48600000      4.74300000
H     -7.51400000     -8.56000000      3.54700000
O     -1.66000000    -10.12300000      0.23400000
H     -1.24900000    -10.55900000     -0.51300000
H     -2.32500000    -10.74200000      0.53600000
O     13.74300000     -3.76200000    -10.65700000
H     14.17400000     -3.31900000    -11.38700000
H     12.86100000     -3.95000000    -10.97800000
O      3.46100000      2.43400000     13.13300000
H      2.90500000      1.80300000     13.59100000
H      3.82200000      1.94300000     12.39400000
O     -8.95500000    -12.17100000      5.84700000
H     -8.15800000    -12.09500000      5.32300000
H     -9.60900000    -12.51600000      5.24000000
O      3.60900000      3.77100000      0.96800000
H      3.54500000      3.36600000      1.83300000
H      4.47200000      3.51000000      0.64500000
O      0.64400000      1.44800000      5.67200000
H      0.05100000      1.02100000      6.29100000
H      1.35500000      1.78700000      6.21600000
O     -9.63200000      0.23800000    -14.58000000
H    -10.05400000      1.03900000    -14.27000000
H     -9.18600000      0.49800000    -15.38600000
O     -9.92500000    -10.76200000     -9.57300000
H     -9.83600000     -9.83300000     -9.78700000
H    -10.16200000    -11.17700000    -10.40300000
O    -12.26700000     -4.81600000     -9.45200000
H    -12.13800000     -5.23500000     -8.60100000
H    -12.01600000     -5.48500000    -10.08900000
O    -16.05700000      8.67900000      0.91700000
H    -15.50500000      9.45800000      0.98600000
H    -15.76000000      8.11200000      1.62900000
O    -13.16000000     -3.99800000      2.44300000
H    -13.20600000     -3.33200000      3.12900000
H    -12.32200000     -4.43600000      2.59100000
O    -12.91300000    -12.07400000      3.78300000
H    -12.31600000    -11.39200000      4.09100000
H    -13.65200000    -12.03800000      4.39100000
O     -5.96600000     -7.12400000      2.82000000
H     -5.86800000     -6.79600000      1.92600000
H     -5.10500000     -6.99400000      3.21800000
O    -16.29800000     -1.07300000      2.31100000
H    -16.58800000     -1.27000000      3.20100000
H    -15.34300000     -1.04800000      2.37000000
O     -9.43300000     -1.75300000     -4.64300000
H    -10.12300000     -1.29300000     -5.12100000
H     -9.89000000     -2.19000000     -3.92400000
O      2.72300000      4.34300000     -8.30900000
H      1.91200000      4.03700000     -7.90200000
H      3.20000000      4.77200000     -7.59800000
O     -9.74300000      5.89100000      0.40500000
H    -10.49600000      5.32400000      0.23900000
H    -10.02700000      6.75800000      0.11600000
O    -12.48600000      5.69400000     -0.28000000
H    -13.37300000      5.74400000     -0.63800000
H    -12.51900000      4.96500000      0.34000000
O     11.65600000      4.14600000     12.49000000
H     10.97400000      4.45700000     11.89400000
H     12.47700000      4.38400000     12.05900000
O     10.89800000      1.74000000      0.77000000
H     10.66700000      0.95900000      1.27300000
H     11.81400000      1.60500000      0.52700000
O      2.89200000     -2.66600000    -15.12600000
H      3.72900000     -3.00300000    -14.80900000
H      2.70100000     -3.19100000    -15.90300000
O     15.77400000     -1.38400000      4.00600000
H     15.78000000     -1.54000000      3.06200000
H     16.63400000     -1.68000000      4.30300000
O     -5.10000000      3.17300000     -0.32200000
H     -5.69800000      2.43300000     -0.21700000
H     -5.64600000      3.94600000     -0.17800000
O      5.32700000    -12.63800000     11.11100000
H      4.38600000    -12.76600000     11.23200000
H      5.53700000    -11.87900000     11.65500000
O     -7.40500000     -2.72300000     14.46700000
H     -7.74900000     -2.10500000     13.82200000
H     -7.84400000     -2.48700000     15.28400000
O      1.80900000      5.17000000     13.22100000
H      1.98600000      4.22900000     13.23000000
H      2.36000000      5.51000000     12.51600000
O    -11.82400000      8.67700000     -9.16700000
H    -11.31600000      9.42400000     -9.48300000
H    -12.42700000      9.05100000     -8.52400000
O      6.65900000      9.39400000      6.99500000
H      7.58600000      9.18300000      7.11200000
H      6.48800000     10.08300000      7.63700000
O     -3.89400000     -6.64000000    -13.37600000
H     -3.52800000     -6.07500000    -12.69600000
H     -3.29000000     -6.55100000    -14.11300000
O     -9.42400000     -4.44500000      6.72100000
H     -9.02500000     -5.12200000      6.17500000
H    -10.09600000     -4.90700000      7.22200000
O      1.50800000      6.17800000      7.93600000
H      2.39200000      5.98900000      7.62200000
H      1.29900000      5.44800000      8.51900000
O    -10.03400000      0.47500000    -10.48900000
H     -9.11400000      0.25200000    -10.63000000
H    -10.44900000     -0.35400000    -10.25200000
O      2.04100000     -5.76800000      2.61400000
H      2.47600000     -6.35200000      1.99300000
H      2.60400000     -4.99400000      2.64900000
O      3.69500000      9.03200000      0.03800000
H      3.32900000      9.34000000     -0.79200000
H      2.96400000      8.59500000      0.47400000
O      4.57800000     -8.83000000     -1.44000000
H      4.75300000     -7.90900000     -1.63400000
H      5.36000000     -9.12800000     -0.97500000
O      6.83800000     -0.85900000     10.55300000
H      6.22600000     -1.56600000     10.34700000
H      7.52400000     -0.93600000      9.89000000
O     12.16700000     -4.29300000     -7.06700000
H     12.34700000     -4.92400000     -6.37100000
H     12.15300000     -4.81600000     -7.86900000
O    -11.49600000      5.12300000      3.76300000
H    -12.18900000      4.85600000      3.15900000
H    -10.84700000      4.42200000      3.70900000
O      5.33400000      7.17200000     -9.15000000
H      5.73000000      7.80600000     -8.55200000
H      4.85200000      7.70700000     -9.78100000
O     -1.62800000     -6.08300000    -15.10400000
H     -0.86300000     -5.82000000    -14.59300000
H     -1.26700000     -6.38500000    -15.93800000
O     -9.60600000      5.05700000      7.18200000
H     -9.31500000      5.07100000      8.09300000
H     -9.21700000      5.84100000      6.79400000
O     -4.88800000     -6.03200000     -0.19700000
H     -5.11800000     -5.15000000     -0.48800000
H     -3.94100000     -6.00100000     -0.06300000
O      2.99900000    -11.76300000      2.34200000
H      2.15700000    -12.06300000      2.68500000
H      3.23300000    -12.41300000      1.67900000
O      6.41800000     -9.91500000     -0.02900000
H      7.24300000     -9.49200000      0.20800000
H      6.39800000    -10.71300000      0.49900000
O     15.32200000     -1.56500000      0.65700000
H     15.40600000     -2.10700000     -0.12700000
H     14.58400000     -1.94600000      1.13400000
O      2.56100000     -0.94200000     11.39100000
H      3.05100000     -1.25800000     12.15000000
H      2.39600000     -1.72700000     10.86900000
O     -0.79300000     -2.90700000    -13.27600000
H     -1.73700000     -3.06600000    -13.24200000
H     -0.40000000     -3.76300000    -13.10500000
O      5.88800000     -5.02700000     -3.32500000
H      5.76800000     -4.12500000     -3.61900000
H      5.24500000     -5.13800000     -2.62400000
O     -9.15200000    -13.93700000     -7.77400000
H     -9.96300000    -13.43300000     -7.71400000
H     -8.48800000    -13.29300000     -8.02000000
O    -13.58000000      2.47700000      8.70400000
H    -13.30800000      1.69500000      9.18400000
H    -14.33200000      2.19000000      8.18600000
O     -6.86200000    -11.38600000     -0.36500000
H     -6.40200000    -10.55000000     -0.28900000
H     -7.59000000    -11.31500000      0.25300000
O    -15.57300000      1.30600000      6.56900000
H    -16.00000000      0.91800000      5.80500000
H    -15.06900000      0.58800000      6.95100000
O     -1.18900000      5.73400000     -1.64300000
H     -0.29700000      5.70600000     -1.29600000
H     -1.66400000      6.30100000     -1.03500000
O     -9.45300000     13.93200000      5.14300000
H     -9.10100000     14.82100000      5.19000000
H    -10.16300000     13.92200000      5.78500000
O    -13.52600000      1.98300000     -9.84600000
H    -14.43300000      2.21100000     -9.64100000
H    -13.39900000      1.12400000     -9.44500000
O     -4.58800000    -10.58000000      2.46200000
H     -4.53800000    -11.31800000      1.85400000
H     -3.67500000    -10.34700000      2.63000000
O     11.13100000     -1.36400000      9.01100000
H     12.06500000     -1.29600000      8.81400000
H     11.09200000     -1.89300000      9.80800000
O     -8.25000000      9.95000000      6.58700000
H     -7.38100000      9.74900000      6.93500000
H     -8.39100000      9.29600000      5.90300000
O     10.84900000      2.94900000      7.87100000
H     11.64100000      2.58500000      7.47600000
H     10.54800000      2.26900000      8.47300000
O     13.99000000      5.71900000      2.43900000
H     13.21400000      5.34400000      2.02300000
H     14.71900000      5.42800000      1.89000000
O     -6.01100000     -3.43000000      9.49600000
H     -6.85700000     -3.55400000      9.92500000
H     -6.22900000     -3.26400000      8.57900000
O      1.83500000    -15.13600000    -10.37200000
H      2.05300000    -14.40400000     -9.79400000
H      1.05300000    -14.84600000    -10.84200000
O     10.14600000     -4.43500000     -3.29800000
H      9.50500000     -3.80200000     -3.62100000
H      9.62500000     -5.19600000     -3.04400000
O     10.59600000      7.94900000     12.20600000
H     10.51300000      8.58800000     11.49800000
H     10.16600000      7.16200000     11.87000000
O     11.30900000      9.00800000    -10.43000000
H     11.65200000      8.99300000    -11.32400000
H     11.94800000      9.52300000     -9.93700000
O      5.35400000    -15.92200000      2.17400000
H      6.00900000    -16.55200000      2.47600000
H      5.86400000    -15.16200000      1.89300000
O    -14.08100000     11.41300000     -3.47400000
H    -13.19600000     11.68200000     -3.22900000
H    -14.04600000     11.31100000     -4.42500000
O     -4.26700000      4.37900000     10.15000000
H     -4.11500000      3.69000000      9.50400000
H     -3.88200000      5.16400000      9.76000000
O    -10.04300000     -6.11800000      0.29800000
H     -9.36500000     -5.57300000     -0.10100000
H    -10.43100000     -6.59400000     -0.43600000
O      4.86100000     15.13600000     -4.76100000
H      5.53700000     15.50300000     -4.19100000
H      4.72700000     14.24700000     -4.43100000
O     -8.41200000     -4.55700000     -1.35200000
H     -7.98700000     -4.21100000     -0.56800000
H     -7.71300000     -4.60000000     -2.00400000
O      8.53900000      5.09100000      4.67300000
H      8.33300000      4.81000000      3.78100000
H      8.04400000      4.49300000      5.23300000
O     -8.63700000      4.86400000     -8.60600000
H     -9.39800000      4.30400000     -8.75800000
H     -7.90800000      4.39100000     -9.00600000
O      0.08400000     -5.78200000    -12.88200000
H     -0.30400000     -6.64800000    -12.76200000
H      0.76700000     -5.73100000    -12.21300000
O    -10.74700000     13.64900000     -4.45600000
H    -11.35800000     14.26700000     -4.85700000
H    -11.17900000     13.37700000     -3.64600000
O     -7.27300000      5.13300000     -0.38500000
H     -8.14100000      5.49800000     -0.21200000
H     -7.39400000      4.58800000     -1.16200000
O     10.29300000     -3.29600000      0.86600000
H      9.35800000     -3.17100000      0.70300000
H     10.72300000     -2.89900000      0.10800000
O     11.96900000      1.53400000     13.44500000
H     12.89100000      1.48100000     13.69700000
H     11.84400000      2.44600000     13.18300000
O      1.94900000     12.21000000      3.14300000
H      1.51000000     11.36300000      3.06800000
H      2.75800000     12.10500000      2.64200000
O      6.04300000     -2.63000000      2.72100000
H      6.91200000     -2.47200000      3.09200000
H      5.68600000     -3.34600000      3.24600000
O     -9.85900000      8.44600000     10.77700000
H    -10.54900000      8.66300000     11.40500000
H    -10.32600000      8.26400000      9.96200000
O    -10.04700000     -4.94000000     13.25200000
H    -10.05100000     -5.31200000     14.13400000
H    -10.17800000     -4.00200000     13.38700000
O    -14.28000000     -1.27700000    -10.74400000
H    -13.35900000     -1.53600000    -10.75300000
H    -14.54000000     -1.28900000    -11.66600000
O      2.37800000     13.85300000      5.39700000
H      2.63500000     13.22800000      6.07400000
H      2.09000000     13.30800000      4.66500000
O     -4.54400000     -5.51500000     10.34900000
H     -4.98700000     -4.93000000      9.73400000
H     -4.97200000     -5.34800000     11.18900000
O     14.86600000     -8.13900000     -2.56800000
H     14.32500000     -7.82600000     -1.84300000
H     14.25100000     -8.25600000     -3.29300000
O      4.29200000      3.37800000     -5.91900000
H      4.72400000      2.62800000     -6.32800000
H      4.82300000      4.13100000     -6.18000000
O      7.94100000     -1.02600000    -10.66100000
H      7.44300000     -0.23700000    -10.44800000
H      8.85600000     -0.74700000    -10.63700000
O     11.89400000      8.89100000      4.97300000
H     11.80700000      9.42800000      5.76100000
H     11.34000000      8.12900000      5.13900000
O      9.41700000     13.48400000      3.97100000
H      9.19800000     14.35000000      3.62800000
H      9.71300000     12.99100000      3.20600000
O      2.02000000     15.44400000     -1.62800000
H      1.31900000     15.75500000     -1.05500000
H      2.65900000     15.05200000     -1.03300000
O      9.23100000      9.47100000     -0.08200000
H      9.23600000      8.79800000      0.59800000
H      8.77900000     10.21400000      0.32000000
O      7.85200000      8.82400000     10.75100000
H      8.05500000      8.17400000     10.07800000
H      8.66900000      9.30900000     10.87000000
O      8.34800000      6.34300000    -11.19000000
H      7.58300000      6.09700000    -10.66900000
H      8.29800000      7.29600000    -11.25300000
O     -6.44100000      6.16300000      8.52300000
H     -6.88300000      6.71600000      7.87900000
H     -5.59600000      6.59100000      8.66600000
O     -3.30200000      5.90400000      4.69000000
H     -2.56100000      5.80200000      4.09200000
H     -3.95600000      5.28300000      4.37000000
O     -1.45500000     13.06500000     -4.48300000
H     -1.02900000     13.00500000     -5.33800000
H     -2.32700000     12.69500000     -4.62300000
O     -0.29900000    -10.40300000    -10.41000000
H      0.42100000     -9.81000000    -10.19500000
H     -0.60300000    -10.72700000     -9.56200000
O      6.45400000     10.59700000     -2.08100000
H      6.22400000      9.67700000     -2.21400000
H      7.39100000     10.64000000     -2.27400000
O     -8.47800000      0.59300000     11.25500000
H     -7.96600000      0.17200000     11.94500000
H     -7.83700000      0.81100000     10.57900000
O      3.00000000     12.30100000      9.99400000
H      3.60100000     12.04500000     10.69400000
H      2.40900000     12.93200000     10.40500000
O     -5.32200000      4.33700000     -8.54400000
H     -4.88900000      5.07200000     -8.97900000
H     -5.69200000      3.81900000     -9.25900000
O     -3.64800000     -1.67700000     -2.88600000
H     -3.41200000     -0.75000000     -2.93000000
H     -4.20400000     -1.81900000     -3.65200000
O      3.70400000      0.73000000     16.49800000
H      3.06100000      0.67400000     15.79100000
H      3.65300000     -0.12000000     16.93500000
O    -14.92800000      9.84100000      4.50300000
H    -14.30600000      9.22900000      4.89600000
H    -15.36100000     10.25600000      5.24900000
O     -3.35300000     -9.89300000      5.80700000
H     -3.48000000    -10.05300000      4.87200000
H     -2.80000000     -9.11200000      5.84300000
O    -16.55300000     -2.67600000     -6.53700000
H    -16.37400000     -3.60400000     -6.68800000
H    -17.33400000     -2.66900000     -5.98400000
O     -6.59800000     -3.59600000      0.20800000
H     -6.63400000     -3.54500000      1.16300000
H     -6.34200000     -2.71700000     -0.07000000
O     -2.01000000      0.63100000     -6.58100000
H     -2.59900000      1.37700000     -6.46900000
H     -1.45400000      0.64600000     -5.80200000
O      8.49200000     -1.85600000     12.38000000
H      7.85800000     -1.36200000     11.85900000
H      7.98400000     -2.57300000     12.75900000
O     -7.18800000      2.91700000    -10.11500000
H     -6.99200000      1.99000000     -9.97800000
H     -7.85500000      2.92100000    -10.80100000
O     10.14800000      8.60500000      7.69900000
H     10.15100000      7.80900000      7.16800000
H     11.07000000      8.85500000      7.76100000
O    -16.56200000     -6.80400000      0.06400000
H    -16.57300000     -6.05500000     -0.53300000
H    -17.30300000     -6.65300000      0.65100000
O      9.94900000    -14.95300000      1.42300000
H     10.49300000    -14.18100000      1.58200000
H     10.24300000    -15.28200000      0.57300000
O     -5.80600000     14.02200000     -9.56800000
H     -5.25600000     14.80500000     -9.54100000
H     -5.46500000     13.51600000    -10.30500000
O     -8.58900000    -10.11100000     -3.48800000
H     -7.82800000    -10.66500000     -3.31500000
H     -8.63100000     -9.52100000     -2.73600000
O     -2.08500000    -13.90200000     -8.26800000
H     -2.58700000    -14.67300000     -8.53200000
H     -2.14600000    -13.30800000     -9.01500000
O      6.04500000      7.83100000     -3.45800000
H      5.74300000      6.94200000     -3.64800000
H      5.55100000      8.38500000     -4.06200000
O      2.30000000     -7.03800000     -6.96200000
H      1.54900000     -6.45100000     -6.86900000
H      1.92300000     -7.91700000     -6.92200000
O      1.30100000     11.69600000     -4.04000000
H      0.97000000     12.58500000     -4.16800000
H      0.53000000     11.13800000     -4.13700000
O      6.59300000     -7.16800000     -9.34600000
H      7.20600000     -7.53600000     -9.98200000
H      5.89600000     -7.82100000     -9.27900000
O      2.71100000     -3.34100000     -3.36700000
H      3.14700000     -3.84500000     -4.05400000
H      1.89400000     -3.04600000     -3.76900000
O     10.11300000    -14.74800000     -4.11800000
H     10.75400000    -15.24600000     -4.62500000
H     10.11100000    -13.88000000     -4.52200000
O     -2.50100000     -6.26700000    -10.55500000
H     -1.83900000     -5.59600000    -10.39000000
H     -2.07100000     -6.88800000    -11.14400000
O      4.89800000      0.66300000     -6.38100000
H      5.62300000      0.61600000     -5.75800000
H      4.42100000     -0.15700000     -6.25600000
O    -13.91600000     -6.04100000     -1.68600000
H    -13.57600000     -5.26300000     -2.12800000
H    -13.81000000     -5.85300000     -0.75300000
O     13.24800000      7.90700000     -0.04700000
H     13.80900000      7.68500000     -0.79100000
H     12.67400000      8.59700000     -0.37800000
O     -4.25200000      8.42300000     -9.88200000
H     -4.95900000      8.37800000     -9.23800000
H     -3.65000000      9.07900000     -9.53100000
O     -6.35700000      3.31400000    -15.30500000
H     -6.05700000      3.08900000    -14.42400000
H     -5.69000000      3.91500000    -15.63800000
O    -10.80000000     -5.81600000      8.88300000
H    -10.35100000     -6.65800000      8.81700000
H    -10.22000000     -5.27700000      9.42200000
O     -4.46000000     -2.30200000    -16.27700000
H     -4.32300000     -1.53600000    -15.72000000
H     -3.62400000     -2.76700000    -16.25400000
O    -11.87200000     -6.69400000     12.16700000
H    -12.29800000     -6.54000000     13.01000000
H    -11.10100000     -6.12600000     12.18100000
O    -15.08300000      2.11500000     -2.16400000
H    -15.55600000      2.02500000     -1.33700000
H    -15.76700000      2.26000000     -2.81800000
O    -12.15300000      6.26200000    -10.01500000
H    -12.02600000      7.14000000     -9.65500000
H    -11.32400000      6.05800000    -10.44800000
O    -16.03900000      2.66300000      0.56600000
H    -15.30500000      2.23700000      1.00800000
H    -16.81500000      2.33600000      1.02200000
O      9.26700000      7.53700000      2.18200000
H      9.55500000      6.63000000      2.08000000
H      8.33000000      7.47100000      2.36900000
O     -1.49900000     15.01800000     10.48000000
H     -0.92700000     14.39400000     10.03300000
H     -0.91100000     15.52400000     11.04000000
O     -4.79500000     -5.41800000     -8.78300000
H     -5.01600000     -4.83600000     -9.51100000
H     -3.92400000     -5.75000000     -8.99800000
O      0.92700000     14.54700000     -3.91900000
H      0.03200000     14.87500000     -3.83400000
H      1.35400000     14.80200000     -3.10100000
O     10.83700000      3.31800000    -12.53500000
H      9.98000000      3.07700000    -12.88600000
H     10.64000000      3.84100000    -11.75800000
O      1.01300000    -14.28600000      6.56500000
H      1.03300000    -13.52100000      7.14000000
H      0.14100000    -14.26500000      6.17000000
O     -6.77200000     -6.86100000     -5.72000000
H     -5.95000000     -6.37000000     -5.70300000
H     -7.17200000     -6.62900000     -6.55900000
O      1.00400000      1.16700000    -17.27500000
H      1.87300000      0.80700000    -17.10100000
H      0.93700000      1.92500000    -16.69400000
O      5.01200000    -10.92600000    -13.55800000
H      5.52000000    -11.73100000    -13.66200000
H      4.14700000    -11.22400000    -13.27700000
O     -5.98400000     -8.70900000     -0.09300000
H     -5.44400000     -8.95300000      0.65900000
H     -5.69000000     -7.82800000     -0.32300000
O     11.25000000     -1.44500000     -7.32200000
H     11.55900000     -2.35000000     -7.28000000
H     11.20700000     -1.25000000     -8.25800000
O      9.73100000      1.15700000      9.83400000
H     10.48900000      0.96000000     10.38400000
H      9.73900000      0.47600000      9.16200000
O     -7.37300000     -7.08600000    -10.56700000
H     -6.47200000     -7.39900000    -10.48600000
H     -7.29700000     -6.13200000    -10.55300000
O      5.69000000      2.49500000     16.12200000
H      5.28000000      3.35300000     16.01700000
H      4.96000000      1.90100000     16.29800000
O      7.44200000      5.62000000     14.74500000
H      7.49600000      5.49100000     13.79800000
H      8.04600000      6.34100000     14.92300000
O    -12.60900000     -3.13700000     -4.24300000
H    -11.76300000     -3.23700000     -3.80600000
H    -12.53600000     -2.31100000     -4.72100000
O     -0.97900000      3.21400000     12.19200000
H     -1.83500000      3.63500000     12.27300000
H     -1.17800000      2.31700000     11.92500000
O     -5.20000000    -10.23200000      8.10900000
H     -5.72000000     -9.43900000      8.24000000
H     -4.43900000     -9.93900000      7.60700000
O     -2.67100000     -1.87400000      9.41600000
H     -3.15400000     -2.23200000      8.67100000
H     -3.35000000     -1.57000000     10.01800000
O      2.93700000     -0.73300000      3.33600000
H      3.00600000     -1.68000000      3.21400000
H      2.06300000     -0.60100000      3.70200000
O    -12.96300000      0.17600000      9.92400000
H    -13.22700000     -0.10100000     10.80200000
H    -12.07700000     -0.17200000      9.82000000
O      5.92000000     -2.03000000     -9.12800000
H      6.69900000     -1.78900000     -9.63000000
H      6.21000000     -2.01500000     -8.21600000
O     -1.18000000      7.26200000    -12.49800000
H     -1.94200000      7.73100000    -12.83600000
H     -0.64600000      7.08300000    -13.27300000
O      6.30500000      1.11500000    -10.31500000
H      5.89100000      1.20900000    -11.17300000
H      5.59600000      1.26300000     -9.68900000
O     14.16000000      0.35000000      5.35100000
H     14.70300000     -0.40700000      5.13300000
H     14.71500000      1.10600000      5.16100000
O     -3.65500000     11.15800000      9.21100000
H     -3.41300000     10.81500000     10.07200000
H     -2.94600000     10.87700000      8.63400000
O     14.47600000     -4.52100000      3.62200000
H     15.02600000     -5.30400000      3.64700000
H     14.61000000     -4.10700000      4.47400000
O     -0.81100000      0.99800000     15.83500000
H     -1.63200000      0.84300000     16.30200000
H     -0.76200000      0.28700000     15.19700000
O      4.57400000     10.56300000     -7.51000000
H      5.47900000     10.28100000     -7.37600000
H      4.23100000      9.96100000     -8.17000000
O     -3.69400000      5.14100000    -12.69700000
H     -3.29000000      5.31800000    -11.84800000
H     -3.94100000      6.00400000    -13.02900000
O     -3.26800000    -14.88700000      2.57900000
H     -3.19400000    -15.13000000      1.65600000
H     -3.84600000    -15.55100000      2.95600000
O      8.83100000     11.79700000      9.35700000
H      9.12800000     12.11600000      8.50500000
H      7.92400000     11.52700000      9.20900000
O    -11.41100000      0.19300000     -5.97600000
H    -11.87100000      0.95400000     -6.33100000
H    -10.49200000      0.34500000     -6.19600000
O     10.93300000     -6.95800000     -8.78800000
H     10.35500000     -6.92000000     -9.55000000
H     11.53500000     -6.22300000     -8.90600000
O     -2.84900000      6.61900000     -5.83200000
H     -2.60500000      7.54300000     -5.88600000
H     -2.81700000      6.30900000     -6.73700000
O     -5.34700000     13.22800000      4.96100000
H     -6.17700000     13.36800000      5.41700000
H     -5.33700000     13.89300000      4.27200000
O      4.79400000     14.51500000      8.08400000
H      4.49800000     14.15700000      8.92100000
H      4.52300000     13.86500000      7.43600000
O     10.73100000     -1.09400000     -4.77800000
H     10.72600000     -1.07600000     -5.73500000
H     11.11900000     -0.25700000     -4.52500000
O      0.94600000      4.46100000      9.98700000
H      1.74000000      4.69800000     10.46700000
H      0.32700000      4.19400000     10.66600000
O     12.82500000     10.88400000     -5.27400000
H     13.53800000     10.54300000     -5.81400000
H     12.52000000     10.12700000     -4.77500000
O     -6.44200000      8.55500000     -8.46700000
H     -6.36700000      7.98900000     -7.69800000
H     -7.26400000      8.29000000     -8.88000000
O      7.31700000     -4.49500000    -10.46700000
H      6.59100000     -3.89200000    -10.30600000
H      7.10900000     -5.26700000     -9.94100000
O      4.58600000      1.05600000      5.09500000
H      5.23700000      1.55500000      4.60100000
H      4.74800000      0.14400000      4.85100000
O      2.03700000     -5.44000000    -15.26000000
H      1.59800000     -5.76300000    -16.04700000
H      1.40000000     -5.57300000    -14.55900000
O     -4.99700000      6.11700000     14.97700000
H     -5.05200000      6.79400000     14.30200000
H     -5.56500000      6.43300000     15.68000000
O      3.08900000    -12.05400000     -9.19100000
H      2.79400000    -11.20900000     -9.53100000
H      3.66400000    -12.39800000     -9.87400000
O      5.86200000    -10.67900000     13.09500000
H      6.19900000     -9.80800000     12.88600000
H      6.44100000    -11.00000000     13.78700000
O     -4.19300000      3.52300000      2.47000000
H     -4.36700000      3.11200000      1.62300000
H     -3.39300000      4.03000000      2.33000000
O     -1.94100000      9.81900000      7.50400000
H     -2.42800000      9.56000000      6.72200000
H     -1.77800000      8.99800000      7.96800000
O    -14.93500000     -3.41900000     -2.87400000
H    -14.93000000     -2.54000000     -2.49500000
H    -14.22000000     -3.41000000     -3.51000000
O      4.77700000     -9.09900000     -7.42500000
H      5.17300000     -9.95500000     -7.26000000
H      4.54100000     -8.77300000     -6.55700000
O    -12.52700000     -9.10700000      0.65200000
H    -12.19200000    -10.00100000      0.71100000
H    -13.45200000     -9.18100000      0.88400000
O      4.21500000      8.97100000     10.47100000
H      3.46200000      9.43100000     10.84000000
H      4.84500000      8.92600000     11.19100000
O      5.09400000     -4.53600000      4.67000000
H      4.18800000     -4.22800000      4.67900000
H      5.40400000     -4.39100000      5.56400000
O    -11.25300000     -0.01400000      4.49900000
H    -10.44100000      0.35900000      4.15600000
H    -11.49100000      0.55800000      5.22800000
O     -3.42300000    -12.56100000      4.10300000
H     -3.35500000    -13.19300000      3.38700000
H     -2.75700000    -11.90300000      3.90500000
O     -5.48800000     10.28000000      0.02900000
H     -6.25800000     10.78200000      0.29400000
H     -5.84100000      9.55000000     -0.48000000
O     -0.51900000      5.46800000     -8.87600000
H     -0.30800000      4.66600000     -8.39800000
H      0.01500000      6.14400000     -8.45800000
O    -13.75200000     -6.13300000      0.99800000
H    -14.66200000     -6.42900000      0.99900000
H    -13.79200000     -5.23400000      1.32600000
O      8.95300000      7.19000000     -5.69400000
H      8.95900000      7.52700000     -4.79800000
H      8.83600000      6.24500000     -5.59300000
O      8.12400000     -1.21600000     16.18900000
H      8.05700000     -0.54700000     16.87000000
H      7.46400000     -0.96600000     15.54200000
O     -9.92700000     10.04900000    -10.66400000
H     -9.12400000     10.56200000    -10.75300000
H    -10.51500000     10.40700000    -11.32900000
O      1.90800000     -5.40700000      7.59300000
H      2.71600000     -5.67100000      7.15200000
H      1.84400000     -5.99500000      8.34600000
O      8.55400000     -2.08000000     -3.57800000
H      8.34200000     -1.56600000     -2.80000000
H      9.38600000     -1.72000000     -3.88500000
O      7.27700000     -9.45700000      6.86200000
H      7.18100000     -9.81500000      5.97900000
H      6.85100000    -10.10000000      7.42900000
O     -5.04200000    -14.39300000      9.13600000
H     -5.90700000    -14.37600000      9.54600000
H     -5.17000000    -13.96600000      8.28900000
O      2.95900000     17.80700000     -2.53500000
H      2.40300000     18.01200000     -3.28600000
H      2.56500000     17.02400000     -2.15100000
O    -11.93200000     -2.02200000     -7.20300000
H    -11.67800000     -1.15400000     -6.88800000
H    -12.74900000     -1.87500000     -7.67900000
O     -8.94800000      3.06200000    -12.24600000
H     -9.89700000      2.98900000    -12.35000000
H     -8.76500000      3.99300000    -12.36900000
O     13.16200000      1.42700000      7.57900000
H     13.48900000      0.67200000      8.06800000
H     13.13800000      1.13200000      6.66900000
O    -15.50700000     -6.38200000      6.85800000
H    -15.91200000     -7.24000000      6.73800000
H    -14.59400000     -6.51000000      6.60200000
O      3.40000000     -4.76600000     -5.75300000
H      4.14000000     -5.08500000     -6.26900000
H      2.74400000     -5.46000000     -5.81900000
O     -7.67900000     13.20200000     -1.56000000
H     -8.09000000     12.33800000     -1.51100000
H     -6.82900000     13.03900000     -1.97000000
O     -4.81700000     13.12400000     -2.10100000
H     -4.00800000     13.31800000     -1.62700000
H     -4.55500000     13.09800000     -3.02100000
O     13.72000000     -1.84000000     11.49100000
H     12.96400000     -1.44100000     11.92100000
H     14.46700000     -1.58100000     12.03100000
O      0.07200000     11.15100000      9.13500000
H      0.83600000     10.57700000      9.07400000
H     -0.49900000     10.86600000      8.42200000
O    -11.54400000    -13.14800000     -4.67600000
H    -11.10100000    -12.83700000     -5.46600000
H    -10.85400000    -13.57300000     -4.16700000
O     13.20200000      4.33500000      6.37200000
H     13.81500000      5.01700000      6.09700000
H     13.73500000      3.72200000      6.87600000
O    -10.51000000      7.67600000      4.06100000
H     -9.65900000      7.24800000      4.15800000
H    -11.07800000      7.00000000      3.69200000
O     -1.50600000      6.84800000     11.70600000
H     -0.96300000      6.80700000     12.49300000
H     -2.24100000      6.26500000     11.89300000
O      8.43400000    -15.72400000     -2.13400000
H      9.07400000    -15.57500000     -2.83100000
H      8.94700000    -16.09100000     -1.41400000
O     -9.53900000      3.55200000     14.84900000
H     -9.23800000      3.00100000     14.12600000
H     -8.87400000      3.44000000     15.52800000
O     -5.96800000      3.51100000      4.71800000
H     -5.54000000      3.20600000      3.91800000
H     -6.68300000      4.06700000      4.41000000
O     -4.29600000     11.19900000      3.26300000
H     -5.17100000     11.48500000      3.52600000
H     -3.70900000     11.60500000      3.90100000
O    -14.26200000    -11.59100000     -0.40500000
H    -14.05800000    -11.50000000     -1.33600000
H    -13.40800000    -11.67000000      0.02100000
O      3.44400000    -17.92500000      3.17300000
H      3.59100000    -17.94600000      4.11900000
H      3.96000000    -17.17900000      2.86700000
O      7.17900000     -6.75200000      6.70200000
H      7.43900000     -7.65700000      6.87400000
H      7.32100000     -6.29900000      7.53300000
O     -6.02400000     15.08000000      2.94700000
H     -5.69700000     14.65300000      2.15500000
H     -6.96900000     15.14500000      2.81200000
O     -6.11600000    -10.26000000    -11.27300000
H     -6.13500000    -11.21700000    -11.30200000
H     -5.91800000     -9.99700000    -12.17100000
O     -1.49100000    -12.60300000     -5.89700000
H     -2.28600000    -12.82300000     -5.41100000
H     -1.68700000    -12.85200000     -6.80100000
O     -0.48700000     -7.21700000     11.85200000
H     -1.31700000     -7.53500000     11.49600000
H     -0.73600000     -6.50800000     12.44400000
