# Supplementary material for: Integrated Multiscale Multilevel Approach to Open Shell Molecular Systems
Source: J Chem Theory Comput. 2023 Feb 13;19(5):1446–56. doi: 10.1021/acs.jctc.2c00805 (PMC10018740; doi:10.1021/acs.jctc.2c00805)
Supplement: Supplementary file 2 — ct2c00805_si_002.zip [file ct2c00805_si_002.zip › structures/PROXYL/frame166.xyz]

2555

C      0.78200000     -1.51700000      1.20600000
H      0.91200000     -1.89800000      2.21800000
H      1.30900000     -2.16300000      0.50300000
C      1.09100000     -0.04300000      0.86400000
C      1.03900000      0.81000000      2.15000000
H      1.80000000      0.46600000      2.85000000
H      0.06500000      0.62700000      2.60400000
H      1.17900000      1.86700000      1.92300000
C      2.42700000      0.01000000      0.17600000
H      3.30200000     -0.29600000      0.74900000
H      2.35000000     -0.58000000     -0.73700000
H      2.63500000      1.06300000     -0.01200000
N     -0.00100000      0.40800000     -0.05600000
O      0.10600000      1.49000000     -0.75600000
C     -1.00700000     -0.64700000     -0.34400000
C     -2.38200000     -0.06900000     -0.34900000
H     -3.08500000     -0.90100000     -0.30800000
H     -2.48400000      0.58000000      0.52100000
H     -2.49900000      0.42900000     -1.31100000
C     -0.76900000     -1.29600000     -1.73100000
H      0.20100000     -1.77400000     -1.59800000
H     -0.80900000     -0.67600000     -2.62700000
H     -1.56700000     -2.03400000     -1.80600000
C     -0.75400000     -1.63300000      0.80400000
H     -1.49100000     -1.43300000      1.58200000
H     -0.99600000     -2.63300000      0.44500000
O    -11.99000000     -1.68400000     13.46500000
H    -12.63200000     -1.85600000     14.15300000
H    -11.17700000     -2.06700000     13.79400000
O     -6.27000000      3.14700000    -11.42300000
H     -6.67900000      3.82800000    -10.88900000
H     -6.05000000      3.58700000    -12.24500000
O      6.18500000     -9.15900000     -4.79700000
H      7.13600000     -9.12000000     -4.69000000
H      5.86700000     -8.34700000     -4.40300000
O    -13.10800000     -2.54800000     11.27700000
H    -12.58900000     -2.35100000     10.49700000
H    -12.54700000     -2.29200000     12.00800000
O     -5.55500000      6.34400000     -3.35900000
H     -5.87400000      7.14400000     -2.94300000
H     -4.78600000      6.62300000     -3.85700000
O    -12.06900000      6.23200000    -11.78300000
H    -11.65700000      6.17900000    -10.92100000
H    -11.70900000      5.48900000    -12.26800000
O     -4.50900000     -4.92900000     15.24800000
H     -4.39000000     -5.85300000     15.46800000
H     -5.43900000     -4.85000000     15.03700000
O      3.38100000     -1.55100000     14.40800000
H      2.69100000     -1.03000000     13.99900000
H      4.17100000     -1.01800000     14.31600000
O      4.02600000     13.65200000     10.50800000
H      4.69300000     14.33900000     10.51400000
H      3.97600000     13.37500000      9.59300000
O     12.59900000     -1.42700000     -9.70300000
H     12.77900000     -1.47100000    -10.64200000
H     12.60900000     -2.33900000     -9.41300000
O     -9.10100000     12.60900000     10.09000000
H     -8.68600000     12.79700000     10.93200000
H     -8.71100000     11.78100000      9.81000000
O      4.28300000      2.86700000    -11.44400000
H      3.78900000      2.19300000    -10.97700000
H      5.13600000      2.88300000    -11.01100000
O    -12.09900000      0.57600000      1.81600000
H    -12.56900000      0.14300000      1.10400000
H    -11.24700000      0.13900000      1.84000000
O      1.76200000     12.32900000      6.95800000
H      2.54000000     12.56500000      7.46500000
H      1.18100000     11.91000000      7.59300000
O      7.05100000     12.91100000    -11.30400000
H      6.52200000     12.16600000    -11.01900000
H      7.95500000     12.60800000    -11.22300000
O      2.95700000    -16.58800000     -7.67600000
H      2.45500000    -15.77700000     -7.59600000
H      3.85600000    -16.29900000     -7.82900000
O      4.03300000     13.95900000     -8.26900000
H      4.65700000     13.68400000     -7.59600000
H      3.64200000     14.76000000     -7.92000000
O     12.18100000      8.37400000      5.16000000
H     12.99100000      8.76200000      4.83000000
H     12.41300000      8.03500000      6.02500000
O      8.30600000      5.31600000      2.09500000
H      9.19300000      5.00300000      2.27300000
H      7.76600000      4.52500000      2.11100000
O     10.16900000     -0.85900000     12.59000000
H      9.53100000     -1.49900000     12.27400000
H     11.01900000     -1.25300000     12.39600000
O     -0.13300000     17.95300000      0.21900000
H     -0.54300000     18.09400000     -0.63500000
H     -0.57200000     18.57200000      0.80100000
O      4.08600000     -4.26800000     11.04100000
H      4.28500000     -3.45000000     10.58400000
H      4.92800000     -4.55400000     11.39700000
O      6.72700000     14.58100000      3.18900000
H      6.37500000     14.27300000      4.02400000
H      6.22800000     15.37500000      2.99700000
O     -0.61600000    -10.47500000     -6.84200000
H     -0.39500000    -11.11100000     -6.16000000
H     -0.79800000    -11.00800000     -7.61600000
O     -6.83800000    -15.84000000      2.75600000
H     -7.36200000    -16.33800000      3.38400000
H     -6.84500000    -14.94500000      3.09500000
O     -9.12700000      4.68400000    -13.44100000
H     -9.01300000      4.71400000    -12.49100000
H     -8.71200000      3.86300000    -13.70600000
O     11.33400000      2.28900000     -8.98200000
H     10.42500000      2.22000000     -9.27400000
H     11.44500000      1.56100000     -8.37100000
O      4.84900000    -12.52200000      9.16600000
H      5.20700000    -13.36300000      9.45200000
H      3.90100000    -12.62400000      9.25100000
O      9.41100000     -9.88600000     -9.07400000
H      9.99900000     -9.81700000     -8.32100000
H      9.24900000     -8.97900000     -9.33500000
O     15.60400000      4.10000000     -0.57000000
H     15.65200000      4.77300000     -1.25000000
H     16.32200000      3.50100000     -0.77600000
O    -13.03400000      4.24800000      3.01900000
H    -12.09800000      4.04900000      3.06400000
H    -13.25800000      4.54600000      3.90000000
O      4.98800000    -12.12600000      5.04500000
H      5.23900000    -12.68400000      5.78100000
H      4.23200000    -11.63300000      5.36400000
O     -2.64900000     10.99400000     -1.00300000
H     -3.57200000     10.74700000     -1.05900000
H     -2.23700000     10.55000000     -1.74400000
O     -8.33400000      0.54700000     -0.44600000
H     -9.17500000      0.79900000     -0.82800000
H     -8.32700000     -0.40900000     -0.49000000
O     -9.77800000      1.68900000      7.54700000
H     -9.79100000      1.11200000      6.78400000
H     -9.26800000      2.44800000      7.26600000
O     -1.33500000    -14.91500000     -4.41100000
H     -0.67600000    -15.31000000     -3.84000000
H     -1.03500000    -14.01400000     -4.53500000
O     -3.78500000      5.36000000    -10.10700000
H     -3.23900000      5.82300000     -9.47200000
H     -4.38100000      6.03000000    -10.44400000
O     11.66500000     -0.07200000    -13.97700000
H     11.28600000      0.80400000    -13.90000000
H     12.21600000     -0.02700000    -14.75800000
O      9.38300000     11.13500000      5.29400000
H      9.26800000     10.39300000      4.70000000
H      9.63400000     10.73700000      6.12700000
O     -4.34100000     13.29200000      2.63400000
H     -3.84400000     13.91700000      3.16100000
H     -3.93200000     13.33000000      1.76900000
O     -8.03800000      2.09200000    -13.44800000
H     -8.22500000      1.15400000    -13.40900000
H     -7.38300000      2.23400000    -12.76400000
O      0.48900000    -12.34800000      3.31300000
H     -0.22000000    -11.87300000      2.87800000
H      0.60600000    -13.13800000      2.78600000
O      7.65400000     -7.57800000    -14.71400000
H      8.28500000     -7.12800000    -14.15200000
H      7.31300000     -6.89200000    -15.28800000
O     -4.17000000    -11.67600000    -10.70900000
H     -3.67300000    -12.18200000    -11.35200000
H     -4.69700000    -11.07300000    -11.23400000
O     -6.13800000    -16.73700000     -2.11100000
H     -5.43800000    -16.16400000     -2.42500000
H     -6.51100000    -17.11800000     -2.90600000
O      9.93800000      2.09800000    -13.74100000
H      9.59300000      1.66000000    -14.51900000
H      9.31400000      2.80300000    -13.56700000
O     -2.98600000      2.88600000     -5.01800000
H     -3.50200000      3.53400000     -5.49900000
H     -3.25700000      2.04500000     -5.38500000
O     -6.46300000     -7.47100000    -11.64000000
H     -6.89400000     -7.32300000    -10.79800000
H     -6.08100000     -6.62300000    -11.86600000
O    -11.29800000     -9.37200000     -7.88600000
H    -10.99400000    -10.26800000     -8.02600000
H    -10.71700000     -9.02500000     -7.20800000
O    -12.37800000     10.31900000      0.59300000
H    -11.63400000     10.20600000      1.18400000
H    -12.96900000     10.90800000      1.06100000
O     -1.75300000    -14.15000000      1.10700000
H     -1.73000000    -13.19800000      1.01700000
H     -2.68500000    -14.37000000      1.08700000
O    -11.51800000      3.52100000    -12.48400000
H    -10.76300000      3.50800000    -11.89600000
H    -11.28400000      2.91700000    -13.18900000
O      7.29400000     13.45900000      8.78800000
H      6.79100000     13.56900000      9.59500000
H      8.04700000     12.92800000      9.04500000
O    -16.72300000     -2.97800000     -1.86700000
H    -17.28600000     -2.97500000     -2.64100000
H    -16.96500000     -3.77600000     -1.39800000
O      5.13500000      7.20500000      0.46900000
H      4.89600000      6.40000000      0.92800000
H      5.46800000      7.78300000      1.15500000
O     10.70900000     -7.96800000     12.95500000
H     10.34600000     -7.34300000     12.32700000
H      9.94300000     -8.40500000     13.32700000
O     11.39300000     -8.25000000      1.21500000
H     11.23000000     -7.35700000      0.91200000
H     10.56800000     -8.51900000      1.62000000
O      0.10900000      8.07300000     10.48800000
H      0.09100000      8.61300000     11.27700000
H      0.90800000      8.33800000     10.03300000
O      6.88400000      2.62600000      6.51700000
H      6.25500000      2.78300000      5.81300000
H      7.01000000      3.48400000      6.92200000
O      5.20400000     -4.86100000      6.75300000
H      4.70000000     -5.28300000      7.44900000
H      4.76100000     -4.02400000      6.61100000
O     -1.10600000      1.54000000      9.32000000
H     -1.22100000      1.37100000      8.38500000
H     -1.69100000      2.27500000      9.50400000
O     10.38000000     -1.29700000    -11.92200000
H     10.78100000     -2.12900000    -12.17300000
H     10.76500000     -0.65600000    -12.52000000
O    -15.35500000     -0.25100000     -5.55200000
H    -15.84800000     -0.10000000     -4.74600000
H    -14.76200000      0.49700000     -5.61500000
O     -6.00200000     -9.23500000      9.50500000
H     -6.89800000     -9.18300000      9.17200000
H     -5.94500000     -8.53100000     10.15100000
O      0.83800000      0.31200000    -11.13600000
H      1.73300000     -0.01200000    -11.23600000
H      0.82500000      1.13400000    -11.62600000
O     -5.05400000     -2.65900000     13.01200000
H     -4.26200000     -2.12500000     13.07300000
H     -4.74000000     -3.52200000     12.74100000
O     -2.96600000      7.90900000      2.38100000
H     -2.31100000      7.24900000      2.15600000
H     -2.57900000      8.73700000      2.09900000
O     -1.26200000     -5.73200000      2.52300000
H     -1.87800000     -4.99900000      2.53900000
H     -0.40100000     -5.32400000      2.60800000
O     -0.45200000     -5.40100000     11.20200000
H     -0.21800000     -6.17200000     10.68600000
H      0.38800000     -5.02700000     11.46800000
O    -10.34600000      8.05700000     -8.62600000
H     -9.71200000      8.45600000     -9.22200000
H     -9.98700000      8.21600000     -7.75300000
O     -7.61600000      1.64900000     -3.14800000
H     -7.26700000      1.71900000     -2.26000000
H     -7.35400000      2.46500000     -3.57300000
O      9.05700000     -6.31300000     10.16300000
H      9.70200000     -6.58800000      9.51200000
H      8.22100000     -6.63000000      9.81900000
O     -0.79400000    -14.40700000     -7.26300000
H     -0.92200000    -14.58300000     -6.33100000
H     -1.58000000    -13.92800000     -7.52600000
O      3.06400000     -8.94600000     10.31600000
H      2.11200000     -8.85700000     10.36300000
H      3.26500000     -9.67700000     10.90000000
O      2.00200000     -1.42000000      8.05800000
H      1.05200000     -1.35700000      7.96500000
H      2.27400000     -0.54500000      8.33700000
O     -3.81800000      3.30400000      9.57300000
H     -3.55100000      3.33700000     10.49200000
H     -4.73900000      3.56400000      9.58300000
O      9.93800000      1.77300000     -5.78300000
H      9.02400000      1.96500000     -5.99200000
H     10.02000000      0.82800000     -5.91400000
O      4.80100000     -0.31100000    -15.38500000
H      4.64300000     -0.36300000    -16.32700000
H      5.52900000      0.30500000    -15.29700000
O    -16.22100000     -5.02400000      1.94900000
H    -17.12700000     -5.32400000      1.87400000
H    -16.28600000     -4.06900000      1.97300000
O      0.28900000     -1.98400000    -17.02800000
H      0.82900000     -2.19900000    -17.78900000
H      0.91800000     -1.84700000    -16.31900000
O      7.31900000     11.27400000     -3.95100000
H      8.08800000     11.83900000     -4.03500000
H      7.00900000     11.42300000     -3.05800000
O     -4.37100000    -11.41000000     11.08600000
H     -4.36300000    -10.92000000     11.90900000
H     -4.68900000    -10.78300000     10.43700000
O     13.71700000     -5.33800000      3.22100000
H     14.38100000     -4.75600000      2.85100000
H     14.12700000     -6.20200000      3.22000000
O    -15.17100000     -6.16800000     -7.97100000
H    -14.44000000     -6.73100000     -7.71600000
H    -14.94900000     -5.30900000     -7.61100000
O     -0.71900000     15.18800000     10.07000000
H     -0.25400000     15.21600000      9.23400000
H     -0.23600000     14.54700000     10.59200000
O     -3.74300000      7.66500000      8.21100000
H     -2.85700000      7.97400000      8.01900000
H     -3.80900000      6.82800000      7.75100000
O      1.02000000      3.77600000     13.23100000
H      1.13100000      4.72400000     13.16200000
H      0.75000000      3.63200000     14.13800000
O      0.11000000     -8.00500000      2.52200000
H      0.44000000     -8.15800000      1.63700000
H     -0.38600000     -7.18900000      2.45600000
O     -8.65500000    -12.48200000      4.13600000
H     -9.50100000    -12.75600000      4.48900000
H     -8.04700000    -13.16900000      4.41200000
O    -14.68100000     -3.20700000      7.03400000
H    -14.62100000     -3.85000000      6.32800000
H    -14.12600000     -3.56300000      7.72900000
O     -4.09500000      2.83800000     -2.43200000
H     -3.44800000      2.82100000     -3.13700000
H     -4.42800000      1.94100000     -2.39000000
O      9.46300000    -12.48900000      1.91800000
H      9.85200000    -12.41200000      1.04700000
H      8.75400000    -13.12300000      1.80800000
O      1.13700000    -17.60300000      4.65600000
H      0.93500000    -16.66900000      4.71400000
H      0.28300000    -18.03500000      4.68900000
O     -0.84900000     -5.60800000     -6.03100000
H     -0.38100000     -5.00400000     -6.60800000
H     -1.45300000     -6.07200000     -6.61000000
O      2.10900000     -1.49600000    -15.01100000
H      2.38600000     -2.41200000    -15.01800000
H      2.92300000     -0.99900000    -15.09600000
O     -1.78400000      2.54800000     14.67000000
H     -2.45900000      1.87000000     14.62000000
H     -2.27200000      3.36600000     14.76300000
O     -1.56300000     -4.88200000     17.40800000
H     -1.62900000     -5.63500000     16.82100000
H     -2.31100000     -4.97400000     17.99900000
O      7.51600000      5.55400000     -4.22200000
H      8.46800000      5.62800000     -4.29000000
H      7.29600000      6.02000000     -3.41500000
O      6.11300000     -5.73600000     12.06400000
H      6.37400000     -6.40100000     11.42700000
H      5.38900000     -6.13700000     12.54600000
O      3.23000000     -1.07000000    -11.99300000
H      4.01800000     -1.54100000    -12.26300000
H      2.70100000     -1.01100000    -12.78900000
O     -5.31700000     -4.95500000      6.63300000
H     -4.90400000     -5.02300000      5.77200000
H     -5.67200000     -4.06700000      6.65900000
O     13.39600000      6.47900000     -5.39000000
H     13.03800000      6.87200000     -4.59500000
H     13.04700000      5.58800000     -5.39500000
O     12.23200000      1.63200000      5.62000000
H     13.05300000      2.02100000      5.31900000
H     11.97900000      2.16100000      6.37600000
O      3.24600000      3.41700000     -6.59400000
H      2.92100000      3.08500000     -5.75700000
H      4.00800000      3.94800000     -6.36100000
O     -2.18800000     -3.27800000     14.78600000
H     -3.02800000     -3.72800000     14.87000000
H     -1.71500000     -3.50200000     15.58800000
O      1.02100000     14.90400000     -1.21100000
H      1.88200000     15.28600000     -1.38000000
H      0.51700000     15.08800000     -2.00400000
O      1.47000000      4.37400000    -11.31200000
H      0.86700000      3.64100000    -11.43400000
H      1.85500000      4.22500000    -10.44800000
O      8.68500000     -7.36200000     -2.99300000
H      9.55900000     -7.75100000     -2.99900000
H      8.66800000     -6.79800000     -3.76700000
O     -6.19200000    -10.19600000    -11.42300000
H     -6.74900000    -10.49100000    -10.70300000
H     -6.43400000     -9.27900000    -11.55300000
O     -9.81100000      0.04500000    -10.93500000
H     -9.66900000     -0.55400000    -11.66800000
H    -10.75300000      0.00200000    -10.77000000
O     -2.37000000     -3.61400000     12.06900000
H     -1.67000000     -4.16100000     11.71400000
H     -2.17400000     -3.55100000     13.00400000
O      3.76600000     -3.94800000      2.75100000
H      3.29600000     -4.24300000      1.97000000
H      4.40600000     -3.31800000      2.42100000
O     -9.87100000    -10.24400000      3.01500000
H     -9.25000000    -10.91000000      3.30900000
H    -10.72800000    -10.58800000      3.26600000
O     17.12500000      3.51800000     -5.87500000
H     17.52100000      2.97800000     -6.55900000
H     16.76200000      2.88900000     -5.25200000
O     -2.93100000    -13.43000000      5.03900000
H     -2.02400000    -13.45300000      5.34400000
H     -3.45300000    -13.48800000      5.83900000
O     -7.96700000      3.56300000      6.97100000
H     -7.17000000      3.47700000      7.49500000
H     -7.82100000      4.34600000      6.44100000
O    -15.57900000      1.06700000     -8.18400000
H    -16.32800000      1.61900000     -7.95900000
H    -15.52400000      0.43500000     -7.46700000
O      5.38900000     10.70000000    -10.47000000
H      5.97400000     10.46900000     -9.74800000
H      4.87600000      9.90700000    -10.62600000
O    -11.16800000     -2.10400000      9.04000000
H    -11.02000000     -3.03500000      8.87100000
H    -10.29100000     -1.74200000      9.17000000
O     11.69700000     -5.16800000     -5.42500000
H     11.69000000     -4.26900000     -5.75400000
H     10.81700000     -5.49700000     -5.61000000
O     -9.13900000      4.95900000     -5.61600000
H     -8.34700000      4.66800000     -5.16400000
H     -9.85000000      4.75800000     -5.00700000
O     11.27900000     12.27600000     -0.49100000
H     11.83500000     12.57900000      0.22700000
H     11.42700000     12.91100000     -1.19200000
O      0.57900000     11.84400000     -2.75900000
H      0.92200000     11.72200000     -3.64400000
H      1.34600000     12.07700000     -2.23500000
O     -5.73900000     10.66000000     12.32700000
H     -4.99900000     11.01100000     12.82100000
H     -6.45500000     11.27100000     12.50000000
O     11.40900000      9.80200000     -5.27300000
H     11.76100000     10.40100000     -5.93200000
H     10.50900000      9.63900000     -5.55300000
O     -6.17900000      4.08800000     -0.71600000
H     -5.63800000      4.27300000     -1.48400000
H     -5.80300000      3.29000000     -0.34500000
O     14.26300000     -2.61000000     -4.79400000
H     14.48000000     -1.71700000     -5.05900000
H     14.61300000     -3.16000000     -5.49500000
O     -0.82600000      8.30200000      8.04400000
H     -0.20300000      7.60600000      7.83500000
H     -0.73400000      8.43000000      8.98800000
O     -6.66900000    -10.71600000     -2.26700000
H     -6.75900000     -9.99700000     -1.64200000
H     -7.51500000    -11.16300000     -2.24300000
O     -1.81600000    -15.63300000      6.21200000
H     -2.18000000    -15.43100000      5.35000000
H     -2.58000000    -15.70700000      6.78300000
O      3.03200000    -10.38800000    -14.24100000
H      3.30000000    -10.00400000    -13.40600000
H      3.83700000    -10.42800000    -14.75700000
O     -2.83100000      0.05700000    -11.62500000
H     -3.10500000      0.96800000    -11.52100000
H     -2.68900000     -0.04400000    -12.56600000
O     -0.85400000     -8.42100000    -14.51500000
H     -1.67200000     -8.32400000    -14.02700000
H     -0.28800000     -7.73000000    -14.17300000
O     -9.52700000     -6.57600000     -6.92500000
H    -10.24500000     -6.01800000     -6.62600000
H     -9.62900000     -7.38500000     -6.42400000
O      0.99500000      0.57600000      5.45500000
H      1.60000000      1.19100000      5.03900000
H      0.60900000      1.07100000      6.17700000
O     -2.98000000     16.02200000      2.92700000
H     -3.06300000     16.38300000      2.04500000
H     -2.05200000     15.79700000      3.00700000
O     -0.84800000    -11.08500000    -12.16200000
H     -0.65500000    -11.07000000    -13.10000000
H     -0.10000000    -10.64700000    -11.75600000
O      4.90500000      0.13700000      4.30500000
H      5.44200000      0.83700000      3.93300000
H      4.91900000      0.30000000      5.24800000
O     -6.58500000     -4.13600000     -6.85900000
H     -6.60300000     -3.17900000     -6.88000000
H     -7.04700000     -4.36600000     -6.05300000
O     -5.84100000      6.69900000      2.29600000
H     -6.25600000      7.42300000      2.76600000
H     -4.95700000      7.01300000      2.10400000
O     -9.63000000     15.70200000      1.84900000
H     -9.33600000     15.78300000      0.94200000
H     -9.83500000     14.77300000      1.95300000
O     -2.50800000      6.86700000     -7.89200000
H     -1.96700000      7.61500000     -8.14600000
H     -1.88200000      6.21600000     -7.57400000
O      2.55000000      2.71200000      4.59100000
H      2.27500000      3.07800000      5.43200000
H      1.98000000      3.13500000      3.94800000
O      4.38500000     -1.92200000      9.60500000
H      4.15100000     -1.89400000      8.67700000
H      3.76900000     -1.32200000     10.02600000
O     11.63600000      2.49500000      8.29200000
H     11.82500000      1.99200000      9.08300000
H     11.07200000      3.20900000      8.59000000
O      6.51600000     -0.65800000     -0.67300000
H      6.17500000     -0.74800000      0.21700000
H      6.62900000      0.28500000     -0.79100000
O      4.71600000     -9.04300000     -0.87500000
H      4.34100000     -9.06800000      0.00500000
H      4.49800000     -9.89500000     -1.25300000
O     -5.58900000     -3.15000000     -1.78700000
H     -5.43700000     -3.89700000     -1.20900000
H     -5.76200000     -2.41900000     -1.19400000
O      5.11200000      3.08100000      3.90300000
H      5.21700000      3.13400000      2.95300000
H      4.18600000      2.87500000      4.03100000
O     -2.97200000      3.13900000      5.15000000
H     -2.34600000      2.58300000      5.61400000
H     -2.92400000      2.84600000      4.24000000
O     -4.20500000    -15.27000000     -3.63600000
H     -3.34800000    -15.43400000     -4.02900000
H     -4.82800000    -15.42200000     -4.34700000
O      6.33000000     -8.93900000      6.80400000
H      7.27800000     -8.88000000      6.68700000
H      6.21600000     -9.16600000      7.72600000
O    -13.69700000      4.73600000      5.47600000
H    -13.26500000      3.94600000      5.80200000
H    -13.86800000      5.25600000      6.26100000
O      5.96700000     -2.45600000    -10.22500000
H      6.50000000     -1.71600000    -10.51600000
H      5.22700000     -2.05400000     -9.76900000
O     -3.00500000     15.05200000      8.26200000
H     -2.37500000     14.64600000      7.66600000
H     -2.60400000     14.96900000      9.12700000
O     -7.33500000     10.80100000      9.62400000
H     -7.04600000     11.10000000     10.48600000
H     -6.60200000     11.00000000      9.04200000
O      6.53900000     -2.23000000      6.14800000
H      7.23500000     -1.62600000      5.89000000
H      5.82300000     -1.66200000      6.43400000
O      0.98000000      8.20900000      0.16700000
H      0.47100000      8.35400000     -0.63100000
H      1.75200000      8.76600000      0.06200000
O      4.56500000      4.58600000      0.46200000
H      5.27800000      3.95100000      0.39300000
H      3.98500000      4.37600000     -0.27000000
O     10.16900000      4.57900000      9.46500000
H     10.53800000      5.10900000     10.17100000
H      9.94600000      5.21100000      8.78100000
O      1.96000000     -4.53300000    -11.75100000
H      1.11800000     -4.56500000    -12.20400000
H      2.23000000     -3.61700000    -11.81000000
O    -10.04600000      0.40500000      5.16500000
H    -10.98700000      0.58000000      5.17900000
H     -9.83300000      0.31300000      4.23600000
O     -7.44600000     -5.14000000      3.36900000
H     -7.84400000     -5.97400000      3.61900000
H     -6.57000000     -5.37500000      3.06400000
O     -2.38600000     -8.24300000     -1.42600000
H     -2.22800000     -8.71800000     -0.61000000
H     -1.93300000     -7.40800000     -1.30800000
O    -14.20400000      4.62700000     11.24700000
H    -13.69800000      4.87000000     10.47100000
H    -14.95000000      4.13800000     10.90200000
O      6.90800000     -3.21200000      3.65600000
H      6.89300000     -4.16700000      3.72400000
H      6.96100000     -2.90800000      4.56300000
O    -10.81300000     -0.79000000     -4.59900000
H    -10.82700000     -1.41000000     -5.32800000
H    -10.19800000     -0.11000000     -4.87400000
O     -3.66100000     12.24900000     -9.15700000
H     -3.00900000     12.62700000     -9.74800000
H     -3.56300000     12.74400000     -8.34400000
O    -11.53100000     11.15700000      4.79500000
H    -11.38700000     12.09900000      4.70800000
H    -12.34600000     11.08400000      5.29100000
O     -1.17100000     12.89900000     13.49100000
H     -1.40300000     12.39900000     12.70800000
H     -1.93100000     13.45800000     13.65300000
O     -5.83000000      1.26700000     17.64700000
H     -5.80300000      1.71400000     16.80100000
H     -6.39400000      1.81600000     18.19000000
O     10.21500000      6.27700000    -12.87000000
H      9.97100000      6.07400000    -13.77300000
H      9.47600000      6.78000000    -12.52900000
O     13.96900000      2.04500000      0.64000000
H     14.10800000      1.37000000     -0.02500000
H     14.45800000      2.80200000      0.31800000
O     15.58900000     -3.05300000      2.31100000
H     16.38200000     -3.37900000      2.73700000
H     15.03000000     -2.76500000      3.03200000
O     -4.62300000     -0.88300000      2.47200000
H     -4.47800000     -1.75300000      2.09900000
H     -4.25900000     -0.28000000      1.82400000
O     -1.07900000      5.20500000    -14.67200000
H     -1.25000000      4.43900000    -14.12400000
H     -1.80600000      5.22000000    -15.29600000
O     -3.59000000     14.04400000     -0.03300000
H     -3.69400000     14.95000000     -0.32200000
H     -2.78800000     13.74700000     -0.46200000
O      4.97700000    -11.55200000     -2.11100000
H      5.89200000    -11.27900000     -2.04600000
H      4.80900000    -11.60400000     -3.05200000
O     -4.69100000     -9.11100000     12.79500000
H     -5.08800000     -9.19400000     13.66300000
H     -4.10000000     -8.36200000     12.87400000
O     -0.69400000     -4.27900000    -10.29400000
H     -0.11300000     -4.93000000     -9.90100000
H     -0.37300000     -3.44000000     -9.96200000
O      7.75400000     -0.73400000    -11.33700000
H      7.79200000      0.17500000    -11.63300000
H      8.52100000     -1.14700000    -11.73400000
O     -7.75800000      8.32500000      4.18100000
H     -7.96300000      9.14200000      3.72800000
H     -6.84100000      8.41600000      4.43700000
O      7.04600000     -9.21800000    -11.64800000
H      7.65800000     -9.66500000    -12.23300000
H      6.87200000     -9.85300000    -10.95300000
O     -4.25300000      7.68600000    -11.49700000
H     -4.34900000      8.00800000    -12.39300000
H     -4.47100000      8.43900000    -10.94800000
O      2.48800000     10.12900000      2.40100000
H      2.61300000     10.13200000      1.45200000
H      1.58200000      9.84600000      2.52300000
O      4.41200000    -11.97300000      2.36900000
H      4.09700000    -12.78500000      1.97300000
H      4.49500000    -12.17600000      3.30000000
O      2.83700000     -5.54200000     -3.34100000
H      3.00200000     -5.76700000     -4.25600000
H      2.43500000     -4.67400000     -3.37700000
O     13.51000000     -4.98100000      5.95400000
H     14.43900000     -4.92300000      6.17800000
H     13.49700000     -5.41600000      5.10100000
O     -4.62100000      0.44100000      6.79700000
H     -4.81200000      1.24800000      6.32000000
H     -5.04600000      0.55800000      7.64700000
O     10.59800000      6.65800000     -8.72400000
H     10.28100000      5.90000000     -8.23300000
H     10.99000000      6.28600000     -9.51300000
O     13.68400000     -1.58800000      3.90700000
H     12.85500000     -1.88400000      3.53000000
H     13.53900000     -1.61200000      4.85300000
O      1.10000000      4.23800000     -0.46300000
H      0.63700000      3.40000000     -0.47400000
H      0.66200000      4.76300000     -1.13200000
O      5.67600000     -7.09200000     -3.19700000
H      6.51900000     -6.77000000     -2.87800000
H      5.33900000     -7.63200000     -2.48200000
O      2.15200000      7.48700000     -5.76200000
H      2.34600000      7.65000000     -4.83900000
H      1.51900000      6.77000000     -5.75100000
O     -0.21900000     -1.26800000    -13.22000000
H      0.15800000     -0.74100000    -12.51500000
H     -0.39800000     -0.63900000    -13.92000000
O     -7.01700000      4.19400000     -4.26700000
H     -6.56500000      4.97700000     -3.95200000
H     -6.38600000      3.77300000     -4.85100000
O      9.39000000     -2.83000000      8.88200000
H      9.52400000     -3.57300000      9.47100000
H      9.38000000     -3.21600000      8.00700000
O      5.36400000      3.75200000    -16.85300000
H      4.51500000      4.16700000    -16.70300000
H      5.32900000      3.45800000    -17.76400000
O     -1.55400000      1.00800000    -14.74600000
H     -1.96900000      0.19300000    -15.02800000
H     -1.02700000      1.28100000    -15.49700000
O     -4.88900000      9.24000000      4.96600000
H     -4.24600000      9.94800000      4.97200000
H     -4.51300000      8.56900000      5.53600000
O     -5.01600000     -5.92000000     -8.46500000
H     -4.79400000     -5.22400000     -9.08300000
H     -5.46000000     -5.47000000     -7.74700000
O      2.61600000      9.22700000     -8.94300000
H      2.69100000      8.81200000     -8.08400000
H      2.04600000      9.98200000     -8.79500000
O      9.09400000    -10.53100000      5.62700000
H      8.46700000    -11.25400000      5.61700000
H      9.88400000    -10.89400000      5.22600000
O     -0.20800000     -8.47500000     10.03800000
H     -0.00900000     -8.00500000      9.22800000
H     -0.73800000     -9.22100000      9.75800000
O    -12.28400000     -5.86400000     -9.96200000
H    -13.17400000     -5.80500000    -10.31000000
H    -12.06700000     -6.79400000    -10.01900000
O      5.41200000      8.83000000      2.51800000
H      4.45600000      8.84600000      2.57900000
H      5.69200000      9.64400000      2.93700000
O     10.07300000      6.68300000     -4.22200000
H     10.76600000      6.56000000     -3.57200000
H     10.46800000      7.24000000     -4.89200000
O    -12.89300000      9.70000000     -4.41500000
H    -12.46200000      8.84900000     -4.49400000
H    -13.19100000      9.90000000     -5.30300000
O      0.80700000    -14.88600000      2.25000000
H      1.17300000    -15.75200000      2.42800000
H     -0.08700000    -15.06000000      1.95500000
O     -4.67700000    -11.35200000     -4.22300000
H     -4.05700000    -10.64300000     -4.05100000
H     -5.41100000    -11.17600000     -3.63400000
O      2.46200000     -4.07100000    -15.98000000
H      2.73100000     -4.27700000    -16.87500000
H      1.74700000     -4.68100000    -15.79800000
O     -5.66700000      7.73600000     14.56500000
H     -5.21800000      7.67900000     13.72200000
H     -5.06400000      7.32600000     15.18500000
O     15.04300000      5.97200000      1.27700000
H     15.38800000      5.29800000      0.69100000
H     14.26800000      6.30800000      0.82700000
O     -7.93800000    -15.03700000     -0.45300000
H     -7.45500000    -15.43100000     -1.18000000
H     -7.28500000    -14.51600000      0.01400000
O      0.08700000      9.84900000     12.70000000
H     -0.03200000      9.55700000     13.60400000
H     -0.75600000     10.23000000     12.45900000
O      5.17900000     10.05800000      8.55700000
H      6.09100000     10.30100000      8.71600000
H      5.20600000      9.11600000      8.39400000
O     -0.31600000     17.25300000      4.19200000
H      0.01000000     16.77200000      4.95200000
H     -0.34700000     16.60100000      3.49200000
O      6.68900000      3.01100000      1.58200000
H      7.20500000      2.33900000      2.02700000
H      6.68200000      2.73900000      0.66500000
O      2.06200000     10.94400000     -5.29500000
H      3.01100000     10.97500000     -5.41500000
H      1.70800000     10.96800000     -6.18300000
O     -9.59200000     -4.85000000    -14.33800000
H     -9.13300000     -4.89000000    -13.49900000
H    -10.16300000     -5.61900000    -14.33600000
O      2.30700000     -6.79100000     15.48800000
H      1.83800000     -6.14100000     16.01100000
H      2.78100000     -6.27600000     14.83500000
O     15.88000000      7.05900000      6.06500000
H     15.41200000      6.39900000      5.55400000
H     16.45900000      7.48500000      5.43300000
O     -3.70800000     -2.34800000     -3.54000000
H     -4.34600000     -2.50000000     -2.84300000
H     -3.96700000     -2.95000000     -4.23800000
O     13.25700000     -0.14100000     -0.85800000
H     13.07500000     -0.94100000     -1.35100000
H     13.00000000     -0.34900000      0.04000000
O    -10.33200000     -7.83800000      5.42900000
H     -9.51000000     -8.06800000      4.99500000
H    -10.87000000     -7.45600000      4.73600000
O      5.52400000      0.90900000     12.43900000
H      5.58400000      0.15100000     13.01900000
H      6.40600000      1.00700000     12.08100000
O     -0.75700000    -11.27000000      1.02600000
H      0.16200000    -11.12100000      0.80200000
H     -1.23900000    -10.64000000      0.49100000
O    -13.14900000     -1.59000000     -8.67300000
H    -12.93400000     -2.25700000     -9.32500000
H    -14.10600000     -1.56000000     -8.66900000
O     12.22700000      0.25100000     10.16500000
H     12.11300000      0.77000000     10.96100000
H     13.15000000     -0.00300000     10.17400000
O      7.20600000    -10.95600000     -9.71500000
H      6.89300000    -11.61900000     -9.09900000
H      8.01700000    -10.63000000     -9.32500000
O     -3.15100000    -11.67700000     -6.74700000
H     -2.40900000    -11.08600000     -6.62100000
H     -3.66900000    -11.58400000     -5.94700000
O      4.16200000    -11.32400000    -10.05200000
H      5.05300000    -11.01600000     -9.88600000
H      3.96000000    -11.01000000    -10.93300000
O     -5.78400000     -0.76800000     -0.58300000
H     -6.21700000     -0.10000000     -0.05200000
H     -5.46600000     -0.29300000     -1.35100000
O     15.75700000     -1.65400000      8.14600000
H     15.98400000     -2.50500000      7.77300000
H     15.67500000     -1.07400000      7.38900000
O     12.44100000     -5.56800000     -0.23700000
H     13.11200000     -5.22300000      0.35200000
H     11.64400000     -5.09700000      0.00600000
O     10.72900000      9.64600000     -0.69000000
H     10.91100000     10.58100000     -0.78400000
H     10.31100000      9.56800000      0.16700000
O      7.41400000     -8.70900000      0.62400000
H      7.59500000     -7.83100000      0.28900000
H      6.48200000     -8.84400000      0.45200000
O      2.47300000    -16.68100000      0.16900000
H      2.90900000    -17.50500000     -0.04700000
H      1.68600000    -16.67700000     -0.37600000
O      9.62300000     -7.72200000      5.59500000
H      9.15400000     -8.55600000      5.56700000
H      9.54900000     -7.37600000      4.70600000
O      0.08900000      5.73000000     -6.74300000
H      0.62600000      6.11400000     -7.43500000
H      0.22100000      4.78600000     -6.83200000
O    -12.19700000     -1.17400000     -0.46200000
H    -12.77700000     -1.93400000     -0.41300000
H    -12.38500000     -0.78400000     -1.31600000
O     -0.60000000    -12.14500000     -4.50000000
H      0.21800000    -12.34900000     -4.04500000
H     -1.14000000    -11.71100000     -3.84000000
O    -11.00500000      1.74800000     -1.61000000
H    -11.83800000      1.28000000     -1.55500000
H    -11.24500000      2.67300000     -1.55400000
O      6.67000000      3.61100000     13.10600000
H      7.27600000      3.70200000     12.37100000
H      6.12800000      2.85600000     12.87800000
O     12.19300000     -8.79000000     -9.21000000
H     11.95400000     -8.72200000    -10.13500000
H     12.15500000     -7.89100000     -8.88600000
O    -14.91300000     -4.82900000      4.92100000
H    -15.56600000     -4.83100000      4.22100000
H    -14.13300000     -4.44600000      4.52000000
O      6.49600000      2.06000000     -0.92900000
H      5.60000000      2.34500000     -1.10900000
H      6.89900000      1.97500000     -1.79300000
O     -3.88600000    -16.59900000     -7.61600000
H     -3.22400000    -16.98300000     -7.04100000
H     -4.15100000    -15.79400000     -7.17200000
O     -1.36000000    -11.17400000     -9.29200000
H     -1.94600000    -10.41700000     -9.28500000
H     -1.52700000    -11.59900000    -10.13300000
O      2.58400000      2.18100000    -17.80100000
H      2.16800000      2.69300000    -18.49400000
H      2.09600000      2.40600000    -17.00900000
O     15.30600000      5.26500000      3.97400000
H     15.30900000      5.56000000      3.06300000
H     14.57400000      4.65000000      4.02400000
O      1.13900000     10.35900000    -13.30300000
H      1.60400000      9.54300000    -13.11700000
H      0.21600000     10.10900000    -13.32200000
O    -10.38600000      5.62900000      0.43200000
H     -9.43800000      5.74600000      0.37200000
H    -10.55900000      5.54900000      1.37000000
O     -5.88300000     -6.27500000    -14.50300000
H     -5.52400000     -5.84100000    -13.72800000
H     -5.36400000     -5.93300000    -15.23100000
O      9.02400000     -1.66200000      0.77900000
H      8.47800000     -1.52600000      1.55400000
H      8.49400000     -1.33700000      0.05200000
O      4.32900000     -0.95800000     -7.55600000
H      4.18500000     -0.64000000     -6.66500000
H      4.17800000     -1.90200000     -7.50000000
O      6.07700000     -0.74900000     14.35400000
H      6.70100000     -1.45100000     14.53600000
H      6.18400000     -0.13700000     15.08200000
O      1.45200000      6.90100000     -9.55800000
H      1.68800000      6.28900000    -10.25500000
H      2.07600000      7.62100000     -9.64800000
O      1.76900000      2.57600000     -8.77100000
H      2.22500000      3.07100000     -8.09000000
H      2.44900000      2.03300000     -9.16900000
O      9.18200000    -11.96000000     -2.99800000
H      8.82200000    -11.10600000     -2.75800000
H      8.65400000    -12.24100000     -3.74500000
O      9.12400000     -6.98600000     -9.04800000
H      8.26600000     -6.76100000     -9.40700000
H      9.69400000     -6.26500000     -9.31600000
O     -7.70700000     11.11900000     -4.89700000
H     -8.66000000     11.03300000     -4.93500000
H     -7.38500000     10.21800000     -4.90800000
O     -1.61200000     -7.44300000     -9.95200000
H     -2.14300000     -8.19600000     -9.69300000
H     -2.16000000     -6.96600000    -10.57500000
O     -0.86200000     -1.58700000      8.14900000
H     -1.64300000     -1.21600000      7.74000000
H     -1.07800000     -2.51000000      8.28500000
O      1.90900000    -11.42600000     -8.67800000
H      1.30200000    -10.89800000     -9.19700000
H      2.71800000    -11.43300000     -9.18900000
O    -15.72200000      4.05200000      0.95900000
H    -15.50400000      3.94100000      0.03400000
H    -14.87800000      4.02100000      1.41000000
O    -12.01400000     -7.38500000      0.69700000
H    -12.11200000     -7.35800000      1.64900000
H    -12.79700000     -7.84000000      0.38800000
O      5.76300000    -14.88700000     -1.81700000
H      5.19900000    -14.99500000     -2.58300000
H      5.40200000    -15.49100000     -1.16800000
O     -2.47000000    -14.40100000     10.69600000
H     -1.86100000    -13.95200000     11.28300000
H     -2.47200000    -13.86900000      9.90100000
O      4.03300000      3.18200000     14.91600000
H      3.44400000      2.63200000     14.39900000
H      4.89500000      3.04700000     14.52300000
O      7.73200000      3.76400000     10.40800000
H      8.52200000      4.01900000      9.93100000
H      7.88300000      2.85000000     10.65000000
O     12.96000000      6.61700000     -0.21800000
H     12.42900000      7.40900000     -0.30300000
H     12.78500000      6.12400000     -1.01900000
O     -9.96500000     -1.87600000    -12.68200000
H    -10.47100000     -1.57200000    -13.43600000
H    -10.61000000     -2.29900000    -12.11600000
O     12.32900000      4.80000000     -2.26500000
H     13.07000000      4.59000000     -2.83300000
H     11.60700000      4.27100000     -2.60500000
O     10.07400000      4.45300000     13.01900000
H      9.45500000      5.16400000     12.85200000
H     10.85200000      4.69000000     12.51500000
O      0.72500000     -9.53200000    -10.68300000
H      0.10000000     -8.85700000    -10.41700000
H      1.53500000     -9.05200000    -10.85600000
O      3.87700000     -9.40000000     -6.60400000
H      3.67300000    -10.32800000     -6.49200000
H      4.70400000     -9.27800000     -6.13700000
O      6.02100000     -6.22300000      2.19100000
H      6.00800000     -7.02600000      2.71200000
H      5.36900000     -5.65800000      2.60600000
O     -3.59500000     -9.50000000     -9.18000000
H     -3.91700000    -10.18700000     -9.76300000
H     -3.92800000     -9.74300000     -8.31600000
O     10.06400000      3.33500000     -2.64000000
H      9.68300000      3.18100000     -3.50500000
H     10.65600000      2.59600000     -2.50300000
O     -2.10400000      3.08700000    -13.11900000
H     -1.97600000      2.41600000    -13.78900000
H     -2.75600000      2.71300000    -12.52700000
O      8.54800000      8.14300000     -9.41800000
H      9.36200000      7.73600000     -9.12200000
H      8.72600000      9.08300000     -9.39200000
O      9.53000000      4.66800000     -6.86600000
H     10.36100000      4.50700000     -6.42000000
H      8.97800000      3.92500000     -6.61900000
O      4.84700000     10.75300000     11.69100000
H      5.55000000     11.40000000     11.73800000
H      4.16800000     11.17400000     11.16500000
O      7.72100000     10.79100000      9.60500000
H      7.20600000     11.36400000     10.17200000
H      8.11100000     10.15200000     10.20200000
O     -3.44200000     -6.65400000     -4.71600000
H     -3.06200000     -6.84500000     -5.57300000
H     -3.92500000     -7.44700000     -4.48600000
O      2.67000000     -5.11300000      0.16800000
H      1.97200000     -4.80100000     -0.40800000
H      2.98500000     -5.91400000     -0.24900000
O     -1.69200000     12.19700000     -5.90800000
H     -2.45000000     12.71200000     -6.18700000
H     -1.09500000     12.22500000     -6.65500000
O     11.67400000    -11.63100000     -4.46500000
H     10.81200000    -11.87300000     -4.12500000
H     12.22800000    -12.38800000     -4.27500000
O     -0.00600000     13.93700000    -12.37900000
H      0.69200000     13.41100000    -11.98900000
H      0.10100000     13.81600000    -13.32200000
O      6.56400000      9.56500000    -13.29400000
H      5.70300000      9.61200000    -12.87900000
H      6.51800000     10.19400000    -14.01400000
O     -4.57600000     12.64000000    -12.06600000
H     -3.78800000     12.58000000    -11.52600000
H     -4.25600000     12.56800000    -12.96600000
O     -6.25300000    -14.08000000      4.82600000
H     -5.48400000    -13.57700000      5.09400000
H     -6.18700000    -14.89900000      5.31700000
O     -7.77800000      5.94800000      0.51100000
H     -7.24800000      5.41500000     -0.08100000
H     -7.20200000      6.12600000      1.25500000
O     -2.06900000      3.13000000     11.79400000
H     -2.14100000      2.69700000     12.64500000
H     -1.69100000      3.98700000     11.99400000
O      8.43900000     -0.08800000      6.05700000
H      8.66800000     -0.32000000      6.95700000
H      8.31100000      0.86000000      6.07900000
O     -3.00000000     16.66500000     -4.15500000
H     -3.48500000     17.05300000     -4.88300000
H     -3.66800000     16.22400000     -3.63000000
O      5.27200000     16.20400000     -3.19800000
H      5.48800000     16.87800000     -2.55300000
H      5.17900000     15.40200000     -2.68400000
O     -8.41600000      5.92000000      5.29800000
H     -8.26600000      6.79100000      4.92900000
H     -9.27500000      5.66300000      4.96200000
O     16.46500000      2.67900000      3.82600000
H     16.48500000      2.86700000      4.76400000
H     15.67200000      3.11500000      3.51100000
O     -4.19900000    -15.32300000      0.60900000
H     -4.41900000    -15.26100000     -0.32000000
H     -5.04600000    -15.35300000      1.05400000
O     12.00800000      3.26200000    -12.62200000
H     11.17800000      2.81300000    -12.78000000
H     12.53400000      2.62900000    -12.13400000
O     -2.67100000     -3.44400000      6.66400000
H     -3.59200000     -3.32500000      6.43100000
H     -2.65500000     -4.25800000      7.16900000
O      7.87300000     -2.98600000     12.76400000
H      7.51900000     -2.75000000     11.90700000
H      7.33400000     -3.72300000     13.05200000
O     -4.70700000      9.70300000    -10.15200000
H     -4.14000000     10.44500000     -9.94200000
H     -5.58000000     10.08700000    -10.24100000
O    -15.44600000      7.50900000     -4.49900000
H    -15.62100000      8.18700000     -3.84600000
H    -15.77800000      7.87500000     -5.31900000
O      3.15600000      4.59100000     10.62500000
H      2.87400000      5.27800000     10.02100000
H      2.73900000      4.81800000     11.45600000
O    -14.00700000     -3.85700000     -7.13400000
H    -14.62800000     -3.50100000     -6.50000000
H    -13.62200000     -3.08600000     -7.55100000
O      4.26500000      3.54400000      8.05100000
H      3.42400000      3.63300000      7.60300000
H      4.04900000      3.60800000      8.98100000
O     -1.66900000     -1.03600000     -4.94800000
H     -1.81800000     -1.42500000     -4.08500000
H     -2.46600000     -0.53700000     -5.12600000
O     -0.55000000     -3.79200000     -3.73700000
H     -0.56100000     -4.36200000     -4.50600000
H      0.17700000     -3.18900000     -3.89700000
O     -7.17900000     14.04700000      2.81100000
H     -6.25600000     13.79600000      2.81600000
H     -7.28600000     14.54800000      2.00200000
O    -13.32100000     -5.38000000     -1.38200000
H    -12.50800000     -4.95300000     -1.65300000
H    -13.14300000     -6.31600000     -1.47700000
O      6.06000000     13.96500000     -1.47400000
H      5.97400000     13.01500000     -1.39100000
H      6.99800000     14.12900000     -1.37600000
O     -7.85300000    -11.94400000    -10.13200000
H     -7.88300000    -12.52400000     -9.37100000
H     -8.77100000    -11.83000000    -10.38200000
O     -3.75800000     -2.51400000     -7.64900000
H     -2.81400000     -2.60100000     -7.51600000
H     -4.14800000     -3.04500000     -6.95500000
O     11.62800000     -7.63800000    -11.82000000
H     10.78300000     -7.41300000    -12.20900000
H     12.12200000     -6.81800000    -11.83000000
O    -16.51500000     -0.18900000     -3.21400000
H    -16.51200000     -0.92000000     -2.59600000
H    -17.40100000     -0.18600000     -3.57700000
O    -11.83900000      4.26400000     -1.47800000
H    -11.31600000      4.67800000     -0.79200000
H    -12.62500000      4.80600000     -1.54100000
O     16.26100000      5.90200000     -2.58300000
H     17.20500000      5.75000000     -2.62800000
H     16.17700000      6.84500000     -2.44100000
O     -8.54800000     -0.91500000     10.02800000
H     -9.09900000     -0.22300000     10.39600000
H     -8.03000000     -1.22800000     10.76900000
O    -15.72300000     -5.96900000     -2.35100000
H    -16.41400000     -5.91100000     -1.69100000
H    -14.91100000     -5.85300000     -1.85900000
O     14.51100000     -7.72000000      8.12200000
H     13.71700000     -7.86200000      7.60700000
H     14.25600000     -7.93200000      9.02000000
O     13.58000000      8.07300000     -7.93300000
H     13.42500000      7.53000000     -7.16000000
H     13.31200000      7.52300000     -8.67000000
O      7.12800000      8.41800000     11.60700000
H      6.77300000      7.55600000     11.82400000
H      6.36100000      8.98800000     11.55800000
O     -3.81100000     -5.94100000     11.51300000
H     -4.59500000     -5.80800000     10.97900000
H     -3.34700000     -5.10400000     11.47000000
O      4.90300000      7.93100000     -6.43100000
H      5.17300000      8.03400000     -5.51900000
H      3.99300000      7.63800000     -6.38000000
O     14.43300000     -9.45700000     -4.39300000
H     13.86100000     -8.69100000     -4.45100000
H     14.22700000     -9.96900000     -5.17500000
O    -13.88600000      6.05000000     -2.43600000
H    -14.09000000      6.51600000     -3.24700000
H    -13.92700000      6.72200000     -1.75600000
O     12.33500000     -2.35200000     12.05300000
H     12.33100000     -3.29900000     11.91300000
H     13.11500000     -2.04400000     11.59100000
O      0.26700000     -4.77900000     -1.14200000
H     -0.47900000     -5.37800000     -1.13500000
H     -0.02300000     -4.04100000     -1.67800000
O     -0.76700000      8.35800000      5.21800000
H     -1.66800000      8.03500000      5.23900000
H     -0.43800000      8.21000000      6.10400000
O      8.84300000      7.50000000      0.42800000
H      9.61500000      7.12500000      0.00300000
H      8.32200000      6.74100000      0.69000000
O      6.43200000      1.91300000    -15.04200000
H      6.24400000      2.66100000    -15.60900000
H      6.65600000      2.30300000    -14.19700000
O     11.83000000     -7.97900000      7.31700000
H     11.22500000     -7.75200000      6.61000000
H     11.74000000     -7.26500000      7.94800000
O     -3.02600000     10.78700000      1.84200000
H     -3.67100000     11.37200000      2.24000000
H     -3.00500000     11.04600000      0.92100000
O    -12.05400000     -5.82100000     -6.15500000
H    -12.50100000     -6.57200000     -5.76600000
H    -12.75300000     -5.31300000     -6.56600000
O     -5.98000000      0.25700000     -5.75400000
H     -6.24800000      1.00800000     -6.28400000
H     -6.63700000     -0.41400000     -5.94000000
O     17.03300000     -0.05900000      3.02200000
H     17.13200000      0.82600000      3.37400000
H     16.41700000     -0.48600000      3.61700000
O      1.54600000      6.79700000     -2.73500000
H      1.45400000      7.74200000     -2.61100000
H      0.66700000      6.44900000     -2.58600000
O     -4.74500000    -12.17500000      1.05100000
H     -4.47100000    -12.56400000      0.22000000
H     -5.70100000    -12.18500000      1.01600000
O     -4.12000000     -1.73500000      9.82100000
H     -3.58300000     -1.69700000     10.61200000
H     -4.63700000     -0.93000000      9.84200000
O     -2.04300000      5.96000000     -4.63300000
H     -2.19300000      5.01700000     -4.69400000
H     -1.32700000      6.12900000     -5.24500000
O     -8.12400000      5.92000000     10.38700000
H     -8.21400000      6.80000000     10.75300000
H     -9.01400000      5.67300000     10.13600000
O    -11.57000000      1.80300000     -6.85400000
H    -11.21400000      1.37500000     -6.07500000
H    -12.40000000      2.18000000     -6.56200000
O     -3.01200000     -7.17100000     -7.25000000
H     -3.19900000     -8.10100000     -7.12500000
H     -3.76600000     -6.83800000     -7.73600000
O      5.50700000    -14.15500000      6.95600000
H      4.57200000    -14.33800000      7.04000000
H      5.93600000    -14.88900000      7.39600000
O     -8.28300000      7.51200000    -11.30000000
H     -7.64200000      7.81100000    -11.94400000
H     -9.09900000      7.94200000    -11.55700000
O     -8.11400000    -11.81200000     10.30000000
H     -7.64200000    -11.63200000      9.48700000
H     -8.50500000    -12.67500000     10.16400000
O     -2.52800000     -5.53800000    -11.56100000
H     -1.82300000     -4.94900000    -11.29400000
H     -3.32400000     -5.01200000    -11.48300000
O     -0.15200000      8.92200000     -2.60500000
H     -0.79800000      9.27500000     -3.21600000
H      0.54800000      9.57500000     -2.59400000
O     -3.96300000     -8.41400000    -15.64900000
H     -3.60100000     -8.03400000    -14.84900000
H     -4.25700000     -9.28700000    -15.38800000
O      5.42000000      4.86800000     -5.94100000
H      5.57700000      5.54900000     -6.59500000
H      6.08700000      5.02100000     -5.27100000
O     -3.25000000      4.07700000    -16.51500000
H     -2.47800000      4.18200000    -17.07000000
H     -3.61400000      4.95900000    -16.44200000
O     14.06800000     10.74400000      0.96100000
H     14.64800000     10.19800000      1.49200000
H     13.18700000     10.44100000      1.17900000
O     -2.87700000    -11.21500000      3.37000000
H     -2.83600000    -11.90500000      4.03200000
H     -3.33100000    -11.61900000      2.63100000
O     -7.53200000      1.18900000     13.70700000
H     -6.89900000      1.69500000     14.21700000
H     -8.16700000      0.88100000     14.35300000
O     -1.78200000    -16.76600000      2.10400000
H     -2.18400000    -15.93400000      1.85500000
H     -2.43300000    -17.18900000      2.66300000
O     -5.46600000     13.95700000      9.32400000
H     -4.73100000     14.29900000      8.81400000
H     -6.20800000     13.97800000      8.71800000
O      8.87000000      1.21400000     -9.16000000
H      8.99800000      0.46000000     -9.73700000
H      8.27500000      0.89700000     -8.48100000
O     -8.81300000     -2.20900000     -3.34500000
H     -8.56500000     -2.34700000     -2.43100000
H     -9.65800000     -1.76000000     -3.29900000
O     -2.38100000     -5.42000000     -2.23400000
H     -2.75600000     -5.96900000     -2.92200000
H     -1.99700000     -4.67800000     -2.70200000
O     12.05600000      6.14500000    -11.12800000
H     12.65100000      5.44700000    -11.40100000
H     11.36500000      6.14300000    -11.79100000
O     -3.87500000     11.53200000      9.72500000
H     -4.31600000     12.36700000      9.56700000
H     -4.47000000     11.05100000     10.29900000
O      5.38900000     -2.40700000     -4.71400000
H      5.56900000     -2.73100000     -3.83100000
H      6.16600000     -2.64600000     -5.22000000
O      8.55600000    -16.10100000      0.59100000
H      7.98800000    -16.83900000      0.37200000
H      8.65500000    -15.62300000     -0.23200000
O    -18.30300000      2.87200000      0.59500000
H    -18.67400000      3.58600000      0.07600000
H    -17.38900000      3.12100000      0.72700000
O     -1.63600000    -11.06700000     10.12600000
H     -2.53100000    -11.10300000     10.46400000
H     -1.61700000    -11.72300000      9.43000000
O    -10.76400000     -5.10700000      7.30100000
H    -10.86900000     -5.94000000      6.84200000
H    -10.36500000     -4.52600000      6.65400000
O     16.36600000     -0.85700000     -2.65900000
H     16.14100000     -0.68500000     -1.74500000
H     15.90600000     -1.67000000     -2.87000000
O     -7.67600000     -7.33000000     -8.80800000
H     -8.14600000     -7.11800000     -8.00200000
H     -6.96900000     -6.68700000     -8.84900000
O     -2.14600000     -7.73700000      7.45100000
H     -3.07800000     -7.89300000      7.29600000
H     -2.12100000     -6.93300000      7.96800000
O    -11.23600000      5.69800000     -9.12100000
H    -10.62700000      5.14300000     -8.63300000
H    -11.02200000      6.58900000     -8.84300000
O     -9.99300000    -12.76800000      0.73500000
H     -9.97300000    -13.68300000      1.01500000
H    -10.92500000    -12.56000000      0.66300000
O     -5.65700000     17.35300000      2.14700000
H     -5.01400000     16.65300000      2.25500000
H     -5.99100000     17.23700000      1.25800000
O      7.62000000     -8.22100000     13.77500000
H      7.33900000     -8.86500000     14.42500000
H      7.39700000     -8.61700000     12.93300000
O     10.57200000    -12.19400000     -0.54300000
H     10.01800000    -12.23000000     -1.32300000
H     10.86300000    -11.28300000     -0.49800000
O     -3.29600000      0.67900000     -6.49700000
H     -3.08500000      0.33400000     -7.36400000
H     -4.19500000      0.39400000     -6.33800000
O      2.93000000      6.56000000      8.83400000
H      3.76600000      6.61600000      8.37000000
H      2.73800000      7.46100000      9.09200000
O     -7.71800000     10.42300000    -10.49900000
H     -7.69300000     10.15400000     -9.58000000
H     -8.61600000     10.24200000    -10.77700000
O     -5.02100000      9.58400000    -13.43600000
H     -4.73400000     10.27000000    -14.04000000
H     -4.65300000      9.84000000    -12.59000000
O      2.94300000     -0.13900000     11.19400000
H      2.29700000      0.54500000     11.01800000
H      3.61700000      0.29700000     11.71500000
O    -13.12600000      8.44800000     -7.96000000
H    -13.48100000      8.84700000     -8.75500000
H    -12.18400000      8.61000000     -8.01100000
O     12.09700000      0.10700000     -7.40400000
H     12.17000000     -0.38500000     -8.22200000
H     12.26700000     -0.54000000     -6.72000000
O     -3.62300000     -8.83100000      4.85100000
H     -4.01900000     -8.94100000      5.71600000
H     -2.76500000     -9.24800000      4.92600000
O     -9.71900000     -7.23300000    -10.22000000
H    -10.10100000     -6.46400000     -9.79800000
H     -8.88100000     -7.35900000     -9.77400000
O     -3.89100000     -1.16900000    -16.80000000
H     -3.26500000     -1.66100000    -16.26800000
H     -4.67700000     -1.11500000    -16.25600000
O      3.33700000     11.77300000    -13.91300000
H      2.47700000     11.44700000    -13.64800000
H      3.18500000     12.69000000    -14.14400000
O      2.49100000     12.77400000     -0.20800000
H      2.06300000     13.56300000     -0.54000000
H      2.64300000     12.95700000      0.72000000
O     -4.37500000     -4.23700000     -5.21700000
H     -4.05000000     -5.11400000     -5.01200000
H     -5.12900000     -4.38800000     -5.78700000
O      1.18700000     -7.15000000      7.96100000
H      1.03500000     -6.20600000      7.92900000
H      1.34700000     -7.39800000      7.05000000
O     -7.72100000      9.76100000     -7.92400000
H     -8.05300000      9.65000000     -7.03200000
H     -6.78100000      9.59900000     -7.85100000
O     -1.72300000     -1.97300000    -15.50500000
H     -1.46100000     -2.57200000    -14.80600000
H     -1.01600000     -2.03300000    -16.14800000
O      2.98400000    -12.79100000     -0.84000000
H      3.75300000    -12.48300000     -1.32000000
H      3.34500000    -13.27400000     -0.09600000
O     -9.65000000     -2.22400000     -0.52400000
H     -9.74800000     -3.00500000      0.02000000
H    -10.45400000     -1.72700000     -0.37600000
O     11.65700000     -5.47000000     -9.48700000
H     11.30800000     -4.58300000     -9.58000000
H     12.60700000     -5.35100000     -9.46800000
O     -4.10900000      4.86100000     -6.80500000
H     -3.60100000      5.66300000     -6.92500000
H     -4.88400000      4.98400000     -7.35400000
O     -3.91400000      8.12300000     11.38800000
H     -4.12000000      8.19000000     10.45500000
H     -4.44200000      7.38800000     11.69800000
O    -12.54500000    -11.37300000      3.52200000
H    -12.71700000    -12.31200000      3.60000000
H    -13.33100000    -11.02000000      3.10500000
O      3.71900000     15.49900000      5.72100000
H      3.92400000     16.42700000      5.60900000
H      2.91000000     15.37100000      5.22600000
O     -5.00700000      8.47600000     -7.90800000
H     -4.45700000      7.69500000     -7.83900000
H     -4.79100000      8.84500000     -8.76400000
O     10.97600000     -5.08700000     11.66200000
H     10.11400000     -5.27500000     11.28900000
H     10.78900000     -4.75100000     12.53800000
O     -0.72600000      8.90000000     -9.68200000
H     -0.36900000      9.63700000     -9.18700000
H     -0.04700000      8.22700000     -9.63300000
O      9.38500000    -11.48300000      8.21000000
H      9.24700000    -12.43100000      8.22500000
H      9.43300000    -11.26300000      7.28000000
O     -2.13600000     -0.15300000      3.62400000
H     -1.74300000     -0.86900000      4.12300000
H     -2.93400000     -0.53000000      3.25200000
O      7.26700000     -4.19600000    -12.19700000
H      7.01000000     -3.65000000    -12.94000000
H      6.81700000     -3.80700000    -11.44600000
O      3.38900000     -5.43800000     -8.93700000
H      3.76900000     -5.37500000     -9.81300000
H      2.45000000     -5.54200000     -9.09000000
O     -7.32100000    -10.47800000      5.92900000
H     -8.00100000    -11.12500000      5.74000000
H     -6.91100000    -10.30700000      5.08100000
O      0.97100000      6.88300000    -15.07100000
H      0.27900000      6.23700000    -15.21500000
H      0.51800000      7.72600000    -15.08700000
O    -12.95900000     -0.50100000      7.70200000
H    -12.29000000     -1.07800000      8.06900000
H    -13.62500000     -1.09600000      7.35600000
O    -11.01300000    -11.19700000      9.23700000
H    -11.02600000    -10.49900000      8.58200000
H    -10.09500000    -11.26300000      9.49700000
O      1.18600000     -1.96500000     17.73500000
H      0.55200000     -1.58200000     17.12900000
H      0.73100000     -1.98700000     18.57600000
O    -14.76900000     -7.36200000      6.42600000
H    -14.64200000     -7.89300000      5.63900000
H    -14.22900000     -6.58600000      6.28100000
O     -8.41800000     14.40900000      5.27600000
H     -8.06900000     14.39100000      4.38500000
H     -8.77600000     15.29200000      5.37500000
O      9.12000000      7.02800000     12.86500000
H      8.66600000      7.76500000     12.45600000
H      8.68400000      6.91700000     13.71000000
O    -10.33700000      9.20400000      2.50500000
H     -9.86800000      9.75500000      3.13100000
H     -9.69400000      9.01800000      1.82000000
O    -16.34900000     -2.41800000      2.52500000
H    -16.73300000     -1.54200000      2.47800000
H    -16.15100000     -2.54300000      3.45300000
O     12.26900000     -2.86900000     -1.83000000
H     11.98700000     -3.52100000     -1.18800000
H     12.92200000     -3.32300000     -2.36200000
O     -5.46900000      9.61800000      7.84100000
H     -6.24900000      9.12500000      8.09700000
H     -4.73600000      9.06800000      8.11700000
O     15.93900000     -7.70100000      1.23200000
H     15.74900000     -6.87800000      0.78200000
H     15.23100000     -8.28800000      0.96700000
O      2.43000000     -1.29800000      4.29800000
H      1.87800000     -0.76100000      4.86700000
H      3.24900000     -0.80700000      4.22600000
O     13.65400000      3.09700000      3.19700000
H     12.71500000      2.99300000      3.35200000
H     13.80800000      2.66500000      2.35700000
O    -11.19500000     -9.22600000      7.57500000
H    -11.77800000     -8.57900000      7.97200000
H    -10.84900000     -8.78900000      6.79600000
O      6.29600000     -8.34300000      4.14300000
H      6.13400000     -8.38200000      5.08500000
H      6.59800000     -9.22200000      3.91500000
O     -4.20400000     -2.84800000    -13.67300000
H     -4.39400000     -1.91500000    -13.77100000
H     -4.68500000     -3.26700000    -14.38700000
O      8.38100000     -0.93100000     -5.05800000
H      9.26400000     -0.98000000     -4.69300000
H      8.22700000     -1.80000000     -5.43000000
O     -4.77400000      4.80500000    -12.95600000
H     -4.31400000      4.59700000    -13.76900000
H     -4.09600000      5.16000000    -12.38100000
O      7.39100000    -13.36200000     -0.39000000
H      6.91800000    -12.91300000      0.31100000
H      6.76600000    -14.00500000     -0.72600000
O    -11.48800000      7.75900000     -1.83100000
H    -12.35000000      8.06800000     -1.55000000
H    -11.01600000      8.55600000     -2.07400000
O     -0.24200000      3.88300000      3.26000000
H      0.32100000      3.98200000      2.49200000
H     -0.48100000      4.77900000      3.49900000
O     -2.46900000     -8.96100000      1.27600000
H     -2.62500000     -9.78300000      1.74200000
H     -1.91300000     -8.45300000      1.86600000
O      2.84200000     -6.76900000      5.71000000
H      2.60700000     -5.84100000      5.71700000
H      3.72100000     -6.79700000      6.09000000
O     -4.08400000     -5.31400000     -0.17000000
H     -4.65100000     -6.02300000      0.13400000
H     -3.63800000     -5.67600000     -0.93600000
O      3.45200000     -3.37700000     16.49400000
H      2.55100000     -3.47100000     16.80400000
H      3.40400000     -2.69600000     15.82300000
O     -5.52700000     -4.96400000    -11.92700000
H     -5.14800000     -4.10000000    -12.08400000
H     -6.43900000     -4.78800000    -11.69600000
O      6.50100000    -12.88100000     -8.11400000
H      5.89000000    -13.44000000     -8.59300000
H      6.09600000    -12.76700000     -7.25300000
O      4.74800000     -6.44200000    -15.81700000
H      4.57600000     -7.12500000    -16.46500000
H      4.05700000     -6.55100000    -15.16400000
O    -10.37100000     -8.93200000    -12.41100000
H    -10.42400000     -8.36100000    -13.17800000
H     -9.99400000     -8.37900000    -11.72700000
O      7.45600000      2.64400000     -6.29800000
H      6.86500000      1.92700000     -6.52600000
H      6.91700000      3.43200000     -6.37000000
O      4.93000000     11.62800000     -5.79000000
H      5.55900000     11.19600000     -6.36700000
H      5.33500000     11.59200000     -4.92300000
O      9.30800000     -9.67500000      2.28600000
H      9.22600000    -10.62900000      2.27600000
H      8.62600000     -9.36900000      1.68800000
O     -5.12600000      2.12200000      0.84100000
H     -4.47000000      2.30900000      1.51300000
H     -5.86000000      1.74100000      1.32200000
O     -1.34100000      0.79100000     17.58900000
H     -2.11600000      0.73100000     18.14800000
H     -1.43300000      0.06500000     16.97200000
O     -1.53800000     -5.24300000      8.58000000
H     -1.37500000     -5.22200000      9.52300000
H     -0.82100000     -4.73300000      8.20200000
O    -12.42200000      2.16500000      7.40900000
H    -12.59700000      1.27000000      7.70000000
H    -11.48600000      2.28900000      7.56800000
O    -14.27500000      1.70400000      2.90300000
H    -13.52100000      1.25100000      2.52500000
H    -14.00100000      2.61900000      2.95900000
O     -9.42200000     -4.57900000     -9.06900000
H    -10.30700000     -4.32500000     -8.80600000
H     -8.89800000     -4.47700000     -8.27400000
O     -2.99100000      7.19600000      5.12300000
H     -3.16400000      7.30400000      4.18800000
H     -3.02400000      6.25000000      5.26400000
O    -16.21800000     -2.93900000     -5.84400000
H    -15.92700000     -2.15200000     -5.38400000
H    -16.59500000     -2.61300000     -6.66100000
O    -12.62200000    -12.25600000      0.35200000
H    -12.69900000    -13.03400000     -0.20000000
H    -13.44400000    -12.22700000      0.84200000
O     -3.00000000     -9.29600000     -3.63500000
H     -2.97100000     -8.87500000     -2.77600000
H     -2.12700000     -9.15400000     -4.00100000
O    -14.13000000      8.14200000      5.46900000
H    -13.44000000      8.09800000      4.80700000
H    -14.23900000      9.07700000      5.64100000
O     -8.46000000     11.00500000      0.01800000
H     -8.38900000     10.05400000      0.10500000
H     -7.87300000     11.22300000     -0.70600000
O     15.86500000     -0.32200000      5.70600000
H     15.90300000      0.59300000      5.98200000
H     15.10000000     -0.36900000      5.13300000
O     -1.77600000      1.13400000      6.65300000
H     -1.11600000      0.73100000      6.08900000
H     -2.59200000      0.68800000      6.42300000
O    -13.73400000     -8.72800000     -7.23400000
H    -14.11600000     -9.38500000     -7.81600000
H    -12.78900000     -8.81800000     -7.35800000
O     -9.81800000    -11.51400000     -4.72000000
H     -9.91100000    -11.24200000     -3.80800000
H    -10.58600000    -12.06100000     -4.88700000
O     -7.32300000     -8.37700000     -0.92200000
H     -7.58800000     -7.70400000     -1.54900000
H     -8.14500000     -8.69000000     -0.54500000
O     10.16700000     -3.93200000     14.01000000
H      9.87900000     -4.79400000     14.31000000
H      9.41700000     -3.58300000     13.52800000
O    -13.49100000     -2.44400000      2.56300000
H    -14.41800000     -2.59200000      2.38100000
H    -13.26900000     -1.66200000      2.05700000
O     -0.00500000     -5.47300000    -15.35600000
H     -0.81500000     -5.64700000    -15.83500000
H     -0.28900000     -5.03300000    -14.55500000
O      9.73500000     12.62200000     -4.47800000
H     10.08800000     11.81800000     -4.09700000
H     10.42200000     13.27400000     -4.34100000
O     -7.33100000     -4.22300000     -4.19200000
H     -7.96700000     -3.52100000     -4.05600000
H     -6.59300000     -3.99100000     -3.62800000
O     -4.86300000     -8.12400000      7.10300000
H     -5.20500000     -8.47700000      7.92500000
H     -5.18900000     -7.22400000      7.07500000
O      7.39800000      5.78400000     -8.01000000
H      7.69700000      6.67500000     -8.18900000
H      8.14700000      5.36000000     -7.59200000
O      7.77500000     12.52100000     -7.98600000
H      7.05000000     11.89800000     -7.93500000
H      8.51800000     12.00000000     -8.29200000
O     -7.81800000     13.80000000     -1.86500000
H     -8.17300000     13.82300000     -2.75400000
H     -6.91500000     13.50400000     -1.97400000
O     -3.52300000      8.20100000     -4.67200000
H     -2.99200000      7.41100000     -4.77000000
H     -2.88700000      8.90300000     -4.53500000
O     13.80400000     -9.98800000      1.84600000
H     13.01300000     -9.46000000      1.73900000
H     13.60200000    -10.81500000      1.40700000
O     -0.70900000      5.40600000     -2.19000000
H     -1.38200000      5.66600000     -2.81900000
H     -1.19900000      5.05000000     -1.44900000
O      3.58200000      4.73900000    -13.08200000
H      3.71300000      4.12900000    -12.35600000
H      2.65500000      4.97100000    -13.03500000
O    -14.92200000     -7.71900000      3.72600000
H    -15.86500000     -7.68900000      3.88600000
H    -14.83500000     -7.59900000      2.78100000
O    -13.97000000      8.21800000     -0.81200000
H    -14.36200000      8.03200000      0.04100000
H    -13.50200000      9.04400000     -0.68500000
O    -11.75100000     -2.76900000    -10.87000000
H    -11.64000000     -3.71900000    -10.82800000
H    -12.28700000     -2.62400000    -11.64900000
O    -12.14400000      1.18200000     -9.19200000
H    -12.46200000      0.30000000     -9.00000000
H    -11.95000000      1.55900000     -8.33400000
O     -9.45300000    -12.45000000     -1.93900000
H     -9.80700000    -13.31700000     -2.13500000
H     -9.60100000    -12.33700000     -1.00000000
O     13.37400000     -3.40800000      0.84400000
H     14.20400000     -3.10300000      1.21000000
H     12.82900000     -2.62200000      0.79800000
O      3.57600000      7.94500000     12.77900000
H      3.94400000      8.29500000     13.59000000
H      3.80000000      8.59600000     12.11400000
O     14.49900000      4.20100000     -3.63200000
H     14.87600000      3.75900000     -4.39300000
H     15.20800000      4.75100000     -3.29900000
O     -1.44800000    -12.85600000      8.22300000
H     -1.50600000    -12.36700000      7.40200000
H     -0.70100000    -13.44200000      8.10000000
O     10.16900000      5.42500000     -0.61800000
H      9.66400000      4.76000000     -1.08700000
H     11.04800000      5.05200000     -0.54700000
O     -0.67500000     -1.08400000     15.84600000
H     -1.36900000     -1.64200000     15.49600000
H     -0.17200000     -0.81700000     15.07700000
O      0.90400000    -13.17500000    -11.14400000
H      0.25000000    -12.56000000    -11.47500000
H      1.38000000    -12.68300000    -10.47600000
O     -7.85200000     -1.69000000     -6.29900000
H     -8.16300000     -1.60000000     -5.39900000
H     -8.64500000     -1.64300000     -6.83300000
O     -9.83300000     -9.14600000      0.46600000
H     -9.72400000     -9.61300000      1.29400000
H    -10.58400000     -8.57000000      0.61300000
O     -3.10800000     -7.73600000    -13.10200000
H     -3.77900000     -8.18400000    -12.58700000
H     -2.86200000     -6.98100000    -12.56800000
O      4.92500000    -16.88200000      3.33800000
H      4.11400000    -16.75100000      2.84800000
H      5.34100000    -17.63400000      2.91700000
O      2.32800000     -7.35200000    -11.56000000
H      2.13900000     -6.46200000    -11.26300000
H      2.38200000     -7.28100000    -12.51300000
O      3.74400000      6.17000000     15.59600000
H      2.82900000      6.43700000     15.68800000
H      3.72400000      5.46900000     14.94400000
O     10.01100000     -3.31000000     -9.48500000
H      9.19100000     -3.65900000     -9.13400000
H      9.74500000     -2.55400000    -10.00700000
O      5.64100000    -12.08500000     -5.72300000
H      5.86500000    -11.15700000     -5.78500000
H      4.69500000    -12.09400000     -5.57700000
O      1.03200000     17.02100000     -3.15900000
H      0.73700000     17.72100000     -2.57700000
H      1.84900000     17.34900000     -3.53400000
O      4.19700000     -9.21400000    -11.95200000
H      3.66100000     -8.46400000    -11.69400000
H      5.09900000     -8.91100000    -11.84700000
O      3.17200000     13.71100000      2.34000000
H      3.04600000     14.51600000      2.84400000
H      2.82300000     13.02000000      2.90200000
O      7.20100000     -4.91200000      0.12100000
H      6.34100000     -4.59800000     -0.15700000
H      7.04600000     -5.30700000      0.97900000
O     -0.41800000     10.97200000      8.38800000
H     -1.11200000     11.42000000      7.90500000
H     -0.38700000     10.09600000      8.00500000
O      1.22500000     -8.40000000     -7.26600000
H      2.09900000     -8.77000000     -7.14100000
H      0.64200000     -9.16000000     -7.27100000
O     11.69100000      3.83200000     -5.57500000
H     12.49800000      3.40300000     -5.86200000
H     11.07000000      3.11400000     -5.45200000
O      7.34100000     -4.07500000     -8.95100000
H      7.01900000     -4.97600000     -8.97300000
H      6.63600000     -3.55900000     -9.34200000
O     -6.95000000     -0.85800000      4.07900000
H     -7.06400000     -0.03000000      4.54600000
H     -6.23700000     -0.68900000      3.46300000
O      4.26800000     12.48600000      7.94200000
H      4.47500000     11.55900000      8.06400000
H      4.90100000     12.78800000      7.29000000
O     -5.86700000     15.21400000     -6.43400000
H     -6.57300000     15.40300000     -7.05200000
H     -5.46800000     16.06600000     -6.25800000
O      1.10000000      2.88300000    -15.31800000
H      0.91400000      3.61500000    -14.73000000
H      1.86100000      2.45200000    -14.93000000
O      5.81500000     11.41500000     -1.00400000
H      5.44100000     11.63000000     -0.14900000
H      6.43600000     10.71000000     -0.82300000
O     -9.67900000     -8.88600000     -5.61700000
H     -9.18300000     -8.54500000     -4.87300000
H     -9.87000000     -9.79400000     -5.38200000
O      3.58000000     -6.56900000     -6.38100000
H      3.74000000     -7.51000000     -6.44700000
H      3.13800000     -6.34300000     -7.19900000
O      2.57500000      9.41100000      9.50400000
H      3.48400000      9.71200000      9.48300000
H      2.12800000     10.04000000     10.07100000
O     -1.74900000     -0.22900000     11.31900000
H     -1.36400000     -0.76400000     10.62500000
H     -1.90900000      0.61900000     10.90600000
O     -8.69200000      6.80600000    -14.99900000
H     -8.73100000      6.10700000    -14.34600000
H     -8.44800000      7.58600000    -14.50100000
O     11.45400000     -3.68800000      3.49700000
H     12.04000000     -4.32700000      3.90300000
H     11.61200000     -3.78200000      2.55800000
O    -10.44800000      8.56300000     11.56800000
H    -10.22500000      8.53100000     10.63700000
H    -10.93700000      7.75500000     11.72500000
O     10.73900000     -2.82900000     -6.64100000
H     10.49700000     -3.06100000     -7.53800000
H      9.90700000     -2.80100000     -6.16800000
O      3.98000000      2.71800000     -1.40900000
H      3.23600000      2.18200000     -1.13600000
H      3.67300000      3.17200000     -2.19500000
O     -6.18300000     13.27200000     -8.53900000
H     -5.33300000     13.09200000     -8.94000000
H     -6.56800000     12.40800000     -8.39400000
O      8.90500000     -9.36200000     -5.12100000
H      9.33100000     -9.26700000     -4.26900000
H      9.62800000     -9.40700000     -5.74700000
O     -7.34500000     -1.51300000     12.50900000
H     -6.47400000     -1.89500000     12.61400000
H     -7.23900000     -0.59900000     12.77200000
O      0.58200000     -6.39500000     -8.80200000
H     -0.20900000     -6.68300000     -9.25600000
H      0.70300000     -7.03600000     -8.10100000
O      3.53200000    -14.31000000      1.29300000
H      3.52700000    -15.12000000      0.78200000
H      2.61600000    -14.17600000      1.53700000
O     -6.39800000    -15.60900000     -5.38200000
H     -6.48800000    -14.66300000     -5.26100000
H     -6.44600000    -15.73500000     -6.32900000
O     14.99100000      8.83100000     -2.37700000
H     15.31900000      8.73800000     -3.27200000
H     14.18700000      8.31100000     -2.36100000
O     10.91400000    -12.33700000      4.51100000
H     11.16600000    -13.25600000      4.60700000
H     10.34100000    -12.32400000      3.74500000
O      1.61500000      3.92700000      7.32500000
H      1.96900000      4.55200000      6.69200000
H      0.85500000      4.37000000      7.70100000
O     -7.67800000      8.82800000    -13.46100000
H     -8.23700000      9.42800000    -13.95500000
H     -6.80600000      9.22100000    -13.50700000
O      2.11800000    -12.10300000      5.63200000
H      1.70400000    -12.22700000      4.77800000
H      1.54700000    -11.48600000      6.08800000
O    -16.68100000      0.44000000      2.51100000
H    -15.96900000      1.07300000      2.60400000
H    -17.10300000      0.42800000      3.37000000
O     -1.27300000    -10.30600000     13.70700000
H     -2.17100000    -10.04000000     13.50500000
H     -0.81400000     -9.48400000     13.88200000
O      9.37400000    -15.26800000      4.88800000
H      8.61100000    -15.84600000      4.89000000
H      9.02500000    -14.41000000      5.12900000
O      0.84800000    -15.90800000     -3.03900000
H      0.60900000    -16.45000000     -2.28700000
H      1.30900000    -16.50500000     -3.62800000
O      3.86500000     13.29100000    -10.86900000
H      4.34300000     12.46600000    -10.95600000
H      4.04800000     13.57900000     -9.97500000
O     -9.70100000      9.07900000      8.97900000
H     -9.56900000      8.91500000      8.04600000
H     -8.98500000      9.66500000      9.22300000
O     13.49900000     -5.45200000     10.56600000
H     12.58800000     -5.29600000     10.81600000
H     13.69300000     -4.76700000      9.92700000
O      6.06800000      5.40600000      5.97100000
H      6.51100000      5.92900000      5.30300000
H      5.38300000      4.93800000      5.49400000
O     -9.31300000     15.28700000     -4.31800000
H     -9.82100000     15.09000000     -5.10500000
H     -8.47900000     14.83600000     -4.45100000
O     -7.44000000     -4.94100000     12.47000000
H     -7.71100000     -5.62900000     11.86200000
H     -6.99600000     -4.29600000     11.91900000
O    -16.38600000     -2.09300000      5.10300000
H    -17.13100000     -1.75800000      5.60200000
H    -15.71000000     -2.25600000      5.76000000
O    -12.89500000      8.30500000      2.80200000
H    -13.45000000      9.08300000      2.84600000
H    -12.00300000      8.64900000      2.75200000
O      2.24000000     11.60100000     11.52600000
H      1.43600000     11.75200000     12.02400000
H      2.50200000     12.47000000     11.22400000
O     -0.86400000    -11.57400000      5.82200000
H     -0.85200000    -10.62100000      5.72600000
H     -0.50100000    -11.90100000      4.99800000
O     -7.15000000      3.03200000    -15.74600000
H     -7.48600000      2.50800000    -15.01900000
H     -6.30400000      2.63700000    -15.95600000
O     -0.16500000      0.62700000    -17.24100000
H      0.01000000     -0.30700000    -17.12200000
H     -0.74600000      0.66700000    -18.00100000
O     15.31400000     -0.04700000     -8.24900000
H     14.63100000     -0.06300000     -8.91900000
H     14.86400000      0.23700000     -7.45400000
O    -10.50000000     -1.77700000     -7.53800000
H    -10.23200000     -1.18800000     -8.24400000
H    -11.45500000     -1.80600000     -7.60000000
O     -9.93600000      1.46700000     10.56200000
H    -10.15100000      1.71500000      9.66300000
H    -10.78500000      1.32900000     10.98200000
O     -6.18700000    -10.23100000      3.54800000
H     -6.25000000    -10.61200000      2.67200000
H     -5.31200000     -9.84300000      3.57700000
O      6.82500000     -2.99700000     -2.30700000
H      6.22400000     -3.62600000     -1.90700000
H      6.54600000     -2.14800000     -1.96500000
O     -1.00600000      7.19500000    -12.18300000
H     -1.68400000      7.22600000    -11.50800000
H     -1.03000000      6.29500000    -12.50600000
O      1.89800000     -7.11500000    -14.51700000
H      1.82400000     -7.86100000    -15.11300000
H      1.31000000     -6.45500000    -14.88600000
O      5.90000000      8.27400000     -3.96000000
H      6.24100000      8.96300000     -3.38900000
H      5.26000000      7.81000000     -3.42000000
O     10.88000000      2.50900000      1.19000000
H     11.81800000      2.32100000      1.17200000
H     10.61300000      2.48200000      0.27100000
O      9.94000000     -4.16400000     -0.35600000
H      9.11000000     -4.53100000     -0.05000000
H      9.79300000     -3.21800000     -0.36500000
O     -2.20800000     10.61800000     -3.77200000
H     -3.15300000     10.77000000     -3.73800000
H     -1.88200000     11.27300000     -4.38900000
O     -7.38400000      4.28300000     12.62800000
H     -8.06300000      4.15900000     13.29100000
H     -7.86000000      4.57300000     11.84900000
O    -11.43200000      4.70400000     -4.16800000
H    -12.36300000      4.82600000     -4.35600000
H    -11.40400000      4.45300000     -3.24500000
O      1.73800000    -12.95700000     -3.30900000
H      1.36000000    -13.83000000     -3.20100000
H      2.11700000    -12.75200000     -2.45400000
O     -3.67300000      4.73500000     14.57000000
H     -4.04700000      5.11100000     13.77400000
H     -3.44300000      5.49200000     15.10800000
O    -12.68100000    -10.80300000     -2.26400000
H    -12.51300000    -11.11200000     -1.37300000
H    -13.04400000    -11.56500000     -2.71600000
O     -0.67900000      5.25500000      8.31600000
H     -1.48500000      5.00800000      7.86200000
H     -0.84400000      5.03700000      9.23300000
O     -6.48700000     -8.35500000     -4.38600000
H     -6.42800000     -9.18000000     -3.90600000
H     -6.94800000     -7.76400000     -3.79100000
O     -8.26000000     -8.13500000      3.48800000
H     -7.50900000     -8.69500000      3.68600000
H     -8.97500000     -8.74600000      3.31400000
O     -0.05500000     13.48600000     -7.71900000
H     -0.75200000     14.13400000     -7.82100000
H      0.72800000     14.00400000     -7.53300000
O     16.38400000     -1.50200000      0.04600000
H     16.79700000     -0.70400000      0.37600000
H     16.13700000     -1.98800000      0.83200000
O      9.27600000     10.75500000     -9.33800000
H      9.28200000     11.21200000    -10.17900000
H     10.18200000     10.47200000     -9.21400000
O     15.43100000     -5.33900000     -0.04600000
H     15.35900000     -4.46400000      0.33500000
H     14.96900000     -5.27500000     -0.88200000
O      1.57500000     -3.73800000     11.75200000
H      2.42100000     -3.60900000     11.32300000
H      1.57600000     -3.11400000     12.47700000
O     10.12100000     -0.30800000      8.45200000
H     10.98800000     -0.24300000      8.85100000
H      9.73500000     -1.09100000      8.84500000
O      7.55600000      6.69900000    -11.63100000
H      7.88300000      7.21800000    -10.89700000
H      6.75600000      7.14800000    -11.90400000
O     13.48600000      3.89600000     -9.76000000
H     12.56200000      3.77800000     -9.54200000
H     13.72100000      3.10600000    -10.24600000
O    -12.12500000     -4.22600000      4.02200000
H    -12.49300000     -3.75000000      3.27700000
H    -11.40800000     -3.67100000      4.33000000
O     -2.36000000     12.57000000      7.51100000
H     -2.78500000     12.48700000      8.36400000
H     -3.05700000     12.39800000      6.87800000
O      9.70200000      6.84600000      4.96700000
H      8.91800000      7.15600000      4.51400000
H     10.28400000      7.60600000      4.98700000
O      2.40700000     -3.00100000     -4.46700000
H      2.11900000     -2.18500000     -4.87600000
H      3.30200000     -3.12500000     -4.78400000
O     -0.47100000      6.74600000      2.23700000
H      0.12500000      6.81100000      1.49100000
H     -0.36100000      7.57400000      2.70500000
O     11.03400000     -9.62000000     -6.80500000
H     11.33800000    -10.50200000     -6.59000000
H     11.58600000     -9.34800000     -7.53800000
O     -6.37300000      4.15900000      9.39800000
H     -6.64400000      3.36700000      9.86400000
H     -7.03200000      4.81200000      9.63300000
O      0.06100000     -7.93500000     12.86900000
H     -0.02400000     -8.13000000     11.93500000
H      0.55800000     -7.11700000     12.89800000
O    -12.34800000      9.78100000      8.46900000
H    -12.87300000      9.71300000      9.26600000
H    -11.53700000      9.31700000      8.67600000
O      8.50400000      2.75800000     14.94900000
H      9.19400000      2.99000000     14.32700000
H      7.69100000      3.00300000     14.50700000
O     -8.04000000     -3.96200000    -11.73400000
H     -8.16800000     -3.02000000    -11.83900000
H     -8.43300000     -4.16400000    -10.88500000
O     -1.12700000     -7.27600000     16.15000000
H     -1.08500000     -7.22400000     15.19600000
H     -2.00500000     -7.61000000     16.33400000
O      8.20500000     14.17600000     -5.79600000
H      8.56900000     13.68900000     -5.05700000
H      8.01900000     13.50900000     -6.45600000
O     -4.48500000    -13.13100000     -8.56100000
H     -4.56000000    -12.48600000     -9.26400000
H     -3.83800000    -12.75800000     -7.96200000
O    -16.03600000     -0.11300000      7.75400000
H    -16.61000000     -0.85300000      7.95300000
H    -16.20900000      0.08300000      6.83400000
O      2.11100000      1.48900000      8.68100000
H      1.82000000      2.30700000      8.27800000
H      2.03400000      1.64500000      9.62300000
O     -5.36100000    -11.74400000      7.40300000
H     -5.97400000    -11.25900000      6.85100000
H     -5.09300000    -11.11500000      8.07400000
O     -1.95500000      8.95200000    -15.32400000
H     -2.38000000      8.20300000    -15.74200000
H     -1.77600000      9.55700000    -16.04300000
O     -0.34300000     17.65500000     -5.47800000
H     -0.51200000     16.97400000     -4.82700000
H      0.12600000     18.33600000     -4.99600000
O      7.12800000     -1.96800000     10.36600000
H      7.75100000     -2.24700000      9.69500000
H      6.27500000     -2.00800000      9.93200000
O      6.57400000     11.12400000      3.44800000
H      6.31900000     11.56700000      2.63900000
H      7.02000000     11.79900000      3.96000000
O     -0.54300000     -3.88100000    -13.29500000
H     -0.45300000     -2.92900000    -13.24100000
H     -1.10600000     -4.11000000    -12.55600000
O      8.54000000     -5.94000000     14.72700000
H      8.00000000     -6.59200000     14.28100000
H      8.39500000     -6.10600000     15.65900000
O     -5.27600000     -9.01800000     -6.72000000
H     -5.48500000     -8.69000000     -5.84500000
H     -6.12800000     -9.20600000     -7.11400000
O      8.01300000     -3.39500000     -6.13200000
H      7.66100000     -3.70700000     -6.96500000
H      8.06200000     -4.17800000     -5.58400000
O     -0.32800000     10.09300000      3.01200000
H     -0.35100000      9.73400000      3.89900000
H     -1.24800000     10.15500000      2.75400000
O     -0.88000000     -8.87300000      5.49600000
H     -1.25900000     -8.35900000      6.20900000
H     -0.41000000     -8.23300000      4.96200000
O      4.02800000     -6.03100000      8.79300000
H      3.92300000     -5.38400000      9.49100000
H      3.33300000     -6.67000000      8.95200000
O      0.93500000     -3.86400000      7.59100000
H      1.36500000     -3.08400000      7.94200000
H      1.15300000     -3.86000000      6.65900000
O    -10.24400000     -4.48700000      0.80700000
H     -9.52400000     -4.67200000      1.41000000
H    -11.03500000     -4.68300000      1.31000000
O     -5.24300000      9.98400000     -1.01800000
H     -5.57000000      9.82900000     -0.13200000
H     -5.89400000      9.57700000     -1.58900000
O     -7.10100000    -13.15200000     -4.74700000
H     -7.95700000    -12.77700000     -4.95700000
H     -6.49300000    -12.41600000     -4.81900000
O     -9.65400000      3.64700000     -8.02800000
H     -9.21900000      4.12400000     -7.32000000
H    -10.31800000      3.11700000     -7.58700000
O      3.08700000     10.00200000     -0.24500000
H      4.01300000      9.76100000     -0.24000000
H      3.08700000     10.95100000     -0.37200000
O     -4.08000000     -2.55600000    -10.36200000
H     -3.60000000     -1.93200000    -10.90600000
H     -3.66800000     -2.49100000     -9.50100000
O     10.65800000      0.39200000      3.76200000
H     10.23200000     -0.13100000      4.44100000
H     11.25500000      0.96700000      4.24100000
O      9.23200000     -3.89400000     -3.11000000
H      8.33400000     -3.63400000     -2.90500000
H      9.48600000     -4.46800000     -2.38700000
O      2.61100000     12.01800000      4.24100000
H      2.37200000     11.13100000      3.97200000
H      2.42700000     12.04000000      5.18000000
O      2.50100000     -8.77800000      3.65800000
H      1.56300000     -8.96400000      3.62400000
H      2.57800000     -8.04600000      4.27100000
O      1.65500000     -7.85400000     -2.63600000
H      1.22600000     -8.17100000     -3.43000000
H      1.90000000     -6.95100000     -2.84000000
O      5.89300000      5.86000000     10.41200000
H      6.60500000      5.22100000     10.37400000
H      5.12400000      5.34800000     10.66300000
O      7.80500000      0.82000000      2.98800000
H      8.73300000      0.59300000      2.93900000
H      7.46600000      0.29000000      3.71000000
O     -9.55400000     -0.00400000      2.23200000
H     -9.17700000     -0.88300000      2.18300000
H     -8.93500000      0.54900000      1.75700000
O    -16.88000000      3.46500000     -5.64600000
H    -17.76900000      3.23400000     -5.37500000
H    -16.43900000      3.71200000     -4.83300000
O     -4.66900000      1.84300000    -16.03000000
H     -4.15300000      1.11600000    -16.37900000
H     -4.12200000      2.61500000    -16.17300000
O    -11.12900000      6.37200000      9.08300000
H    -10.40000000      6.89300000      8.74700000
H    -11.68900000      6.22400000      8.32100000
O     -5.12700000     -4.60300000    -16.62900000
H     -4.43000000     -4.73000000    -17.27200000
H     -5.87900000     -4.31200000    -17.14400000
O      5.26300000     13.38400000      5.50900000
H      4.63500000     14.10400000      5.45700000
H      4.89400000     12.70400000      4.94600000
O     -2.59800000     -7.23900000     13.24400000
H     -1.65700000     -7.20800000     13.07000000
H     -2.99800000     -6.83700000     12.47400000
O      9.05200000     -6.41700000     -5.71500000
H      8.24600000     -6.08800000     -6.11300000
H      9.07100000     -7.34600000     -5.94400000
O     -8.24700000     -8.99700000      8.02000000
H     -8.12300000     -9.70300000      7.38500000
H     -8.70700000     -8.31400000      7.53200000
O      0.43800000    -15.38400000      7.81700000
H     -0.31400000    -15.36800000      7.22400000
H      0.65100000    -16.31200000      7.90900000
O     -6.16300000      0.16000000      9.22300000
H     -6.49000000      0.98100000      9.58900000
H     -6.90200000     -0.44400000      9.29100000
O     13.18600000    -10.47500000      8.18900000
H     13.38200000    -11.03300000      7.43700000
H     12.58800000     -9.81100000      7.84600000
O      3.24400000     16.70900000      2.85500000
H      2.54600000     17.04500000      2.29200000
H      3.08200000     17.11400000      3.70600000
O      7.12600000     -2.84800000    -14.61800000
H      6.70600000     -2.76000000    -15.47400000
H      8.00000000     -2.47700000    -14.74000000
O     -5.07600000     -0.32800000    -14.07700000
H     -5.14700000      0.62200000    -14.17400000
H     -5.95700000     -0.60900000    -13.82900000
O     14.19800000      3.99700000      7.40900000
H     13.94600000      3.80200000      8.31200000
H     13.37300000      4.20600000      6.97000000
O      1.00500000      1.68100000     11.30200000
H      0.40900000      1.78500000     10.56100000
H      0.68900000      2.30800000     11.95300000
O      0.48000000      2.26400000     16.08400000
H      0.12400000      2.37700000     15.20300000
H     -0.16500000      1.71900000     16.53500000
O    -15.88700000      4.21200000     -3.09600000
H    -15.05000000      4.66500000     -2.99900000
H    -15.92300000      3.61300000     -2.35000000
O      5.84100000     -1.40500000      1.92500000
H      6.13800000     -2.05400000      2.56300000
H      5.43300000     -0.71900000      2.45300000
O     17.54300000      2.46300000     -0.98200000
H     18.41300000      2.44700000     -1.38100000
H     17.50900000      1.66600000     -0.45200000
O    -12.06600000      7.22800000     -5.47900000
H    -12.59000000      6.69900000     -6.08100000
H    -11.93200000      6.66300000     -4.71800000
O      0.49000000     11.11700000     -8.57100000
H      0.71300000     11.52900000     -9.40600000
H      0.19300000     11.84100000     -8.01900000
O     -7.44500000    -12.29900000      1.63000000
H     -8.33900000    -12.11700000      1.34200000
H     -7.51700000    -12.41700000      2.57800000
O     -4.66400000     -6.06000000      3.05100000
H     -4.51200000     -6.54300000      2.23800000
H     -4.13600000     -6.51800000      3.70400000
O     12.13400000      5.48100000     11.37100000
H     12.32400000      6.41600000     11.29700000
H     12.81100000      5.05600000     10.84600000
O     -1.67700000     11.67200000     11.26200000
H     -1.05000000     11.56400000     10.54700000
H     -2.52300000     11.77100000     10.82500000
O     -8.46000000      0.30600000     -8.52600000
H     -7.64300000     -0.12500000     -8.77900000
H     -9.02100000      0.22600000     -9.29700000
O      7.12000000      6.79500000     14.89100000
H      7.58900000      6.40000000     15.62600000
H      6.31400000      6.28400000     14.81800000
O     -6.13500000     -0.86700000     -9.53700000
H     -5.75900000     -1.52200000    -10.12600000
H     -5.75200000     -1.06400000     -8.68300000
O      5.85700000     -5.45300000     -5.30700000
H      6.00600000     -6.01600000     -4.54700000
H      5.13300000     -5.86800000     -5.77400000
O    -14.38600000      0.03400000     10.36600000
H    -14.56300000     -0.00000000      9.42600000
H    -14.62800000     -0.83500000     10.68700000
O     13.43400000    -11.75900000      5.63100000
H     12.52000000    -11.66600000      5.36200000
H     13.87600000    -12.11300000      4.85900000
O     -3.24800000     17.11500000      0.56300000
H     -2.37300000     17.13500000      0.17400000
H     -3.82300000     17.45200000     -0.12300000
O      3.08400000      4.41500000     -3.83500000
H      3.93400000      4.77000000     -3.57300000
H      2.47400000      5.14300000     -3.71500000
O    -12.97300000     -4.49000000      8.76600000
H    -12.24400000     -4.74100000      8.19800000
H    -13.00800000     -5.17900000      9.43000000
O      5.45700000     -9.93200000      9.58500000
H      5.30900000    -10.83400000      9.29900000
H      4.62400000     -9.66400000      9.97200000
O      2.23200000      4.91800000      1.97600000
H      3.15400000      5.13100000      1.83500000
H      1.92100000      4.62300000      1.12000000
O     14.36800000     10.09300000      4.28700000
H     14.96400000     10.83800000      4.20400000
H     14.64700000      9.48600000      3.60100000
O      8.76700000     14.46600000      1.37300000
H      8.07500000     14.74900000      1.97200000
H      9.50300000     14.24800000      1.94400000
O      5.57200000      6.08200000    -14.52500000
H      5.65900000      6.87500000    -13.99700000
H      4.86200000      5.59300000    -14.10900000
O    -10.14500000     -5.75100000     10.01000000
H    -10.43500000     -5.68700000      9.10000000
H     -9.32700000     -6.24600000      9.96600000
O      7.14500000      9.05500000     -1.13200000
H      6.48600000      8.50700000     -0.70400000
H      7.98100000      8.66000000     -0.88600000
O    -13.10500000     -0.44500000     -3.19700000
H    -12.28200000     -0.45900000     -3.68500000
H    -13.69000000     -1.01500000     -3.69700000
O     11.12200000     -5.42900000      8.13500000
H     11.56500000     -4.64000000      8.44700000
H     10.74000000     -5.17300000      7.29500000
O      7.26300000    -10.17000000     11.70700000
H      6.69400000    -10.93700000     11.76200000
H      7.13900000     -9.84200000     10.81700000
O      2.75600000    -14.57200000      6.61100000
H      2.89600000    -13.73600000      6.16600000
H      1.81800000    -14.59000000      6.79900000
O    -13.83600000      3.44600000    -10.01000000
H    -13.05300000      2.91800000     -9.85400000
H    -14.50300000      3.05800000     -9.44300000
O     -5.16000000     -2.06800000      5.92500000
H     -4.79600000     -1.18300000      5.94700000
H     -6.09200000     -1.93800000      5.74900000
O    -14.23700000      6.40400000      7.61400000
H    -14.06500000      6.70900000      8.50500000
H    -14.23200000      7.20000000      7.08300000
O      6.44400000     10.08600000     -7.63400000
H      7.27100000      9.89800000     -7.19000000
H      5.84700000      9.40300000     -7.32800000
O     -3.42000000     14.12200000     -7.07900000
H     -3.05500000     15.00100000     -7.18300000
H     -4.35700000     14.26600000     -6.94900000
O     12.71400000     -0.71100000      6.54000000
H     12.39100000      0.09900000      6.14400000
H     12.00600000     -0.99300000      7.11900000
O    -13.18500000    -11.18500000      6.11900000
H    -12.62600000    -10.64100000      6.67300000
H    -12.72500000    -11.22300000      5.28000000
O      4.52700000      7.77900000    -11.82600000
H      4.44600000      6.98700000    -11.29500000
H      3.68800000      7.84900000    -12.28000000
O      3.46500000     -9.62600000      1.38100000
H      3.03000000     -9.19600000      2.11700000
H      3.74100000    -10.47500000      1.72800000
O      3.01500000    -12.06000000     -5.66400000
H      2.75100000    -12.82400000     -6.17700000
H      2.70700000    -12.25000000     -4.77700000
O    -14.70300000     -7.82200000     -4.76100000
H    -14.31100000     -8.29900000     -5.49200000
H    -15.23200000     -7.14100000     -5.17600000
O     -8.20900000     -6.47900000     -2.63900000
H     -8.20800000     -5.64800000     -3.11500000
H     -9.13600000     -6.68200000     -2.51300000
O     -8.81700000      8.34900000      0.42600000
H     -9.60500000      7.88000000      0.15100000
H     -8.16600000      7.66200000      0.56800000
O     16.35300000      1.69300000     -3.47700000
H     16.19100000      0.78200000     -3.23400000
H     16.50900000      2.14000000     -2.64500000
O     -7.63900000     -1.31400000    -13.82900000
H     -8.31800000     -1.74800000    -13.31200000
H     -7.89400000     -1.47000000    -14.73900000
O    -13.47300000     10.75100000     -2.13100000
H    -13.28200000     10.26600000     -2.93400000
H    -12.61300000     10.99100000     -1.78500000
O      3.20900000      1.57600000    -14.00800000
H      3.83700000      1.02100000    -14.46900000
H      3.74400000      2.09700000    -13.40900000
O     -7.07500000     13.76700000     -4.64100000
H     -6.47800000     14.05400000     -5.33300000
H     -7.32000000     12.87600000     -4.89200000
O     10.17800000     -4.32900000    -12.65300000
H      9.27700000     -4.45800000    -12.35600000
H     10.09200000     -3.85500000    -13.48000000
O     -5.42300000    -13.43200000     -1.75300000
H     -5.15000000    -13.78700000     -2.59900000
H     -5.63000000    -12.51500000     -1.93300000
O      9.43400000      7.97000000      9.51200000
H      8.71800000      7.68900000     10.08300000
H      9.31900000      7.45400000      8.71400000
O      8.92700000      9.34400000      3.00800000
H      8.14000000      9.85200000      3.20400000
H      8.68400000      8.80700000      2.25400000
O      1.17300000     -0.62400000     -6.03000000
H      1.65300000      0.19300000     -5.89000000
H      0.35800000     -0.50800000     -5.54200000
O     -5.64400000     -4.35700000     10.03300000
H     -5.08700000     -3.58000000      9.97500000
H     -5.88500000     -4.54700000      9.12700000
O     12.65300000    -13.04200000      1.23800000
H     12.14900000    -13.63800000      1.79300000
H     12.05000000    -12.80300000      0.53500000
O     -0.01000000      2.69500000     -4.48400000
H      0.00900000      2.90200000     -5.41800000
H     -0.94200000      2.65000000     -4.26800000
O      4.90200000      5.91200000     -9.77600000
H      5.39600000      6.69000000     -9.51700000
H      5.50900000      5.18500000     -9.63400000
O    -14.88700000     -7.46500000      1.15500000
H    -15.21700000     -6.56700000      1.17100000
H    -15.65600000     -7.99900000      0.95100000
O     -6.39400000      8.65000000     -5.24800000
H     -6.65300000      8.00500000     -5.90500000
H     -5.43700000      8.63800000     -5.26500000
O     14.09400000      3.11800000     -7.11700000
H     13.77500000      3.97400000     -7.40300000
H     14.45100000      2.71800000     -7.91000000
O      1.77100000      5.55900000      4.72900000
H      1.64000000      6.50700000      4.72600000
H      1.75300000      5.31200000      3.80500000
O     -9.19300000      6.40700000     -2.24300000
H    -10.04200000      6.76800000     -1.98600000
H     -9.37500000      5.49000000     -2.44900000
O     -8.27000000     -2.39300000      2.58500000
H     -7.90600000     -3.26300000      2.75000000
H     -7.83000000     -1.82500000      3.21700000
O     -4.01000000     -3.38700000      1.75400000
H     -4.48200000     -4.03000000      2.28400000
H     -3.73600000     -3.87400000      0.97600000
O      4.47600000      0.22300000      7.28200000
H      5.13700000      0.71300000      7.77100000
H      3.64300000      0.49700000      7.66400000
O     -2.34700000     -6.41900000    -16.58000000
H     -2.94400000     -7.06100000    -16.19800000
H     -2.84800000     -6.01700000    -17.29000000
O     -3.69400000      2.52100000    -10.95700000
H     -3.55100000      3.38700000    -10.57500000
H     -4.63800000      2.38300000    -10.88900000
O     -6.02300000      9.49400000      1.72000000
H     -6.57400000      9.86600000      2.40900000
H     -5.13000000      9.71500000      1.98100000
O      4.18200000     -7.75200000     12.61300000
H      4.10500000     -8.61400000     13.02300000
H      3.96200000     -7.90400000     11.69300000
O    -13.39200000      5.16000000     -7.07800000
H    -12.72900000      5.33100000     -7.74800000
H    -14.22400000      5.21400000     -7.54700000
O     -2.45600000      8.76100000     13.68000000
H     -2.71600000      8.59700000     12.77300000
H     -2.99900000      9.50000000     13.95500000
O      1.72700000      7.70800000    -12.75200000
H      1.01500000      7.62400000    -12.11800000
H      1.39300000      7.28700000    -13.54400000
O     -6.00600000      2.78700000     15.35600000
H     -5.27000000      3.38100000     15.50300000
H     -6.76000000      3.24500000     15.72600000
O     -9.15500000      7.74900000     -6.09900000
H     -9.96800000      8.02200000     -5.67300000
H     -9.08100000      6.81600000     -5.89900000
O     16.03200000     -6.75200000     -3.84100000
H     16.55700000     -7.53700000     -3.68800000
H     15.15500000     -7.08300000     -4.03200000
O     14.74700000      0.38200000     -5.68500000
H     15.47900000      0.79100000     -5.22400000
H     14.05100000      1.03800000     -5.66000000
O     -6.61800000      4.03200000      2.39300000
H     -6.54300000      4.84400000      2.89400000
H     -6.43600000      4.28900000      1.49000000
O     11.83000000     10.22800000      2.35800000
H     12.07400000      9.74200000      3.14500000
H     10.99200000     10.63600000      2.57700000
O     -5.25800000     15.35100000     -3.21400000
H     -5.02900000     14.49900000     -2.84200000
H     -5.80100000     15.14200000     -3.97400000
O     10.49300000     13.39900000      3.59900000
H     10.27300000     12.68400000      4.19600000
H     10.50400000     14.17900000      4.15300000
O     12.05100000     10.37900000     -8.65800000
H     12.23100000      9.87600000     -9.45300000
H     12.58400000      9.95900000     -7.98300000
O    -17.83100000     -0.14000000     -0.04700000
H    -18.31100000      0.67900000     -0.17300000
H    -17.37500000     -0.02500000      0.78600000
O      7.41600000    -10.12100000     -2.11100000
H      7.24500000    -10.14800000     -1.16900000
H      7.67700000     -9.21600000     -2.28100000
O    -12.20600000     13.38400000     -0.74000000
H    -12.79800000     13.62800000     -0.02900000
H    -11.39500000     13.12900000     -0.29900000
O      4.67000000     -4.40600000     -1.49900000
H      4.08100000     -4.05900000     -0.82900000
H      4.08700000     -4.77100000     -2.16500000
O      2.36100000     -3.96700000      5.19800000
H      2.87400000     -4.28700000      4.45500000
H      2.39200000     -3.01400000      5.11800000
O      1.43400000     12.26400000    -10.80100000
H      1.51000000     11.53900000    -11.42200000
H      2.28300000     12.70500000    -10.84300000
O     -6.93300000     15.56600000      0.06100000
H     -7.59200000     16.25600000     -0.01300000
H     -7.00100000     15.08000000     -0.76100000
O     -0.63700000      4.52300000    -17.72000000
H     -0.10400000      4.11100000    -17.04000000
H     -0.41300000      4.04700000    -18.52000000
O    -10.69900000     11.98600000      7.22100000
H    -11.06300000     11.18100000      7.58900000
H    -11.07400000     12.68600000      7.75600000
O    -16.41100000     -8.64400000     -2.24600000
H    -15.72700000     -8.01800000     -2.00700000
H    -16.45900000     -8.59400000     -3.20000000
O     11.68700000     -1.19500000      1.14700000
H     10.84600000     -1.48500000      0.79300000
H     11.45800000     -0.71000000      1.94100000
O    -10.85100000      6.44800000      3.49800000
H    -10.58300000      7.36100000      3.60300000
H    -11.79400000      6.49000000      3.34400000
O     -2.43300000     13.55800000     -2.79500000
H     -1.96300000     12.79200000     -3.12300000
H     -2.14700000     14.27500000     -3.36100000
O    -10.01900000      8.95700000      6.16900000
H    -10.46100000      9.70300000      5.76400000
H     -9.47900000      8.59000000      5.46900000
O     -8.95400000      1.02000000     -5.07500000
H     -8.45400000      0.99100000     -4.25900000
H     -8.50400000      1.67700000     -5.60800000
O      9.90400000     10.16900000      8.12100000
H      9.98900000      9.31800000      8.55100000
H      9.08600000     10.53000000      8.46300000
O      3.46600000     12.07300000     13.97100000
H      3.56000000     11.27200000     14.48700000
H      3.19200000     11.76900000     13.10600000
O     -9.39000000     -2.84000000     13.70000000
H     -8.90800000     -3.14500000     14.46900000
H     -8.71300000     -2.51800000     13.10500000
O     -0.84500000      5.40800000     11.17700000
H     -0.98900000      6.21900000     10.69000000
H      0.10600000      5.30200000     11.18900000
O      5.57500000      7.27700000      8.10300000
H      5.77100000      6.82400000      8.92300000
H      5.70200000      6.61200000      7.42600000
O      0.22900000      7.24600000     14.99400000
H     -0.51300000      6.95400000     15.52400000
H      0.80400000      7.69400000     15.61400000
O      4.38300000      6.47500000     -2.17300000
H      4.63100000      6.45400000     -1.24900000
H      3.44200000      6.65200000     -2.16500000
O     11.04200000     -1.29100000     -3.78900000
H     11.76500000     -1.59600000     -4.33700000
H     10.98400000     -1.93800000     -3.08600000
O      8.25500000      1.23800000     11.87500000
H      8.55900000      0.33700000     11.77300000
H      9.00300000      1.70200000     12.25200000
O     -4.71700000      0.24800000     -3.01800000
H     -4.22700000     -0.50000000     -3.35900000
H     -5.53900000      0.24100000     -3.50900000
O     12.16700000      8.26600000     -3.07400000
H     12.03100000      8.87100000     -3.80300000
H     11.60500000      8.60200000     -2.37600000
O      0.52300000     -0.94100000     13.28500000
H      0.71100000     -0.20600000     12.70100000
H     -0.37900000     -1.18500000     13.08000000
O      8.68600000     13.32100000     -1.32900000
H      8.93300000     13.86600000     -0.58200000
H      9.43100000     12.73400000     -1.45500000
O     -3.85100000     -0.53600000     14.49000000
H     -4.50200000      0.16300000     14.44300000
H     -4.13200000     -1.07700000     15.22700000
O     -3.51900000      6.92300000    -16.35700000
H     -4.41100000      7.01400000    -16.02000000
H     -3.63300000      6.73600000    -17.28800000
O     10.94300000     -9.04800000     -3.24400000
H     11.59800000     -8.61900000     -2.69400000
H     11.39200000     -9.81800000     -3.59500000
O     -5.26400000      5.83600000     12.21200000
H     -5.92800000      6.17700000     11.61300000
H     -5.58800000      4.97100000     12.46200000
O     -6.68200000      5.83300000     -7.76900000
H     -7.20600000      6.61000000     -7.57600000
H     -6.88000000      5.63100000     -8.68400000
O      1.79000000    -13.95400000     -7.58300000
H      0.88400000    -14.10500000     -7.31200000
H      1.75000000    -13.16700000     -8.12600000
O      4.35500000     -3.51100000    -13.82700000
H      3.82600000     -3.72600000    -14.59500000
H      5.18300000     -3.19400000    -14.18700000
O    -10.00200000     10.72200000     -6.44600000
H    -10.93900000     10.87500000     -6.32500000
H     -9.80000000     11.12500000     -7.29000000
O     -5.38100000     12.83200000     -2.04500000
H     -4.69500000     12.85300000     -1.37700000
H     -5.33900000     11.94500000     -2.40300000
O      7.30600000    -14.39500000      2.53000000
H      6.44200000    -14.80600000      2.53200000
H      7.84000000    -14.96100000      1.97200000
O     15.39200000      8.64000000      2.06100000
H     16.25900000      8.58100000      2.46300000
H     15.20300000      7.74800000      1.76800000
O     -7.54100000      5.01700000    -10.21100000
H     -7.78100000      5.79600000    -10.71200000
H     -8.37700000      4.61600000     -9.97400000
O     -7.78600000     -7.42400000     10.99800000
H     -7.14900000     -7.80900000     11.59900000
H     -8.50300000     -8.05800000     10.97000000
O     -9.61700000     13.36400000      0.16100000
H     -9.25300000     12.48400000      0.26000000
H     -9.10300000     13.75800000     -0.54400000
O    -10.16900000     -9.23900000     -2.76000000
H    -10.47800000     -9.89800000     -2.13800000
H    -10.95200000     -8.73500000     -2.98300000
O     -1.57000000     10.03800000    -12.86300000
H     -1.33500000      9.22100000    -12.42300000
H     -1.68400000      9.79200000    -13.78100000
O      7.24800000     -0.06100000     -7.51600000
H      6.51300000     -0.65700000     -7.65800000
H      7.63900000     -0.35500000     -6.69300000
O     -7.47600000      1.97000000     11.02500000
H     -7.45900000      1.86000000     11.97600000
H     -8.38600000      1.80000000     10.78000000
O      4.16500000     -3.59500000     -7.15200000
H      4.61400000     -3.84700000     -6.34500000
H      3.84200000     -4.42000000     -7.51400000
O     -6.72300000    -14.66900000     -8.03200000
H     -6.62800000    -15.14500000     -8.85700000
H     -6.00900000    -14.03100000     -8.04000000
O     -6.57800000      2.03800000      4.47900000
H     -6.50900000      2.67100000      3.76400000
H     -7.03500000      2.51100000      5.17400000
O    -13.74100000      2.67000000     -5.48800000
H    -14.61800000      2.85300000     -5.15200000
H    -13.50000000      3.46000000     -5.97200000
O    -12.29800000      0.81400000     11.84300000
H    -12.27000000     -0.05900000     12.23400000
H    -12.98400000      0.75800000     11.17900000
O      9.22400000    -12.41600000     -7.48800000
H      9.09700000    -12.43700000     -6.53900000
H      8.36900000    -12.65300000     -7.84800000
O    -14.19400000     -3.03100000     -0.32400000
H    -14.13300000     -3.98000000     -0.21600000
H    -14.99300000     -2.89800000     -0.83300000
O     -7.25100000      8.40700000     11.34400000
H     -6.40300000      8.84200000     11.43600000
H     -7.81400000      8.84000000     11.98500000
O      9.77700000     -3.80700000      6.15800000
H      8.90900000     -3.99100000      5.79800000
H     10.24800000     -3.38200000      5.44100000
O     -0.24200000      2.89800000     -7.12000000
H      0.37800000      2.80100000     -7.84300000
H     -0.79600000      2.11900000     -7.17400000
O      3.50500000      6.25700000    -16.64100000
H      2.84100000      6.34300000    -15.95700000
H      4.32800000      6.14900000    -16.16500000
O      7.95400000    -13.24900000     -4.95200000
H      7.67200000    -14.14100000     -4.75200000
H      7.14000000    -12.75100000     -5.02800000
O     12.76300000     -7.85600000     -1.73200000
H     12.56200000     -7.08600000     -1.19900000
H     13.62000000     -8.14600000     -1.42000000
O     14.75300000     -4.62500000     -2.80800000
H     14.85200000     -4.07800000     -3.58700000
H     15.37200000     -5.34400000     -2.94000000
O      0.90100000     14.67800000      4.78500000
H      0.06300000     14.61000000      4.32800000
H      1.20700000     13.77400000      4.85900000
O      1.59700000      6.31800000     12.68000000
H      1.04700000      6.59300000     13.41300000
H      2.20200000      7.04700000     12.54700000
O      3.35300000    -10.98800000     12.01000000
H      4.13900000    -11.49900000     12.20800000
H      2.62900000    -11.59800000     12.15200000
O     -1.45100000     -0.60300000     -9.06000000
H     -2.15300000     -0.47300000     -9.69800000
H     -0.64500000     -0.47600000     -9.56200000
O      7.38000000      4.07300000    -13.31900000
H      6.95300000      4.68700000    -13.91600000
H      7.54600000      4.58400000    -12.52700000
O    -13.37500000     -7.95500000     -2.19800000
H    -13.26400000     -8.88800000     -2.01800000
H    -13.82600000     -7.92500000     -3.04200000
O    -10.56300000     -6.32600000     -1.37800000
H    -10.47800000     -5.55300000     -0.82000000
H    -11.09100000     -6.93600000     -0.86400000
O      4.23500000      0.87400000     -4.73400000
H      4.77300000      1.50400000     -4.25500000
H      3.85700000      0.31600000     -4.05400000
O      6.43100000     -6.62700000    -10.20000000
H      5.95700000     -6.03200000    -10.78200000
H      5.75300000     -7.19800000     -9.83800000
O     13.00000000     -4.65700000    -11.97200000
H     13.30400000     -4.17900000    -12.74400000
H     12.04900000     -4.69900000    -12.07700000
O     -0.81600000    -12.77500000     12.50600000
H      0.12900000    -12.89600000     12.41300000
H     -0.90700000    -11.92800000     12.94300000
O    -16.05000000     -5.66800000     -5.15600000
H    -15.93200000     -5.45900000     -4.22900000
H    -16.28500000     -4.83300000     -5.56200000
O     -1.96800000     12.31100000    -11.40000000
H     -1.15600000     12.73400000    -11.67800000
H     -2.05000000     11.54900000    -11.97500000
O     12.27000000      5.15900000      5.70400000
H     12.64700000      5.94600000      6.09500000
H     11.50400000      5.47300000      5.22300000
O    -12.84800000     -7.39300000      8.65100000
H    -13.56000000     -7.66900000      8.07400000
H    -13.09100000     -7.73600000      9.51100000
O     -0.23500000     15.77900000      1.99800000
H     -0.11100000     16.47100000      1.34800000
H     -0.15600000     14.96600000      1.50000000
O      1.01500000     -4.77000000     17.45300000
H      1.09800000     -3.82500000     17.58100000
H      0.09400000     -4.90000000     17.22500000
O     -0.65900000     13.18100000      2.97400000
H     -0.31100000     12.34000000      3.27100000
H     -0.80500000     13.06100000      2.03500000
O     11.23100000      1.18600000     14.27700000
H     10.62500000      0.54500000     13.90400000
H     12.06400000      1.01100000     13.83700000
O      8.34000000      9.12200000     -5.93300000
H      7.95900000      9.82100000     -5.40100000
H      8.00500000      8.31500000     -5.54400000
O     -3.17600000      4.83700000      7.22300000
H     -3.07800000      4.33700000      6.41300000
H     -3.51600000      4.20400000      7.85600000
O     -7.75900000     11.75200000      6.10300000
H     -7.99300000     12.62400000      5.78500000
H     -8.52600000     11.46300000      6.59600000
O    -15.38900000      1.93800000      5.80500000
H    -14.66300000      2.08700000      5.20000000
H    -15.02800000      2.14500000      6.66700000
O     13.44100000      7.26900000      7.36800000
H     13.27300000      7.64900000      8.23100000
H     14.35100000      7.49800000      7.17900000
O      6.47300000     -7.41400000      9.90900000
H      6.09900000     -8.29200000      9.83500000
H      5.93700000     -6.87600000      9.32700000
O     13.84900000     -7.00600000     -7.53200000
H     13.17900000     -7.05100000     -6.85000000
H     14.36300000     -6.23000000     -7.31200000
O      5.72400000     12.83700000      1.55200000
H      4.82500000     13.06700000      1.31300000
H      6.06700000     13.62300000      1.97600000
O     -1.13800000     -2.65800000     -7.08400000
H     -0.88300000     -2.11200000     -7.82800000
H     -1.17700000     -2.05100000     -6.34500000
O    -12.12300000     -6.86700000      3.52700000
H    -12.17900000     -5.91500000      3.44000000
H    -13.02900000     -7.15100000      3.64300000
O     -5.04600000     11.77400000      6.34900000
H     -5.95200000     12.05700000      6.22800000
H     -5.11800000     10.89600000      6.72400000
O     -5.01400000     -7.82300000      0.51800000
H     -5.83200000     -7.99600000      0.05200000
H     -4.49500000     -8.61800000      0.39200000
O      4.44000000      3.09000000     17.86400000
H      4.03200000      3.12300000     16.99900000
H      5.36000000      2.89300000     17.68800000
O     -7.42100000      8.58000000     -2.25900000
H     -7.94100000      7.78800000     -2.12100000
H     -7.59400000      8.82500000     -3.16800000
O     11.77200000      1.30600000     -3.06600000
H     11.33600000      0.62900000     -3.58300000
H     12.50500000      0.85400000     -2.64800000
O    -15.24000000      7.05300000      1.53000000
H    -14.50500000      7.31700000      2.08300000
H    -15.12100000      6.11100000      1.40700000
O    -14.71700000    -10.32100000      2.27000000
H    -15.41600000    -10.17000000      1.63300000
H    -14.78000000     -9.58200000      2.87400000
O     -2.88300000      2.20900000      2.67400000
H     -2.07200000      2.71000000      2.59300000
H     -2.66400000      1.49400000      3.27200000
O      1.72200000      1.24900000     -3.06500000
H      1.13000000      1.06500000     -2.33700000
H      1.25500000      1.89500000     -3.59600000
O     -7.95800000     14.30600000      7.95800000
H     -8.30900000     14.21100000      7.07300000
H     -8.40200000     13.62700000      8.46600000
O     -2.59700000      4.35000000     -0.27800000
H     -3.26300000      4.51800000      0.38900000
H     -2.95800000      3.63600000     -0.80300000
O      7.17300000     -5.70200000      5.07300000
H      6.58100000     -5.70500000      5.82500000
H      7.09800000     -6.58300000      4.70500000
O     15.94600000      5.74700000     -6.97600000
H     16.18100000      5.03700000     -6.37800000
H     15.10900000      6.07200000     -6.64500000
O      6.86300000      6.87500000      3.89100000
H      7.42200000      6.35300000      3.31600000
H      6.40300000      7.47300000      3.30200000
O      3.36000000      0.68500000     -9.64300000
H      3.61900000      0.35700000     -8.78100000
H      3.46700000     -0.06700000    -10.22600000
O     13.15300000     -7.06100000     -4.45200000
H     12.70700000     -6.25900000     -4.72600000
H     12.83400000     -7.22100000     -3.56400000
O    -16.20700000      2.22000000     -1.27600000
H    -16.71300000      1.70900000     -0.64400000
H    -16.00300000      1.60000000     -1.97600000
O    -13.84100000     -3.09300000     -3.48900000
H    -14.44800000     -3.46100000     -2.84800000
H    -13.18200000     -3.77500000     -3.61500000
O     -0.76100000     13.01300000      0.07000000
H     -0.14000000     13.36800000     -0.56600000
H     -1.30900000     12.41400000     -0.43800000
O    -10.59400000      2.90300000      2.16200000
H    -10.42400000      3.23500000      1.28000000
H    -11.14400000      2.13200000      2.02500000
O     -9.65900000      2.83100000    -10.71700000
H     -9.77100000      2.98400000     -9.77800000
H     -9.66800000      1.87800000    -10.80700000
O    -10.39100000     -5.44100000     12.77000000
H    -10.05100000     -4.57700000     13.00300000
H    -10.32100000     -5.47600000     11.81600000
O    -10.15300000     10.25800000     -1.96300000
H     -9.67400000     10.55600000     -1.19000000
H     -9.62300000     10.55500000     -2.70200000
O      8.90300000     -7.07900000    -12.38300000
H      8.18700000     -7.56200000    -11.96900000
H      8.73500000     -6.16300000    -12.15900000
O     -7.90400000     10.78100000      3.13000000
H     -8.18200000     11.42000000      2.47500000
H     -7.80400000     11.29000000      3.93400000
O      7.22700000      1.50200000     -3.47500000
H      7.68300000      0.74700000     -3.84700000
H      7.19100000      2.13700000     -4.19000000
O     12.85300000      1.83900000     12.18700000
H     13.79100000      1.90300000     12.36700000
H     12.51400000      2.71600000     12.36700000
O     16.39800000      2.34700000      6.74900000
H     15.77000000      3.04200000      6.95000000
H     16.81000000      2.14600000      7.58900000
O     -1.19600000     -2.61700000      4.56600000
H     -0.34700000     -2.93900000      4.86800000
H     -1.82800000     -3.00200000      5.17300000
O      9.37100000    -14.98200000     -1.97000000
H     10.23200000    -14.92100000     -1.55600000
H      9.01600000    -14.09400000     -1.91800000
O      0.87800000     15.48500000      7.55100000
H      0.43700000     16.33200000      7.49000000
H      1.10000000     15.26500000      6.64600000
O     -7.39700000     -5.13700000     15.29900000
H     -7.81200000     -5.97200000     15.51300000
H     -7.41600000     -5.09900000     14.34200000
O     13.44400000     -3.43200000      8.46500000
H     13.82700000     -2.57900000      8.26300000
H     13.52300000     -3.93000000      7.65100000
O      4.61500000     -5.36800000    -11.70500000
H      4.88100000     -4.85900000    -12.47100000
H      3.66000000     -5.41100000    -11.76500000
O      7.32000000      3.52500000    -10.23400000
H      7.58600000      4.36400000     -9.85700000
H      8.07100000      2.94900000    -10.09100000
O     -7.18100000      2.28200000     -7.02400000
H     -7.82300000      1.75900000     -7.50400000
H     -6.77900000      2.83900000     -7.69100000
O     -5.56400000     -1.39800000     16.78300000
H     -5.99300000     -0.55900000     16.95000000
H     -6.27600000     -2.03700000     16.78700000
O      1.42000000     -2.59700000     -8.85000000
H      2.32900000     -2.82700000     -9.03900000
H      1.44700000     -2.21200000     -7.97400000
O     -0.65800000     -8.10700000     -4.65300000
H     -0.71800000     -7.17000000     -4.83800000
H     -0.65600000     -8.52200000     -5.51600000
O     18.29000000      0.48000000      0.70800000
H     17.79100000      0.35100000      1.51500000
H     19.20500000      0.39500000      0.97700000
O      7.84200000    -12.93100000      4.81000000
H      6.89200000    -12.81100000      4.78800000
H      8.05600000    -13.30800000      3.95700000
O     -3.18200000      6.93800000     15.80800000
H     -2.91400000      7.66600000     15.24700000
H     -2.54600000      6.94000000     16.52400000
O    -10.09600000     -2.56100000      4.88700000
H     -9.87600000     -1.78800000      5.40800000
H     -9.52000000     -2.50800000      4.12500000
O     -0.41600000    -16.86200000     -0.76100000
H     -1.05200000    -17.49700000     -1.09100000
H     -0.92900000    -16.28000000     -0.20100000
O      1.11400000     -8.98800000      0.13000000
H      1.93800000     -9.21700000      0.56000000
H      1.33000000     -8.96000000     -0.80200000
O      9.09400000      6.12000000      7.43500000
H      9.44900000      6.40800000      6.59400000
H      8.47800000      5.42300000      7.20800000
O     -4.74200000    -14.17900000      7.34300000
H     -5.04900000    -13.28200000      7.47700000
H     -5.14400000    -14.67900000      8.05300000
