# Supplementary material for: Integrated Multiscale Multilevel Approach to Open Shell Molecular Systems
Source: J Chem Theory Comput. 2023 Feb 13;19(5):1446–56. doi: 10.1021/acs.jctc.2c00805 (PMC10018740; doi:10.1021/acs.jctc.2c00805)
Supplement: Supplementary file 2 — ct2c00805_si_002.zip [file ct2c00805_si_002.zip › structures/PROXYL/frame58.xyz]

2600

C     -0.33300000      0.99000000     -1.55100000
H      0.08900000      1.15700000     -2.54200000
H     -0.98600000      1.81200000     -1.25900000
C      0.82500000      0.76200000     -0.51400000
C      2.00500000      0.11800000     -1.24500000
H      2.84000000      0.06400000     -0.54600000
H      2.15900000      0.83300000     -2.05300000
H      1.66300000     -0.85800000     -1.58900000
C      1.18900000      2.10200000      0.16500000
H      0.34200000      2.64300000      0.58700000
H      2.00500000      1.99200000      0.87900000
H      1.47200000      2.81100000     -0.61300000
N      0.20600000     -0.18900000      0.46600000
O      0.64100000     -0.44300000      1.57600000
C     -1.01100000     -0.92400000     -0.12700000
C     -0.67100000     -2.40900000     -0.21600000
H     -1.56100000     -2.90900000     -0.60000000
H      0.16400000     -2.53000000     -0.90600000
H     -0.46800000     -2.83800000      0.76500000
C     -2.23000000     -0.51400000      0.76800000
H     -2.10900000     -0.86000000      1.79400000
H     -3.12700000     -0.95000000      0.32800000
H     -2.40800000      0.55900000      0.84300000
C     -1.12600000     -0.30100000     -1.56500000
H     -0.81100000     -0.98000000     -2.35700000
H     -2.13800000     -0.04400000     -1.88000000
O     -0.54600000      9.38900000    -11.71300000
H     -0.32500000     10.29700000    -11.50500000
H     -1.49600000      9.39500000    -11.83200000
O     -1.25400000     11.48400000      4.84500000
H     -1.40600000     12.37200000      4.52200000
H     -1.80300000     10.93000000      4.29000000
O     -1.50100000      4.02600000      7.79300000
H     -2.40900000      4.28500000      7.63200000
H     -0.98300000      4.77700000      7.50400000
O     -0.95500000     -6.78100000      2.61800000
H     -1.03600000     -5.89100000      2.96100000
H     -1.59400000     -6.82300000      1.90700000
O     -7.92400000      0.97400000     11.77500000
H     -7.83800000      0.09700000     11.40200000
H     -7.95400000      0.83000000     12.72100000
O    -16.65700000     -7.62700000      3.01700000
H    -16.41500000     -8.12000000      2.23300000
H    -16.39400000     -6.72700000      2.82500000
O     12.99600000     -4.93300000      1.93500000
H     13.78400000     -4.57700000      2.34700000
H     13.31400000     -5.65900000      1.39800000
O     -5.04500000      0.88500000      0.94800000
H     -5.35000000      0.02900000      1.25000000
H     -4.90500000      1.38700000      1.75100000
O      3.29800000      9.14100000      0.90400000
H      3.47600000      9.99200000      1.30500000
H      4.14500000      8.69500000      0.90200000
O     -5.86100000     -2.20300000     -7.75300000
H     -6.26300000     -2.95400000     -8.18800000
H     -5.51300000     -2.55800000     -6.93500000
O     -9.56200000     -5.64900000     -7.35600000
H     -9.49900000     -5.84100000     -6.42000000
H     -9.14200000     -6.39600000     -7.78200000
O     12.14900000     -6.16900000      7.46700000
H     11.79700000     -6.49800000      6.64000000
H     12.21400000     -5.22300000      7.34000000
O      7.23300000    -13.92800000      7.96800000
H      7.69500000    -14.64500000      8.40300000
H      6.98900000    -14.28400000      7.11400000
O      1.98700000      6.56000000      1.98300000
H      1.98800000      5.64800000      2.27100000
H      2.89800000      6.84100000      2.07100000
O     -5.75800000      2.36400000     16.22000000
H     -5.09200000      3.03100000     16.05400000
H     -5.85200000      2.35000000     17.17200000
O      6.32000000     -6.71900000     13.54900000
H      5.92300000     -7.32400000     12.92200000
H      6.52000000     -7.26300000     14.31100000
O     -7.51500000     -1.71800000      2.00300000
H     -7.73100000     -1.93100000      1.09500000
H     -7.48400000     -2.56500000      2.44700000
O     -8.25300000     10.80200000     -5.19100000
H     -8.05900000      9.86900000     -5.10600000
H     -7.44000000     11.24000000     -4.94000000
O     -2.53200000     -0.30800000     -7.75100000
H     -3.00200000     -0.97600000     -7.25200000
H     -3.22000000      0.18900000     -8.19300000
O     -5.23500000    -15.71000000      4.44800000
H     -4.31400000    -15.66800000      4.19200000
H     -5.63700000    -16.29300000      3.80400000
O     -0.26200000     -0.40500000    -14.84700000
H     -0.00900000     -0.12900000    -15.72800000
H      0.56800000     -0.53700000    -14.38900000
O     -2.67000000      3.75600000     -1.70500000
H     -3.18400000      2.97800000     -1.48700000
H     -3.28500000      4.48300000     -1.61300000
O      5.00100000     10.79600000      5.97500000
H      5.80100000     10.49100000      5.54700000
H      5.08800000     11.74900000      5.99500000
O      6.35000000     -2.80300000      7.60700000
H      6.17800000     -2.56500000      8.51700000
H      7.21700000     -3.21000000      7.62600000
O      4.37300000    -14.25700000      7.12300000
H      3.59900000    -14.71000000      6.78700000
H      4.18600000    -14.12200000      8.05200000
O     -2.74000000    -15.57000000      3.79700000
H     -2.23400000    -15.27200000      3.04000000
H     -2.19800000    -16.25200000      4.19400000
O    -14.37600000      1.80100000     -9.15500000
H    -13.84300000      2.09000000     -8.41500000
H    -15.24100000      1.64000000     -8.77900000
O      8.00400000     -5.28600000      5.78600000
H      8.63900000     -5.17000000      5.08000000
H      8.38800000     -4.82500000      6.53200000
O     -8.10000000     13.64100000      0.32400000
H     -7.44300000     14.31700000      0.15900000
H     -8.68900000     14.03200000      0.97000000
O      7.82600000    -16.26800000     -4.75800000
H      7.20800000    -15.53600000     -4.75000000
H      7.96400000    -16.47400000     -3.83400000
O     -2.53600000      6.98200000    -13.95000000
H     -3.24700000      6.68400000    -14.51700000
H     -2.92500000      7.01700000    -13.07600000
O     -4.85700000      1.69200000     -1.64400000
H     -5.53200000      2.36800000     -1.57600000
H     -4.94200000      1.18600000     -0.83700000
O      1.87400000     -4.44500000     -2.60700000
H      2.56100000     -5.03600000     -2.91700000
H      1.52300000     -4.87400000     -1.82700000
O     -2.18800000     -7.35200000    -15.16000000
H     -1.82800000     -6.78900000    -14.47500000
H     -2.82700000     -7.90200000    -14.70700000
O      7.46000000      1.31100000      4.71300000
H      7.29200000      0.41600000      5.00900000
H      6.70500000      1.52800000      4.16600000
O      6.76300000      9.33800000    -12.56200000
H      7.53900000      8.94000000    -12.16700000
H      6.02600000      8.89100000    -12.14700000
O    -12.01500000     -1.78400000      7.60700000
H    -11.68800000     -0.99800000      7.16900000
H    -11.86500000     -1.61900000      8.53800000
O     -6.19200000     -1.79800000     16.27500000
H     -5.75500000     -1.11200000     16.78000000
H     -7.11500000     -1.72100000     16.51600000
O     -9.06000000    -14.84900000      1.15400000
H     -9.86600000    -14.94100000      0.64600000
H     -8.36700000    -15.13200000      0.55800000
O     -9.65800000    -10.53700000      0.00000000
H     -9.26000000     -9.83000000     -0.50900000
H     -8.92000000    -11.08600000      0.26500000
O      2.28500000     -9.66100000      1.45800000
H      2.90300000     -9.01800000      1.80500000
H      2.82800000    -10.27100000      0.96000000
O      5.16900000     13.60600000     -3.89300000
H      4.33300000     13.37300000     -4.29700000
H      5.67200000     14.01000000     -4.60000000
O     -8.32000000     -4.32700000     14.96800000
H     -8.95500000     -3.66700000     15.24700000
H     -8.31100000     -4.26100000     14.01300000
O     10.00400000      8.22300000     -0.58300000
H     10.25700000      7.60300000     -1.26800000
H     10.83000000      8.61500000     -0.29800000
O     -0.57200000     -4.91300000     -8.38300000
H      0.27000000     -4.97300000     -8.83200000
H     -0.45500000     -5.42800000     -7.58400000
O     -9.82300000    -14.20000000     -6.39100000
H     -9.95500000    -14.12400000     -5.44600000
H     -9.74800000    -13.29600000     -6.69600000
O     10.41700000      5.06900000      3.56100000
H      9.91300000      4.28000000      3.75700000
H     10.39600000      5.57500000      4.37300000
O     -0.76700000     14.60800000      0.35100000
H     -1.59800000     14.49200000      0.81200000
H     -1.00700000     14.62100000     -0.57600000
O     -4.61400000      8.62100000     10.16000000
H     -4.39600000      7.73500000     10.45000000
H     -3.77100000      9.07300000     10.11600000
O     -2.87400000    -14.64000000      6.43500000
H     -2.87600000    -14.95600000      5.53100000
H     -1.94700000    -14.56800000      6.66100000
O    -14.64700000     -0.24300000     -5.64400000
H    -14.80400000      0.66600000     -5.38700000
H    -15.15300000     -0.75900000     -5.01600000
O     -7.81100000      1.67700000      8.76400000
H     -8.13800000      2.12100000      9.54600000
H     -6.89400000      1.48600000      8.96300000
O      2.29200000     -5.26700000     -6.43100000
H      2.92500000     -5.17800000     -5.71800000
H      2.82600000     -5.46100000     -7.20200000
O    -16.32500000     -7.17600000     -1.20500000
H    -16.60300000     -6.45300000     -0.64300000
H    -16.02600000     -7.85100000     -0.59600000
O      3.34900000     -7.58800000     15.63400000
H      4.07400000     -7.97900000     15.14700000
H      3.04800000     -8.28500000     16.21600000
O      2.54500000      4.03000000      2.86500000
H      3.06000000      4.16500000      3.66100000
H      2.11900000      3.18300000      2.99600000
O     12.45100000      1.57700000     -3.46600000
H     12.53000000      0.68400000     -3.80000000
H     11.52900000      1.66100000     -3.22200000
O     -0.48200000     -6.17700000    -13.21900000
H      0.26800000     -6.73600000    -13.01400000
H     -0.09500000     -5.38500000    -13.59200000
O      0.59800000     -0.30500000     -7.99100000
H      0.54400000     -1.21000000     -8.29800000
H      0.12900000     -0.30700000     -7.15600000
O     12.02600000     12.85800000      3.70800000
H     12.29500000     13.09100000      2.81900000
H     11.12000000     12.56300000      3.61500000
O     -7.11900000      8.96400000    -11.35900000
H     -6.48400000      9.29800000    -10.72600000
H     -6.60400000      8.40800000    -11.94400000
O    -10.00400000     12.72800000     -4.13000000
H     -9.62400000     11.90400000     -4.43300000
H    -10.10700000     12.61200000     -3.18600000
O     -5.16800000     -2.15900000     13.30600000
H     -4.99100000     -2.20400000     14.24600000
H     -5.11200000     -3.06700000     13.00800000
O     12.90700000     -2.11400000     -3.76800000
H     12.40400000     -2.13100000     -4.58200000
H     13.64400000     -2.70200000     -3.93000000
O    -15.71900000     -4.79600000     -3.30100000
H    -16.33000000     -5.12000000     -3.96200000
H    -15.41100000     -5.58500000     -2.85300000
O     12.98400000     12.05200000     -0.92900000
H     13.30400000     11.95100000     -1.82600000
H     12.07600000     12.33700000     -1.02900000
O      3.69300000      2.53700000     -4.15100000
H      3.36800000      1.63700000     -4.17800000
H      4.53100000      2.50300000     -4.61300000
O     -4.84700000    -13.03900000      4.95200000
H     -5.39200000    -13.77700000      4.67900000
H     -4.26000000    -13.40600000      5.61200000
O      1.61900000     -2.06000000     16.70200000
H      2.52400000     -2.35000000     16.59200000
H      1.58000000     -1.73400000     17.60100000
O     -3.07700000     -9.24700000     -1.99300000
H     -3.09800000     -8.49700000     -2.58700000
H     -3.46100000     -9.96400000     -2.49800000
O      2.21500000     -0.92100000     10.11800000
H      1.42500000     -0.63300000      9.66100000
H      2.93600000     -0.60800000      9.57100000
O     -8.43100000      2.49600000      1.81500000
H     -8.95300000      3.13500000      1.32800000
H     -8.84700000      1.65400000      1.62600000
O      3.90500000     -3.34400000     -9.40600000
H      4.50400000     -3.15700000    -10.12900000
H      3.03300000     -3.29100000     -9.79700000
O     -4.85600000      4.32200000      1.82300000
H     -5.46800000      4.15700000      2.54000000
H     -5.41600000      4.50900000      1.06900000
O     -0.68900000     -5.45200000     -3.44200000
H     -0.86800000     -6.29700000     -3.02800000
H     -0.24400000     -4.94300000     -2.76400000
O     -7.68300000     -3.43500000      4.34600000
H     -8.10200000     -4.28000000      4.50700000
H     -6.92400000     -3.42800000      4.92900000
O    -16.60000000     -0.39500000     -1.28600000
H    -17.54200000     -0.55700000     -1.23000000
H    -16.20100000     -1.25600000     -1.15800000
O     -2.81500000      0.97900000    -17.44700000
H     -3.53400000      1.35300000    -16.93800000
H     -3.10000000      0.08700000    -17.64500000
O    -11.52300000      6.10500000     -2.69800000
H    -12.34300000      5.75200000     -3.04300000
H    -11.78800000      6.87400000     -2.19200000
O      6.17300000     -0.57400000      1.70700000
H      5.83000000      0.31600000      1.78100000
H      6.69100000     -0.56500000      0.90200000
O    -12.49800000    -11.34500000      3.88300000
H    -12.05500000    -10.89700000      3.16300000
H    -12.34000000    -10.78800000      4.64500000
O      1.53000000    -16.34400000     -5.68100000
H      2.43300000    -16.39400000     -5.99700000
H      1.15200000    -15.60300000     -6.15500000
O     12.38300000     -3.14800000    -11.55900000
H     11.93900000     -2.31300000    -11.70500000
H     11.68100000     -3.75600000    -11.32900000
O      1.42000000      5.31500000    -14.54100000
H      0.88100000      5.89200000    -14.00100000
H      0.90700000      4.51000000    -14.61700000
O      0.19100000     13.19600000      9.24800000
H     -0.49600000     13.14000000      8.58300000
H     -0.08000000     12.57400000      9.92400000
O    -10.96500000     -4.25200000      2.91200000
H    -11.26000000     -4.10000000      3.80900000
H    -10.19300000     -4.81000000      3.00500000
O     -5.16000000     11.94300000     -3.03000000
H     -4.66200000     11.17100000     -2.76500000
H     -4.80700000     12.65300000     -2.49300000
O      3.80400000     12.69800000      0.41000000
H      2.94700000     12.52100000      0.02200000
H      4.39100000     12.79600000     -0.34000000
O     -6.45900000      8.82900000      2.29100000
H     -7.11300000      9.49900000      2.49100000
H     -6.62600000      8.13500000      2.92900000
O     10.30900000     -0.87000000      7.25600000
H      9.54900000     -0.56100000      7.74800000
H     11.05500000     -0.69000000      7.82900000
O     -3.34400000      3.70400000     15.94000000
H     -3.17600000      4.57900000     15.59200000
H     -2.48000000      3.29500000     15.98900000
O     14.69500000     -1.40500000      6.55800000
H     15.09000000     -1.12100000      5.73400000
H     15.33900000     -2.00100000      6.94000000
O      1.03000000     -0.68600000     -4.88700000
H      0.70100000     -1.53600000     -4.59400000
H      0.24500000     -0.14900000     -4.99400000
O      2.44500000     -4.93000000      4.35700000
H      3.30400000     -4.52900000      4.22300000
H      2.46100000     -5.23200000      5.26500000
O    -17.56200000      1.39900000      1.00400000
H    -17.42600000      0.52500000      0.63600000
H    -18.25700000      1.77900000      0.46600000
O      2.79900000      5.38700000     13.01800000
H      3.42700000      5.40500000     13.74000000
H      1.94400000      5.45800000     13.44200000
O    -12.97700000      6.16900000      6.20700000
H    -12.53400000      5.50800000      5.67600000
H    -12.99500000      6.94900000      5.65400000
O     -5.12000000     12.96200000    -11.70300000
H     -5.93200000     12.46600000    -11.60000000
H     -4.53400000     12.60300000    -11.03700000
O      8.13800000      0.53500000      8.94600000
H      7.59900000      1.32500000      8.90000000
H      8.90000000      0.79500000      9.46300000
O     -4.64300000     13.53300000      6.07400000
H     -4.66000000     12.58700000      5.92900000
H     -4.81800000     13.63400000      7.01000000
O     -0.81300000      4.48400000      4.19600000
H     -0.66500000      5.39800000      4.43800000
H     -0.96300000      4.50800000      3.25000000
O     -4.95900000      1.10200000      9.55200000
H     -4.82800000      0.38000000     10.16700000
H     -4.20200000      1.05900000      8.96800000
O     -3.98600000     -8.50200000    -13.35900000
H     -4.62100000     -7.81700000    -13.15300000
H     -3.70200000     -8.83000000    -12.50600000
O    -14.08600000      7.09600000      2.45600000
H    -13.62400000      7.52700000      3.17500000
H    -14.42500000      7.81600000      1.92400000
O     -7.08700000    -15.58100000     -0.37600000
H     -6.35100000    -15.16100000     -0.82100000
H     -7.29400000    -16.34100000     -0.92000000
O    -10.01500000    -12.73100000     -3.48600000
H     -9.99200000    -13.37400000     -2.77700000
H    -10.85900000    -12.87600000     -3.91400000
O    -15.71000000     -4.90100000      7.13100000
H    -15.85800000     -5.26600000      8.00300000
H    -16.18900000     -5.48500000      6.54300000
O     -8.92700000     -5.93400000      3.50800000
H     -9.28800000     -6.73200000      3.89500000
H     -8.38800000     -6.24400000      2.78000000
O     12.01600000      6.73900000      8.18600000
H     11.83500000      5.98000000      8.73900000
H     12.83300000      6.52100000      7.73800000
O     -5.04200000    -16.62900000     -6.52800000
H     -4.51800000    -16.13700000     -5.89600000
H     -4.78700000    -16.27400000     -7.38000000
O     -0.59900000    -16.96400000      4.81900000
H      0.08700000    -17.56700000      4.53100000
H     -0.14600000    -16.34200000      5.38900000
O      0.06600000     -3.29500000     -5.25400000
H      0.76800000     -3.70500000     -5.75900000
H     -0.19800000     -3.96500000     -4.62300000
O    -14.69700000    -11.52800000      0.27000000
H    -14.63700000    -12.37800000      0.70700000
H    -13.86900000    -11.44300000     -0.20300000
O     -7.62100000      0.47100000     14.77300000
H     -7.21000000      1.23000000     15.18600000
H     -7.89100000     -0.08300000     15.50500000
O     10.74100000     -4.35500000     -9.64100000
H     11.21800000     -4.66600000     -8.87100000
H     10.20200000     -5.10000000     -9.90600000
O      3.18500000     -8.19900000     -2.98400000
H      3.97700000     -8.16400000     -2.44700000
H      3.14500000     -9.10400000     -3.29200000
O      6.24000000     -1.67800000     -4.44100000
H      5.60800000     -1.74100000     -3.72500000
H      5.94600000     -2.33000000     -5.07700000
O     -6.33300000      2.64200000     -9.10200000
H     -5.96200000      1.93800000     -8.57000000
H     -5.67300000      2.80800000     -9.77500000
O      5.10900000    -11.30700000      3.96900000
H      5.48500000    -10.77500000      3.26800000
H      4.32000000    -10.83300000      4.23200000
O     -6.38100000     10.26400000     11.33600000
H     -5.73900000      9.67300000     10.94200000
H     -7.03800000     10.39500000     10.65200000
O     10.61100000      6.72300000      5.77300000
H     10.62900000      6.22200000      6.58900000
H     11.52400000      6.96700000      5.62200000
O      5.90300000      3.85000000    -16.73100000
H      5.09200000      3.53600000    -17.13100000
H      5.61400000      4.41900000    -16.01800000
O     10.94400000     -5.79500000      0.27300000
H     11.53300000     -5.68000000      1.01900000
H     11.10200000     -5.02900000     -0.27800000
O      7.18800000      9.12800000      4.83800000
H      7.44300000      8.90000000      3.94400000
H      7.08700000      8.28500000      5.28000000
O     -6.13400000    -11.23500000    -10.29800000
H     -6.75700000    -10.51100000    -10.35200000
H     -6.26700000    -11.72700000    -11.10800000
O     13.13900000      2.63800000     -0.98500000
H     12.99400000      2.25900000     -1.85100000
H     12.50400000      2.19700000     -0.42000000
O    -15.80300000     -2.84500000     -1.36300000
H    -16.31000000     -3.64900000     -1.47900000
H    -14.95000000     -3.04300000     -1.74900000
O     12.93400000     10.65800000     -8.15600000
H     13.61500000     10.54700000     -8.82000000
H     12.53600000      9.79100000     -8.07400000
O      9.50800000      2.86800000      5.12100000
H      9.42100000      2.92800000      6.07200000
H      8.88600000      2.18600000      4.86700000
O     -9.61500000     -7.94200000     -0.74700000
H     -9.53400000     -7.42100000     -1.54600000
H     -9.05400000     -7.49700000     -0.11200000
O     -9.80100000     10.20300000      7.47300000
H    -10.05700000     11.11500000      7.33500000
H    -10.12500000      9.99300000      8.34900000
O     12.16200000    -11.33300000     -2.71800000
H     12.63300000    -10.97200000     -1.96700000
H     12.49000000    -12.22800000     -2.79900000
O      2.21000000    -15.83200000     -8.75300000
H      2.92300000    -15.32700000     -8.36200000
H      1.42700000    -15.30700000     -8.58900000
O    -11.94900000     -1.50300000     -8.74300000
H    -12.21400000     -2.32300000     -8.32600000
H    -11.83800000     -0.88900000     -8.01700000
O     -3.86200000     -1.63000000     -5.63500000
H     -4.74100000     -1.37900000     -5.34900000
H     -3.46100000     -2.02200000     -4.85900000
O     10.91300000      6.49800000    -11.21900000
H     11.52400000      6.36500000    -11.94300000
H     10.65700000      5.61400000    -10.95600000
O     -7.58000000      3.71300000     14.75300000
H     -6.90700000      3.26200000     15.26200000
H     -7.30200000      3.60900000     13.84300000
O      8.02900000     -3.37500000     -1.30100000
H      8.17000000     -3.88200000     -0.50100000
H      7.11100000     -3.11100000     -1.25900000
O      5.88900000      6.86100000      0.11300000
H      6.53900000      7.11600000      0.76800000
H      5.12100000      6.60700000      0.62400000
O    -13.89600000     -0.55500000      0.79300000
H    -14.15500000      0.29000000      1.16300000
H    -13.10100000     -0.79100000      1.27100000
O      2.95800000     12.87900000     -5.42900000
H      2.23700000     12.25000000     -5.39900000
H      3.11600000     13.01700000     -6.36300000
O     -6.65800000      3.23200000      3.62300000
H     -7.31700000      2.90700000      3.00900000
H     -6.39600000      2.45900000      4.12400000
O      2.07900000      7.98400000     14.91300000
H      2.18200000      8.75600000     15.47000000
H      1.74000000      7.30800000     15.50000000
O    -12.26800000      1.62100000      7.14700000
H    -12.26500000      2.57800000      7.13300000
H    -13.19300000      1.38300000      7.09300000
O      5.90500000      3.80500000     -8.44000000
H      6.13300000      4.66700000     -8.09000000
H      6.64100000      3.57500000     -9.00700000
O      2.43300000     17.33000000      3.50600000
H      2.06800000     17.21300000      2.63000000
H      1.91700000     18.04000000      3.88800000
O     -2.41600000      1.78500000     11.46000000
H     -1.61000000      1.84500000     11.97300000
H     -2.83000000      0.97600000     11.75900000
O     -1.57400000     -0.64600000      8.38200000
H     -0.97700000     -0.00200000      8.76200000
H     -2.16300000     -0.13000000      7.83100000
O     -5.57000000      7.49500000    -12.81900000
H     -5.15400000      7.49600000    -13.68100000
H     -5.50900000      6.58600000    -12.52500000
O      8.69600000    -12.48100000      3.73200000
H      8.20500000    -12.49300000      4.55300000
H      8.10800000    -12.88500000      3.09400000
O    -12.20500000      3.39800000     -5.24100000
H    -13.00900000      3.41500000     -5.76000000
H    -12.27600000      4.15900000     -4.66400000
O    -14.24500000     -9.43500000     -4.33000000
H    -14.16500000     -8.61200000     -3.84800000
H    -14.14900000     -9.18500000     -5.24900000
O      6.64400000     -5.57500000     -6.33800000
H      6.44200000     -5.46900000     -5.40800000
H      5.78900000     -5.58600000     -6.76800000
O      7.72500000      6.71700000     -8.98900000
H      8.22300000      6.04000000     -8.53000000
H      7.43300000      7.31000000     -8.29700000
O     15.13200000     -7.87700000      4.52800000
H     15.80100000     -8.44300000      4.14100000
H     14.31800000     -8.14400000      4.10100000
O     -1.39500000    -12.35800000     -3.14100000
H     -0.83400000    -13.12000000     -3.28700000
H     -1.94200000    -12.30900000     -3.92500000
O      1.91900000     -6.67800000      2.55500000
H      2.19600000     -6.00300000      3.17500000
H      0.97100000     -6.56500000      2.48500000
O     -3.52800000     16.75200000      0.26800000
H     -3.66600000     16.06300000      0.91800000
H     -3.77000000     17.56000000      0.72000000
O      0.18000000     15.64500000      4.68700000
H      0.77400000     15.85300000      5.40800000
H     -0.28100000     16.46600000      4.51200000
O      4.73700000    -10.11500000     -9.42200000
H      5.61300000    -10.24100000     -9.05700000
H      4.44500000    -10.99700000     -9.65500000
O     15.15000000     -3.49000000     -4.27600000
H     15.42700000     -2.76500000     -4.83700000
H     15.96000000     -3.95800000     -4.07200000
O      9.54500000      3.00900000     -5.64400000
H      8.75300000      2.48000000     -5.74500000
H      9.87100000      2.78700000     -4.77200000
O     -0.29300000      6.81000000      5.34700000
H      0.25800000      7.00400000      6.10600000
H     -0.05500000      7.47500000      4.70100000
O     13.35500000     10.82700000     -3.59100000
H     12.65600000     11.00500000     -4.22000000
H     13.26600000      9.89500000     -3.39300000
O      4.62800000     17.01900000     -2.07000000
H      3.72100000     16.71400000     -2.03600000
H      4.73900000     17.53000000     -1.26800000
O     16.15300000      1.43600000      3.49300000
H     17.00000000      1.52000000      3.05700000
H     15.56000000      1.12700000      2.80800000
O    -10.12000000     10.83000000    -11.02600000
H     -9.47200000     10.70200000    -10.33300000
H    -10.51100000      9.96500000    -11.15100000
O      4.65200000    -10.04400000      7.91700000
H      3.70300000     -9.94600000      7.84000000
H      4.92800000     -9.29500000      8.44500000
O      8.73200000      9.46800000     10.15600000
H      8.83500000     10.35200000     10.51100000
H      9.43700000      9.38400000      9.51400000
O     -8.19500000    -11.34600000      6.92300000
H     -7.60000000    -10.85200000      6.35900000
H     -8.13700000    -12.24600000      6.60200000
O     -1.00400000    -10.09300000      9.79000000
H     -1.01600000     -9.87700000      8.85700000
H     -1.88100000    -10.43200000      9.96900000
O     12.49900000      3.03600000     -6.52700000
H     12.48500000      2.92500000     -7.47700000
H     11.58800000      2.91700000     -6.25800000
O     -1.35300000     -6.52300000      7.02500000
H     -2.25200000     -6.21100000      6.92300000
H     -1.15900000     -6.96700000      6.19900000
O      4.77100000    -11.11700000    -14.14800000
H      5.43800000    -10.50900000    -14.46700000
H      4.17800000    -10.57300000    -13.63000000
O      7.64800000    -11.61200000      1.15500000
H      7.30300000    -12.50200000      1.22600000
H      6.91700000    -11.09800000      0.81100000
O     11.88000000      8.30300000     -8.99300000
H     12.81900000      8.23800000     -8.81600000
H     11.75000000      7.78500000     -9.78700000
O    -11.01700000     -9.78100000      2.46000000
H    -10.68200000     -9.86700000      1.56700000
H    -10.23800000     -9.84000000      3.01400000
O      6.03000000     -7.00100000    -12.86800000
H      5.79600000     -6.59800000    -13.70400000
H      6.72200000     -7.62500000    -13.08900000
O     -1.15700000      0.72200000     -5.66400000
H     -1.59000000      0.44700000     -6.47200000
H     -1.80400000      1.27200000     -5.22100000
O    -16.93400000     -2.00900000     -4.28500000
H    -17.74300000     -1.85000000     -3.79700000
H    -16.65900000     -2.88400000     -4.01300000
O      8.66400000      4.21300000      7.31000000
H      8.13200000      4.71400000      7.92900000
H      9.39300000      3.88100000      7.83500000
O      4.68700000    -12.85800000     -9.80400000
H      4.10600000    -13.26400000    -10.44800000
H      5.49900000    -13.36100000     -9.86300000
O     -5.25600000     -1.45900000      3.65300000
H     -4.97500000     -0.54600000      3.71900000
H     -6.18500000     -1.40800000      3.42800000
O      0.30700000     -2.55100000    -17.07000000
H     -0.39200000     -3.09500000    -17.43300000
H      0.45800000     -1.88000000    -17.73600000
O    -17.54400000     -5.59200000      0.44700000
H    -18.30300000     -5.87100000      0.95900000
H    -16.99100000     -5.12500000      1.07300000
O     -0.84500000      7.31500000     -6.67600000
H     -0.15100000      7.90100000     -6.97700000
H     -0.69200000      6.49800000     -7.15000000
O      4.65300000     -5.56400000     -8.11500000
H      4.22300000     -6.35500000     -8.44000000
H      4.52200000     -4.91800000     -8.81000000
O     -2.79000000     -1.48000000    -15.09200000
H     -2.69700000     -2.43300000    -15.11700000
H     -1.89500000     -1.15500000    -14.99000000
O     -6.18900000     -4.31300000    -11.18100000
H     -6.66600000     -3.56700000    -11.54400000
H     -6.55700000     -4.43000000    -10.30500000
O      2.96800000      1.77400000      6.62900000
H      3.17900000      2.04600000      7.52200000
H      2.78600000      2.59200000      6.16700000
O    -12.19900000     -6.47700000     -5.49300000
H    -11.34900000     -6.40700000     -5.05800000
H    -12.12600000     -5.90600000     -6.25700000
O     -6.49300000      4.23200000     -0.63500000
H     -7.13300000      4.57400000     -0.01000000
H     -6.93800000      4.27700000     -1.48100000
O      6.65900000     14.25100000     -5.84000000
H      7.31600000     14.91000000     -6.06400000
H      6.80700000     13.54300000     -6.46800000
O      8.36400000      7.84400000     -4.06400000
H      8.46900000      8.47300000     -4.77800000
H      7.42700000      7.64900000     -4.05300000
O    -10.82400000      2.56900000    -13.20400000
H    -10.26100000      1.85800000    -12.89800000
H    -11.02800000      3.07000000    -12.41400000
O     -0.00800000     -6.89600000     -6.43600000
H     -0.35400000     -7.66600000     -5.98500000
H      0.79700000     -6.68300000     -5.96500000
O      9.82300000    -10.91300000     10.44500000
H     10.43200000    -10.19300000     10.61000000
H      9.23200000    -10.57700000      9.77100000
O      6.24700000     10.97200000     13.07100000
H      5.32600000     11.22800000     13.02500000
H      6.22600000     10.02800000     13.22800000
O      3.15900000     13.98100000     -7.86700000
H      3.78500000     14.70500000     -7.88400000
H      3.29700000     13.52600000     -8.69700000
O     10.76400000     -5.45200000     13.33300000
H     10.17800000     -6.19600000     13.19200000
H     11.52500000     -5.64000000     12.78300000
O     -3.64500000    -17.26300000     -2.04300000
H     -3.03600000    -17.97900000     -2.22400000
H     -3.91300000    -17.40100000     -1.13500000
O      3.40400000     -7.76000000     -9.15000000
H      2.74000000     -8.13500000     -8.57100000
H      4.14400000     -8.36500000     -9.08900000
O      1.09500000      0.42300000     15.36300000
H      1.89800000      0.41100000     14.84300000
H      1.01800000     -0.46800000     15.70600000
O     -5.91000000    -10.42100000     -0.09200000
H     -5.51700000    -11.12700000     -0.60600000
H     -6.68100000    -10.82000000      0.31200000
O     15.90100000      4.25400000     -1.61200000
H     15.02900000      4.30300000     -1.21800000
H     16.47200000      3.98100000     -0.89400000
O      4.73300000     11.30400000     -7.33000000
H      4.82400000     10.93500000     -6.45100000
H      4.77400000     12.25100000     -7.19800000
O     12.87100000     -0.13900000      3.83700000
H     12.00100000     -0.52500000      3.93500000
H     12.81200000      0.70300000      4.28800000
O    -14.86000000     -2.71400000      3.47700000
H    -14.09900000     -2.57700000      2.91300000
H    -14.74800000     -2.08200000      4.18700000
O     -0.08300000     10.82100000     10.89200000
H     -1.01100000     10.79600000     11.12400000
H      0.34900000     10.31200000     11.57800000
O     -4.72100000    -14.84500000     -2.85300000
H     -4.20800000    -14.84500000     -3.66100000
H     -4.31500000    -15.52000000     -2.31000000
O    -10.77800000     -2.94200000     -1.63400000
H    -10.42300000     -2.83300000     -2.51600000
H    -11.55000000     -2.37500000     -1.61500000
O     -2.86200000      6.69900000    -11.03500000
H     -3.27100000      7.18600000    -10.31900000
H     -2.20500000      6.15000000    -10.60700000
O      4.76500000     -4.04700000    -12.49000000
H      5.63400000     -4.43300000    -12.37700000
H      4.15800000     -4.76000000    -12.29100000
O      1.28400000    -15.09500000     -0.35300000
H      1.13300000    -14.90700000      0.57400000
H      0.52400000    -15.61100000     -0.62000000
O      5.34900000     -7.62700000      9.13400000
H      5.00700000     -6.75800000      9.34200000
H      5.76000000     -7.52400000      8.27600000
O     -2.91800000      8.52100000     -3.16200000
H     -3.17900000      7.98300000     -3.90900000
H     -2.41200000      7.92900000     -2.60500000
O      1.53700000    -15.53600000      2.82500000
H      1.53500000    -15.03500000      3.64100000
H      1.97000000    -16.35900000      3.05000000
O     10.93100000      2.99600000      8.90300000
H     11.47900000      3.36800000      9.59500000
H     10.53400000      2.22200000      9.30200000
O      7.49500000     11.80700000      1.15800000
H      7.43300000     11.44100000      0.27600000
H      7.05800000     12.65600000      1.09700000
O     -8.17700000      1.15600000    -13.27500000
H     -7.96800000      1.29400000    -12.35100000
H     -7.80100000      1.91500000    -13.72200000
O     -2.25400000      9.47200000      3.72200000
H     -2.61800000      8.74000000      3.22400000
H     -1.33800000      9.23300000      3.86500000
O     -7.68400000      5.86800000      1.07400000
H     -8.12400000      6.27900000      1.81800000
H     -7.12800000      6.55900000      0.71300000
O     -4.24900000    -11.25800000      2.78100000
H     -4.41900000    -11.71400000      1.95700000
H     -4.43700000    -11.90800000      3.45800000
O     13.51200000    -10.57300000     -0.47300000
H     14.34600000    -10.10800000     -0.53900000
H     13.54900000    -11.01300000      0.37600000
O     -1.84500000     10.80400000     -5.27500000
H     -1.48700000     10.54900000     -4.42400000
H     -2.05200000     11.73400000     -5.17900000
O      1.52600000     -8.30200000    -12.58800000
H      1.56100000     -8.61500000    -13.49200000
H      2.10400000     -8.89500000    -12.10700000
O     -3.77300000     -9.88400000    -10.87900000
H     -3.30600000    -10.49100000    -11.45400000
H     -4.55000000    -10.36900000    -10.60100000
O     14.17300000     -2.06500000    -10.02900000
H     14.87000000     -2.64200000     -9.71800000
H     13.65700000     -2.61000000    -10.62300000
O      4.82800000      5.81900000    -11.20400000
H      4.33000000      5.73200000    -12.01600000
H      5.48200000      5.12200000    -11.24900000
O    -10.76800000      3.54600000     -7.56900000
H    -10.78300000      4.46500000     -7.83500000
H    -11.28200000      3.52200000     -6.76100000
O     -9.98200000      4.41300000     13.28800000
H     -9.87800000      5.36100000     13.37100000
H     -9.37800000      4.04900000     13.93500000
O      9.60600000      0.46100000     -9.74200000
H     10.33300000      1.03500000     -9.49800000
H      9.92300000     -0.42100000     -9.54900000
O     -4.81000000     -5.21900000     14.40400000
H     -5.44100000     -4.77500000     13.83700000
H     -4.65400000     -6.06100000     13.97600000
O     -3.26600000    -15.10400000     -5.06600000
H     -2.87400000    -14.30500000     -5.41800000
H     -2.54900000    -15.73800000     -5.05300000
O      3.05500000     -6.21200000    -11.49000000
H      2.34400000     -6.79100000    -11.76800000
H      3.51700000     -6.70800000    -10.81400000
O      5.47600000      7.81000000     13.68000000
H      5.39300000      8.31700000     14.48800000
H      5.13700000      6.94300000     13.90500000
O     -8.24700000     -0.74500000      4.90500000
H     -8.99800000     -0.57500000      5.47300000
H     -8.18700000     -1.69900000      4.86700000
O    -14.89400000      2.95100000     -6.50800000
H    -14.97300000      3.87200000     -6.25800000
H    -15.76000000      2.72000000     -6.84500000
O     -3.75000000      9.91200000     -6.87000000
H     -3.13000000     10.21200000     -6.20500000
H     -4.57100000     10.35000000     -6.64700000
O     -6.21000000      6.60300000      8.84900000
H     -5.51100000      7.24100000      8.70900000
H     -5.76900000      5.84300000      9.22900000
O      4.10300000     14.46500000      6.62200000
H      4.41700000     14.15300000      7.47000000
H      3.34800000     13.91000000      6.42700000
O     -9.75000000      0.30400000      7.14300000
H    -10.33600000      0.86800000      6.63800000
H     -9.12700000      0.90800000      7.54700000
O     13.10100000      0.91000000     11.67600000
H     13.66100000      1.45700000     12.22700000
H     13.01800000      0.08800000     12.16100000
O     -2.73300000     13.76700000     -9.97400000
H     -2.06600000     13.29600000    -10.47500000
H     -2.99500000     14.48900000    -10.54400000
O     11.61500000     -7.19000000     -4.16500000
H     12.41100000     -7.70100000     -4.31500000
H     11.83500000     -6.31000000     -4.47000000
O    -12.24500000      1.69000000     -3.11100000
H    -11.97000000      2.31700000     -3.77900000
H    -11.49500000      1.10400000     -3.00900000
O     -7.83400000     -8.64000000    -10.41100000
H     -7.89900000     -7.80400000     -9.94900000
H     -8.71800000     -9.00400000    -10.37400000
O      4.19900000     -0.97500000    -15.87700000
H      4.05000000     -1.44800000    -16.69600000
H      3.54500000     -1.32900000    -15.27500000
O    -11.82800000     -9.88000000      6.18600000
H    -12.15500000     -9.34700000      6.91100000
H    -11.07000000     -9.39600000      5.85600000
O      9.56300000     -3.67400000     -6.53000000
H      9.13400000     -4.17900000     -5.83900000
H      8.85900000     -3.46100000     -7.14300000
O     12.86600000      5.89700000     -1.12400000
H     13.08900000      6.63300000     -0.55400000
H     12.88700000      5.13200000     -0.54900000
O      9.93200000     -6.17800000     10.26900000
H      9.51600000     -5.35100000     10.51200000
H     10.81000000     -5.92800000      9.97900000
O      3.14200000      8.20100000      8.11400000
H      2.56400000      8.95900000      8.20000000
H      3.68500000      8.22200000      8.90100000
O      4.96400000      5.57900000      8.46400000
H      5.26300000      6.29000000      7.89800000
H      5.08200000      5.91400000      9.35300000
O      5.28200000     17.79100000      0.55600000
H      6.12700000     17.68900000      0.99500000
H      4.73700000     17.09300000      0.92100000
O     12.58400000      9.44600000      9.94500000
H     12.10000000     10.14000000      9.49700000
H     12.31200000      8.64100000      9.50200000
O     -6.99800000     -6.80200000     10.58700000
H     -6.10400000     -6.93700000     10.27100000
H     -7.52600000     -7.42100000     10.08300000
O      1.61000000     -5.88300000     13.51300000
H      2.11400000     -6.69400000     13.58500000
H      1.98700000     -5.43400000     12.75600000
O      9.48900000      8.30800000      3.48900000
H      9.83700000      7.63600000      4.07400000
H     10.15400000      8.99600000      3.49100000
O     17.02400000      6.23400000     -2.86600000
H     16.55500000      5.62000000     -2.30100000
H     17.94900000      6.04700000     -2.70700000
O    -10.88100000      9.64800000     -8.05600000
H    -11.14500000      9.28500000     -7.21100000
H    -10.22700000      9.03200000     -8.38700000
O     10.45600000      5.04800000     11.04800000
H      9.91800000      5.15900000     10.26400000
H      9.84600000      4.73300000     11.71500000
O     10.54100000     -2.08500000      0.12600000
H     11.15600000     -1.35900000      0.22700000
H     10.58300000     -2.55200000      0.96000000
O    -13.10400000     -7.73600000      7.71100000
H    -13.90200000     -7.62200000      7.19500000
H    -12.76900000     -6.84800000      7.83300000
O      4.31600000     12.31900000     10.36100000
H      4.65200000     11.50900000      9.97700000
H      4.92600000     12.99500000     10.06500000
O      6.88800000     12.64100000    -12.00400000
H      6.33300000     11.87300000    -11.86600000
H      7.37700000     12.44300000    -12.80300000
O    -12.64500000     -4.92700000      7.63300000
H    -12.17400000     -4.47000000      6.93700000
H    -13.56200000     -4.90200000      7.35900000
O     10.25800000     14.98300000     -0.57200000
H     10.35400000     14.04500000     -0.73900000
H     10.79000000     15.40200000     -1.24800000
O     -3.32500000     -6.08300000    -17.52800000
H     -2.94800000     -6.01500000    -16.65100000
H     -3.84400000     -6.88700000    -17.50400000
O     12.98700000      3.82200000      2.58700000
H     13.24900000      4.66800000      2.95000000
H     12.31300000      4.03700000      1.94200000
O     -1.90000000    -12.03900000    -12.16500000
H     -2.07000000    -12.88200000    -11.74500000
H     -0.96300000    -11.89400000    -12.04000000
O     -6.37600000     -4.49600000      1.95800000
H     -6.57800000     -4.24300000      2.85900000
H     -5.62900000     -3.94900000      1.71700000
O     -2.73800000     -2.97700000     -8.53000000
H     -2.24300000     -2.19500000     -8.77200000
H     -2.10600000     -3.69200000     -8.59900000
O      4.18700000      7.94000000      5.40400000
H      4.64000000      8.78300000      5.43000000
H      3.99900000      7.74100000      6.32100000
O     -9.75000000      5.27600000     -4.53100000
H     -9.09700000      4.87300000     -3.95900000
H    -10.36600000      5.69600000     -3.93200000
O     12.41300000     -9.05200000      2.97700000
H     11.98500000     -8.67900000      2.20600000
H     12.38500000     -9.99800000      2.83200000
O     11.81500000      6.01300000     -6.04400000
H     12.62800000      5.86800000     -6.52700000
H     12.01400000      5.72900000     -5.15100000
O     -3.26300000      0.90000000      6.92800000
H     -4.08500000      0.62700000      6.51800000
H     -3.00100000      1.68100000      6.44000000
O      1.48000000     12.46100000     -0.73500000
H      1.10800000     12.85000000     -1.52600000
H      0.76400000     11.94700000     -0.36100000
O     -5.94600000      0.37800000      6.15600000
H     -6.82200000      0.18800000      5.82200000
H     -5.76600000     -0.33200000      6.77300000
O     -3.90500000     11.11200000     14.10700000
H     -3.10200000     10.86000000     14.56400000
H     -4.40100000     10.29800000     14.02700000
O      4.52700000    -14.32500000      3.02400000
H      4.03800000    -13.51900000      2.85600000
H      5.43800000    -14.04000000      3.10200000
O     -9.01200000    -12.78100000      3.46500000
H     -8.75700000    -13.17100000      4.30100000
H     -9.43300000    -13.49500000      2.98600000
O      2.50400000    -15.09100000     -3.47400000
H      1.72100000    -15.03600000     -2.92700000
H      2.19000000    -15.44200000     -4.30700000
O     -0.62700000     -9.64100000      7.09200000
H     -0.92900000     -9.26100000      6.26700000
H      0.32600000     -9.66400000      7.01200000
O    -11.82900000    -11.88700000     -7.14700000
H    -11.91700000    -11.00300000     -6.79200000
H    -10.95900000    -11.90000000     -7.54600000
O      2.08700000     -9.07800000      6.63000000
H      1.87300000     -9.23300000      5.71000000
H      2.58000000     -8.25700000      6.62600000
O     -2.82900000      6.60700000     -5.21700000
H     -2.71800000      5.65600000     -5.18300000
H     -2.10300000      6.91300000     -5.75900000
O      5.16100000     -1.90300000     12.31900000
H      4.57400000     -2.63500000     12.13300000
H      5.59300000     -1.72300000     11.48400000
O      9.81200000     -3.53500000     10.17600000
H      9.33300000     -2.74500000     10.42800000
H     10.72300000     -3.25000000     10.10300000
O     11.93100000      2.59800000     -9.43500000
H     12.64700000      3.22700000     -9.52900000
H     12.27600000      1.78600000     -9.80700000
O      1.20800000      7.81500000     -8.37300000
H      1.07200000      7.31100000     -9.17600000
H      1.65600000      8.61000000     -8.66300000
O     -8.07000000      8.07800000     -4.68600000
H     -7.72000000      7.34500000     -4.18000000
H     -8.04600000      7.77600000     -5.59400000
O     12.51100000     -3.65000000      6.56200000
H     12.40600000     -2.73300000      6.81500000
H     12.38800000     -3.65300000      5.61300000
O     -3.86400000     -0.59100000     11.55600000
H     -4.29800000     -1.00500000     12.30200000
H     -3.19400000     -1.22000000     11.28900000
O      0.29600000    -11.21200000     -9.23500000
H      0.04300000    -10.29100000     -9.17300000
H      1.14200000    -11.25800000     -8.78900000
O     -9.59800000     -0.07000000      1.84600000
H     -8.81400000     -0.45100000      2.24100000
H    -10.06900000     -0.81900000      1.48000000
O      0.24200000      5.35700000     14.10200000
H     -0.33100000      5.91200000     13.57200000
H      0.16700000      5.71200000     14.98800000
O     10.65200000      2.62800000     13.36200000
H     10.80800000      3.53700000     13.62100000
H     11.36500000      2.42600000     12.75600000
O     -6.96600000      3.88500000    -12.85800000
H     -6.27300000      4.33200000    -12.37100000
H     -7.50800000      4.59300000    -13.20600000
O     11.35300000     10.16800000      2.89600000
H     11.81400000     10.03500000      2.06800000
H     10.89200000     10.99900000      2.78200000
O     12.16000000      0.85500000    -12.88600000
H     12.63900000      1.18400000    -12.12500000
H     12.55000000     -0.00100000    -13.06300000
O     -1.29300000     -3.99400000      2.87800000
H     -0.36200000     -3.89300000      2.67800000
H     -1.44900000     -3.38800000      3.60200000
O     -1.27600000     -9.44700000     -4.92900000
H     -1.03900000     -9.08100000     -4.07700000
H     -2.21300000     -9.27100000     -5.01300000
O     14.62300000      7.75800000     -0.25600000
H     14.51500000      8.49900000     -0.85300000
H     15.54400000      7.51400000     -0.34200000
O     -0.66400000      2.58200000     15.76800000
H     -0.01300000      3.04800000     16.29300000
H     -0.29100000      1.70900000     15.64400000
O      7.85600000     -0.40200000     -0.50900000
H      8.14900000     -1.31300000     -0.50300000
H      8.53700000      0.07100000     -0.03000000
O     -3.71900000     -3.23200000    -11.08700000
H     -4.52000000     -3.73100000    -11.24300000
H     -3.54700000     -3.34100000    -10.15200000
O    -14.81800000     -4.26200000     -8.49600000
H    -14.63300000     -4.47600000     -9.41100000
H    -15.10000000     -3.34700000     -8.51700000
O      9.10900000      4.96200000     -7.30700000
H      9.39900000      4.13400000     -6.92300000
H      9.87100000      5.53700000     -7.24200000
O     15.43900000     -1.33300000      3.97000000
H     14.54500000     -0.99200000      3.95100000
H     15.98500000     -0.58800000      3.71600000
O     -6.62900000     -1.47100000     -4.70100000
H     -7.07600000     -1.10400000     -3.93900000
H     -7.15100000     -1.18000000     -5.44900000
O      7.09700000     -5.86600000    -15.46800000
H      7.23400000     -5.06500000    -14.96200000
H      6.76800000     -5.56200000    -16.31400000
O      3.70800000      2.20100000    -13.15700000
H      3.20000000      1.57200000    -12.64500000
H      3.45900000      2.02800000    -14.06500000
O    -11.96100000     -6.55000000     -1.26100000
H    -12.26000000     -6.12500000     -0.45700000
H    -11.04800000     -6.77600000     -1.08700000
O     -1.27100000     10.51900000     -2.54300000
H     -1.93400000      9.84000000     -2.67100000
H     -1.13900000     10.54800000     -1.59500000
O     -8.54900000      6.47600000     10.48400000
H     -8.19200000      6.93300000     11.24600000
H     -8.06600000      6.83600000      9.74000000
O     -0.52600000     -1.35900000      4.07900000
H      0.01300000     -0.96300000      4.76300000
H      0.02100000     -1.32900000      3.29400000
O      3.60900000     -0.01400000     -4.86800000
H      4.08200000     -0.84100000     -4.95200000
H      2.68600000     -0.26700000     -4.84400000
O     -4.27700000      6.09300000     -2.07300000
H     -3.67200000      6.68800000     -1.63000000
H     -5.06400000      6.10100000     -1.52800000
O     10.87700000     -7.29600000      4.93600000
H     10.25500000     -7.78900000      5.47200000
H     11.49800000     -7.95400000      4.62400000
O      7.07200000     -7.36500000      2.69100000
H      7.79200000     -7.99500000      2.73200000
H      7.48500000     -6.54700000      2.41300000
O      7.08400000      4.36700000      2.00200000
H      7.51400000      5.20600000      1.83700000
H      6.34400000      4.35400000      1.39600000
O     -0.09300000      3.02600000    -15.24900000
H      0.02000000      2.30100000    -15.86400000
H     -0.26900000      2.60200000    -14.40900000
O    -13.74300000     -7.04300000     -3.32500000
H    -13.10900000     -6.66000000     -3.93100000
H    -13.40600000     -6.82500000     -2.45700000
O    -13.23800000      8.44200000     -9.07000000
H    -13.20200000      7.77400000     -9.75500000
H    -12.37000000      8.84400000     -9.08200000
O     -0.84400000      0.29400000    -11.25600000
H     -1.09500000      0.75200000    -10.45300000
H     -1.66400000     -0.06400000    -11.59400000
O     -6.79200000      0.81400000     -6.55900000
H     -6.26300000      1.10200000     -5.81600000
H     -6.17800000      0.34200000     -7.12200000
O     -5.47300000     -6.28600000    -13.04100000
H     -5.62600000     -5.80400000    -13.85300000
H     -5.58000000     -5.63200000    -12.35000000
O     -7.47500000     -7.18200000     -3.15900000
H     -8.08900000     -7.72500000     -3.65200000
H     -7.06600000     -6.62300000     -3.82000000
O      7.92100000     -4.68700000      1.85500000
H      8.83400000     -4.41800000      1.75400000
H      7.51100000     -3.96900000      2.33600000
O     13.77600000      0.62500000    -10.57300000
H     13.78500000     -0.31900000    -10.41800000
H     14.69200000      0.85100000    -10.73200000
O     13.63200000     -6.40200000     -7.22000000
H     14.36200000     -6.18500000     -7.80000000
H     13.24900000     -7.19200000     -7.60100000
O      4.78800000      3.48800000      0.94700000
H      4.73000000      3.50800000     -0.00800000
H      4.13300000      4.12200000      1.23900000
O     -0.19300000     -8.45200000     -8.97100000
H     -0.55600000     -7.70200000     -9.44100000
H      0.38300000     -8.06500000     -8.31100000
O    -11.49700000      1.24400000      3.61100000
H    -10.80100000      1.78900000      3.97800000
H    -11.09600000      0.82800000      2.84700000
O    -15.47700000     -8.83100000      0.69100000
H    -14.56600000     -8.74500000      0.97200000
H    -15.53300000     -9.71400000      0.32500000
O      7.21400000    -11.31400000      9.01800000
H      6.30200000    -11.02400000      8.99000000
H      7.20900000    -12.16200000      8.57500000
O     10.43200000     -0.72900000      4.57800000
H     10.13600000      0.18100000      4.56000000
H     10.43300000     -0.96200000      5.50700000
O    -10.70400000     -3.23800000    -13.31700000
H    -11.29600000     -3.26300000    -14.06800000
H    -10.70900000     -2.32200000    -13.03900000
O      9.97500000      2.06100000     -2.59600000
H      9.19100000      1.53900000     -2.76600000
H      9.70200000      2.69400000     -1.93200000
O      5.69100000      3.09300000    -11.38600000
H      5.81600000      2.19400000    -11.08200000
H      5.33000000      3.00000000    -12.26800000
O      4.79100000     -2.80700000     -6.59800000
H      3.92100000     -2.80300000     -6.99700000
H      5.39300000     -2.70100000     -7.33500000
O    -16.81700000     -2.23000000      1.53000000
H    -16.24800000     -2.34000000      2.29200000
H    -16.36400000     -2.69000000      0.82400000
O      5.82100000      2.93600000     -5.66200000
H      5.90500000      3.75400000     -5.17200000
H      6.04700000      3.17100000     -6.56200000
O     -3.90300000     -5.35800000      7.61200000
H     -4.80100000     -5.34000000      7.28200000
H     -3.99900000     -5.41000000      8.56300000
O      0.66300000      2.25200000     -8.36700000
H      0.62200000      1.31200000     -8.18700000
H      1.59200000      2.42800000     -8.51300000
O     10.46400000      0.65300000     10.51900000
H     10.01300000     -0.02300000     11.02600000
H     11.35500000      0.65800000     10.86700000
O    -12.55000000     11.38700000      4.37400000
H    -13.07800000     11.99300000      4.89300000
H    -12.42600000     11.83400000      3.53700000
O      7.28100000    -10.66900000     -7.82200000
H      7.73400000    -11.21900000     -8.46000000
H      7.95900000    -10.42800000     -7.19000000
O     -5.26600000     -3.46400000      5.69500000
H     -4.96600000     -2.76200000      5.11700000
H     -4.58800000     -3.52600000      6.36800000
O      7.57400000    -13.55100000     -3.22600000
H      6.96300000    -14.16400000     -2.81800000
H      8.36800000    -13.61600000     -2.69500000
O     -3.60100000      7.39500000      1.76200000
H     -2.86500000      7.32400000      1.15600000
H     -4.33100000      6.97800000      1.30400000
O     -6.67500000      3.31300000     12.33100000
H     -5.77600000      3.28500000     12.00400000
H     -7.07400000      2.50700000     12.00500000
O     -9.99900000     -3.47800000    -10.10600000
H     -9.43800000     -2.83900000    -10.54600000
H    -10.86200000     -3.35100000    -10.50100000
O      3.91900000      7.22200000     10.92400000
H      3.42700000      6.59200000     11.45100000
H      4.36800000      7.77200000     11.56600000
O      4.16200000     -2.02000000      5.91800000
H      3.40500000     -2.52900000      6.20800000
H      4.82300000     -2.16700000      6.59400000
O     -6.02600000     12.61600000      8.41700000
H     -6.77500000     13.20900000      8.35900000
H     -6.40800000     11.74100000      8.35400000
O     -9.57000000     -3.79100000     12.26400000
H     -8.90400000     -3.10300000     12.23100000
H     -9.74300000     -4.00000000     11.34700000
O     -7.12500000      4.43100000      6.82500000
H     -7.60800000      3.73100000      7.26500000
H     -7.31000000      4.30200000      5.89500000
O     -4.13900000     -7.58000000     13.06600000
H     -3.77500000     -7.84800000     13.91000000
H     -4.69700000     -8.31100000     12.80200000
O     -1.43500000      5.00600000    -17.19000000
H     -0.89900000      4.49100000    -16.58700000
H     -2.11200000      4.39900000    -17.48800000
O     -7.73100000     11.45400000      2.28900000
H     -8.63300000     11.28600000      2.56100000
H     -7.81300000     11.87600000      1.43400000
O      4.37800000      3.52800000     -1.74000000
H      4.03400000      3.03500000     -2.48500000
H      3.71800000      4.20200000     -1.57300000
O      0.17600000      4.82700000     -4.89200000
H      0.06600000      5.21400000     -5.76000000
H      1.03000000      4.39400000     -4.92900000
O    -16.30800000      1.87800000     -3.38800000
H    -16.25400000      0.95500000     -3.14000000
H    -15.49100000      2.26000000     -3.06700000
O      5.35200000     -2.66700000     -1.32600000
H      4.57900000     -2.21500000     -0.99000000
H      5.03300000     -3.15700000     -2.08400000
O      3.73800000     -2.91600000     -3.58200000
H      3.75900000     -3.72600000     -4.09200000
H      2.93400000     -2.98000000     -3.06600000
O      0.28900000     -8.29500000     -0.03100000
H      0.95100000     -8.64500000      0.56500000
H     -0.54300000     -8.45600000      0.41400000
O     -5.80100000     10.76000000     -9.63400000
H     -4.91400000     10.68500000     -9.28300000
H     -6.31300000     11.12700000     -8.91400000
O     -7.04300000     16.61200000      3.29000000
H     -7.49600000     17.05600000      2.57300000
H     -7.29800000     15.69400000      3.20200000
O     -9.00300000      8.60100000    -13.11600000
H     -9.05200000      7.71000000    -12.77000000
H     -8.44800000      9.06900000    -12.49200000
O     -0.01500000     -4.54600000     11.04700000
H      0.15700000     -4.63800000     10.11000000
H     -0.77100000     -5.11000000     11.20900000
O     -1.86800000     13.49500000     -4.72200000
H     -1.23600000     13.65900000     -5.42100000
H     -2.54500000     14.15900000     -4.84900000
O    -14.95000000      2.08400000      1.47200000
H    -15.00200000      1.71400000      2.35300000
H    -15.79100000      1.86400000      1.07100000
O     -3.22400000     -8.28000000     -6.87100000
H     -3.95500000     -8.31800000     -7.48900000
H     -2.45700000     -8.10900000     -7.41700000
O      8.96100000     -7.28200000     12.50700000
H      8.16400000     -6.76400000     12.61200000
H      9.28400000     -7.05000000     11.63600000
O    -11.18000000     -8.19900000      9.71400000
H    -11.46700000     -8.59700000     10.53600000
H    -11.88000000     -8.40000000      9.09300000
O      1.07600000     -0.18600000      5.88900000
H      0.57200000      0.61000000      6.05900000
H      1.94400000     -0.00200000      6.24700000
O      0.31600000     11.63300000     -7.65300000
H     -0.25100000     11.12900000     -7.06900000
H      1.00100000     11.01700000     -7.91200000
O      5.01500000      8.58700000     -5.81100000
H      5.86400000      8.41800000     -6.21800000
H      4.59200000      7.72900000     -5.77300000
O    -11.55000000     -0.99500000     10.16400000
H    -11.60200000     -0.97400000     11.11900000
H    -11.06400000     -0.20400000      9.93300000
O     -5.29400000     -1.72000000    -15.83700000
H     -5.29700000     -1.76100000    -16.79400000
H     -4.37300000     -1.59800000    -15.60600000
O      3.40900000    -17.12600000      1.12600000
H      3.18700000    -16.53000000      0.41100000
H      4.35000000    -17.00600000      1.25500000
O     10.89100000      7.76600000     12.22800000
H     11.26900000      8.23500000     11.48400000
H     10.52000000      6.97100000     11.84600000
O      6.96100000     -3.44800000     -8.06000000
H      6.75300000     -4.18100000     -7.48000000
H      7.14300000     -3.85600000     -8.90600000
O     -8.03000000      9.03200000     13.14200000
H     -8.03800000      9.57900000     13.92800000
H     -7.91300000      9.65100000     12.42100000
O      6.17900000     14.66500000      2.24200000
H      5.92100000     14.70300000      1.32100000
H      5.65000000     15.34100000      2.66700000
O      8.09000000     -8.37100000     -0.05200000
H      8.86800000     -8.57200000     -0.57100000
H      8.28900000     -8.71100000      0.82100000
O     12.19400000      2.40100000      4.71600000
H     11.24200000      2.48400000      4.76700000
H     12.45000000      3.00500000      4.01900000
O     -4.61700000    -10.50800000     -4.75000000
H     -5.16000000    -10.80700000     -4.02000000
H     -5.17500000     -9.89400000     -5.22800000
O     -3.76900000     -9.71900000     10.63800000
H     -3.97600000     -9.83100000      9.71000000
H     -4.61100000     -9.80700000     11.08300000
O      2.23000000     15.95900000     -1.85900000
H      2.26300000     15.73100000     -0.93000000
H      1.79400000     15.21400000     -2.27300000
O     -2.71900000     10.50800000     -9.48200000
H     -1.78500000     10.68700000     -9.37600000
H     -2.97800000     10.09400000     -8.65800000
O     -3.03900000     -2.83300000     -3.37200000
H     -2.45800000     -3.59100000     -3.30200000
H     -3.35200000     -2.68800000     -2.47900000
O     -2.23400000     15.75900000      8.21100000
H     -1.49600000     16.22300000      8.60600000
H     -1.91000000     14.86900000      8.07200000
O     -5.98000000     -9.87000000     12.10900000
H     -6.22700000    -10.77800000     11.93400000
H     -6.76900000     -9.47500000     12.48100000
O     -9.50900000      1.77800000     -2.21800000
H     -9.68700000      2.10700000     -1.33700000
H     -8.92200000      2.42900000     -2.60200000
O      4.13400000     13.31600000    -10.44900000
H      5.08900000     13.26600000    -10.48700000
H      3.88300000     13.72100000    -11.27900000
O      5.07500000      1.72900000      3.04100000
H      4.15700000      1.48900000      3.17100000
H      5.04500000      2.46800000      2.43400000
O      1.99600000      3.59200000    -11.29200000
H      2.24700000      3.23700000    -10.43900000
H      2.77700000      3.48600000    -11.83500000
O     11.42100000     -4.84400000      4.31200000
H     11.82300000     -4.97900000      3.45400000
H     11.02800000     -5.68900000      4.52800000
O      0.84900000    -11.78400000     10.80300000
H      0.12700000    -12.29900000     11.16300000
H      0.42600000    -11.15800000     10.21500000
O     -6.16300000     -5.14600000     -5.01300000
H     -5.45300000     -5.16400000     -5.65500000
H     -6.11200000     -4.27300000     -4.62500000
O      7.24800000     -1.29300000     14.55900000
H      8.00300000     -0.73000000     14.39000000
H      6.90200000     -1.49800000     13.69000000
O     -4.62900000      2.36200000    -11.10700000
H     -3.84900000      1.95900000    -10.72500000
H     -4.72400000      1.93800000    -11.96000000
O     13.54400000     -9.51900000     -4.42400000
H     14.35000000     -9.62700000     -3.91900000
H     12.92800000    -10.13300000     -4.02600000
O      8.46500000      5.85300000     13.80900000
H      8.29200000      6.56600000     13.19400000
H      8.06100000      5.08500000     13.40400000
O     -2.03600000     -2.15200000      6.31200000
H     -1.47300000     -1.89100000      5.58300000
H     -1.80400000     -1.55100000      7.02000000
O      9.25700000      4.02500000    -13.08300000
H      9.04200000      3.75200000    -12.19100000
H     10.15300000      3.71600000    -13.21800000
O     -5.62800000      6.56600000     -4.30000000
H     -5.00900000      7.06900000     -4.82900000
H     -5.08000000      6.09500000     -3.67200000
O      0.66700000      5.88600000     16.93500000
H     -0.12400000      6.13200000     17.41500000
H      0.84300000      4.98600000     17.20900000
O    -15.34500000      1.93700000      4.35700000
H    -15.48200000      2.88300000      4.40300000
H    -15.16000000      1.67700000      5.25900000
O     12.86700000     -0.37800000      8.27900000
H     13.21400000      0.38200000      8.74600000
H     13.56800000     -0.63000000      7.67800000
O     -5.45600000    -12.13900000     -2.76300000
H     -6.23100000    -12.32000000     -3.29400000
H     -5.03100000    -12.99100000     -2.66000000
O     -0.12100000    -15.12900000      6.64700000
H      0.15000000    -14.26400000      6.33900000
H      0.51400000    -15.35100000      7.32700000
O      9.44200000     -4.03000000    -12.81800000
H      9.77300000     -3.22700000    -13.22000000
H      8.79800000     -4.36400000    -13.44300000
O    -11.88700000     -9.13500000     -2.92600000
H    -12.15100000     -8.32200000     -2.49400000
H    -12.53200000     -9.25700000     -3.62300000
O      6.86600000    -10.25500000      6.14300000
H      6.29500000    -10.34700000      6.90500000
H      6.44800000    -10.78600000      5.46500000
O    -15.08500000     -5.78300000     -6.09800000
H    -14.23800000     -5.62900000     -5.67800000
H    -15.12900000     -5.12800000     -6.79500000
O      6.95000000      3.74200000     -2.99700000
H      6.16800000      3.70500000     -2.44700000
H      7.16800000      2.82500000     -3.16500000
O    -13.65200000     -0.23700000      4.38300000
H    -12.97400000      0.33900000      4.03000000
H    -14.38500000      0.34700000      4.57700000
O      7.34000000      7.55000000     11.85100000
H      7.50600000      8.45500000     11.58700000
H      6.48200000      7.57800000     12.27500000
O     -7.55300000     13.80000000      4.15300000
H     -6.78800000     13.82700000      4.72900000
H     -7.43800000     13.00100000      3.63900000
O      7.86900000     -0.07100000     -7.24800000
H      8.57000000     -0.24400000     -7.87600000
H      8.15100000     -0.51400000     -6.44700000
O     -9.40500000     11.74600000     -1.68900000
H     -9.18900000     10.85400000     -1.41600000
H     -9.09700000     12.29700000     -0.97000000
O     -8.50900000     -5.61300000    -13.76700000
H     -7.74800000     -5.10900000    -14.05500000
H     -8.86400000     -5.11200000    -13.03200000
O      1.56100000     -9.24600000     11.23900000
H      0.72500000     -8.83900000     11.46600000
H      1.35700000    -10.17700000     11.14900000
O     -3.69800000     -6.26300000      4.99300000
H     -4.49400000     -6.74500000      4.77100000
H     -3.86700000     -5.91100000      5.86700000
O      2.06900000    -12.35600000     -3.79200000
H      2.93100000    -12.00200000     -4.00900000
H      2.24200000    -13.25600000     -3.51700000
O     -3.78900000      6.88000000      6.83100000
H     -3.07800000      7.43900000      7.14300000
H     -3.52200000      6.62300000      5.94900000
O      6.92900000     16.51400000     -3.24800000
H      6.52000000     15.64900000     -3.24500000
H      6.26700000     17.09400000     -2.87200000
O    -11.44200000     -2.30800000      1.14100000
H    -11.45300000     -2.62200000      0.23700000
H    -11.28900000     -3.09400000      1.66500000
O     -6.46600000      8.50700000     -2.31700000
H     -6.68000000      9.41400000     -2.53500000
H     -5.98100000      8.18700000     -3.07700000
O     -3.28600000     -7.13700000     -4.10700000
H     -3.86000000     -7.61900000     -4.70300000
H     -2.98400000     -6.38700000     -4.61900000
O     -4.54000000     -7.27200000      9.67500000
H     -4.33700000     -7.59300000      8.79700000
H     -4.06000000     -7.85700000     10.26100000
O     -2.39300000      2.02000000     -9.69900000
H     -1.54300000      2.22400000     -9.30800000
H     -3.02800000      2.25100000     -9.02100000
O     10.24700000    -12.05100000      0.20700000
H     10.57100000    -11.18400000     -0.03600000
H      9.41500000    -11.88100000      0.64900000
O      8.78800000      8.23600000    -11.40000000
H      8.41300000      7.64300000    -10.74800000
H      9.60700000      7.81600000    -11.66100000
O      4.82000000     -4.91900000     15.17700000
H      4.00400000     -5.41000000     15.07800000
H      5.48400000     -5.47300000     14.76800000
O      7.12900000     -5.93500000     -0.72800000
H      7.43700000     -6.79700000     -0.44900000
H      6.58600000     -5.62800000     -0.00200000
O    -10.79700000    -12.04800000      7.31200000
H     -9.88300000    -11.92400000      7.05500000
H    -11.26700000    -11.33600000      6.87800000
O    -14.12200000      3.42700000     -2.30800000
H    -14.06100000      3.76300000     -1.41300000
H    -13.59200000      2.63000000     -2.30100000
O     -8.96800000     -9.37800000     -6.91800000
H     -8.90500000    -10.23400000     -6.49400000
H     -9.27400000     -9.57100000     -7.80400000
O     -6.65600000     -6.29000000      6.49300000
H     -6.23100000     -6.88900000      5.88000000
H     -7.46400000     -6.73800000      6.74400000
O      5.89900000     -8.83600000     11.85000000
H      5.51700000     -8.78100000     10.97300000
H      6.13100000     -9.75900000     11.95200000
O      3.98000000      2.20000000     16.72400000
H      4.49000000      1.39100000     16.74400000
H      3.65300000      2.25500000     15.82600000
O      4.41100000      0.16500000      8.53500000
H      4.22800000      1.04700000      8.85600000
H      4.53000000      0.27300000      7.59200000
O      4.84500000    -10.77100000     -4.20000000
H      4.89600000    -11.23300000     -5.03700000
H      5.13200000     -9.88000000     -4.40000000
O      3.28500000    -10.33400000     13.25600000
H      3.33300000     -9.80800000     12.45700000
H      4.17600000    -10.32100000     13.60500000
O     -4.19900000     16.24100000      3.10600000
H     -3.99400000     16.01400000      4.01300000
H     -5.05300000     16.67100000      3.15400000
O    -12.77900000     -5.58600000      1.40200000
H    -12.87600000     -6.51000000      1.62900000
H    -12.06200000     -5.27700000      1.95500000
O      9.09600000     14.21200000     -3.97900000
H      9.84000000     14.78600000     -3.79300000
H      8.39800000     14.80700000     -4.25400000
O     -0.50000000      2.18600000      5.85800000
H     -1.08800000      2.49200000      6.54900000
H     -0.01500000      2.96700000      5.59200000
O     -1.64300000     -8.29800000      4.88600000
H     -2.35200000     -7.73300000      4.57700000
H     -1.33700000     -8.75000000      4.09900000
O      3.63400000     15.59300000      0.88000000
H      3.15100000     15.05100000      1.50400000
H      4.10500000     14.96600000      0.33200000
O      7.46900000      1.12900000     -2.88800000
H      7.35600000      0.56600000     -2.12300000
H      6.86100000      0.77500000     -3.53800000
O     -6.96000000    -13.79400000     -4.40000000
H     -6.15400000    -14.17600000     -4.05400000
H     -7.61900000    -14.47900000     -4.28400000
O      0.52800000     17.05100000      1.22500000
H      0.33800000     16.19200000      0.84700000
H      0.34000000     17.67000000      0.52000000
O      7.83200000      9.89400000     -1.35700000
H      8.63800000      9.39700000     -1.21300000
H      7.19200000      9.23700000     -1.63000000
O      6.56400000    -13.68400000     -5.66800000
H      7.33100000    -13.59700000     -6.23400000
H      6.88900000    -13.48100000     -4.79100000
O    -12.82500000      2.56600000     -0.08100000
H    -13.37900000      2.41500000      0.68500000
H    -12.79400000      1.71800000     -0.52500000
O      4.25500000     -2.23000000     14.92800000
H      4.38500000     -3.17100000     15.04700000
H      4.16400000     -2.11900000     13.98100000
O      8.16000000      3.75100000     12.06800000
H      7.80600000      3.52600000     11.20800000
H      8.35500000      2.90600000     12.47400000
O     10.83000000     12.20700000     -4.82900000
H     10.21500000     12.87800000     -4.53200000
H     11.58300000     12.69900000     -5.15400000
O      5.49400000     -8.50900000     -1.38800000
H      6.39000000     -8.78500000     -1.58000000
H      5.54200000     -8.13100000     -0.51000000
O     12.78300000     -5.95000000     11.05300000
H     13.56500000     -6.47300000     11.22900000
H     13.09200000     -5.04500000     11.06200000
O     16.71100000      1.37700000      6.31200000
H     16.56700000      1.08400000      5.41200000
H     17.25800000      0.69400000      6.70100000
O      3.22700000    -12.99700000     12.05200000
H      3.73600000    -12.41300000     12.61500000
H      2.41400000    -12.52100000     11.88700000
O     10.14900000    -14.42300000      1.90400000
H      9.77600000    -15.27600000      1.68400000
H      9.43800000    -13.80200000      1.74500000
O     -0.81300000     -3.39800000     15.54600000
H     -1.63100000     -3.08900000     15.93500000
H     -0.12700000     -3.01800000     16.09500000
O      2.24500000      2.62100000     11.89700000
H      2.15400000      3.54400000     12.13600000
H      1.35400000      2.27500000     11.93800000
O     -3.37100000    -12.39800000     12.22300000
H     -2.42900000    -12.56600000     12.20600000
H     -3.46500000    -11.52000000     11.85300000
O     -5.08600000      8.87700000     13.48900000
H     -5.99000000      8.95800000     13.18500000
H     -4.89800000      7.94000000     13.43300000
O    -14.46300000      2.14600000    -11.90800000
H    -14.10700000      1.94600000    -11.04100000
H    -15.36700000      2.41000000    -11.74000000
O     -9.25900000    -12.03300000     -8.52800000
H     -9.63400000    -12.40500000     -9.32600000
H     -8.31600000    -12.02100000     -8.69000000
O    -13.57200000      8.83100000      4.70800000
H    -14.03800000      9.19000000      5.46300000
H    -13.09900000      9.57700000      4.34100000
O    -13.97800000      5.46700000     -4.33600000
H    -14.12900000      4.76700000     -3.70200000
H    -14.61100000      6.14500000     -4.09900000
O     -7.22000000     -9.94300000      8.92300000
H     -7.92200000     -9.49300000      9.39200000
H     -7.67300000    -10.49200000      8.28300000
O    -15.53300000     -2.10200000      7.63800000
H    -14.59400000     -2.22100000      7.49900000
H    -15.92100000     -2.94000000      7.38600000
O      3.50400000      1.65200000     13.89900000
H      3.43500000      0.70000000     13.82800000
H      2.78900000      1.98500000     13.35700000
O     -5.01200000      6.18700000    -15.44200000
H     -5.56600000      5.41000000    -15.36600000
H     -5.41800000      6.70300000    -16.13800000
O     -1.79300000      7.17800000      8.87800000
H     -1.12000000      6.89000000      9.49400000
H     -1.46200000      8.00700000      8.53200000
O     10.69800000     -8.71900000    -10.14500000
H     10.04000000     -8.93500000     -9.48400000
H     10.35500000     -7.93700000    -10.57800000
O     -4.47900000    -17.07900000      0.39300000
H     -4.14200000    -17.66900000      1.06700000
H     -5.43100000    -17.13200000      0.48200000
O      5.01700000     -4.82900000      4.00100000
H      5.28400000     -5.07600000      4.88600000
H      5.61300000     -4.11900000      3.76000000
O     10.76700000      4.48800000      0.94900000
H     10.04900000      4.80300000      0.40000000
H     10.67000000      4.97200000      1.76900000
O     16.04600000     -4.47800000     -0.50600000
H     16.82600000     -4.50200000     -1.06100000
H     15.73600000     -3.57400000     -0.56700000
O     11.90700000    -10.22100000      7.43900000
H     12.08200000     -9.61200000      8.15600000
H     11.05400000     -9.95100000      7.09800000
O     -6.48600000     -9.58300000      2.27800000
H     -5.63700000     -9.67200000      2.71000000
H     -6.38200000    -10.04300000      1.44500000
O     -9.11000000      9.51300000     -0.39500000
H     -9.05100000      8.84900000     -1.08200000
H     -9.33200000      9.02000000      0.39500000
O      0.81700000    -11.97000000    -11.81500000
H      1.51000000    -12.62700000    -11.87900000
H      0.69800000    -11.83700000    -10.87500000
O      4.73300000      8.20700000     -9.79800000
H      4.69400000      7.37400000    -10.26800000
H      4.60600000      7.97000000     -8.87900000
O      2.01000000     13.20900000      5.61400000
H      1.33600000     13.52300000      5.01100000
H      2.06300000     12.26800000      5.44500000
O     -0.75900000    -15.04400000      1.72700000
H     -0.81200000    -14.09100000      1.64900000
H      0.04500000    -15.19900000      2.22300000
O    -12.29600000      3.66400000     11.72400000
H    -11.57500000      3.88500000     12.31300000
H    -12.94800000      4.34800000     11.87700000
O      4.77000000     16.05300000      4.35400000
H      4.43100000     15.64700000      5.15200000
H      3.98900000     16.31700000      3.86800000
O     15.42500000     -4.31900000      7.23700000
H     14.53800000     -4.09600000      6.95700000
H     15.43100000     -5.27600000      7.27400000
O      3.07200000     -3.50100000     12.08100000
H      2.21900000     -3.25800000     12.44100000
H      2.96100000     -3.42800000     11.13300000
O     14.00000000      9.54700000      3.52200000
H     14.28500000     10.10900000      2.80200000
H     13.94300000      8.67300000      3.13600000
O     -7.85500000     -1.52900000     13.04700000
H     -6.92500000     -1.72200000     12.93100000
H     -7.88300000     -0.91800000     13.78300000
O      0.40600000      8.68000000      3.50200000
H      0.81600000      8.25500000      2.74900000
H      0.94100000      9.45800000      3.65900000
O      6.52800000    -11.44900000     -1.53600000
H      6.51300000    -12.16800000     -2.16800000
H      5.97200000    -10.77500000     -1.92800000
O      6.88600000      7.03100000      6.63300000
H      6.95200000      6.35500000      5.96000000
H      7.69100000      6.94100000      7.14400000
O     -0.10400000      5.44000000    -10.38700000
H      0.03800000      5.98200000    -11.16300000
H      0.29900000      4.59900000    -10.60500000
O    -16.51500000      6.85700000      0.08500000
H    -15.97700000      6.07200000     -0.02300000
H    -17.37400000      6.60700000     -0.25500000
O     -2.93800000     11.41600000      2.05700000
H     -2.49100000     10.83200000      2.66900000
H     -3.85600000     11.14400000      2.09300000
O     -0.80600000     11.04500000      0.30600000
H     -1.62500000     11.47400000      0.55200000
H     -0.18900000     11.29100000      0.99500000
O     12.24400000     -4.58700000     -5.44000000
H     11.41800000     -4.20300000     -5.73400000
H     12.62200000     -4.97600000     -6.22800000
O      2.25300000     -0.57100000     12.94800000
H      2.51700000     -0.59400000     12.02800000
H      1.64500000     -1.30400000     13.04100000
O      2.00600000     10.61800000      5.78100000
H      1.59000000     10.25900000      6.56500000
H      2.90900000     10.30300000      5.82300000
O     -2.02300000     13.92900000      4.46700000
H     -2.77800000     14.11400000      5.02600000
H     -1.45300000     14.69000000      4.57500000
O     11.51400000     -1.68500000     -6.23600000
H     10.87000000     -2.39200000     -6.26000000
H     11.16000000     -1.06000000     -5.60300000
O     -6.72500000      7.08000000      5.76300000
H     -5.91100000      6.88600000      5.29700000
H     -6.73200000      6.46500000      6.49700000
O      9.08400000     -0.69000000     -4.78500000
H      8.22900000     -1.00600000     -4.49200000
H      9.59500000     -0.60400000     -3.98000000
O      0.35400000    -12.29600000      1.49000000
H      0.17700000    -11.45100000      1.90200000
H      0.63600000    -12.07500000      0.60200000
O     -6.56800000     -6.96000000     -8.02200000
H     -5.98500000     -6.25500000     -7.73900000
H     -6.07800000     -7.41600000     -8.70700000
O     -4.08200000     -3.63400000     -0.82200000
H     -3.88700000     -4.57000000     -0.86200000
H     -4.20700000     -3.45400000      0.11000000
O    -12.54700000      8.88700000     -5.58400000
H    -13.24800000      9.39900000     -5.98600000
H    -12.48600000      9.22400000     -4.69000000
O     -5.14200000      2.12000000    -16.07800000
H     -5.86500000      2.74300000    -16.16000000
H     -4.77100000      2.29600000    -15.21300000
O     -5.36400000      1.99200000     -4.49300000
H     -5.23400000      1.65100000     -3.60800000
H     -4.58700000      2.52600000     -4.66100000
O    -10.32600000     -9.00300000     -9.46700000
H    -10.82000000     -8.23100000     -9.18900000
H    -10.96700000     -9.54600000     -9.92500000
O     -2.98000000     -7.93100000     15.45100000
H     -2.40400000     -7.33400000     14.97500000
H     -2.53300000     -8.08200000     16.28400000
O      3.61200000     11.48100000      2.84100000
H      3.73300000     11.96400000      2.02400000
H      4.12400000     11.96800000      3.48600000
O      2.34000000     -2.67500000    -13.30900000
H      2.22700000     -1.85800000    -12.82200000
H      3.19700000     -3.00100000    -13.03400000
O      8.41300000     13.41100000      4.89900000
H      8.49500000     14.16500000      5.48300000
H      7.47100000     13.24300000      4.85600000
O    -10.76600000     12.29600000     -7.98400000
H    -10.70800000     11.36400000     -8.19400000
H    -10.93300000     12.72100000     -8.82600000
O     -6.02300000     -7.48100000     -0.88700000
H     -6.45600000     -7.46800000     -1.74100000
H     -5.90000000     -8.41100000     -0.69500000
O     -5.92800000     -4.45400000     11.98500000
H     -6.51900000     -5.12800000     11.65000000
H     -5.39300000     -4.20900000     11.23100000
O      5.84700000     10.82400000     -9.96900000
H      5.49100000      9.93600000    -10.00100000
H      5.70900000     11.10600000     -9.06500000
O      3.76000000     -5.72500000     -3.89000000
H      4.70700000     -5.72400000     -3.74700000
H      3.49400000     -6.63000000     -3.72600000
O     -3.40500000      9.46200000    -11.85500000
H     -3.51200000     10.05500000    -11.11100000
H     -3.59300000      8.59400000    -11.49900000
O      0.53000000     -2.86700000     13.13800000
H      0.02300000     -3.11500000     13.91100000
H      0.15900000     -3.39400000     12.42900000
O     14.61600000      5.79100000     -7.16400000
H     14.52400000      6.73300000     -7.01900000
H     15.36700000      5.53800000     -6.62800000
O     15.38400000     -3.79000000      2.56700000
H     16.05500000     -4.46800000      2.49000000
H     15.72800000     -3.18500000      3.22400000
O     -8.00600000     10.72000000     -7.85100000
H     -7.97600000     10.34700000     -6.97000000
H     -8.37800000     11.59300000     -7.72800000
O      2.72500000     15.89700000     -4.72400000
H      2.80700000     14.95500000     -4.87400000
H      3.28200000     16.06900000     -3.96500000
O    -15.74500000      5.47600000      4.75600000
H    -15.06800000      6.00900000      5.17300000
H    -15.94700000      5.93700000      3.94200000
O      6.88300000     -0.01400000    -10.61800000
H      6.39700000     -0.18500000     -9.81100000
H      7.76200000      0.22000000    -10.32300000
O      6.57200000    -11.48500000     11.99700000
H      7.30300000    -11.77200000     12.54500000
H      6.90800000    -11.54300000     11.10200000
O     -8.58700000     -4.55800000      7.14500000
H     -8.56400000     -3.79100000      7.71700000
H     -7.68500000     -4.65600000      6.83900000
O      5.63000000     10.38600000      8.84800000
H      5.64600000     10.58800000      7.91200000
H      6.54300000     10.20700000      9.07100000
O     -7.73500000     -3.98900000     -8.76500000
H     -7.87500000     -4.70300000     -8.14400000
H     -8.61300000     -3.75700000     -9.06600000
O      0.02100000      0.88200000    -17.33400000
H     -0.91500000      0.85500000    -17.53200000
H      0.43500000      0.44300000    -18.07700000
O    -11.68900000     11.13800000     -0.41700000
H    -10.87900000     11.24300000     -0.91600000
H    -12.30900000     10.76300000     -1.04200000
O      1.97200000     -0.11800000    -12.09700000
H      1.05600000      0.01800000    -11.85500000
H      2.43000000     -0.20300000    -11.26100000
O     -0.84100000     -6.29400000     17.57400000
H     -1.04100000     -5.68700000     16.86100000
H     -0.28400000     -6.96000000     17.17200000
O      7.08700000     -0.67000000    -13.27000000
H      6.82600000     -0.29300000    -12.43000000
H      6.87000000      0.00500000    -13.91400000
O      5.73400000      6.84900000    -15.07600000
H      6.67900000      6.84400000    -14.92600000
H      5.43700000      5.99400000    -14.76400000
O      0.09900000      4.80700000     -7.72900000
H      0.07400000      4.92800000     -8.67800000
H      0.28800000      3.87600000     -7.61100000
O    -13.53200000     10.28800000     -2.44300000
H    -13.46600000     10.92100000     -3.15800000
H    -14.42400000     10.39400000     -2.11200000
O     -3.40900000     11.16400000      8.80900000
H     -4.16500000     11.71600000      8.60600000
H     -3.35700000     11.17000000      9.76400000
O     13.95300000      1.13800000      1.83300000
H     13.60600000      2.02900000      1.87100000
H     13.38900000      0.63500000      2.42100000
O     -2.42300000      3.25900000     -4.47800000
H     -2.40600000      3.43400000     -3.53700000
H     -1.64100000      3.69300000     -4.81700000
O      7.12900000    -14.27800000      1.49900000
H      7.41200000    -14.94700000      2.12200000
H      6.61600000    -14.75700000      0.84900000
O    -11.07700000     -3.75500000      5.89400000
H    -11.38400000     -2.97500000      6.35600000
H    -10.17900000     -3.87700000      6.20000000
O    -15.86400000      7.32700000     -4.03500000
H    -16.11200000      7.90300000     -3.31200000
H    -16.48000000      6.59600000     -3.98000000
O      1.26500000     -5.64400000     -0.17500000
H      0.86700000     -6.45900000      0.13100000
H      1.09900000     -5.01700000      0.52900000
O     -1.81400000    -12.91600000     -8.97500000
H     -1.35600000    -12.14200000     -9.30400000
H     -2.71800000    -12.62700000     -8.85500000
O     -9.87800000     -8.00400000      5.05500000
H     -9.38200000     -8.82100000      4.99300000
H     -9.69400000     -7.67900000      5.93600000
O    -11.76400000      5.93500000     -9.12500000
H    -11.84500000      6.41700000     -8.30200000
H    -12.65200000      5.92500000     -9.48400000
O     -9.24200000      7.65300000      2.45500000
H    -10.05200000      7.14700000      2.39400000
H     -9.22400000      7.96700000      3.35900000
O     -4.60600000     -3.53900000      9.96800000
H     -3.65900000     -3.44400000     10.06400000
H     -4.84300000     -2.90400000      9.29200000
O     -3.82200000     -3.38500000      2.15900000
H     -2.89500000     -3.45200000      2.38900000
H     -4.17000000     -2.72500000      2.75800000
O     14.49600000      5.79200000      7.46400000
H     15.21800000      5.82300000      8.09200000
H     14.39900000      4.86200000      7.25700000
O     -4.70300000     13.86900000     -0.80100000
H     -4.13400000     13.79300000     -0.03500000
H     -5.39100000     14.47600000     -0.53000000
O      4.58600000      7.09700000      2.65600000
H      4.16300000      7.41800000      3.45200000
H      5.41200000      7.57900000      2.61300000
O      8.58400000      6.36500000      9.51000000
H      9.10100000      7.11900000      9.22700000
H      8.10800000      6.67600000     10.27900000
O      5.96400000     12.09000000     -1.71200000
H      5.90100000     12.18200000     -2.66300000
H      6.39500000     11.24500000     -1.58200000
O     -5.78500000     -8.19200000      4.96900000
H     -5.98000000     -8.44300000      4.06600000
H     -5.91000000     -8.99500000      5.47400000
O     10.89000000     -1.62100000     -8.97000000
H     11.33100000     -1.70200000     -8.12500000
H     10.62100000     -2.51300000     -9.18700000
O      6.60400000     -5.63000000     -3.57700000
H      7.23600000     -4.92700000     -3.72900000
H      6.80300000     -5.94400000     -2.69500000
O     -4.66000000      4.93400000    -11.69300000
H     -3.91100000      5.44700000    -11.39100000
H     -4.43700000      4.03000000    -11.47100000
O     14.15500000     -6.55800000     -0.05200000
H     14.97500000     -6.06800000      0.00400000
H     13.86400000     -6.43700000     -0.95600000
O     -8.03400000     -6.31300000      0.70500000
H     -7.25000000     -6.62700000      0.25400000
H     -7.83300000     -5.40500000      0.93100000
O    -12.15100000    -11.08900000     -0.99500000
H    -11.90700000    -10.53300000     -1.73500000
H    -11.45800000    -10.94800000     -0.35000000
O      6.61100000      0.19000000    -16.31300000
H      6.52100000      0.91200000    -16.93600000
H      5.76600000     -0.25900000    -16.34500000
O     -0.35500000      2.81300000    -12.62600000
H      0.42900000      3.18600000    -12.22000000
H     -0.58500000      2.07200000    -12.06500000
O     -9.08300000     -8.70900000     -4.24300000
H     -9.64000000     -9.42400000     -3.93500000
H     -9.07700000     -8.80300000     -5.19500000
O     10.41500000    -14.19500000     -1.74500000
H     10.34000000    -13.65800000     -0.95600000
H     11.35400000    -14.36400000     -1.83100000
O     -1.11000000    -16.80100000     -5.20400000
H     -1.29500000    -17.68900000     -4.89900000
H     -0.18200000    -16.81700000     -5.43800000
O      1.95500000     11.65300000    -13.91700000
H      1.50100000     12.11800000    -13.21400000
H      2.45000000     12.33300000    -14.37300000
O     -8.12500000      4.13200000     -7.89900000
H     -8.99300000      3.85100000     -8.18900000
H     -7.53000000      3.46600000     -8.24500000
O     -0.48600000     -4.30900000      8.19200000
H     -0.38600000     -5.18800000      7.82700000
H     -1.11600000     -3.87900000      7.61300000
O     16.00000000     -1.45500000     -5.80000000
H     16.06500000     -0.68300000     -5.23800000
H     15.40300000     -1.19200000     -6.50100000
O     11.16500000     -9.38600000      0.43400000
H     10.96600000     -8.94700000     -0.39300000
H     11.89000000     -9.97500000      0.22400000
O      9.01900000      4.26700000     -1.16300000
H      9.37500000      4.94700000     -1.73500000
H      8.08200000      4.25500000     -1.36000000
O     -6.36900000     -8.97700000     -6.20300000
H     -6.57900000     -8.10800000     -6.54500000
H     -7.21900000     -9.36800000     -6.00300000
O     -9.86100000     -5.63600000     -4.56200000
H     -9.28600000     -6.13600000     -3.98200000
H     -9.79100000     -4.73400000     -4.24900000
O     12.32600000      8.12100000     -3.37900000
H     12.51300000      7.19400000     -3.23100000
H     11.37500000      8.16000000     -3.48000000
O      8.75000000      6.96300000      1.41900000
H      9.35800000      7.20200000      0.71900000
H      9.15600000      7.30600000      2.21500000
O     -4.13200000      1.49100000      3.58400000
H     -3.97500000      2.09000000      4.31400000
H     -3.34700000      1.56400000      3.04200000
O      5.28500000    -14.97600000     -2.94800000
H      4.39200000    -14.79700000     -3.24300000
H      5.18000000    -15.60300000     -2.23300000
O     -2.09500000     14.29300000     -2.20600000
H     -1.74500000     13.72700000     -2.89400000
H     -2.86500000     13.82600000     -1.88100000
O     -2.49600000     10.39700000    -14.38700000
H     -2.79700000      9.98200000    -13.57900000
H     -1.60100000     10.07800000    -14.50100000
O      1.65700000     14.43900000      2.68700000
H      1.24500000     15.03200000      3.31600000
H      0.96100000     13.82900000      2.44100000
O    -15.51600000     -5.18000000      2.30200000
H    -15.24100000     -4.68300000      3.07200000
H    -14.72500000     -5.25000000      1.76700000
O      6.43200000     -1.31100000      9.96300000
H      5.71700000     -0.84100000      9.53400000
H      7.20000000     -0.75700000      9.82200000
O      6.34700000    -13.27600000      5.30100000
H      5.90100000    -12.55900000      4.85000000
H      5.70600000    -13.59400000      5.93700000
O      9.03900000     -4.53300000     -3.57000000
H      8.68300000     -4.05300000     -2.82200000
H      9.98700000     -4.49700000     -3.44800000
O      2.96000000      5.91100000     -1.40800000
H      2.22300000      6.47200000     -1.16700000
H      3.17000000      6.16400000     -2.30600000
O     13.23900000      7.97300000      5.54400000
H     13.33200000      8.65600000      4.88000000
H     14.12700000      7.84000000      5.87700000
O     -5.86900000      7.48300000      0.00400000
H     -6.11900000      7.85200000     -0.84300000
H     -6.08300000      8.16900000      0.63700000
O      3.81400000     -2.24700000      2.37300000
H      4.38100000     -2.96100000      2.66600000
H      4.40000000     -1.49500000      2.29100000
O     -2.04300000     -6.16700000    -10.73700000
H     -1.47200000     -6.17700000    -11.50500000
H     -1.76600000     -5.39600000    -10.24200000
O     -2.44400000     -5.92500000     11.58200000
H     -2.51400000     -5.73600000     12.51700000
H     -3.15400000     -6.54200000     11.40800000
O      0.30200000     14.36400000     -6.55000000
H      0.15400000     13.57000000     -7.06500000
H      0.54400000     15.02700000     -7.19700000
O     10.23800000     -6.39800000    -11.52600000
H     11.16000000     -6.45900000    -11.77900000
H      9.91700000     -5.61900000    -11.97900000
O      1.51300000      9.17600000     12.49800000
H      2.09100000      9.93000000     12.61700000
H      1.65900000      8.63700000     13.27500000
O      0.91700000     13.87400000     -3.38400000
H      0.47900000     14.30500000     -4.11800000
H      1.17900000     13.02100000     -3.72900000
O     -3.86400000     -0.55800000    -11.51400000
H     -3.92300000     -1.48900000    -11.30400000
H     -4.45700000     -0.44300000    -12.25800000
O     12.29400000     -2.58200000     10.29600000
H     12.53200000     -1.88000000      9.69000000
H     13.07700000     -2.71200000     10.83000000
O     14.72200000      2.15600000      9.11200000
H     14.69100000      2.71800000      8.33800000
H     14.15900000      2.59400000      9.74900000
O      9.07300000     -9.90700000     -6.12800000
H      9.05300000     -9.16200000     -5.52800000
H      9.32500000    -10.65000000     -5.58000000
O     10.31400000     12.31200000     -1.21000000
H      9.79400000     12.20700000     -2.00700000
H     10.04000000     11.58600000     -0.64900000
O     10.37600000     -0.74900000     -2.29600000
H     11.08700000     -0.59400000     -1.67300000
H      9.86000000     -1.45100000     -1.90100000
O     -0.22200000     11.86300000    -10.66100000
H      0.13300000     12.08900000     -9.80100000
H      0.26500000     12.41500000    -11.27300000
O     -7.66700000     -2.09000000    -11.35800000
H     -7.29600000     -1.65800000    -12.12700000
H     -7.61800000     -1.43100000    -10.66600000
O     -0.49600000    -14.98200000     -3.27800000
H     -0.73400000    -15.57200000     -3.99300000
H     -0.73700000    -15.45900000     -2.48400000
O     -5.55100000     11.66800000     -5.81100000
H     -5.25000000     12.40900000     -6.33700000
H     -5.10300000     11.77300000     -4.97100000
O      4.28100000     -9.17200000    -11.98100000
H      4.55500000     -9.47700000    -11.11600000
H      4.62800000     -8.28200000    -12.04200000
O      1.40300000     -3.53100000      2.35000000
H      1.91400000     -2.72600000      2.26600000
H      1.95300000     -4.11000000      2.87600000
O     15.62100000      1.44100000     -0.36000000
H     14.90800000      2.00700000     -0.65800000
H     15.44000000      1.29700000      0.56900000
O    -11.27300000      1.61300000      9.91500000
H    -11.44600000      1.79400000      8.99100000
H    -11.50000000      2.42700000     10.36500000
O    -12.85300000     -9.15800000     -6.80600000
H    -12.47400000     -8.45600000     -6.27600000
H    -13.60600000     -8.75200000     -7.23600000
O      1.55900000    -14.22600000      8.57600000
H      2.21600000    -13.78000000      9.11000000
H      0.76900000    -13.69400000      8.67400000
O    -15.05900000      1.64600000      7.06600000
H    -15.30700000      1.17600000      7.86200000
H    -14.74800000      2.49600000      7.37700000
O    -10.02500000     10.66500000      3.63200000
H     -9.81100000      9.99200000      4.27900000
H    -10.95900000     10.83300000      3.76300000
O      1.68900000     16.33300000      6.96400000
H      1.96200000     17.19800000      6.65800000
H      2.45300000     15.77500000      6.81700000
O     -7.91500000      6.82000000     -6.96000000
H     -8.07800000      7.37700000     -7.72100000
H     -7.97900000      5.92700000     -7.29800000
O      0.86100000     11.54800000      2.70200000
H      1.76400000     11.86600000      2.68100000
H      0.62000000     11.57200000      3.62800000
O     11.58900000     -3.59400000     -1.93800000
H     12.00500000     -2.97200000     -2.53400000
H     11.20800000     -3.04900000     -1.25000000
O    -15.25500000     -7.51800000      5.64900000
H    -15.60100000     -8.36000000      5.94600000
H    -15.72400000     -7.34100000      4.83400000
O      9.72400000      4.01500000    -10.08000000
H      9.25400000      4.24600000     -9.27900000
H     10.45200000      3.47000000     -9.78000000
O      3.42100000      2.77500000      9.11400000
H      3.30500000      2.66100000     10.05700000
H      3.09500000      3.65700000      8.93700000
O     10.36200000     10.51700000    -10.28100000
H      9.72200000     10.01500000    -10.78600000
H     10.81200000      9.86200000     -9.74700000
O      9.13200000    -13.23200000     -6.72600000
H      9.07100000    -12.56700000     -6.04100000
H      9.95900000    -13.04500000     -7.17000000
O      7.24800000     -3.43600000    -14.51000000
H      7.28800000     -2.61800000    -14.01500000
H      6.81100000     -3.20000000    -15.32800000
O      9.44900000      1.74600000      1.11800000
H      8.74500000      2.15100000      1.62600000
H      9.78800000      2.45500000      0.57200000
O     -2.00600000     -2.63800000     10.22500000
H     -1.30400000     -3.22800000      9.95000000
H     -1.80000000     -1.80600000      9.79900000
O    -10.28000000      3.87300000      7.95500000
H     -9.70500000      3.69900000      8.69900000
H    -10.89300000      4.53500000      8.27500000
O     -0.23300000      2.72900000     12.97200000
H     -0.40500000      3.64800000     12.77000000
H     -0.19000000      2.69700000     13.92700000
O     -6.07900000     -2.85600000     -2.18500000
H     -5.80400000     -2.45100000     -3.00800000
H     -5.28400000     -3.26200000     -1.84000000
O    -10.93900000      6.92100000     -6.44100000
H    -10.20200000      6.69900000     -5.87300000
H    -11.51100000      7.45900000     -5.89300000
O     -8.30800000     -2.63100000     -0.29300000
H     -7.69100000     -2.87600000     -0.98200000
H     -9.16100000     -2.91800000     -0.62200000
O      5.38900000      1.80300000     11.74500000
H      4.47200000      1.54200000     11.65800000
H      5.44100000      2.20700000     12.61100000
O     -4.84300000    -13.30500000      7.95700000
H     -4.17600000    -13.99100000      8.00100000
H     -5.19100000    -13.25100000      8.84700000
O    -10.55500000      4.06700000    -10.59900000
H    -11.01000000      3.29900000    -10.25300000
H    -10.67900000      4.74100000     -9.93100000
O     12.53600000     -8.35600000      9.32900000
H     12.22700000     -8.17500000     10.21600000
H     12.31600000     -7.56700000      8.83300000
O    -14.33800000      9.30600000      0.84100000
H    -15.05200000      9.44300000      0.21800000
H    -14.27800000     10.13200000      1.32100000
O     -7.59400000    -12.20900000      0.99500000
H     -6.91400000    -12.85900000      0.82100000
H     -8.14400000    -12.61100000      1.66700000
O    -11.21100000      9.32300000      9.69000000
H    -11.25700000      8.75900000     10.46200000
H    -11.92700000      9.02100000      9.13000000
O     -9.64300000     -7.18200000      7.55800000
H     -9.91500000     -7.23500000      8.47400000
H     -9.61400000     -6.24400000      7.37100000
O     -2.94900000     15.42400000     -6.21300000
H     -3.61400000     14.83100000     -6.56100000
H     -2.26500000     15.43600000     -6.88300000
O     16.18800000      4.76400000      2.49800000
H     16.23800000      4.56700000      3.43400000
H     16.20800000      3.90800000      2.07200000
O     -9.03700000      8.21500000      5.18400000
H     -9.45300000      8.10500000      6.03900000
H     -8.16000000      7.84800000      5.29600000
O    -10.60100000     14.15600000      4.14200000
H    -10.99900000     13.76200000      3.36500000
H     -9.73400000     13.75500000      4.19500000
O    -13.83200000     -3.60100000     11.12100000
H    -13.26100000     -3.17900000     10.47900000
H    -13.77700000     -4.53400000     10.91400000
O      5.92700000      8.02000000     -2.20300000
H      5.01700000      8.31600000     -2.19500000
H      6.03100000      7.54400000     -1.37900000
O      6.46800000     -8.74300000     -5.10600000
H      7.06100000     -8.30800000     -4.49300000
H      6.71200000     -8.39400000     -5.96400000
O     -4.58000000     -5.02200000     -7.44200000
H     -4.07300000     -5.82100000     -7.58400000
H     -4.03500000     -4.32500000     -7.80600000
O     15.34500000     -7.02900000      7.01000000
H     15.19400000     -7.02400000      6.06500000
H     14.64500000     -7.57900000      7.36200000
O     -0.01300000      7.13200000    -13.02600000
H     -0.80000000      7.01600000    -13.55800000
H     -0.18400000      7.92400000    -12.51600000
O     -4.35200000    -12.51500000     -8.54100000
H     -4.87000000    -12.93600000     -7.85500000
H     -4.99500000    -12.25900000     -9.20300000
O     -3.05300000    -15.61300000     -8.49000000
H     -2.31100000    -15.99600000     -8.02200000
H     -2.76800000    -14.72500000     -8.70400000
O     16.71300000      0.79700000     -4.30300000
H     16.21700000      0.45200000     -3.56000000
H     16.09100000      1.35500000     -4.76900000
O     -3.63000000     16.41300000      6.01200000
H     -2.95500000     16.43600000      6.69000000
H     -4.32700000     15.87300000      6.38600000
O      8.52200000     -1.15700000     11.72800000
H      7.61000000     -1.33900000     11.50200000
H      8.47000000     -0.55500000     12.47000000
O      5.33500000     -0.08300000     16.36600000
H      5.00500000     -0.84600000     15.89200000
H      6.24400000      0.00400000     16.07800000
O      8.71400000    -11.42600000    -10.67700000
H      8.39000000    -11.12600000    -11.52700000
H      9.52800000    -11.88600000    -10.88000000
O     -0.77600000     -2.80700000    -12.18400000
H     -0.51400000     -2.84500000    -13.10400000
H     -1.72900000     -2.72900000    -12.20900000
O    -12.66600000     -7.18100000     -9.41600000
H    -13.54400000     -7.45700000     -9.67700000
H    -12.35800000     -6.64100000    -10.14500000
O     -4.03600000     -7.50400000     -9.42700000
H     -4.00900000     -8.33900000     -9.89500000
H     -3.37500000     -6.96400000     -9.86100000
O      1.73400000      3.95200000      5.52600000
H      2.34200000      4.67000000      5.69900000
H      1.11400000      4.31100000      4.89100000
O      8.71100000     -8.64500000      9.10000000
H      9.20300000     -7.93800000      9.51700000
H      7.95200000     -8.77500000      9.66900000
O    -14.25700000      4.08800000      7.99600000
H    -14.01800000      4.88900000      7.53000000
H    -14.60700000      4.39200000      8.83300000
O      2.42300000     10.31700000     -8.17400000
H      3.23100000     10.58800000     -7.73700000
H      2.55500000     10.55600000     -9.09100000
O     -2.82600000     -4.19000000    -15.07600000
H     -2.35900000     -4.77300000    -14.47700000
H     -3.73300000     -4.49500000    -15.04900000
O      0.57100000    -11.05700000     -5.73100000
H      0.94400000    -11.37900000     -4.91000000
H     -0.29100000    -10.72000000     -5.48700000
O     -1.25500000    -16.10700000     -1.00600000
H     -2.06000000    -16.43300000     -1.40700000
H     -1.48900000    -15.95200000     -0.09000000
O     10.35600000      9.32800000      7.74500000
H      9.86200000      9.98600000      7.25700000
H     10.75100000      8.77600000      7.07100000
O      2.50800000     -5.43100000    -16.51600000
H      3.26500000     -5.86300000    -16.12200000
H      1.87200000     -5.36500000    -15.80300000
O     -4.67400000      7.66800000     -8.94100000
H     -5.04500000      6.89500000     -8.51500000
H     -4.18900000      8.11500000     -8.24700000
O     -0.05200000     18.16300000     -3.66100000
H      0.61300000     17.47500000     -3.70200000
H     -0.54100000     17.97500000     -2.86000000
O     -1.34000000      4.79400000      1.38000000
H     -0.79900000      4.85900000      0.59300000
H     -1.77400000      3.94400000      1.30200000
O     -0.64500000     -7.11700000     14.38900000
H     -0.64800000     -7.69400000     13.62600000
H      0.02200000     -6.45900000     14.19000000
O      1.10400000    -11.34300000     -1.10200000
H      1.53200000    -11.46400000     -1.94900000
H      0.22000000    -11.04600000     -1.32100000
O     14.77700000     -6.67500000     -4.71700000
H     14.29800000     -6.03100000     -4.19500000
H     14.46900000     -6.53400000     -5.61300000
O     -6.24100000    -16.14700000      6.82300000
H     -6.06700000    -15.79700000      5.94900000
H     -5.39900000    -16.09300000      7.27500000
O      9.12900000     -6.71700000     -7.76100000
H      8.35900000     -6.43000000     -7.27000000
H      9.25600000     -7.62900000     -7.49700000
O     -1.76300000      7.21300000     -1.14000000
H     -1.27000000      6.48800000     -1.52500000
H     -1.20600000      7.53100000     -0.43000000
O     -4.74900000      6.08000000      4.13700000
H     -4.25900000      6.28400000      3.34100000
H     -4.83700000      5.12700000      4.12600000
O      1.45600000     -3.63300000    -10.54300000
H      0.76000000     -3.32000000    -11.12100000
H      1.70100000     -4.48500000    -10.90400000
O    -12.47100000      8.16300000     -1.16100000
H    -12.99300000      8.76800000     -1.68900000
H    -12.72500000      8.35100000     -0.25800000
O      1.93100000      5.03700000      9.35600000
H      1.12500000      5.46500000      9.64500000
H      2.56200000      5.75100000      9.26400000
O      4.68900000    -11.44800000     -6.77000000
H      5.51400000    -10.97300000     -6.87500000
H      4.83400000    -12.28100000     -7.21900000
O      4.32800000    -14.77500000     -7.35500000
H      5.06400000    -14.49500000     -6.81100000
H      4.72700000    -15.30900000     -8.04100000
O      1.30000000     10.32800000      8.51900000
H      0.72900000     10.41100000      9.28200000
H      1.44600000     11.22900000      8.22900000
O    -14.53500000      5.88100000     -7.11100000
H    -14.76200000      6.78300000     -7.33600000
H    -13.94900000      5.96200000     -6.35900000
O      3.84500000     -6.50000000      6.34800000
H      4.57200000     -7.10200000      6.19000000
H      3.95800000     -6.22100000      7.25700000
O      0.84300000    -12.69800000      5.78000000
H      0.94000000    -11.78700000      5.50200000
H      1.73800000    -12.99300000      5.94800000
O      3.27800000      3.13500000     -8.90100000
H      3.48800000      2.21600000     -9.06600000
H      4.13000000      3.56400000     -8.82100000
O     -6.41700000     -0.93700000    -13.59000000
H     -6.10600000     -0.97600000    -14.49400000
H     -7.06200000     -0.23000000    -13.58900000
O      4.14200000      4.73000000    -14.30700000
H      4.09000000      3.79000000    -14.13600000
H      3.24000000      5.03900000    -14.22100000
O     -7.62100000      0.52900000    -10.47700000
H     -8.16500000      0.42500000     -9.69700000
H     -7.03200000      1.25200000    -10.26400000
O     15.02600000     -0.70000000     -1.91600000
H     15.24300000      0.21400000     -1.73300000
H     15.22100000     -1.16000000     -1.09900000
O     15.23800000      3.03900000     -5.48100000
H     15.21600000      3.99200000     -5.39400000
H     14.38500000      2.81300000     -5.85200000
O     -4.30500000      3.56000000     10.70800000
H     -4.63800000      2.93600000     10.06300000
H     -3.46900000      3.18900000     10.99100000
O      6.36900000     -7.51600000      6.57100000
H      6.97500000     -6.84100000      6.26600000
H      6.69800000     -8.32700000      6.18300000
O      3.31300000      6.73700000     -7.25700000
H      2.55100000      7.16000000     -7.65300000
H      3.02400000      5.84200000     -7.07800000
O      1.09800000     11.34900000     -4.08400000
H      0.24700000     11.11700000     -3.71100000
H      1.45300000     10.52000000     -4.40500000
O     -1.34300000    -10.19700000      2.92900000
H     -1.48500000     -9.75300000      2.09300000
H     -2.15800000    -10.67300000      3.08800000
O     -4.99100000      0.04100000     -9.03300000
H     -4.39000000      0.08100000     -9.77700000
H     -5.43600000     -0.80100000     -9.13000000
O     -9.18100000      6.20700000    -11.68700000
H     -9.47700000      5.61200000    -10.99800000
H     -9.09700000      5.65300000    -12.46300000
O      3.49500000    -13.76800000     -0.59100000
H      2.65400000    -14.20100000     -0.44600000
H      3.89100000    -14.25200000     -1.31600000
O    -13.66000000     -0.39000000    -10.63000000
H    -12.95700000     -0.79500000    -10.12300000
H    -14.01100000      0.28900000    -10.05400000
O      0.44900000      9.54500000    -14.81300000
H      0.98200000     10.25300000    -14.45100000
H      0.69700000      8.77400000    -14.30300000
O      2.54000000      4.03800000     -5.97700000
H      2.76900000      3.56700000     -6.77900000
H      2.76500000      3.43200000     -5.27100000
O     -3.71900000     -3.40000000     16.05300000
H     -4.54400000     -2.99000000     16.31200000
H     -3.98200000     -4.20600000     15.60700000
O      7.44600000    -15.78800000      4.12300000
H      7.08400000    -15.19400000      4.78000000
H      8.31500000    -16.01400000      4.45600000
O      0.06400000     -8.51200000     -2.55000000
H      0.95700000     -8.18900000     -2.67500000
H     -0.03200000     -8.58900000     -1.60100000
O     -3.42300000      3.33200000    -14.11700000
H     -2.47200000      3.33400000    -14.00500000
H     -3.74800000      3.89800000    -13.41700000
O     -3.45100000      3.34500000      5.21500000
H     -3.70100000      3.80700000      6.01600000
H     -2.61800000      3.74200000      4.96000000
O      0.20100000      7.96700000      0.26800000
H      0.90700000      7.45800000      0.66700000
H      0.42900000      8.87800000      0.45100000
O      4.36700000    -11.44400000      0.55600000
H      3.80500000    -12.17000000      0.28500000
H      4.92900000    -11.28100000     -0.20100000
O      3.56600000     11.12500000     12.71100000
H      2.92300000     11.57100000     13.26200000
H      3.46000000     11.52400000     11.84800000
O      0.41400000      1.18600000      9.06500000
H      1.13100000      1.78900000      9.26200000
H     -0.34100000      1.75400000      8.91000000
O     -3.60400000      6.08800000     10.60200000
H     -3.75800000      5.14400000     10.59400000
H     -3.01800000      6.24200000      9.86100000
O     -1.89900000     17.03400000     -1.83700000
H     -1.83300000     16.18800000     -2.28100000
H     -2.64000000     16.93200000     -1.23800000
O     -4.35900000      4.43900000      7.49100000
H     -4.22800000      5.38100000      7.38500000
H     -5.25700000      4.35700000      7.81400000
O      3.78700000     -5.37200000      8.76300000
H      3.09500000     -5.95800000      9.06800000
H      3.32900000     -4.57000000      8.51200000
O    -11.80000000      5.33800000      3.48100000
H    -11.15500000      4.67800000      3.22700000
H    -12.04500000      5.76300000      2.66000000
O      3.04600000      1.58400000    -15.76400000
H      3.06400000      1.83900000    -16.68600000
H      3.61800000      0.81800000    -15.71700000
O     -4.94800000     17.07200000     -4.42600000
H     -4.48500000     17.90800000     -4.47500000
H     -4.30200000     16.42300000     -4.70500000
O     -5.55500000     -4.37300000    -15.07100000
H     -5.73200000     -4.60700000    -15.98200000
H     -5.62700000     -3.41900000    -15.05000000
O     -8.68600000      8.49600000     -9.18400000
H     -8.28100000      8.45500000    -10.05100000
H     -8.29700000      9.26800000     -8.77400000
O     -9.29400000     -3.12100000     -3.97100000
H     -9.39500000     -2.72600000     -4.83700000
H     -8.72400000     -2.51500000     -3.49700000
O      2.66300000     10.75600000    -10.80900000
H      3.20500000     11.53600000    -10.69300000
H      3.29000000     10.04900000    -10.95900000
O     -0.16900000      4.96100000     -1.48100000
H     -1.04500000      4.57700000     -1.52300000
H      0.20500000      4.80000000     -2.34800000
O      5.27500000      0.29100000     -8.16200000
H      6.20000000      0.41300000     -7.94700000
H      4.80500000      0.63200000     -7.40100000
O      6.60600000     -2.77300000      3.32100000
H      6.98200000     -2.37300000      4.10600000
H      6.39400000     -2.03200000      2.75400000
O      9.62600000     12.24800000      2.73900000
H      9.14200000     12.88300000      3.26700000
H      9.01400000     11.99600000      2.04700000
O      9.99900000      6.25000000     -2.85500000
H      9.25300000      6.72700000     -3.21700000
H     10.37600000      5.79000000     -3.60500000
O      7.25800000     -3.47700000    -10.76600000
H      7.94000000     -3.65000000    -11.41500000
H      7.27100000     -2.52700000    -10.65300000
O      9.83000000    -11.75700000     -4.46200000
H     10.46000000    -11.46700000     -3.80200000
H      9.40800000    -12.52200000     -4.07000000
O     -6.20400000     15.74700000      0.00700000
H     -6.23800000     16.18100000     -0.84600000
H     -5.77300000     16.38100000      0.58000000
O    -13.22300000     -8.08300000      2.19400000
H    -13.46400000     -7.76900000      3.06600000
H    -12.40200000     -8.55600000      2.32800000
O     11.44500000    -12.14800000      2.96200000
H     10.61000000    -12.10000000      3.42800000
H     11.33500000    -12.87400000      2.34800000
O     -5.47500000     10.71000000      5.72700000
H     -6.12500000     10.42300000      6.36900000
H     -5.22100000      9.90800000      5.27000000
O    -15.74600000      0.37400000      9.36400000
H    -15.37300000     -0.48600000      9.17300000
H    -15.93600000      0.35000000     10.30100000
O    -12.85300000     -1.24800000     -1.47200000
H    -13.25600000     -0.87200000     -0.68900000
H    -13.19300000     -0.72000000     -2.19400000
O      0.92900000    -10.19400000      4.05300000
H      0.03900000    -10.06800000      3.72400000
H      1.49200000     -9.97400000      3.31000000
O      9.04000000     -7.58100000     -4.89000000
H      8.61400000     -6.79300000     -4.55400000
H      9.97200000     -7.43700000     -4.72900000
O    -10.34200000      0.16300000    -10.00900000
H    -10.02800000      0.43800000     -9.14800000
H    -11.05100000     -0.45200000     -9.82000000
O     10.10600000     -2.97300000      2.94300000
H     10.30100000     -3.56500000      3.67000000
H     10.32700000     -2.10300000      3.27700000
O      4.48700000     -8.40000000      2.82800000
H      3.90700000     -7.64000000      2.87800000
H      5.36600000     -8.02600000      2.76800000
O     -1.01400000     -8.15900000     11.72800000
H     -1.55400000     -7.40200000     11.49900000
H     -1.12200000     -8.76100000     10.99100000
O     10.50800000     -8.09100000     -1.83500000
H     10.83900000     -7.25600000     -1.50200000
H     10.74700000     -8.09100000     -2.76100000
O     10.19200000      8.34400000     -6.38000000
H     10.71700000      7.66000000     -5.96600000
H     10.72800000      8.64800000     -7.11200000
O      6.89400000     -3.48900000     16.47900000
H      6.03100000     -3.89500000     16.39900000
H      6.90900000     -2.82100000     15.79200000
O     -5.71800000      5.34200000     -7.04200000
H     -6.22900000      5.74300000     -6.33900000
H     -6.34600000      4.79300000     -7.51100000
O      0.50300000    -13.87400000     -7.47300000
H     -0.09300000    -13.57600000     -8.16000000
H      0.54400000    -13.14200000     -6.85800000
O      9.55700000     -9.29400000      6.40400000
H      8.83200000     -9.69300000      5.92200000
H      9.19600000     -9.11100000      7.27100000
O    -15.11300000      4.52800000      0.46500000
H    -15.16700000      4.82900000      1.37200000
H    -14.98300000      3.58200000      0.53400000
O     -7.35200000      4.05100000     -3.60100000
H     -7.06900000      3.22500000     -3.99300000
H     -6.77200000      4.70900000     -3.98600000
O     -8.95900000     -2.05500000     -6.51800000
H     -8.65400000     -2.85600000     -6.94300000
H     -8.70600000     -1.35400000     -7.11900000
O      2.97300000      6.85100000     -4.13900000
H      2.36700000      7.51200000     -4.47200000
H      2.92300000      6.13800000     -4.77500000
O     -3.30700000     -9.92100000      7.69300000
H     -2.52200000     -9.87500000      7.14700000
H     -4.03400000     -9.87700000      7.07300000
O      0.48600000     -4.19500000    -14.71100000
H      0.29300000     -3.61400000    -15.44600000
H      1.15900000     -3.73400000    -14.21100000
O     -8.53000000    -11.42500000     -5.30400000
H     -9.10000000    -11.57300000     -4.54900000
H     -7.96100000    -12.19500000     -5.32900000
O      6.63700000      2.87300000      9.53100000
H      6.16900000      3.44200000      8.92000000
H      6.01400000      2.71900000     10.24100000
O    -13.01500000      0.46500000    -13.39100000
H    -12.13500000      0.20800000    -13.11500000
H    -13.35200000      0.98500000    -12.66100000
O      5.49600000     13.28200000      4.61300000
H      4.90500000     14.00600000      4.81800000
H      5.78400000     13.45400000      3.71600000
O      1.68200000     -5.39300000     16.48500000
H      2.26600000     -6.11000000     16.24000000
H      1.30900000     -5.09400000     15.65600000
O    -10.39500000     -0.43600000    -12.72200000
H     -9.61200000     -0.22500000    -13.23100000
H    -10.18900000     -0.14500000    -11.83400000
O     14.11600000      6.37500000      2.29900000
H     14.86300000      5.78700000      2.18400000
H     14.12600000      6.93000000      1.51900000
O      2.08100000      5.97200000    -17.17200000
H      1.56300000      6.77400000    -17.10600000
H      1.99900000      5.56200000    -16.31100000
O      6.92800000      2.51800000    -14.02600000
H      7.52000000      3.24000000    -13.81500000
H      6.64800000      2.69200000    -14.92400000
O     -9.02700000      1.05600000     -7.96600000
H     -8.28000000      0.92800000     -7.38000000
H     -9.51400000      1.78300000     -7.57700000
O      2.11800000     -3.04700000      7.99300000
H      1.21500000     -3.28000000      7.77900000
H      2.05200000     -2.18600000      8.40700000
O     15.76000000     -8.89500000     -1.09800000
H     15.09500000     -8.21400000     -1.19400000
H     16.24500000     -8.64800000     -0.31100000
O     14.48400000      3.20800000      6.45800000
H     13.78000000      2.88100000      5.89700000
H     15.19300000      2.57400000      6.34600000
O     -1.50200000      7.13200000     12.78600000
H     -1.59100000      7.87500000     13.38300000
H     -2.36300000      7.04900000     12.37600000
O    -10.20800000      3.80200000     -0.23400000
H    -11.10000000      3.45400000     -0.23600000
H    -10.32200000      4.75200000     -0.28000000
O     -4.54500000    -13.60000000      1.19100000
H     -4.02100000    -13.40900000      0.41300000
H     -4.37900000    -14.52500000      1.37200000
O      8.27100000      6.28900000    -14.61600000
H      9.05600000      6.82800000    -14.51700000
H      8.52400000      5.43300000    -14.27000000
O      2.21900000     -9.32600000     -6.90300000
H      1.42200000     -9.82800000     -6.73300000
H      2.91400000     -9.83300000     -6.48200000
O      0.38500000      7.25800000     10.38000000
H      1.18500000      7.77300000     10.27600000
H      0.19300000      7.30000000     11.31700000
O     13.83600000      4.49000000     -9.69900000
H     14.61300000      4.17000000    -10.15700000
H     14.17900000      5.07300000     -9.02200000
O     -1.88000000     12.92700000      7.28400000
H     -1.65000000     12.77400000      6.36700000
H     -2.60300000     12.32400000      7.45400000
O      7.53100000      8.75400000     -7.07600000
H      8.45800000      8.65800000     -6.85800000
H      7.42100000      9.68900000     -7.24800000
O    -11.29600000      1.84100000     14.16000000
H    -12.11800000      1.77300000     13.67500000
H    -10.83300000      2.56900000     13.74600000
O     12.62300000     -0.36700000     -0.49400000
H     13.21000000     -0.32200000      0.26000000
H     13.20800000     -0.40400000     -1.25100000
O      4.60600000     -6.94800000    -15.68600000
H      4.83900000     -7.83200000    -15.96800000
H      5.44400000     -6.49000000    -15.61600000
O      3.03600000      0.38900000     -9.58800000
H      2.32900000      0.06400000     -9.03000000
H      3.83700000      0.08600000     -9.16000000
O     -5.95300000     -1.75800000      8.04100000
H     -6.61500000     -1.75000000      8.73200000
H     -6.17000000     -2.52500000      7.51100000
O      6.78100000     -1.18100000      5.61000000
H      5.85000000     -1.32500000      5.43800000
H      6.97500000     -1.74000000      6.36200000
O      5.11400000    -16.94100000      3.50200000
H      5.84200000    -16.45200000      3.88700000
H      4.63600000    -16.29200000      2.98600000
O     14.17000000     -0.68600000     -7.71200000
H     14.06500000     -1.19600000     -8.51500000
H     13.32100000     -0.74800000     -7.27600000
O      9.89200000     -1.32800000    -13.31900000
H     10.39900000     -0.55300000    -13.56400000
H      8.97900000     -1.05600000    -13.41500000
O     -5.55000000    -10.59600000      6.28900000
H     -5.55000000    -11.12000000      7.09000000
H     -5.02900000    -11.10600000      5.66800000
O      8.84800000     10.99900000      6.18000000
H      8.80200000     11.90000000      5.86100000
H      8.29500000     10.50200000      5.57700000
O      1.83400000      1.24900000      3.31900000
H      1.62600000      0.72600000      2.54400000
H      1.77200000      0.63100000      4.04800000
O      5.93500000    -16.44500000      0.02800000
H      5.64700000    -17.03000000     -0.67200000
H      6.44300000    -17.00500000      0.61500000
O     12.55600000      9.53400000      0.23300000
H     13.33700000      9.11800000      0.59700000
H     12.89600000     10.20900000     -0.35400000
O     -2.69900000     11.12500000     11.40000000
H     -3.24700000     10.93600000     12.16200000
H     -2.21900000     11.91700000     11.64100000
O     -7.22000000     -8.74400000    -13.15600000
H     -7.39000000     -8.53600000    -12.23700000
H     -6.97000000     -7.90800000    -13.54900000
O    -11.92900000      6.36600000      0.85900000
H    -12.78800000      5.95100000      0.77900000
H    -11.84800000      6.90200000      0.07000000
O     -3.36400000     13.94900000      1.49400000
H     -3.84800000     14.30600000      2.23900000
H     -3.12800000     13.06200000      1.76400000
O    -13.30200000      7.64200000      8.68100000
H    -13.12500000      7.19900000      7.85100000
H    -14.12800000      8.10400000      8.53500000
O     15.70900000     -1.88400000      0.36500000
H     15.27300000     -2.47300000      0.98000000
H     16.53300000     -1.65500000      0.79600000
O    -10.54500000     14.77400000      0.98100000
H    -10.62900000     15.70700000      1.17900000
H    -10.35300000     14.74400000      0.04400000
O      9.22000000     -3.40400000      7.26700000
H      9.69300000     -3.79500000      8.00200000
H      9.58400000     -2.52200000      7.19100000
O     -1.39200000      1.86500000      2.80200000
H     -1.08200000      2.35900000      3.56200000
H     -1.06300000      0.97700000      2.94400000
O    -10.86900000     -4.20300000      9.55800000
H    -11.15400000     -5.04700000      9.91000000
H    -11.49100000     -4.01500000      8.85500000
O     -8.77500000     -2.13800000      8.58200000
H     -9.46100000     -2.52100000      9.12800000
H     -9.21600000     -1.43700000      8.10100000
O     -9.07200000      5.27900000    -14.33200000
H     -9.77900000      4.65500000    -14.16600000
H     -9.24800000      5.61200000    -15.21200000
O     12.38300000    -10.28800000     -6.87300000
H     11.47100000    -10.11100000     -6.64300000
H     12.88900000     -9.89500000     -6.16200000
O      6.83200000      4.73100000      5.14300000
H      7.63000000      4.51000000      5.62200000
H      6.89800000      4.23700000      4.32600000
O      5.71900000      5.74600000     -4.55300000
H      5.33200000      6.42700000     -4.00200000
H      6.29100000      5.25600000     -3.96200000
O    -12.04500000     -5.60000000    -12.05900000
H    -11.42300000     -4.98100000    -12.44100000
H    -12.36500000     -6.10900000    -12.80400000
O      8.44300000     11.54500000     -6.67300000
H      8.85700000     11.97600000     -7.42200000
H      8.97400000     11.80900000     -5.92200000
O     -2.43400000     -8.66600000      0.57400000
H     -2.76900000     -8.86100000     -0.30200000
H     -3.02700000     -7.99600000      0.91300000
O      2.37200000      9.42800000     -5.50800000
H      2.19100000      9.84300000     -6.35100000
H      3.28500000      9.14900000     -5.57000000
O     -3.96500000      2.89100000     -7.47200000
H     -4.69600000      3.50800000     -7.51200000
H     -3.37500000      3.26100000     -6.81500000
O     -6.73500000      4.23000000    -16.31000000
H     -7.15500000      4.73600000    -17.00600000
H     -7.46100000      3.81700000    -15.84300000
O    -11.06300000     -0.77600000     13.03700000
H    -10.51700000     -0.04400000     13.32400000
H    -10.50800000     -1.54700000     13.14600000
O    -11.06000000      8.29600000    -11.08000000
H    -11.73100000      7.64800000    -11.29100000
H    -10.28100000      7.77700000    -10.87900000
O      4.54600000      5.29000000     15.08500000
H      5.37200000      4.84600000     15.27400000
H      4.28100000      5.67100000     15.92300000
O      8.98700000     -9.30800000      2.53300000
H      9.01400000    -10.23400000      2.29200000
H      9.86100000     -8.98100000      2.32100000
O     -2.68400000    -12.97500000     -0.68600000
H     -2.50000000    -12.14100000     -0.25300000
H     -2.14200000    -12.96000000     -1.47500000
O    -11.96600000      0.58700000     -6.50600000
H    -12.04000000      1.42500000     -6.04800000
H    -12.35600000     -0.04800000     -5.90600000
O     -4.10500000     -6.56800000      1.24700000
H     -4.51900000     -5.89500000      1.78700000
H     -4.78700000     -6.83300000      0.63000000
O     -9.07400000      3.67900000     10.28700000
H     -9.30800000      3.13000000     11.03600000
H     -9.10300000      4.57400000     10.62800000
O     -8.53900000    -10.22700000      3.89800000
H     -7.87900000     -9.93100000      3.27100000
H     -8.70100000    -11.14100000      3.66200000
O      4.12500000      5.10900000      5.40400000
H      4.95500000      4.63300000      5.38700000
H      4.37700000      6.02700000      5.49900000
O      1.99500000     -7.24500000      9.49300000
H      1.32300000     -7.64600000      8.94100000
H      2.18400000     -7.90600000     10.15900000
O    -15.47900000     -1.58300000     -7.90800000
H    -14.77500000     -1.58000000     -7.26000000
H    -16.28100000     -1.64700000     -7.39000000
O     -2.63100000    -12.45800000     -5.57600000
H     -2.19200000    -11.93400000     -6.24600000
H     -3.36200000    -11.91200000     -5.28600000
O     -8.88700000      2.58700000    -15.61200000
H     -8.98400000      2.02500000    -16.38100000
H     -9.35300000      2.12300000    -14.91600000
O     -7.21100000      9.47400000      7.38300000
H     -8.13600000      9.72000000      7.38000000
H     -7.18000000      8.66000000      6.88000000
O      5.84800000     14.55600000     -0.58300000
H      6.01000000     13.81600000     -1.16800000
H      6.18300000     15.31600000     -1.05800000
O     -5.06300000      5.72300000     13.46300000
H     -5.00600000      4.91900000     13.97900000
H     -5.13300000      5.42100000     12.55700000
O      1.39700000      3.51500000     17.55800000
H      1.38700000      3.14300000     18.43900000
H      2.22300000      3.21300000     17.17900000
O    -11.46700000     12.51700000      1.92300000
H    -11.01200000     13.27800000      1.56100000
H    -11.47100000     11.87900000      1.20900000
O     -4.74600000     14.15600000     -7.61200000
H     -5.67900000     14.34300000     -7.71500000
H     -4.44900000     13.92900000     -8.49300000
O      8.56100000      0.93300000     13.80800000
H      7.98600000      1.51800000     14.30000000
H      9.34500000      1.45500000     13.63800000
O     -9.54900000     11.32400000     10.58400000
H     -9.68300000     11.56100000     11.50200000
H    -10.06300000     10.52600000     10.46500000
O      6.81800000      8.75100000      1.97200000
H      6.86400000      9.68600000      2.17400000
H      7.69600000      8.52900000      1.66200000
O      6.45200000      2.22500000     14.82800000
H      5.50700000      2.37700000     14.81200000
H      6.70700000      2.40300000     15.73300000
O     12.89400000      4.86800000     -3.96000000
H     12.94700000      3.92400000     -4.10900000
H     13.15200000      4.98000000     -3.04400000
O     13.72100000     -5.12400000     -2.69700000
H     14.25900000     -4.47100000     -3.14400000
H     12.98700000     -4.62500000     -2.33800000
O     -8.41700000    -14.21300000      5.93000000
H     -7.82400000    -14.70200000      6.50200000
H     -9.21800000    -14.73600000      5.91300000
O     13.21600000      3.77800000     10.97900000
H     12.43000000      4.29000000     11.17100000
H     13.69600000      3.75500000     11.80600000
O    -12.08500000     -4.09200000     -7.69700000
H    -12.46700000     -4.65000000     -8.37400000
H    -11.18000000     -4.39200000     -7.62000000
O     -5.81500000     12.38700000     12.72600000
H     -5.02700000     12.17700000     13.22800000
H     -6.02500000     11.57700000     12.26100000
O     -8.22300000     -0.81100000     -2.57700000
H     -8.72800000     -0.09100000     -2.19700000
H     -7.74500000     -1.18500000     -1.83800000
O      2.13800000     14.12900000     11.14300000
H      1.50300000     13.91900000     10.45800000
H      2.96300000     13.76300000     10.82500000
