# Supplementary material for: Integrated Multiscale Multilevel Approach to Open Shell Molecular Systems
Source: J Chem Theory Comput. 2023 Feb 13;19(5):1446–56. doi: 10.1021/acs.jctc.2c00805 (PMC10018740; doi:10.1021/acs.jctc.2c00805)
Supplement: Supplementary file 2 — ct2c00805_si_002.zip [file ct2c00805_si_002.zip › structures/PROXYL/frame172.xyz]

2534

C      1.20700000     -0.77700000      1.32000000
H      1.84600000     -0.10100000      1.88900000
H      1.51000000     -1.80200000      1.53300000
C      1.19100000     -0.58400000     -0.21800000
C      2.45600000      0.08700000     -0.79400000
H      3.38100000     -0.44800000     -0.58200000
H      2.51900000      1.03600000     -0.26200000
H      2.30200000      0.24700000     -1.86200000
C      0.97400000     -1.91200000     -0.92000000
H      0.17500000     -2.42600000     -0.38600000
H      0.62800000     -1.69100000     -1.92900000
H      1.92800000     -2.43400000     -0.85000000
N     -0.09700000      0.29000000     -0.38000000
O     -0.55800000      0.51100000     -1.51400000
C     -0.83900000      0.50500000      0.87500000
C     -0.62400000      1.92100000      1.45900000
H     -1.50500000      2.16200000      2.05400000
H      0.34300000      1.98300000      1.95800000
H     -0.67600000      2.70100000      0.69900000
C     -2.36100000      0.31400000      0.64600000
H     -2.81800000      1.18600000      0.17700000
H     -2.92700000      0.14000000      1.56100000
H     -2.47100000     -0.50200000     -0.06800000
C     -0.22000000     -0.59700000      1.80600000
H     -0.33600000     -0.33000000      2.85600000
H     -0.76100000     -1.50400000      1.53700000
O     -7.44200000      1.25800000    -15.68500000
H     -6.96400000      2.06500000    -15.87300000
H     -8.08800000      1.19200000    -16.38700000
O      3.38600000     -5.97600000     -2.02600000
H      3.23600000     -6.90700000     -2.18800000
H      3.94200000     -5.95400000     -1.24800000
O     -2.50200000     -6.19300000      2.85600000
H     -2.48900000     -5.25100000      3.02500000
H     -2.75300000     -6.26800000      1.93500000
O     -2.20600000     -3.45100000     12.72300000
H     -1.30700000     -3.46600000     13.05000000
H     -2.18000000     -2.84700000     11.98000000
O      2.22100000     11.76100000     -3.79900000
H      3.03700000     11.52100000     -4.23900000
H      1.85100000     12.45600000     -4.34300000
O      2.71500000      1.75600000     -5.52700000
H      2.72900000      2.09100000     -6.42300000
H      2.03800000      2.27300000     -5.08900000
O     11.69300000     -2.60100000     -3.54600000
H     11.80700000     -3.32700000     -2.93300000
H     11.50200000     -1.84600000     -2.99000000
O     -5.23900000      2.29500000     11.12500000
H     -5.28500000      2.01000000     10.21200000
H     -5.26500000      3.25000000     11.08000000
O     -4.45200000    -14.38700000     -4.89900000
H     -4.71900000    -15.19500000     -5.33800000
H     -4.40100000    -14.62300000     -3.97300000
O      1.22600000      4.03000000      7.62400000
H      1.84800000      3.75800000      8.29800000
H      1.47000000      4.93300000      7.42300000
O     -0.49200000      6.95100000     12.53600000
H      0.26200000      6.36300000     12.50100000
H     -0.42600000      7.37500000     13.39200000
O      3.07900000      8.38900000     12.88700000
H      3.64800000      8.48000000     12.12200000
H      3.39500000      7.60100000     13.32800000
O     -3.14000000    -11.89600000    -14.09500000
H     -2.87800000    -11.65400000    -13.20600000
H     -4.04400000    -12.19600000    -14.00500000
O     13.18800000      3.19000000     -3.35800000
H     13.77700000      2.78100000     -3.99200000
H     12.39500000      2.65500000     -3.38800000
O     15.21900000     -0.48100000      6.79400000
H     16.02000000     -0.16000000      7.20900000
H     15.12100000     -1.37500000      7.12000000
O      4.70400000     12.93400000     -2.68700000
H      4.66800000     12.63400000     -1.77900000
H      5.27900000     12.30600000     -3.12400000
O     10.81500000     -6.56400000    -10.60000000
H      9.98600000     -6.99000000    -10.82000000
H     11.44500000     -7.28100000    -10.54000000
O      0.58600000      6.05400000      9.72200000
H      0.41200000      6.22100000      8.79600000
H      1.48500000      5.72700000      9.74200000
O    -10.67900000     -5.94200000    -10.70600000
H    -10.23800000     -6.73500000    -11.01300000
H    -11.15000000     -5.61700000    -11.47300000
O      9.67300000     11.91300000     -8.57800000
H      9.47500000     11.00300000     -8.80100000
H      8.84100000     12.26900000     -8.26500000
O      8.06000000      8.40400000      8.61900000
H      8.94500000      8.73700000      8.77100000
H      8.15300000      7.45200000      8.65900000
O      2.34300000    -10.30600000     -4.14300000
H      2.01000000     -9.93200000     -4.95900000
H      3.28900000    -10.37100000     -4.27800000
O      7.75700000      2.95300000      5.84600000
H      8.71300000      2.94900000      5.81000000
H      7.50700000      2.04600000      5.66900000
O    -10.78000000     -9.50300000      0.33800000
H    -11.42200000     -8.80300000      0.22300000
H    -11.25900000    -10.19600000      0.79300000
O     -4.93200000     11.61900000     13.17700000
H     -4.41500000     11.36000000     12.41400000
H     -4.53600000     12.44100000     13.46600000
O     -0.52500000     -5.14800000      8.86000000
H     -0.89100000     -5.58500000      9.62900000
H     -1.28300000     -4.97500000      8.30100000
O     -4.06200000     -0.47800000     11.20400000
H     -4.78300000      0.14900000     11.15700000
H     -3.52100000     -0.16700000     11.93000000
O    -11.32600000     11.84900000     -4.82600000
H    -10.70400000     11.60800000     -4.13900000
H    -11.11600000     12.76000000     -5.02900000
O      6.46800000     -0.10900000     -6.78600000
H      5.85500000     -0.37800000     -7.47000000
H      6.83700000      0.71500000     -7.10500000
O    -13.55900000      4.28400000      0.62300000
H    -13.04100000      3.83800000      1.29400000
H    -12.90900000      4.64600000      0.02000000
O     -4.01100000      9.76800000     -3.89300000
H     -4.79400000      9.41500000     -3.47000000
H     -4.34900000     10.32100000     -4.59800000
O     13.05100000      7.24000000      0.26700000
H     13.87000000      7.59900000     -0.07600000
H     13.28500000      6.36700000      0.58100000
O      4.23700000     -8.12900000      3.66700000
H      3.62000000     -7.74900000      4.29300000
H      3.90500000     -7.86000000      2.81000000
O      2.09500000      6.41400000     -7.70900000
H      1.46500000      5.80000000     -8.08700000
H      2.34000000      6.02000000     -6.87100000
O      9.90100000     -2.65700000     -5.63600000
H     10.48900000     -2.79200000     -4.89300000
H      9.21700000     -2.08000000     -5.29800000
O     11.60700000     -0.45700000      4.95800000
H     11.62300000      0.42900000      5.32000000
H     10.94400000     -0.42200000      4.26900000
O     -4.90900000      5.89400000     -3.01100000
H     -4.29200000      5.37600000     -3.52800000
H     -5.67600000      5.98500000     -3.57600000
O     -3.47800000     12.59500000    -11.14600000
H     -3.75000000     12.04800000    -10.40800000
H     -3.36900000     11.98000000    -11.87200000
O     -7.07900000     -7.27900000     11.89100000
H     -7.13400000     -8.17600000     11.56200000
H     -7.66000000     -6.77800000     11.31800000
O      8.12700000      1.04600000     16.56400000
H      7.77200000      0.89900000     15.68700000
H      8.85200000      0.42500000     16.63600000
O     -2.66000000     -3.35600000      4.06900000
H     -2.59300000     -3.45900000      3.12000000
H     -2.87000000     -2.43100000      4.19500000
O     -7.15900000     11.40400000     -2.70900000
H     -7.12900000     11.48700000     -3.66200000
H     -6.34000000     11.79900000     -2.40900000
O     -4.37900000     -5.99400000     -7.63800000
H     -4.45700000     -6.87300000     -7.26600000
H     -3.59700000     -6.03500000     -8.18800000
O      4.83500000      6.18900000     13.29600000
H      5.12600000      5.52400000     12.67200000
H      5.28300000      5.96500000     14.11100000
O      5.19100000     -9.44700000     13.90000000
H      5.46000000     -8.85100000     14.59900000
H      4.82700000    -10.20500000     14.35900000
O      1.81200000     -5.42700000     -4.23300000
H      2.19700000     -5.66400000     -3.38900000
H      1.13500000     -6.08700000     -4.38200000
O      8.09600000     14.34900000     -0.84800000
H      8.77000000     13.77900000     -1.21800000
H      7.28700000     13.84300000     -0.92100000
O     11.08500000     -1.19500000     -0.28000000
H     10.49600000     -1.94200000     -0.38100000
H     10.57800000     -0.44600000     -0.59400000
O     -3.87100000     12.10700000     -8.43500000
H     -2.94000000     12.31900000     -8.37000000
H     -3.97900000     11.33000000     -7.88600000
O    -11.92100000     -3.48200000      4.21500000
H    -11.44000000     -3.18400000      4.98600000
H    -12.81700000     -3.17700000      4.35900000
O      8.30100000     10.86100000      4.45300000
H      8.83000000     10.35200000      5.06600000
H      7.40300000     10.75500000      4.76700000
O     -0.99900000      9.84500000      7.54100000
H     -1.40700000      9.29700000      6.87100000
H     -0.99400000      9.29900000      8.32700000
O      1.76500000     -5.70500000      7.39600000
H      1.01100000     -5.61300000      7.97900000
H      1.63500000     -5.03300000      6.72800000
O      0.53300000    -14.68800000     -6.48300000
H      0.80300000    -14.55400000     -7.39200000
H      0.16100000    -13.84700000     -6.21800000
O      5.54000000      1.87400000    -13.55000000
H      6.11800000      1.29300000    -14.04600000
H      5.82900000      1.78100000    -12.64300000
O      2.20100000     -6.97000000      4.86900000
H      1.29400000     -7.02600000      4.56900000
H      2.13300000     -6.78100000      5.80500000
O     -3.39000000     -4.16800000    -17.20600000
H     -3.81900000     -4.73800000    -16.56800000
H     -2.64900000     -4.68200000    -17.52700000
O     13.79700000      8.44000000     -4.50700000
H     14.31200000      9.00700000     -3.93400000
H     13.70900000      7.62200000     -4.01900000
O      1.66800000     -8.79600000     -6.17400000
H      1.01900000     -8.23100000     -5.75500000
H      1.27400000     -9.03200000     -7.01400000
O    -12.39400000      2.12900000     11.74500000
H    -12.93300000      1.42100000     12.09700000
H    -12.86000000      2.41700000     10.96000000
O     -8.13100000      4.70700000     10.16300000
H     -8.65200000      4.18000000     10.76900000
H     -8.77800000      5.14600000      9.61100000
O      3.64700000      1.71200000    -10.67000000
H      3.99400000      0.82000000    -10.67400000
H      3.05600000      1.74200000    -11.42200000
O      2.26300000      7.60300000    -11.57300000
H      1.96000000      8.02900000    -10.77100000
H      1.77600000      6.77900000    -11.60500000
O      8.16300000    -14.30800000     -0.38300000
H      7.22800000    -14.40100000     -0.56400000
H      8.23200000    -13.48900000      0.10700000
O    -13.40800000      4.28700000     -9.18200000
H    -14.08700000      4.76000000     -9.66300000
H    -13.19900000      4.85500000     -8.44100000
O     -1.23900000     -3.04800000    -14.83300000
H     -1.07100000     -2.83300000    -15.75100000
H     -0.67800000     -3.80300000    -14.65800000
O      3.73500000     -2.53100000     -6.13700000
H      3.29500000     -1.90200000     -5.56500000
H      4.37500000     -2.00900000     -6.62100000
O      5.21900000      9.99000000      0.74000000
H      4.57500000     10.51700000      1.21300000
H      5.60100000      9.42100000      1.40800000
O      4.89300000     -9.93300000      7.72400000
H      5.83000000     -9.76000000      7.63100000
H      4.78800000    -10.84200000      7.44300000
O      8.52600000     -1.69200000      5.78800000
H      8.96300000     -1.74600000      6.63800000
H      8.59200000     -2.57600000      5.42800000
O      8.03800000     10.44000000     11.49900000
H      8.74400000     11.08200000     11.42300000
H      7.29400000     10.84600000     11.05500000
O     -6.77700000      3.85100000      2.81100000
H     -5.89300000      3.48400000      2.79800000
H     -7.25300000      3.30800000      3.43900000
O      4.40100000      8.23300000     15.59500000
H      4.96300000      7.47600000     15.43400000
H      4.65500000      8.86800000     14.92500000
O      1.48600000    -13.33800000      7.33800000
H      2.20800000    -13.96500000      7.29100000
H      1.49800000    -13.02600000      8.24200000
O     -2.10800000      1.84400000     -4.66200000
H     -2.63800000      2.36600000     -4.05900000
H     -1.71500000      2.48700000     -5.25300000
O    -14.71400000     -2.45200000      0.04600000
H    -14.44300000     -3.32300000     -0.24500000
H    -15.00900000     -2.58300000      0.94800000
O     12.29200000     -4.89900000     -2.07100000
H     12.49300000     -5.83100000     -2.15100000
H     11.77300000     -4.83400000     -1.26900000
O     11.15500000      5.96700000     13.51100000
H     10.56600000      5.22800000     13.66800000
H     10.81700000      6.37700000     12.71500000
O     -8.63000000    -16.16200000     -2.64600000
H     -8.92900000    -16.20700000     -3.55400000
H     -8.41100000    -15.23900000     -2.51200000
O     13.29600000     -7.93600000     -4.67600000
H     12.84000000     -7.10500000     -4.81100000
H     13.52100000     -8.23200000     -5.55800000
O     15.71100000      5.16700000     -4.52700000
H     16.03100000      5.17600000     -5.42900000
H     14.82300000      4.81600000     -4.59200000
O      5.21000000     -6.09900000    -11.59400000
H      5.61500000     -5.86000000    -12.42800000
H      5.91000000     -6.52600000    -11.10200000
O     -4.46100000      9.73500000      7.30300000
H     -4.54700000     10.61200000      7.67800000
H     -4.08200000      9.21000000      8.00900000
O     -0.68400000      9.61800000     -7.09000000
H     -0.58700000      9.20700000     -6.23100000
H     -1.51800000      9.28400000     -7.42100000
O      2.50500000     -4.73500000      2.11700000
H      2.13700000     -5.41100000      1.54800000
H      2.03700000     -4.83800000      2.94600000
O     10.74700000      1.63600000     -6.09200000
H     11.10000000      2.12600000     -6.83400000
H     10.77600000      0.72200000     -6.37300000
O    -14.70300000     -8.44000000     -6.67200000
H    -14.61500000     -8.20100000     -7.59500000
H    -14.09500000     -7.86000000     -6.21500000
O      5.26200000     -2.29200000    -14.18800000
H      4.37900000     -2.66100000    -14.17900000
H      5.72300000     -2.79100000    -14.86200000
O      8.48500000     -9.62100000      9.30200000
H      8.02400000     -9.42000000     10.11600000
H      9.35500000     -9.90500000      9.58300000
O     -4.72200000     -6.50100000      6.34600000
H     -5.07000000     -7.24000000      5.84600000
H     -4.98000000     -6.68100000      7.25000000
O      1.49900000      6.73200000     -3.30000000
H      1.65800000      7.32200000     -2.56300000
H      0.54500000      6.68200000     -3.36500000
O      1.72900000      8.96900000      9.20200000
H      1.69400000      8.01400000      9.24400000
H      0.91000000      9.22000000      8.77500000
O     -8.09800000      0.88300000      9.97300000
H     -8.75800000      1.54900000      9.78200000
H     -7.41000000      1.03400000      9.32500000
O      3.86100000     -9.64900000     -8.55300000
H      3.94800000     -8.74100000     -8.26300000
H      4.41200000    -10.14700000     -7.94900000
O     15.79700000     -5.97300000      4.71600000
H     16.13200000     -6.58600000      5.37000000
H     16.30100000     -6.16600000      3.92600000
O      0.59900000    -13.75300000      0.43400000
H      0.17300000    -13.05000000      0.92500000
H      0.33800000    -13.60300000     -0.47400000
O      6.62500000      6.82600000     11.01200000
H      6.43600000      7.14200000     11.89500000
H      6.61100000      7.61300000     10.46700000
O      9.12400000     -1.71900000      1.97800000
H     10.04000000     -1.66300000      1.70800000
H      8.72500000     -2.32100000      1.35000000
O    -15.35600000     -5.67900000     -7.53100000
H    -14.66700000     -5.19800000     -7.99000000
H    -15.72600000     -6.26000000     -8.19600000
O    -16.74900000      2.60600000     -6.05800000
H    -15.98100000      2.88300000     -6.55800000
H    -16.45500000      2.60700000     -5.14700000
O     -5.06600000     -7.01000000    -12.20100000
H     -4.90300000     -7.92800000    -11.98300000
H     -4.29100000     -6.74000000    -12.69400000
O     -3.73900000      2.42600000     -2.44700000
H     -4.66500000      2.63500000     -2.31900000
H     -3.72100000      1.47500000     -2.55100000
O      5.55600000     14.39800000    -10.14900000
H      5.36500000     14.30000000     -9.21600000
H      6.42100000     14.80800000    -10.17400000
O     -0.99400000     16.06000000      1.24100000
H     -0.68400000     16.58100000      0.49900000
H     -0.79500000     15.15600000      0.99800000
O     16.66800000      4.38000000     -2.24400000
H     16.32200000      4.59500000     -3.11000000
H     16.92800000      3.46100000     -2.31100000
O     -3.39000000      3.79000000    -12.14200000
H     -4.07600000      3.20900000    -12.47300000
H     -3.69600000      4.05100000    -11.27300000
O      4.66100000     10.78800000    -13.89400000
H      4.34400000      9.91800000    -14.13700000
H      5.40800000     10.94100000    -14.47300000
O     -0.49800000      9.69100000      3.40700000
H     -0.87300000     10.57100000      3.41800000
H     -0.96200000      9.22300000      4.10100000
O    -15.52400000      1.36500000      5.68100000
H    -15.57000000      2.32100000      5.66400000
H    -16.14500000      1.08300000      5.01000000
O     -7.13600000     -4.77400000     -6.62200000
H     -7.85800000     -5.07000000     -7.17600000
H     -6.34900000     -4.95700000     -7.13600000
O      5.26100000     -4.46600000     -8.09400000
H      6.07100000     -4.12800000     -8.47700000
H      5.39800000     -4.40400000     -7.14900000
O      4.27500000    -16.97000000     -1.91100000
H      4.21300000    -16.97400000     -2.86600000
H      4.00100000    -16.08800000     -1.65700000
O     -5.66500000      4.75600000     -0.48300000
H     -5.98300000      3.93200000     -0.85100000
H     -5.35400000      5.25300000     -1.24000000
O     -8.47800000      7.46800000    -11.44200000
H     -9.24900000      7.03000000    -11.80100000
H     -7.73900000      6.94500000    -11.75200000
O    -12.53500000     -6.25200000      3.39500000
H    -11.76800000     -6.80900000      3.26200000
H    -12.17700000     -5.42200000      3.70900000
O     -3.80100000      3.07600000     15.07900000
H     -3.31000000      3.89300000     14.98900000
H     -3.40700000      2.64200000     15.83600000
O      6.21700000     -8.52700000      0.01000000
H      6.34900000     -7.94200000      0.75600000
H      6.68900000     -8.10800000     -0.70900000
O     12.08100000     12.94700000     -2.56800000
H     11.45600000     12.61500000     -1.92400000
H     12.17800000     12.23400000     -3.19900000
O      7.95700000    -11.27600000     -2.57000000
H      8.78600000    -11.31300000     -3.04700000
H      8.17500000    -11.57400000     -1.68700000
O      8.55000000      4.72600000      3.88700000
H      8.93400000      3.90500000      3.57900000
H      7.71800000      4.46800000      4.28300000
O      6.02200000      7.60800000      5.98600000
H      5.74900000      6.72700000      6.24000000
H      6.97600000      7.55700000      5.93200000
O     -8.57700000      5.64700000     -0.57300000
H     -8.98800000      6.03800000      0.19800000
H     -7.67900000      5.46100000     -0.29800000
O     -1.05000000    -13.15900000    -10.13700000
H     -0.18600000    -13.54700000    -10.27800000
H     -1.63400000    -13.90900000    -10.02600000
O     -3.22100000    -14.61900000      8.18200000
H     -3.12300000    -13.66800000      8.14500000
H     -3.13500000    -14.83300000      9.11100000
O     -3.05000000     -0.29300000     -6.59400000
H     -2.49400000     -0.24000000     -5.81600000
H     -2.81300000      0.47700000     -7.11100000
O     12.51600000     -8.25300000     -1.76700000
H     13.04200000     -8.28200000     -2.56700000
H     11.71800000     -8.73300000     -1.98800000
O     17.18800000      0.79000000      4.14900000
H     17.73100000      0.53800000      4.89600000
H     16.82100000      1.63900000      4.39600000
O      0.04900000     -2.50900000     -9.11700000
H     -0.25400000     -3.37700000     -8.85300000
H      0.44500000     -2.14300000     -8.32600000
O     -0.51700000     -8.51000000     14.95500000
H      0.08100000     -7.87300000     15.34600000
H     -0.03600000     -9.33700000     14.97900000
O     12.61500000      7.89400000      7.24700000
H     12.42200000      7.32300000      6.50400000
H     13.48500000      8.24500000      7.06100000
O     -8.53400000     -0.82900000     15.64500000
H     -8.05800000     -0.38200000     14.94500000
H     -8.12600000     -0.51300000     16.45100000
O    -10.84500000     10.95800000      3.94700000
H    -10.54600000     10.52700000      4.74700000
H    -11.67200000     10.52400000      3.73600000
O    -13.96500000      7.78000000     -2.77800000
H    -13.55500000      7.53300000     -3.60700000
H    -14.35800000      6.96900000     -2.45400000
O      9.68600000      2.16800000     -3.86400000
H      9.60500000      3.11700000     -3.77000000
H      9.76100000      2.02600000     -4.80800000
O    -10.40600000      5.87100000     11.50400000
H    -11.21600000      5.95100000     12.00600000
H    -10.07700000      4.99700000     11.71500000
O      1.13300000      9.47500000      1.08600000
H      1.51900000     10.35100000      1.07900000
H      0.62600000      9.44300000      1.89800000
O    -15.50700000     -5.22400000     -0.58500000
H    -16.14200000     -5.40700000     -1.27800000
H    -14.65500000     -5.31400000     -1.01100000
O     10.56700000      9.11000000      8.83400000
H     11.11800000      9.76300000      9.26700000
H     11.18700000      8.48700000      8.45400000
O     -3.85300000     -1.54400000     16.54500000
H     -3.09300000     -2.05400000     16.26500000
H     -4.28800000     -1.29500000     15.73000000
O     -4.23900000     -5.70400000     -0.24900000
H     -3.56700000     -6.27800000     -0.61700000
H     -4.89600000     -5.63000000     -0.94100000
O      5.86500000      2.91000000     -0.26300000
H      5.53200000      2.15900000      0.22800000
H      6.80100000      2.93100000     -0.06200000
O    -15.02800000     -7.05700000      3.68200000
H    -15.68900000     -6.50600000      3.26200000
H    -14.22900000     -6.52900000      3.66300000
O      4.66300000      0.42100000      2.19200000
H      4.26400000     -0.40400000      2.46800000
H      5.36700000      0.16000000      1.59900000
O     -4.56300000     -9.62200000    -11.77200000
H     -3.71800000    -10.07200000    -11.77300000
H     -5.10600000    -10.12900000    -12.37600000
O     -4.59600000     10.59200000     10.38100000
H     -3.71000000     10.45000000     10.71300000
H     -4.47000000     11.04000000      9.54500000
O    -11.90900000      3.82100000    -11.87700000
H    -11.37100000      3.42700000    -11.19000000
H    -12.59600000      4.29000000    -11.40300000
O     -2.58900000      7.54400000     -5.20600000
H     -2.29600000      7.31900000     -4.32300000
H     -3.23300000      8.24000000     -5.07400000
O      6.04400000     -4.50000000     -5.09400000
H      6.48200000     -3.66400000     -4.93600000
H      5.33600000     -4.52400000     -4.45000000
O     -0.67000000     -5.14500000     -0.01500000
H      0.14900000     -5.58000000      0.22000000
H     -0.67800000     -5.15100000     -0.97200000
O    -10.66400000      0.06200000     -8.61100000
H    -11.00200000      0.24700000     -9.48800000
H     -9.81200000     -0.34600000     -8.76400000
O      9.92900000     -6.37400000     -3.73600000
H      9.03700000     -6.34600000     -4.08200000
H     10.09200000     -7.30300000     -3.57000000
O     -8.58500000      4.38700000     -2.95700000
H     -8.59200000      4.85800000     -2.12400000
H     -9.48600000      4.08500000     -3.06900000
O      3.49200000     -8.49300000      0.90800000
H      4.36400000     -8.53900000      0.51700000
H      3.11500000     -9.35900000      0.75600000
O      9.89500000      7.51300000     11.42700000
H      9.11300000      7.90400000     11.03800000
H     10.38600000      7.16700000     10.68100000
O     -8.68400000      6.11500000     13.63500000
H     -8.21500000      5.35300000     13.97500000
H     -8.57600000      6.05900000     12.68500000
O    -11.25300000      3.72100000     -3.67000000
H    -11.61100000      3.04400000     -3.09500000
H    -11.48400000      3.43200000     -4.55300000
O     -3.84800000      6.42300000    -13.16200000
H     -3.49900000      5.59700000    -12.82700000
H     -3.13600000      7.05100000    -13.03900000
O     -5.52000000     -2.95900000     10.90000000
H     -6.38200000     -2.62500000     11.14700000
H     -5.03300000     -2.18300000     10.62200000
O     13.83100000     -2.01300000      0.30300000
H     13.09200000     -1.45800000      0.05300000
H     14.55300000     -1.40000000      0.44600000
O      0.85200000     -2.70700000      8.82300000
H      0.25100000     -2.08100000      9.22700000
H      0.34300000     -3.51400000      8.74700000
O      9.15300000     12.38000000      8.95800000
H      9.79000000     12.07400000      9.60300000
H      9.66500000     12.91000000      8.34800000
O     -3.28600000      3.88000000      4.16700000
H     -2.41200000      3.61300000      3.88100000
H     -3.70800000      4.20600000      3.37200000
O     15.04900000      3.26200000     -9.36700000
H     15.09800000      2.39600000     -8.96100000
H     14.49700000      3.77300000     -8.77500000
O     13.67900000     -2.15300000      9.54900000
H     13.29600000     -1.28000000      9.63700000
H     12.95500000     -2.70400000      9.25200000
O    -13.92400000      4.86800000     -2.56600000
H    -13.42900000      4.49800000     -3.29700000
H    -14.81300000      4.96700000     -2.90500000
O     15.11900000     -9.79100000      1.54900000
H     14.95000000    -10.42600000      0.85400000
H     14.49400000     -9.08400000      1.38600000
O     11.60400000     -3.59200000      9.06200000
H     10.75100000     -3.23600000      8.81300000
H     11.61200000     -4.47500000      8.69100000
O      6.48100000     13.52500000      2.82900000
H      7.29800000     13.98700000      3.01600000
H      6.64800000     13.06500000      2.00600000
O     -1.98500000     17.17300000      4.54300000
H     -1.06300000     16.93400000      4.44800000
H     -1.98100000     18.13000000      4.58700000
O      6.02900000    -11.57400000      5.91000000
H      5.86000000    -12.46700000      6.21100000
H      5.73700000    -11.56900000      4.99900000
O     -0.73700000     -9.06300000      2.01000000
H     -1.60200000     -9.46800000      2.07500000
H     -0.16900000     -9.76200000      1.68500000
O      2.27800000     10.30300000      6.36400000
H      2.07700000      9.48600000      5.90700000
H      3.10600000     10.12900000      6.81200000
O     -9.82100000      3.22700000     11.90200000
H     -9.59600000      3.00800000     12.80600000
H    -10.69300000      2.85400000     11.77400000
O    -11.39500000    -10.31100000      4.64500000
H    -12.34000000    -10.19000000      4.74300000
H    -11.17300000    -10.99100000      5.28100000
O     -8.13300000     -1.99400000      9.98600000
H     -8.34300000     -1.06200000     10.05600000
H     -7.31200000     -2.01800000      9.49400000
O     -1.88900000     -1.57400000    -10.65000000
H     -2.24900000     -2.21500000    -11.26400000
H     -1.02100000     -1.91200000    -10.43200000
O      4.48600000     -1.51300000     -8.64400000
H      4.86500000     -1.29200000     -9.49500000
H      3.94600000     -2.28400000     -8.81600000
O     -0.94900000      3.87500000    -14.03400000
H     -0.25500000      3.66400000    -14.65900000
H     -1.67200000      3.29600000    -14.27300000
O      9.04400000      0.15600000      4.14100000
H      8.79900000     -0.43500000      4.85400000
H      8.86200000     -0.34300000      3.34400000
O     -0.98700000     -8.54300000    -11.55100000
H     -0.76500000     -8.73000000    -12.46300000
H     -0.16200000     -8.25800000    -11.15700000
O     15.86600000     -3.96600000     -4.32200000
H     15.62000000     -4.86900000     -4.52400000
H     15.43000000     -3.77900000     -3.49000000
O      6.97400000     11.75200000     -9.64600000
H      6.55500000     12.28400000    -10.32300000
H      6.28500000     11.15700000     -9.34800000
O     -6.16300000     -1.64600000      4.47200000
H     -5.31300000     -1.29900000      4.20000000
H     -5.95900000     -2.48700000      4.88100000
O      0.40300000    -17.54000000     -5.04600000
H      0.32900000    -16.72300000     -5.53900000
H      1.27600000    -17.50600000     -4.65400000
O     -8.89400000     10.84700000    -11.08600000
H     -9.21900000     10.37500000    -11.85300000
H     -8.60600000     10.16000000    -10.48600000
O      9.79600000     -6.50600000      2.40000000
H      9.66900000     -5.96200000      3.17700000
H      9.35900000     -7.33100000      2.61100000
O      5.44800000    -17.03700000      0.86000000
H      4.95200000    -16.62500000      0.15300000
H      5.48900000    -16.37000000      1.54500000
O    -12.78700000     -5.34900000      0.59200000
H    -12.81600000     -5.38900000      1.54800000
H    -11.85300000     -5.33600000      0.38100000
O    -10.30700000      1.77900000     -6.00400000
H    -10.30500000      1.02300000     -6.59100000
H    -10.26200000      1.40100000     -5.12600000
O     11.77400000      5.78400000    -11.81400000
H     12.11500000      6.66100000    -11.63800000
H     12.03200000      5.60500000    -12.71900000
O    -12.74900000     13.38600000      2.42600000
H    -13.26900000     12.99700000      1.72300000
H    -11.84900000     13.12600000      2.23100000
O     -9.94500000     -1.29100000    -14.45500000
H     -9.82600000     -2.01700000    -13.84300000
H     -9.70400000     -1.65500000    -15.30700000
O      6.44800000      5.98200000    -10.51300000
H      5.63300000      5.50600000    -10.35700000
H      6.19700000      6.90500000    -10.47600000
O     -3.73800000     -1.67300000    -16.02100000
H     -3.15700000     -1.72500000    -15.26200000
H     -3.62400000     -2.51200000    -16.46700000
O     -9.02100000    -11.43900000     -2.92700000
H     -9.67900000    -11.13800000     -3.55300000
H     -8.35100000    -10.75500000     -2.93500000
O      0.41300000      0.37300000     10.76700000
H      0.27500000      1.19600000     10.29800000
H      1.36000000      0.23200000     10.73000000
O     -3.92800000      1.11400000    -17.56200000
H     -3.88100000      0.19000000    -17.31700000
H     -3.34600000      1.19100000    -18.31800000
O      9.70800000      8.00700000     -1.92700000
H     10.27700000      7.99900000     -2.69700000
H     10.25700000      8.36400000     -1.22900000
O      8.78100000      0.18000000     13.92700000
H      8.40700000     -0.60200000     13.52200000
H      9.69200000     -0.05500000     14.10600000
O     -2.84400000    -12.33800000      4.79800000
H     -3.30800000    -13.08700000      5.17100000
H     -1.98000000    -12.36100000      5.21000000
O      0.11400000     10.09000000    -14.27600000
H     -0.58100000     10.36300000    -13.67700000
H      0.16200000     10.79300000    -14.92400000
O     -8.76500000     -8.69100000     -3.96400000
H     -8.93600000     -8.18100000     -3.17200000
H     -9.63300000     -8.94700000     -4.27700000
O     14.89300000     -9.78600000     -3.53700000
H     15.46400000     -9.18100000     -3.06400000
H     14.23600000     -9.22400000     -3.94700000
O      2.09200000      1.07400000      7.58000000
H      3.01600000      1.26600000      7.42100000
H      1.63400000      1.87300000      7.32200000
O     -5.10300000     12.52100000     -4.75500000
H     -4.22200000     12.70900000     -4.43300000
H     -5.39900000     13.34500000     -5.14100000
O     -1.65700000     -0.98900000      9.98800000
H     -1.06700000     -0.30100000     10.29700000
H     -2.53400000     -0.62400000     10.10600000
O    -13.87400000      0.61100000      0.79500000
H    -14.42300000     -0.14000000      1.02100000
H    -13.90200000      1.16900000      1.57200000
O      6.09200000     -0.70900000     10.92200000
H      6.67200000     -1.45300000     11.08500000
H      6.47800000     -0.26500000     10.16600000
O     14.83300000      4.80300000      1.87400000
H     14.82900000      4.41000000      1.00100000
H     13.91700000      5.02900000      2.03900000
O     -2.81300000     -3.14900000     -2.06000000
H     -2.41400000     -2.83700000     -2.87200000
H     -2.67900000     -4.09700000     -2.07600000
O     11.23400000     12.75800000     -6.52700000
H     10.81700000     12.44100000     -7.32900000
H     11.46600000     11.96200000     -6.04800000
O      7.94800000      5.50100000      8.76400000
H      7.87000000      4.79600000      8.12100000
H      7.21900000      5.35600000      9.36700000
O     15.52600000     -3.09500000      7.57200000
H     14.72600000     -3.40900000      7.99400000
H     15.53600000     -3.53400000      6.72200000
O     -1.01100000      5.74800000     -6.66500000
H     -1.40400000      6.55500000     -6.33300000
H     -1.01600000      5.15200000     -5.91600000
O     -9.84300000      3.29600000     -8.33300000
H    -10.29600000      2.76700000     -7.67600000
H     -9.20900000      2.69600000     -8.72800000
O     -3.21600000     14.82300000     -1.03700000
H     -2.32000000     15.08500000     -1.25000000
H     -3.54100000     15.52000000     -0.46800000
O     -8.54400000     11.68600000      8.65100000
H     -9.46000000     11.46900000      8.47600000
H     -8.09100000     10.84300000      8.63600000
O     11.47900000     -5.34100000      0.50700000
H     10.96700000     -5.94600000      1.04300000
H     11.93600000     -4.78800000      1.14000000
O     13.32100000      6.06200000      9.50000000
H     12.37100000      6.17400000      9.48200000
H     13.59600000      6.20700000      8.59400000
O    -14.12300000      5.84000000     -6.71200000
H    -14.21900000      4.97200000     -6.31900000
H    -13.35100000      6.21200000     -6.28500000
O      2.10600000    -17.73900000      3.00800000
H      1.34500000    -17.29500000      2.63300000
H      2.55100000    -17.06200000      3.51800000
O     -8.56000000     -5.70100000    -13.48200000
H     -7.73900000     -5.76900000    -13.96900000
H     -8.40700000     -6.20400000    -12.68300000
O      6.05400000     -1.95100000     17.20400000
H      6.16300000     -1.68700000     18.11700000
H      5.81600000     -1.14400000     16.74800000
O     15.59000000     -0.18800000     -3.11700000
H     14.85300000     -0.75900000     -3.33500000
H     16.29600000     -0.47900000     -3.69300000
O     -1.68200000     12.02400000      4.83000000
H     -2.63800000     11.98300000      4.83800000
H     -1.42300000     11.74300000      5.70800000
O    -10.19900000     13.64000000      5.46900000
H    -10.97100000     13.72000000      6.02900000
H    -10.43600000     12.96700000      4.83100000
O     -7.45300000      3.12300000      6.28600000
H     -7.87300000      3.90500000      6.64300000
H     -8.14600000      2.46300000      6.27200000
O     -5.58500000     -2.94400000    -13.44100000
H     -5.63200000     -2.45300000    -14.26200000
H     -5.88000000     -3.82500000    -13.67300000
O     -7.47100000     -1.94900000     -6.10400000
H     -8.39200000     -2.03200000     -5.85700000
H     -7.18200000     -2.85000000     -6.25300000
O      8.65400000     -2.14100000     11.94500000
H      8.57700000     -3.06400000     12.18900000
H      9.59300000     -2.00400000     11.81900000
O     -2.26100000      5.17900000     14.78600000
H     -1.48000000      5.41300000     15.28700000
H     -2.64200000      6.01900000     14.52900000
O    -12.47000000      3.15100000      7.75300000
H    -13.14200000      3.81600000      7.89700000
H    -12.67000000      2.79100000      6.88900000
O     -6.59400000      2.64800000     -1.87100000
H     -6.32600000      1.97000000     -2.49100000
H     -7.29400000      3.12100000     -2.32200000
O    -11.36700000      5.18600000     -0.40600000
H    -11.33500000      6.14100000     -0.34700000
H    -10.48400000      4.93300000     -0.67600000
O     -1.53700000      8.60100000     15.78800000
H     -1.97300000      8.28400000     14.99700000
H     -0.77300000      9.07900000     15.46500000
O      6.76600000     11.03800000      7.70500000
H      6.59200000     10.10400000      7.82600000
H      7.66900000     11.15400000      7.99900000
O      4.40900000     -8.41300000     -5.47800000
H      4.71900000     -7.88000000     -6.21100000
H      3.49000000     -8.58600000     -5.68000000
O      9.27500000      6.35500000    -12.60300000
H     10.12300000      6.20700000    -12.18600000
H      8.80400000      6.92300000    -11.99400000
O     -7.68000000      8.54900000      6.40800000
H     -7.74800000      9.44000000      6.06600000
H     -7.11900000      8.63100000      7.18000000
O     -6.00500000      0.52800000     -3.51600000
H     -5.20400000      0.00300000     -3.52000000
H     -6.14900000      0.75100000     -4.43600000
O     -0.81000000      6.02100000    -12.23300000
H     -0.28500000      5.60000000    -11.55200000
H     -0.82300000      5.38800000    -12.95100000
O      1.25900000    -10.72500000      1.16900000
H      1.55700000    -11.19300000      1.94900000
H      1.90100000    -10.94900000      0.49600000
O     10.15400000      7.30400000     -7.45800000
H      9.75400000      8.11900000     -7.76100000
H      9.44400000      6.66300000     -7.49100000
O     -0.81700000     13.24000000      0.96500000
H     -1.45000000     12.52700000      0.87600000
H     -0.38700000     13.07500000      1.80400000
O     -8.70400000     -6.83500000     14.29700000
H     -8.15500000     -7.17000000     13.58800000
H     -8.09000000     -6.41100000     14.89600000
O      1.87300000     -1.28700000    -10.80400000
H      2.55200000     -1.96200000    -10.82500000
H      1.12300000     -1.71500000    -10.39100000
O     -3.66900000     -7.56300000      9.65800000
H     -4.29500000     -6.86400000      9.46800000
H     -3.08000000     -7.18700000     10.31200000
O    -11.30500000      0.01900000      0.95300000
H    -12.20300000      0.22300000      0.69000000
H    -11.39500000     -0.40300000      1.80700000
O      2.58500000     -5.58200000    -11.45100000
H      3.52500000     -5.73400000    -11.34600000
H      2.17400000     -6.36700000    -11.08900000
O      3.80900000     -0.92500000      8.27800000
H      3.13100000     -0.28400000      8.48900000
H      3.62400000     -1.18300000      7.37500000
O      8.99900000    -11.04700000      6.24300000
H      8.49200000    -11.52000000      5.58200000
H      9.89500000    -11.36700000      6.13200000
O    -12.10500000      2.71600000      2.68800000
H    -11.25400000      2.38700000      2.39700000
H    -12.17000000      2.43400000      3.60100000
O      2.21000000     14.75400000      0.33700000
H      2.94300000     14.58900000      0.92900000
H      2.20000000     15.70500000      0.22700000
O      5.28900000      7.65100000     -4.38400000
H      4.50400000      8.17100000     -4.55400000
H      5.97000000      8.06100000     -4.91800000
O      1.62100000      8.37800000     16.26900000
H      2.51600000      8.13800000     16.03000000
H      1.28100000      8.83400000     15.49900000
O      0.94800000      1.84300000    -12.60500000
H      0.03700000      1.57500000    -12.73000000
H      1.45800000      1.18100000    -13.07200000
O     -8.98900000     -3.29700000     -2.35600000
H     -9.26900000     -2.58000000     -1.78600000
H     -9.80500000     -3.71500000     -2.63300000
O     -6.30200000     -5.50800000    -14.81500000
H     -6.16700000     -5.34400000    -15.74900000
H     -5.68200000     -6.20700000    -14.60300000
O      1.02600000     -4.61200000    -13.51500000
H      1.46200000     -4.70200000    -12.66700000
H      1.60900000     -4.05000000    -14.02500000
O    -15.10000000      6.87400000      5.85800000
H    -14.42400000      7.44600000      6.22100000
H    -14.98900000      6.94400000      4.91000000
O      2.13400000     -0.72300000     16.90200000
H      2.86900000     -0.12700000     17.04600000
H      2.43200000     -1.56100000     17.25800000
O      7.37800000     -1.72900000     -4.69100000
H      7.13400000     -1.12000000     -5.38800000
H      6.64900000     -1.68800000     -4.07200000
O     10.28900000     -9.49000000     -3.89500000
H     10.48900000    -10.37100000     -3.57800000
H      9.51800000     -9.60500000     -4.45000000
O      5.37300000     -0.90900000     -2.40000000
H      5.13000000     -0.23300000     -3.03300000
H      4.71900000     -1.59800000     -2.52200000
O      5.30900000      4.75200000      4.02600000
H      4.55300000      4.32800000      3.61900000
H      5.39500000      5.58500000      3.56300000
O      4.15500000     10.48700000     -5.77900000
H      3.78800000     11.24200000     -6.23700000
H      3.97400000      9.74500000     -6.35600000
O      4.34200000      7.48600000     -0.88300000
H      4.14000000      7.42900000     -1.81700000
H      4.05600000      8.36400000     -0.63000000
O     10.52600000    -15.07800000      2.61400000
H      9.92300000    -14.70900000      1.96800000
H      9.96000000    -15.54200000      3.23200000
O    -15.45900000      0.98300000      8.70900000
H    -16.32700000      0.61200000      8.86700000
H    -15.26700000      0.76300000      7.79700000
O     -5.49000000     -5.55700000      9.30900000
H     -5.55500000     -5.21900000      8.41700000
H     -5.39800000     -4.77600000      9.85600000
O     -2.18600000      8.48000000      5.03400000
H     -1.98100000      7.58000000      5.28600000
H     -3.14200000      8.52600000      5.06700000
O     -7.36800000      0.41800000     12.95600000
H     -8.00200000      0.13700000     12.29600000
H     -7.08400000      1.28400000     12.66200000
O      5.94900000      4.10300000     11.03800000
H      6.16100000      4.98000000     10.71900000
H      5.83500000      3.58100000     10.24400000
O     11.28900000     -9.33200000     -8.11000000
H     10.95000000     -8.49900000     -7.78000000
H     10.59800000     -9.66000000     -8.68600000
O     -5.40600000      6.25500000     15.52600000
H     -6.10300000      6.47600000     16.14300000
H     -5.19300000      7.08400000     15.09800000
O     -1.12000000     -3.14200000     -4.50300000
H     -1.92000000     -3.12900000     -5.02900000
H     -0.41500000     -3.24900000     -5.14200000
O    -15.80400000      9.73800000     -2.87500000
H    -15.89600000      9.79000000     -3.82600000
H    -15.13500000      9.06800000     -2.73600000
O      9.31600000      0.72900000     -0.82700000
H      9.30900000      0.95900000     -1.75600000
H      8.96000000      1.50000000     -0.38600000
O     -4.82200000     -3.21600000    -10.29400000
H     -4.54900000     -2.69700000    -11.05100000
H     -4.46900000     -2.74400000     -9.54000000
O     14.20000000     -4.63900000     10.19600000
H     14.06500000     -3.69200000     10.18500000
H     13.34600000     -5.00600000      9.96800000
O      0.21600000      7.16900000      7.31100000
H     -0.48000000      6.81000000      6.76000000
H      0.78100000      7.64500000      6.70300000
O      3.07000000     -5.07300000     -6.45900000
H      2.53000000     -5.23400000     -5.68600000
H      3.42100000     -4.19200000     -6.32700000
O    -14.17000000     10.70100000      4.53800000
H    -13.95900000      9.85700000      4.14000000
H    -14.04100000     10.56100000      5.47700000
O     14.44000000     -1.23900000      4.13300000
H     14.78300000     -0.72100000      4.86200000
H     13.49000000     -1.15100000      4.20300000
O      8.68500000     -0.61400000    -12.11700000
H      9.61500000     -0.84200000    -12.12100000
H      8.46000000     -0.51000000    -13.04100000
O      9.08900000     13.51300000      4.85300000
H      8.90600000     12.58100000      4.73900000
H      9.54100000     13.56800000      5.69500000
O      5.94100000     -2.36800000      5.29200000
H      6.79600000     -2.03500000      5.56400000
H      5.84000000     -3.19000000      5.77200000
O      0.29700000      1.19100000    -16.09900000
H     -0.53900000      1.34200000    -15.65800000
H      0.81400000      1.97300000    -15.90600000
O     -0.06000000      3.03100000      4.58900000
H      0.78700000      2.89300000      4.16400000
H     -0.30600000      3.92400000      4.34800000
O    -17.49800000     -2.63700000      2.31600000
H    -18.18900000     -2.18900000      1.82900000
H    -17.87600000     -2.79100000      3.18100000
O     -9.18100000    -14.14600000      2.66100000
H     -9.53600000    -13.44600000      2.11200000
H     -9.19200000    -14.92000000      2.09900000
O      0.80000000      1.03700000     -8.22500000
H      1.48700000      1.59700000     -7.86300000
H      1.23800000      0.20600000     -8.40500000
O      6.79300000     10.75200000     -6.69500000
H      7.17400000     11.29500000     -6.00500000
H      5.93200000     10.50500000     -6.35900000
O     13.44700000      2.33200000     11.39400000
H     12.60700000      2.42100000     11.84500000
H     13.91400000      3.14300000     11.59600000
O     -0.94500000    -14.24100000      6.17400000
H     -1.59800000    -14.10500000      6.86000000
H     -0.11900000    -13.96800000      6.57200000
O     -2.38300000     15.00000000      6.20400000
H     -2.02700000     14.31300000      5.64100000
H     -2.48100000     15.75600000      5.62600000
O     -1.28000000    -11.05000000     -0.15600000
H     -0.38900000    -11.06700000      0.19300000
H     -1.82300000    -10.78000000      0.58500000
O     -0.38200000    -10.12100000      9.61000000
H     -1.23700000    -10.01700000      9.19300000
H     -0.54100000     -9.92900000     10.53400000
O     -4.28100000     11.26700000      4.75100000
H     -5.14100000     11.65600000      4.59600000
H     -4.40000000     10.72200000      5.52900000
O     -8.34100000     -3.88600000      2.17500000
H     -8.30700000     -3.71400000      3.11600000
H     -7.72100000     -3.26400000      1.79500000
O      4.18800000      9.39100000      7.84900000
H      4.59200000      8.61600000      7.45800000
H      3.36900000      9.06900000      8.22600000
O     17.11900000      1.91800000     -2.81600000
H     16.52900000      1.19000000     -2.61900000
H     17.99700000      1.54800000     -2.72000000
O      7.40500000     -9.09700000     11.82800000
H      6.60100000     -8.97100000     12.33000000
H      7.79100000     -9.89500000     12.18900000
O     13.74300000      7.65800000      3.21600000
H     13.21400000      7.65500000      2.41800000
H     13.42600000      8.41400000      3.71000000
O      2.44900000     11.85000000      1.02400000
H      2.70500000     12.47700000      1.70100000
H      2.05300000     12.38700000      0.33800000
O     10.25300000     14.80200000      1.47500000
H      9.61300000     14.75400000      0.76500000
H     11.01300000     14.32400000      1.14500000
O      0.53100000      4.77600000     -8.96100000
H      0.20500000      4.11000000     -9.56600000
H     -0.25500000      5.11900000     -8.53600000
O     14.25500000     -7.73600000      7.32900000
H     14.51100000     -8.16300000      6.51100000
H     13.44700000     -8.18000000      7.58800000
O     15.80400000     -2.33500000     -7.53500000
H     15.99100000     -3.23900000     -7.28200000
H     14.84900000     -2.29100000     -7.57500000
O    -14.69400000     -3.01700000     -2.90200000
H    -15.62300000     -3.24200000     -2.95600000
H    -14.49800000     -2.60500000     -3.74300000
O     11.57500000     -1.08600000    -11.12400000
H     12.12800000     -0.37900000    -11.45600000
H     11.98800000     -1.88600000    -11.44900000
O     -6.11600000      4.32200000     13.30100000
H     -5.86300000      3.45600000     12.98200000
H     -5.91000000      4.30300000     14.23500000
O    -10.43400000      9.21100000      6.13000000
H    -11.18200000      8.65800000      5.90500000
H     -9.72100000      8.59400000      6.29400000
O     -0.28800000    -13.58200000     11.61300000
H      0.36300000    -13.35200000     10.95100000
H      0.06600000    -14.36500000     12.03500000
O     -4.28300000      5.37800000    -15.90600000
H     -5.02500000      5.96300000    -16.05700000
H     -3.96200000      5.61700000    -15.03700000
O      0.06600000    -13.74000000      3.60100000
H     -0.34900000    -13.90400000      4.44700000
H     -0.07700000    -14.54600000      3.10400000
O     10.91900000     -6.73500000     -7.19600000
H     11.60300000     -6.20000000     -6.79400000
H     10.10400000     -6.28000000     -6.98400000
O     -8.01700000      5.04100000     -9.50600000
H     -8.77100000      4.61900000     -9.09600000
H     -8.09700000      4.82400000    -10.43500000
O     10.38100000      2.39500000     11.97900000
H     10.23300000      1.69400000     12.61200000
H      9.71300000      3.04900000     12.18500000
O     11.04800000      7.82700000     -4.27200000
H     10.93000000      7.46700000     -5.15100000
H     11.98400000      7.73100000     -4.09800000
O      1.04200000      8.83100000     -9.56000000
H      0.21000000      8.77900000    -10.03000000
H      0.82300000      8.59300000     -8.65900000
O      7.92100000     -6.94800000     -8.40100000
H      8.41500000     -6.13200000     -8.31800000
H      8.17400000     -7.29500000     -9.25700000
O     17.48000000     -1.82900000     -0.76200000
H     17.88600000     -1.27500000     -0.09500000
H     16.86600000     -1.25000000     -1.21300000
O    -12.76400000     -2.11300000    -11.12400000
H    -12.28100000     -1.31800000    -10.89900000
H    -12.82500000     -2.09500000    -12.07900000
O     -5.76900000     -8.72300000      4.71700000
H     -6.28700000     -8.08900000      4.22100000
H     -5.35500000     -9.26900000      4.04900000
O     -7.70800000     16.07300000      0.53600000
H     -6.91800000     15.73600000      0.95800000
H     -7.58600000     15.87600000     -0.39300000
O      1.01000000     15.54000000      5.55900000
H      1.95500000     15.68600000      5.51300000
H      0.84200000     15.34600000      6.48100000
O     13.28100000      5.64200000      5.12100000
H     13.55600000      6.21400000      4.40500000
H     14.08800000      5.45200000      5.60000000
O     -8.37200000     -5.35700000      7.36700000
H     -8.69100000     -5.51500000      8.25500000
H     -8.75100000     -6.06600000      6.84700000
O      6.38600000     -0.06100000     -0.02300000
H      7.22900000      0.23900000     -0.36400000
H      5.93500000     -0.42300000     -0.78600000
O     14.23200000      7.77700000     -7.72600000
H     14.50200000      8.03100000     -8.60900000
H     14.06500000      8.60600000     -7.27800000
O      3.96900000     -5.44100000     12.99700000
H      4.76600000     -5.49100000     12.47000000
H      3.68700000     -6.35100000     13.09200000
O      2.84400000    -11.56800000     -0.79700000
H      2.03800000    -11.93400000     -1.16200000
H      3.42600000    -11.47100000     -1.55100000
O      0.57000000      9.77300000     14.26800000
H     -0.03000000      9.88400000     13.53100000
H      1.42100000      9.61100000     13.86200000
O     -5.27500000      4.02300000     -5.60800000
H     -5.21300000      3.52300000     -6.42200000
H     -6.16900000      4.36300000     -5.60300000
O     -5.93100000    -13.29300000      5.26800000
H     -5.97200000    -12.53000000      5.84500000
H     -6.00800000    -14.04400000      5.85600000
O    -13.22100000      1.83000000     -7.93100000
H    -12.95700000      2.57400000     -8.47300000
H    -12.68100000      1.10400000     -8.24200000
O      9.55900000      0.96500000     -9.56100000
H      9.66100000      0.17500000    -10.09200000
H     10.06900000      1.63100000    -10.02200000
O      7.15700000     -7.45200000    -13.19700000
H      7.31100000     -8.05900000    -13.92100000
H      7.33800000     -6.58800000    -13.56600000
O     -2.74900000    -11.93100000     -2.68900000
H     -2.50300000    -12.85500000     -2.66700000
H     -2.15400000    -11.51000000     -2.06900000
O      6.76500000     -4.91600000    -14.09700000
H      6.12100000     -5.15600000    -14.76300000
H      7.58900000     -4.83600000    -14.57800000
O     -4.36100000     -8.85000000     -6.30200000
H     -4.87500000     -8.70400000     -5.50800000
H     -3.46500000     -8.97300000     -5.98800000
O    -10.44300000     -6.78800000     -2.40600000
H    -10.83800000     -6.27400000     -3.11000000
H    -11.18900000     -7.15500000     -1.93000000
O     -9.61200000     -2.95400000      7.90600000
H     -9.10300000     -2.64800000      8.65600000
H     -9.29000000     -3.84100000      7.74300000
O     -9.59300000      1.91000000      2.93500000
H     -9.64600000      0.97700000      2.72600000
H     -9.04000000      2.27800000      2.24600000
O     -7.26800000      6.76000000      2.64700000
H     -6.84800000      7.12400000      1.86800000
H     -7.02700000      5.83300000      2.63700000
O     -4.89900000      7.06900000      4.65500000
H     -5.16000000      6.83200000      5.54500000
H     -5.68400000      6.92200000      4.12800000
O     15.47100000      8.46200000     -0.03900000
H     15.97100000      9.27300000      0.04900000
H     16.01700000      7.90200000     -0.59100000
O     10.55500000      2.38800000      6.62000000
H     10.60300000      2.22400000      7.56100000
H     11.46900000      2.43600000      6.33800000
O      6.14200000     -6.81900000      2.19100000
H      6.57500000     -6.11900000      2.68000000
H      5.80700000     -7.41100000      2.86400000
O      5.81400000      2.68600000      8.58100000
H      6.42100000      1.96700000      8.76100000
H      5.17400000      2.31200000      7.97500000
O     10.03600000      9.41300000      6.08900000
H      9.58000000      8.58200000      5.95300000
H     10.10100000      9.49700000      7.04000000
O      5.86500000    -11.28400000     -6.87800000
H      6.72000000    -11.26900000     -6.44800000
H      6.06700000    -11.34800000     -7.81100000
O      1.80900000     -1.15300000    -16.62200000
H      1.10700000     -0.54400000    -16.39300000
H      2.57400000     -0.59600000    -16.76100000
O     -1.83000000      4.77200000     10.64100000
H     -1.22300000      5.49000000     10.46100000
H     -1.45500000      4.02000000     10.18300000
O      2.66400000     12.49900000      4.68000000
H      1.77000000     12.63500000      4.36400000
H      2.60200000     11.73100000      5.24800000
O    -10.87300000     -8.74500000     -7.50200000
H    -10.80800000     -8.72400000     -8.45700000
H     -9.96500000     -8.76100000     -7.20100000
O      3.55700000      0.60700000     10.92700000
H      3.68400000      0.39400000     11.85200000
H      4.20500000      0.07500000     10.46700000
O     -2.51700000      2.08200000      7.23400000
H     -2.80000000      2.99300000      7.16000000
H     -2.11900000      1.88600000      6.38500000
O     -4.93000000     12.56400000     -1.55300000
H     -4.56200000     12.53200000     -2.43600000
H     -4.44800000     13.26700000     -1.11800000
O      8.12500000     -6.67800000     -1.31200000
H      8.79400000     -6.44000000     -1.95400000
H      7.49200000     -5.96200000     -1.35000000
O     -3.37400000     -3.46700000      1.22200000
H     -3.67000000     -4.28700000      0.82700000
H     -2.91700000     -3.01200000      0.51500000
O     -7.03400000     -4.02700000     15.12700000
H     -6.89900000     -4.74500000     15.74500000
H     -6.20700000     -3.96400000     14.64900000
O     -1.00400000      2.95000000    -10.59600000
H     -1.63400000      3.04500000    -11.31100000
H     -0.49800000      2.17000000    -10.82400000
O      0.09300000      0.15900000     -4.22000000
H      0.08800000      0.18000000     -3.26300000
H     -0.81200000      0.34800000     -4.46800000
O      6.73600000     11.93200000     -0.16400000
H      7.39000000     11.96900000      0.53400000
H      6.16000000     11.21000000      0.08600000
O     11.25100000      2.95900000    -10.84000000
H     11.23400000      3.87600000    -11.11200000
H     11.99900000      2.58400000    -11.30600000
O      3.27600000      6.89700000      3.10700000
H      2.75300000      6.78200000      2.31400000
H      4.18200000      6.80900000      2.81200000
O    -12.60600000     -7.59800000     -1.03200000
H    -12.77900000     -6.77400000     -0.57800000
H    -13.38200000     -8.13300000     -0.86300000
O     -1.53700000      0.93400000      5.15000000
H     -1.05500000      1.65000000      4.73700000
H     -0.86700000      0.42700000      5.60800000
O     -6.15600000      6.65300000      9.59500000
H     -5.53100000      6.48200000     10.30000000
H     -6.83400000      5.98800000      9.71000000
O      4.26700000     -8.71600000    -12.69900000
H      5.00100000     -8.21100000    -13.05000000
H      3.67900000     -8.05800000    -12.32900000
O     -1.62500000      3.18800000     12.92200000
H     -1.84800000      3.70600000     13.69500000
H     -1.49800000      3.83600000     12.22800000
O    -14.95400000      4.06900000      4.50400000
H    -14.08600000      4.46900000      4.45800000
H    -15.44200000      4.62400000      5.11300000
O     -0.45500000     13.90400000     -1.64700000
H     -0.43300000     13.65800000     -0.72200000
H      0.24400000     14.55200000     -1.73900000
O      7.82100000     -6.99700000     -5.59200000
H      7.31500000     -6.19300000     -5.47500000
H      7.79600000     -7.16000000     -6.53500000
O     -1.71000000     -5.96500000     11.22200000
H     -1.46900000     -6.75800000     11.70100000
H     -1.85700000     -5.30900000     11.90300000
O     -1.58800000      1.84800000     -7.91700000
H     -1.69700000      2.57900000     -8.52600000
H     -0.71600000      1.50300000     -8.11200000
O      1.26800000     11.80100000     -8.60200000
H      1.04400000     11.37100000     -9.42800000
H      1.06800000     11.14800000     -7.93100000
O     -3.55600000      9.32500000     -7.83500000
H     -3.95900000      8.76100000     -8.49400000
H     -4.19900000      9.36400000     -7.12700000
O     -1.49800000     -4.04900000     16.24000000
H     -1.21400000     -4.00700000     17.15300000
H     -1.21500000     -3.21600000     15.86300000
O    -13.15400000      1.50400000     -2.97100000
H    -13.83700000      1.85500000     -2.39900000
H    -12.94600000      0.64700000     -2.59800000
O      6.58900000      2.88200000     -3.36300000
H      6.13600000      2.41700000     -4.06600000
H      7.25900000      2.26900000     -3.06200000
O     11.46700000    -12.06300000      5.66500000
H     12.16000000    -11.40500000      5.61100000
H     11.80100000    -12.80500000      5.16000000
O      2.28100000      8.42000000    -14.14800000
H      1.62000000      9.10200000    -14.02800000
H      2.28000000      7.93600000    -13.32200000
O    -13.24500000      5.04000000     10.20000000
H    -13.28500000      5.47900000     11.04900000
H    -13.89200000      4.33800000     10.26200000
O     -2.95400000      7.58900000     13.73600000
H     -2.56200000      7.35600000     12.89500000
H     -3.76900000      8.03400000     13.50600000
O    -11.83200000      0.51100000    -11.18100000
H    -12.65000000      0.97800000    -11.35100000
H    -11.19300000      0.92800000    -11.75800000
O      9.71200000      2.49000000      3.01000000
H      9.43700000      1.65400000      3.38600000
H     10.60400000      2.61700000      3.33400000
O    -10.24400000     10.25600000      1.58200000
H    -10.30700000     10.70000000      2.42800000
H    -10.04600000     10.95500000      0.95900000
O     -4.23300000     -6.95600000     16.26800000
H     -3.98700000     -7.86800000     16.11200000
H     -3.54500000     -6.44600000     15.84200000
O     -5.33200000      9.13600000     14.15300000
H     -6.26400000      8.91800000     14.17800000
H     -5.29800000      9.99100000     13.72400000
O      4.48000000     16.53300000      2.59100000
H      5.33600000     16.21500000      2.30100000
H      4.64700000     17.42600000      2.89200000
O     14.24100000      4.33200000     -0.81900000
H     13.71500000      3.56800000     -1.05600000
H     15.09000000      4.17600000     -1.23200000
O     -5.05400000     -0.87500000     14.09500000
H     -5.84000000     -0.42100000     13.79200000
H     -4.64800000     -1.21100000     13.29600000
O     11.38500000    -12.11300000     -3.35500000
H     11.47100000    -13.05200000     -3.51800000
H     11.61800000    -12.00700000     -2.43300000
O    -10.51900000      0.13600000     -3.57600000
H     -9.92600000     -0.29500000     -2.96000000
H    -11.34100000     -0.34700000     -3.49500000
O     -3.56100000     -0.08300000      3.95900000
H     -4.19700000      0.62000000      4.09100000
H     -2.74800000      0.25500000      4.33500000
O     -6.27800000     -1.16600000    -15.97800000
H     -5.37500000     -1.06200000    -15.67800000
H     -6.64200000     -0.28100000    -15.95200000
O    -10.28000000     13.06800000      0.77200000
H     -9.36200000     13.11800000      0.50600000
H    -10.76200000     13.46300000      0.04500000
O    -14.79700000     -9.11000000     -0.43600000
H    -14.95100000    -10.03800000     -0.25900000
H    -15.63800000     -8.69000000     -0.25700000
O     -2.27400000      6.02000000      5.98000000
H     -2.69500000      5.93500000      6.83600000
H     -2.64200000      5.30600000      5.46000000
O      1.63500000     15.02700000      8.12300000
H      1.39200000     15.63800000      8.81900000
H      1.80900000     14.20300000      8.57800000
O      5.39700000     13.26300000      8.05200000
H      6.01400000     13.95000000      7.79900000
H      5.70800000     12.48200000      7.59500000
O      2.48000000      3.40400000     10.00200000
H      2.64600000      2.47900000      9.82000000
H      2.04400000      3.40600000     10.85400000
O     -6.05100000    -10.62900000      6.99300000
H     -5.81700000    -10.00300000      6.30700000
H     -6.48500000    -10.10000000      7.66200000
O    -12.17400000     -2.77000000     -4.25000000
H    -12.35300000     -2.46700000     -3.36000000
H    -12.86800000     -2.37800000     -4.78000000
O     -0.56400000     -9.17200000    -14.23300000
H     -1.16200000     -9.27200000    -14.97400000
H      0.23100000     -9.63000000    -14.50400000
O      7.26300000     -2.94200000     -9.23600000
H      7.12100000     -2.01300000     -9.41800000
H      7.62300000     -3.29300000    -10.05100000
O      4.47500000     17.06800000     -2.32700000
H      4.77800000     16.64000000     -3.12800000
H      4.98600000     16.65900000     -1.62900000
O     14.82300000      3.82700000      7.29000000
H     15.72200000      3.70200000      6.98400000
H     14.79300000      4.73900000      7.57900000
O      9.00200000    -11.58200000      0.16500000
H      9.92600000    -11.55300000     -0.08500000
H      8.80300000    -10.69000000      0.45000000
O      7.21900000    -10.22300000      2.10700000
H      7.04100000     -9.97400000      1.20000000
H      6.42300000    -10.67000000      2.39300000
O     -5.75500000      1.43600000      8.16300000
H     -4.96700000      0.91400000      8.01000000
H     -5.85700000      1.95600000      7.36600000
O     -2.04900000     -8.52300000     12.37300000
H     -2.90500000     -8.16700000     12.61100000
H     -1.54100000     -8.48900000     13.18400000
O     -3.43500000     -0.48500000     -2.84300000
H     -3.67400000     -1.29500000     -2.39300000
H     -2.47700000     -0.48400000     -2.84100000
O     10.95500000      9.62900000     -0.13800000
H     11.84600000      9.36400000     -0.36700000
H     10.83900000      9.33000000      0.76400000
O     -8.18500000      9.01000000     -2.07800000
H     -7.97200000      9.93000000     -2.23600000
H     -9.13900000      8.97200000     -2.14000000
O      1.14700000     -6.11100000     -8.09300000
H      0.31500000     -5.78800000     -7.74700000
H      1.81300000     -5.65000000     -7.58400000
O      4.94300000     -5.14000000      0.37000000
H      5.50000000     -5.69500000      0.91600000
H      4.41100000     -4.64600000      0.99400000
O     -4.09100000     12.26400000      8.22100000
H     -4.76700000     12.94100000      8.21400000
H     -3.28000000     12.73500000      8.41200000
O    -10.19300000     -4.75900000      0.13300000
H     -9.80700000     -4.51200000     -0.70700000
H     -9.53900000     -4.49800000      0.78200000
O    -12.60800000      5.12900000      3.78900000
H    -12.22600000      4.48600000      3.19200000
H    -11.86300000      5.65300000      4.08500000
O     -9.65500000      1.47300000      6.09600000
H     -9.81900000      1.92500000      5.26900000
H     -9.24500000      0.64700000      5.84000000
O      5.18700000      8.67900000    -11.87700000
H      4.31800000      8.36300000    -11.63100000
H      5.04500000      9.58600000    -12.14700000
O      5.32800000     14.80600000     -7.46800000
H      4.74100000     15.55800000     -7.38200000
H      4.85900000     14.08700000     -7.04500000
O     -4.91100000      9.68700000    -13.94000000
H     -4.57400000      9.31400000    -14.75500000
H     -5.83800000      9.84800000    -14.11600000
O      3.73200000    -11.48300000     11.05500000
H      4.06900000    -11.88600000     10.25400000
H      3.98200000    -10.56200000     10.98200000
O     12.75900000     -7.45300000      2.85700000
H     13.51000000     -6.93000000      3.13600000
H     12.72500000     -7.33700000      1.90700000
O      6.58500000      9.33600000     13.86700000
H      6.78500000      9.12400000     12.95500000
H      7.43100000      9.56600000     14.25100000
O      1.55200000    -14.62600000     -9.52900000
H      1.49400000    -15.53900000     -9.81000000
H      2.21600000    -14.24100000    -10.10000000
O    -11.56600000      6.39700000     -8.34300000
H    -11.92400000      6.96600000     -7.66200000
H    -10.76400000      6.04000000     -7.96000000
O     -6.28100000    -11.51100000     10.89300000
H     -6.66000000    -11.25300000     11.73300000
H     -5.35000000    -11.30400000     10.97700000
O     -4.81300000      4.23300000     -9.86500000
H     -4.97100000      3.45200000     -9.33400000
H     -5.53600000      4.82100000     -9.64700000
O      5.95600000     -6.33200000     11.22700000
H      6.74400000     -6.87100000     11.30300000
H      5.49200000     -6.69200000     10.47100000
O     13.83100000      1.09700000     -7.47700000
H     13.25200000      0.33800000     -7.40200000
H     13.24000000      1.83300000     -7.63900000
O     -8.11100000      3.60600000     -5.71400000
H     -8.37200000      4.17300000     -4.98900000
H     -8.88000000      3.06200000     -5.88200000
O     13.60000000     -1.67500000     -5.06500000
H     13.31200000     -1.73300000     -5.97700000
H     12.83500000     -1.94200000     -4.55500000
O     -5.25200000    -10.24000000     14.23200000
H     -4.47500000    -10.00000000     14.73600000
H     -5.09700000     -9.87000000     13.36300000
O      4.02400000     15.19700000      5.34800000
H      4.06900000     15.62700000      4.49400000
H      4.07800000     14.26200000      5.14900000
O     -9.74500000     -3.69000000     11.50300000
H     -9.09400000     -3.20400000     10.99700000
H     -9.63400000     -3.37500000     12.40000000
O      4.38700000      4.37600000    -10.80400000
H      3.68100000      4.68200000    -11.37400000
H      4.24500000      3.43200000    -10.73400000
O     16.74500000     -3.02300000      4.95900000
H     16.39900000     -3.66700000      4.34100000
H     16.42800000     -2.18100000      4.63100000
O     -7.56300000     11.85700000      0.23300000
H     -7.27300000     11.89400000     -0.67900000
H     -6.75300000     11.85100000      0.74200000
O     -4.44500000     -7.73800000     13.31100000
H     -5.21400000     -7.48000000     12.80400000
H     -4.51500000     -7.23700000     14.12400000
O    -16.43400000      4.10400000      1.85900000
H    -16.23300000      3.21600000      1.56300000
H    -16.23800000      4.09600000      2.79500000
O      2.92300000     -3.65100000     -9.47400000
H      3.30100000     -4.18700000     -8.77700000
H      2.68000000     -4.27800000    -10.15400000
O     -5.82600000     15.35400000     -4.85000000
H     -5.79500000     15.38500000     -5.80600000
H     -6.34300000     16.12100000     -4.60200000
O    -13.29400000      8.88600000      7.00000000
H    -13.66100000      9.76000000      7.13500000
H    -12.47700000      8.88900000      7.49800000
O      1.08900000     -6.70600000      0.92200000
H      1.92100000     -7.17800000      0.88900000
H      0.43000000     -7.38900000      1.04400000
O     10.54400000     -5.55500000      7.38500000
H     10.66700000     -6.46500000      7.11200000
H      9.84300000     -5.59300000      8.03500000
O    -11.94300000     -6.79000000     10.00400000
H    -12.11300000     -7.13700000      9.12800000
H    -12.47400000     -5.99500000     10.05400000
O      1.17600000      3.01000000     12.55900000
H      1.68300000      2.39100000     13.08400000
H      0.27600000      2.90300000     12.86600000
O     -2.09400000     -7.72700000     -0.20600000
H     -1.51100000     -8.14700000      0.42700000
H     -1.82700000     -6.80700000     -0.20300000
O      7.71100000      7.72600000     -5.44700000
H      7.57700000      6.78500000     -5.56400000
H      8.30700000      7.97300000     -6.15400000
O      2.69200000     -3.09000000    -15.09200000
H      2.42300000     -2.25600000    -15.47900000
H      2.55000000     -3.73200000    -15.78700000
O     -9.42500000     -3.03700000     14.16700000
H     -8.56300000     -3.42000000     14.33000000
H     -9.33000000     -2.11800000     14.41900000
O      0.03600000     -3.87200000      5.60100000
H      0.54500000     -3.06700000      5.50200000
H     -0.82300000     -3.65800000      5.23800000
O      8.59100000      3.13400000      0.26400000
H      9.05100000      2.92400000      1.07600000
H      9.22800000      3.63000000     -0.25100000
O      9.10100000     -2.32700000      8.56200000
H      8.46600000     -3.04400000      8.57600000
H      9.17400000     -2.05400000      9.47600000
O    -11.59500000     -0.81000000      5.73800000
H    -10.89900000     -0.90700000      6.38700000
H    -11.14700000     -0.87300000      4.89400000
O    -10.14400000      7.22700000      4.29300000
H     -9.18600000      7.24200000      4.29100000
H    -10.39500000      7.91400000      3.67500000
O    -16.54200000     -0.13700000     -6.59900000
H    -17.10900000     -0.62300000     -6.00000000
H    -16.87300000      0.76000000     -6.56600000
O      1.18900000     14.64200000     -8.26700000
H      1.47700000     13.75000000     -8.46200000
H      1.79800000     15.20200000     -8.74900000
O     -6.68500000     15.22300000     -1.77900000
H     -6.32000000     14.38400000     -2.05800000
H     -7.19400000     15.52600000     -2.53100000
O     -3.93900000      4.29300000      8.17400000
H     -3.95700000      4.52200000      9.10400000
H     -4.69100000      4.75000000      7.80000000
O     12.68500000     -3.69600000      2.17600000
H     13.23500000     -3.06200000      1.71500000
H     12.69600000     -3.40500000      3.08800000
O      4.78900000      1.93500000      6.22600000
H      5.59200000      2.25600000      5.81500000
H      4.10400000      2.10600000      5.57900000
O     -1.46700000     -5.41900000     -2.71300000
H     -1.87400000     -5.95500000     -3.39300000
H     -1.05600000     -4.69800000     -3.19000000
O     -1.84900000     13.84000000      8.54200000
H     -0.96900000     13.48100000      8.43300000
H     -2.00000000     14.35000000      7.74600000
O      4.06300000     -3.24500000     -2.30400000
H      3.56300000     -4.05700000     -2.39000000
H      4.08400000     -3.07500000     -1.36200000
O      1.05500000     10.48900000     11.50200000
H      1.36800000      9.78200000     10.93700000
H      1.84300000     10.98700000     11.72200000
O      3.93300000      4.04500000    -14.26800000
H      4.43100000      3.24400000    -14.10700000
H      4.57100000      4.65500000    -14.63700000
O    -16.70500000      1.28000000      1.33200000
H    -16.91400000      0.64100000      0.65000000
H    -17.09200000      0.91500000      2.12800000
O      6.58600000      1.56700000    -11.10000000
H      6.94200000      2.32000000    -10.63000000
H      7.35700000      1.10400000    -11.42900000
O      0.68100000     17.52200000      2.82500000
H      1.37900000     17.38000000      2.18600000
H     -0.04700000     16.98600000      2.50900000
O      3.85600000     13.80600000      2.25600000
H      4.74300000     14.07000000      2.50100000
H      3.47700000     13.46400000      3.06600000
O      9.20400000     -7.01400000     12.18300000
H      8.69100000     -7.77800000     11.92000000
H     10.11500000     -7.29700000     12.09900000
O     13.58800000     10.06900000     -1.35900000
H     14.03600000     10.65400000     -1.97000000
H     14.29200000      9.68000000     -0.84000000
O     11.92800000     10.50900000     -4.50800000
H     11.21400000      9.89300000     -4.34400000
H     12.60600000      9.98400000     -4.93200000
O     -6.29400000    -14.54800000      2.57500000
H     -7.20000000    -14.24200000      2.54000000
H     -5.96300000    -14.22000000      3.41100000
O      7.34200000     12.96700000     -5.03600000
H      7.94400000     13.69900000     -4.89900000
H      7.18800000     12.61600000     -4.15900000
O      0.01900000     14.11400000    -12.57700000
H     -0.67000000     13.99600000    -13.23000000
H     -0.05600000     13.34700000    -12.00900000
O     -4.51600000    -17.27100000      2.63700000
H     -4.97000000    -16.43400000      2.74500000
H     -4.91400000    -17.66000000      1.85800000
O     -9.71400000      7.61100000      1.15700000
H     -9.72100000      8.56700000      1.19900000
H     -9.02500000      7.35000000      1.76900000
O      3.73500000     10.80100000     -9.93300000
H      3.24900000     11.09200000    -10.70400000
H      3.40900000     11.35400000     -9.22200000
O     12.40100000      2.50700000      3.62300000
H     12.79200000      1.81800000      3.08600000
H     12.94900000      2.54200000      4.40700000
O      5.32600000     -1.22800000    -11.32200000
H      5.55400000     -1.71100000    -12.11700000
H      5.79400000     -0.39800000    -11.40400000
O     -1.97400000      7.69400000      0.08900000
H     -2.07300000      8.34500000     -0.60500000
H     -2.28900000      8.13500000      0.87800000
O     -3.88800000     -3.92000000     -5.55500000
H     -4.78400000     -4.15400000     -5.31300000
H     -3.82000000     -4.15900000     -6.48000000
O     -5.05600000      8.23400000     -9.83100000
H     -4.55200000      7.68400000    -10.43000000
H     -5.36800000      8.95700000    -10.37600000
O     -3.50500000     -0.23800000      7.89700000
H     -2.84300000     -0.92800000      7.95000000
H     -3.00100000      0.56900000      7.79100000
O     -4.87700000     -4.07900000     13.74100000
H     -3.92400000     -4.14800000     13.67600000
H     -5.16100000     -3.85900000     12.85300000
O     -6.81300000      0.10000000     -0.73600000
H     -6.87500000      1.04300000     -0.88900000
H     -6.20200000     -0.21100000     -1.40300000
O     16.79100000      3.73300000      3.32900000
H     16.03800000      4.08100000      2.85200000
H     16.99100000      4.40300000      3.98300000
O      5.90200000      3.11400000     15.79300000
H      5.35900000      2.85700000     15.04700000
H      6.79900000      2.94400000     15.50600000
O      1.80500000      8.74900000     -1.40200000
H      1.26800000      9.25600000     -2.01100000
H      1.60500000      9.11700000     -0.54200000
O     -7.13900000      0.93000000    -12.65900000
H     -7.15300000     -0.02500000    -12.59200000
H     -7.62700000      1.12100000    -13.45900000
O      7.52800000      2.08100000     -7.86600000
H      8.08500000      1.62900000     -8.49900000
H      7.71700000      3.01000000     -8.00100000
O    -14.83200000     -1.26100000      2.86200000
H    -14.40100000     -1.52600000      3.67400000
H    -15.73800000     -1.55500000      2.96500000
O     -2.04000000     -6.26600000     14.71400000
H     -1.63200000     -5.47000000     15.05400000
H     -1.33000000     -6.90700000     14.68700000
O      2.09500000     -0.34200000    -13.55100000
H      1.41300000     -0.81400000    -14.02800000
H      2.03900000     -0.67900000    -12.65700000
O      2.94300000      1.62500000      4.33400000
H      2.95100000      2.34000000      3.69700000
H      3.38900000      0.90400000      3.89100000
O     -5.10500000    -11.98300000     -6.79200000
H     -4.95600000    -11.23800000     -6.20900000
H     -4.74000000    -12.73200000     -6.32000000
O      4.81000000    -10.81100000      3.37500000
H      4.03900000    -11.37600000      3.32300000
H      4.46300000     -9.95400000      3.62300000
O     -9.77500000     -8.41400000      6.18700000
H    -10.60600000     -8.02900000      5.91000000
H     -9.72400000     -9.24200000      5.71000000
O      6.14500000    -14.01900000      6.80000000
H      5.57400000    -14.77900000      6.91100000
H      6.77800000    -14.08900000      7.51500000
O    -12.59700000     -7.14500000     -6.02000000
H    -11.94000000     -7.48700000     -6.62600000
H    -12.13600000     -6.47000000     -5.52200000
O      6.76800000      5.26200000    -13.27500000
H      7.67700000      5.53300000    -13.14800000
H      6.36100000      5.37600000    -12.41700000
O      7.61600000      6.47900000     -0.11600000
H      7.95000000      7.23700000     -0.59600000
H      6.96800000      6.09100000     -0.70500000
O      5.37000000     15.40100000     -4.32000000
H      6.12000000     15.81500000     -4.74900000
H      5.63800000     14.49000000     -4.19600000
O      2.56200000     -8.59000000     -1.72600000
H      3.34700000     -8.50400000     -1.18600000
H      2.75100000     -9.32600000     -2.30800000
O     -0.97100000     12.21900000     -5.58800000
H     -0.66700000     11.32200000     -5.72800000
H     -1.31400000     12.49100000     -6.43900000
O     -8.30500000     -9.91900000     12.49000000
H     -8.43300000     -9.94700000     13.43800000
H     -9.19100000     -9.87000000     12.13000000
O    -11.27900000     -9.81400000     -4.67000000
H    -11.92300000    -10.21200000     -4.08400000
H    -11.80300000     -9.35000000     -5.32200000
O    -15.71100000     -4.20500000      6.44600000
H    -14.90100000     -3.75300000      6.20900000
H    -16.39200000     -3.53700000      6.36000000
O      0.68300000      3.26900000     16.42200000
H      1.19200000      2.73200000     15.81500000
H     -0.18700000      2.86900000     16.42500000
O     -6.41200000      5.83400000    -12.66200000
H     -5.51200000      6.12500000    -12.80900000
H     -6.77200000      5.71600000    -13.54100000
O     -7.96000000      1.54800000     -9.65000000
H     -8.00400000      0.66100000     -9.29300000
H     -7.79500000      1.42200000    -10.58400000
O     -2.16400000    -10.11900000     -4.90400000
H     -1.54800000     -9.61200000     -4.37600000
H     -2.59500000    -10.70000000     -4.27700000
O    -14.25500000     -2.05400000     -5.70600000
H    -14.61600000     -2.72900000     -6.28100000
H    -14.71300000     -1.25300000     -5.96100000
O     -7.84900000     -0.42000000      2.11300000
H     -7.34800000     -0.81700000      2.82600000
H     -7.18900000     -0.16300000      1.47000000
O      4.52200000      0.67100000     16.88300000
H      4.89100000      1.36700000     16.33900000
H      4.84200000      0.86100000     17.76500000
O     14.06800000     -7.50300000      0.36900000
H     14.86600000     -7.15500000     -0.02800000
H     13.37900000     -7.30700000     -0.26500000
O     11.54500000     -9.01500000      4.48100000
H     10.61400000     -9.04000000      4.26000000
H     11.96600000     -8.64200000      3.70700000
O     -4.17000000      3.82700000      1.66300000
H     -3.29000000      3.88000000      1.29100000
H     -4.74800000      4.11300000      0.95600000
O     -9.70300000     -3.48200000    -12.62800000
H    -10.50800000     -3.90800000    -12.92400000
H     -9.03100000     -4.15800000    -12.70900000
O      1.99000000      1.42600000     14.64000000
H      2.39400000      0.80300000     15.24400000
H      1.20700000      0.97600000     14.32000000
O    -10.48500000     -8.22200000      2.97400000
H    -10.15500000     -8.40600000      2.09400000
H    -10.66800000     -9.08500000      3.34600000
O     -1.06400000      8.41600000     10.15100000
H     -1.37800000      9.14800000     10.68300000
H     -0.56500000      7.87300000     10.76200000
O     -2.49000000    -12.49300000     12.60600000
H     -2.44200000    -12.72600000     13.53300000
H     -1.68100000    -12.83900000     12.23000000
O      2.57000000     -2.44600000     11.83500000
H      2.33700000     -3.25700000     12.28700000
H      1.87500000     -2.32300000     11.18900000
O     -6.76800000    -13.68700000     -9.45100000
H     -5.88400000    -13.33500000     -9.55900000
H     -7.14000000    -13.18300000     -8.72700000
O     -2.48900000      0.68600000     13.34200000
H     -3.04400000      0.80300000     14.11300000
H     -2.44100000      1.55700000     12.94800000
O     10.80000000      5.36200000      6.19100000
H     11.60600000      5.53400000      5.70500000
H     10.65600000      4.42100000      6.09100000
O     15.77100000     -0.43900000      1.65100000
H     16.72600000     -0.40200000      1.58700000
H     15.60400000     -0.81200000      2.51700000
O     12.84300000      5.98100000     -2.73700000
H     12.40700000      5.21300000     -3.10600000
H     13.60400000      5.62700000     -2.27700000
O     -1.94400000    -16.01500000     -6.23600000
H     -2.04800000    -16.19800000     -5.30200000
H     -1.09500000    -15.57800000     -6.30100000
O     -8.19000000     -1.13600000     -8.79700000
H     -7.74800000     -1.78800000     -9.34100000
H     -7.90800000     -1.33800000     -7.90500000
O     13.49800000      0.90000000      1.68600000
H     13.40100000      1.22700000      0.79200000
H     14.39000000      0.55500000      1.72000000
O     -7.77900000     11.09200000      5.65500000
H     -8.66000000     11.34100000      5.93200000
H     -7.50900000     11.79100000      5.05800000
O     -9.63500000    -13.47400000     -6.78800000
H     -9.52500000    -14.15300000     -7.45300000
H     -9.11800000    -12.73600000     -7.11100000
O     -3.67600000     -6.61600000    -14.82500000
H     -4.20400000     -7.39800000    -14.98500000
H     -2.79600000     -6.85800000    -15.11200000
O     -4.30800000    -15.24200000     -2.55700000
H     -3.48500000    -15.72800000     -2.59900000
H     -4.17600000    -14.60800000     -1.85100000
O      2.65500000      2.98900000     -8.08200000
H      3.04700000      2.59500000     -8.86200000
H      2.09400000      3.68700000     -8.42300000
O      8.16000000     -7.17300000      8.08100000
H      8.57200000     -7.96000000      8.43800000
H      7.62400000     -7.49100000      7.35500000
O     -0.74700000     -6.36700000    -14.47300000
H     -0.28700000     -5.72500000    -13.93300000
H     -0.33300000     -7.20300000    -14.25600000
O    -13.25900000     -4.51700000    -10.10500000
H    -12.49300000     -5.01400000    -10.39400000
H    -13.40700000     -3.87900000    -10.80300000
O     10.64600000     -3.66400000     14.66900000
H     10.62100000     -2.71900000     14.52000000
H     10.71700000     -4.04300000     13.79300000
O      6.33500000     -2.67900000     14.47000000
H      6.28300000     -2.76900000     15.42100000
H      6.72000000     -3.50300000     14.17200000
O     10.25500000     12.42200000     -0.32300000
H     10.60200000     11.59000000     -0.64600000
H      9.88300000     12.21000000      0.53300000
O     -8.36400000      5.36300000      6.97000000
H     -8.96200000      5.76000000      7.60300000
H     -8.39700000      5.94700000      6.21100000
O     -6.48700000     -4.14900000      5.75200000
H     -7.28500000     -4.44800000      6.18800000
H     -6.06900000     -4.95200000      5.44000000
O     -7.91600000     14.87600000      6.77100000
H     -7.40900000     14.10400000      7.02100000
H     -8.72600000     14.52200000      6.40300000
O     -5.77500000     14.08000000     -7.38900000
H     -5.44300000     13.37800000     -7.94800000
H     -6.46400000     14.49500000     -7.90800000
O    -12.65900000      8.95200000      2.52200000
H    -11.97200000      9.36200000      1.99600000
H    -13.38300000      8.82200000      1.91000000
O     -2.58300000    -15.19200000     -8.77500000
H     -2.36100000    -15.59700000     -7.93700000
H     -3.35300000    -15.67500000     -9.07700000
O      6.87700000     -4.08300000     -1.47800000
H      6.38900000     -3.37900000     -1.90600000
H      6.28900000     -4.40000000     -0.79300000
O      3.27500000      8.79200000     -7.56400000
H      2.97000000      7.89100000     -7.67800000
H      2.99200000      9.24300000     -8.36000000
O     -5.42100000    -11.28100000      2.65300000
H     -5.86200000    -11.58400000      3.44600000
H     -6.05900000    -11.42500000      1.95400000
O     -3.26700000      7.68600000      8.84300000
H     -2.42200000      7.78900000      9.28000000
H     -3.72400000      7.02200000      9.35800000
O      8.93700000     -4.69800000     -7.27900000
H      9.25000000     -3.97800000     -6.73200000
H      8.28600000     -4.29600000     -7.85500000
O      0.52800000      4.03000000     -4.60500000
H      1.38500000      4.44900000     -4.68000000
H      0.41400000      3.88300000     -3.66600000
O      9.39400000     -3.89100000      4.14600000
H      9.69400000     -3.61400000      3.28000000
H     10.18800000     -3.90600000      4.68000000
O     13.04800000     -2.36200000     -7.49000000
H     12.82200000     -3.20500000     -7.88300000
H     12.30900000     -1.79200000     -7.70500000
O     -8.40800000    -10.23300000      9.34300000
H     -7.88300000    -10.74400000      9.95800000
H     -7.95400000     -9.39200000      9.28100000
O      1.19700000    -12.32300000      9.82200000
H      0.78500000    -11.46200000      9.90000000
H      1.94000000    -12.28700000     10.42500000
O     -1.97100000      4.94200000      0.73600000
H     -2.24700000      5.85500000      0.65800000
H     -1.77700000      4.67200000     -0.16200000
O      2.59000000     -0.74800000     -4.58500000
H      1.63900000     -0.79600000     -4.48500000
H      2.78100000      0.19000000     -4.61000000
O     -0.55500000     -9.25700000     -2.66900000
H      0.37300000     -9.08500000     -2.51000000
H     -0.98100000     -9.06200000     -1.83400000
O    -10.82600000     -3.85800000     -7.99300000
H    -11.18600000     -3.57500000     -8.83300000
H     -9.99000000     -4.26800000     -8.21700000
O      1.08500000      3.20900000     -2.10000000
H      0.79200000      2.35700000     -1.77700000
H      2.01800000      3.09000000     -2.27900000
O     -9.28600000     -6.01200000     10.21100000
H    -10.07900000     -6.54700000     10.17900000
H     -9.47500000     -5.34600000     10.87200000
O     -7.84800000     -6.54500000      3.50700000
H     -8.64900000     -7.04800000      3.36300000
H     -7.67700000     -6.12100000      2.66600000
O      9.85100000     -8.70900000      0.15800000
H      9.13500000     -8.25000000     -0.28200000
H      9.99500000     -8.21200000      0.96300000
O     -5.56000000      1.86800000     -8.33400000
H     -6.34100000      1.94200000     -8.88200000
H     -5.87800000      1.49300000     -7.51300000
O     -1.61100000      3.82500000     -1.68200000
H     -0.83900000      3.27500000     -1.81400000
H     -2.34000000      3.20700000     -1.63100000
O    -12.22700000      7.81800000      9.88000000
H    -12.16800000      7.56300000     10.80100000
H    -12.91100000      7.25400000      9.51900000
O      4.64800000      9.30300000     10.64000000
H      4.82500000     10.16900000     11.00600000
H      4.39100000      9.47400000      9.73300000
O    -10.69200000    -11.69400000      7.04600000
H    -10.13700000    -12.35800000      6.63700000
H    -10.08200000    -11.13700000      7.53100000
O     -8.70300000     -1.15200000      5.89000000
H     -8.86200000     -1.84100000      6.53500000
H     -7.82700000     -1.33900000      5.55100000
O      3.62100000    -14.29900000      8.94200000
H      3.78200000    -15.02700000      8.34200000
H      4.19600000    -14.47100000      9.68700000
O    -10.25000000     -1.24900000      3.27300000
H     -9.38300000     -1.03500000      2.92800000
H    -10.42800000     -2.13000000      2.94400000
O      1.33800000     -1.58000000     -7.02600000
H      2.18200000     -2.00500000     -6.87000000
H      1.33200000     -0.83300000     -6.42700000
O      8.24600000    -13.40000000      2.41200000
H      8.28400000    -12.54600000      1.98200000
H      8.22200000    -13.19600000      3.34700000
O      8.06000000     -3.39800000    -11.97800000
H      8.00400000     -2.67800000    -12.60600000
H      7.67400000     -4.14500000    -12.43600000
O     11.04000000     -8.26600000      7.08100000
H     11.09200000     -8.50700000      6.15600000
H     10.90400000     -9.09600000      7.53800000
O      7.78500000    -12.31100000      8.49700000
H      8.14300000    -11.96100000      7.68100000
H      7.67500000    -11.54300000      9.05800000
O      3.58400000    -13.15300000      1.47100000
H      2.90100000    -13.20300000      2.14000000
H      3.22900000    -12.55800000      0.81000000
O      0.10400000      0.07200000     13.30300000
H      0.25600000      0.30600000     12.38800000
H     -0.83700000      0.19800000     13.42900000
O     10.63700000      1.65000000      9.49100000
H     11.25000000      0.95300000      9.72700000
H     10.58800000      2.20100000     10.27200000
O     -0.56000000     -7.51800000      4.44600000
H     -0.55400000     -8.08900000      3.67800000
H     -1.25300000     -6.88200000      4.26700000
O      5.16700000    -12.13000000     -2.65800000
H      5.86600000    -11.50000000     -2.83800000
H      5.39800000    -12.89800000     -3.18000000
O    -12.97100000     -1.03800000     -1.96000000
H    -13.65000000     -1.71200000     -1.97100000
H    -12.68600000     -1.00000000     -1.04700000
O     -9.10800000      6.35100000     -6.59600000
H     -8.35800000      6.93300000     -6.46800000
H     -8.72500000      5.47600000     -6.65300000
O      2.75800000     15.21300000     -4.86100000
H      3.41000000     15.59400000     -5.44900000
H      3.27300000     14.79700000     -4.17000000
O     12.78500000     -5.19600000     -8.82200000
H     12.96600000     -5.36100000     -9.74700000
H     11.98100000     -5.68400000     -8.64500000
O      3.30000000     -8.03900000     12.64300000
H      3.85200000     -8.55700000     13.22900000
H      3.62500000     -8.24300000     11.76600000
O    -10.80400000     -8.80900000    -10.28100000
H    -10.91600000     -8.95700000    -11.22000000
H     -9.85600000     -8.77500000    -10.15400000
O     11.41200000     -1.09400000     13.78900000
H     11.35100000     -1.58500000     12.96900000
H     12.28700000     -1.29500000     14.12300000
O     11.47600000     13.08000000      3.66700000
H     10.54100000     13.28700000      3.66600000
H     11.60400000     12.54800000      2.88100000
O     10.72300000     -0.91100000     -7.61800000
H     10.28800000     -1.58200000     -7.09100000
H     10.07400000     -0.66500000     -8.27600000
O     -7.47900000    -13.61700000     -2.14000000
H     -6.56400000    -13.39500000     -1.96900000
H     -7.80600000    -12.89300000     -2.67300000
O      2.37100000     11.54200000    -11.94200000
H      2.62100000     11.21600000    -12.80700000
H      1.46700000     11.24900000    -11.82800000
O     10.63100000      6.07900000      9.06500000
H      9.84800000      5.55500000      9.23200000
H     10.85500000      5.88900000      8.15400000
O     -0.47700000     -1.22100000     15.78700000
H     -0.50300000     -1.03000000     14.84900000
H      0.43800000     -1.08400000     16.03300000
O      3.79400000     -6.03200000      9.05000000
H      3.74100000     -5.10400000      9.28000000
H      3.18600000     -6.13200000      8.31700000
O    -12.76200000    -11.08100000      1.55600000
H    -13.25400000    -10.51000000      2.14600000
H    -12.59500000    -11.87100000      2.07000000
O      5.31200000     -4.79700000      6.41000000
H      5.08700000     -4.93400000      7.33000000
H      4.68100000     -5.33200000      5.92700000
O     -5.48700000      2.17200000      4.70600000
H     -4.83300000      2.86900000      4.66300000
H     -6.17200000      2.52100000      5.27600000
O    -10.66400000    -10.11400000     10.79600000
H    -11.14700000    -10.89900000     10.53900000
H     -9.90800000    -10.09400000     10.20900000
O     -4.10900000      0.69900000    -10.52200000
H     -3.31700000      0.20200000    -10.31500000
H     -4.34700000      1.12500000     -9.69900000
O     -7.58200000      6.91000000     -3.87100000
H     -7.95400000      6.12100000     -3.47700000
H     -7.95500000      7.63000000     -3.36100000
O    -10.05900000     -2.61700000     -5.84500000
H    -10.46800000     -2.92600000     -6.65300000
H    -10.79000000     -2.48300000     -5.24200000
O      3.88900000    -16.16200000      4.11200000
H      4.56100000    -15.70500000      3.60700000
H      4.03200000    -15.87800000      5.01500000
O    -15.15900000      8.99000000      0.89700000
H    -15.79800000      9.15200000      1.59100000
H    -15.37500000      8.11600000      0.57200000
O      5.87400000    -13.72900000     -4.72000000
H      6.35500000    -14.52100000     -4.95900000
H      5.95400000    -13.16000000     -5.48500000
O      9.35100000    -11.94300000     -6.52600000
H      9.85100000    -11.40300000     -7.13800000
H      8.78000000    -11.32300000     -6.07200000
O      5.80600000      4.94100000     -6.84200000
H      5.29600000      5.51200000     -7.41600000
H      5.30900000      4.12400000     -6.81400000
O     15.01100000     -3.91800000     -1.53600000
H     15.24500000     -3.20600000     -0.94100000
H     14.05600000     -3.96500000     -1.49100000
O     -3.00900000     15.48500000     -8.03000000
H     -3.71400000     15.01500000     -7.58600000
H     -3.14300000     16.40200000     -7.79000000
O      3.49000000     11.51600000     12.97400000
H      4.25200000     11.00800000     13.25400000
H      2.93100000     11.55600000     13.74900000
O    -13.38100000    -11.03500000     -3.18400000
H    -13.44700000    -11.79300000     -2.60300000
H    -13.94600000    -10.37500000     -2.78200000
O     16.87400000     -1.36800000     -5.10300000
H     16.38600000     -1.51100000     -5.91400000
H     16.86900000     -2.22000000     -4.66700000
O     16.42700000      6.57400000      4.61300000
H     15.87300000      6.94000000      3.92400000
H     17.31600000      6.82600000      4.36600000
O     -5.62700000      2.94100000    -16.65800000
H     -5.09600000      2.15900000    -16.80600000
H     -4.99600000      3.61600000    -16.40900000
O    -16.05400000     -5.04000000      2.19300000
H    -15.77100000     -5.02900000      1.27900000
H    -16.51900000     -4.21100000      2.31000000
O      8.52800000     11.25900000    -11.78900000
H      8.20100000     11.91000000    -12.41000000
H      8.06300000     11.44800000    -10.97500000
O     -2.39200000    -17.21600000     -3.75400000
H     -1.44100000    -17.24600000     -3.65100000
H     -2.73000000    -17.68200000     -2.98900000
O      9.19400000     -3.34500000     -0.18400000
H      8.51600000     -3.75000000     -0.72600000
H      9.76400000     -4.07100000      0.06700000
O     14.87400000      2.09400000     -5.08200000
H     14.57100000      1.60100000     -5.84500000
H     15.60700000      1.58000000     -4.74200000
O     -4.27300000    -12.33600000     -9.40100000
H     -4.66500000    -12.07600000     -8.56700000
H     -3.37700000    -12.58600000     -9.17600000
O      9.06900000    -11.09400000     -9.32300000
H      9.41300000    -11.81500000     -9.85100000
H      8.12200000    -11.22800000     -9.32300000
O     -5.83200000     10.03400000    -11.63200000
H     -6.72200000     10.28200000    -11.88300000
H     -5.39400000      9.84400000    -12.46200000
O      9.89800000    -14.60300000     -5.78800000
H      9.94900000    -15.08500000     -6.61300000
H      9.71200000    -13.70100000     -6.04900000
O      4.42100000     -8.39900000     10.19500000
H      3.99900000     -7.56300000      9.99900000
H      4.46000000     -8.85100000      9.35200000
O      0.39300000    -16.17600000      1.74800000
H      0.23300000    -15.32600000      1.33900000
H      0.12400000    -16.81400000      1.08700000
O      5.52800000      4.96000000      6.62800000
H      5.49600000      4.73800000      5.69800000
H      5.95400000      4.20900000      7.03900000
O    -14.52300000     -2.10700000     -8.73400000
H    -14.25900000     -2.06600000     -9.65300000
H    -13.72400000     -1.91200000     -8.24600000
O      1.97400000      4.53800000    -12.22100000
H      2.45800000      4.53700000    -13.04700000
H      1.29300000      3.87700000    -12.34200000
O     -2.94500000     -6.84100000     -4.87500000
H     -3.62200000     -7.18700000     -4.29400000
H     -3.36200000     -6.09900000     -5.31400000
O      5.62500000     11.82900000     10.52100000
H      5.85400000     11.84400000      9.59200000
H      5.69500000     12.74200000     10.80000000
O      1.01300000     -6.80000000     12.28600000
H      1.88300000     -7.19200000     12.21700000
H      0.46900000     -7.48800000     12.66800000
O      2.08400000    -11.72200000      3.50100000
H      1.98400000    -11.09200000      4.21500000
H      1.50200000    -12.44500000      3.73700000
O     -5.26900000     12.75300000      1.50000000
H     -4.65000000     13.27300000      2.01200000
H     -4.90400000     12.74900000      0.61500000
O     -9.40300000    -13.65000000      5.81800000
H     -9.51000000    -14.60200000      5.80000000
H     -9.14800000    -13.42100000      4.92400000
O      4.37900000    -11.05800000    -11.34400000
H      4.76100000    -11.66900000    -11.97500000
H      4.53600000    -10.19300000    -11.72300000
O     12.26300000     -3.26100000      4.80100000
H     12.55200000     -3.78900000      5.54600000
H     12.14300000     -2.38200000      5.16300000
O     -1.38800000    -12.63200000     -5.79800000
H     -2.18400000    -13.11400000     -5.57400000
H     -1.62800000    -11.71100000     -5.69400000
O     -5.92500000    -15.27300000      7.31000000
H     -6.12700000    -14.45100000      7.75700000
H     -4.98500000    -15.39400000      7.44300000
O      2.95900000      3.61100000      2.15400000
H      2.15600000      4.12900000      2.09700000
H      3.50100000      3.92900000      1.43200000
O    -10.50500000      5.44500000      8.70800000
H    -10.79800000      5.79700000      9.54800000
H    -11.24000000      4.91400000      8.40100000
O      0.12900000     11.24000000     -2.18500000
H      0.83200000     11.34000000     -2.82700000
H     -0.08000000     12.13500000     -1.91800000
O     12.46800000     10.09500000      3.95900000
H     11.56700000      9.79400000      3.84000000
H     12.70600000     10.47900000      3.11500000
O     -2.42600000     -7.43700000     -9.39900000
H     -1.61000000     -7.79800000     -9.74700000
H     -3.08500000     -7.65800000    -10.05700000
O      1.20200000    -10.02500000     -9.49000000
H      2.09200000    -10.32800000     -9.30900000
H      0.75100000    -10.79700000     -9.83200000
O     -4.64900000     15.36700000      7.60900000
H     -3.79000000     15.39600000      7.18900000
H     -5.12900000     16.09900000      7.22200000
O     -6.33200000     -8.42000000      8.77500000
H     -6.42700000     -7.46800000      8.82500000
H     -5.55300000     -8.61000000      9.29700000
O    -10.22400000     -0.33600000     12.21100000
H    -10.50800000      0.48900000     11.81600000
H    -10.70200000     -1.01000000     11.72800000
O     -9.46900000     -1.02600000     -0.94500000
H     -8.55700000     -0.88500000     -0.68900000
H     -9.97100000     -0.45700000     -0.36100000
O     13.29300000      0.66400000      9.31400000
H     13.51700000      1.33700000      8.67100000
H     13.33300000      1.11600000     10.15700000
O    -12.69800000      1.75400000      5.32000000
H    -13.57600000      1.51900000      5.02000000
H    -12.32500000      0.93200000      5.63700000
O      0.44300000      5.75100000     15.39100000
H      0.72400000      4.88700000     15.69400000
H      0.87200000      6.36400000     15.98800000
O      7.17200000     -4.18500000      9.29800000
H      6.23000000     -4.02400000      9.24500000
H      7.24400000     -5.06900000      9.65900000
O     -5.04400000     -6.05100000     -3.19900000
H     -5.60200000     -5.27600000     -3.26500000
H     -5.65700000     -6.78100000     -3.11000000
O     -4.30900000      5.43200000     11.31100000
H     -4.34500000      5.36400000     12.26500000
H     -3.43700000      5.11100000     11.08000000
O      7.77600000    -10.13100000     -5.25900000
H      7.06400000    -10.25800000     -4.63200000
H      7.51200000     -9.36400000     -5.76700000
O    -11.62900000     -2.57100000      9.86000000
H    -11.04300000     -2.55400000      9.10300000
H    -11.10300000     -2.95700000     10.56100000
O      2.60700000     17.47200000      0.62400000
H      3.22200000     17.97100000      0.08600000
H      3.16200000     16.92800000      1.18200000
O      8.74800000     -8.81900000      3.61300000
H      8.18100000     -8.77700000      4.38300000
H      8.29800000     -9.41900000      3.01800000
O      5.15800000     -0.07800000     13.49900000
H      5.51800000     -0.86600000     13.90600000
H      5.41400000     -0.14500000     12.57900000
O     -1.55400000      1.41300000     16.74600000
H     -2.31600000      1.61900000     17.28700000
H     -1.51100000      0.45600000     16.74600000
O     -0.18100000     -7.20800000     -4.85000000
H     -1.07000000     -7.05800000     -5.17100000
H     -0.30100000     -7.56600000     -3.97000000
O      8.96800000      1.42400000    -15.46700000
H      8.50100000      1.65400000    -16.27000000
H      8.47400000      0.68800000    -15.10500000
O      2.55900000     -4.59400000     15.08900000
H      3.05500000     -4.26600000     15.83900000
H      3.19300000     -4.61400000     14.37300000
O     11.65100000     -3.39700000     11.88700000
H     12.32200000     -3.97900000     12.24300000
H     11.62500000     -3.60300000     10.95300000
O     -2.88100000     -3.07000000    -12.64500000
H     -3.66100000     -3.57100000    -12.88600000
H     -2.23600000     -3.29400000    -13.31500000
O     -2.21600000     -5.62500000      6.94900000
H     -1.94500000     -5.20300000      6.13300000
H     -3.08300000     -5.98200000      6.75800000
O    -10.22300000      1.22500000    -13.25500000
H     -9.73100000      0.49800000    -13.63700000
H    -10.49600000      1.75000000    -14.00700000
O      8.53300000      7.05600000      5.57500000
H      8.93300000      6.40800000      6.15500000
H      8.69700000      6.72100000      4.69300000
O      7.13100000     -8.91000000      6.02300000
H      6.32800000     -9.42600000      5.95500000
H      7.80300000     -9.54400000      6.27600000
O     -1.67800000     10.73600000     11.37500000
H     -0.73000000     10.66900000     11.25500000
H     -1.79600000     10.79300000     12.32300000
O      1.10100000     -6.74500000     15.99800000
H      1.56700000     -6.17200000     15.38900000
H      1.60400000     -6.69200000     16.81000000
O     -1.74200000     -4.61000000     -8.25600000
H     -2.29600000     -3.95200000     -8.67600000
H     -1.94100000     -5.42300000     -8.72100000
O     12.20600000     -5.49600000     -5.03800000
H     11.42100000     -5.72300000     -4.54000000
H     12.35400000     -4.57100000     -4.84400000
O      5.13800000     -7.26600000     -7.90100000
H      6.07700000     -7.20600000     -8.07400000
H      4.78500000     -6.42800000     -8.20000000
O     -8.93700000      2.81900000     14.67900000
H     -8.90000000      3.49500000     15.35500000
H     -8.09900000      2.36100000     14.75300000
O      9.76200000     14.32500000     -4.44200000
H     10.38100000     14.01800000     -3.78000000
H     10.15100000     14.05800000     -5.27500000
O     11.70800000      4.83900000      1.61200000
H     10.94000000      5.40900000      1.60400000
H     11.62600000      4.33800000      2.42400000
O     -4.52700000      0.92400000    -13.54700000
H     -5.41300000      0.90300000    -13.18500000
H     -3.95700000      0.99400000    -12.78100000
O     13.82400000     -5.23500000      6.37500000
H     14.38500000     -5.50300000      5.64700000
H     13.96600000     -5.90400000      7.04500000
O      1.07400000     -7.44200000    -10.38000000
H      1.24400000     -8.32600000    -10.05300000
H      1.06200000     -6.89500000     -9.59500000
O     -3.57000000    -11.78300000      7.83700000
H     -2.87300000    -11.18900000      8.11500000
H     -4.32600000    -11.21400000      7.69300000
O      9.99000000      9.32300000      2.51500000
H      9.85800000      8.37500000      2.51300000
H      9.28600000      9.66200000      3.06700000
O     13.61100000      1.22300000     -0.95300000
H     14.19500000      1.15300000     -1.70800000
H     12.73300000      1.12000000     -1.32000000
O      3.16100000      5.74400000     -5.19400000
H      4.03900000      6.00900000     -4.91900000
H      2.60200000      5.95300000     -4.44500000
O      8.12000000      8.63300000    -11.13900000
H      8.47400000      9.49300000    -11.36600000
H      7.17500000      8.72400000    -11.26100000
O     11.93700000      0.41900000     -3.48200000
H     11.05200000      0.74800000     -3.63800000
H     12.32800000      0.36300000     -4.35300000
O      6.37300000    -11.68800000     -9.52800000
H      6.62500000    -12.46800000    -10.02100000
H      5.65400000    -11.30800000    -10.03200000
O      3.59000000      2.75600000     -2.30800000
H      3.93300000      2.81100000     -1.41700000
H      4.34900000      2.92000000     -2.86800000
O      0.90400000    -12.12300000     -2.52400000
H      0.29100000    -12.57800000     -3.10100000
H      1.41200000    -11.56200000     -3.10900000
O     -7.01600000      9.24400000      9.50100000
H     -6.20900000      9.70000000      9.73900000
H     -6.75400000      8.32900000      9.40100000
O     11.28900000     -4.50100000    -12.40500000
H     10.36500000     -4.25200000    -12.38300000
H     11.35300000     -5.23700000    -11.79600000
O      5.50500000     -8.60900000     -3.02400000
H      6.27500000     -8.04900000     -3.11900000
H      5.04500000     -8.52900000     -3.86000000
O      8.45700000     -2.58300000    -15.05200000
H      9.18000000     -2.05800000    -15.39700000
H      8.42300000     -3.34900000    -15.62400000
O      3.02700000     12.90300000      9.45100000
H      3.74500000     13.08000000      8.84300000
H      3.44900000     12.48600000     10.20300000
O      7.91000000      3.86100000     -9.75000000
H      7.44800000      4.66700000     -9.98200000
H      8.83600000      4.07300000     -9.86800000
O     -6.73100000     -5.17500000    -10.74100000
H     -6.20500000     -4.40600000    -10.52300000
H     -6.13900000     -5.73600000    -11.24200000
O     10.60100000      4.69800000     -1.21600000
H     11.16700000      5.46000000     -1.34300000
H     11.06700000      4.15700000     -0.57800000
O    -11.32400000     10.90900000     -7.35800000
H    -11.23500000     11.00000000     -6.40900000
H    -10.53400000     11.31600000     -7.71300000
O     -8.26600000     -9.11800000     -6.77200000
H     -8.28300000     -8.73600000     -5.89400000
H     -7.44300000     -8.80900000     -7.15100000
O     -7.72500000    -11.63900000     -7.71600000
H     -6.78300000    -11.75100000     -7.59000000
H     -7.89700000    -10.73500000     -7.45100000
O      8.77800000     -8.14700000    -11.04600000
H      8.34600000     -8.12900000    -11.90000000
H      8.94800000     -9.07400000    -10.88300000
O    -12.44900000      7.03600000    -10.88600000
H    -12.06800000      6.59600000    -10.12600000
H    -13.22600000      6.51800000    -11.09800000
O      8.13300000    -13.48000000      4.92600000
H      8.62500000    -14.28800000      4.78000000
H      7.67300000    -13.62500000      5.75200000
O      7.39700000     11.91000000     -2.76200000
H      7.33200000     11.81100000     -1.81200000
H      7.61700000     11.03400000     -3.08000000
O     12.32600000      5.78700000     -7.89200000
H     11.56900000      6.26500000     -7.55300000
H     13.04500000      6.41800000     -7.85200000
O    -17.01200000     -0.75100000     -0.59200000
H    -17.66800000     -1.43600000     -0.72000000
H    -16.17600000     -1.21600000     -0.59800000
O      5.62000000      6.84000000      1.78900000
H      5.27900000      7.10700000      0.93600000
H      6.44100000      6.38900000      1.58900000
O      3.21500000     12.95500000     -6.57900000
H      2.38800000     12.70200000     -6.98800000
H      3.01800000     13.77600000     -6.12800000
O     -2.53900000      1.57600000    -15.34100000
H     -2.83700000      1.67200000    -16.24500000
H     -3.29200000      1.20800000    -14.87800000
O      0.40200000     -4.30200000     13.65700000
H      0.59600000     -5.04200000     13.08300000
H      1.08000000     -4.33700000     14.33100000
O      1.64500000      6.27200000      1.15200000
H      1.82500000      5.62500000      0.46900000
H      1.16600000      6.96800000      0.70100000
O      5.54200000    -14.84800000      2.31500000
H      5.01100000    -14.18500000      1.87400000
H      6.35900000    -14.39800000      2.52800000
O     12.65900000     11.01400000      6.58200000
H     12.47000000     10.44200000      7.32600000
H     12.34800000     10.52600000      5.82000000
O     12.29400000     -6.54500000      9.69600000
H     11.98900000     -6.96800000     10.49800000
H     11.92200000     -7.07400000      8.99000000
O     -7.31200000    -11.78700000      0.50800000
H     -7.69100000    -12.38900000     -0.13200000
H     -7.63800000    -10.92500000      0.24800000
O      0.03800000     17.84000000     -0.90100000
H      0.92700000     17.87400000     -0.54700000
H      0.11300000     17.29600000     -1.68500000
O     -3.58200000      9.37000000      2.28500000
H     -2.94500000      8.89600000      2.82000000
H     -4.42100000      9.21500000      2.72000000
O     -7.37100000     -1.71500000    -11.85100000
H     -8.11200000     -2.31500000    -11.93700000
H     -6.65700000     -2.14900000    -12.31800000
O      4.16300000    -16.05900000     -4.35900000
H      4.18900000    -16.39800000     -5.25300000
H      4.39900000    -15.13500000     -4.44600000
O     -1.43600000     13.24200000     -8.23100000
H     -2.00100000     13.99000000     -8.03700000
H     -0.58900000     13.63200000     -8.44800000
O    -13.93400000      3.26200000     -5.29000000
H    -13.76600000      2.74400000     -6.07800000
H    -13.76100000      2.66100000     -4.56600000
O     -1.55400000      8.00500000    -10.48600000
H     -2.11300000      7.41800000     -9.97800000
H     -1.25500000      7.47300000    -11.22300000
O     -2.69900000     13.08400000     -3.59600000
H     -2.11400000     13.34700000     -2.88500000
H     -2.11400000     12.75600000     -4.27900000
O      8.58800000      4.43600000     12.35800000
H      7.73500000      4.18200000     12.00400000
H      8.42000000      5.25800000     12.81900000
O     -5.39500000    -11.08500000     -2.22700000
H     -5.51800000    -10.97200000     -1.28400000
H     -4.54900000    -11.52500000     -2.30700000
O     -5.78500000     -9.37600000     -8.46700000
H     -5.08000000     -9.24200000     -7.83300000
H     -5.37100000     -9.84700000     -9.19000000
O     -1.44000000      0.39300000    -12.88500000
H     -1.99600000     -0.02300000    -13.54400000
H     -1.66400000     -0.05100000    -12.06700000
O      4.17900000     -2.28700000      2.74700000
H      3.53100000     -2.98900000      2.69000000
H      4.41900000     -2.25700000      3.67400000
O     -3.58300000    -10.46900000     11.07300000
H     -3.24000000    -11.13400000     11.67100000
H     -2.94700000     -9.75500000     11.11900000
O     11.31700000      2.36600000    -14.37300000
H     10.55100000      2.03000000    -14.83800000
H     10.97400000      3.07500000    -13.82800000
O      7.13700000     -0.46200000    -14.55000000
H      6.23900000     -0.79300000    -14.57700000
H      7.68300000     -1.24800000    -14.57400000
O     -5.25300000    -12.47200000    -11.80600000
H     -4.89500000    -12.13700000    -10.98400000
H     -6.15600000    -12.15400000    -11.82100000
O     -5.94700000      0.17600000     -6.33100000
H     -6.30100000     -0.71000000     -6.40700000
H     -4.99800000      0.05300000     -6.30800000
O      1.47700000      3.62400000    -15.70300000
H      1.77200000      3.84800000    -16.58500000
H      2.22700000      3.82300000    -15.14200000
O     -1.42800000      6.50500000     -2.56100000
H     -1.62000000      6.89600000     -1.70900000
H     -1.64900000      5.58000000     -2.45500000
O    -14.17200000     -2.12000000      5.37300000
H    -14.92600000     -1.78400000      5.85800000
H    -13.45000000     -1.54500000      5.62500000
O     -3.42800000     -2.34900000     -8.37000000
H     -2.92800000     -1.62600000     -8.74900000
H     -3.62600000     -2.06200000     -7.47900000
O     13.18300000     11.58800000      1.55700000
H     13.37200000     11.38300000      0.64100000
H     13.85800000     12.22000000      1.80500000
O     -0.25700000     11.50600000    -11.00200000
H     -0.96900000     11.09700000    -11.49300000
H     -0.68800000     11.92600000    -10.25800000
O     -8.75300000     -5.36600000     -8.73000000
H     -8.02800000     -5.26000000     -9.34600000
H     -9.39900000     -5.88600000     -9.20800000
O      6.28900000     -4.19100000      3.08100000
H      5.69700000     -3.59000000      3.53300000
H      7.16100000     -3.82400000      3.22800000
O     -6.64000000      6.79300000     -8.11600000
H     -6.42700000      7.43500000     -8.79300000
H     -7.13000000      6.11200000     -8.57700000
O     -0.54400000     -2.63500000    -17.21600000
H      0.13000000     -2.15200000    -17.69400000
H     -1.07500000     -3.04600000    -17.89800000
O      8.47700000      9.18600000     -8.38700000
H      7.76100000      9.72300000     -8.04800000
H      8.22600000      8.99600000     -9.29100000
O      0.31200000     13.57500000      3.67300000
H      0.76400000     14.31300000      4.08100000
H     -0.31800000     13.28500000      4.33200000
O     -7.07700000     -4.49900000     -3.85400000
H     -7.44100000     -4.57400000     -4.73700000
H     -7.72200000     -3.98100000     -3.37300000
O      8.30700000      9.64700000     -3.45400000
H      8.83700000      9.25000000     -2.76300000
H      8.09400000      8.92000000     -4.04000000
O      3.65200000      0.82600000    -15.36100000
H      3.10200000      0.46000000    -14.66800000
H      4.36300000      1.26600000    -14.89500000
O    -10.08200000      2.18000000      8.69100000
H     -9.95700000      1.90800000      7.78200000
H    -10.98100000      2.50500000      8.72300000
O      0.62500000    -16.83400000      6.83700000
H      0.35500000    -16.20100000      6.17300000
H     -0.19600000    -17.20300000      7.16400000
O     -2.85000000      5.99000000     -9.19700000
H     -2.74900000      5.90600000     -8.24900000
H     -3.55000000      5.37600000     -9.41900000
O     -2.43600000     -9.21500000      7.71900000
H     -2.68200000     -8.48600000      8.29000000
H     -2.42600000     -8.83700000      6.84000000
O     -6.11500000      8.17900000      0.11900000
H     -6.84200000      8.59700000     -0.34200000
H     -5.71800000      7.60200000     -0.53400000
O    -14.15800000     -1.72300000      9.48400000
H    -14.00600000     -0.78000000      9.54700000
H    -13.28700000     -2.11200000      9.55900000
O      8.63500000     11.70500000      1.83800000
H      8.36500000     11.77400000      2.75400000
H      9.05200000     10.84500000      1.77600000
O     -5.65900000      5.82400000      7.06400000
H     -6.51700000      5.62300000      6.69200000
H     -5.84400000      6.42900000      7.78200000
O     -0.21300000      5.12700000      2.99100000
H     -0.84200000      5.29600000      2.28900000
H      0.59500000      5.54600000      2.69600000
O      7.89900000      6.22700000     14.26100000
H      8.69900000      6.40500000     14.75600000
H      7.19400000      6.55900000     14.81700000
O      9.52800000      6.34000000      1.78200000
H      8.95000000      6.30700000      1.02000000
H      9.10900000      5.76600000      2.42500000
O      5.09800000      2.68300000     13.42500000
H      5.43000000      3.07900000     12.61900000
H      4.93100000      1.77000000     13.19300000
O     -3.50500000     16.51400000     -3.26200000
H     -4.19600000     15.86800000     -3.40800000
H     -3.03600000     16.55500000     -4.09600000
O      8.48300000      5.27000000     -6.62600000
H      7.56700000      4.99300000     -6.62200000
H      8.88200000      4.79000000     -5.90000000
O     -5.46700000     15.77900000      2.96900000
H     -5.73600000     15.81700000      3.88700000
H     -4.58300000     15.41300000      2.99400000
O     -6.24800000      2.06500000     15.46800000
H     -6.11400000      1.21600000     15.88800000
H     -5.36900000      2.43600000     15.39100000
O     -7.85800000     -9.41400000     -0.61500000
H     -7.74900000     -8.48700000     -0.82600000
H     -8.80400000     -9.55500000     -0.63500000
O    -15.85900000      6.09800000      0.26400000
H    -15.06100000      5.89200000     -0.22300000
H    -16.00700000      5.33000000      0.81600000
O      5.49700000      9.60100000      3.73600000
H      5.26200000     10.26400000      4.38500000
H      5.31800000      8.76700000      4.17000000
O    -16.88700000     -7.81600000      1.05100000
H    -16.99400000     -8.66400000      1.48200000
H    -16.18100000     -7.38900000      1.53500000
O     -6.46300000    -13.10300000      8.62500000
H     -6.17700000    -12.76900000      9.47500000
H     -6.14300000    -12.45900000      7.99400000
O      1.36500000      8.18400000      4.95700000
H      0.71900000      8.33500000      4.26600000
H      2.01700000      7.61000000      4.55400000
O     -2.73800000     11.32100000      0.65000000
H     -2.94500000     10.77400000      1.40800000
H     -3.04900000     10.81700000     -0.10200000
O      3.52600000      5.68500000      8.04800000
H      3.98600000      5.18100000      8.71900000
H      3.99900000      5.49400000      7.23900000
O      3.15100000    -11.81700000     13.61600000
H      3.44300000    -11.63800000     12.72200000
H      3.65100000    -12.58900000     13.88100000
O    -11.85400000      6.86500000     -4.84200000
H    -11.15600000      7.40500000     -5.21400000
H    -11.40100000      6.25300000     -4.26300000
O      4.09800000     16.13300000      8.18600000
H      3.24700000     15.74800000      8.39700000
H      4.28600000     15.82700000      7.29900000
O     13.77200000    -10.15800000      5.99500000
H     13.23200000     -9.66900000      5.37300000
H     14.56000000    -10.38500000      5.50200000
O    -14.88900000      6.73400000      3.01800000
H    -13.98300000      6.42800000      3.04600000
H    -15.25500000      6.32800000      2.23200000
O      1.12600000    -15.45700000     -2.51900000
H      1.37500000    -16.37800000     -2.59500000
H      1.94300000    -15.00500000     -2.30500000
O     -5.80800000      9.21600000     -6.34400000
H     -5.90700000      8.34700000     -6.73200000
H     -6.70200000      9.49100000     -6.14000000
O      0.81800000     -0.94400000      6.40500000
H      1.14800000     -0.13200000      6.78900000
H      0.55300000     -1.47400000      7.15700000
O     -1.44400000    -14.60900000     -2.14600000
H     -1.65100000    -14.97500000     -1.28600000
H     -0.60000000    -14.99700000     -2.37500000
O     -0.54200000      2.74200000      9.20400000
H     -1.29600000      2.53700000      8.65200000
H      0.07200000      3.18300000      8.61700000
O      3.88300000      4.77900000     -0.10700000
H      3.86000000      5.70000000     -0.36400000
H      4.73900000      4.46900000     -0.40200000
O     -6.54200000     12.92700000      4.06200000
H     -6.42200000     12.77900000      3.12400000
H     -6.58000000     13.87900000      4.15200000
O     -2.70500000    -10.76600000      2.22400000
H     -3.65900000    -10.74800000      2.14700000
H     -2.54100000    -11.15600000      3.08300000
O      1.06300000    -10.56200000     14.73800000
H      0.76000000    -11.38400000     15.12500000
H      1.89200000    -10.78700000     14.31700000
O     -7.97400000     -6.80500000     -1.79800000
H     -7.57300000     -6.01300000     -2.15700000
H     -8.90600000     -6.59400000     -1.73900000
O     -7.90000000     -8.93800000    -10.26400000
H     -7.29600000     -8.80400000     -9.53400000
H     -7.64200000     -9.78100000    -10.63800000
O     13.20500000      1.66800000      6.32600000
H     13.70800000      0.86000000      6.42700000
H     13.84100000      2.36600000      6.48300000
O     16.42900000     -6.43100000     -0.69300000
H     17.17900000     -6.24100000     -0.13000000
H     16.21000000     -5.59000000     -1.09300000
O     -9.81700000      8.99300000     10.50900000
H     -8.95700000      9.20900000     10.15000000
H     -9.82800000      8.03700000     10.54600000
O      5.09200000      1.14000000     -4.81100000
H      5.55700000      0.80700000     -5.57900000
H      4.22600000      1.38000000     -5.14000000
O      8.27700000     -4.68600000     12.35300000
H      8.74400000     -5.52200000     12.36700000
H      7.35700000     -4.92700000     12.24800000
O      6.63100000      7.56700000    -14.60700000
H      6.13500000      7.92600000    -13.87100000
H      6.55200000      6.61800000    -14.50900000
O    -14.92300000      2.35700000     -0.95900000
H    -14.96300000      1.64000000     -0.32600000
H    -14.46300000      3.05800000     -0.49900000
O     13.80200000     -9.09500000     -6.98500000
H     13.78400000    -10.05200000     -6.99600000
H     12.94100000     -8.83500000     -7.31200000
O     12.41000000      3.16700000     -8.28100000
H     12.54200000      4.10900000     -8.17900000
H     11.91400000      3.08100000     -9.09500000
O     -2.04900000      9.66700000     -1.70800000
H     -1.30400000     10.24000000     -1.88700000
H     -2.62400000      9.77800000     -2.46500000
O      6.87700000      5.86300000     -2.97100000
H      6.27100000      6.52700000     -3.29800000
H      6.39300000      5.04000000     -3.04500000
O    -11.20900000     -5.22600000     -4.75000000
H    -11.60900000     -4.46200000     -4.33500000
H    -10.98800000     -4.93000000     -5.63300000
O    -11.22000000      9.13700000     -2.54800000
H    -11.53700000      9.87200000     -2.02300000
H    -12.01500000      8.69100000     -2.84000000
O      4.29400000     -3.32100000      9.68100000
H      3.73500000     -3.01400000     10.39500000
H      4.34500000     -2.57800000      9.08000000
O      0.25500000     12.20700000      7.28000000
H      1.15400000     11.88700000      7.21700000
H     -0.26100000     11.43100000      7.49700000
O      7.84900000      0.62000000      9.07400000
H      8.01700000     -0.08800000      8.45300000
H      8.71800000      0.94700000      9.30600000
O    -15.53000000      0.85800000     -9.00500000
H    -14.83300000      1.35200000     -8.57500000
H    -15.79000000      0.20000000     -8.35900000
O      1.56400000    -10.89100000      6.04800000
H      1.35300000    -11.71100000      6.49400000
H      1.59700000    -10.23900000      6.74800000
O    -15.20100000     -6.79800000      6.69000000
H    -15.52500000     -6.90500000      5.79600000
H    -15.28500000     -5.86100000      6.86500000
O      5.87500000     16.72900000     -0.22000000
H      6.64400000     16.19400000     -0.02100000
H      6.10100000     17.60200000      0.10200000
O     -3.15200000     14.14900000      2.72800000
H     -2.45000000     14.71900000      2.41500000
H     -2.69900000     13.43200000      3.17100000
O     -2.25300000     10.26200000    -12.28100000
H     -2.06600000      9.49900000    -11.73500000
H     -2.85200000      9.93500000    -12.95300000
O      5.65100000      5.99600000     15.89600000
H      6.23700000      6.04200000     16.65100000
H      5.31800000      5.09800000     15.90600000
O    -14.29300000     -9.99900000      3.76200000
H    -15.12500000    -10.30000000      4.12800000
H    -14.39900000     -9.05200000      3.67300000
O     11.67200000    -11.03300000     -0.68900000
H     12.57100000    -10.93700000     -1.00400000
H     11.49900000    -10.22300000     -0.20900000
O     -4.15900000    -13.58400000     -0.03900000
H     -3.61700000    -13.08200000      0.56900000
H     -4.87800000    -13.91600000      0.49800000
O    -16.17400000      2.54400000     -3.27000000
H    -16.02000000      2.23800000     -2.37600000
H    -16.41100000      3.46600000     -3.17000000
O    -11.76500000    -11.50700000     -7.31600000
H    -11.55200000    -10.60500000     -7.55300000
H    -11.07300000    -11.76400000     -6.70600000
O     -5.86800000     -9.02800000     -4.03300000
H     -6.81900000     -8.92300000     -4.06200000
H     -5.72100000     -9.69300000     -3.36000000
O     -6.13600000     -1.49600000      7.82800000
H     -6.10700000     -0.54800000      7.95700000
H     -5.27400000     -1.71700000      7.47600000
O      5.42500000     12.26700000      5.13800000
H      4.50700000     12.53200000      5.19700000
H      5.81800000     12.89600000      4.53300000
O    -13.03100000     -8.00300000      7.64000000
H    -13.64200000     -7.54500000      7.06200000
H    -13.56600000     -8.66700000      8.07500000
O      0.84800000     16.54300000     -3.11300000
H      0.68700000     16.82500000     -4.01300000
H      1.67000000     16.05500000     -3.15800000
O      9.27400000      4.98400000     -3.79700000
H      9.83300000      4.84200000     -3.03300000
H      8.53300000      5.48900000     -3.46200000
O     -2.40200000    -11.22400000    -11.46800000
H     -1.89800000    -11.90600000    -11.02200000
H     -1.81600000    -10.46800000    -11.48900000
O      3.43400000    -14.58100000     -1.11900000
H      3.35300000    -14.36400000     -0.19000000
H      3.68300000    -13.75700000     -1.53700000
