# Supplementary material for: Integrated Multiscale Multilevel Approach to Open Shell Molecular Systems
Source: J Chem Theory Comput. 2023 Feb 13;19(5):1446–56. doi: 10.1021/acs.jctc.2c00805 (PMC10018740; doi:10.1021/acs.jctc.2c00805)
Supplement: Supplementary file 2 — ct2c00805_si_002.zip [file ct2c00805_si_002.zip › structures/PROXYL/frame70.xyz]

2618

C      1.61000000      1.08000000     -0.23500000
H      1.79900000      2.11300000     -0.52700000
H      2.44900000      0.45000000     -0.53000000
C      0.41700000      0.61500000     -1.08800000
C     -0.48500000      1.81800000     -1.37100000
H      0.05100000      2.62000000     -1.87900000
H     -0.94500000      2.19500000     -0.45700000
H     -1.36500000      1.41000000     -1.86800000
C      0.80900000     -0.15700000     -2.36800000
H      1.42700000     -1.01400000     -2.10000000
H     -0.06300000     -0.54100000     -2.89600000
H      1.33100000      0.41300000     -3.13700000
N     -0.15600000     -0.41400000     -0.10100000
O     -1.15800000     -1.07800000     -0.51900000
C      0.22300000     -0.32900000      1.32400000
C     -0.93400000      0.19200000      2.22700000
H     -1.46600000      1.00000000      1.72500000
H     -1.65400000     -0.61800000      2.34600000
H     -0.52300000      0.46000000      3.20000000
C      0.80900000     -1.64900000      1.93500000
H      1.71700000     -2.02300000      1.46400000
H      0.00100000     -2.38000000      1.90500000
H      1.09200000     -1.50900000      2.97800000
C      1.28700000      0.72800000      1.25000000
H      0.93900000      1.65600000      1.70400000
H      2.23300000      0.42800000      1.70100000
O     11.57000000      1.74300000    -11.36800000
H     12.30500000      2.13000000    -10.89100000
H     11.17100000      2.48000000    -11.83100000
O    -15.93700000      7.41300000      5.03000000
H    -15.74800000      6.47500000      5.01100000
H    -16.86500000      7.47600000      4.80300000
O     16.64600000     -5.14000000     -3.62000000
H     17.31200000     -5.33100000     -4.28000000
H     16.50800000     -5.97400000     -3.17100000
O      8.12700000      3.03100000     10.50100000
H      8.75100000      2.36300000     10.21800000
H      7.28200000      2.58100000     10.51000000
O      5.82800000      7.23800000     -9.52900000
H      6.75900000      7.04500000     -9.63900000
H      5.80000000      8.17000000     -9.31000000
O      9.33200000    -10.54500000     -7.22700000
H     10.22200000    -10.53000000     -6.87600000
H      8.80700000    -10.94200000     -6.53200000
O      0.84100000     15.15200000      0.86000000
H      0.30700000     14.63800000      0.25500000
H      0.24100000     15.81000000      1.21000000
O     13.89000000     -4.14200000     10.10300000
H     14.47300000     -4.26500000     10.85200000
H     14.37900000     -3.56800000      9.51200000
O     -7.75800000      7.36900000    -12.19600000
H     -7.41300000      8.25600000    -12.09100000
H     -8.58400000      7.37500000    -11.71300000
O    -15.90000000     -2.39500000     -5.17600000
H    -15.31300000     -1.97500000     -4.54700000
H    -16.53200000     -1.71400000     -5.40600000
O     -6.51400000      4.64500000      4.08000000
H     -6.79400000      5.40700000      3.57200000
H     -6.02400000      4.10900000      3.45700000
O      6.50600000     10.15700000     -8.57900000
H      5.85600000     10.79500000     -8.87100000
H      7.34700000     10.59400000     -8.71000000
O    -15.81100000      4.96700000      5.90900000
H    -15.28400000      4.52600000      6.57600000
H    -16.62200000      5.20200000      6.36100000
O     -3.36200000     10.14000000     -9.62200000
H     -3.51000000      9.19500000     -9.58200000
H     -3.46700000     10.36000000    -10.54700000
O      1.79400000     -6.64300000     14.37400000
H      1.65700000     -5.95800000     15.02800000
H      2.53600000     -6.33300000     13.85400000
O      8.97600000    -14.74600000      4.58000000
H      8.06100000    -14.47200000      4.51700000
H      9.04100000    -15.49900000      3.99300000
O     15.05500000      4.49800000      2.57300000
H     14.21900000      4.65000000      3.01200000
H     14.87000000      4.64800000      1.64600000
O     -4.00700000     11.70800000      1.74200000
H     -3.88300000     12.46600000      2.31300000
H     -3.12000000     11.42900000      1.51900000
O     -2.54800000     13.49400000      8.06600000
H     -3.32300000     12.94800000      8.19800000
H     -1.87700000     13.09500000      8.62000000
O    -14.71300000     -8.18500000      3.79100000
H    -14.91100000     -7.47500000      3.18100000
H    -13.76500000     -8.29800000      3.72800000
O     -8.36800000     10.73800000     -0.48700000
H     -9.24300000     10.81200000     -0.86800000
H     -8.37600000     11.34800000      0.25100000
O     11.40200000     -9.01200000     -0.63100000
H     12.24300000     -9.13100000     -0.18900000
H     11.55100000     -8.28500000     -1.23600000
O     -2.09000000    -13.66900000      8.52800000
H     -1.25200000    -13.62100000      8.98900000
H     -2.03300000    -12.99000000      7.85600000
O     11.24500000     -7.78300000     -2.97000000
H     10.30300000     -7.64700000     -2.86800000
H     11.63800000     -6.96100000     -2.67700000
O      2.96200000      5.61700000      8.74900000
H      3.49600000      5.22700000      8.05600000
H      2.13100000      5.82400000      8.32200000
O      4.31000000      9.38000000     -6.99300000
H      4.46500000     10.11800000     -6.40400000
H      5.16900000      9.19200000     -7.37100000
O     -6.59700000     11.24400000      6.29500000
H     -5.85100000     11.62500000      6.75800000
H     -7.10800000     10.81100000      6.97900000
O      8.71000000    -12.52200000     -4.98000000
H      8.81000000    -12.07100000     -4.14200000
H      9.19400000    -13.34000000     -4.87100000
O     12.14300000     -0.94300000      9.79500000
H     12.54900000     -0.83900000      8.93400000
H     11.73900000     -1.81000000      9.76600000
O      6.59800000     14.15300000     -0.73700000
H      6.88200000     14.23300000     -1.64700000
H      7.40600000     14.21000000     -0.22800000
O      4.65300000     -3.38700000      9.92400000
H      5.34600000     -3.12100000     10.52700000
H      3.94900000     -2.75600000     10.07500000
O      7.48400000     -1.32200000      6.19900000
H      7.28500000     -2.00400000      5.55700000
H      8.11900000     -0.75700000      5.75900000
O      3.72800000    -10.12000000      3.31900000
H      3.97000000     -9.65100000      2.52000000
H      3.09400000     -9.54700000      3.75000000
O     -6.36500000     -5.79100000      1.36900000
H     -6.32900000     -5.34800000      2.21700000
H     -5.72300000     -6.49700000      1.44000000
O      7.65500000      9.17700000    -11.06100000
H      7.66200000     10.03300000    -11.48900000
H      8.32900000      9.24200000    -10.38400000
O    -13.86400000      0.44200000     -4.83600000
H    -14.41800000      0.31700000     -5.60700000
H    -13.50700000      1.32500000     -4.93800000
O    -15.05000000     -3.89000000      5.39200000
H    -14.39100000     -3.52600000      4.80100000
H    -15.28800000     -3.16100000      5.96400000
O      6.70400000      3.05600000      1.30800000
H      6.65900000      3.80600000      1.90100000
H      5.78900000      2.84300000      1.12100000
O      8.50100000    -12.14700000     -9.85200000
H      8.30800000    -12.95200000     -9.37200000
H      8.46700000    -11.45800000     -9.18800000
O     -6.16000000     -6.01100000     -7.72500000
H     -6.86300000     -5.44400000     -7.40700000
H     -6.53200000     -6.89300000     -7.69500000
O      6.22200000    -16.96400000     -2.31000000
H      5.76100000    -17.45200000     -2.99200000
H      5.95000000    -16.05600000     -2.43900000
O      9.57900000     -7.16800000      3.30400000
H      8.90600000     -7.52000000      3.88700000
H      9.26700000     -7.37700000      2.42400000
O     -6.11600000     -8.00700000     -1.87300000
H     -6.96400000     -7.98300000     -1.43000000
H     -5.62000000     -8.67800000     -1.40400000
O     -1.85600000      5.99500000     -5.93100000
H     -2.13100000      5.35100000     -5.27900000
H     -0.97700000      6.25600000     -5.65500000
O     -7.25000000      1.09000000      4.13700000
H     -6.54000000      1.47900000      3.62700000
H     -7.07400000      0.14900000      4.11500000
O      0.79400000      2.50500000     -4.56300000
H      1.07000000      3.41300000     -4.68700000
H      1.61300000      2.01100000     -4.51300000
O      0.76100000    -10.02800000     -9.52700000
H      1.17400000    -10.21000000    -10.37200000
H     -0.03000000     -9.53700000     -9.74800000
O     -9.47200000     -1.59400000     -3.72000000
H     -8.70900000     -1.92100000     -3.24500000
H     -9.45500000     -0.64700000     -3.57900000
O     -3.04500000     -6.10100000      4.74700000
H     -3.77400000     -6.67400000      4.51000000
H     -3.12500000     -5.35300000      4.15500000
O     -6.96000000    -11.80400000     -4.24200000
H     -7.33400000    -12.59600000     -4.62800000
H     -7.67300000    -11.43100000     -3.72400000
O      1.77000000     -8.13500000      5.54300000
H      0.96100000     -7.63400000      5.44300000
H      1.51100000     -8.91200000      6.03900000
O     -5.14100000      2.92300000      6.13300000
H     -5.39500000      3.10100000      7.03900000
H     -5.72200000      3.47400000      5.60900000
O      8.76200000      4.13800000    -13.98300000
H      8.26400000      4.92500000    -14.20400000
H      8.40900000      3.46100000    -14.55900000
O     -9.56000000     13.81100000     -5.14100000
H     -9.09800000     14.59700000     -5.43200000
H    -10.23200000     14.13700000     -4.54200000
O     15.52800000      4.52500000     -5.08000000
H     15.34800000      4.36700000     -4.15300000
H     16.25000000      3.93300000     -5.28900000
O      5.54300000      1.88300000     16.37100000
H      5.72300000      2.64900000     15.82500000
H      4.59400000      1.89900000     16.50000000
O      6.03900000     13.08900000      8.28500000
H      5.92600000     13.07700000      9.23600000
H      6.73700000     12.45500000      8.11900000
O     -7.63600000     -4.51300000    -10.40500000
H     -8.18100000     -4.45900000    -11.19100000
H     -8.24400000     -4.76300000     -9.70900000
O     -0.58100000      7.28400000      0.85900000
H     -1.09900000      7.84100000      1.44100000
H      0.04700000      6.85200000      1.43800000
O     -7.11800000     -3.74100000      9.94100000
H     -7.27300000     -4.50100000      9.38000000
H     -6.73200000     -3.08700000      9.35900000
O    -12.78800000      1.18100000    -12.99700000
H    -12.40100000      0.30600000    -13.03400000
H    -12.05200000      1.76100000    -12.80300000
O      4.39700000     14.83300000      1.17400000
H      5.09600000     14.47300000      0.62700000
H      3.83400000     14.08300000      1.36700000
O     -9.65600000      2.23700000     13.17800000
H     -9.89400000      3.15500000     13.04500000
H     -8.80600000      2.27200000     13.61800000
O     -0.45600000     -0.19600000     17.87700000
H     -0.98200000     -0.17600000     18.67600000
H      0.31600000      0.33000000     18.08400000
O      7.67500000     -1.21000000     -1.40900000
H      8.05800000     -0.67000000     -2.10100000
H      7.11100000     -1.82900000     -1.87300000
O     16.30800000     -2.17000000     -0.64800000
H     16.70800000     -1.32500000     -0.85200000
H     15.38900000     -2.06700000     -0.89600000
O     11.01900000     -3.51800000    -12.93800000
H     10.46300000     -4.29700000    -12.93000000
H     11.69000000     -3.69700000    -12.27900000
O     -7.39900000      2.01400000     -3.07400000
H     -8.27100000      2.40900000     -3.07100000
H     -6.85200000      2.64600000     -3.54000000
O     -3.03100000    -16.04100000      9.24700000
H     -3.51700000    -16.23800000      8.44600000
H     -2.60500000    -15.20300000      9.06800000
O      4.04400000     -4.65800000     13.43000000
H      3.71100000     -4.92000000     12.57200000
H      4.81000000     -5.21500000     13.57000000
O      6.71100000     14.71300000     -3.52500000
H      7.10000000     14.05600000     -4.10200000
H      5.85400000     14.89300000     -3.91100000
O     14.47400000     -1.10900000     -8.26400000
H     13.54700000     -1.33800000     -8.19400000
H     14.76900000     -1.02200000     -7.35800000
O      5.10300000     11.90400000    -12.50900000
H      6.02900000     11.68000000    -12.60300000
H      4.64200000     11.07400000    -12.63300000
O    -12.81100000      2.59400000     10.88000000
H    -13.35100000      2.91700000     10.16000000
H    -12.43600000      1.77700000     10.55100000
O      4.82900000    -11.12000000    -10.75400000
H      5.27400000    -10.27300000    -10.73200000
H      4.19000000    -11.03700000    -11.46200000
O      8.64500000     -8.17200000      5.65200000
H      9.49900000     -8.04200000      6.06300000
H      8.05300000     -7.60300000      6.14400000
O    -10.76500000     -1.55900000      1.55000000
H    -11.57000000     -1.04300000      1.58800000
H    -10.58800000     -1.66000000      0.61500000
O      7.23700000     10.59900000      1.13900000
H      6.89700000     10.29900000      1.98100000
H      7.35500000     11.54300000      1.25100000
O      6.74700000     11.79300000      3.55900000
H      5.80800000     11.97000000      3.62300000
H      6.94900000     11.28700000      4.34600000
O     -6.51800000     12.26400000     10.50900000
H     -6.41900000     13.17500000     10.23300000
H     -6.74800000     12.31900000     11.43700000
O     10.31300000     -4.34300000      0.87600000
H     10.11500000     -4.85200000      1.66200000
H      9.75700000     -3.56800000      0.94600000
O     -9.08800000     -6.75600000      1.61700000
H     -9.05100000     -7.53700000      1.06500000
H     -8.28500000     -6.27800000      1.41100000
O     -6.68700000      0.63400000      7.52600000
H     -6.57400000      1.11700000      6.70700000
H     -5.83500000      0.69300000      7.95900000
O     -3.20200000     -9.31300000     12.41300000
H     -2.43300000     -9.82400000     12.16300000
H     -2.98400000     -8.41400000     12.16500000
O      4.24600000      9.56200000    -13.44400000
H      4.16300000      8.66700000    -13.11600000
H      5.05700000      9.55600000    -13.95300000
O    -11.16600000     -5.66100000      2.76100000
H    -11.57600000     -6.31900000      3.32300000
H    -10.40800000     -6.10800000      2.38400000
O     15.20200000     -3.94200000     -5.80700000
H     15.62900000     -4.06100000     -6.65500000
H     15.75500000     -4.42400000     -5.19100000
O     15.63800000     -5.83100000      4.84700000
H     15.64700000     -4.88200000      4.72400000
H     15.01600000     -6.15200000      4.19500000
O     -6.00900000    -17.27300000     -2.13000000
H     -5.56800000    -17.92000000     -2.67900000
H     -5.34200000    -16.60700000     -1.96200000
O     -0.52000000      8.59400000      4.98900000
H     -0.69300000      8.95200000      5.86000000
H      0.33600000      8.17300000      5.06900000
O     -4.13200000     12.37700000     -3.08100000
H     -4.53600000     11.91500000     -2.34600000
H     -3.27400000     12.64600000     -2.75200000
O    -12.35800000      4.46400000     -2.48000000
H    -11.89300000      4.37400000     -3.31200000
H    -11.74600000      4.93200000     -1.91300000
O      1.93900000     -4.71900000    -11.71000000
H      2.59300000     -5.41900000    -11.72900000
H      1.25100000     -5.05000000    -11.13300000
O     13.89900000      4.09900000     -2.75800000
H     13.98000000      4.88600000     -2.21900000
H     12.97600000      4.07300000     -3.00700000
O    -12.83700000     -5.89500000      6.55000000
H    -13.67800000     -5.73600000      6.97900000
H    -12.82900000     -5.29300000      5.80600000
O      7.51300000      5.40900000      2.97000000
H      8.10200000      5.70200000      3.66600000
H      7.13800000      6.21700000      2.61900000
O     14.13000000    -10.31000000      0.36300000
H     13.36100000    -10.40000000      0.92600000
H     14.59600000     -9.55200000      0.71400000
O     -3.73800000     -1.60100000     17.26400000
H     -2.98400000     -1.46400000     16.69100000
H     -3.39700000     -1.45600000     18.14700000
O     -8.48500000    -13.68900000     -6.08400000
H     -8.57600000    -13.01300000     -6.75700000
H     -9.13200000    -14.35300000     -6.32200000
O      4.08300000    -17.58700000      1.57300000
H      3.17300000    -17.53400000      1.86600000
H      4.56300000    -17.90100000      2.33900000
O     12.00700000      7.74500000     -8.76800000
H     12.48500000      7.34600000     -9.49500000
H     11.89700000      7.03400000     -8.13600000
O      4.42700000     -0.54500000      2.76700000
H      5.30800000     -0.27000000      2.51300000
H      4.22500000     -1.27500000      2.18000000
O     -4.76500000      6.19700000      1.29000000
H     -5.63000000      6.23400000      1.69800000
H     -4.63700000      7.07200000      0.92200000
O    -16.02100000      2.82400000     -2.63600000
H    -16.94100000      2.77100000     -2.37600000
H    -16.04200000      2.81900000     -3.59300000
O     -3.10600000     -2.97700000     -7.76400000
H     -2.96900000     -2.30800000     -8.43400000
H     -3.85000000     -2.65700000     -7.25400000
O     10.21500000     -2.46900000     -5.17200000
H     10.25300000     -1.51400000     -5.21900000
H     11.09800000     -2.75600000     -5.40700000
O     -2.34200000    -10.48500000      8.37500000
H     -1.73900000     -9.81000000      8.68700000
H     -3.03700000     -9.99800000      7.93200000
O     -5.66900000      7.43500000     -2.64700000
H     -5.45700000      7.49900000     -1.71500000
H     -5.90900000      8.32700000     -2.89900000
O     -0.37000000     -6.68800000      4.50200000
H     -1.14500000     -6.12800000      4.54200000
H      0.36100000     -6.10000000      4.69100000
O     -1.50900000     -9.19800000      1.53600000
H     -2.16200000     -8.49800000      1.53500000
H     -1.10300000     -9.14800000      0.67000000
O     10.34100000     -3.01400000     -2.35000000
H      9.80900000     -2.33500000     -1.93400000
H     10.42600000     -2.72900000     -3.25900000
O     -6.84700000     16.39600000     -2.93000000
H     -7.49200000     16.51400000     -2.23300000
H     -6.21900000     15.76900000     -2.57200000
O      3.90600000     17.05200000     -4.67400000
H      3.81100000     17.90200000     -5.10500000
H      4.63300000     16.63100000     -5.13300000
O    -14.26500000      6.18600000     -3.72900000
H    -13.34300000      6.39200000     -3.88700000
H    -14.24500000      5.47700000     -3.08600000
O     -1.48400000    -17.47000000     -3.43600000
H     -1.43700000    -18.11100000     -2.72700000
H     -1.58000000    -16.62800000     -2.99100000
O      6.71300000     17.03600000      1.32600000
H      6.54900000     17.41900000      0.46500000
H      6.51700000     16.10600000      1.21600000
O     -2.39100000     10.10300000     11.21000000
H     -2.86800000      9.49900000     11.77900000
H     -2.48400000      9.73000000     10.33300000
O     16.07800000      3.05100000     -0.16100000
H     15.94700000      2.49000000      0.60300000
H     15.49500000      3.79600000     -0.01400000
O      0.43000000      1.68200000      7.90300000
H     -0.33100000      1.10100000      7.90000000
H      1.17200000      1.10400000      8.08100000
O     10.32200000     -7.07300000     -7.46000000
H     10.65600000     -7.36200000     -6.61100000
H      9.90700000     -6.22900000     -7.28000000
O     14.86800000     -9.79400000     -2.40600000
H     14.43800000    -10.24900000     -3.13000000
H     14.51400000    -10.20800000     -1.61900000
O     -4.46200000      2.25900000     14.94500000
H     -4.05500000      2.82600000     15.60000000
H     -3.72700000      1.91100000     14.44000000
O     -8.77900000      8.08800000      0.84300000
H     -8.46300000      8.95800000      0.59900000
H     -9.68500000      8.06600000      0.53500000
O      3.14300000     -3.94900000     -9.40000000
H      3.10000000     -4.20200000    -10.32200000
H      4.06600000     -4.04500000     -9.16800000
O      3.37800000     -0.39800000     10.57100000
H      3.25600000     -0.61300000     11.49600000
H      3.78200000      0.47000000     10.57900000
O      2.74600000      7.65000000     10.95900000
H      3.18300000      7.03000000     10.37500000
H      2.58300000      7.15100000     11.75900000
O     -0.07600000    -16.25000000     -0.69600000
H      0.40700000    -16.77000000     -1.33700000
H     -0.65300000    -15.69600000     -1.22200000
O      6.28500000      4.01000000    -10.91500000
H      5.89500000      4.72400000    -11.41900000
H      7.19900000      3.98700000    -11.19800000
O    -12.87700000      5.04400000      3.67800000
H    -12.05800000      5.43700000      3.37500000
H    -13.56100000      5.53600000      3.22500000
O     -1.42100000     -2.58700000    -11.26000000
H     -0.65400000     -2.43800000    -10.70700000
H     -1.77900000     -3.42000000    -10.95400000
O     -1.94800000      8.91900000      2.52500000
H     -1.54300000      8.50900000      3.28900000
H     -2.88400000      8.92100000      2.72100000
O     10.42900000      1.78400000      5.78500000
H      9.81800000      1.10900000      5.49000000
H     10.36200000      1.76700000      6.74000000
O     -9.76900000      8.41000000     -8.27100000
H    -10.43800000      9.09000000     -8.34900000
H    -10.00600000      7.76400000     -8.93600000
O     11.31600000    -11.24800000     -3.09200000
H     10.79700000    -11.38500000     -2.30000000
H     11.06700000    -10.37400000     -3.39300000
O      1.31100000      5.05100000     15.68200000
H      1.37700000      4.11500000     15.49300000
H      1.47200000      5.11700000     16.62300000
O      7.41800000    -10.45600000      9.88600000
H      7.96900000    -11.21000000      9.67400000
H      7.46100000     -9.90200000      9.10700000
O      3.02800000    -12.07300000      9.38500000
H      3.67000000    -12.77500000      9.28500000
H      3.53500000    -11.26700000      9.28300000
O      0.52100000     17.94100000      4.26700000
H      1.00400000     18.73700000      4.04600000
H      1.04200000     17.23200000      3.89000000
O      2.75200000     -9.24500000     15.08700000
H      2.54400000     -9.54600000     15.97100000
H      2.39000000     -8.36000000     15.04400000
O      3.47700000      1.55300000     -4.61800000
H      3.96700000      1.94100000     -5.34300000
H      3.51800000      0.61000000     -4.78000000
O     -4.13700000     -4.51800000    -11.78600000
H     -4.68200000     -4.44900000    -12.57000000
H     -4.44500000     -3.81300000    -11.21600000
O      6.13300000     -8.26400000     -3.45800000
H      5.36500000     -8.83000000     -3.54000000
H      5.88700000     -7.45800000     -3.91200000
O     11.99000000     -2.54600000      2.89700000
H     12.20000000     -2.27100000      2.00500000
H     12.32200000     -1.83800000      3.45000000
O     10.44200000     -4.77400000     12.33200000
H      9.90000000     -5.52700000     12.56700000
H     10.16100000     -4.54300000     11.44700000
O     -6.42500000     -3.91100000     -0.62300000
H     -7.21900000     -4.42900000     -0.49000000
H     -5.71400000     -4.48800000     -0.34400000
O      0.86300000     12.40500000      7.42500000
H      1.77500000     12.26500000      7.17000000
H      0.37300000     12.35300000      6.60400000
O      1.49900000    -15.02200000     -3.88100000
H      2.10800000    -14.56600000     -4.46200000
H      0.72500000    -15.17800000     -4.42100000
O     13.00000000      3.65600000     11.19000000
H     12.21800000      3.17800000     11.46500000
H     13.68100000      2.98700000     11.12900000
O    -10.41400000    -12.93400000      2.38800000
H    -10.02300000    -13.80300000      2.48400000
H    -10.31400000    -12.53000000      3.25000000
O     -5.83300000    -14.30600000     -5.79500000
H     -6.75400000    -14.04900000     -5.83000000
H     -5.85100000    -15.26300000     -5.79300000
O     -3.56400000     -1.75900000      0.77200000
H     -4.08000000     -1.11600000      0.28500000
H     -2.65500000     -1.54800000      0.55800000
O      4.02600000     10.28800000      8.48500000
H      4.97400000     10.25400000      8.35300000
H      3.92200000     10.56400000      9.39600000
O    -11.00400000     -3.50900000     -4.71400000
H    -10.63000000     -4.27900000     -4.28600000
H    -10.58200000     -2.76600000     -4.28200000
O      3.59600000     -7.31500000     11.40200000
H      3.95500000     -8.17700000     11.61300000
H      2.73000000     -7.50000000     11.03700000
O     10.21700000     -5.73200000      7.89900000
H     10.20400000     -6.41100000      8.57300000
H     10.17600000     -4.90900000      8.38800000
O      4.58600000      0.80500000    -13.99600000
H      4.35400000      1.05200000    -13.10100000
H      4.99500000     -0.05600000    -13.90800000
O      0.68300000      1.34100000    -14.59700000
H      1.02100000      0.84200000    -13.85300000
H      0.65800000      0.71100000    -15.31700000
O    -11.53000000      8.23800000     -0.32000000
H    -11.48100000      7.32300000     -0.59700000
H    -10.95100000      8.70200000     -0.92500000
O    -17.26400000     -0.45300000      0.17600000
H    -17.40500000     -0.97300000      0.96700000
H    -16.97600000      0.40100000      0.49700000
O     -5.36400000     -7.14500000    -10.07300000
H     -5.10200000     -6.60800000     -9.32500000
H     -6.18600000     -6.75500000    -10.37200000
O      1.40300000     10.72600000    -12.20400000
H      1.84700000     10.92000000    -13.02900000
H      0.64700000     11.31300000    -12.19600000
O      1.44700000     -8.23000000     -7.57500000
H      0.64000000     -8.14700000     -7.06800000
H      1.23500000     -8.86500000     -8.25900000
O     -0.96000000     -7.18600000     -1.73100000
H     -1.48800000     -7.94900000     -1.49500000
H     -1.52300000     -6.67700000     -2.31400000
O     -9.41800000     -3.33600000      7.82500000
H     -9.80000000     -3.64100000      8.64800000
H     -8.53300000     -3.05900000      8.06100000
O    -13.27800000      9.13200000      9.74500000
H    -14.15900000      8.86300000     10.00400000
H    -13.03100000      8.51300000      9.05800000
O     10.06800000      5.62600000     -1.55900000
H      9.43000000      4.91600000     -1.48300000
H     10.68400000      5.47200000     -0.84300000
O      2.90000000     -5.49700000      1.55700000
H      3.41200000     -6.05900000      0.97600000
H      2.43600000     -4.90300000      0.96900000
O     -6.77200000      7.52000000     -8.25400000
H     -6.38800000      8.29100000     -7.83700000
H     -7.67400000      7.77700000     -8.44700000
O      2.51200000     -3.18500000     -3.02200000
H      2.25000000     -2.83600000     -3.87400000
H      3.09900000     -2.52000000     -2.66100000
O     -8.30000000      6.39800000     -2.39000000
H     -8.61000000      7.21900000     -2.77400000
H     -7.35500000      6.51900000     -2.29700000
O     13.08500000      0.06300000      7.51700000
H     13.08800000     -0.26000000      6.61600000
H     12.94000000      1.00600000      7.43200000
O     14.63200000      7.98900000      0.73500000
H     14.93800000      8.41300000      1.53600000
H     13.68100000      8.09900000      0.75300000
O     -4.11300000      1.22400000      8.68000000
H     -4.50500000      1.99500000      9.08800000
H     -3.41800000      1.57500000      8.12300000
O      9.46700000      4.34000000     -4.74300000
H      9.36300000      5.26100000     -4.98300000
H      8.61200000      4.08500000     -4.39700000
O      5.04900000    -14.78000000      4.31500000
H      5.21100000    -13.83700000      4.35000000
H      5.46000000    -15.06300000      3.49800000
O     10.77900000      2.30200000     11.90300000
H     10.87000000      1.36900000     12.09700000
H      9.93400000      2.54300000     12.28200000
O    -16.33300000     -4.33000000     -7.42600000
H    -16.13600000     -3.88900000     -6.59900000
H    -17.21000000     -4.69200000     -7.30100000
O     13.77300000      6.74700000      7.13700000
H     13.79800000      7.54800000      6.61300000
H     14.68500000      6.45900000      7.17800000
O     -2.93500000     -9.52600000    -10.35400000
H     -2.29800000     -8.94400000    -10.76700000
H     -2.87100000    -10.34200000    -10.85100000
O      4.24500000     14.86100000     -7.71100000
H      5.07000000     15.14400000     -7.31700000
H      3.60900000     14.91300000     -6.99800000
O     -1.88000000     -9.78200000     -1.51900000
H     -2.02000000     -9.94500000     -2.45200000
H     -1.35100000    -10.52200000     -1.22300000
O      5.94800000     -4.34000000     -8.84800000
H      6.25400000     -5.11800000     -8.38200000
H      6.64300000     -4.14900000     -9.47800000
O    -10.78500000     -7.61200000     -1.30500000
H    -11.33500000     -7.04400000     -1.84400000
H    -11.40200000     -8.20800000     -0.87900000
O    -14.32000000     -6.37200000     -4.78100000
H    -14.92900000     -6.16800000     -4.07200000
H    -14.78500000     -7.01400000     -5.31800000
O      9.32700000      8.18500000      2.70400000
H      8.39700000      8.19100000      2.93300000
H      9.76300000      8.57400000      3.46200000
O     -7.85300000     -7.00800000      4.41200000
H     -7.85900000     -7.12100000      3.46200000
H     -8.48300000     -7.65300000      4.73400000
O      9.62700000     12.28200000      7.00700000
H      9.97500000     13.09500000      6.64100000
H      9.38300000     12.50800000      7.90500000
O      7.10900000     -6.13000000     -7.49500000
H      8.01000000     -5.82700000     -7.38400000
H      7.16800000     -6.82000000     -8.15700000
O     -0.90600000      0.84300000     13.51500000
H     -1.37600000      1.58200000     13.90000000
H     -1.23900000      0.78800000     12.61900000
O      4.03500000      9.00700000      3.85500000
H      3.60800000      9.86300000      3.89000000
H      3.37400000      8.39500000      4.17900000
O     -0.29400000     -8.26200000     13.67000000
H      0.31800000     -7.54000000     13.81200000
H     -0.05400000     -8.61500000     12.81400000
O     -2.71600000     12.84600000     -6.42700000
H     -2.87600000     13.60100000     -6.99300000
H     -2.55800000     13.22400000     -5.56200000
O     -7.38600000    -12.54600000     -0.46600000
H     -8.13200000    -11.98200000     -0.66900000
H     -7.35600000    -12.56900000      0.49100000
O    -13.00100000      4.80000000      6.46200000
H    -12.98800000      5.05300000      5.53900000
H    -12.12500000      4.45100000      6.62700000
O      2.80300000      1.51100000     -9.38500000
H      2.83900000      0.72200000     -8.84400000
H      1.88100000      1.59000000     -9.63100000
O    -10.19400000    -12.56400000      5.06900000
H     -9.77800000    -13.41300000      5.22100000
H     -9.78000000    -11.97800000      5.70200000
O    -15.00100000     -5.45900000      8.19000000
H    -14.73100000     -4.98400000      8.97600000
H    -15.93000000     -5.64400000      8.33000000
O      4.95800000      8.92800000     12.03100000
H      5.37600000      8.55600000     11.25400000
H      4.02600000      8.74400000     11.91300000
O    -10.64700000      3.24100000     -7.70700000
H     -9.74300000      2.93000000     -7.65400000
H    -11.10400000      2.56500000     -8.20700000
O     10.80900000      9.98300000      7.45200000
H     10.31900000     10.79900000      7.35600000
H     10.92500000      9.88200000      8.39700000
O    -12.44800000    -11.24400000      4.69200000
H    -11.61700000    -11.69600000      4.83700000
H    -12.38700000    -10.91300000      3.79600000
O     18.04000000     -4.16300000     -0.53200000
H     17.41100000     -3.44500000     -0.61300000
H     17.53700000     -4.94700000     -0.75200000
O    -13.55800000     -2.59700000      3.62500000
H    -13.10200000     -2.81400000      2.81200000
H    -13.27000000     -1.70700000      3.83000000
O      0.68000000    -10.04900000      3.17800000
H     -0.12800000    -10.26700000      2.71300000
H      0.90000000     -9.16800000      2.87500000
O     15.27500000     -2.35500000      8.52100000
H     16.06900000     -2.44000000      9.05000000
H     15.20400000     -1.41700000      8.34500000
O     -0.16500000    -11.72200000     -5.79900000
H      0.69600000    -11.30400000     -5.80300000
H     -0.61600000    -11.33500000     -5.04900000
O    -10.56000000     -5.80400000     13.91500000
H     -9.80000000     -6.11400000     13.42300000
H    -10.67300000     -6.44800000     14.61400000
O     -4.89000000     11.32700000     -7.76500000
H     -4.43000000     10.91300000     -8.49600000
H     -4.27600000     11.98400000     -7.43700000
O     -2.58100000      2.68100000      3.60300000
H     -2.39100000      2.86700000      2.68300000
H     -1.92700000      3.18500000      4.08800000
O     -1.34800000     13.39700000     -3.58400000
H     -1.36800000     14.35200000     -3.64800000
H     -0.65200000     13.13200000     -4.18500000
O     -0.55700000     -8.37500000    -11.92200000
H     -0.91600000     -7.97100000    -12.71100000
H      0.16000000     -8.92400000    -12.24000000
O     11.04500000      3.89700000     -8.60900000
H     11.82400000      3.49700000     -8.99500000
H     11.38800000      4.50300000     -7.95200000
O     13.34700000      9.49400000      6.72700000
H     13.78200000      9.76500000      7.53600000
H     12.41300000      9.58600000      6.91600000
O      7.26300000      7.03100000    -13.12600000
H      6.31600000      6.93200000    -13.02800000
H      7.50500000      7.68200000    -12.46700000
O     11.48400000    -13.11300000      1.82200000
H     10.82300000    -12.51900000      2.17900000
H     11.93600000    -13.45800000      2.59100000
O    -10.39100000     -9.17200000     -4.79900000
H    -10.25000000     -9.26600000     -5.74100000
H    -10.10800000     -8.27900000     -4.60200000
O    -10.27500000      9.90200000      9.69500000
H    -10.41200000      9.11400000     10.22200000
H    -11.15700000     10.19700000      9.47100000
O      8.80500000     -2.01700000    -14.23000000
H      9.02100000     -1.13300000    -14.52700000
H      9.64800000     -2.40200000    -13.98900000
O      8.96800000     -8.63100000      0.86600000
H      8.68000000     -8.48100000     -0.03500000
H      9.91600000     -8.74000000      0.79900000
O      5.72700000     12.66200000     10.91900000
H      5.92100000     13.04200000     11.77600000
H      4.83900000     12.31600000     11.00600000
O      3.60000000     -6.46600000     -7.93300000
H      3.18400000     -5.64300000     -8.18900000
H      2.87100000     -7.07300000     -7.80200000
O     -0.26900000      7.63500000     -3.62200000
H     -1.19900000      7.48300000     -3.45500000
H     -0.25300000      8.36800000     -4.23800000
O     -5.85400000      5.91500000      9.59900000
H     -6.57400000      6.51300000      9.79700000
H     -5.55400000      5.61100000     10.45600000
O     -2.06700000     -5.98200000      7.21500000
H     -2.66600000     -6.03900000      6.47100000
H     -1.56600000     -5.18100000      7.05800000
O      2.06500000      6.65700000      1.46800000
H      2.13200000      5.70700000      1.56700000
H      1.85200000      6.97500000      2.34500000
O      8.95600000     -2.98600000     -9.33600000
H      8.91500000     -2.53100000    -10.17800000
H      9.09600000     -3.90400000     -9.56700000
O     -9.13900000     -7.44900000    -12.51100000
H     -9.09000000     -7.98100000    -13.30600000
H     -8.95300000     -8.06300000    -11.80000000
O     12.40400000      2.57700000      8.46700000
H     12.15500000      3.39200000      8.90200000
H     11.69900000      1.96600000      8.68200000
O     11.08800000     -1.17200000    -11.71900000
H     11.08400000     -1.92500000    -12.30900000
H     11.70400000     -0.55800000    -12.11800000
O     -2.11400000    -10.42800000     -4.25800000
H     -2.18900000    -10.05800000     -5.13700000
H     -2.85000000    -11.03600000     -4.19000000
O      4.53200000     -4.93800000     16.07200000
H      3.61100000     -5.16400000     15.94000000
H      4.63600000     -4.09200000     15.63600000
O    -11.42900000     -1.22300000    -12.25200000
H    -10.73700000     -0.97600000    -11.63800000
H    -11.03500000     -1.90800000    -12.79300000
O     -2.46100000      2.58500000      7.00400000
H     -1.89100000      3.35400000      7.00200000
H     -3.20700000      2.83800000      6.46000000
O      3.41400000     16.57900000     -1.09100000
H      4.05000000     17.28500000     -1.20700000
H      3.63700000     16.19300000     -0.24400000
O      1.11700000      5.74100000     -5.46400000
H      0.95600000      6.28600000     -4.69400000
H      1.71200000      6.26000000     -6.00500000
O     -1.05700000    -12.28500000     -0.85200000
H     -1.72300000    -12.97200000     -0.84300000
H     -0.37100000    -12.60900000     -0.26800000
O     -0.92100000     11.83800000      5.19000000
H     -0.82300000     12.38500000      4.41100000
H     -1.86700000     11.73700000      5.29400000
O     -4.90100000      5.15800000     12.53700000
H     -4.63300000      5.14900000     13.45600000
H     -4.12700000      4.86000000     12.05900000
O     -4.31100000     -9.09800000      6.35000000
H     -4.22600000     -8.33600000      6.92300000
H     -3.47800000     -9.13700000      5.88000000
O     -1.11400000     -3.37300000     13.63700000
H     -1.65700000     -2.59100000     13.74300000
H     -1.20500000     -3.84100000     14.46700000
O    -11.42900000     -6.41500000    -11.65000000
H    -11.27800000     -6.67800000    -10.74200000
H    -10.67400000     -6.75900000    -12.12800000
O      3.35000000     11.24100000     11.00600000
H      3.43900000     11.39000000     11.94800000
H      2.40900000     11.30300000     10.84200000
O     -2.16700000      7.79100000     -8.03300000
H     -2.22100000      7.24100000     -7.25200000
H     -2.24500000      8.68600000     -7.70200000
O      4.23900000      3.64400000     -0.04000000
H      4.51400000      3.09800000     -0.77700000
H      4.65600000      4.49100000     -0.20000000
O     14.37700000     -3.67500000     -2.75000000
H     15.27700000     -3.95700000     -2.58800000
H     14.33900000     -3.52400000     -3.69400000
O      6.92000000     12.61000000     -5.29400000
H      7.27500000     11.79600000     -5.65100000
H      5.97700000     12.45200000     -5.23200000
O      5.58100000     -7.77500000    -14.38800000
H      5.69000000     -7.98500000    -15.31600000
H      5.64000000     -8.62000000    -13.94300000
O     -7.12800000     -1.75300000     -2.47200000
H     -6.29500000     -1.29100000     -2.56500000
H     -6.92600000     -2.49800000     -1.90500000
O      0.14000000     -6.03200000    -10.18500000
H      0.04400000     -6.89600000    -10.58600000
H     -0.75100000     -5.78300000     -9.93700000
O      2.32100000      3.69300000      2.00800000
H      2.97700000      3.56200000      1.32400000
H      2.80100000      3.56900000      2.82700000
O      2.86300000      5.42200000     -3.09100000
H      2.39700000      5.06000000     -2.33800000
H      3.72200000      5.66700000     -2.74600000
O     -5.79400000      3.34900000      8.95200000
H     -5.67200000      4.29500000      9.03300000
H     -6.24300000      3.09600000      9.75900000
O    -17.02100000     -5.57300000      5.58300000
H    -16.17700000     -5.14300000      5.44300000
H    -16.97800000     -5.89800000      6.48200000
O      4.95300000      5.24400000      6.95500000
H      5.03800000      6.08800000      6.51200000
H      5.75700000      4.77500000      6.73300000
O     -6.81100000      1.08500000    -11.25800000
H     -6.89100000      1.31300000    -12.18400000
H     -6.27000000      1.78100000    -10.88600000
O     14.93300000     -7.92100000      1.39200000
H     15.84400000     -7.63200000      1.34600000
H     14.47600000     -7.20200000      1.82900000
O    -15.10500000      7.43100000      1.25600000
H    -15.26600000      7.69100000      2.16300000
H    -14.99100000      8.25700000      0.78700000
O     -6.31800000      5.68100000    -13.59600000
H     -6.43500000      4.77400000    -13.31400000
H     -6.90100000      6.18500000    -13.02900000
O     -9.92800000      8.78000000     -3.43900000
H     -9.42900000      8.95500000     -4.23700000
H    -10.08000000      9.64400000     -3.05700000
O     -7.00400000      6.82300000     12.53500000
H     -6.95900000      7.34200000     13.33700000
H     -6.28400000      6.19700000     12.61400000
O      5.91200000    -15.07200000     -5.60000000
H      5.52100000    -15.90700000     -5.85700000
H      5.57200000    -14.90800000     -4.72000000
O     14.40100000      1.28800000     10.01900000
H     15.16200000      0.82600000      9.66800000
H     13.80500000      1.36900000      9.27400000
O     17.21600000      0.55600000     -1.81300000
H     16.74400000      1.35800000     -1.58800000
H     18.13600000      0.81800000     -1.83600000
O      4.95400000     -9.87100000     11.33600000
H      4.95800000    -10.71100000     11.79500000
H      5.47800000    -10.02600000     10.55000000
O      3.76400000     -6.69600000    -10.86400000
H      3.82900000     -6.84700000     -9.92100000
H      4.66700000     -6.75000000    -11.17800000
O      5.30900000      6.00000000     -0.98500000
H      4.61400000      6.65000000     -0.87700000
H      6.11500000      6.51500000     -1.02000000
O      7.09300000      6.43200000     -5.60300000
H      7.34400000      6.99600000     -4.87200000
H      6.20500000      6.14500000     -5.39100000
O    -10.70600000     11.12900000     -1.51800000
H    -11.64800000     11.25400000     -1.63300000
H    -10.34800000     12.01700000     -1.49800000
O      2.04700000    -10.23100000    -12.29600000
H      2.35500000    -11.05100000    -12.68200000
H      2.52300000     -9.54900000    -12.77100000
O      1.91700000      8.69800000      8.43200000
H      2.79400000      9.08100000      8.43300000
H      1.83200000      8.29100000      9.29400000
O      5.14000000      2.66200000      8.91800000
H      5.08100000      1.93100000      8.30200000
H      5.28600000      3.42900000      8.36500000
O     -1.25200000     -0.76600000    -14.30700000
H     -0.46500000     -1.29600000    -14.18100000
H     -1.94600000     -1.40400000    -14.47400000
O     -9.54900000      6.06700000     13.85400000
H    -10.10000000      5.79900000     13.11900000
H     -9.03700000      6.80100000     13.51400000
O     -7.55100000     -4.16000000     -5.81300000
H     -7.84800000     -4.17500000     -4.90300000
H     -8.35400000     -4.07100000     -6.32500000
O    -16.04000000     -0.45800000     -2.19900000
H    -16.18500000      0.44500000     -2.48000000
H    -16.27900000     -0.46200000     -1.27200000
O      0.71900000      2.86900000    -17.21600000
H      1.19300000      2.32300000    -16.58900000
H      0.96600000      2.52000000    -18.07300000
O      1.94800000     15.09100000      7.85700000
H      2.28900000     14.21300000      7.68900000
H      1.33700000     15.25300000      7.13900000
O     11.30300000      0.01700000      1.51800000
H     11.70100000      0.00100000      0.64700000
H     10.37700000     -0.16500000      1.36100000
O     10.07500000      4.41200000      8.65700000
H      9.73500000      5.22600000      8.28500000
H      9.68800000      3.72200000      8.11900000
O    -12.02600000      5.38300000     -6.42800000
H    -11.18700000      5.40200000     -6.88900000
H    -12.58400000      4.82500000     -6.97000000
O     -1.69600000      6.32600000     12.93100000
H     -2.37700000      6.98400000     12.78900000
H     -0.99100000      6.80300000     13.36900000
O    -15.67300000     -9.20100000     -2.72700000
H    -14.73000000     -9.04000000     -2.77300000
H    -16.05500000     -8.33900000     -2.56100000
O    -11.07100000     -5.28400000      9.99900000
H    -10.89200000     -6.06000000      9.46900000
H    -10.58800000     -5.43200000     10.81200000
O      8.74200000      2.33200000     14.19300000
H      9.22600000      1.60200000     14.57900000
H      7.83300000      2.17900000     14.45000000
O      6.02000000    -12.08300000     -3.40300000
H      6.39300000    -12.87500000     -3.79200000
H      5.65500000    -11.60100000     -4.14400000
O      4.87900000     12.12000000     -9.55600000
H      4.86900000     11.94800000    -10.49700000
H      4.20500000     12.78800000     -9.42700000
O      2.16700000    -17.39100000     -2.19600000
H      2.29400000    -16.77800000     -1.47200000
H      2.10200000    -16.83500000     -2.97200000
O     -3.19500000      3.28300000     -2.35000000
H     -3.60100000      4.12800000     -2.15500000
H     -2.61500000      3.46200000     -3.09000000
O     -5.35300000     14.46000000     -1.78600000
H     -4.58300000     14.88700000     -1.41100000
H     -5.00200000     13.70000000     -2.25000000
O      0.75800000     -0.26900000    -16.85500000
H      0.91700000     -0.82500000    -17.61800000
H      1.61800000      0.08900000    -16.63600000
O      7.80600000      0.27000000     -7.90200000
H      7.13000000     -0.37800000     -8.09900000
H      8.31400000      0.34000000     -8.71000000
O      4.52800000     -1.02700000     -2.35900000
H      4.90700000     -1.59600000     -1.68900000
H      4.90300000     -0.16400000     -2.18100000
O      5.06100000    -11.08900000     -5.91200000
H      5.15200000    -10.36300000     -6.53000000
H      4.73900000    -11.81700000     -6.44400000
O     -2.79100000      9.13700000      8.74700000
H     -3.11700000      8.23700000      8.74600000
H     -2.03700000      9.12000000      8.15800000
O     -0.58700000    -11.13300000    -13.56600000
H     -1.53700000    -11.14800000    -13.44400000
H     -0.45200000    -10.56400000    -14.32400000
O     -0.05200000     13.64800000      9.65800000
H      0.57100000     13.92000000     10.33200000
H      0.43400000     13.72800000      8.83700000
O    -15.10000000      8.35400000     -1.96800000
H    -14.53200000      7.73600000     -2.42800000
H    -14.53300000      8.75600000     -1.31000000
O    -12.60400000      7.23900000      7.79400000
H    -11.78600000      7.42000000      7.33000000
H    -12.86300000      6.36900000      7.49100000
O     -3.84000000      8.58000000     12.91200000
H     -4.23000000      9.38500000     13.25200000
H     -4.48500000      7.90000000     13.10700000
O      3.82700000    -15.71100000     -0.49600000
H      3.99500000    -16.29600000      0.24300000
H      3.48000000    -14.91300000     -0.09500000
O    -11.36100000     12.63900000     -7.05600000
H    -10.54100000     12.54100000     -6.57200000
H    -11.27000000     13.47300000     -7.51600000
O      4.28300000     -3.24800000    -12.42200000
H      4.54600000     -2.89300000    -13.27200000
H      3.32800000     -3.29800000    -12.46900000
O      5.95300000    -16.05900000      6.72900000
H      5.35100000    -15.59200000      6.15000000
H      6.03500000    -16.92900000      6.33700000
O    -10.62900000     14.25000000      4.37800000
H    -10.52400000     15.15100000      4.07300000
H     -9.73500000     13.91400000      4.44600000
O    -13.47400000     -0.68400000      8.19200000
H    -13.40000000     -1.60400000      8.44500000
H    -12.77800000     -0.24400000      8.68000000
O      3.58700000    -16.85600000      5.40600000
H      3.16400000    -16.71000000      6.25200000
H      3.93400000    -15.99800000      5.16100000
O      5.08800000     -5.47400000     -1.82100000
H      5.08600000     -5.23700000     -2.74900000
H      5.98600000     -5.30900000     -1.53300000
O      1.87800000    -14.08300000      6.96600000
H      1.37200000    -13.42400000      7.44100000
H      2.68200000    -13.63000000      6.71100000
O     12.22100000     -4.43000000     -9.57300000
H     13.15100000     -4.28000000     -9.74400000
H     11.95700000     -3.69300000     -9.02300000
O     -6.54800000      6.51400000     -5.17600000
H     -6.34300000      7.31000000     -5.66600000
H     -6.44600000      6.76500000     -4.25800000
O    -16.37300000      3.15700000     -5.28900000
H    -16.31300000      4.09700000     -5.45900000
H    -15.49100000      2.82600000     -5.45800000
O    -16.20600000      1.70200000      1.59200000
H    -16.38100000      1.95000000      2.49900000
H    -15.28900000      1.93600000      1.45100000
O     -4.88400000    -11.54800000     -6.51500000
H     -5.13200000    -11.08600000     -5.71500000
H     -5.25500000    -12.42400000     -6.41100000
O    -13.24600000      2.96100000     -5.43900000
H    -13.08700000      3.76400000     -4.94500000
H    -12.65900000      3.02200000     -6.19200000
O      2.52200000     13.02700000      1.21700000
H      2.04700000     12.25300000      0.91400000
H      1.92700000     13.75600000      1.04500000
O      6.33400000      1.13400000     12.09100000
H      6.38500000      0.67100000     12.92700000
H      5.56700000      1.70000000     12.17800000
O     -0.02800000     -4.51600000    -13.43900000
H     -0.20800000     -3.59200000    -13.60900000
H      0.60300000     -4.50900000    -12.71900000
O    -10.77200000      7.16900000    -11.01300000
H    -11.72700000      7.22600000    -10.97300000
H    -10.56300000      6.34400000    -10.57500000
O     -8.54900000    -15.72400000     -1.27700000
H     -8.30100000    -14.80200000     -1.21100000
H     -8.39300000    -15.94900000     -2.19400000
O     -2.13100000     -5.22200000     -3.15900000
H     -1.76100000     -5.13900000     -4.03800000
H     -2.26600000     -4.31900000     -2.87000000
O     -7.13100000      6.67800000      2.53900000
H     -7.42100000      7.36300000      3.14100000
H     -7.57200000      6.88300000      1.71400000
O      7.12300000     -3.77200000    -15.44900000
H      7.80900000     -4.44100000    -15.45200000
H      7.48000000     -3.06500000    -14.91100000
O     -2.19600000    -14.80700000     -2.13300000
H     -3.00800000    -14.83500000     -1.62700000
H     -2.40300000    -14.25800000     -2.88900000
O      2.61200000    -11.57800000     13.44500000
H      2.97800000    -10.75200000     13.76100000
H      1.76900000    -11.65400000     13.89300000
O     -0.29900000      1.44800000    -10.68400000
H     -0.22100000      2.18200000    -10.07400000
H     -1.21800000      1.45600000    -10.95100000
O     12.08900000     -5.96700000      5.99700000
H     11.33100000     -5.97100000      6.58200000
H     12.32400000     -5.04300000      5.91500000
O      9.28900000     -7.20400000    -12.65100000
H     10.22600000     -7.38200000    -12.57300000
H      8.89500000     -8.06100000    -12.81200000
O    -12.66600000      0.06400000      5.31900000
H    -12.01800000      0.68200000      5.65600000
H    -12.58000000     -0.70500000      5.88200000
O     -3.62000000     -7.10300000    -12.08400000
H     -3.41700000     -6.22200000    -11.76900000
H     -4.22000000     -7.45900000    -11.42900000
O     -2.60200000    -13.53500000      3.11300000
H     -1.91900000    -14.18000000      2.92900000
H     -3.42200000    -14.00000000      2.94600000
O      7.48800000     -5.20100000     -4.69700000
H      6.62600000     -5.37200000     -5.07600000
H      8.10600000     -5.47600000     -5.37300000
O     -1.74400000     10.40500000     -7.23800000
H     -2.17000000     11.22600000     -6.99200000
H     -1.76300000     10.40200000     -8.19500000
O     -0.49200000     -4.90900000     -0.37000000
H     -0.63500000     -5.64600000     -0.96300000
H     -1.20800000     -4.96800000      0.26300000
O     -1.93900000     11.74500000     13.33400000
H     -2.53900000     12.46300000     13.13200000
H     -2.12900000     11.08000000     12.67200000
O      6.28300000     -2.01800000     12.08800000
H      7.08300000     -2.44100000     12.40000000
H      5.98100000     -1.49800000     12.83200000
O      0.10300000      6.05400000      8.09400000
H     -0.83900000      6.11800000      7.93500000
H      0.43400000      6.93700000      7.92800000
O     13.35700000      1.86200000     -8.32100000
H     13.66100000      0.95500000     -8.29900000
H     13.38200000      2.14500000     -7.40700000
O      2.93100000      2.42400000     17.14500000
H      2.62300000      1.81800000     17.81900000
H      2.42900000      2.18800000     16.36500000
O     11.87600000     -6.02600000    -11.75700000
H     11.84500000     -5.47300000    -10.97600000
H     12.51700000     -6.70400000    -11.54500000
O     12.02400000     -0.33300000     12.66200000
H     12.16700000     -0.58400000     11.75000000
H     11.67100000     -1.12100000     13.07500000
O     -0.62700000     13.49700000      3.08100000
H     -1.55700000     13.69000000      2.96800000
H     -0.23900000     13.67300000      2.22400000
O     -0.21700000      3.75300000      9.71800000
H      0.00900000      3.00500000      9.16600000
H     -0.14100000      4.51100000      9.13800000
O      0.43600000     11.76000000     -5.00100000
H      0.61000000     12.20600000     -5.83000000
H      0.43300000     10.83000000     -5.22500000
O    -10.45600000      5.65800000     -1.03100000
H     -9.60400000      5.96500000     -1.34300000
H    -10.31000000      5.44100000     -0.11000000
O     -5.11900000      3.21200000    -10.81600000
H     -4.62300000      3.47000000    -11.59300000
H     -4.47600000      3.22500000    -10.10700000
O    -15.32700000      1.24600000      7.40800000
H    -15.81000000      0.90800000      6.65300000
H    -14.64100000      0.59600000      7.56300000
O      7.34500000     13.81800000     -8.84600000
H      7.22000000     13.77900000     -7.89800000
H      6.62000000     13.30500000     -9.20500000
O      3.13800000     -2.11200000     14.02100000
H      3.54400000     -2.95800000     13.82900000
H      3.69300000     -1.73000000     14.70100000
O     -2.14100000      3.62100000      1.18100000
H     -2.72000000      3.20000000      0.54700000
H     -1.78700000      4.38000000      0.71600000
O      2.48000000    -16.51300000      7.88400000
H      2.00300000    -15.68300000      7.88800000
H      2.84600000    -16.58300000      8.76600000
O      6.93800000    -15.60100000      2.31100000
H      7.30600000    -16.34600000      1.83600000
H      7.21800000    -14.83600000      1.80900000
O     -4.13200000      6.99500000    -14.15900000
H     -3.43800000      6.34900000    -14.29300000
H     -4.89700000      6.47600000    -13.91000000
O      6.77600000    -10.34100000      6.03000000
H      6.73800000    -10.87600000      5.23700000
H      7.38200000     -9.63300000      5.81300000
O    -15.20200000      7.86000000     -6.12100000
H    -14.67000000      8.64100000     -6.27600000
H    -14.83400000      7.47300000     -5.32700000
O      9.08000000      2.82500000     -6.94600000
H      9.22900000      3.36200000     -6.16800000
H      9.81700000      3.02800000     -7.52300000
O     -1.46300000     -0.83500000     10.76600000
H     -0.92200000     -1.54700000     11.10800000
H     -0.91800000     -0.42100000     10.09700000
O     10.77300000     -8.09400000      9.39600000
H      9.84000000     -7.94500000      9.55000000
H     11.21100000     -7.39300000      9.87900000
O     -4.06400000     -7.30100000      8.46400000
H     -4.04500000     -7.24100000      9.41900000
H     -3.30800000     -6.78900000      8.17700000
O     -1.08000000    -16.19900000      2.93800000
H     -1.41800000    -16.28400000      3.82900000
H     -0.22800000    -15.77700000      3.04400000
O     13.82200000      1.71000000     -1.39500000
H     12.89200000      1.93700000     -1.38700000
H     14.23800000      2.41900000     -1.88500000
O     -0.25400000      9.95300000      7.49200000
H      0.03000000     10.86300000      7.57400000
H      0.53600000      9.43900000      7.65700000
O    -12.67800000     -4.09800000    -12.08600000
H    -13.54500000     -4.39200000    -11.80500000
H    -12.08500000     -4.79000000    -11.79300000
O     14.51300000     -0.46800000     -5.77800000
H     14.21600000      0.44000000     -5.72700000
H     15.30600000     -0.49100000     -5.24300000
O    -10.77000000      4.35600000     11.58300000
H    -11.36600000      5.02900000     11.91400000
H    -11.33500000      3.60400000     11.40400000
O     -4.80200000      9.17800000      2.52700000
H     -4.77400000     10.11900000      2.35600000
H     -5.46400000      9.07800000      3.21100000
O      2.93300000     -7.24700000    -13.53600000
H      3.81500000     -7.05700000    -13.85600000
H      3.01500000     -7.23100000    -12.58300000
O     -3.76800000     13.84800000      5.64700000
H     -4.46100000     14.21900000      6.19200000
H     -3.02300000     13.74900000      6.24000000
O      6.01400000    -11.79500000      3.79700000
H      6.35300000    -11.81600000      2.90200000
H      5.28600000    -11.17400000      3.76200000
O     13.79200000      2.29000000     -5.59400000
H     14.48800000      2.91600000     -5.39200000
H     13.01600000      2.64700000     -5.16200000
O    -15.37700000     -2.64300000      1.06000000
H    -14.75200000     -3.04600000      1.66300000
H    -16.11600000     -2.39100000      1.61400000
O     -5.68200000     -3.60000000     12.22400000
H     -6.27800000     -3.72300000     11.48500000
H     -5.20600000     -2.79600000     12.01600000
O    -16.21000000     -1.95300000      7.47800000
H    -15.27300000     -1.78600000      7.58500000
H    -16.50700000     -2.21200000      8.35000000
O     14.57800000      8.12000000     -4.11200000
H     14.26800000      8.05500000     -5.01500000
H     15.48200000      7.80500000     -4.14500000
O      4.76600000     12.34200000     -1.85700000
H      5.36100000     12.99400000     -1.48600000
H      4.01700000     12.85100000     -2.16600000
O     -6.94500000     15.51600000     -8.06200000
H     -6.88100000     14.61500000     -7.74700000
H     -6.74900000     16.05300000     -7.29400000
O      3.57600000     10.01900000     14.36900000
H      4.06000000      9.58400000     13.66800000
H      3.94700000     10.90100000     14.40600000
O      4.07400000     12.26400000      3.82800000
H      3.36900000     12.79700000      4.19400000
H      3.76500000     12.02500000      2.95400000
O     -2.79600000     -6.12000000     11.75200000
H     -1.89100000     -5.82000000     11.83400000
H     -3.24300000     -5.74700000     12.51200000
O     16.89800000     -0.51700000     -4.50500000
H     17.45400000     -1.29400000     -4.55400000
H     16.91400000     -0.26900000     -3.58100000
O    -11.43200000     -2.58900000      6.37700000
H    -10.74200000     -2.87200000      6.97700000
H    -11.04700000     -2.68500000      5.50600000
O     -9.47400000      4.53400000      1.91900000
H     -9.96000000      3.79700000      1.55000000
H     -8.61000000      4.48000000      1.51100000
O     -2.41700000      4.40900000     11.24300000
H     -2.24300000      5.07900000     11.90500000
H     -1.57100000      4.26900000     10.81700000
O      8.24800000     -7.79700000     10.31500000
H      8.58000000     -7.36500000     11.10200000
H      7.65700000     -8.47400000     10.64500000
O     -1.97000000     -8.43500000     -7.88500000
H     -2.70000000     -7.89500000     -7.58600000
H     -2.31000000     -8.89200000     -8.65500000
O    -12.95200000     -3.28900000      8.48400000
H    -12.55000000     -4.10800000      8.77300000
H    -12.63900000     -3.17300000      7.58700000
O     11.40200000      2.99200000     -1.17300000
H     11.71900000      3.59700000     -0.50200000
H     10.44800000      3.05600000     -1.12100000
O      3.49500000    -12.88100000      0.91000000
H      2.54300000    -12.85700000      0.82100000
H      3.73500000    -11.98900000      1.16200000
O     -9.84800000     -9.55200000      3.76900000
H     -9.87200000     -9.84500000      4.68000000
H     -9.33200000    -10.21900000      3.31600000
O     12.45400000     -6.36500000     10.66300000
H     12.86800000     -5.50500000     10.72800000
H     13.02800000     -6.86400000     10.08100000
O      0.24600000      3.63300000    -13.34000000
H      0.49900000      2.83600000    -13.80700000
H      0.07400000      4.27100000    -14.03200000
O     -9.12000000      0.73000000     10.92600000
H     -8.36800000      0.21300000     11.21300000
H     -9.30600000      1.31300000     11.66200000
O     10.05200000      0.17200000     -5.77000000
H     10.75700000      0.74300000     -6.07600000
H      9.38400000      0.22900000     -6.45400000
O    -13.69000000    -11.27000000     -4.97600000
H    -12.73700000    -11.28400000     -5.06500000
H    -14.00900000    -11.05100000     -5.85200000
O     -8.65400000      3.76600000    -15.15200000
H     -7.85900000      3.84300000    -14.62400000
H     -8.70100000      4.59000000    -15.63700000
O     -9.88200000      5.85000000      4.29100000
H     -9.65200000      5.01000000      4.68900000
H     -9.60100000      5.76700000      3.37900000
O    -13.73000000     -4.89200000     10.69300000
H    -13.88300000     -3.94700000     10.71500000
H    -12.77700000     -4.98000000     10.66700000
O     -5.79600000     -6.46600000    -15.65400000
H     -5.03400000     -6.95700000    -15.34700000
H     -5.75300000     -5.63600000    -15.17800000
O     17.05500000      2.36500000      6.10000000
H     17.26200000      2.79800000      5.27100000
H     16.12700000      2.55000000      6.24100000
O     10.14900000    -11.00600000      3.10100000
H      9.43300000    -10.41700000      3.33700000
H     10.28600000    -11.54300000      3.88100000
O     -9.69500000      5.17900000     -9.91200000
H     -8.79100000      5.17300000    -10.22700000
H     -9.78400000      4.36000000     -9.42500000
O     -2.36100000    -12.04900000     -7.85400000
H     -1.55200000    -11.92000000     -7.35800000
H     -3.02900000    -11.58900000     -7.34500000
O      0.57200000      4.34500000      3.78700000
H      0.65700000      3.61000000      4.39400000
H      1.01800000      4.05300000      2.99200000
O     -5.41200000      9.01400000     -6.14600000
H     -5.16000000      9.79800000     -6.63400000
H     -4.74000000      8.92600000     -5.47000000
O     -1.52800000      2.71000000     15.51000000
H     -2.39700000      2.97800000     15.81000000
H     -0.92200000      3.16100000     16.09900000
O      8.01300000      1.26000000      7.42600000
H      7.26200000      0.68200000      7.29600000
H      8.65000000      0.72300000      7.89600000
O    -15.85200000      2.56200000     -9.70100000
H    -15.02500000      2.42300000     -9.23900000
H    -16.40900000      3.00900000     -9.06400000
O     -7.03600000      0.83400000      0.06600000
H     -6.49200000      0.70500000     -0.71100000
H     -7.26500000     -0.05200000      0.34800000
O     -0.02400000      8.38900000     13.54000000
H      0.91900000      8.36700000     13.70500000
H     -0.09900000      8.43200000     12.58700000
O     -4.09400000      3.15400000    -13.36500000
H     -3.81600000      3.72900000    -14.07800000
H     -3.31100000      2.65000000    -13.14400000
O     11.47400000    -10.88800000     10.12800000
H     10.80400000    -11.53800000      9.91600000
H     11.24700000    -10.12700000      9.59300000
O     14.54400000      0.80500000      3.06500000
H     14.50100000      0.63800000      2.12400000
H     15.41900000      1.16800000      3.20300000
O    -11.88400000      0.37000000     13.33400000
H    -12.50300000      0.68200000     13.99400000
H    -11.04000000      0.73000000     13.60800000
O     -3.65500000      1.64800000     12.17000000
H     -4.59900000      1.67400000     12.01100000
H     -3.33000000      2.47400000     11.81200000
O      4.84900000    -14.41700000      9.50400000
H      4.93000000    -14.69800000      8.59300000
H      4.91900000    -15.22600000     10.01100000
O      5.71800000     -1.54500000     -8.00500000
H      5.13000000     -1.35300000     -8.73600000
H      5.93600000     -2.47100000     -8.11000000
O      8.22100000     -3.07800000      8.21200000
H      9.17100000     -3.18500000      8.16500000
H      8.01900000     -2.43100000      7.53600000
O     -3.20600000     17.93400000      1.81500000
H     -3.57400000     17.37800000      2.50200000
H     -3.93800000     18.48300000      1.53300000
O     -5.22800000     -3.10700000    -10.02300000
H     -5.08400000     -3.22300000     -9.08400000
H     -6.12800000     -3.40100000    -10.16500000
O     12.71600000     -0.00500000      4.67700000
H     11.91400000      0.48100000      4.48600000
H     13.39300000      0.43900000      4.16600000
O     -1.60700000     -4.97600000     -6.11200000
H     -2.06500000     -4.21400000     -6.46700000
H     -2.25200000     -5.68200000     -6.14900000
O     11.75100000      5.32000000      0.35600000
H     11.85200000      5.00800000      1.25500000
H     11.80700000      6.27300000      0.42600000
O    -10.69700000    -10.33500000      6.88600000
H    -10.95400000    -11.13700000      7.34100000
H     -9.80200000    -10.16700000      7.18100000
O      1.17600000     -2.19500000    -10.31500000
H      1.13800000     -1.64900000     -9.52900000
H      1.71300000     -2.94500000    -10.05900000
O     14.69400000      6.65300000     -6.55900000
H     15.43500000      6.71300000     -7.16100000
H     14.99200000      6.06000000     -5.86900000
O      3.74300000     12.76700000      6.96000000
H      4.09000000     12.62900000      6.07900000
H      4.51900000     12.81200000      7.51900000
O      9.19200000      3.35100000    -10.60500000
H      9.41900000      4.03100000    -11.23900000
H      9.84700000      3.44100000     -9.91300000
O     -9.80900000      0.50600000      6.14000000
H     -9.13000000      0.96700000      5.64700000
H     -9.70200000      0.81200000      7.04000000
O      1.07500000     -4.47600000      7.40700000
H      1.71400000     -5.06000000      7.81500000
H      0.43700000     -4.29900000      8.09800000
O     -0.02800000     -6.03400000     11.68700000
H      0.37600000     -6.65900000     11.08500000
H      0.60900000     -5.93600000     12.39400000
O      1.95000000      4.64500000     11.38400000
H      1.13900000      4.13800000     11.41600000
H      1.96200000      5.02300000     10.50400000
O    -10.29900000      1.42400000     -4.28500000
H    -10.23700000      2.11400000     -4.94500000
H    -10.39900000      1.89200000     -3.45600000
O     16.23100000      0.32000000      8.21100000
H     16.17600000      0.89000000      7.44500000
H     17.08100000     -0.11200000      8.12800000
O      9.96500000     13.48400000      3.68700000
H      9.64200000     14.25000000      4.16000000
H     10.04100000     12.80400000      4.35600000
O    -16.20800000      2.61000000      3.98700000
H    -15.87500000      3.40800000      4.39800000
H    -17.04400000      2.44700000      4.42300000
O    -15.38400000     -6.15200000      2.01100000
H    -15.81400000     -5.75200000      1.25500000
H    -14.50300000     -5.77800000      2.01100000
O     -8.36300000      8.91600000     -5.68200000
H     -8.77800000      8.77000000     -6.53200000
H     -7.49100000      9.25000000     -5.89400000
O     -3.71800000     -7.76100000    -14.52200000
H     -3.48300000     -7.40800000    -13.66400000
H     -3.13600000     -8.51200000    -14.64000000
O     -0.65000000     15.30500000     -5.86600000
H     -1.18300000     15.98900000     -6.27000000
H     -0.41200000     15.66100000     -5.00900000
O     12.76900000     -3.71100000      0.11500000
H     11.91400000     -4.01800000      0.41500000
H     12.87400000     -4.10400000     -0.75200000
O      5.70000000      7.11700000      9.40900000
H      6.58100000      6.77200000      9.55200000
H      5.32700000      6.54800000      8.73500000
O     11.71200000      7.54100000      8.80000000
H     11.69700000      6.88900000      9.50000000
H     12.28100000      7.16200000      8.13000000
O      6.43600000     -7.09000000      2.71600000
H      6.07100000     -7.94900000      2.50400000
H      5.86500000     -6.75000000      3.40500000
O      1.10500000     -4.61600000     -6.78500000
H      0.19600000     -4.74200000     -6.51100000
H      1.04400000     -4.37300000     -7.70900000
O     11.52200000      2.58200000      2.30100000
H     10.85300000      2.91400000      1.70200000
H     11.53400000      1.63800000      2.14800000
O      6.41600000      2.53700000    -15.71000000
H      6.44500000      1.75500000    -16.26100000
H      6.07100000      2.22800000    -14.87200000
O     -2.30900000     -4.78600000      1.58600000
H     -1.93200000     -4.58300000      2.44200000
H     -2.79100000     -3.99500000      1.34300000
O      4.59200000      8.90700000     -3.26300000
H      4.60600000      8.92800000     -2.30600000
H      3.66200000      8.88900000     -3.48900000
O     11.41400000     -1.48400000     -8.85500000
H     11.37500000     -1.44400000     -9.81100000
H     10.50600000     -1.37300000     -8.57400000
O      9.75200000    -12.39900000      5.55900000
H      9.54000000    -12.43500000      6.49200000
H      9.62900000    -13.29700000      5.25100000
O     -3.84900000     -4.11600000    -17.77300000
H     -4.24300000     -3.72500000    -16.99300000
H     -3.18900000     -3.48100000    -18.05200000
O     -6.37700000     -9.41600000    -14.23200000
H     -5.86600000     -8.60600000    -14.24000000
H     -6.34600000     -9.70900000    -13.32200000
O      3.16600000      0.96700000    -16.31500000
H      3.63200000      1.74300000    -16.62600000
H      3.52600000      0.80500000    -15.44300000
O      9.71200000      4.22300000      5.09600000
H     10.61000000      4.54900000      5.14800000
H      9.80600000      3.27400000      5.00900000
O      9.85200000     -8.75200000     -9.75100000
H     10.01200000     -9.63300000     -9.41300000
H      9.90400000     -8.18700000     -8.97900000
O      9.60500000      6.61300000      6.98500000
H      9.44800000      6.72600000      6.04800000
H     10.23300000      7.30000000      7.20700000
O      3.91700000      2.00700000    -11.55700000
H      3.50200000      1.57700000    -10.80900000
H      4.68700000      2.44000000    -11.18700000
O     17.81300000     -1.81900000      4.57000000
H     17.12100000     -2.47500000      4.65400000
H     18.30100000     -2.08400000      3.79000000
O      5.83100000    -13.48500000    -11.30800000
H      6.78400000    -13.43000000    -11.24000000
H      5.51700000    -12.65700000    -10.94200000
O     -6.25400000     14.88000000      2.76600000
H     -6.72100000     14.39200000      3.44300000
H     -5.93200000     15.66200000      3.21300000
O      1.13000000     11.71900000     -0.67100000
H      1.31800000     10.85400000     -1.03400000
H      1.26500000     12.32100000     -1.40300000
O      2.17000000     -5.71000000     -4.34400000
H      1.57800000     -5.43800000     -5.04500000
H      2.31500000     -4.91500000     -3.83000000
O     -5.05500000     -3.97600000     16.49500000
H     -4.44500000     -3.30300000     16.79700000
H     -5.70800000     -4.03700000     17.19200000
O     12.51800000     -7.17300000     -9.13900000
H     11.78600000     -7.32300000     -8.54000000
H     12.58900000     -6.22100000     -9.19600000
O      5.05200000      0.21200000      6.83000000
H      4.33000000     -0.00800000      6.24200000
H      5.80300000     -0.26400000      6.47500000
O     -0.00600000    -17.25300000     -6.00600000
H     -0.01700000    -17.23300000     -5.05000000
H     -0.01300000    -16.33100000     -6.26500000
O      4.94700000    -14.74300000     -3.09700000
H      4.71400000    -13.81400000     -3.08500000
H      4.49400000    -15.11300000     -2.33900000
O     -4.44500000      3.33800000     -6.68400000
H     -4.94600000      3.75800000     -5.98500000
H     -4.46100000      3.96800000     -7.40300000
O      2.74600000    -15.02700000     -6.45300000
H      2.99800000    -14.33800000     -7.06800000
H      2.27500000    -15.66500000     -6.98800000
O    -11.46700000     -6.34900000     -8.90600000
H    -11.63000000     -7.14400000     -8.39800000
H    -11.98700000     -5.67500000     -8.46800000
O     -4.27600000      1.15400000     -4.76200000
H     -5.05800000      1.03600000     -5.30100000
H     -4.03000000      2.07000000     -4.89300000
O     -6.37500000      2.01600000     11.34300000
H     -6.80400000      2.83800000     11.58100000
H     -7.00400000      1.33700000     11.58700000
O     -1.59800000      5.11800000      5.90800000
H     -2.35700000      5.66400000      6.11100000
H     -0.86900000      5.73500000      5.84500000
O     10.05500000      6.07200000     13.14800000
H     10.29600000      6.90100000     13.56300000
H     10.47900000      5.40300000     13.68700000
O     14.60200000     -0.03100000      0.61600000
H     14.43300000      0.56500000     -0.11400000
H     14.22700000     -0.86500000      0.33600000
O    -12.21000000     -8.38900000      3.13000000
H    -12.24100000     -8.59400000      2.19600000
H    -11.34600000     -8.69100000      3.41200000
O     11.13400000     -8.74600000      6.56400000
H     11.90400000     -8.87300000      6.01000000
H     11.44400000     -8.19600000      7.28300000
O      0.30800000     11.24200000     11.42300000
H      0.23400000     12.01000000     10.85700000
H     -0.53000000     10.79000000     11.32500000
O     -1.77700000      2.20300000    -16.01500000
H     -1.54200000      1.36900000    -15.60700000
H     -1.06000000      2.38200000    -16.62300000
O      6.99000000     -6.07700000      6.49900000
H      6.27000000     -6.31800000      5.91600000
H      6.68500000     -5.28400000      6.94000000
O     13.23500000     10.37600000     -3.57200000
H     14.08500000      9.95200000     -3.68900000
H     12.88000000     10.44900000     -4.45800000
O     -3.42500000    -11.66000000      1.02200000
H     -2.60100000    -11.28600000      0.71000000
H     -3.16600000    -12.45700000      1.48500000
O      0.40100000     -5.54400000    -17.43600000
H      1.33300000     -5.70900000    -17.57700000
H      0.25700000     -5.75700000    -16.51400000
O     -2.94900000     -0.90700000    -17.16200000
H     -3.62300000     -1.03500000    -16.49500000
H     -2.13100000     -1.14100000    -16.72500000
O     -4.89400000    -14.82300000      3.02500000
H     -5.07900000    -15.44000000      3.73400000
H     -5.11500000    -15.30200000      2.22700000
O     -7.48200000      2.88500000     14.79800000
H     -6.52700000      2.93200000     14.77200000
H     -7.70000000      2.96700000     15.72700000
O     10.66400000      5.35900000    -11.87100000
H     11.15300000      5.59500000    -12.65900000
H     11.07000000      5.87300000    -11.17400000
O     -9.49200000     10.82900000      2.67200000
H     -8.63000000     10.80700000      3.08800000
H    -10.07200000     10.39900000      3.30100000
O     12.07000000      5.83900000     -6.81400000
H     11.61600000      6.19500000     -6.05000000
H     13.00000000      5.94200000     -6.61000000
O     -0.24100000     -3.94100000      9.77300000
H     -0.87700000     -4.48300000     10.23900000
H      0.26500000     -3.51500000     10.46500000
O     -3.05500000      7.00600000     -3.45100000
H     -3.08600000      7.85400000     -3.89400000
H     -3.95600000      6.84800000     -3.17100000
O     -5.70300000     -9.86300000     -8.99800000
H     -5.47600000     -9.02700000     -9.40600000
H     -4.87600000    -10.19000000     -8.64600000
O      4.72000000     11.27200000     -4.94100000
H      4.16900000     11.88600000     -4.45600000
H      4.69200000     10.46600000     -4.42500000
O    -10.24100000     -3.27800000      3.80500000
H    -10.42200000     -2.69400000      3.06900000
H    -10.33300000     -4.15800000      3.44100000
O     -0.67200000    -14.60600000     -5.76200000
H     -1.45500000    -14.47100000     -5.22800000
H     -0.33800000    -13.72400000     -5.92500000
O     -1.45300000     11.03700000      1.07400000
H     -0.71000000     10.67300000      0.59200000
H     -1.65900000     10.37300000      1.73300000
O    -10.93800000     -7.61000000      8.10300000
H    -11.55600000     -7.11400000      7.56700000
H    -10.79900000     -8.42400000      7.61900000
O     10.02900000     14.20400000     -1.59800000
H      9.99300000     14.03600000     -0.65600000
H     10.46900000     13.43500000     -1.96100000
O     -6.50300000      0.12900000     15.78500000
H     -5.80700000     -0.36200000     16.22300000
H     -6.54300000      0.96100000     16.25600000
O     -0.44100000    -14.02900000    -12.05100000
H     -0.62500000    -13.81300000    -11.13700000
H     -0.51700000    -13.19400000    -12.51400000
O     -7.14700000     -0.21700000     -5.41900000
H     -7.67300000      0.50500000     -5.07300000
H     -7.42600000     -0.98000000     -4.91300000
O     -0.48600000     17.53700000      1.13400000
H     -1.39400000     17.75000000      1.35100000
H     -0.11100000     18.36500000      0.83400000
O     -9.75300000      6.66000000    -14.12100000
H    -10.26000000      6.69300000    -13.31000000
H     -8.84200000      6.73400000    -13.83800000
O      1.30100000     -7.68100000      2.11700000
H      1.79100000     -6.86800000      1.99300000
H      0.42600000     -7.39600000      2.38000000
O      6.21500000      0.05900000     14.51800000
H      5.82400000      0.56600000     15.23000000
H      6.18300000     -0.84800000     14.82500000
O    -10.72200000      9.37200000      5.06300000
H    -10.30600000      8.97700000      5.82900000
H    -11.59600000      9.61800000      5.36500000
O     -5.94000000      6.02800000    -16.44900000
H     -4.99300000      6.14900000    -16.51400000
H     -6.10600000      5.94500000    -15.51000000
O      7.97400000     -1.56000000    -11.59200000
H      8.39100000     -0.82200000    -11.14800000
H      8.53500000     -1.73200000    -12.34800000
O      1.95400000     -3.79200000     -0.41000000
H      2.20800000     -3.73900000     -1.33100000
H      1.04700000     -4.09900000     -0.42900000
O     14.16900000      2.68200000      6.01200000
H     13.73900000      3.34100000      5.46700000
H     13.72400000      2.74300000      6.85700000
O    -13.82800000     -2.04400000     -7.43300000
H    -13.15400000     -2.19900000     -8.09500000
H    -13.85400000     -2.85300000     -6.92300000
O     -5.47300000    -14.48900000      6.24300000
H     -5.33100000    -13.58400000      5.96500000
H     -5.93100000    -14.41400000      7.08000000
O     -7.34700000     -2.68300000     14.04000000
H     -6.92800000     -2.34900000     14.83300000
H     -6.65900000     -3.18000000     13.59700000
O      0.23600000     -6.99300000    -14.80600000
H      1.09400000     -7.27200000    -14.48600000
H      0.04600000     -6.19400000    -14.31500000
O      7.88900000     -4.85500000     -0.83000000
H      8.78700000     -5.17000000     -0.72300000
H      7.89900000     -4.38100000     -1.66100000
O    -12.77200000      7.50200000     -8.55400000
H    -13.08400000      8.30900000     -8.14400000
H    -12.20800000      7.10000000     -7.89300000
O      8.67400000     -4.97000000     10.21000000
H      8.27300000     -4.37800000      9.57400000
H      8.22800000     -5.80600000     10.07300000
O      2.04900000     -2.37600000     -5.76700000
H      1.55000000     -3.06800000     -6.20000000
H      1.47900000     -1.60800000     -5.80800000
O     -9.22200000     -0.23600000    -10.89200000
H     -8.40900000     -0.31900000    -10.39500000
H     -8.99400000      0.32600000    -11.63200000
O      1.84300000    -17.60200000      2.96400000
H      0.91800000    -17.36100000      2.90400000
H      2.10000000    -17.34800000      3.85000000
O     -9.53900000    -10.78700000      0.06400000
H     -9.30000000    -11.18400000      0.90200000
H    -10.47900000    -10.94800000     -0.01700000
O      0.42400000    -12.39300000      8.96000000
H      0.40600000    -11.64100000      8.36800000
H      1.33700000    -12.45700000      9.23900000
O     11.44300000     12.09600000     -2.35800000
H     11.02200000     11.37800000     -1.88500000
H     12.24800000     11.71200000     -2.70700000
O     -0.59400000      7.36500000    -16.43000000
H     -0.35400000      6.48300000    -16.14300000
H     -0.99100000      7.76800000    -15.65800000
O      9.47400000      8.71600000     -7.65600000
H     10.23900000      8.87300000     -8.21000000
H      9.18800000      7.83200000     -7.88800000
O      9.22900000     -0.11900000      4.14300000
H      9.33500000      0.42600000      3.36300000
H      9.79200000     -0.87600000      3.98500000
O     -2.34000000      0.90900000    -12.54500000
H     -1.73200000      0.35900000    -13.04000000
H     -2.78800000      0.30000000    -11.95700000
O    -13.18500000     10.10400000      6.30100000
H    -13.39200000      9.30300000      6.78100000
H    -13.76400000     10.08400000      5.53900000
O     10.33500000    -11.50400000     -0.18800000
H     11.07100000    -12.09000000     -0.01100000
H     10.73800000    -10.64600000     -0.31700000
O    -16.29500000      5.40500000     -0.53900000
H    -15.61700000      4.75800000     -0.34400000
H    -16.14800000      6.10400000      0.09900000
O     -4.02500000      8.41500000    -11.93600000
H     -3.79100000      7.58700000    -11.51700000
H     -4.24400000      8.17400000    -12.83600000
O     -9.09100000      0.75500000    -13.59400000
H     -8.44100000      1.29600000    -14.04200000
H     -9.87700000      1.30100000    -13.56400000
O     12.28900000      4.69100000      6.18600000
H     12.64300000      5.48600000      6.58400000
H     11.60200000      4.40600000      6.78900000
O     -9.93300000      8.13400000      7.26000000
H     -9.21000000      7.51000000      7.31300000
H     -9.84400000      8.67100000      8.04700000
O     -3.74100000      3.08600000     17.23500000
H     -3.24800000      3.65700000     17.82400000
H     -4.19200000      2.47400000     17.81800000
O      7.76500000     13.47500000      1.85700000
H      7.31900000     13.18300000      2.65200000
H      8.66900000     13.62600000      2.13100000
O    -17.97000000      3.71500000      0.79400000
H    -17.22700000      3.16900000      1.05200000
H    -17.73200000      4.05000000     -0.07000000
O    -16.64700000     -5.03200000     -0.00400000
H    -16.05800000     -4.28400000      0.09100000
H    -17.49000000     -4.71500000      0.32100000
O     13.70400000     -9.47500000      5.81100000
H     13.75200000    -10.00100000      6.60900000
H     13.94400000    -10.08100000      5.11000000
O     -1.96900000     -9.04200000      4.87800000
H     -1.37600000     -8.41500000      4.46400000
H     -1.98500000     -9.78900000      4.27900000
O    -13.06200000     10.20000000     -3.53600000
H    -12.60800000      9.66800000     -4.19000000
H    -13.03500000     11.08900000     -3.89000000
O     12.60500000     11.41500000      4.72900000
H     13.10100000     10.79800000      5.26800000
H     12.71400000     12.25800000      5.16900000
O      2.34200000      7.57600000     -6.95800000
H      2.58300000      7.09000000     -7.74600000
H      3.05500000      8.20300000     -6.83500000
O     -1.32500000     13.69900000     -0.76700000
H     -1.17300000     13.39200000     -1.66100000
H     -1.39500000     12.89800000     -0.24700000
O     14.62500000      5.33100000      0.16700000
H     14.65200000      6.28100000      0.28200000
H     13.93900000      5.18700000     -0.48400000
O      8.08800000      9.29200000     10.41900000
H      7.92200000      9.19300000     11.35600000
H      8.65300000      8.55200000     10.19600000
O     12.40500000    -10.02600000      2.19500000
H     12.70300000     -9.27500000      2.70800000
H     11.56100000    -10.26000000      2.58200000
O     -7.13700000     -1.53500000      1.67000000
H     -6.32200000     -1.36300000      2.14200000
H     -6.98500000     -2.36800000      1.22400000
O     15.21500000     -3.22900000      4.22200000
H     14.71000000     -2.41600000      4.19800000
H     14.77100000     -3.80500000      3.59900000
O      1.99000000     15.56500000     -3.25900000
H      2.39300000     15.93300000     -2.47200000
H      2.54700000     15.86700000     -3.97600000
O     14.76800000     -7.57200000     -7.57900000
H     14.16600000     -7.64600000     -6.83800000
H     14.21700000     -7.28400000     -8.30700000
O     12.89300000     10.03100000      2.31400000
H     13.06900000     10.80900000      1.78500000
H     12.51100000     10.37300000      3.12300000
O      0.18300000      9.19000000     -5.74700000
H     -0.62600000      9.40900000     -6.21000000
H      0.81400000      9.00700000     -6.44200000
O      9.70200000     10.39800000     -0.68300000
H      8.85900000     10.18200000     -1.08200000
H      9.57200000     10.23900000      0.25200000
O     -9.06500000     -5.17400000     -3.31300000
H     -9.48800000     -5.50900000     -2.52200000
H     -8.76500000     -5.95800000     -3.77300000
O    -13.44700000      4.45800000     -8.82200000
H    -13.59500000      3.51500000     -8.75700000
H    -12.93400000      4.56500000     -9.62400000
O      7.38200000    -14.51000000      8.45600000
H      6.98600000    -15.15700000      7.87200000
H      6.63800000    -14.03600000      8.82800000
O      8.25500000      8.13800000     -1.32300000
H      8.73300000      7.30900000     -1.35700000
H      8.27500000      8.38800000     -0.40000000
O     -2.67500000      6.29200000    -10.62500000
H     -1.86700000      5.86500000    -10.91000000
H     -2.46600000      6.64600000     -9.76000000
O      8.09700000      6.31100000     -8.26600000
H      7.72600000      6.53900000     -7.41400000
H      7.74400000      5.44200000     -8.45600000
O      2.32400000      6.79100000     13.66500000
H      1.73300000      6.33900000     14.26800000
H      2.94800000      6.11900000     13.39200000
O    -12.79900000     12.36400000      0.56300000
H    -12.53500000     12.72800000     -0.28200000
H    -12.04300000     12.50600000      1.13200000
O     -2.78200000      2.23500000     -8.77300000
H     -3.25800000      2.00900000     -7.97300000
H     -2.05200000      2.77600000     -8.47300000
O      1.85600000      7.49700000    -10.45100000
H      1.48000000      8.09600000     -9.80600000
H      1.16000000      6.86200000    -10.62100000
O      1.94200000     -7.75500000     -2.31000000
H      2.15300000     -7.57700000     -3.22600000
H      0.99000000     -7.66300000     -2.26100000
O      3.79600000      2.52800000     11.16100000
H      4.19300000      2.56400000     10.29100000
H      3.15100000      3.23400000     11.15900000
O      3.67900000      2.46600000     13.80000000
H      3.64100000      2.49200000     12.84400000
H      4.35100000      3.10800000     14.03000000
O     -8.21300000     -6.61600000     12.87400000
H     -7.97800000     -7.47300000     13.22900000
H     -7.93900000     -6.65400000     11.95800000
O     11.80800000      6.00100000     10.98200000
H     11.10800000      6.19200000     11.60700000
H     11.87000000      5.04600000     10.97600000
O     12.78600000     -2.74800000     -5.75100000
H     13.08800000     -1.84100000     -5.81300000
H     13.58200000     -3.27100000     -5.84600000
O     11.94700000      9.79300000     -5.86600000
H     11.47600000     10.19500000     -6.59600000
H     11.30400000      9.21200000     -5.45800000
O     -1.88900000     16.17100000      7.87900000
H     -1.05100000     16.39000000      8.28500000
H     -2.06600000     15.27400000      8.16400000
O      4.56600000     -1.05400000     -5.80800000
H      4.99100000     -1.25200000     -6.64200000
H      3.75500000     -1.56200000     -5.82600000
O     -7.89900000    -10.99200000      2.63600000
H     -7.60400000    -11.90100000      2.67700000
H     -7.11400000    -10.49600000      2.40000000
O     -6.43000000      9.57700000    -12.10400000
H     -5.53000000      9.26200000    -12.02000000
H     -6.37500000     10.51300000    -11.91400000
O      7.71400000      0.54000000      0.92400000
H      7.71500000      0.24600000      0.01300000
H      7.24000000      1.37200000      0.90700000
O     -5.28600000    -11.70800000      5.46800000
H     -5.49600000    -10.79300000      5.65700000
H     -5.03800000    -11.71100000      4.54400000
O     -8.81700000    -10.41900000     -2.84600000
H     -9.51800000     -9.93800000     -3.28700000
H     -9.20800000    -10.71000000     -2.02200000
O     -3.87600000     -6.78200000     -6.29500000
H     -4.61400000     -6.32800000     -6.70200000
H     -4.25800000     -7.23400000     -5.54300000
O     -5.19300000     15.54500000      7.37900000
H     -4.80700000     16.29700000      6.92900000
H     -6.12700000     15.59900000      7.17900000
O    -13.82800000      9.70700000      0.29300000
H    -13.31100000     10.50000000      0.43100000
H    -13.18400000      9.03700000      0.06500000
O     -6.19700000     -4.25100000    -13.90800000
H     -6.64800000     -3.49300000    -14.28000000
H     -6.87400000     -4.71200000    -13.41200000
O     -7.99000000     13.56900000      5.20500000
H     -7.83200000     12.78200000      5.72500000
H     -7.68200000     14.28700000      5.75700000
O     -4.30500000    -11.60400000     -3.59100000
H     -5.21100000    -11.67100000     -3.89100000
H     -4.37600000    -11.39600000     -2.65900000
O     -2.89000000     -2.53200000      5.74500000
H     -3.04500000     -1.59500000      5.62400000
H     -3.61200000     -2.82500000      6.30100000
O     11.44500000      2.51000000     -4.25500000
H     11.60400000      2.58200000     -3.31300000
H     10.83100000      3.21900000     -4.44900000
O     -5.12000000    -16.45600000      0.94900000
H     -5.68600000    -17.22500000      1.01600000
H     -4.28400000    -16.79900000      0.63400000
O     -2.57200000     14.72600000     10.91400000
H     -2.18800000     14.63900000     11.78600000
H     -2.02500000     14.17400000     10.35500000
O    -11.14200000      0.49500000     -9.05600000
H    -10.37900000      0.45200000     -9.63200000
H    -10.86200000      0.05500000     -8.25400000
O     -4.49400000     -0.80600000    -11.44100000
H     -4.73200000     -0.01700000    -10.95300000
H     -5.16600000     -1.44600000    -11.20500000
O      2.21500000      6.87000000      4.56800000
H      2.96400000      6.64900000      5.12200000
H      1.85500000      6.02400000      4.30300000
O     -2.58500000     -2.64900000     -2.54000000
H     -3.48700000     -2.54000000     -2.23900000
H     -2.05000000     -2.36300000     -1.80000000
O      7.57300000     -0.32700000     10.17200000
H      7.40000000      0.16000000     10.97800000
H      7.11600000     -1.15900000     10.29300000
O     -1.91500000      5.83700000     -0.87000000
H     -1.87600000      6.03400000     -1.80500000
H     -1.34600000      6.49000000     -0.46300000
O     -8.64300000      3.37800000      5.15600000
H     -8.07800000      4.14500000      5.06000000
H     -8.29100000      2.74200000      4.53300000
O     -7.10000000     13.04600000     -6.92300000
H     -6.44100000     12.41700000     -7.21500000
H     -7.56000000     12.59900000     -6.21200000
O     -6.73000000     -6.02000000      7.93300000
H     -7.18400000     -5.60200000      7.20100000
H     -5.81700000     -5.75300000      7.83200000
O      2.99700000     -0.27400000      4.98400000
H      2.46600000     -1.04800000      5.17000000
H      3.46900000     -0.49400000      4.18200000
O     -0.49000000     13.70200000     -9.75400000
H     -0.83300000     13.51500000    -10.62800000
H     -0.96000000     14.48800000     -9.47600000
O     -0.99700000     -0.55600000      7.88200000
H     -0.23900000     -0.79400000      7.34900000
H     -1.63900000     -1.24400000      7.70700000
O    -15.16900000      0.25500000     -7.26100000
H    -14.80600000     -0.51700000     -7.69500000
H    -15.98900000     -0.05100000     -6.87300000
O     10.24100000     -2.58700000      4.97600000
H      9.76600000     -3.38300000      5.21100000
H     10.66800000     -2.79800000      4.14600000
O    -12.89700000     -4.68700000     -6.61900000
H    -13.40800000     -5.29100000     -6.08000000
H    -12.31700000     -4.24500000     -5.99900000
O      1.66800000     -4.78300000     16.05000000
H      1.56000000     -3.85300000     16.25100000
H      1.67600000     -5.21400000     16.90400000
O     11.92900000     -2.86700000     13.46900000
H     11.54700000     -3.52500000     12.88900000
H     12.18400000     -3.35600000     14.25100000
O      0.91200000     12.40600000     -7.46300000
H      0.33100000     12.85800000     -8.07500000
H      1.42000000     11.80800000     -8.01100000
O    -13.51400000      1.75900000     -8.32200000
H    -12.99400000      1.04700000     -8.69500000
H    -14.26000000      1.32100000     -7.91200000
O      6.23200000     -5.99700000     14.28700000
H      6.27700000     -6.91800000     14.54700000
H      5.71100000     -5.58000000     14.97300000
O     -2.25700000     -0.59000000     -9.57700000
H     -2.85000000      0.16000000     -9.61300000
H     -2.42300000     -1.06600000    -10.39100000
O     -2.16700000     -0.36900000     -4.07500000
H     -2.36600000     -0.86300000     -3.27900000
H     -2.95800000      0.14100000     -4.24500000
O      9.06700000      0.55200000    -10.32400000
H      9.86600000      0.57000000    -10.85000000
H      8.72400000      1.44400000    -10.38000000
O     -4.17700000      1.59700000     -0.18300000
H     -3.75600000      2.21400000     -0.78100000
H     -5.05200000      1.95900000     -0.04200000
O     -7.15100000      4.99900000    -10.49600000
H     -6.82400000      5.89400000    -10.58700000
H     -6.36400000      4.45300000    -10.51700000
O      4.66900000     -2.21200000    -15.16500000
H      4.18000000     -2.21800000    -15.98800000
H      5.47000000     -2.69900000    -15.35900000
O    -13.68400000     -3.89200000     -1.49600000
H    -13.52100000     -3.18500000     -2.12100000
H    -13.92800000     -3.44300000     -0.68600000
O     -3.93500000     -6.21200000     -1.12200000
H     -4.77700000     -6.49900000     -1.47500000
H     -3.41200000     -5.99800000     -1.89500000
O     -5.20000000      2.38600000      2.92200000
H     -4.73600000      1.68300000      2.46800000
H     -4.54100000      2.77500000      3.49800000
O      6.55800000     15.61400000      7.20200000
H      7.37100000     15.86300000      6.76200000
H      6.67200000     14.68600000      7.40800000
O      2.90600000      4.30800000    -12.40600000
H      2.28200000      4.28700000    -13.13200000
H      3.26000000      3.42000000    -12.36800000
O      4.06400000     -3.27100000      5.41700000
H      4.69200000     -3.69100000      4.83000000
H      4.44400000     -3.37300000      6.28900000
O     -5.06900000    -10.04500000      2.43500000
H     -4.44500000     -9.35100000      2.65000000
H     -4.63000000    -10.56200000      1.76000000
O     12.50500000      5.00300000      3.34100000
H     12.38000000      4.86100000      4.27900000
H     12.26100000      4.17000000      2.93800000
O     -7.39200000      0.03000000     13.26600000
H     -7.01400000      0.57600000     13.95700000
H     -7.53600000     -0.81900000     13.68400000
O      4.97800000      1.81000000     -2.30500000
H      4.25700000      1.81800000     -2.93400000
H      5.74900000      2.04800000     -2.82000000
O      2.97800000     -5.84100000      8.70200000
H      3.43400000     -5.13900000      9.16600000
H      3.18700000     -6.63200000      9.19900000
O      1.82700000     13.73500000      4.22700000
H      1.53500000     14.56600000      4.60000000
H      1.05900000     13.39800000      3.76400000
O     -2.24100000     -4.65600000     -9.65900000
H     -2.97100000     -4.57400000    -10.27300000
H     -2.53100000     -4.18700000     -8.87700000
O      6.58200000      3.21100000     -4.31000000
H      6.09400000      3.86300000     -4.81400000
H      6.61600000      2.44300000     -4.88200000
O     -1.57400000     -9.31600000    -15.57600000
H     -1.67200000     -9.45400000    -16.51800000
H     -1.05000000     -8.51800000    -15.50400000
O      2.04600000     14.84300000     -6.07600000
H      1.19500000     15.26900000     -6.18400000
H      1.88400000     13.92500000     -6.29400000
O      8.52200000      3.19900000     -2.05000000
H      8.83600000      2.42100000     -2.51100000
H      7.60600000      3.00500000     -1.84900000
O      2.77700000      6.62300000    -15.23500000
H      2.19800000      7.22700000    -14.77200000
H      3.61400000      7.08500000    -15.28600000
O     -1.16900000     -1.12800000     15.44700000
H     -1.06300000     -0.53700000     16.19300000
H     -1.11800000     -0.55800000     14.68000000
O      4.50700000      7.75100000      6.37100000
H      4.29600000      7.72700000      7.30400000
H      4.67700000      8.67500000      6.18700000
O     17.35100000      3.55200000      3.70700000
H     16.54000000      4.02600000      3.52400000
H     17.57300000      3.12900000      2.87700000
O     -4.72100000     -3.62400000      7.54100000
H     -4.06300000     -3.17000000      8.06800000
H     -5.44500000     -3.00200000      7.47500000
O      1.70400000      4.06800000     -9.04300000
H      2.14800000      3.56700000     -9.72700000
H      2.40600000      4.55000000     -8.60500000
O    -13.07400000     -0.16800000      1.82800000
H    -13.84500000     -0.53000000      1.39300000
H    -13.39600000      0.61700000      2.27200000
O      2.48200000     -0.21700000      8.19700000
H      3.36700000     -0.11100000      7.84800000
H      2.61300000     -0.51900000      9.09600000
O      1.66000000      2.45600000      5.51700000
H      0.94600000      2.38400000      6.15100000
H      1.89900000      1.54900000      5.32300000
O     -6.39100000    -10.59300000    -11.89700000
H     -7.14900000    -11.12900000    -11.66200000
H     -5.95700000    -10.41500000    -11.06300000
O     -9.68900000     -8.70600000    -10.15800000
H    -10.38800000     -9.35100000    -10.26300000
H     -9.77100000     -8.41000000     -9.25100000
O     -8.11500000      7.92400000      4.85500000
H     -7.90100000      7.59700000      5.73000000
H     -8.95800000      7.52200000      4.64900000
O      0.49900000     -0.23100000     -8.33000000
H     -0.41400000     -0.38500000     -8.57400000
H      0.48900000     -0.19900000     -7.37300000
O      4.76800000    -10.08600000      8.10700000
H      5.53000000    -10.17900000      7.53500000
H      4.60400000     -9.14300000      8.13500000
O     -7.56900000     -7.99000000     10.51000000
H     -7.31100000     -8.89800000     10.35200000
H     -6.99400000     -7.47600000      9.94200000
O     -7.84700000      3.52800000     -0.22600000
H     -8.25300000      3.41600000     -1.08600000
H     -7.46000000      2.67500000     -0.03100000
O     11.11500000     11.24700000     -8.54500000
H     10.78400000     12.13500000     -8.40400000
H     10.78200000     11.00200000     -9.40800000
O      2.21100000    -10.24200000     -5.44600000
H      2.98300000    -10.70400000     -5.12100000
H      2.44800000     -9.97400000     -6.33400000
O      9.25300000     -5.59900000    -15.03800000
H      9.88500000     -6.20500000    -15.42500000
H      9.08300000     -5.95500000    -14.16600000
O     11.00500000      6.98300000     -4.40400000
H     10.77000000      6.27100000     -3.80900000
H     11.45500000      7.62000000     -3.84900000
O     -4.70800000     -8.05200000     -4.05700000
H     -4.34200000     -8.93200000     -4.14100000
H     -5.24500000     -8.09000000     -3.26600000
O     -1.67200000     -5.37200000     16.44800000
H     -2.44900000     -5.69000000     15.98800000
H     -1.25200000     -6.16400000     16.78300000
O      6.72100000      9.84200000      8.19600000
H      7.39400000     10.31400000      8.68700000
H      6.61300000      9.01700000      8.67000000
O     -5.03900000      8.74800000     -0.11400000
H     -5.41100000      9.58000000     -0.40600000
H     -4.77500000      8.90900000      0.79200000
O      8.40200000     12.02600000      9.76000000
H      7.66300000     11.78600000     10.31800000
H      9.10100000     11.42500000     10.01700000
O    -11.76000000      0.13900000     10.39600000
H    -11.99900000     -0.07000000     11.29900000
H    -10.89200000      0.53600000     10.46300000
O     -4.55400000     -0.88500000      3.15700000
H     -3.87200000     -1.35500000      2.67800000
H     -4.08100000     -0.40200000      3.83400000
O     -3.55200000     14.87700000     -8.33800000
H     -3.28700000     15.79600000     -8.30500000
H     -4.32400000     14.87000000     -8.90300000
O     -9.54900000     -3.63200000     15.08100000
H     -8.71600000     -3.34500000     14.70600000
H     -9.85000000     -4.32500000     14.49300000
O      5.00400000     -9.09900000      1.26900000
H      5.88100000     -9.37600000      1.00400000
H      4.69800000     -8.54800000      0.54900000
O      3.22600000    -13.13200000     -8.23200000
H      3.38200000    -13.72400000     -8.96800000
H      3.02100000    -12.29100000     -8.64100000
O      6.59500000      5.62300000    -15.56100000
H      6.07500000      4.84100000    -15.37600000
H      7.19700000      5.35200000    -16.25400000
O      5.19000000     -1.63000000    -10.51500000
H      4.75400000     -2.18200000    -11.16400000
H      6.07700000     -1.51500000    -10.85600000
O      6.91800000      4.56400000     12.52300000
H      7.71800000      5.06700000     12.36700000
H      6.94600000      3.86200000     11.87300000
O     -9.09900000    -11.73500000     10.07200000
H     -8.17000000    -11.50900000     10.09800000
H     -9.53300000    -11.02000000     10.53700000
O    -17.59600000     -2.86500000     -3.21100000
H    -16.98000000     -3.04800000     -3.92100000
H    -17.16500000     -2.18700000     -2.69000000
O     -3.54700000      5.19000000     14.98300000
H     -3.56400000      5.46500000     15.90000000
H     -2.68300000      5.45600000     14.66900000
O     -3.72700000    -11.48500000    -12.45700000
H     -3.74600000    -12.44000000    -12.52800000
H     -4.60900000    -11.20900000    -12.70500000
O     14.01100000      3.81100000    -10.27100000
H     14.54500000      3.53700000    -11.01600000
H     14.28300000      3.23700000     -9.55600000
O      8.42700000     -6.85500000     13.01200000
H      7.57600000     -6.64300000     13.39400000
H      8.95700000     -7.14600000     13.75400000
O     -6.46100000      2.17800000    -14.07700000
H     -6.20700000      1.86900000    -14.94700000
H     -5.63400000      2.40200000    -13.65100000
O     -2.77200000    -17.40000000      0.12100000
H     -1.96700000    -16.96300000      0.39900000
H     -2.49500000    -17.98200000     -0.58800000
O      4.34400000      2.57900000     -6.96300000
H      5.20800000      2.98400000     -7.03400000
H      4.17700000      2.21500000     -7.83300000
O     -5.46600000      4.69700000     -0.98400000
H     -6.32000000      4.40200000     -0.66600000
H     -5.06300000      5.12300000     -0.22700000
O     -8.12300000      7.47000000     10.23500000
H     -8.77100000      8.17200000     10.30300000
H     -7.97200000      7.19500000     11.13900000
O    -10.65500000      3.53800000      6.99200000
H    -10.09800000      3.10000000      7.63600000
H    -10.24600000      3.33900000      6.14900000
O     -0.43100000      3.94300000     -7.51200000
H      0.36600000      3.99100000     -8.04000000
H     -0.32900000      4.63900000     -6.86200000
O      8.82200000     10.49900000     -5.60400000
H      8.26500000      9.91200000     -5.09200000
H      9.08500000      9.97900000     -6.36300000
O      8.57100000    -11.87400000     -2.29300000
H      7.61900000    -11.89600000     -2.39500000
H      8.71100000    -11.87400000     -1.34600000
O     -9.56000000     13.48900000     -1.20600000
H     -8.65900000     13.69200000     -0.95700000
H    -10.09400000     13.89300000     -0.52200000
O      1.55300000     -9.34500000     -0.02900000
H      1.54800000     -8.69000000      0.66900000
H      1.70700000     -8.84200000     -0.82800000
O     -7.83300000      4.25900000     11.38900000
H     -7.61700000      4.76900000     12.16900000
H     -8.75800000      4.44800000     11.22800000
O     11.86300000    -10.42900000     -6.21200000
H     12.26400000    -10.71400000     -5.39100000
H     12.46700000    -10.72900000     -6.89100000
O    -12.11100000      8.16000000     -5.29000000
H    -12.16200000      7.26800000     -5.63400000
H    -11.40400000      8.12800000     -4.64500000
O     -4.69900000      5.12900000     -8.77600000
H     -4.17200000      5.58800000     -9.43000000
H     -5.10500000      5.82700000     -8.26300000
O    -15.61000000     -5.75500000     -2.59200000
H    -16.53500000     -5.51000000     -2.57500000
H    -15.31400000     -5.63800000     -1.68900000
O     -6.12100000      4.25900000     -3.69100000
H     -5.93900000      4.99600000     -4.27500000
H     -5.90700000      4.58700000     -2.81800000
O      3.77900000      3.59800000      4.16900000
H      2.99900000      3.35000000      4.66600000
H      4.49700000      3.52500000      4.79800000
O    -12.25500000     -1.92300000     -9.67500000
H    -11.92100000     -1.04900000     -9.47800000
H    -12.43200000     -1.90600000    -10.61600000
O    -12.37100000     -5.96500000     -2.83100000
H    -12.76600000     -6.30300000     -3.63400000
H    -12.95600000     -5.25900000     -2.55600000
O     -5.68500000    -10.58600000     13.05600000
H     -5.71100000    -10.03400000     13.83700000
H     -4.95400000    -10.24100000     12.54300000
O     10.97100000     13.78000000      0.92300000
H     10.92100000     14.00500000      1.85200000
H     11.86600000     13.46100000      0.80200000
O      9.30000000      3.48300000      1.15000000
H      8.49900000      2.97500000      1.02100000
H      9.00500000      4.29500000      1.56100000
O     -0.85300000     -2.95000000    -17.07600000
H     -0.59100000     -2.46400000    -17.85800000
H     -0.24500000     -3.68800000    -17.03800000
O     -3.52200000    -13.28400000     12.68800000
H     -3.65500000    -12.48400000     12.17900000
H     -2.63000000    -13.20700000     13.02600000
O     -3.37800000      6.39500000      8.02200000
H     -3.78400000      6.68100000      7.20300000
H     -4.10100000      6.03100000      8.53300000
O      1.89700000     10.56800000     -9.22200000
H      2.72300000     10.08700000     -9.16700000
H      1.85900000     10.87800000    -10.12600000
O     -7.08800000      9.82000000     -2.83900000
H     -7.67700000      9.77400000     -2.08600000
H     -7.33700000     10.62800000     -3.28800000
O      4.72300000     -5.50900000     -4.88900000
H      4.75300000     -5.39100000     -5.83900000
H      3.79000000     -5.58000000     -4.68700000
O      7.52400000    -11.13800000      1.20600000
H      8.33000000    -10.62600000      1.27100000
H      7.69000000    -11.75700000      0.49500000
O    -12.21800000    -12.32800000      0.28100000
H    -11.80400000    -12.63100000      1.09000000
H    -13.15500000    -12.34200000      0.47200000
O     -4.26400000     -4.91400000     14.01000000
H     -4.67900000     -4.40600000     13.31200000
H     -4.71100000     -4.63400000     14.80800000
O      4.93500000    -12.60900000     11.55600000
H      5.21700000    -12.94000000     10.70300000
H      4.06700000    -12.99000000     11.68600000
O      4.04400000     -7.24000000     -0.34100000
H      3.28600000     -7.42800000     -0.89400000
H      4.56300000     -6.61800000     -0.85100000
O     -9.40600000      0.37000000     15.51900000
H     -9.27400000      1.27200000     15.81100000
H     -8.52100000      0.03500000     15.37100000
O     -8.36200000     11.49700000      8.30200000
H     -9.15800000     11.17200000      8.72200000
H     -7.72200000     11.55300000      9.01100000
O    -11.22700000     -1.64400000     -1.21900000
H    -10.71600000     -2.11800000     -1.87500000
H    -11.87200000     -1.15200000     -1.72800000
O    -11.23300000    -13.76100000     -2.38100000
H    -11.24700000    -14.65700000     -2.04600000
H    -11.46200000    -13.21900000     -1.62600000
O     -7.39000000      3.04800000     -8.31300000
H     -7.43100000      3.68600000     -9.02600000
H     -6.61900000      2.51700000     -8.51200000
O     -7.23700000     13.65800000      0.22500000
H     -6.72100000     13.97500000      0.96600000
H     -6.75200000     13.95100000     -0.54700000
O     -2.95300000      9.79400000     -4.29100000
H     -3.36700000     10.57800000     -3.93000000
H     -2.30500000     10.12900000     -4.91000000
O    -10.96200000      3.27100000    -13.20600000
H    -11.66000000      3.41300000    -13.84600000
H    -10.18300000      3.65100000    -13.61100000
O     14.34600000     -7.40300000      8.86900000
H     13.87000000     -7.50300000      8.04500000
H     15.19100000     -7.03400000      8.61400000
O     -2.48400000      6.09300000      3.14500000
H     -2.02300000      5.28200000      3.35900000
H     -2.89100000      5.92100000      2.29600000
O     -3.63400000     -7.42300000     14.70000000
H     -3.50800000     -8.01600000     13.95900000
H     -3.91200000     -6.59800000     14.30200000
O     11.43000000     -3.46600000      8.93300000
H     12.05900000     -3.88300000      9.52200000
H     11.84600000     -3.50700000      8.07100000
O     -6.82900000     17.18300000      1.04300000
H     -6.29700000     16.66600000      1.64700000
H     -6.43400000     18.05500000      1.06300000
O     -3.15800000    -13.99500000     -4.68200000
H     -3.83100000    -14.23200000     -5.32000000
H     -3.48500000    -13.19200000     -4.27500000
O      2.62400000     12.68500000     -3.35700000
H      2.53800000     13.60900000     -3.59300000
H      1.85500000     12.26700000     -3.74400000
O    -12.89100000     -9.07400000     -3.17900000
H    -12.66300000     -9.95300000     -3.48000000
H    -12.20100000     -8.51300000     -3.53300000
O     -5.65100000     12.17100000    -11.24300000
H     -6.52200000     12.45000000    -11.52500000
H     -5.37000000     12.84900000    -10.62800000
O     -3.01400000      9.18900000    -16.15400000
H     -3.47800000      9.96100000    -15.83000000
H     -3.05000000      8.56500000    -15.42900000
O      1.34100000     10.47300000      4.35500000
H      0.52600000     10.00400000      4.53100000
H      1.36000000     11.17400000      5.00600000
O     12.77100000     -3.11200000      6.63900000
H     13.50300000     -2.49500000      6.65200000
H     12.04600000     -2.61600000      6.25900000
O     -6.68900000     -1.97500000      7.60700000
H     -7.30300000     -2.08200000      6.88100000
H     -6.64400000     -1.02900000      7.74600000
O      6.76200000      8.16800000      3.67900000
H      5.84000000      8.27800000      3.44500000
H      6.89700000      8.77300000      4.40900000
O     -1.20100000    -11.19600000     13.45100000
H     -0.43600000    -11.77100000     13.47200000
H     -0.91000000    -10.39400000     13.88700000
O     -7.59200000     11.85700000     -4.34100000
H     -8.40800000     12.28000000     -4.07300000
H     -6.90600000     12.47000000     -4.07800000
O     -6.06400000     -4.03000000      3.41800000
H     -6.42800000     -3.15100000      3.52700000
H     -5.96500000     -4.36000000      4.31200000
O    -14.12300000     -2.12100000     11.13000000
H    -13.39400000     -1.91700000     10.54400000
H    -13.76100000     -2.01000000     12.00900000
O     13.42900000      6.29500000    -10.53000000
H     13.43200000      5.38900000    -10.22400000
H     14.33400000      6.58800000    -10.42000000
O      4.14700000    -12.83800000      6.46700000
H      4.30300000    -12.07000000      7.01800000
H      4.23100000    -12.51100000      5.57200000
O      4.57600000     -6.48300000      5.64000000
H      4.45100000     -5.92500000      6.40800000
H      3.68800000     -6.68100000      5.34100000
O     -4.08300000     -1.23000000     11.95500000
H     -3.24100000     -1.16200000     11.50500000
H     -4.30500000     -0.32800000     12.18600000
O     -3.87500000    -14.06800000     -8.85400000
H     -3.55200000    -13.16700000     -8.84300000
H     -3.66900000    -14.40700000     -7.98300000
O      8.63600000     16.24900000     -2.08800000
H      7.91600000     15.76800000     -2.49600000
H      9.34300000     15.60800000     -2.01800000
O     12.30100000     -0.77300000     -0.97400000
H     12.42000000     -1.65100000     -1.33600000
H     12.55300000     -0.18400000     -1.68500000
O     -8.36500000     -1.68400000      5.13400000
H     -9.02300000     -1.12000000      5.54000000
H     -8.86900000     -2.28200000      4.58100000
O     -2.85600000      4.78200000    -15.04700000
H     -3.37700000      5.03600000    -15.80900000
H     -2.22500000      4.14800000    -15.38900000
O     -8.90500000      1.90800000      8.55800000
H     -9.03300000      1.52900000      9.42700000
H     -8.11400000      1.48400000      8.22600000
O    -12.90600000     -4.22100000      1.12500000
H    -12.24300000     -4.69900000      1.62300000
H    -12.99300000     -4.71200000      0.30800000
O     12.36200000     -7.24000000      3.58800000
H     12.49500000     -6.94200000      4.48800000
H     11.43200000     -7.08600000      3.42000000
O     -6.67200000    -10.52100000     10.25100000
H     -6.37800000    -10.81800000     11.11200000
H     -6.17200000    -11.05100000      9.63100000
O     -9.36400000     -4.50400000     -7.77200000
H     -9.86600000     -5.31900000     -7.80400000
H    -10.02600000     -3.81400000     -7.81900000
O      5.21900000     -8.86000000     -7.39100000
H      6.02200000     -8.67900000     -7.87900000
H      4.70800000     -8.05400000     -7.46500000
O      0.54900000     -2.70400000     17.48500000
H      0.20300000     -1.89600000     17.10700000
H     -0.22100000     -3.15300000     17.83500000
O     -4.05700000      6.56200000      5.31200000
H     -4.68200000      5.95200000      4.92000000
H     -3.67800000      7.02700000      4.56600000
O     -4.73200000     -1.53000000    -15.33400000
H     -5.66700000     -1.33000000    -15.28200000
H     -4.48800000     -1.76500000    -14.43900000
O      1.45400000      7.99600000    -13.16500000
H      1.77000000      8.88600000    -13.00700000
H      1.62200000      7.53300000    -12.34400000
O    -10.30200000      8.07400000     11.97400000
H    -11.11600000      7.57000000     11.98700000
H    -10.38600000      8.68100000     12.70900000
O    -10.04300000      2.57200000     -1.99000000
H    -10.30700000      2.08100000     -1.21200000
H    -10.66400000      3.29800000     -2.03800000
O     18.37900000     -1.59900000      1.55100000
H     19.03500000     -1.86100000      0.90500000
H     17.61000000     -1.36800000      1.03000000
O     -4.85500000    -13.87900000     -0.97800000
H     -5.04700000    -14.57300000     -0.34700000
H     -5.69800000    -13.45200000     -1.12900000
O     -7.07100000     10.09300000      3.87600000
H     -7.42000000      9.23200000      4.10700000
H     -6.80500000     10.47500000      4.71300000
O    -10.17100000     -9.75900000     -7.39600000
H    -11.02900000     -9.33500000     -7.42200000
H    -10.29900000    -10.58600000     -7.86000000
O      2.71800000     16.50900000      2.44500000
H      3.59200000     16.28800000      2.12400000
H      2.12200000     16.05800000      1.84800000
O     -4.56500000     -9.92000000     -0.90900000
H     -3.67600000     -9.58200000     -1.01900000
H     -4.45200000    -10.73300000     -0.41600000
O     -9.07800000      5.50800000     -6.39600000
H     -8.25700000      5.98700000     -6.27900000
H     -8.91700000      4.93800000     -7.14800000
O     -3.29200000     -1.72400000      8.78500000
H     -3.71600000     -0.88100000      8.94600000
H     -2.73900000     -1.86400000      9.55400000
O     -8.38200000     -8.28000000     -0.45300000
H     -9.27300000     -8.06200000     -0.72500000
H     -8.34200000     -9.23500000     -0.50600000
O      9.01400000     -5.00600000      5.08300000
H      8.65400000     -5.51400000      5.80900000
H      9.41000000     -5.65900000      4.50600000
O      5.26600000     -2.17400000     16.05500000
H      4.52900000     -2.06800000     16.65500000
H      6.02400000     -2.30400000     16.62600000
O     -1.31700000      7.89000000    -13.89100000
H     -1.86100000      8.05300000    -13.12000000
H     -0.45100000      7.68900000    -13.53600000
O    -13.44200000     -1.36400000     -2.85200000
H    -13.18600000     -0.82200000     -3.59800000
H    -14.32700000     -1.07000000     -2.63500000
O     12.20200000     -5.42600000     -2.29500000
H     11.39500000     -4.91400000     -2.35400000
H     12.89300000     -4.81600000     -2.55300000
O      2.19500000    -12.28400000      3.71100000
H      1.58800000    -11.54400000      3.75100000
H      2.90900000    -11.97800000      3.15200000
O     -5.33200000     11.64400000     -0.66900000
H     -4.90900000     11.71700000      0.18700000
H     -6.25200000     11.85100000     -0.50000000
O      1.00500000     -1.97000000      6.45600000
H      1.58900000     -1.59000000      7.11200000
H      1.06000000     -2.91400000      6.60400000
O     -0.65600000     16.01700000     -3.24500000
H     -0.81700000     16.79900000     -2.71600000
H      0.28500000     15.86300000     -3.16200000
O      6.32700000      4.11300000     15.05500000
H      6.72800000      4.81700000     15.56400000
H      6.41600000      4.39500000     14.14500000
O     -1.73500000      3.28100000     -4.57200000
H     -1.91700000      3.24100000     -5.51100000
H     -0.88200000      2.85700000     -4.47500000
O    -11.28000000      1.52400000      0.26200000
H    -11.92000000      0.92500000      0.64600000
H    -10.48000000      1.37600000      0.76600000
O      0.11100000     -0.00800000     -5.73600000
H     -0.60200000     -0.27000000     -5.15200000
H      0.30300000      0.89600000     -5.48800000
O      8.90100000      1.01800000     -3.37000000
H      8.16400000      0.88700000     -3.96700000
H      9.66200000      0.69800000     -3.85400000
O     -8.02600000     -7.50800000     -4.68500000
H     -7.32800000     -7.91400000     -4.17100000
H     -7.81700000     -7.73200000     -5.59200000
O      6.35600000     -7.00500000    -11.98000000
H      6.30300000     -7.28300000    -12.89500000
H      6.70100000     -6.11300000    -12.02100000
O      6.63000000     -4.63200000      1.49000000
H      6.61600000     -5.55200000      1.75100000
H      7.04300000     -4.63300000      0.62700000
O      7.51300000      9.20900000     13.28400000
H      6.62700000      8.97600000     13.00700000
H      7.43600000      9.36500000     14.22500000
O      8.50300000     -2.76900000     13.51600000
H      9.00400000     -3.51100000     13.17600000
H      8.97900000     -2.49900000     14.30200000
O      3.16800000      7.93700000     -0.55200000
H      2.72000000      7.70700000      0.26200000
H      3.56300000      8.79100000     -0.37600000
O      1.03600000      9.10800000     -1.76900000
H      1.75600000      8.66600000     -1.32000000
H      0.50300000      8.39800000     -2.12600000
O      1.31000000      1.92300000     14.97800000
H      0.66100000      1.27500000     14.70400000
H      2.01400000      1.84300000     14.33500000
O      4.55400000      5.56100000     -5.43400000
H      3.90700000      5.24900000     -4.80200000
H      4.06700000      5.64700000     -6.25400000
O      1.08700000    -14.84700000      4.15300000
H      1.43900000    -14.07800000      3.70400000
H      1.31400000    -14.71200000      5.07300000
O      1.11100000     -2.97000000     12.41800000
H      1.57100000     -2.49900000     13.11300000
H      0.25700000     -3.18200000     12.79700000
O     -7.72300000     -1.77600000    -14.15000000
H     -8.32100000     -1.03500000    -14.05300000
H     -8.04800000     -2.24700000    -14.91700000
O     13.18700000     -7.32800000     -5.34100000
H     13.68600000     -6.73200000     -4.78200000
H     12.51000000     -7.68500000     -4.76700000
O    -13.60300000      2.47400000      2.25700000
H    -13.11300000      2.96000000      1.59400000
H    -13.80000000      3.12200000      2.93300000
O      9.28500000     -4.65900000     -7.01900000
H      9.03000000     -4.04700000     -7.70900000
H      9.76200000     -4.12200000     -6.38700000
O      1.79400000     -4.70200000      3.91800000
H      2.38900000     -4.07500000      4.33000000
H      2.21400000     -4.92000000      3.08700000
O      4.57800000     -2.63000000      0.46400000
H      3.71200000     -2.89500000      0.15500000
H      4.89200000     -3.37900000      0.97000000
O    -14.38800000      3.37600000      8.82700000
H    -13.64100000      3.58500000      8.26500000
H    -14.91500000      2.76900000      8.30800000
O      7.97400000    -13.91400000     -7.72200000
H      7.13100000    -14.09700000     -7.30600000
H      8.52800000    -13.59300000     -7.01000000
O     -4.46400000      1.57000000    -17.21700000
H     -4.30600000      0.63500000    -17.34600000
H     -3.65400000      1.89800000    -16.82600000
O     10.43200000      9.41900000      4.89900000
H     10.50200000      9.33200000      5.85000000
H     11.01200000     10.15000000      4.68300000
O      0.35000000    -10.61100000      6.34600000
H     -0.57800000    -10.77600000      6.51400000
H      0.46100000    -10.79400000      5.41300000
O     -7.93500000      6.07900000      7.31300000
H     -8.25600000      5.18900000      7.16900000
H     -7.38900000      6.01300000      8.09600000
O      0.44500000     15.49900000      5.68800000
H      0.50300000     16.44900000      5.59100000
H     -0.41500000     15.27400000      5.33300000
O    -15.04200000      0.20500000      4.29800000
H    -14.12000000      0.19200000      4.55700000
H    -15.22000000      1.12200000      4.09200000
O      8.50400000    -13.84500000      0.11900000
H      8.40300000    -14.76800000     -0.11200000
H      9.39400000    -13.78100000      0.46600000
O      0.77000000    -10.05800000     11.57600000
H      1.30600000    -10.58800000     12.16700000
H      0.19400000    -10.69000000     11.14400000
O      6.88500000     -3.22000000     -3.07800000
H      6.20100000     -2.72000000     -3.52400000
H      7.19300000     -3.84400000     -3.73600000
O     -3.77900000    -12.08000000     10.12500000
H     -3.56900000    -13.01300000     10.09400000
H     -3.00800000    -11.64900000      9.75400000
O    -10.17200000      4.53900000     -4.10400000
H     -9.36900000      4.53500000     -3.58200000
H     -9.98400000      5.13600000     -4.82800000
O     -0.68500000     -8.22700000      8.03400000
H     -0.38400000     -8.65000000      7.22900000
H     -1.29600000     -7.55300000      7.73600000
O      8.88600000     -2.08200000      0.88300000
H      8.62900000     -1.81600000      0.00000000
H      8.20800000     -1.71500000      1.45100000
O     -9.08700000      1.45300000      2.36000000
H     -8.59000000      1.16000000      3.12500000
H     -8.70800000      0.96600000      1.62800000
O      4.94500000      9.95200000     -0.57300000
H      4.74200000     10.82200000     -0.91900000
H      5.79700000     10.05500000     -0.15000000
O      8.02600000     -7.81000000     -1.49200000
H      7.74900000     -6.90000000     -1.38800000
H      7.43900000     -8.16500000     -2.16000000
O     -3.21800000     15.75000000     -0.79700000
H     -2.88000000     16.33700000     -0.12100000
H     -2.49600000     15.14800000     -0.97400000
O      1.46100000     18.23200000     -2.02800000
H      1.94100000     17.64000000     -1.44900000
H      1.96100000     19.04700000     -2.00700000
O     13.76100000     -5.20000000      2.42600000
H     13.52700000     -4.76700000      1.60500000
H     13.03300000     -5.79700000      2.59700000
O    -12.44900000      4.82700000    -11.46600000
H    -11.97500000      4.30400000    -12.11200000
H    -13.20000000      5.17700000    -11.94600000
O      7.65000000     10.02700000      5.39400000
H      8.58300000      9.81700000      5.34300000
H      7.54000000     10.41700000      6.26100000
O    -14.33500000      3.49600000     -0.68300000
H    -13.53400000      3.84900000     -1.07100000
H    -14.81100000      3.11700000     -1.42100000
O      6.73900000      0.60700000     -5.40700000
H      7.20300000      0.47700000     -6.23400000
H      5.88500000      0.19800000     -5.54500000
O      0.90800000     -0.48700000    -12.25600000
H      1.06000000     -1.32000000    -11.80800000
H      0.38400000      0.02400000    -11.64000000
O    -11.41700000    -12.94500000     -4.99700000
H    -11.40100000    -13.42000000     -4.16500000
H    -10.66500000    -12.35500000     -4.95000000
O    -14.58800000     -4.04200000     -9.63900000
H    -13.87300000     -3.41300000     -9.54200000
H    -15.13000000     -3.91100000     -8.86100000
O      7.15900000     -7.98000000     -9.67300000
H      6.73600000     -7.75900000    -10.50200000
H      7.91200000     -8.51500000     -9.92300000
O     -1.32300000     -3.76800000      3.88000000
H     -0.41900000     -3.56200000      4.11600000
H     -1.84700000     -3.11900000      4.35000000
O    -16.77500000     -1.45400000      2.99600000
H    -16.15200000     -0.84600000      3.39300000
H    -17.26200000     -1.81600000      3.73600000
O      3.02000000     14.22000000     -9.96500000
H      2.11800000     13.95600000     -9.78500000
H      3.30700000     14.65600000     -9.16200000
O      7.19600000      8.86500000     -3.94900000
H      7.68400000      8.86100000     -3.12600000
H      6.27800000      8.81200000     -3.68300000
O     13.46300000      6.54600000     -2.10900000
H     13.18400000      7.18700000     -1.45600000
H     13.83200000      7.07300000     -2.81900000
O    -12.91600000     -9.35700000      0.49800000
H    -13.82800000     -9.10300000      0.35500000
H    -12.89100000    -10.29000000      0.28600000
O     -2.63900000     -3.10800000    -14.22500000
H     -2.47300000     -3.83300000    -14.82800000
H     -2.64600000     -3.51400000    -13.35800000
O     -4.77500000     -0.23000000     -2.18700000
H     -4.41100000      0.46500000     -1.63900000
H     -4.87500000      0.17200000     -3.04900000
O      0.65100000      5.06400000    -15.50900000
H      1.51800000      5.44900000    -15.37900000
H      0.77700000      4.42100000    -16.20600000
O     15.86600000     -5.47700000      7.74000000
H     16.09800000     -5.67900000      6.83300000
H     15.42600000     -4.62800000      7.69100000
O      7.47000000      3.81700000      6.62100000
H      7.60500000      2.90700000      6.88700000
H      8.25400000      4.03800000      6.11800000
O      4.10900000      5.30500000     -8.58100000
H      4.38800000      6.11200000     -9.01500000
H      4.92400000      4.89700000     -8.28900000
O      0.13400000      5.59100000    -11.10100000
H      0.33500000      5.18800000    -11.94600000
H      0.15900000      4.86600000    -10.47700000
O    -11.52100000     11.93500000      7.32600000
H    -10.73800000     11.97000000      6.77600000
H    -12.07000000     11.26500000      6.91800000
O     -7.63400000     -8.55200000     -7.21800000
H     -6.96600000     -9.09300000     -7.63900000
H     -8.44100000     -9.06000000     -7.30000000
O    -10.47400000     13.15000000      1.80500000
H    -10.66700000     13.47700000      2.68300000
H     -9.93600000     12.37200000      1.95100000
O     10.19900000      0.87900000      9.28500000
H     10.84800000      0.22200000      9.53500000
H      9.36800000      0.52900000      9.60700000
O     -3.79600000     -7.08300000      1.58800000
H     -3.35800000     -6.25000000      1.76400000
H     -4.03700000     -7.03500000      0.66300000
O     -2.27500000    -12.57300000      5.60000000
H     -3.11700000    -12.53900000      6.05300000
H     -2.49400000    -12.83300000      4.70500000
O     11.51100000      8.03900000      1.27500000
H     10.65000000      8.25100000      1.63700000
H     12.12500000      8.54600000      1.80600000
O     12.38600000      9.08400000     -1.25500000
H     12.62300000      9.39700000     -2.12800000
H     11.67400000      9.66100000     -0.97900000
O     -5.51900000     -2.37500000     -6.64600000
H     -5.84100000     -1.62200000     -6.15000000
H     -6.11800000     -3.08600000     -6.41800000
O    -11.05200000     -0.71600000     -6.47000000
H    -11.20800000     -0.13700000     -5.72400000
H    -11.56400000     -1.50100000     -6.27600000
O     -7.41600000    -13.63900000      2.31700000
H     -7.98200000    -14.41000000      2.30700000
H     -6.61000000    -13.93900000      2.73800000
O      8.43600000      6.23200000     10.24700000
H      8.53500000      5.35000000      9.88900000
H      9.10700000      6.29200000     10.92600000
O     -1.45300000     -8.19900000     16.23200000
H     -2.31900000     -8.05500000     15.85100000
H     -0.87500000     -8.31300000     15.47700000
O     -4.42400000     11.44500000      8.45700000
H     -4.07200000     10.55900000      8.55300000
H     -5.01000000     11.55200000      9.20600000
O     -3.53100000     13.90800000      3.09000000
H     -4.30200000     14.38100000      2.77800000
H     -3.71500000     13.73100000      4.01200000
O     -8.62200000     -4.84700000    -12.96200000
H     -9.38600000     -4.34700000    -13.25100000
H     -8.93300000     -5.75100000    -12.91000000
O    -13.04900000     -8.57900000     -7.54300000
H    -13.52200000     -9.41000000     -7.54300000
H    -13.73500000     -7.91200000     -7.58100000
O      0.73100000    -14.09600000      0.88100000
H      1.17500000    -14.46200000      1.64700000
H      0.35700000    -14.85600000      0.43500000
O    -10.13300000     -9.31600000     10.85800000
H     -9.42500000     -8.67200000     10.88400000
H    -10.67800000     -9.04300000     10.12000000
O      6.79200000     -4.17500000    -12.06000000
H      7.35100000     -3.41300000    -12.21100000
H      5.90000000     -3.84300000    -12.16800000
O     -7.87500000    -10.04400000      6.06200000
H     -7.18900000    -10.67100000      6.29000000
H     -7.43800000     -9.19300000      6.08200000
O     -3.07800000      0.29400000      5.25200000
H     -2.98500000      1.04900000      4.67000000
H     -2.99900000      0.66000000      6.13300000
O      6.65100000      3.72400000     -8.06300000
H      6.81800000      3.39500000     -8.94700000
H      7.50400000      3.68900000     -7.63000000
O      1.31700000     -7.82400000     10.08500000
H      0.97200000     -7.73000000      9.19700000
H      1.22700000     -8.75700000     10.27900000
O     -0.26500000    -13.22500000     -9.42900000
H      0.54100000    -12.71000000     -9.41000000
H     -0.80300000    -12.85500000     -8.72900000
O      8.94000000     -5.21200000    -10.68000000
H      8.21000000     -5.29200000    -11.29500000
H      9.51100000     -5.95000000    -10.89000000
O     10.57500000     12.49100000     -5.15000000
H     10.59100000     12.63200000     -4.20300000
H      9.84000000     11.89300000     -5.29000000
O     -7.63400000     -4.43300000      5.83700000
H     -8.43400000     -4.05400000      6.20200000
H     -7.94200000     -5.14700000      5.27800000
O      6.67900000     -4.03100000      4.11300000
H      7.34800000     -4.61000000      4.47700000
H      6.71200000     -4.18900000      3.16900000
O      5.65100000     -3.72800000      7.58800000
H      5.18200000     -3.54700000      8.40300000
H      6.49300000     -3.28400000      7.69300000
O      4.46400000      6.83200000    -12.39000000
H      4.37800000      6.99600000    -11.45100000
H      3.96700000      6.02700000    -12.53900000
