# Supplementary material for: Integrated Multiscale Multilevel Approach to Open Shell Molecular Systems
Source: J Chem Theory Comput. 2023 Feb 13;19(5):1446–56. doi: 10.1021/acs.jctc.2c00805 (PMC10018740; doi:10.1021/acs.jctc.2c00805)
Supplement: Supplementary file 2 — ct2c00805_si_002.zip [file ct2c00805_si_002.zip › structures/PROXYL/frame64.xyz]

2585

C     -1.12000000     -0.44900000      1.64300000
H     -2.05700000     -0.99700000      1.74400000
H     -0.86500000      0.08400000      2.55900000
C     -1.09600000      0.55000000      0.46400000
C     -2.38300000      0.36800000     -0.31600000
H     -2.50700000      1.06700000     -1.14400000
H     -3.23100000      0.58300000      0.33400000
H     -2.65300000     -0.64200000     -0.62400000
C     -1.00000000      2.03500000      0.82700000
H     -1.06500000      2.72000000     -0.01900000
H     -1.73000000      2.24100000      1.61000000
H     -0.04900000      2.18200000      1.34000000
N      0.09000000      0.08400000     -0.33300000
O      0.50700000      0.62300000     -1.42200000
C      0.86300000     -0.94100000      0.40200000
C      1.46200000     -1.94000000     -0.59200000
H      1.99400000     -1.38300000     -1.36400000
H      2.11500000     -2.65400000     -0.09000000
H      0.63800000     -2.42900000     -1.11100000
C      2.06700000     -0.21200000      1.09200000
H      2.75900000      0.21200000      0.36400000
H      2.62400000     -0.90300000      1.72300000
H      1.70800000      0.51400000      1.82200000
C     -0.10400000     -1.54500000      1.38100000
H     -0.53500000     -2.45600000      0.96600000
H      0.42700000     -1.76900000      2.30600000
O     -2.87300000      2.75200000      9.39000000
H     -3.45000000      2.85800000     10.14600000
H     -3.08700000      3.49100000      8.82000000
O      7.20200000    -12.84000000      7.17800000
H      6.80600000    -12.04000000      6.83300000
H      6.96700000    -12.84400000      8.10600000
O     -0.97100000    -10.08100000     -3.73400000
H     -1.76900000     -9.57400000     -3.88500000
H     -0.29300000     -9.60900000     -4.21800000
O     -1.19800000     -2.58800000     15.63200000
H     -1.91400000     -2.17200000     16.11200000
H     -1.63200000     -3.10000000     14.95000000
O     -9.70800000      8.02900000     11.64900000
H     -9.66200000      7.17100000     12.07000000
H    -10.40200000      8.49000000     12.12000000
O     10.22000000    -11.64300000     -6.16500000
H     10.90400000    -12.28300000     -6.36300000
H      9.45700000    -11.94900000     -6.65700000
O      4.79600000     -8.11400000     -8.94600000
H      3.89400000     -8.00300000     -9.25000000
H      4.71500000     -8.25500000     -8.00300000
O      4.21400000      2.33600000      2.10200000
H      3.53500000      2.98400000      2.29100000
H      4.15800000      1.71300000      2.82600000
O     -4.39800000     12.66100000     -4.56300000
H     -3.71700000     13.04800000     -5.11300000
H     -4.70200000     11.90000000     -5.05800000
O      2.10600000    -10.17600000    -10.31200000
H      1.82800000    -11.04100000    -10.61300000
H      1.59500000    -10.02400000     -9.51700000
O    -15.88300000     -6.20500000     -1.29600000
H    -15.79500000     -6.73600000     -2.08700000
H    -16.59500000     -5.59600000     -1.49400000
O    -12.97200000      0.99900000     -2.81500000
H    -13.81900000      1.05000000     -2.37200000
H    -13.09900000      1.48200000     -3.63100000
O    -17.39200000      6.19300000      2.80600000
H    -17.60900000      5.74000000      1.99100000
H    -16.67200000      5.68400000      3.17800000
O      5.98200000    -12.44800000      1.89800000
H      6.85600000    -12.13000000      2.12300000
H      6.06300000    -13.40200000      1.91000000
O      8.86200000      0.42000000     -6.53400000
H      9.33600000      0.24400000     -5.72200000
H      7.93800000      0.36400000     -6.29000000
O     16.39700000      6.41700000     -2.95300000
H     17.20000000      6.15800000     -3.40500000
H     15.70500000      5.92400000     -3.39300000
O     -4.52800000     -4.66100000     15.78200000
H     -4.83100000     -5.40800000     16.29900000
H     -4.24800000     -4.01800000     16.43300000
O     -7.94200000     -1.58800000      8.97900000
H     -8.88800000     -1.69300000      9.07200000
H     -7.60100000     -1.69100000      9.86800000
O      6.34000000    -15.43100000     -1.60400000
H      6.18300000    -16.33600000     -1.87400000
H      5.49200000    -15.00000000     -1.70800000
O    -14.32100000      0.34700000     -7.24500000
H    -14.72400000      0.63200000     -8.06500000
H    -14.03000000     -0.54800000     -7.42000000
O      7.50700000      8.14400000    -11.06100000
H      7.98100000      7.31900000    -11.16900000
H      7.43200000      8.49500000    -11.94800000
O     -6.02100000      8.17500000     -4.33900000
H     -5.50800000      8.69800000     -4.95500000
H     -6.11000000      8.73400000     -3.56700000
O     -8.71300000      4.62100000      5.12700000
H     -9.10800000      4.41900000      4.27900000
H     -9.44900000      4.62300000      5.74000000
O      4.24200000     -6.74100000     -4.41600000
H      3.82000000     -6.02500000     -3.94100000
H      4.06900000     -7.51700000     -3.88200000
O     10.56500000     -2.53500000     -0.91300000
H     10.81000000     -2.05200000     -1.70200000
H     11.26200000     -2.34000000     -0.28700000
O      3.97700000      6.78000000     -4.30000000
H      4.17300000      7.24400000     -5.11400000
H      3.11000000      7.09500000     -4.04700000
O     -3.60400000     -5.34800000    -17.35300000
H     -2.71800000     -5.10200000    -17.08600000
H     -4.17700000     -4.83600000    -16.78300000
O     -2.89900000     -2.64400000     -3.08300000
H     -2.02500000     -2.54500000     -3.46200000
H     -3.35100000     -1.83000000     -3.30700000
O     -6.75900000     -3.42600000     -6.30600000
H     -6.24800000     -2.94900000     -5.65200000
H     -7.58800000     -3.61900000     -5.86900000
O     -6.19000000     11.15600000     13.45900000
H     -6.00100000     10.36300000     12.95700000
H     -5.37300000     11.34800000     13.91900000
O      4.96100000      3.94600000    -14.36100000
H      4.58800000      4.18100000    -13.51200000
H      5.88500000      4.18700000    -14.29300000
O     -0.22500000     -7.20300000     -8.46900000
H     -1.06900000     -6.78100000     -8.30900000
H     -0.02600000     -7.00300000     -9.38400000
O      1.17600000     -5.94300000      4.83400000
H      1.15600000     -5.07200000      5.22900000
H      0.29300000     -6.06800000      4.48500000
O     -7.28000000     11.24600000    -10.39000000
H     -7.72500000     11.98400000    -10.80600000
H     -7.36000000     10.53100000    -11.02100000
O      9.90300000     -9.95300000    -12.32300000
H      9.85600000     -9.69700000    -11.40200000
H      9.48100000     -9.23400000    -12.79400000
O     -5.25000000     10.80900000      9.49500000
H     -5.12400000     10.05200000     10.06800000
H     -4.36400000     11.11900000      9.30900000
O      4.56300000     -8.98800000    -14.97600000
H      4.51900000     -9.83200000    -15.42400000
H      4.16000000     -9.14900000    -14.12300000
O      2.99800000    -11.14400000      5.86600000
H      3.17000000    -11.39700000      4.96000000
H      2.46100000    -10.35400000      5.79600000
O     -8.99200000     -9.11700000     -5.35200000
H     -8.50300000     -9.25900000     -4.54100000
H     -9.16100000     -8.17500000     -5.36800000
O     10.59900000     10.38700000     -2.95400000
H     10.80800000     11.32100000     -2.97900000
H     11.23900000      9.98200000     -3.54000000
O      2.31300000     -6.90200000     -9.53100000
H      2.17800000     -6.05100000     -9.11300000
H      1.65800000     -6.93400000    -10.22800000
O     13.83700000      5.22700000      2.26100000
H     14.76300000      5.45800000      2.34000000
H     13.64000000      5.33900000      1.33100000
O    -13.78500000      2.52200000     -9.93100000
H    -14.54500000      3.02900000    -10.21700000
H    -13.64200000      2.79400000     -9.02500000
O      4.56700000    -11.78800000     -0.26800000
H      5.26900000    -11.84700000      0.38000000
H      4.43900000    -12.68900000     -0.56500000
O     -3.46600000     15.53600000     -2.42100000
H     -4.23500000     15.92100000     -2.84200000
H     -2.81800000     15.46700000     -3.12200000
O     -5.33100000     10.41600000     -6.07900000
H     -6.20300000     10.30300000     -6.45900000
H     -4.75200000     10.51500000     -6.83500000
O     -7.81100000     14.00100000      7.60500000
H     -6.98500000     14.10100000      8.07800000
H     -8.31000000     14.78800000      7.82500000
O    -11.47500000     -4.74000000     10.61200000
H    -10.90200000     -3.97400000     10.59200000
H    -11.39500000     -5.07700000     11.50400000
O      1.10100000      1.37900000     -9.87000000
H      1.29500000      1.95000000     -9.12600000
H      0.27700000      0.95300000     -9.63600000
O      6.03600000    -10.64100000      6.40900000
H      5.89100000    -10.16500000      5.59100000
H      6.44600000    -10.00000000      6.98900000
O     -1.23400000     10.58900000      8.02500000
H     -1.20200000     11.11700000      8.82300000
H     -2.08400000     10.79600000      7.63500000
O     -2.57700000     -0.51700000    -12.32400000
H     -3.35900000     -0.40000000    -11.78400000
H     -2.91400000     -0.80600000    -13.17300000
O     -3.20100000      4.02100000    -13.23900000
H     -3.94400000      4.38600000    -13.71900000
H     -3.56500000      3.76900000    -12.39000000
O      0.99300000     -5.27200000      8.55600000
H      0.84700000     -4.33000000      8.47300000
H      0.11400000     -5.64600000      8.61700000
O     -4.17000000      2.91200000    -11.03800000
H     -4.35700000      2.43900000    -10.22600000
H     -4.24400000      2.24800000    -11.72400000
O      2.53300000     14.36000000     -6.03000000
H      2.15900000     14.38300000     -5.14900000
H      3.47700000     14.28700000     -5.88800000
O      1.74700000      3.64400000    -11.47900000
H      1.71000000      2.77900000    -11.07000000
H      0.90100000      3.73900000    -11.91600000
O     -7.32600000     -1.71200000    -16.66300000
H     -7.70600000     -0.83900000    -16.76400000
H     -7.53300000     -1.96100000    -15.76200000
O     -2.07400000      4.08200000      4.20500000
H     -2.20600000      4.77200000      4.85400000
H     -1.68500000      4.53000000      3.45400000
O     -4.83700000    -14.00300000     -7.66300000
H     -5.71900000    -14.26400000     -7.92600000
H     -4.59900000    -13.30900000     -8.27900000
O      3.29100000      1.36600000     -2.06000000
H      3.94900000      1.13100000     -1.40600000
H      2.45500000      1.15000000     -1.64600000
O     14.65700000      5.96300000     -7.70200000
H     15.05400000      6.32100000     -8.49600000
H     14.72300000      6.67200000     -7.06100000
O      1.99800000    -12.10200000     -5.80600000
H      2.51300000    -12.64600000     -6.40100000
H      1.52000000    -11.50400000     -6.38000000
O     -9.40600000     14.91900000     -2.75400000
H     -8.85200000     15.64500000     -2.46600000
H     -9.84900000     15.25000000     -3.53500000
O     -6.88700000     14.37300000     -4.64200000
H     -7.66600000     14.04300000     -5.09000000
H     -6.23500000     13.68200000     -4.75500000
O      7.71300000     -2.15600000     13.94900000
H      8.52900000     -1.70100000     13.74200000
H      7.99100000     -2.95000000     14.40600000
O     15.56400000     -0.07800000      4.35800000
H     14.71700000      0.23300000      4.03800000
H     15.85400000     -0.70700000      3.69700000
O     -2.69500000    -17.00800000     -4.84700000
H     -1.82300000    -17.39500000     -4.77300000
H     -2.55300000    -16.18200000     -5.31000000
O     -5.85800000     -8.84600000    -13.35600000
H     -6.61500000     -8.47600000    -13.80900000
H     -5.29000000     -9.16300000    -14.05900000
O     -5.45900000     -2.25400000    -12.25800000
H     -4.91600000     -1.52900000    -12.56700000
H     -6.21000000     -2.26100000    -12.85200000
O     -9.48200000    -14.91300000      0.01400000
H     -9.40400000    -15.35200000      0.86100000
H    -10.28700000    -15.26700000     -0.36600000
O     -3.93400000     10.25200000     -8.44500000
H     -4.00800000      9.31700000     -8.63500000
H     -3.78300000     10.65800000     -9.29900000
O     10.19800000    -11.78600000     -2.97500000
H     10.08200000    -12.31600000     -3.76300000
H     10.46700000    -12.41200000     -2.30200000
O     -5.78600000      6.80000000      7.71700000
H     -6.70300000      7.07500000      7.74700000
H     -5.40400000      7.31900000      7.01000000
O      0.79200000      9.87000000    -11.50000000
H      1.04400000     10.43900000    -10.77300000
H     -0.10900000     10.12100000    -11.70000000
O     -4.15100000     -3.80400000      9.98200000
H     -4.45000000     -3.12900000      9.37200000
H     -4.95200000     -4.25400000     10.25200000
O      2.21100000     15.79300000     -8.39400000
H      2.20600000     15.07200000     -7.76400000
H      2.74600000     16.46900000     -7.98000000
O      0.06500000    -10.48700000     -1.22600000
H     -0.65300000    -10.97900000     -0.82600000
H     -0.22100000    -10.33400000     -2.12600000
O     -4.14300000      7.33100000    -15.21400000
H     -4.89000000      6.78500000    -14.97000000
H     -3.59300000      6.75900000    -15.75000000
O     -9.92600000     -2.26800000     12.85800000
H     -9.26200000     -2.95500000     12.92200000
H     -9.74100000     -1.68700000     13.59600000
O     15.66800000      0.08400000     -5.60000000
H     15.54300000     -0.77300000     -6.00800000
H     16.46500000      0.42700000     -6.00400000
O     -1.14200000      0.66400000      5.44700000
H     -0.67200000      1.49700000      5.49200000
H     -1.94200000      0.86700000      4.96200000
O     -3.73900000      2.66800000     14.50500000
H     -4.66400000      2.72200000     14.74600000
H     -3.67700000      3.15900000     13.68500000
O      1.34600000     10.46100000      3.53700000
H      1.69200000     11.31500000      3.27600000
H      1.00000000     10.60100000      4.41800000
O      3.00400000     -2.06900000    -17.35800000
H      3.63900000     -2.71100000    -17.04100000
H      2.15300000     -2.43400000    -17.11600000
O     14.90600000      1.19500000      7.67800000
H     15.67600000      0.63300000      7.59800000
H     14.55300000      1.24600000      6.78900000
O     12.83200000      5.69700000     -9.96700000
H     12.21200000      6.41300000    -10.10600000
H     13.34200000      5.96600000     -9.20300000
O     -0.76100000      5.93600000      9.45500000
H     -1.53400000      5.56300000      9.87900000
H     -0.88900000      6.88300000      9.51400000
O    -16.54100000      2.63800000     -4.09600000
H    -17.39400000      3.06500000     -4.01700000
H    -15.92000000      3.36000000     -4.19000000
O    -10.36000000      1.26800000     -8.72000000
H    -10.56400000      1.03500000     -7.81500000
H    -10.99300000      0.77700000     -9.24400000
O    -10.17200000     -5.00100000     14.49900000
H     -9.34700000     -4.63500000     14.18100000
H     -9.95100000     -5.39000000     15.34500000
O    -10.22200000      5.11500000    -10.71400000
H    -10.05000000      5.30500000    -11.63600000
H    -11.11600000      5.42500000    -10.56800000
O      0.46100000      4.58300000      7.29100000
H      1.18200000      5.15700000      7.03200000
H     -0.10300000      5.13600000      7.83200000
O     -0.61700000     -7.31600000    -14.82500000
H     -1.01200000     -8.07700000    -14.40000000
H     -0.90500000     -6.57000000    -14.29900000
O     -4.68300000    -15.98700000      6.12200000
H     -4.09200000    -16.40400000      6.74800000
H     -4.11900000    -15.40900000      5.60800000
O    -12.23000000     -7.59000000      5.05000000
H    -12.97600000     -7.01300000      5.21600000
H    -12.19500000     -7.66900000      4.09700000
O      1.39000000      3.69600000     16.54700000
H      2.06400000      3.18100000     16.10400000
H      0.64600000      3.09900000     16.62600000
O      6.82300000    -14.97800000      1.23200000
H      6.86300000    -14.94000000      0.27600000
H      7.71300000    -15.20800000      1.50000000
O     -8.66800000      5.24600000     12.67700000
H     -9.00600000      4.92900000     11.83900000
H     -9.37600000      5.07600000     13.30000000
O     -2.85000000      5.00300000      0.25400000
H     -2.94600000      5.61800000     -0.47300000
H     -3.72400000      4.63100000      0.37100000
O     -8.93800000      3.95300000     -8.17300000
H     -9.44900000      3.16900000     -7.97400000
H     -9.36200000      4.32600000     -8.94600000
O    -10.40000000      4.37900000      1.22300000
H     -9.73000000      4.00300000      0.65200000
H    -10.66100000      3.65600000      1.79400000
O      5.94100000      0.72900000      9.50900000
H      6.77700000      1.06700000      9.18800000
H      5.98000000     -0.21200000      9.33600000
O     -1.71300000    -11.89400000     -8.65600000
H     -2.62600000    -11.85700000     -8.93900000
H     -1.22900000    -11.44500000     -9.34800000
O     -2.31900000     11.45000000    -10.82400000
H     -2.58400000     10.54000000    -10.95600000
H     -3.09500000     11.96100000    -11.05000000
O     -2.65600000     -5.77200000      7.97400000
H     -3.19100000     -6.03100000      8.72400000
H     -2.39200000     -4.87200000      8.16700000
O     12.20400000     -3.54200000      1.28800000
H     12.75500000     -2.95500000      0.77000000
H     12.77100000     -3.83500000      2.00200000
O     -2.59700000     -6.17800000     -0.72100000
H     -2.30100000     -6.42800000      0.15400000
H     -1.88900000     -6.45800000     -1.30200000
O      3.46000000     -9.20400000    -12.54300000
H      3.17700000    -10.11800000    -12.55100000
H      2.96600000     -8.80600000    -11.82700000
O    -12.83700000      5.73400000     -9.78200000
H    -13.75500000      5.47100000     -9.72300000
H    -12.79800000      6.57200000     -9.32100000
O     -3.74800000     15.31400000     -6.90100000
H     -3.61900000     14.46100000     -6.48700000
H     -3.66400000     15.94300000     -6.18500000
O    -18.43400000      0.11900000     -0.03900000
H    -19.01600000     -0.38800000      0.52800000
H    -17.56200000     -0.23600000      0.13500000
O     13.52100000      8.06300000      5.71200000
H     13.98600000      7.22700000      5.71500000
H     12.84600000      7.96000000      5.04100000
O      7.75300000      8.03100000      9.64100000
H      8.56500000      7.60900000      9.36000000
H      7.31200000      7.37100000     10.17500000
O     -5.17000000     -8.84100000      8.16000000
H     -4.62500000     -8.64100000      7.39900000
H     -5.13200000     -9.79400000      8.23800000
O      5.44500000     -8.28700000      1.19300000
H      5.52100000     -7.36900000      0.93300000
H      6.28500000     -8.48900000      1.60500000
O     -6.76300000      3.48000000     13.26500000
H     -7.30400000      2.84800000     13.73700000
H     -7.38800000      4.11100000     12.90800000
O     11.57200000    -13.08300000      4.06800000
H     10.94600000    -12.77300000      4.72300000
H     12.35300000    -12.54800000      4.21000000
O     -6.50400000      1.76900000     -3.70200000
H     -6.74100000      2.01400000     -4.59600000
H     -7.17800000      2.17200000     -3.15600000
O     -2.17700000     16.65800000     -0.53900000
H     -1.72600000     16.02900000      0.02400000
H     -2.63600000     16.11800000     -1.18200000
O     -8.06700000      1.27200000     14.90900000
H     -7.68300000      0.93300000     15.71800000
H     -8.85400000      1.73600000     15.19500000
O    -14.58600000     -1.84500000      1.53300000
H    -13.87200000     -1.30900000      1.87700000
H    -15.37200000     -1.31800000      1.67600000
O     -0.86800000     -3.78900000     -9.46300000
H     -0.99000000     -3.69400000    -10.40800000
H     -0.51600000     -2.94500000     -9.18100000
O     -6.21500000     -1.96100000     -9.68100000
H     -6.98000000     -1.39100000     -9.76900000
H     -5.85900000     -2.02200000    -10.56700000
O     -7.75700000     -8.02000000     -8.89600000
H     -6.81300000     -7.99700000     -8.74100000
H     -8.01300000     -8.91900000     -8.68700000
O      4.55700000      8.03000000      6.09300000
H      5.26100000      7.57600000      6.55600000
H      4.96200000      8.33500000      5.28100000
O     -7.58800000      3.94700000     -0.09300000
H     -7.34200000      4.74000000      0.38500000
H     -8.23300000      4.24500000     -0.73500000
O     -7.94300000     11.33100000     11.10300000
H     -7.59100000     10.75700000     10.42300000
H     -7.97200000     10.78200000     11.88700000
O      8.05700000      9.39500000     -3.44200000
H      8.85300000      9.89300000     -3.25700000
H      8.26400000      8.90000000     -4.23500000
O      3.37900000     -6.46700000     14.36400000
H      3.84400000     -7.30000000     14.29300000
H      3.89400000     -5.85900000     13.83500000
O     -0.77800000     -3.59700000     -6.70800000
H     -0.47800000     -2.68800000     -6.73700000
H     -1.20300000     -3.73600000     -7.55500000
O    -13.14800000     -8.46500000     -5.47900000
H    -12.67700000     -9.07400000     -6.04700000
H    -13.96700000     -8.91500000     -5.27300000
O     -9.15700000      1.35300000     -2.62000000
H     -9.16800000      0.66900000     -1.94900000
H     -9.50000000      2.12800000     -2.17700000
O     -1.48800000     -5.40000000    -13.27900000
H     -1.36000000     -4.58000000    -12.80300000
H     -2.43600000     -5.53200000    -13.27700000
O      7.39900000     -9.57400000     -5.30300000
H      7.76600000     -9.35500000     -6.16000000
H      8.11900000     -9.42700000     -4.69000000
O      6.60100000     -3.28400000     11.74000000
H      6.57000000     -2.36400000     11.47700000
H      6.99600000     -3.27000000     12.61200000
O      3.70900000     -2.39600000     -6.37700000
H      3.10900000     -2.41800000     -5.63200000
H      3.50400000     -1.57500000     -6.82500000
O     -3.85500000      4.97000000      8.18000000
H     -4.41200000      5.74800000      8.19100000
H     -3.30400000      5.08000000      7.40600000
O     11.26900000     -2.17000000      8.96900000
H     10.47600000     -2.23000000      8.43700000
H     11.94900000     -2.57900000      8.43400000
O     12.87500000      5.11100000     -0.81900000
H     13.39900000      5.88700000     -0.61900000
H     13.44200000      4.57600000     -1.37500000
O     -7.89600000    -11.82100000      7.52900000
H     -8.38200000    -11.24000000      6.94500000
H     -7.89400000    -12.66600000      7.08000000
O      5.12300000    -11.83000000     12.86000000
H      4.47000000    -11.60300000     12.19700000
H      4.81300000    -12.65800000     13.22800000
O     -5.99400000     -1.74600000     -4.01300000
H     -6.78800000     -1.23300000     -3.86000000
H     -5.36400000     -1.11400000     -4.35900000
O      7.10400000      1.55700000    -11.27100000
H      7.96300000      1.44200000    -10.86500000
H      6.72900000      2.31800000    -10.82700000
O     -1.91800000     -9.17500000     10.59400000
H     -2.40400000     -9.99500000     10.50100000
H     -1.00000000     -9.44400000     10.62600000
O      5.75700000      8.98500000     -9.08100000
H      6.43400000      8.75100000     -9.71700000
H      6.21400000      9.51700000     -8.43000000
O    -13.08400000     -7.07700000     -1.26000000
H    -13.48300000     -7.94700000     -1.28500000
H    -12.43200000     -7.09200000     -1.96000000
O      3.18700000     11.90100000     10.94500000
H      4.11600000     11.74300000     11.11200000
H      2.95700000     12.62000000     11.53400000
O      9.28000000      3.05100000    -14.64300000
H      9.43800000      3.97600000    -14.45700000
H      9.67700000      2.90800000    -15.50200000
O     -3.61100000     -1.72900000    -14.59400000
H     -2.75500000     -1.87600000    -14.99500000
H     -4.23200000     -2.14000000    -15.19500000
O      5.84600000     13.91800000     -4.81700000
H      6.14400000     13.27900000     -4.16900000
H      6.59300000     14.02900000     -5.40500000
O      9.03100000      2.50100000      5.61100000
H      9.59600000      2.11900000      6.28200000
H      8.63400000      1.74800000      5.17400000
O      6.04700000     -0.27000000     12.74400000
H      5.20500000     -0.11700000     12.31400000
H      5.91000000     -1.06400000     13.26100000
O      2.96500000     -0.62900000    -10.83900000
H      3.71200000     -0.20400000    -11.26000000
H      2.63400000      0.02400000    -10.22300000
O     -9.70400000     -8.23800000      1.24900000
H     -9.70600000     -9.14500000      1.55600000
H    -10.51700000     -7.86700000      1.59200000
O     10.06100000    -10.47300000      9.43900000
H      9.56000000    -10.66700000     10.23000000
H     10.61200000     -9.72800000      9.68100000
O     -0.16400000     -1.79700000     11.61700000
H      0.60000000     -2.31400000     11.87000000
H     -0.39800000     -2.12400000     10.74800000
O     -1.94600000      2.41200000     -4.88700000
H     -2.70300000      2.81400000     -5.31300000
H     -1.19500000      2.72000000     -5.39400000
O      8.42600000     11.18300000      5.18500000
H      8.68700000     11.21200000      4.26500000
H      8.65900000     10.30000000      5.47200000
O      9.04000000     10.48000000      8.60000000
H      9.63400000      9.95300000      8.06600000
H      8.57700000      9.84200000      9.14400000
O      3.37100000     10.56200000    -12.57400000
H      3.54700000      9.73600000    -13.02400000
H      2.50700000     10.44200000    -12.18100000
O     15.76400000      3.63200000      8.86500000
H     16.69500000      3.47500000      9.02500000
H     15.48400000      2.88900000      8.33100000
O      6.52500000     -6.21800000     -8.39600000
H      6.71700000     -5.50200000     -9.00100000
H      5.90000000     -6.76800000     -8.86800000
O     -2.69200000     -2.79400000      7.21500000
H     -3.46700000     -2.45600000      7.66300000
H     -3.01500000     -3.07900000      6.36000000
O     -0.16000000      1.35100000     16.08800000
H     -0.90100000      1.94900000     16.18600000
H     -0.13400000      1.15300000     15.15200000
O      7.12700000     -1.25000000      1.07300000
H      7.13300000     -1.23000000      0.11600000
H      6.90500000     -2.15500000      1.29200000
O      3.06600000      1.07300000     13.93600000
H      3.32300000      0.98600000     13.01800000
H      3.48700000      0.33300000     14.37400000
O    -10.64700000      8.69200000     -4.59300000
H    -11.20900000      8.16200000     -5.15900000
H     -9.89600000      8.91600000     -5.14200000
O      0.48400000      6.98000000    -17.36900000
H      1.28300000      6.51900000    -17.62400000
H      0.06100000      6.39600000    -16.74000000
O     -2.54500000    -13.38400000      4.04500000
H     -1.66600000    -13.00800000      4.00000000
H     -2.39900000    -14.32200000      4.16200000
O      0.00700000     12.80000000     -4.63800000
H     -0.47800000     12.00800000     -4.40700000
H     -0.08700000     13.37000000     -3.87500000
O    -16.40200000     -1.73100000     -2.47400000
H    -17.23400000     -2.19800000     -2.55300000
H    -16.01400000     -2.07000000     -1.66700000
O      3.97500000      4.33300000     -2.91200000
H      3.71400000      5.05800000     -3.47900000
H      3.19900000      3.77500000     -2.86300000
O      9.39600000    -10.54900000      2.52400000
H      9.30700000    -11.49900000      2.45500000
H      9.83000000    -10.28900000      1.71200000
O     -0.76900000      4.99700000      2.16700000
H     -0.24000000      5.70300000      1.79600000
H     -1.49100000      4.88800000      1.54900000
O     -9.71700000     -5.93100000     -0.12600000
H    -10.14400000     -5.45500000      0.58700000
H     -9.67300000     -6.83600000      0.18300000
O     -0.15000000     13.54100000    -11.16500000
H     -0.78200000     12.82200000    -11.15300000
H     -0.35300000     14.05100000    -10.38000000
O     -2.22900000     -3.02600000     12.83700000
H     -2.91100000     -3.03800000     12.16600000
H     -1.60000000     -2.37500000     12.52800000
O     -5.04000000    -15.63600000      0.69300000
H     -4.24900000    -15.84400000      0.19500000
H     -5.20500000    -14.71200000      0.50600000
O     -1.92400000      3.36200000     -2.46600000
H     -1.83600000      2.81500000     -3.24600000
H     -2.52800000      2.88000000     -1.90200000
O      7.34000000     16.51500000     -0.82800000
H      7.01100000     17.07800000     -0.12700000
H      7.87200000     15.85800000     -0.37700000
O     16.06600000     -1.12200000     -9.38100000
H     15.71300000     -1.61900000     -8.64300000
H     16.44800000     -0.34000000     -8.98300000
O     12.36700000      0.69400000      1.42900000
H     11.96800000      1.11700000      2.18900000
H     11.69100000      0.09900000      1.10400000
O      9.30600000     -4.96300000     -0.00400000
H      8.43000000     -4.83500000     -0.36600000
H      9.79500000     -4.18900000     -0.28100000
O     14.93600000      3.69300000     -2.01600000
H     15.88700000      3.66700000     -1.91500000
H     14.74500000      3.00700000     -2.65600000
O      2.83300000     -7.41800000      7.36100000
H      3.09400000     -6.90500000      6.59600000
H      2.23800000     -6.84400000      7.84200000
O     14.29500000      1.68500000     -3.69100000
H     14.98600000      1.51600000     -4.33200000
H     14.25900000      0.88900000     -3.16100000
O      0.70300000      9.28700000    -15.32200000
H     -0.00800000      9.61900000    -14.77400000
H      0.34100000      8.50200000    -15.73400000
O      7.93600000     12.61100000      7.39700000
H      8.36700000     11.96000000      7.95100000
H      8.18100000     12.36600000      6.50500000
O      0.70800000     17.47500000      3.72900000
H      0.96300000     17.78600000      4.59800000
H     -0.01700000     16.87100000      3.89500000
O      4.87000000      8.83900000      3.47900000
H      5.17300000      8.05200000      3.02700000
H      3.92700000      8.85900000      3.31900000
O     -6.64900000     -3.27300000      2.12900000
H     -5.76800000     -3.14000000      1.78000000
H     -6.63600000     -2.84200000      2.98400000
O    -11.15600000      1.74900000     13.39800000
H    -10.55600000      1.11300000     13.00900000
H    -11.59900000      1.26500000     14.09500000
O      1.79100000     11.03700000     -2.33300000
H      2.06300000     10.93700000     -1.42100000
H      0.87400000     10.76200000     -2.34100000
O    -13.03800000      0.06700000      0.13000000
H    -13.40000000      0.35000000      0.97000000
H    -13.47100000      0.62300000     -0.51700000
O     -1.15900000     -8.18200000     13.93200000
H     -1.95500000     -8.18000000     14.46300000
H     -1.40700000     -7.72900000     13.12600000
O      5.88500000      6.48700000      7.86600000
H      6.15800000      5.59400000      7.65600000
H      6.69700000      6.93800000      8.09700000
O      2.52300000      7.98400000     -0.33900000
H      2.09900000      7.78800000     -1.17500000
H      1.80200000      8.04800000      0.28600000
O      0.23200000      3.07400000      5.18700000
H      0.21000000      3.62600000      5.96800000
H     -0.41000000      3.46800000      4.59600000
O     12.86100000     -2.22200000     -7.46700000
H     12.30600000     -1.44400000     -7.51800000
H     12.69100000     -2.69100000     -8.28400000
O     -7.45600000      7.29600000     13.99500000
H     -6.81000000      6.77400000     14.47100000
H     -7.97800000      6.65300000     13.51600000
O      5.80700000     -2.38300000     16.66900000
H      4.94000000     -2.33000000     17.07300000
H      6.16400000     -3.21500000     16.97800000
O      1.10900000    -16.20100000      5.41400000
H      1.78200000    -16.87200000      5.53100000
H      1.53300000    -15.52600000      4.88300000
O     17.23300000      6.53300000     -0.32000000
H     17.87900000      7.23200000     -0.42000000
H     16.64000000      6.64600000     -1.06300000
O     -5.19700000     -7.32400000     -3.77700000
H     -6.02200000     -7.67400000     -3.44000000
H     -5.12500000     -6.45600000     -3.37900000
O     10.34200000      7.51900000      2.14200000
H      9.48900000      7.54100000      1.70900000
H     10.93100000      7.96700000      1.53400000
O      1.17200000     -4.48900000    -14.96800000
H      2.12800000     -4.48800000    -14.93000000
H      0.93100000     -5.41500000    -14.92500000
O      8.66100000      4.06100000     -3.82600000
H      7.90700000      3.90000000     -3.25900000
H      9.38800000      3.61900000     -3.38800000
O     -6.77300000    -12.35300000     10.20200000
H     -7.06400000    -11.51700000      9.83800000
H     -7.58200000    -12.81500000     10.41700000
O    -14.00000000     12.22100000     -1.65300000
H    -14.20400000     12.92900000     -2.26400000
H    -13.31600000     11.71600000     -2.09100000
O      3.76800000      2.60400000     -8.69100000
H      3.47400000      3.22400000     -8.02300000
H      4.64000000      2.91300000     -8.93700000
O     -0.62700000      2.93100000    -15.89800000
H     -1.01600000      2.08100000    -16.10200000
H      0.13600000      2.72200000    -15.35900000
O    -15.20500000     -7.04200000      1.12500000
H    -14.92300000     -6.30000000      1.66000000
H    -15.43500000     -6.65500000      0.28100000
O      9.95300000     14.32700000      5.72000000
H      9.76900000     13.90900000      4.87900000
H      9.13100000     14.75600000      5.95900000
O     -6.45200000     -6.69300000      5.04200000
H     -6.43600000     -6.58000000      4.09200000
H     -7.37700000     -6.82600000      5.25200000
O     -6.01100000     -3.76300000     -1.97300000
H     -6.12300000     -3.03500000     -2.58500000
H     -5.32300000     -4.30100000     -2.36500000
O      9.27100000    -13.51500000      5.55000000
H      8.51500000    -13.46100000      6.13500000
H      9.33900000    -14.44500000      5.33100000
O    -10.06900000     -7.19400000      7.54600000
H    -10.72700000     -7.11400000      8.23700000
H     -9.23200000     -7.18300000      8.01100000
O     -6.06700000      7.48800000     -9.98400000
H     -6.40100000      6.66600000    -10.34200000
H     -6.33100000      7.47300000     -9.06400000
O      1.82900000    -13.67200000      2.69500000
H      2.44100000    -12.99200000      2.41300000
H      1.25100000    -13.80000000      1.94300000
O      4.39600000    -13.65900000      6.32200000
H      5.27700000    -13.42400000      6.61200000
H      3.88900000    -12.85200000      6.41700000
O     -1.58800000     -3.16200000      9.71100000
H     -2.48000000     -3.50500000      9.77300000
H     -1.54800000     -2.75300000      8.84700000
O      3.63100000    -11.52700000      3.18600000
H      3.37900000    -10.66700000      2.84900000
H      4.48900000    -11.69500000      2.79700000
O      9.42100000      6.31100000    -10.99000000
H      9.76200000      5.53000000    -10.55300000
H     10.15600000      6.92400000    -10.99000000
O     -9.15400000     -6.42000000     -4.34900000
H     -9.28500000     -5.69400000     -4.95900000
H     -8.85600000     -6.00100000     -3.54100000
O     -2.68800000    -14.70600000     -6.26300000
H     -3.45100000    -14.28500000     -6.66000000
H     -1.95500000    -14.45300000     -6.82500000
O    -11.61400000      6.81500000      5.07600000
H    -12.01400000      5.94500000      5.08700000
H    -11.00000000      6.80600000      5.81000000
O    -13.98800000      4.27800000      5.94500000
H    -14.50400000      4.71200000      6.62400000
H    -13.80200000      4.96800000      5.30800000
O     -0.26500000    -15.04000000     -1.86400000
H     -0.44500000    -14.64800000     -2.71900000
H      0.51900000    -15.57100000     -2.00500000
O    -17.43900000      3.59900000      4.26000000
H    -18.39300000      3.62600000      4.17800000
H    -17.13600000      3.25500000      3.42000000
O     13.65000000     -5.72800000     -4.93600000
H     13.85400000     -6.54900000     -4.48800000
H     13.33400000     -5.99800000     -5.79900000
O      1.54700000     -1.09100000     16.16100000
H      0.66300000     -1.36100000     15.91100000
H      1.76500000     -0.38800000     15.54800000
O     -9.83000000      4.85400000     -1.63000000
H    -10.65100000      4.37300000     -1.74000000
H    -10.08800000      5.77500000     -1.64600000
O      4.97300000    -16.76500000      2.29500000
H      4.57900000    -16.22100000      2.97700000
H      5.44900000    -16.14700000      1.74100000
O     10.03600000     -0.97000000      1.96200000
H     10.48700000     -1.79200000      2.15400000
H      9.22000000     -1.23800000      1.53900000
O      8.54700000     -7.49300000     -6.95100000
H      7.81300000     -7.01200000     -7.33400000
H      9.13400000     -6.81100000     -6.62300000
O      5.31100000     11.38400000      5.35600000
H      6.10100000     11.11700000      5.82700000
H      5.20200000     10.72000000      4.67600000
O      2.34900000     -3.71400000    -12.37600000
H      2.08500000     -4.14200000    -13.19000000
H      1.85600000     -2.89400000    -12.36700000
O      0.05200000      3.19700000     -6.81700000
H      0.83000000      3.42800000     -6.31000000
H      0.12900000      3.71000000     -7.62200000
O     -2.96900000     11.26600000      3.79100000
H     -2.25600000     11.41500000      3.17000000
H     -3.76000000     11.26600000      3.25100000
O     -6.92600000     -0.13900000     -7.31300000
H     -7.48100000     -0.47100000     -6.60700000
H     -6.57200000     -0.92400000     -7.72900000
O      1.55400000     10.62000000     14.33600000
H      0.96500000      9.91600000     14.06600000
H      2.39500000     10.39500000     13.93700000
O     15.52500000     -8.22600000      1.17000000
H     15.94200000     -8.41800000      0.33000000
H     16.24800000     -8.20800000      1.79700000
O     11.21700000      4.35700000    -11.63600000
H     11.66200000      3.52500000    -11.79700000
H     11.89600000      4.92600000    -11.27300000
O     -3.77400000     17.02100000      3.08600000
H     -2.85600000     16.78500000      2.95300000
H     -3.82800000     17.93700000      2.81300000
O      2.21600000     10.07700000     -5.33700000
H      1.72900000      9.70500000     -4.60100000
H      2.77600000      9.36300000     -5.63900000
O     -5.08800000     -5.07600000    -11.30800000
H     -5.20800000     -4.17800000    -11.61500000
H     -5.81600000     -5.22300000    -10.70400000
O      7.00300000     13.24200000     -1.94700000
H      7.84900000     12.87100000     -1.70100000
H      6.35900000     12.66600000     -1.53600000
O     10.64300000     -1.70900000    -12.17000000
H     10.63700000     -0.81400000    -12.50900000
H      9.81500000     -1.79100000    -11.69800000
O     -2.36300000     -0.42800000     -8.94700000
H     -1.87300000     -0.33600000     -8.13000000
H     -2.93000000     -1.18500000     -8.80200000
O     -7.42100000     -5.95300000      2.27200000
H     -7.42900000     -4.99700000      2.24600000
H     -7.87100000     -6.21800000      1.47000000
O     -8.80100000     -1.02600000     -9.68800000
H     -9.08800000     -0.27200000     -9.17200000
H     -9.07200000     -0.82100000    -10.58300000
O     15.38600000     -2.34400000     -6.90300000
H     15.40700000     -2.94000000     -6.15400000
H     14.45700000     -2.26800000     -7.12200000
O     -1.63600000     -7.41200000      4.34800000
H     -2.00700000     -8.27000000      4.14100000
H     -2.39700000     -6.86200000      4.53500000
O      8.88300000    -13.38500000      2.70600000
H      9.21800000    -14.18400000      2.29800000
H      8.91000000    -13.56700000      3.64600000
O     12.65200000      1.45200000      9.54600000
H     12.80000000      0.95500000     10.35000000
H     13.53000000      1.67400000      9.23600000
O      1.87700000    -12.18400000      8.27600000
H      0.93300000    -12.02300000      8.27500000
H      2.19600000    -11.74200000      7.48900000
O     -7.50800000      8.17600000     10.12400000
H     -7.59600000      7.63100000      9.34300000
H     -8.31400000      8.02200000     10.61700000
O     -5.04900000     -7.11900000      1.90000000
H     -5.93000000     -6.82900000      2.13700000
H     -4.51900000     -6.32300000      1.93000000
O      3.80000000     -4.26100000    -15.55900000
H      4.22200000     -5.12000000    -15.54500000
H      4.44500000     -3.67100000    -15.16800000
O     -6.86100000    -15.24500000     -3.90600000
H     -7.07600000    -14.80000000     -3.08600000
H     -6.37900000    -16.02600000     -3.63500000
O      2.13100000     -4.47300000     -8.37300000
H      2.61800000     -4.56800000     -7.55500000
H      1.55200000     -3.72600000     -8.22200000
O     11.91000000     10.48600000      1.94300000
H     12.80300000     10.16400000      2.06200000
H     11.65600000     10.17300000      1.07500000
O     -4.01400000      5.96900000     -7.08800000
H     -4.73800000      6.59000000     -7.00500000
H     -3.68800000      6.10000000     -7.97900000
O      3.90900000      4.35300000     11.81000000
H      3.24200000      4.75800000     11.25600000
H      3.64400000      3.43500000     11.87100000
O      7.46400000     -5.53800000      3.09100000
H      7.31600000     -5.29800000      4.00500000
H      7.76300000     -6.44600000      3.12700000
O     12.42100000      2.01600000    -11.71300000
H     12.78500000      1.13100000    -11.73700000
H     12.74500000      2.38600000    -10.89200000
O     12.80800000     13.09000000      2.53100000
H     12.59500000     12.26700000      2.09100000
H     13.75400000     13.04800000      2.67300000
O      6.70900000     -3.58800000    -14.90200000
H      6.79600000     -2.72600000    -15.30800000
H      6.24200000     -3.42100000    -14.08300000
O      5.07300000     -2.78600000      8.87900000
H      5.87400000     -2.33800000      9.14900000
H      4.57500000     -2.89700000      9.68900000
O      5.17100000     -2.73100000    -12.87500000
H      4.50400000     -3.11400000    -12.30500000
H      5.18100000     -1.80300000    -12.64100000
O     -4.76500000    -16.88600000     -3.11500000
H     -4.06000000    -16.80100000     -3.75800000
H     -4.62400000    -16.16000000     -2.50800000
O      6.01400000     -1.10200000     -8.99300000
H      5.47800000     -1.77400000     -9.41500000
H      6.30400000     -1.50600000     -8.17500000
O      4.97900000      5.43000000     14.13400000
H      4.87300000      4.67600000     14.71400000
H      4.65900000      5.12500000     13.28400000
O     -9.23200000     12.01700000      1.66900000
H     -9.59300000     11.68700000      0.84700000
H     -9.18500000     11.24700000      2.23600000
O      8.71500000    -11.60600000     11.32500000
H      7.95000000    -11.03200000     11.35700000
H      8.75100000    -12.00600000     12.19400000
O      9.64700000     -8.97100000     -9.76300000
H      9.67800000     -8.42500000     -8.97800000
H      8.75200000     -9.31000000     -9.78500000
O     -7.47300000      8.26300000    -14.52000000
H     -7.51600000      8.86500000    -13.77700000
H     -8.16100000      8.56400000    -15.11300000
O      1.30100000    -12.62900000     12.15500000
H      1.86700000    -12.03100000     11.66800000
H      0.58100000    -12.07900000     12.46600000
O     11.37300000      8.48800000    -11.12800000
H     11.04300000      8.77400000    -11.98000000
H     11.18200000      9.21800000    -10.53900000
O     11.10600000      7.44700000     -3.49800000
H     11.02700000      6.53900000     -3.79100000
H     11.06300000      7.39500000     -2.54300000
O     13.48600000     -3.52700000      8.22700000
H     14.28600000     -3.18400000      7.82900000
H     13.37800000     -4.39500000      7.83800000
O      2.12500000    -16.22800000     -2.63600000
H      1.92900000    -16.98600000     -2.08500000
H      2.10800000    -16.57100000     -3.52900000
O      1.31700000     -2.57900000      8.48700000
H      1.78800000     -2.40900000      9.30300000
H      0.89200000     -1.74700000      8.27800000
O      5.46600000     10.81900000     -3.72800000
H      5.19600000     10.06900000     -4.25700000
H      6.37400000     10.63200000     -3.49300000
O      0.88800000     11.72000000      9.51300000
H      1.81300000     11.67800000      9.75900000
H      0.75800000     12.62200000      9.22100000
O     -7.83400000     -2.46900000    -14.16300000
H     -8.66600000     -2.28800000    -14.60000000
H     -7.94400000     -3.34500000    -13.79300000
O     14.79200000     -5.58700000      0.15800000
H     14.90100000     -6.46900000      0.51400000
H     13.96100000     -5.62100000     -0.31600000
O     10.97000000      4.77400000      6.25800000
H     11.16300000      4.90600000      5.33000000
H     10.54800000      3.91600000      6.29500000
O      4.34200000    -12.38800000     -9.89100000
H      4.92600000    -12.39100000     -9.13300000
H      4.75500000    -11.78600000    -10.51000000
O     -6.69400000     -4.45100000      8.88600000
H     -6.15900000     -4.00700000      8.22900000
H     -7.44900000     -3.87600000      9.01000000
O     10.72300000      4.98400000     -7.98600000
H     10.95600000      5.60300000     -7.29500000
H      9.97900000      4.49700000     -7.63100000
O      2.75600000    -11.89000000    -13.38200000
H      2.88200000    -12.53900000    -14.07400000
H      2.78600000    -12.39800000    -12.57000000
O      2.45800000      5.86900000      5.36700000
H      2.52600000      6.36600000      4.55200000
H      2.56000000      6.52400000      6.05700000
O      0.43600000      0.38700000     18.62400000
H      1.37700000      0.21700000     18.66800000
H      0.31400000      0.84100000     17.79000000
O      4.37200000      1.19400000    -14.84600000
H      4.54100000      1.10700000    -15.78400000
H      4.57000000      2.11000000    -14.65100000
O    -16.57700000      3.50000000     -0.52100000
H    -15.71200000      3.64600000     -0.13900000
H    -16.42800000      2.85500000     -1.21300000
O     13.54500000    -11.27900000      4.17500000
H     13.49500000    -11.18200000      3.22400000
H     14.33000000    -10.79100000      4.42500000
O     -5.78300000      6.19000000     15.70400000
H     -6.16500000      5.32400000     15.84300000
H     -5.72900000      6.57100000     16.58100000
O     -7.49200000      1.58500000      1.33500000
H     -8.11800000      0.97300000      0.94800000
H     -7.52900000      2.35500000      0.76800000
O      8.07600000     -8.96700000      7.77000000
H      8.74300000     -9.56700000      8.10200000
H      8.57200000     -8.28000000      7.32500000
O      5.94100000      3.88400000     -5.76800000
H      6.17100000      3.21100000     -6.40900000
H      6.78300000      4.20100000     -5.44200000
O      6.32700000      0.68100000     -4.74500000
H      5.43700000      1.02700000     -4.80800000
H      6.22000000     -0.18700000     -4.35500000
O     -0.02300000     10.92600000     12.12400000
H     -0.48400000     11.74300000     12.31600000
H      0.58500000     11.15500000     11.42000000
O      6.37800000     -5.54200000     -5.99100000
H      6.34700000     -5.84800000     -6.89800000
H      5.85900000     -6.18200000     -5.50400000
O      9.44500000      1.72600000      1.71400000
H      9.75800000      0.87800000      2.02800000
H      8.49200000      1.67400000      1.79200000
O     -8.14400000    -10.80700000     -0.76000000
H     -7.73400000    -10.84100000      0.10500000
H     -9.04800000    -11.08100000     -0.60800000
O      3.46300000      5.57100000      0.09600000
H      2.99600000      6.36000000     -0.18100000
H      4.11700000      5.42800000     -0.58800000
O      2.32100000     13.63900000     -2.99900000
H      2.05700000     12.72100000     -2.94200000
H      3.13800000     13.68500000     -2.50300000
O      6.52200000     -8.34600000     -2.89900000
H      7.37600000     -8.74600000     -2.73300000
H      6.31900000     -8.58200000     -3.80400000
O      3.67600000      1.07300000      4.86700000
H      2.85600000      0.64500000      5.11100000
H      4.19400000      0.38200000      4.45600000
O     -3.66600000     14.21000000     -9.46800000
H     -2.71200000     14.20600000     -9.54400000
H     -3.83200000     14.36500000     -8.53900000
O     -3.64100000      0.21900000     -4.20800000
H     -4.19500000      0.92800000     -3.88400000
H     -2.83500000      0.65300000     -4.48800000
O     -3.83100000     -9.57300000     -4.35200000
H     -4.16200000     -8.78200000     -3.92800000
H     -4.37400000     -9.67100000     -5.13500000
O      3.29800000     -8.83600000      2.62100000
H      2.63800000     -8.84600000      1.92800000
H      4.12200000     -8.66800000      2.16500000
O     12.90300000     -7.09500000      4.44800000
H     12.19900000     -6.44900000      4.39100000
H     12.72700000     -7.70400000      3.73100000
O      2.07300000      3.19800000     -5.11600000
H      1.54300000      3.45400000     -4.36100000
H      2.93700000      3.56900000     -4.93800000
O     -5.83300000     -7.57500000     -6.71800000
H     -5.87600000     -8.53100000     -6.72700000
H     -5.45100000     -7.36000000     -5.86700000
O    -14.96900000      7.96000000     -4.15800000
H    -15.88100000      7.68100000     -4.23500000
H    -15.02000000      8.90300000     -3.99800000
O     -4.58400000      9.75600000    -14.12900000
H     -5.28100000     10.16500000    -14.64200000
H     -4.47700000      8.88800000    -14.51900000
O     -2.68400000     12.50900000     -6.85700000
H     -1.80700000     12.65500000     -7.21100000
H     -2.94500000     11.65700000     -7.20600000
O    -12.78500000      3.91900000     -1.57800000
H    -13.19400000      3.74300000     -0.73000000
H    -12.90700000      3.11000000     -2.07500000
O    -11.37400000     -1.07700000     -3.87700000
H    -11.97800000     -1.80900000     -4.00100000
H    -11.91800000     -0.37500000     -3.52000000
O     11.79200000     -4.33500000     -3.54900000
H     12.54000000     -4.85200000     -3.85000000
H     11.42100000     -3.96300000     -4.34900000
O      4.47400000     -4.91700000     12.56300000
H      5.38700000     -4.63400000     12.51500000
H      4.21200000     -5.03600000     11.65000000
O      0.08200000     11.48100000     -7.07400000
H      0.63700000     11.75100000     -6.34300000
H      0.66900000     10.99800000     -7.65600000
O     -8.35600000      7.74300000      5.30700000
H     -8.75100000      8.55200000      5.63100000
H     -8.58800000      7.08400000      5.96200000
O    -10.88200000     -4.72900000    -10.92700000
H    -11.77500000     -4.60900000    -11.25100000
H    -10.77600000     -5.67800000    -10.86500000
O     -9.04200000      0.93400000      9.76100000
H     -9.20900000      0.86700000     10.70100000
H     -9.56700000      0.23400000      9.37300000
O    -15.64200000      5.03200000     -4.50800000
H    -16.35700000      5.57200000     -4.17100000
H    -14.88000000      5.61200000     -4.50000000
O    -13.99900000      9.87800000      2.05800000
H    -13.75900000     10.66100000      2.55400000
H    -14.60400000     10.19500000      1.38700000
O     -0.56100000      5.67000000     13.14900000
H     -1.00100000      5.62300000     13.99800000
H     -1.27400000      5.68900000     12.51000000
O      5.30500000      6.43800000      2.17100000
H      5.53200000      5.55000000      2.44400000
H      4.57200000      6.32300000      1.56500000
O     12.40000000      2.29500000     -8.92000000
H     12.15300000      3.18300000     -8.66200000
H     13.08700000      2.04700000     -8.30100000
O     -1.63200000     -8.24000000      1.35300000
H     -1.06900000     -8.96800000      1.61500000
H     -2.51000000     -8.50700000      1.62400000
O     10.58400000      6.56800000     -0.87500000
H     11.30400000      5.98000000     -0.64700000
H      9.79500000      6.04000000     -0.75200000
O     -4.68000000      8.47400000      5.60000000
H     -4.36700000      7.99500000      4.83300000
H     -5.37100000      9.04400000      5.26100000
O     13.37600000    -10.24700000     -7.32300000
H     13.97400000     -9.52700000     -7.52400000
H     12.51400000     -9.83500000     -7.27400000
O    -12.32100000     -0.12300000     -9.86500000
H    -12.72200000     -0.83100000     -9.36100000
H    -12.97900000      0.57200000     -9.86900000
O     11.82900000     -3.80900000    -13.43000000
H     11.32800000     -3.16100000    -12.93500000
H     12.34800000     -3.29100000    -14.04600000
O      5.07400000      0.95100000     -0.18200000
H      5.61500000      0.40400000      0.38800000
H      4.78500000      1.67000000      0.38000000
O     -9.41300000     -3.51100000     -8.71300000
H     -9.71500000     -3.75400000     -9.58900000
H     -8.93800000     -2.69100000     -8.84300000
O      8.72500000    -12.74500000     -7.94200000
H      8.13000000    -13.44500000     -7.67400000
H      8.17500000    -12.14300000     -8.44300000
O    -11.32300000     -5.00500000      6.09100000
H    -10.86300000     -5.84400000      6.11200000
H    -11.30700000     -4.74600000      5.16900000
O      3.77200000     -4.22400000      7.15600000
H      4.35800000     -3.67800000      7.67900000
H      3.13300000     -3.61100000      6.79300000
O     -3.08500000      5.74300000     14.97700000
H     -3.93800000      6.15800000     15.10200000
H     -3.04200000      5.07300000     15.66000000
O      4.05500000     -9.57600000      8.33900000
H      3.62900000     -8.76800000      8.05300000
H      4.15200000    -10.09200000      7.53800000
O      4.08100000     -5.78500000    -11.48800000
H      3.44400000     -5.20200000    -11.90100000
H      3.56200000     -6.31600000    -10.88300000
O      8.00600000     -0.46600000     -2.29900000
H      7.72200000     -1.32000000     -2.62500000
H      8.85500000     -0.32100000     -2.71600000
O     -4.92500000    -11.70100000      8.18700000
H     -5.72200000    -12.16700000      8.44400000
H     -5.05500000    -11.49800000      7.26100000
O    -10.83200000     -1.93000000    -12.37700000
H    -10.62300000     -2.37100000    -11.55400000
H    -10.42600000     -1.06700000    -12.29700000
O      1.57000000      3.35400000      2.69800000
H      0.69500000      3.72900000      2.59700000
H      1.67000000      3.22900000      3.64200000
O     -2.04700000     15.15600000      9.80800000
H     -1.92100000     16.02300000      9.42300000
H     -2.23800000     14.58800000      9.06200000
O      7.57700000      6.53000000      4.89000000
H      7.33500000      6.17700000      4.03400000
H      7.51400000      5.78200000      5.48400000
O    -12.95500000     -3.56700000     -5.60500000
H    -13.15400000     -4.20800000     -4.92300000
H    -13.63000000     -2.89500000     -5.50700000
O    -12.66000000      1.83100000    -13.24700000
H    -12.47500000      1.53900000    -12.35400000
H    -12.12500000      1.26200000    -13.80100000
O     -5.89100000      3.10700000    -15.48900000
H     -6.25000000      3.97700000    -15.31000000
H     -5.13400000      3.27200000    -16.05100000
O     -7.89700000    -13.71000000     -1.94200000
H     -8.30900000    -14.09900000     -1.17100000
H     -8.21600000    -12.80700000     -1.95600000
O     -0.39500000      8.39500000      6.18900000
H     -0.65500000      9.24500000      6.54300000
H      0.52400000      8.30200000      6.44100000
O    -13.31900000     -4.77600000     -2.99300000
H    -13.58500000     -5.50900000     -2.43800000
H    -13.53500000     -3.99700000     -2.48000000
O      1.46600000      1.98000000      8.24800000
H      2.28800000      1.82300000      7.78300000
H      1.15800000      2.82200000      7.91400000
O    -17.35700000     -2.39000000      0.29700000
H    -18.05500000     -3.04400000      0.27200000
H    -16.87300000     -2.58700000      1.09900000
O     -0.19900000      0.25300000     -7.00100000
H     -0.26100000      0.01800000     -6.07400000
H     -0.20900000      1.21000000     -7.00700000
O     -4.14300000      3.93700000    -17.36000000
H     -3.44500000      4.50300000    -17.02900000
H     -4.69400000      4.51900000    -17.88300000
O      4.49700000     13.87800000     -9.31400000
H      4.50300000     14.83400000     -9.25800000
H      5.33600000     13.65600000     -9.71900000
O      1.59900000     -2.86600000      5.61500000
H      1.85000000     -1.96700000      5.40400000
H      1.19200000     -2.80500000      6.47900000
O      9.75800000     -7.51300000      5.97300000
H      9.83900000     -8.03300000      5.17400000
H      9.99100000     -6.62400000      5.70500000
O     -0.04300000     -0.32700000      7.81500000
H      0.35900000      0.52100000      8.00200000
H     -0.50200000     -0.19700000      6.98600000
O      7.58000000     15.92900000      5.04100000
H      7.73100000     16.56900000      4.34500000
H      7.05100000     15.24600000      4.62900000
O      3.80900000      1.47800000      7.48800000
H      4.49200000      1.25500000      8.12000000
H      4.26900000      1.95400000      6.79600000
O     -0.10900000     -0.48000000     -4.07600000
H      0.33700000      0.05200000     -3.41600000
H      0.58900000     -0.99700000     -4.47800000
O      3.63800000    -15.10500000      4.00600000
H      3.93400000    -14.61600000      4.77300000
H      3.02400000    -14.51600000      3.56800000
O     12.55600000      9.68200000     -4.86200000
H     12.32300000      8.82500000     -4.50600000
H     12.52400000      9.56400000     -5.81100000
O    -10.86300000     -1.69700000      9.80000000
H    -11.71800000     -1.30600000      9.98000000
H    -10.38900000     -1.62600000     10.62900000
O      4.18900000     16.24700000      4.80100000
H      4.90600000     15.64900000      4.59100000
H      3.42200000     15.68100000      4.89100000
O    -11.98000000     10.76100000     -3.40000000
H    -11.35000000     11.44100000     -3.63900000
H    -11.59600000      9.95000000     -3.73400000
O      7.02600000     -5.14400000      9.64500000
H      6.88000000     -4.29000000     10.05300000
H      7.73300000     -5.53600000     10.15700000
O      9.26800000     10.40000000    -10.58800000
H      9.00200000      9.68000000    -10.01600000
H      8.82900000     10.22100000    -11.42000000
O    -12.54400000     -9.82400000     -2.00900000
H    -11.90800000     -9.35900000     -2.55100000
H    -12.99800000    -10.40600000     -2.61800000
O     11.19600000     -9.36100000      4.28200000
H     10.54000000     -9.51300000      3.60100000
H     11.79200000    -10.10700000      4.21000000
O    -15.26300000     -0.18900000      5.80900000
H    -14.64300000      0.01600000      6.50900000
H    -15.09500000     -1.10900000      5.60300000
O      7.11100000     -6.56700000     -0.51100000
H      8.00400000     -6.35700000     -0.23800000
H      7.19400000     -6.80700000     -1.43400000
O     11.27600000     -8.03500000     10.27900000
H     10.36600000     -7.96200000     10.56500000
H     11.59700000     -7.13300000     10.26800000
O      0.30800000     -6.88000000    -11.30400000
H     -0.56400000     -6.68700000    -11.64800000
H      0.89300000     -6.30500000    -11.79700000
O     11.34800000    -13.37700000     -0.99900000
H     10.60900000    -13.93900000     -1.23500000
H     11.50900000    -13.57000000     -0.07500000
O      2.13200000    -10.38800000      0.51200000
H      2.90700000    -10.90600000      0.29600000
H      1.52900000    -10.54700000     -0.21400000
O      8.49900000     -8.07300000    -13.82400000
H      7.78900000     -7.47800000    -13.58200000
H      8.99700000     -7.59500000    -14.48700000
O    -10.00500000     -0.30200000      7.12500000
H     -9.19800000      0.19500000      6.99300000
H     -9.77700000     -1.19900000      6.88200000
O      2.43700000      5.20400000    -15.34200000
H      2.51000000      5.03400000    -16.28100000
H      3.17000000      4.72600000    -14.95400000
O      1.04900000    -15.46700000     -7.26800000
H      1.63900000    -15.08300000     -7.91600000
H      0.66200000    -14.71400000     -6.82200000
O    -10.47900000     -7.75700000    -10.50600000
H    -10.72000000     -8.56700000    -10.05500000
H    -10.01700000     -7.24300000     -9.84400000
O     -8.74600000     11.02500000      4.47900000
H     -8.18000000     11.34700000      5.18000000
H     -9.63300000     11.10900000      4.82900000
O      0.05000000      7.66900000      1.49000000
H     -0.47000000      7.90400000      2.25800000
H     -0.49200000      7.92900000      0.74500000
O     -2.70000000    -10.08100000      3.84300000
H     -3.26600000     -9.82000000      3.11600000
H     -2.32000000    -10.91400000      3.56400000
O      3.86700000      5.36000000     -7.49000000
H      3.26800000      5.91800000     -6.99500000
H      4.54200000      5.11200000     -6.85800000
O     14.21700000     -3.18200000      3.62600000
H     14.78200000     -2.77700000      2.96700000
H     14.63700000     -4.02000000      3.81900000
O    -10.60600000     -0.47000000      1.70500000
H    -11.07400000     -0.07400000      2.44000000
H    -11.18900000     -0.34900000      0.95600000
O    -10.73700000     13.84700000      5.01900000
H    -11.26100000     13.04700000      5.06700000
H    -11.25800000     14.50300000      5.48100000
O    -12.60300000      5.28000000     -4.03000000
H    -12.75800000      4.81000000     -3.21000000
H    -11.83300000      4.85500000     -4.40700000
O      1.90000000      5.60100000     10.49400000
H      1.54000000      5.42800000     11.36400000
H      1.16400000      5.96000000      9.99700000
O     -2.07400000    -13.42800000     11.67200000
H     -1.98100000    -12.77200000     10.98100000
H     -2.48700000    -12.95700000     12.39500000
O     -1.48800000      8.28900000     -0.59400000
H     -2.43600000      8.28600000     -0.45600000
H     -1.32900000      7.55200000     -1.18300000
O     -7.20400000     -1.90700000     11.47100000
H     -7.12400000     -2.51700000     12.20400000
H     -6.30800000     -1.61300000     11.30500000
O     -0.93100000     15.30400000     -9.43500000
H     -0.55000000     15.57200000     -8.59900000
H     -1.39100000     16.08200000     -9.75000000
O     -4.50800000     11.25500000      1.58700000
H     -4.10700000     11.74600000      0.87000000
H     -5.29500000     11.75200000      1.80700000
O     -9.84900000      9.54700000      7.55600000
H     -9.23800000     10.23600000      7.81800000
H    -10.54500000     10.00900000      7.08900000
O     12.06100000      2.68600000     -4.91500000
H     12.72300000      2.77400000     -4.22900000
H     12.54800000      2.37500000     -5.67800000
O     -6.41200000      5.33200000    -14.23300000
H     -6.60600000      5.30900000    -13.29600000
H     -7.16200000      5.78200000    -14.62200000
O      7.80900000     -8.24000000      3.22800000
H      7.18700000     -8.43400000      3.92900000
H      8.11400000     -9.09800000      2.93300000
O      6.98700000      5.96200000     11.07300000
H      7.33600000      5.71600000     11.93000000
H      6.07500000      5.67300000     11.09500000
O     -6.75200000    -12.57000000     -4.77100000
H     -6.49900000    -12.44800000     -3.85600000
H     -6.67000000    -13.51200000     -4.91900000
O     10.22400000     -5.77800000     -9.01100000
H     10.02000000     -4.84500000     -9.07400000
H     10.37600000     -6.05100000     -9.91600000
O    -11.76500000     -7.51700000      9.54100000
H    -12.71900000     -7.46800000      9.60300000
H    -11.45900000     -6.68200000      9.89600000
O      1.08700000      7.48700000    -12.55900000
H      1.99400000      7.45800000    -12.86400000
H      0.95400000      8.39500000    -12.28700000
O      4.94500000    -10.53800000     -6.03900000
H      5.83500000    -10.34300000     -5.74700000
H      4.79700000    -11.44500000     -5.77100000
O     -7.95600000    -10.59200000      4.64400000
H     -8.80200000    -11.04000000      4.65500000
H     -8.14400000     -9.71600000      4.98300000
O    -11.95000000      7.70000000      8.75700000
H    -11.09100000      8.10200000      8.89000000
H    -12.49300000      8.40600000      8.40800000
O      4.52300000     11.79500000     -7.40900000
H      4.26900000     12.36500000     -8.13400000
H      4.13900000     12.20600000     -6.63400000
O     -6.21700000      1.48400000      4.01800000
H     -6.02100000      2.39500000      4.23900000
H     -6.48500000      1.51300000      3.09900000
O      3.98900000     -2.85600000     -9.63200000
H      3.50900000     -2.43300000    -10.34400000
H      3.39000000     -3.52700000     -9.30500000
O     -3.52500000     11.20700000      6.63100000
H     -3.47100000     11.44300000      5.70500000
H     -4.05100000     10.40700000      6.64400000
O      6.36700000     -3.81200000      1.50100000
H      6.80800000     -4.52300000      1.96600000
H      5.56500000     -4.20900000      1.16000000
O     -1.28800000     14.73800000      0.97600000
H     -1.99400000     14.10100000      0.86200000
H     -1.27500000     14.91500000      1.91600000
O      6.49500000     11.72000000     10.45000000
H      7.22700000     11.32800000     10.92600000
H      6.17600000     11.02000000      9.88100000
O      2.92700000    -13.64700000     -7.96000000
H      3.81800000    -13.96200000     -7.80400000
H      2.98000000    -13.18400000     -8.79600000
O      5.53800000      6.92300000    -13.89700000
H      4.76000000      7.48000000    -13.92600000
H      5.36300000      6.30500000    -13.18700000
O      5.70500000     -4.07300000     -2.90500000
H      6.35000000     -3.42800000     -3.19300000
H      5.77100000     -4.78100000     -3.54600000
O      8.18400000     -5.27800000      7.01000000
H      7.61000000     -5.45300000      7.75600000
H      8.51100000     -6.14100000      6.75300000
O    -13.07600000     -2.01200000     -8.00600000
H    -12.65800000     -2.46700000     -7.27500000
H    -13.59800000     -2.68600000     -8.44100000
O      0.05100000    -10.55500000     13.76500000
H     -0.40600000     -9.73500000     13.95000000
H      0.70300000    -10.62800000     14.46200000
O     -7.80000000     14.14900000      4.75200000
H     -7.54400000     14.07300000      5.67200000
H     -8.74800000     14.01300000      4.75600000
O      6.39500000     -1.54000000    -16.73700000
H      6.88300000     -1.03100000    -16.09000000
H      5.88700000     -0.88800000    -17.22100000
O    -11.62600000      9.05000000      3.81100000
H    -12.38700000      9.14300000      3.23900000
H    -11.67400000      8.14800000      4.12900000
O      9.75700000      5.60200000    -14.18600000
H      8.93700000      6.04500000    -14.40500000
H      9.80500000      5.64400000    -13.23100000
O      3.16000000      8.97800000     11.90600000
H      2.98000000      9.89200000     11.68700000
H      3.22900000      8.53900000     11.05800000
O      5.52000000    -10.59600000    -11.39700000
H      4.70300000    -10.09700000    -11.38800000
H      5.79000000    -10.59900000    -12.31600000
O     16.52400000     -4.58600000      4.43300000
H     17.00300000     -5.36000000      4.13500000
H     17.10500000     -4.17700000      5.07400000
O      5.76600000    -13.12100000     -4.66000000
H      5.07100000    -13.75600000     -4.83400000
H      5.82600000    -13.08700000     -3.70500000
O      5.33400000      9.78700000      8.67500000
H      4.71600000      9.09400000      8.90700000
H      6.18900000      9.35600000      8.67900000
O     -3.50600000    -13.41600000      1.50600000
H     -3.20900000    -13.30000000      2.40800000
H     -3.09900000    -14.23500000      1.22300000
O     -7.47200000      5.97300000     -3.65200000
H     -6.89700000      6.67500000     -3.95700000
H     -7.76200000      6.26100000     -2.78600000
O     10.72500000      0.38600000     -4.57000000
H     10.97400000      1.30300000     -4.68200000
H     11.05500000      0.15100000     -3.70300000
O     -1.27400000     15.84200000     -3.97200000
H     -1.09700000     15.39100000     -4.79800000
H     -0.84200000     15.30500000     -3.30800000
O      0.56600000     -1.13300000    -14.83600000
H      0.96400000     -0.26800000    -14.92900000
H      0.69100000     -1.35600000    -13.91300000
O      5.12500000     -0.04200000    -12.56600000
H      5.68200000      0.54700000    -12.05800000
H      5.06300000      0.37100000    -13.42800000
O    -11.66000000     -0.92900000      5.00600000
H    -11.27300000     -1.75800000      4.72500000
H    -11.15000000     -0.67500000      5.77500000
O    -14.79500000     -5.03800000      8.96800000
H    -15.27800000     -4.23500000      8.77600000
H    -14.19700000     -5.14000000      8.22800000
O      9.87000000      8.43500000      4.75200000
H      9.23500000      7.71900000      4.78300000
H     10.26200000      8.36900000      3.88100000
O     -4.53800000     -0.90400000      3.89300000
H     -5.31500000     -0.38000000      4.08800000
H     -3.87200000     -0.26200000      3.64600000
O      0.54800000    -13.65000000      0.36600000
H      0.44700000    -14.32900000     -0.30100000
H     -0.15400000    -13.02600000      0.18100000
O     -9.69000000     10.37800000     -0.58800000
H    -10.36000000     10.87000000     -1.06300000
H     -9.72300000      9.50000000     -0.96700000
O     -6.54500000      4.64700000    -10.86500000
H     -5.71100000      4.18100000    -10.91500000
H     -6.88600000      4.43700000     -9.99600000
O     -2.35100000      6.18500000      6.00400000
H     -1.55700000      6.71900000      5.99500000
H     -3.02900000      6.75700000      5.64500000
O     -1.34300000      6.59500000    -11.83700000
H     -0.39200000      6.59300000    -11.94000000
H     -1.64800000      5.89500000    -12.41400000
O     11.46800000     12.91400000     -3.03900000
H     11.60600000     13.65900000     -3.62500000
H     11.53600000     13.28500000     -2.16000000
O     -9.41300000      8.65400000     -7.29600000
H     -9.28600000      7.85700000     -6.78200000
H    -10.26400000      8.53400000     -7.71800000
O      3.53000000      0.05800000     -8.06000000
H      3.53000000      0.94800000     -8.41300000
H      4.37000000     -0.30900000     -8.33400000
O     -9.46700000     -2.81900000      6.16200000
H     -8.56800000     -3.14600000      6.12700000
H     -9.98000000     -3.56200000      6.47900000
O      1.52500000      1.58900000    -14.45300000
H      2.41700000      1.24500000    -14.41700000
H      1.08800000      1.20100000    -13.69500000
O     -9.12100000     -0.02700000    -12.05900000
H     -9.49600000      0.82600000    -11.84100000
H     -8.65300000      0.12100000    -12.88100000
O    -10.50900000     -4.65200000     -2.38700000
H    -10.40900000     -5.31600000     -1.70500000
H    -11.40800000     -4.76200000     -2.69800000
O      4.01300000      7.47800000      9.48700000
H      3.42600000      6.73300000      9.61400000
H      4.80800000      7.09600000      9.11600000
O    -13.45000000     -2.79600000     -0.79400000
H    -13.84400000     -2.76300000      0.07800000
H    -13.05000000     -1.93300000     -0.90800000
O     13.25300000     -4.99600000     -9.32700000
H     12.78100000     -4.20300000     -9.58300000
H     12.87600000     -5.68600000     -9.87300000
O     -2.17100000      8.43300000     -7.11300000
H     -2.28500000      7.91200000     -7.90700000
H     -1.26500000      8.73800000     -7.15400000
O     -6.85000000     14.01400000     -0.20800000
H     -6.88200000     13.67500000      0.68700000
H     -7.59900000     14.60800000     -0.26600000
O     -0.47800000      0.33800000     13.47300000
H     -0.64800000      1.03800000     12.84200000
H     -0.35700000     -0.44500000     12.93500000
O     11.38200000      5.16800000      3.59800000
H     10.57800000      5.56300000      3.26100000
H     12.08100000      5.57300000      3.08300000
O      7.35800000      2.24000000     -2.01800000
H      7.57800000      1.32200000     -2.18000000
H      6.40100000      2.26000000     -2.01600000
O    -13.28900000     -1.01200000     10.17000000
H    -13.63900000     -1.85000000     10.47300000
H    -14.04900000     -0.43000000     10.14600000
O      2.13000000     -5.94800000      0.47800000
H      1.77100000     -6.58600000     -0.13800000
H      3.07800000     -6.05600000      0.41100000
O     -1.43600000      3.20100000    -10.52700000
H     -0.94900000      3.66200000     -9.84400000
H     -2.10900000      3.82200000    -10.80300000
O      1.44300000      6.96400000     -2.64100000
H      1.11300000      6.06600000     -2.62800000
H      0.79600000      7.44900000     -3.15400000
O      3.89600000     14.73400000     10.59100000
H      4.37600000     14.10100000     10.05700000
H      4.43400000     15.52500000     10.56600000
O     -8.62100000     12.69200000     -5.73800000
H     -9.53100000     12.90900000     -5.94400000
H     -8.39700000     11.99400000     -6.35400000
O      1.04900000      6.30500000     16.81800000
H      1.92100000      6.59700000     16.55200000
H      1.04800000      5.36400000     16.64500000
O      8.87500000     -5.75800000     -3.22000000
H      8.62700000     -5.77000000     -4.14500000
H      9.76700000     -5.41100000     -3.21600000
O     -4.18500000      6.92600000      3.34900000
H     -3.61000000      6.44300000      2.75500000
H     -4.99600000      7.04500000      2.85400000
O    -15.11600000      8.02200000      5.14600000
H    -15.56500000      8.84600000      4.95700000
H    -14.89200000      8.07900000      6.07400000
O      5.85000000    -13.20000000     -7.42500000
H      5.86100000    -14.15700000     -7.40700000
H      5.98900000    -12.94200000     -6.51400000
O     -2.26500000    -15.82500000      0.35400000
H     -1.63300000    -15.45100000     -0.26000000
H     -2.01400000    -16.74600000      0.42500000
O     12.33100000     -5.62800000     10.20600000
H     12.64600000     -4.80700000      9.82900000
H     11.96700000     -5.37700000     11.05500000
O      0.81000000     -9.75000000     -7.84900000
H      0.16400000     -9.06400000     -8.02300000
H      1.60900000     -9.27400000     -7.62300000
O      3.31100000     -5.40400000      3.18400000
H      2.58700000     -5.88000000      3.59000000
H      3.13400000     -5.45400000      2.24500000
O    -14.61200000     -2.85900000      5.67800000
H    -13.93000000     -3.09800000      5.05100000
H    -14.15600000     -2.79800000      6.51800000
O      1.01900000     10.75200000      6.44500000
H      1.82100000     10.91300000      6.94300000
H      0.31400000     10.89400000      7.07600000
O     -5.76600000      9.37700000     -1.85900000
H     -6.29500000     10.17100000     -1.78300000
H     -4.86600000      9.67500000     -1.73200000
O      5.76600000    -12.98800000      9.90400000
H      5.11900000    -13.53800000      9.46200000
H      5.29800000    -12.62800000     10.65800000
O     14.05100000      1.61600000     -6.86900000
H     14.95200000      1.82900000     -7.11400000
H     14.07600000      0.68300000     -6.65400000
O      1.92400000      3.33000000     -0.08300000
H      2.40200000      4.15500000     -0.00100000
H      1.74700000      3.06400000      0.81900000
O     11.00100000    -11.63400000      6.89300000
H     10.44600000    -11.26500000      7.58000000
H     10.45700000    -12.30300000      6.47900000
O    -12.13800000    -12.52800000      3.56000000
H    -11.90100000    -13.31500000      4.05000000
H    -12.81700000    -12.82000000      2.95100000
O     -0.83100000    -11.15900000      7.17100000
H     -0.65000000    -10.22500000      7.27000000
H     -0.98400000    -11.27500000      6.23300000
O      2.32900000      7.76500000      3.17000000
H      1.99700000      8.55800000      3.59100000
H      1.73200000      7.61300000      2.43800000
O      4.76600000      9.53600000     -0.00500000
H      3.96400000      9.01700000     -0.06300000
H      5.37700000      9.10000000     -0.59900000
O      1.06100000      7.61100000     -9.34400000
H      0.87000000      7.85700000    -10.24900000
H      1.81400000      8.15100000     -9.10300000
O     -9.77100000    -14.59800000     -6.39500000
H    -10.67700000    -14.88000000     -6.26600000
H     -9.75700000    -13.69200000     -6.08700000
O      1.55500000     -9.82300000    -15.97200000
H      1.75600000     -9.73300000    -15.04100000
H      0.63900000    -10.10200000    -15.99400000
O      3.58200000      6.59100000     15.97500000
H      4.09200000      6.31100000     15.21500000
H      4.14200000      7.23100000     16.41500000
O     -0.41000000      8.65000000     10.47100000
H     -0.07000000      9.28400000      9.84100000
H     -0.69400000      9.18000000     11.21600000
O     -6.03700000      8.83500000     12.20300000
H     -6.59900000      8.40800000     12.84900000
H     -6.50600000      8.73400000     11.37400000
O      5.25500000     13.57500000      8.18300000
H      4.63700000     12.84400000      8.16700000
H      6.10200000     13.17700000      7.98100000
O     15.88400000     -4.13500000     -4.72900000
H     15.18300000     -4.78500000     -4.77600000
H     16.11000000     -4.09400000     -3.80000000
O     -6.94500000      2.51100000     -6.74900000
H     -7.01200000      1.62600000     -7.10600000
H     -7.33600000      3.07000000     -7.42100000
O     -8.87800000     -4.72400000    -13.21900000
H     -9.69000000     -4.32700000    -12.90300000
H     -8.52900000     -5.19100000    -12.45900000
O     -4.26600000      0.34700000     16.85700000
H     -3.69100000     -0.33400000     17.20600000
H     -4.28200000      0.18600000     15.91400000
O      9.79300000      2.24000000     -9.92100000
H     10.63700000      1.91400000     -9.60700000
H     10.01600000      2.98800000    -10.47400000
O     -4.01600000     13.60400000      4.83500000
H     -3.47500000     12.93500000      4.41600000
H     -4.57100000     13.93900000      4.13100000
O    -14.30000000      3.73800000      0.73400000
H    -13.64800000      4.42500000      0.87500000
H    -14.44500000      3.36500000      1.60400000
O     -6.66700000      9.44600000      3.88600000
H     -7.05900000     10.31900000      3.90000000
H     -7.34600000      8.87300000      4.24300000
O     -7.86100000     10.99300000     -7.69800000
H     -7.70200000     10.98200000     -8.64100000
H     -8.57700000     10.37100000     -7.56800000
O     16.76500000      5.85100000      2.50300000
H     16.71800000      6.78700000      2.69900000
H     16.99400000      5.81300000      1.57500000
O      2.46000000     -6.98500000    -14.99800000
H      3.13900000     -7.64100000    -14.84400000
H      1.68800000     -7.49300000    -15.24700000
O      0.48400000     14.13400000      6.12000000
H      1.01700000     13.78800000      5.40400000
H      0.95200000     13.87400000      6.91400000
O     -7.22500000     -8.01600000     14.26500000
H     -6.69600000     -8.80700000     14.36300000
H     -6.88600000     -7.59700000     13.47500000
O     12.54800000     -1.83900000      5.29400000
H     12.89600000     -0.98400000      5.54900000
H     13.23400000     -2.22300000      4.74700000
O    -12.10600000    -10.00700000      6.66500000
H    -11.93500000     -9.08600000      6.46700000
H    -12.83500000     -9.98700000      7.28500000
O      6.80100000     13.27600000      1.21500000
H      7.29800000     14.08500000      1.33600000
H      7.45200000     12.58000000      1.29800000
O     10.60800000      0.12700000     14.37400000
H     11.55400000      0.02600000     14.27000000
H     10.48200000      0.26000000     15.31300000
O     13.42800000    -10.47600000      1.78900000
H     13.77900000     -9.59100000      1.68900000
H     13.28500000    -10.78100000      0.89300000
O     -4.42200000      7.63400000     10.11000000
H     -5.03800000      7.91600000     10.78700000
H     -4.94900000      7.58800000      9.31200000
O     -3.74300000     -6.11100000     13.60900000
H     -3.73000000     -5.39600000     14.24600000
H     -3.01100000     -5.92200000     13.02200000
O     -2.78600000      5.60600000     11.69200000
H     -3.43900000      4.91100000     11.61400000
H     -3.22400000      6.38600000     11.35300000
O     12.28400000     -5.45500000     -0.97000000
H     12.09300000     -4.92000000     -0.20000000
H     12.05000000     -4.89800000     -1.71300000
O     -4.42500000    -11.41600000     -8.75100000
H     -5.37300000    -11.53300000     -8.81600000
H     -4.22300000    -10.73900000     -9.39600000
O      4.47500000     11.70600000      1.85800000
H      4.50600000     12.06300000      0.97000000
H      4.47800000     10.75700000      1.73400000
O     -3.57500000     -3.23900000     -0.47300000
H     -4.48700000     -3.34500000     -0.74400000
H     -3.11800000     -2.96600000     -1.26900000
O      9.78500000      6.72100000      8.19200000
H     10.30400000      7.49200000      7.96300000
H     10.15000000      6.01900000      7.65500000
O     -7.60500000     -9.77100000     10.02300000
H     -7.55200000     -8.82600000      9.88000000
H     -8.53300000     -9.97800000      9.91300000
O     -2.06100000    -15.98700000      4.92300000
H     -1.87900000    -16.81800000      4.48600000
H     -1.22500000    -15.73300000      5.31400000
O     -3.67300000     -8.18200000     15.41400000
H     -4.42400000     -8.30600000     15.99300000
H     -3.87000000     -7.37800000     14.93400000
O     12.48300000      7.99500000     -7.69800000
H     13.18700000      8.36200000     -8.23300000
H     12.91500000      7.33500000     -7.15400000
O      6.30600000      4.14400000      3.48200000
H      6.65900000      3.32600000      3.13100000
H      5.69200000      3.86700000      4.16200000
O      3.05900000     16.18500000     -3.37300000
H      3.16000000     16.51100000     -2.47900000
H      2.94800000     15.24000000     -3.27200000
O    -11.91400000     -6.21500000     -7.29400000
H    -12.75200000     -6.48300000     -6.91500000
H    -11.56500000     -5.57400000     -6.67500000
O     -7.56900000     -5.98700000     -1.97400000
H     -8.17400000     -6.00000000     -1.23200000
H     -6.82800000     -5.46300000     -1.67000000
O     10.90500000     -6.01200000     12.73100000
H     10.16200000     -6.32600000     12.21700000
H     11.29900000     -6.80500000     13.09400000
O      0.84700000     -1.42400000    -12.09800000
H      1.44700000     -1.28000000    -11.36700000
H      0.35000000     -0.60900000    -12.16400000
O      4.84400000      6.53400000     -9.85600000
H      4.27700000      6.21000000     -9.15600000
H      5.13700000      7.39300000     -9.55000000
O     -6.03100000     -6.37800000     12.03700000
H     -5.26100000     -6.58600000     12.56600000
H     -5.80200000     -6.66900000     11.15500000
O     10.16700000      9.52600000     -7.87000000
H     10.41300000     10.42700000     -7.66200000
H     11.00000000      9.08200000     -8.03200000
O     -6.94000000     11.69600000     -1.81000000
H     -7.78200000     11.62800000     -2.26100000
H     -7.00400000     12.50700000     -1.30500000
O     -9.55100000     -3.22300000      1.80100000
H     -9.95400000     -2.36300000      1.91900000
H     -8.70600000     -3.03800000      1.39200000
O     12.29400000     -2.61100000    -10.12800000
H     12.88000000     -1.90400000    -10.40000000
H     11.49600000     -2.47000000    -10.63800000
O    -16.63300000     -0.08600000      2.49600000
H    -16.29300000     -0.01000000      3.38800000
H    -17.08400000      0.74300000      2.34100000
O    -11.90900000    -10.95500000     -6.23800000
H    -11.12500000    -11.39100000     -5.90400000
H    -12.62900000    -11.53800000     -5.99800000
O    -10.04400000      2.25400000    -11.40600000
H    -10.52700000      3.08100000    -11.43500000
H     -9.88600000      2.10200000    -10.47400000
O      3.54600000    -14.27300000      9.02800000
H      3.76100000    -14.68700000      8.19200000
H      2.90000000    -13.60300000      8.80300000
O      2.10000000     -5.35400000     -2.70100000
H      1.76000000     -6.24500000     -2.60900000
H      1.65900000     -4.85800000     -2.01100000
O      1.88200000      2.38500000     11.06100000
H      1.07700000      2.74400000     11.43400000
H      1.71500000      2.34900000     10.11900000
O     -0.06500000    -12.08000000      3.91400000
H      0.45200000    -12.68100000      3.37800000
H      0.46300000    -11.28200000      3.95800000
O      4.55000000     -6.43100000      5.52000000
H      4.75600000     -5.70000000      6.10300000
H      4.20800000     -6.01600000      4.72800000
O     -0.25500000    -13.26600000     -6.85800000
H     -0.19600000    -12.88700000     -5.98100000
H     -0.57400000    -12.55000000     -7.40800000
O     -5.42600000      1.30000000    -13.30800000
H     -5.49400000      1.73500000    -14.15900000
H     -6.25100000      1.50300000    -12.86900000
O     -3.97000000     13.44700000     -0.21200000
H     -3.71000000     13.98600000     -0.95900000
H     -4.92500000     13.49600000     -0.20200000
O     -0.67000000      2.70400000     11.93100000
H     -0.81600000      3.57100000     12.30900000
H     -1.40700000      2.57600000     11.33400000
O      3.99000000      3.08300000     15.57000000
H      4.86600000      2.71700000     15.68700000
H      3.53600000      2.44600000     15.01800000
O     -9.20500000    -12.03500000     -5.63000000
H     -9.04500000    -11.10800000     -5.80200000
H     -8.34300000    -12.39300000     -5.41900000
O    -12.83700000      0.30900000      7.57500000
H    -12.05600000     -0.10300000      7.20600000
H    -13.02700000     -0.19900000      8.36300000
O     10.86400000      9.32400000      7.03100000
H     10.60300000      9.04400000      6.15400000
H     11.54100000      9.98400000      6.88100000
O    -15.10200000     -6.37700000      5.69600000
H    -15.99900000     -6.32000000      6.02400000
H    -15.14100000     -5.98700000      4.82300000
O      7.74400000      8.67800000     14.01200000
H      7.74600000      8.15400000     14.81300000
H      6.97200000      8.38000000     13.53200000
O     10.66700000     -5.28800000      4.70200000
H     10.65900000     -4.78100000      5.51400000
H     10.37600000     -4.67000000      4.03100000
O     -6.82100000     12.57400000      2.85500000
H     -7.68300000     12.38000000      2.48600000
H     -7.00200000     13.15700000      3.59300000
O    -12.29200000     -9.98300000     -9.43900000
H    -11.85400000     -9.91900000     -8.59000000
H    -13.21600000    -10.10400000     -9.22300000
O    -14.21700000      5.83000000      3.72000000
H    -14.55400000      6.69300000      3.96400000
H    -13.69100000      5.99100000      2.93700000
O     -9.27700000      6.18200000     -6.28100000
H     -9.35800000      5.77400000     -5.41900000
H     -9.35400000      5.45300000     -6.89800000
O      2.30900000     13.19600000      3.03400000
H      3.11500000     12.70200000      3.18200000
H      2.51400000     13.77600000      2.30100000
O     16.54400000     -4.35500000     -2.07800000
H     16.26600000     -4.78600000     -1.27000000
H     16.84100000     -3.48900000     -1.79800000
O     -4.20900000     -3.48600000      4.87000000
H     -4.24600000     -2.56300000      4.61700000
H     -3.80600000     -3.92400000      4.12000000
O      3.14000000      9.47200000     -9.12700000
H      3.03400000     10.28900000     -9.61400000
H      4.07600000      9.27900000     -9.18400000
O     10.63200000      1.46900000      7.58400000
H      9.80600000      1.47600000      8.06800000
H     11.29800000      1.29200000      8.24900000
O     -4.19100000     -5.69800000    -13.62100000
H     -5.00300000     -5.51700000    -14.09400000
H     -4.42100000     -5.58200000    -12.69900000
O     -4.46700000      6.68700000     -1.48600000
H     -4.69900000      7.17000000     -2.28000000
H     -4.36900000      7.36300000     -0.81500000
O      9.80300000     -3.81600000      2.56900000
H      9.13700000     -4.48900000      2.42900000
H     10.41300000     -3.92700000      1.84000000
O     10.96100000     -9.13900000     -6.84500000
H     10.11400000     -8.69400000     -6.80100000
H     10.77300000    -10.03900000     -6.57700000
O     -2.73800000     -6.13200000     -8.02000000
H     -3.56900000     -5.84600000     -8.40100000
H     -2.76300000     -5.80500000     -7.12100000
O    -12.62000000     -5.35000000      0.76500000
H    -12.91000000     -4.52400000      0.37700000
H    -12.86000000     -6.01400000      0.11900000
O     -0.87500000     11.21200000      2.08500000
H     -0.36000000     11.52400000      1.34100000
H     -0.22500000     10.87500000      2.70200000
O     -0.58300000      3.92700000    -13.19500000
H     -0.69000000      3.50100000    -14.04600000
H     -1.47700000      4.05300000    -12.87700000
O     -7.06600000    -12.04100000     -9.64200000
H     -7.06300000    -12.02200000    -10.59900000
H     -7.99100000    -11.97500000     -9.40300000
O      9.72800000      1.06500000     11.95600000
H      9.37100000      0.23400000     11.64300000
H     10.05600000      0.86900000     12.83400000
O      2.12300000      7.92600000      7.03500000
H      2.32800000      7.85700000      7.96700000
H      2.96300000      8.11600000      6.61800000
O      6.93900000      8.17200000     -1.33500000
H      7.19300000      8.66100000     -2.11700000
H      6.69700000      7.30500000     -1.66200000
O      7.71200000      0.18100000    -15.12400000
H      7.59500000      1.07100000    -15.45600000
H      8.03200000      0.29800000    -14.23000000
O      0.03800000      6.52200000    -14.79500000
H      0.71400000      5.85100000    -14.88700000
H      0.14900000      6.85300000    -13.90400000
O     -1.34900000     -2.96100000    -12.07400000
H     -0.44800000     -2.64300000    -12.02000000
H     -1.88600000     -2.19300000    -11.88000000
O      4.14200000      8.57200000     -6.49700000
H      3.88500000      8.64300000     -7.41600000
H      4.93100000      9.10900000     -6.42600000
O      3.54600000     -9.44400000     -2.09300000
H      4.35700000     -9.23200000     -1.63000000
H      3.36400000    -10.35300000     -1.85300000
O    -14.20900000     -1.29800000    -12.35700000
H    -13.43000000     -1.25200000    -11.80300000
H    -14.91400000     -1.54800000    -11.76000000
O    -14.99900000      5.31800000     -7.40100000
H    -15.03600000      6.00700000     -8.06500000
H    -15.24900000      5.75700000     -6.58800000
O    -14.19200000    -10.56300000      4.17500000
H    -14.21600000    -10.19900000      3.29000000
H    -13.27000000    -10.77800000      4.32000000
O    -14.91800000     -5.00800000      2.77700000
H    -15.83600000     -4.74600000      2.83800000
H    -14.46600000     -4.22400000      2.46400000
O      3.17400000      8.21000000    -14.46800000
H      2.64400000      7.43200000    -14.64300000
H      2.75400000      8.90500000    -14.97400000
O      1.07800000    -12.84500000    -11.05700000
H      0.69800000    -13.69900000    -10.84800000
H      0.33000000    -12.24900000    -11.08200000
O     11.53200000     -0.30900000     -2.20500000
H     11.21500000      0.56300000     -1.97000000
H     12.48000000     -0.26000000     -2.08100000
O     -3.78400000     -5.13200000     -2.71400000
H     -3.43600000     -5.40300000     -1.86500000
H     -3.37300000     -4.28400000     -2.88300000
O     -4.75100000      3.22600000     11.29500000
H     -5.26400000      2.66800000     10.71000000
H     -5.34000000      3.41500000     12.02500000
O     14.86200000     -8.14500000     -3.62200000
H     15.37100000     -8.78500000     -4.12000000
H     14.04400000     -8.59700000     -3.41600000
O    -15.35000000    -10.53900000     -0.31200000
H    -14.93200000     -9.81900000     -0.78400000
H    -15.15800000    -11.31400000     -0.83900000
O     -4.72100000      1.24700000     -9.06700000
H     -5.33100000      0.79800000     -8.48100000
H     -3.89200000      0.78300000     -8.95100000
O    -15.75800000      1.12600000     -1.90300000
H    -15.83800000      1.53900000     -2.76300000
H    -16.10100000      0.24100000     -2.03000000
O     -9.44400000     -1.18000000     15.20500000
H     -9.20400000     -0.26000000     15.09100000
H     -9.94400000     -1.19800000     16.02100000
O     14.19800000     -1.64800000      0.81500000
H     15.14500000     -1.77000000      0.75400000
H     14.08500000     -0.70700000      0.94800000
O    -12.75000000      3.88400000     -7.49900000
H    -12.32000000      4.31800000     -8.23600000
H    -13.47800000      4.46400000     -7.27200000
O     -6.35500000      1.46700000      9.18700000
H     -6.58900000      0.74900000      8.59900000
H     -7.18800000      1.74300000      9.57000000
O    -11.32800000     11.20400000      5.33800000
H    -11.38600000     10.40000000      4.82200000
H    -12.21500000     11.33900000      5.67200000
O     -1.03400000     -8.38700000      6.83900000
H     -1.56200000     -7.97100000      7.52100000
H     -1.34800000     -7.99900000      6.02300000
O      8.12100000     -2.88700000     -3.69900000
H      9.01900000     -2.93100000     -4.02700000
H      7.58500000     -2.77200000     -4.48400000
O     -5.22000000     14.80700000      8.37300000
H     -5.34800000     15.69600000      8.04200000
H     -4.68400000     14.37900000      7.70500000
O      4.47200000     -2.03400000     14.24200000
H      5.03800000     -2.15100000     15.00600000
H      3.69900000     -2.56500000     14.43300000
O     -3.31900000      1.69300000      4.02700000
H     -4.26300000      1.80100000      3.91300000
H     -2.96000000      2.57000000      3.89100000
O     10.69200000     -5.71500000    -11.80100000
H      9.76000000     -5.61500000    -11.99500000
H     11.12200000     -5.05400000    -12.34300000
O      7.41900000     -1.65400000      9.50100000
H      8.18200000     -1.65800000     10.08000000
H      7.78300000     -1.52300000      8.62600000
O      1.24200000     -0.18500000      4.30300000
H      1.33000000     -0.29200000      3.35600000
H      0.32100000      0.04000000      4.43400000
O     -7.76600000      7.34300000     -1.45000000
H     -7.04200000      7.96800000     -1.44500000
H     -8.01600000      7.25900000     -0.52900000
O    -12.65100000      5.94200000      1.60100000
H    -11.74200000      5.67200000      1.46900000
H    -12.67100000      6.85800000      1.32500000
O     13.97200000     -1.93900000     10.49700000
H     13.33400000     -2.39300000      9.94600000
H     13.49500000     -1.18600000     10.84500000
O     -4.00400000     -2.22900000     -7.95300000
H     -4.09900000     -2.98400000     -7.37300000
H     -4.65000000     -2.37400000     -8.64300000
O     -4.88200000      2.73300000     -1.60500000
H     -5.25500000      2.43700000     -2.43600000
H     -4.96600000      3.68600000     -1.63100000
O     -1.13000000     -6.93900000     -2.91700000
H     -1.02200000     -6.52100000     -3.77100000
H     -0.31400000     -7.42100000     -2.78100000
O    -10.88500000    -12.60100000     -3.20000000
H    -11.68000000    -12.97400000     -3.57900000
H    -10.18300000    -12.89300000     -3.78000000
O     10.18900000     -5.54100000     -5.67500000
H     10.96600000     -6.08200000     -5.81200000
H     10.35100000     -4.75300000     -6.19400000
O     12.54700000     -9.42800000     -3.86000000
H     12.19000000    -10.05000000     -3.22600000
H     11.94400000     -9.47100000     -4.60300000
O     -2.71300000    -10.76300000    -13.17100000
H     -2.97800000     -9.89700000    -12.86300000
H     -3.48200000    -11.31500000    -13.02600000
O     -2.98600000     -0.10500000     14.67300000
H     -2.90900000      0.77900000     14.31400000
H     -2.15000000     -0.52200000     14.46300000
O      0.37700000      4.77400000     -9.33500000
H      0.92000000      4.47900000    -10.06600000
H      0.57100000      5.70700000     -9.25400000
O      8.88500000     11.36800000     -0.62200000
H      9.16300000     10.81000000      0.10500000
H      9.37300000     11.03800000     -1.37700000
O     -0.92900000     -4.55000000    -17.26800000
H     -1.01200000     -3.60000000    -17.18700000
H     -0.35200000     -4.80200000    -16.54700000
O     -5.31500000    -11.25900000      5.57600000
H     -4.73100000    -10.68400000      5.08200000
H     -6.18100000    -11.09900000      5.20100000
O      4.42600000     -8.66700000     13.21000000
H      4.48200000     -9.60700000     13.38400000
H      3.89700000     -8.60200000     12.41500000
O     -4.08500000     -7.20100000     10.15400000
H     -4.61000000     -7.76600000      9.58700000
H     -3.31000000     -7.72200000     10.36100000
O     14.19200000      5.41100000      5.83900000
H     13.36500000      5.34600000      6.31600000
H     14.11000000      4.77400000      5.12900000
O     -8.42800000    -14.24400000      3.77800000
H     -7.72100000    -13.62500000      3.60000000
H     -8.58500000    -14.67600000      2.93800000
O     -7.82000000     -4.33700000     13.16200000
H     -7.25100000     -4.94100000     12.68500000
H     -7.23900000     -3.90500000     13.78800000
O      1.57900000      6.80700000     -6.54700000
H      1.27300000      7.27500000     -7.32400000
H      1.14500000      7.24700000     -5.81600000
O     -2.77700000      6.92500000     -9.61100000
H     -3.49800000      7.51100000     -9.84300000
H     -2.27500000      6.83100000    -10.42000000
O      1.47000000     -6.63100000     12.41800000
H      2.25600000     -6.58700000     12.96200000
H      1.66600000     -7.30600000     11.76800000
O    -13.87500000     -4.50500000     -9.45400000
H    -13.81700000     -4.69900000    -10.39000000
H    -13.05300000     -4.83500000     -9.09000000
O     -0.55400000     -5.36300000      2.47400000
H     -0.00800000     -5.34000000      1.68900000
H     -0.64100000     -6.29400000      2.67900000
O      8.06000000     -0.21100000      4.77100000
H      8.60700000     -0.99600000      4.81000000
H      7.30000000     -0.42300000      5.31200000
O     -5.19200000     -1.81500000      8.19300000
H     -6.11300000     -1.64600000      7.99300000
H     -4.73800000     -1.01500000      7.92900000
O     -2.34800000      6.80800000     -5.01800000
H     -2.86700000      6.01200000     -5.12700000
H     -2.56400000      7.34200000     -5.78300000
O     -4.18000000      9.04000000    -11.31900000
H     -4.23800000      9.11500000    -12.27100000
H     -5.05000000      8.74600000    -11.04800000
O      7.91200000     10.92700000      2.32500000
H      6.96800000     11.03900000      2.43600000
H      8.01000000     10.03500000      1.99000000
O     11.32400000     -0.02900000     -7.88400000
H     11.80700000      0.79700000     -7.84200000
H     10.46200000      0.17900000     -7.52200000
O     -1.48500000     -5.75400000     12.27900000
H     -1.71400000     -4.83200000     12.16800000
H     -0.54100000     -5.78600000     12.12400000
O      3.38100000     -8.21400000     -6.59900000
H      3.80000000     -9.05200000     -6.40400000
H      3.71200000     -7.61800000     -5.92700000
O     -2.21200000     -0.01100000     10.25300000
H     -1.31400000     -0.02500000      9.92100000
H     -2.59800000      0.77500000      9.86500000
O      4.02700000     -2.95700000      4.33400000
H      3.09000000     -3.11700000      4.44700000
H      4.34800000     -3.73000000      3.87000000
O    -17.77000000      2.46100000      1.71200000
H    -17.25400000      2.51500000      0.90800000
H    -18.66400000      2.29500000      1.41200000
O     -3.51400000     -4.53800000      1.77600000
H     -3.58800000     -4.00500000      0.98500000
H     -2.57100000     -4.61900000      1.92300000
O      3.49600000    -14.36900000     -4.62600000
H      2.93400000    -13.82600000     -4.07300000
H      2.93900000    -15.10300000     -4.88600000
O     -5.35200000     16.61300000     -3.86000000
H     -5.94700000     15.90700000     -4.11200000
H     -5.90200000     17.39700000     -3.84600000
O     -0.05800000     14.18400000     -1.97500000
H     -0.25000000     14.57200000     -1.12100000
H      0.89800000     14.15400000     -2.01500000
O     10.16900000      2.39200000     -1.82400000
H      9.27700000      2.21600000     -1.52300000
H     10.57500000      2.87100000     -1.10200000
O     -7.02600000    -10.82300000      1.69800000
H     -6.63400000    -11.69400000      1.76000000
H     -7.03200000    -10.49800000      2.59900000
O      1.48200000     14.55200000      8.77200000
H      0.91700000     15.32100000      8.84700000
H      2.35500000     14.87300000      8.99800000
O     -6.71200000      7.25100000     -7.17500000
H     -7.52900000      6.75300000     -7.20500000
H     -6.61000000      7.48800000     -6.25300000
O     -0.14600000      8.74000000     -4.19500000
H     -0.28400000      9.42700000     -3.54200000
H     -1.01900000      8.56500000     -4.54600000
O      3.35700000     11.26600000      7.44800000
H      3.90400000     10.70500000      8.00000000
H      3.70900000     11.14900000      6.56600000
O      8.83000000      7.72600000     -5.67700000
H      9.20800000      7.88900000     -6.54100000
H      9.33700000      6.99300000     -5.32700000
O     -5.79700000    -13.05000000      3.19200000
H     -5.37600000    -12.86100000      4.03100000
H     -5.07400000    -13.10000000      2.56700000
O      5.30200000      8.03400000     13.45500000
H      4.42500000      8.28800000     13.16700000
H      5.16600000      7.22700000     13.95200000
O     -2.37500000      8.38500000     13.74600000
H     -1.42200000      8.47400000     13.76800000
H     -2.53700000      7.47500000     13.99400000
O     -3.91300000     -6.83100000      5.58800000
H     -3.76800000     -6.08100000      6.16600000
H     -4.86000000     -6.84300000      5.44600000
O      4.31700000      3.78300000      5.54200000
H      3.87000000      2.97300000      5.29400000
H      3.63200000      4.45100000      5.51900000
O     -5.48700000    -11.13900000     -1.83900000
H     -5.72700000    -10.42100000     -2.42500000
H     -6.26700000    -11.28100000     -1.30300000
O     -6.63900000      3.89100000      7.59100000
H     -6.32800000      3.10300000      8.03800000
H     -5.92600000      4.52100000      7.69300000
O     -1.51100000      8.25700000      3.65300000
H     -0.80300000      8.31400000      4.29500000
H     -2.20600000      8.80900000      4.01200000
O     -7.49400000     -7.23000000      8.67700000
H     -7.10500000     -6.42500000      9.02000000
H     -6.75100000     -7.72500000      8.33100000
O     -8.45800000     -0.84000000     -4.38200000
H     -8.60500000      0.08900000     -4.20500000
H     -9.29800000     -1.25600000     -4.18800000
O      3.31200000    -11.08900000     10.77800000
H      2.99600000    -11.56600000     10.01000000
H      3.22200000    -10.16600000     10.54100000
O      6.45100000     -2.78900000     -6.05700000
H      6.51000000     -3.74400000     -6.06400000
H      5.53200000     -2.60600000     -5.86200000
O     -2.68500000     13.48800000      7.67600000
H     -2.64900000     12.79000000      8.33000000
H     -2.99200000     13.05400000      6.88000000
O     14.95800000     -9.10000000      5.24300000
H     14.18900000     -9.12300000      5.81200000
H     14.94100000     -8.22600000      4.85200000
O      1.07400000     -8.55100000     -4.65700000
H      1.81800000     -8.89700000     -5.15000000
H      0.71700000     -7.86100000     -5.21600000
O     -8.27500000      0.59900000     12.41700000
H     -7.92300000      0.92800000     13.24400000
H     -7.74400000     -0.17300000     12.22000000
O      1.17100000     -1.67900000     -8.53400000
H      2.05200000     -1.31100000     -8.60200000
H      0.68500000     -1.04100000     -8.01100000
O     12.52400000     -9.25600000      6.70700000
H     12.18700000     -8.84100000      5.91400000
H     11.94000000    -10.00000000      6.85500000
O      2.00700000     11.80400000    -10.06900000
H      2.71800000     12.32100000    -10.44900000
H      1.30600000     12.43700000     -9.91500000
O      2.88900000     14.71400000      0.57200000
H      2.36800000     15.42600000      0.20000000
H      3.75000000     14.80900000      0.16400000
O      5.78600000     12.07800000    -12.65100000
H      6.15300000     12.54500000    -11.90000000
H      5.23800000     11.39500000    -12.26500000
O     -7.66300000     -8.63700000     -2.82600000
H     -7.71900000     -7.70700000     -2.60300000
H     -7.99100000     -9.09000000     -2.05000000
O     -5.73800000    -10.52500000     -6.45300000
H     -6.30200000    -11.12700000     -5.96700000
H     -5.14900000    -11.09500000     -6.94800000
O     -7.61500000     -5.40600000    -10.14500000
H     -8.14600000     -4.89400000     -9.53600000
H     -7.67500000     -6.30400000     -9.81900000
O    -12.69500000      2.05200000      5.30100000
H    -12.67800000      1.41500000      6.01500000
H    -12.96600000      2.87100000      5.71700000
O     -3.93900000     -9.48500000      1.59900000
H     -4.66000000    -10.10600000      1.49400000
H     -4.31400000     -8.63900000      1.35600000
O    -11.34100000     -7.52600000     -3.38900000
H    -11.85100000     -7.57300000     -4.19700000
H    -10.45200000     -7.31800000     -3.67800000
O    -15.09900000     -2.16000000     -4.77300000
H    -15.72000000     -1.96900000     -5.47600000
H    -15.57300000     -1.94300000     -3.96900000
O    -10.53200000      0.88500000     -6.04600000
H    -11.15600000      1.54700000     -5.74600000
H    -10.65300000      0.15200000     -5.44200000
O      8.46500000      2.99100000     -7.71700000
H      8.83700000      2.64000000     -8.52600000
H      8.52300000      2.26700000     -7.09300000
O      1.29300000    -18.09100000      2.39100000
H      0.91100000    -17.22200000      2.51900000
H      2.02000000    -17.94600000      1.78500000
O      6.94900000      3.78200000      6.67800000
H      7.73000000      3.54000000      6.18000000
H      6.21900000      3.45300000      6.15400000
O     -2.56000000    -11.55900000      9.58200000
H     -3.44300000    -11.76600000      9.27500000
H     -2.01400000    -11.61200000      8.79700000
O     -8.79800000      7.14300000      1.47100000
H     -9.05800000      6.89700000      2.35900000
H     -9.62300000      7.22200000      0.99300000
O      2.03100000     11.63100000      0.47800000
H      2.76400000     11.55300000      1.08700000
H      1.84500000     12.57000000      0.44500000
O     -1.82200000    -12.01800000     -0.20500000
H     -2.27500000    -12.03400000     -1.04800000
H     -2.49000000    -12.27100000      0.43200000
O     14.38200000      7.25100000      0.28400000
H     14.29500000      8.20300000      0.32500000
H     15.27100000      7.07800000      0.59100000
O     10.16700000     -2.76900000     -5.56100000
H     10.55700000     -1.92100000     -5.77200000
H      9.71700000     -3.03300000     -6.36400000
O      5.22300000     -6.50900000    -15.77300000
H      5.18200000     -7.46500000    -15.73300000
H      5.79100000     -6.32500000    -16.52100000
O     -2.57800000     -6.06600000    -10.77300000
H     -2.33600000     -5.65900000     -9.94100000
H     -3.49400000     -5.82000000    -10.90200000
O     15.04800000     10.53600000     -4.02700000
H     14.90300000     11.46900000     -4.18100000
H     14.16900000     10.16500000     -3.95600000
O     -5.68800000      4.05200000      4.61000000
H     -6.26300000      4.13300000      5.37100000
H     -5.30900000      4.92400000      4.50200000
O      1.04100000      3.61000000     -2.47300000
H      0.17000000      3.21500000     -2.43500000
H      1.42000000      3.43800000     -1.61100000
O    -11.83900000     -4.10500000      3.33500000
H    -11.14200000     -3.64800000      2.86600000
H    -12.14100000     -4.77500000      2.72100000
O    -11.13500000      5.37900000      7.79600000
H    -11.52600000      6.03300000      8.37600000
H    -11.61900000      4.57500000      7.98100000
O     -4.10900000      3.61600000     -5.92300000
H     -4.81200000      3.01500000     -6.16900000
H     -4.16100000      4.32200000     -6.56700000
O      6.12800000      5.82900000     -2.48000000
H      6.17900000      6.18600000     -3.36600000
H      5.45800000      5.14800000     -2.53400000
O     -2.98100000      9.66500000     11.07700000
H     -3.04800000      8.88100000     10.53200000
H     -3.01400000      9.33600000     11.97500000
O      5.64600000     14.07400000      3.84300000
H      5.82600000     13.26000000      4.31400000
H      5.33000000     13.78900000      2.98500000
O     -0.14100000     -6.01800000     -5.47200000
H     -0.30300000     -6.13800000     -6.40800000
H     -0.29100000     -5.08500000     -5.32000000
O     10.78500000     -9.57200000      0.17700000
H     10.54300000     -8.89000000     -0.45000000
H     11.49200000    -10.05300000     -0.25400000
O     -0.90300000    -10.93400000    -11.45600000
H     -0.44500000    -10.10500000    -11.59800000
H     -1.64800000    -10.90200000    -12.05700000
O      5.33700000     -0.55200000      3.05900000
H      5.95900000     -0.77500000      2.36700000
H      5.16600000     -1.38200000      3.50500000
O     -0.96300000     10.44800000     -2.27800000
H     -1.17800000      9.73200000     -1.68000000
H     -1.79200000     10.90900000     -2.40700000
O      7.16100000     13.22500000    -10.29200000
H      7.79800000     12.56900000    -10.01000000
H      7.61400000     13.72300000    -10.97200000
O     -5.29500000     -5.08300000     -7.90300000
H     -5.92400000     -4.42200000     -7.61400000
H     -5.57000000     -5.88600000     -7.46100000
O    -12.72900000      7.48200000     -5.67000000
H    -12.71900000      6.66800000     -5.16600000
H    -13.60500000      7.84000000     -5.52800000
O     -7.59200000      2.91600000    -13.01900000
H     -7.31600000      3.39800000    -13.79900000
H     -7.47400000      3.53600000    -12.30000000
O      2.40500000     -3.66100000     15.22600000
H      2.10200000     -3.04400000     15.89300000
H      1.77500000     -4.38100000     15.26200000
O     -4.70300000     -9.57700000    -11.07300000
H     -4.07100000     -8.87800000    -11.24000000
H     -5.34800000     -9.48900000    -11.77500000
O      7.12900000     -8.00600000     13.92800000
H      6.27300000     -8.25700000     13.58300000
H      7.34300000     -8.69300000     14.55900000
O      8.46700000      4.99900000     -0.69500000
H      8.21700000      4.50000000      0.08300000
H      7.69400000      4.96700000     -1.25900000
O      4.00000000      0.72000000     11.35800000
H      3.32800000      1.34800000     11.09300000
H      4.63500000      0.73300000     10.64200000
O      3.91200000     -5.39200000      9.86100000
H      4.66200000     -5.05800000      9.36800000
H      3.15200000     -5.16400000      9.32500000
O     -4.22900000      0.73900000      7.30300000
H     -3.39800000      1.19100000      7.16100000
H     -4.73400000      1.33400000      7.85700000
O     10.62000000     -3.37500000     12.83300000
H     10.71700000     -4.32700000     12.81900000
H     11.00000000     -3.10800000     13.67000000
O      5.47800000     17.01900000     -4.47600000
H      4.60800000     17.27700000     -4.17200000
H      5.51400000     16.07400000     -4.32800000
O      7.31400000     11.43900000     -8.09300000
H      6.39700000     11.69800000     -8.18200000
H      7.67300000     12.04600000     -7.44600000
O     -6.35600000      8.12000000      1.64600000
H     -7.25400000      7.78800000      1.63600000
H     -6.33400000      8.72700000      2.38600000
O    -14.87500000      2.74300000      3.40000000
H    -14.33000000      2.49100000      4.14500000
H    -15.53700000      3.32600000      3.77300000
O    -10.04100000      2.73300000      3.45800000
H    -10.78000000      2.29300000      3.87700000
H     -9.29300000      2.15900000      3.62500000
O      2.79400000     -1.84500000     10.66700000
H      2.40100000     -2.21800000     11.45600000
H      2.88500000     -0.91200000     10.86300000
O    -10.92800000    -11.50100000     -0.72000000
H    -10.98300000    -12.11900000     -1.44800000
H    -11.54900000    -10.80900000     -0.94600000
O      6.38500000     -2.11500000      6.13700000
H      5.62600000     -2.66600000      5.94700000
H      7.03300000     -2.71600000      6.50300000
O    -12.72400000     -3.34600000      7.57700000
H    -12.10900000     -3.94400000      7.15100000
H    -12.42800000     -3.30700000      8.48700000
O     -4.61200000      2.90700000      1.00000000
H     -4.61000000      2.41400000      0.18000000
H     -5.53700000      2.98100000      1.23200000
O     -1.29400000     14.15600000      4.11000000
H     -2.15400000     14.04900000      4.51600000
H     -0.67300000     13.92200000      4.80000000
O      9.38600000    -15.34400000     -1.78900000
H      9.59800000    -15.79600000     -2.60500000
H      8.43000000    -15.36000000     -1.74800000
O    -17.02400000      1.21900000     -7.10500000
H    -16.15100000      1.06000000     -6.74600000
H    -17.57600000      1.36400000     -6.33700000
O     -0.83100000     -5.04000000     16.96500000
H     -0.40700000     -5.45700000     16.21500000
H     -0.88400000     -4.11400000     16.72600000
O     14.22400000      5.93500000      9.21100000
H     13.41300000      5.51100000      8.93100000
H     14.83100000      5.21200000      9.36900000
O      1.20600000     16.64800000     -0.58200000
H      1.03900000     17.19500000     -1.34900000
H      1.01100000     17.21500000      0.16400000
O     10.11500000      0.82100000    -13.12600000
H     10.49100000      1.27500000    -12.37100000
H      9.79600000      1.52300000    -13.69300000
O      2.33900000     -2.69600000     -4.07200000
H      2.75700000     -2.30400000     -3.30500000
H      2.28800000     -3.62900000     -3.86700000
O     -7.38700000     11.21000000      7.40700000
H     -6.69500000     11.12300000      8.06300000
H     -7.61700000     12.13900000      7.42300000
O     11.37800000      2.34300000      3.75700000
H     10.42600000      2.24500000      3.78200000
H     11.52400000      3.14500000      3.25600000
O     -9.01900000     -0.45300000     -0.43900000
H     -8.87200000     -1.32800000     -0.79900000
H     -9.30400000     -0.60900000      0.46100000
O     -3.64000000     11.18700000     -1.96000000
H     -3.59000000     11.88800000     -1.31000000
H     -4.06900000     11.59000000     -2.71500000
O     -3.92500000    -14.34500000     -1.83500000
H     -2.97000000    -14.40500000     -1.85500000
H     -4.11100000    -13.42100000     -2.00400000
O      1.27900000     -9.19200000      5.79600000
H      0.46100000     -8.98400000      6.24700000
H      1.82700000     -8.41700000      5.92500000
O     -0.43400000      0.91100000    -12.18600000
H     -0.55800000      1.54500000    -11.47900000
H     -1.28200000      0.47600000    -12.27000000
O      7.11100000      2.06600000     12.66000000
H      7.94900000      1.75300000     12.31800000
H      6.56100000      1.28400000     12.69800000
O      8.94800000     -3.14300000     -8.16000000
H      9.18900000     -2.69100000     -8.96800000
H      8.05400000     -2.85100000     -7.98000000
O     17.73000000     -5.43800000      0.57100000
H     17.82200000     -5.73300000      1.47700000
H     16.79100000     -5.49500000      0.39500000
O      6.30200000      3.73000000     -9.10300000
H      6.29500000      4.65400000     -9.35400000
H      7.07500000      3.63900000     -8.54600000
O    -13.04800000      0.19600000      2.92900000
H    -12.57100000     -0.13500000      3.69000000
H    -13.46000000      1.00300000      3.23800000
O     12.80000000    -11.10400000     -0.67700000
H     12.24800000    -11.83200000     -0.96100000
H     13.59200000    -11.18100000     -1.21000000
O      7.16900000      1.11500000     15.26700000
H      7.27200000      1.10200000     14.31600000
H      6.98300000      0.20500000     15.50000000
O     10.87600000      5.22600000     -4.86400000
H     10.11100000      4.84900000     -4.42900000
H     11.40300000      4.46900000     -5.11900000
O      8.52400000     -1.20400000    -10.60600000
H      7.95700000     -1.47300000    -11.32900000
H      7.98200000     -0.61200000    -10.08400000
O      5.16100000     -8.81500000      4.46800000
H      4.35600000     -8.88500000      3.95400000
H      5.08200000     -7.97700000      4.92200000
O      3.40300000     -1.67800000     17.98000000
H      2.75400000     -1.35500000     17.35500000
H      2.94800000     -2.36800000     18.46300000
O    -13.37700000      2.17000000     -5.50300000
H    -13.78500000      1.48900000     -6.03900000
H    -13.12200000      2.84700000     -6.13000000
O     -4.94500000     -3.10600000    -16.60900000
H     -5.70500000     -2.58800000    -16.87200000
H     -4.43900000     -3.21600000    -17.41400000
O      2.20400000    -12.34600000     -3.24400000
H      1.50300000    -11.84900000     -2.82300000
H      2.16300000    -12.08700000     -4.16400000
O      6.15600000     -6.94500000    -12.88300000
H      5.51600000     -6.59500000    -12.26300000
H      5.76800000     -6.78500000    -13.74300000
O    -10.21300000      1.81500000    -14.36500000
H     -9.60800000      1.87500000    -13.62500000
H    -10.23100000      2.69900000    -14.73200000
O     -7.58400000      1.04700000      6.61100000
H     -7.43000000      0.70500000      5.73000000
H     -7.35400000      1.97400000      6.55100000
O     -2.99000000    -11.01500000     12.99500000
H     -2.16700000    -10.52700000     12.97600000
H     -3.64900000    -10.38400000     12.70700000
O      9.16700000     -9.38900000     -3.36100000
H      9.51600000     -8.77000000     -2.72000000
H      9.54900000    -10.23100000     -3.11400000
O    -15.63100000     -8.38000000     -2.99000000
H    -15.70300000     -8.43000000     -3.94300000
H    -15.38300000     -9.26500000     -2.72200000
O     -8.37900000     -3.22000000     -0.68700000
H     -9.01700000     -3.88400000     -0.94600000
H     -7.56400000     -3.49300000     -1.11000000
O     -7.81900000    -14.45600000      6.52900000
H     -6.89400000    -14.69900000      6.51500000
H     -7.92900000    -13.88700000      5.76700000
O      6.58400000     -9.42600000     10.18500000
H      6.71100000     -9.32800000      9.24200000
H      5.64000000     -9.32800000     10.31100000
O      8.41500000     13.38700000     -6.20100000
H      8.55300000     13.90200000     -5.40600000
H      9.18600000     12.82300000     -6.25800000
O      9.58600000      3.48700000     10.50100000
H      9.20200000      4.17500000     11.04500000
H      9.76100000      2.77000000     11.10900000
O     12.97300000      1.14600000      5.52400000
H     12.55100000      1.66600000      4.84100000
H     12.32500000      1.10200000      6.22700000
O     16.15300000     -2.60600000      6.86000000
H     15.61600000     -2.25300000      6.15100000
H     16.76700000     -1.90100000      7.06800000
O      0.00500000     15.00600000     -6.64300000
H      0.26400000     14.08500000     -6.68000000
H      0.79400000     15.46500000     -6.35500000
O     12.32600000     -9.62500000    -10.22000000
H     12.54100000    -10.50000000    -10.54400000
H     11.37800000     -9.64500000    -10.08900000
O      7.11500000    -10.33400000     -9.29700000
H      6.54000000    -10.37200000    -10.06200000
H      6.58700000     -9.90800000     -8.62200000
O      3.92000000      5.18900000    -12.11000000
H      3.30500000      4.45800000    -12.05300000
H      3.95600000      5.54100000    -11.22100000
O     -1.45700000    -13.49900000     -3.93200000
H     -1.96500000    -13.93200000     -4.61800000
H     -1.94000000    -12.69300000     -3.75000000
O      8.92500000     15.20000000      1.12500000
H      9.57100000     14.53600000      1.36500000
H      8.82700000     15.73500000      1.91200000
O      6.88100000      1.79300000      2.74100000
H      7.12200000      0.97400000      3.17400000
H      5.93900000      1.71400000      2.58800000
O      4.56200000     11.86700000     -1.27900000
H      4.65500000     11.16500000     -0.63500000
H      4.80000000     11.46000000     -2.11200000
O      3.98500000    -14.17000000     -1.64000000
H      3.48400000    -14.97700000     -1.75400000
H      3.47800000    -13.50500000     -2.10600000
O    -11.93300000      7.98900000     -8.33800000
H    -12.24900000      7.74500000     -7.46800000
H    -12.28900000      8.86600000     -8.48500000
O     -2.96200000     -8.00400000    -12.63700000
H     -3.70500000     -7.68700000    -13.15200000
H     -2.76500000     -7.28600000    -12.03500000
O     -9.94900000      4.44200000     10.32200000
H    -10.86700000      4.71300000     10.30600000
H     -9.92200000      3.65500000      9.77800000
O      7.94300000      4.54100000     13.32800000
H      7.84400000      4.63200000     14.27500000
H      7.66200000      3.64400000     13.14300000
O      8.10400000     -4.98800000    -12.67500000
H      7.39800000     -5.63200000    -12.64100000
H      7.90600000     -4.45600000    -13.44500000
O      3.68000000      1.22400000     -4.63400000
H      2.94700000      1.73900000     -4.97100000
H      3.56100000      1.23200000     -3.68400000
O    -12.54100000      2.92300000      8.94500000
H    -13.09400000      2.54600000      9.62900000
H    -12.38700000      2.20000000      8.33700000
O    -10.26700000    -10.87800000      2.04000000
H    -10.40000000    -11.14800000      1.13100000
H    -10.85200000    -11.44300000      2.54500000
O     -5.96200000     13.72600000     -7.80100000
H     -5.50600000     13.41900000     -8.58500000
H     -6.53200000     12.99700000     -7.55500000
O      2.94700000     -8.21500000     10.70700000
H      3.29800000     -7.32500000     10.73600000
H      3.12100000     -8.51200000      9.81400000
O     14.36200000     -0.71500000     -2.01800000
H     14.44400000     -1.66500000     -2.09700000
H     14.78700000     -0.50600000     -1.18600000
O     -0.08900000     18.01700000     -2.61000000
H     -0.71700000     18.54000000     -2.11100000
H     -0.63100000     17.41200000     -3.11700000
O     -6.79600000     -4.04800000      5.94400000
H     -5.95800000     -3.70400000      5.63300000
H     -6.83500000     -4.93700000      5.59000000
O      1.56300000     -3.58900000     12.38600000
H      1.65100000     -4.51800000     12.17300000
H      1.77500000     -3.53500000     13.31800000
O      7.84100000     -5.04000000     14.92600000
H      8.21000000     -5.45300000     14.14500000
H      7.51000000     -5.77000000     15.44900000
O    -16.21600000      7.66600000     -0.64900000
H    -15.39700000      7.28200000     -0.96200000
H    -16.01500000      8.59400000     -0.52800000
O      6.73300000      9.30000000     -6.21300000
H      7.08700000     10.10100000     -6.60000000
H      7.50500000      8.78400000     -5.98200000
O      1.24100000     -7.93600000     -1.79700000
H      1.96400000     -8.43100000     -2.18300000
H      0.72800000     -8.59100000     -1.32300000
O     -3.15600000    -11.85100000     -2.79700000
H     -3.88100000    -11.65400000     -2.20400000
H     -3.08600000    -11.07700000     -3.35600000
O    -10.28200000      7.49700000     -2.20200000
H    -10.31800000      7.88600000     -3.07600000
H     -9.40900000      7.71800000     -1.87800000
O     -2.22400000      5.49100000    -15.88400000
H     -2.01200000      4.56500000    -15.77100000
H     -1.51100000      5.95500000    -15.44500000
O     -2.70200000     12.10900000     10.06300000
H     -2.67900000     11.31400000     10.59600000
H     -2.48100000     12.81300000     10.67200000
O    -11.91100000     -7.54500000      2.35200000
H    -12.39800000     -6.82700000      1.94800000
H    -12.38800000     -8.33400000      2.09300000
O      4.78000000     -5.16800000     -0.54300000
H      4.71800000     -4.77300000     -1.41300000
H      5.60300000     -5.65800000     -0.56100000
O    -10.02900000     -4.23200000     -5.91100000
H     -9.95400000     -4.03400000     -6.84400000
H    -10.82500000     -3.77800000     -5.63300000
O     10.83500000     12.09400000     -6.05700000
H     11.45500000     12.03800000     -5.32900000
H     11.12200000     12.85800000     -6.55700000
O     12.79900000     -7.03800000     -7.22500000
H     12.81600000     -6.41500000     -7.95200000
H     12.03600000     -7.58900000     -7.40000000
O     -1.07200000     10.57600000    -13.70000000
H     -1.13500000     11.53100000    -13.68100000
H     -1.91600000     10.28800000    -14.04800000
O      8.65600000    -14.44400000     -4.39100000
H      8.22100000    -14.91700000     -5.10000000
H      8.23900000    -13.58200000     -4.38700000
O     12.47900000      4.03500000      9.95700000
H     11.58200000      4.22400000     10.23300000
H     12.44700000      3.13300000      9.64000000
O     10.31000000     -7.36400000     -1.45200000
H     11.01500000     -6.73800000     -1.28300000
H      9.70500000     -6.89400000     -2.02600000
O     -5.45400000     -2.81700000     13.54000000
H     -5.10700000     -3.44600000     14.17200000
H     -5.01300000     -1.99400000     13.75400000
O     16.61800000     -2.26600000      2.65000000
H     16.82900000     -2.80100000      3.41600000
H     17.46400000     -1.93600000      2.34800000
O     -3.92700000      8.66000000      0.34500000
H     -4.68000000      8.25800000      0.77800000
H     -3.82600000      9.50800000      0.77700000
O     -9.89500000     14.76500000      2.30300000
H     -9.70900000     13.87200000      2.01100000
H     -9.97800000     14.69300000      3.25400000
O      9.82000000     -1.64700000     11.03600000
H     10.10600000     -2.30100000     11.67400000
H     10.47900000     -1.68500000     10.34200000
O     16.81200000     -1.81400000     -0.51700000
H     17.60100000     -2.32500000     -0.33800000
H     17.12500000     -0.91300000     -0.60100000
O      0.77200000     -6.09600000     15.02300000
H      1.63900000     -6.47400000     14.87500000
H      0.16700000     -6.71900000     14.62300000
O      7.73600000      8.54000000      1.15600000
H      7.58400000      8.48900000      0.21300000
H      6.98500000      8.09100000      1.54500000
O    -13.98600000     -9.47500000      1.79000000
H    -14.56100000     -8.71500000      1.69800000
H    -14.26900000    -10.07400000      1.09900000
O     11.26500000      9.26600000     -0.52800000
H     11.11600000      8.32300000     -0.59800000
H     11.16400000      9.59100000     -1.42200000
O     -8.40800000      6.28200000      7.82000000
H     -7.98100000      5.46200000      7.57400000
H     -9.33300000      6.05200000      7.91200000
O      0.41000000      8.09900000     13.73100000
H      0.46200000      7.14500000     13.67500000
H      0.86600000      8.41000000     12.94900000
O     -9.95200000      4.30400000     -4.52200000
H     -9.20400000      3.87300000     -4.93700000
H     -9.64900000      4.50900000     -3.63800000
O    -12.45400000      8.41300000      0.33000000
H    -13.13800000      8.89700000      0.79100000
H    -12.85200000      8.17300000     -0.50700000
O      8.75800000     -7.59300000     11.35500000
H      8.44700000     -7.94900000     12.18800000
H      8.09300000     -7.85500000     10.71900000
O     -5.53900000    -10.28900000     11.90300000
H     -6.29700000     -9.73600000     11.71100000
H     -5.66400000    -11.06400000     11.35600000
O    -10.29800000    -11.58900000      5.65400000
H    -10.99500000    -11.06900000      6.05500000
H    -10.70200000    -11.97100000      4.87500000
O      4.95300000     15.10700000     -1.23300000
H      5.59800000     14.40600000     -1.32600000
H      5.46700000     15.87200000     -0.97200000
O      8.18900000      2.30800000      8.59400000
H      8.60200000      2.67500000      9.37600000
H      7.96100000      3.07100000      8.06300000
O      2.50900000      2.03300000    -17.32400000
H      1.67000000      2.06200000    -17.78400000
H      2.28900000      2.21800000    -16.41100000
O     -1.33600000     -1.91300000    -16.89400000
H     -0.66500000     -1.79500000    -16.22100000
H     -1.45900000     -1.04000000    -17.26500000
O      9.00500000     -2.75300000      7.34900000
H      8.83100000     -3.67800000      7.17700000
H      9.11500000     -2.36400000      6.48100000
O     -2.18500000      3.18800000     17.02400000
H     -2.78100000      3.10500000     17.76800000
H     -2.74400000      3.07800000     16.25500000
O    -10.47600000     -9.85900000      9.68200000
H    -10.82900000    -10.21600000      8.86800000
H    -10.82800000     -8.97000000      9.72600000
O    -13.67300000      7.32100000     -1.85800000
H    -14.13600000      7.48300000     -2.67900000
H    -12.77500000      7.12200000     -2.12400000
O     -9.08000000     -7.67400000      5.09400000
H     -9.18800000     -7.44500000      6.01700000
H     -9.97300000     -7.74500000      4.75800000
O     -9.47600000     12.39500000     -3.13000000
H     -9.60900000     13.30900000     -2.87900000
H     -8.95900000     12.44000000     -3.93500000
O     -1.47900000      6.18100000     -2.40400000
H     -1.64100000      5.25200000     -2.57100000
H     -1.77200000      6.62200000     -3.20100000
O     10.00000000     13.35700000      3.13800000
H      9.67200000     12.56900000      2.70400000
H     10.94500000     13.33700000      2.98900000
O    -10.45800000     -8.58800000     -7.83600000
H    -10.16200000     -9.05900000     -7.05700000
H    -10.62100000     -7.69600000     -7.53000000
O     -5.09400000     -0.32700000     11.10800000
H     -4.13800000     -0.29600000     11.09800000
H     -5.35400000      0.01600000     10.25300000
O     12.72500000     -5.93100000      7.21700000
H     11.98600000     -6.49800000      7.44100000
H     12.98400000     -6.21100000      6.33900000
O      9.78400000     -2.26400000      4.70800000
H     10.65100000     -1.96500000      4.98300000
H      9.92900000     -2.65800000      3.84700000
