# Supplementary material for: Integrated Multiscale Multilevel Approach to Open Shell Molecular Systems
Source: J Chem Theory Comput. 2023 Feb 13;19(5):1446–56. doi: 10.1021/acs.jctc.2c00805 (PMC10018740; doi:10.1021/acs.jctc.2c00805)
Supplement: Supplementary file 2 — ct2c00805_si_002.zip [file ct2c00805_si_002.zip › structures/PROXYL/frame199.xyz]

2573

C      1.73300000     -0.01400000     -0.77500000
H      2.13000000     -1.00500000     -0.99500000
H      2.50100000      0.74700000     -0.92200000
C      1.07900000      0.04600000      0.57500000
C      1.46800000     -1.10300000      1.64300000
H      0.81200000     -1.97200000      1.57700000
H      1.43100000     -0.71100000      2.65900000
H      2.54900000     -1.18700000      1.53500000
C      1.33100000      1.33300000      1.41000000
H      0.60500000      1.41200000      2.21900000
H      2.38500000      1.44500000      1.66400000
H      1.15000000      2.20900000      0.78700000
N     -0.35300000      0.07200000      0.30600000
O     -1.13600000     -0.28600000      1.22800000
C     -0.70600000      0.00200000     -1.12700000
C     -0.96900000     -1.51700000     -1.52000000
H     -0.32000000     -2.17400000     -0.94100000
H     -2.02600000     -1.73900000     -1.37100000
H     -0.64500000     -1.69900000     -2.54400000
C     -1.78900000      0.96500000     -1.49800000
H     -1.91100000      1.80600000     -0.81400000
H     -2.73200000      0.42300000     -1.56500000
H     -1.49500000      1.34100000     -2.47800000
C      0.59400000      0.48900000     -1.74600000
H      0.72700000      0.01700000     -2.72000000
H      0.66600000      1.56900000     -1.87200000
O      3.24800000     -0.31800000    -10.58600000
H      2.79600000     -1.12200000    -10.84400000
H      4.10600000     -0.38000000    -11.00600000
O     12.43300000     -4.18500000      3.68600000
H     12.43300000     -4.20800000      4.64300000
H     11.79000000     -3.51100000      3.46400000
O      9.73800000      2.02200000     -7.64900000
H      9.89600000      2.65400000     -6.94700000
H     10.25800000      1.25700000     -7.40500000
O     -0.40400000      2.22200000     -6.43700000
H     -0.25100000      1.27800000     -6.38800000
H      0.36500000      2.56700000     -6.89000000
O      1.75000000     -9.68400000     -8.32600000
H      2.46500000     -9.49400000     -7.71900000
H      1.40200000    -10.52500000     -8.03000000
O     10.92000000     -6.42500000      4.05100000
H     11.29200000     -5.59100000      3.76500000
H      9.97600000     -6.31900000      3.93300000
O      8.13300000    -13.63200000     -4.43900000
H      8.41300000    -13.75000000     -5.34700000
H      8.59400000    -14.31800000     -3.95600000
O     -1.03300000     -1.63900000     12.60600000
H     -0.75400000     -0.82300000     12.19000000
H     -0.29400000     -1.89100000     13.15900000
O    -12.10200000      8.06500000     -9.60000000
H    -13.03400000      8.27600000     -9.54100000
H    -11.67400000      8.91000000     -9.73900000
O      3.43700000    -16.60500000      1.96700000
H      3.74900000    -15.97600000      2.61900000
H      2.83000000    -17.16700000      2.44800000
O      7.75500000      8.43500000    -10.29900000
H      7.08300000      8.88400000     -9.78700000
H      8.34800000      8.06600000     -9.64500000
O     -6.99400000      4.22800000      6.22300000
H     -6.71300000      3.71900000      6.98300000
H     -6.42000000      3.93600000      5.51400000
O     -6.70500000     -0.79200000     -7.85600000
H     -6.05200000     -0.09200000     -7.87600000
H     -6.83500000     -1.02400000     -8.77500000
O      1.34800000    -12.05500000      1.32100000
H      0.47700000    -11.85100000      0.98000000
H      1.19900000    -12.27000000      2.24200000
O     -7.48200000     -3.31000000     -1.13400000
H     -6.70800000     -3.81500000     -1.38200000
H     -7.29600000     -3.00800000     -0.24400000
O     -2.96300000      0.64200000      9.06100000
H     -2.51600000      1.11800000      9.76100000
H     -2.46800000      0.85900000      8.27000000
O     11.93700000     -2.11800000     11.32300000
H     12.87300000     -2.29400000     11.41900000
H     11.62400000     -1.99000000     12.21900000
O      7.95800000     -3.30400000     -7.85400000
H      7.41900000     -2.51500000     -7.80500000
H      8.69200000     -3.13100000     -7.26500000
O      0.84000000    -16.54100000      4.52600000
H      1.04900000    -17.41400000      4.19600000
H     -0.10000000    -16.44500000      4.37400000
O     -8.66100000     -7.07400000      9.63100000
H     -9.38300000     -7.24000000     10.23700000
H     -9.04300000     -7.20000000      8.76300000
O     -7.67400000     -0.81000000     10.92500000
H     -7.91100000     -0.89100000     11.84800000
H     -6.77000000     -0.49400000     10.93600000
O     -0.07400000     -3.29500000      7.74500000
H     -0.30300000     -2.44200000      8.11500000
H     -0.02700000     -3.87900000      8.50200000
O     -3.51900000    -16.45700000     -4.44900000
H     -3.77600000    -17.36800000     -4.30700000
H     -2.88800000    -16.49600000     -5.16800000
O     -1.64900000    -13.79800000     -9.44400000
H     -1.99500000    -13.94900000    -10.32400000
H     -0.90900000    -13.20500000     -9.57700000
O     11.46700000     -0.39600000      5.31300000
H     10.91000000      0.37900000      5.37800000
H     11.86400000     -0.48000000      6.18000000
O      3.21400000     -2.83700000     -4.03300000
H      2.88100000     -2.16900000     -4.63300000
H      2.48200000     -3.44300000     -3.92000000
O      8.48100000     -7.46100000      8.24800000
H      7.54500000     -7.66100000      8.26900000
H      8.88300000     -8.24000000      7.86300000
O     -7.70700000     -8.02600000    -11.67000000
H     -7.12900000     -7.44300000    -12.16200000
H     -7.41600000     -8.90600000    -11.90600000
O      8.17100000     -0.02500000     16.84300000
H      7.49800000     -0.62000000     17.17300000
H      8.09800000     -0.08500000     15.89100000
O     -4.02000000     11.69200000     11.44300000
H     -4.81100000     11.54800000     11.96100000
H     -4.16000000     12.54000000     11.02100000
O     -2.08500000     -4.78300000     12.17900000
H     -2.65100000     -5.44200000     11.77700000
H     -2.60500000     -3.98000000     12.16400000
O     -6.08600000     -1.43200000      4.89300000
H     -6.58300000     -0.61700000      4.82600000
H     -6.10300000     -1.64700000      5.82600000
O     12.65100000      7.01400000     -4.51000000
H     12.89100000      7.45100000     -5.32700000
H     13.29500000      6.31300000     -4.41600000
O      3.10000000     -5.50100000    -16.68400000
H      3.28300000     -5.05700000    -15.85600000
H      3.60600000     -5.01300000    -17.33400000
O     -7.40000000    -12.54300000     -2.44000000
H     -6.86600000    -12.20000000     -1.72400000
H     -8.27600000    -12.19600000     -2.27300000
O      7.19600000     12.16000000     -8.09700000
H      8.04900000     12.34800000     -8.48900000
H      6.61400000     12.82700000     -8.45900000
O      7.20300000    -13.05000000     -9.08100000
H      7.70500000    -13.68800000     -8.57500000
H      6.58600000    -12.67600000     -8.45200000
O      7.27600000     -0.10000000      1.31100000
H      6.90000000     -0.23000000      0.44100000
H      7.16400000      0.83500000      1.48400000
O     16.59200000      6.21700000      2.72500000
H     16.36100000      7.14100000      2.62800000
H     17.49300000      6.16000000      2.40700000
O     12.17400000      7.71000000    -10.56000000
H     13.11100000      7.72900000    -10.75700000
H     12.11900000      7.29300000     -9.70100000
O     -1.17400000      5.42600000     -8.56700000
H     -1.09400000      4.69200000     -7.95800000
H     -0.63100000      6.11500000     -8.18600000
O      5.73500000      2.10900000     -8.27500000
H      5.84800000      1.62800000     -9.09400000
H      6.44600000      1.79900000     -7.71400000
O      3.13800000     14.84800000     -6.65500000
H      2.18300000     14.92000000     -6.68100000
H      3.34400000     14.16600000     -7.29400000
O     11.81100000      1.78700000      0.36500000
H     12.04400000      2.10900000      1.23600000
H     10.97100000      2.20300000      0.17300000
O     13.68700000     10.99400000     -5.38100000
H     14.44800000     11.55900000     -5.24900000
H     13.37100000     10.80600000     -4.49700000
O     -0.27400000     -4.38500000      5.18300000
H      0.27000000     -4.26600000      5.96200000
H     -1.06600000     -4.81300000      5.50800000
O      3.12400000     16.72800000      0.52200000
H      2.37400000     16.13600000      0.58900000
H      3.04100000     17.30600000      1.28000000
O      5.02200000    -11.02400000      8.22600000
H      5.38100000    -10.96800000      9.11100000
H      5.59600000    -11.64100000      7.77300000
O     11.64900000      3.14600000      5.40400000
H     12.19100000      3.44200000      6.13600000
H     10.91700000      2.68900000      5.81800000
O      6.41300000    -13.22500000      7.40400000
H      7.13800000    -13.29500000      6.78400000
H      5.99300000    -14.08500000      7.38100000
O     -1.16100000      4.58300000      0.54500000
H     -1.71200000      5.36600000      0.52500000
H     -0.68400000      4.60500000     -0.28500000
O      4.53700000     -6.57100000     -6.36000000
H      5.27700000     -6.01400000     -6.60000000
H      3.76400000     -6.06100000     -6.60200000
O    -14.49800000      8.21800000      2.99500000
H    -14.16600000      8.92600000      2.44300000
H    -14.14600000      7.42100000      2.60000000
O     10.90300000     -0.32500000     -9.79900000
H     11.04300000     -0.13800000     -8.87100000
H     11.70600000     -0.02800000    -10.22700000
O     -6.08900000      2.22100000    -16.94200000
H     -5.37600000      2.50400000    -17.51500000
H     -5.82900000      2.52100000    -16.07100000
O      1.25600000      6.13200000     12.70100000
H      1.19200000      6.79900000     12.01700000
H      0.41200000      6.16700000     13.15000000
O     -9.75000000     -3.28300000      4.27000000
H     -9.53300000     -3.41200000      3.34600000
H    -10.68800000     -3.09000000      4.27100000
O     13.15200000     -6.91300000     -1.84800000
H     12.20500000     -7.04700000     -1.88300000
H     13.49600000     -7.43500000     -2.57300000
O      2.16700000    -17.55900000     -3.95400000
H      2.57300000    -16.83400000     -4.43000000
H      2.39600000    -17.40200000     -3.03800000
O     -8.66200000      9.55300000      3.24500000
H     -8.07600000      9.90500000      2.57500000
H     -8.17700000      8.82200000      3.62800000
O      8.30200000     -3.43100000      8.44500000
H      8.52500000     -3.82800000      7.60300000
H      7.90100000     -2.59300000      8.21500000
O      1.36100000     14.67500000      3.16000000
H      2.11100000     15.26100000      3.26300000
H      0.77400000     14.90800000      3.87900000
O     11.62300000     -0.83800000     -4.22800000
H     12.08200000     -0.34800000     -3.54600000
H     12.07600000     -1.68100000     -4.26400000
O     -1.40200000      1.54000000     14.17600000
H     -2.17900000      1.05700000     14.45700000
H     -0.66600000      1.01500000     14.49000000
O     -4.68300000      9.14700000      1.33900000
H     -4.44700000      9.99400000      0.96200000
H     -4.72000000      9.30600000      2.28200000
O     -7.09100000      5.75200000     -4.41700000
H     -6.19500000      6.07800000     -4.33100000
H     -7.52000000      6.01200000     -3.60100000
O     12.80300000      8.86200000     -6.93300000
H     11.95200000      9.27700000     -7.07300000
H     13.20900000      9.37900000     -6.23700000
O     -0.94300000    -13.00000000     -5.30800000
H     -0.85400000    -13.90100000     -4.99900000
H     -1.82100000    -12.96300000     -5.68800000
O      7.41400000      0.60900000     11.31600000
H      7.98500000      1.36400000     11.17500000
H      7.91900000     -0.13600000     10.99100000
O    -10.43700000      7.81600000      1.86300000
H     -9.91900000      8.47300000      2.32700000
H    -11.05400000      7.49000000      2.51800000
O     -3.81700000     12.81900000     -9.51800000
H     -4.67700000     12.41000000     -9.42500000
H     -4.00100000     13.75800000     -9.55100000
O      0.85800000      6.48400000      6.26200000
H      1.12500000      6.63100000      7.16900000
H      1.62400000      6.72800000      5.74400000
O     -4.31000000     -8.84400000    -11.49400000
H     -3.58900000     -9.46400000    -11.38500000
H     -3.98800000     -8.21500000    -12.14100000
O      9.77600000     -9.22100000     -4.43300000
H     10.67500000     -9.20900000     -4.76300000
H      9.71000000     -8.43500000     -3.89000000
O     -2.33000000      9.65000000     -8.32400000
H     -1.81700000     10.36200000     -8.70800000
H     -3.08700000      9.56200000     -8.90300000
O     -4.48000000     -3.01300000    -16.64700000
H     -5.17600000     -3.55300000    -16.27200000
H     -4.70300000     -2.11900000    -16.38700000
O      5.17700000     -5.26700000     15.54800000
H      4.41400000     -4.81300000     15.90700000
H      5.76600000     -4.56400000     15.27200000
O     -9.78700000      0.47300000      5.93500000
H     -8.90600000      0.72400000      5.65500000
H     -9.69800000     -0.43700000      6.21800000
O     -7.98400000     -5.26900000     14.53900000
H     -8.04500000     -5.31600000     13.58500000
H     -7.26700000     -4.65700000     14.70300000
O    -11.47600000     -3.21400000     -0.16000000
H    -11.46000000     -2.28300000      0.06100000
H    -11.39400000     -3.23600000     -1.11300000
O     12.47600000      4.83400000      0.56600000
H     11.95700000      4.94400000     -0.23000000
H     13.38400000      4.82400000      0.26200000
O      4.93900000     14.82500000      9.30700000
H      5.22000000     14.01800000      8.87600000
H      5.42400000     15.51800000      8.85800000
O     -9.16000000     -8.65500000     -7.05100000
H     -8.60400000     -8.38000000     -7.78100000
H     -9.98600000     -8.19400000     -7.19300000
O    -12.66300000     10.76500000      4.38600000
H    -13.40400000     11.11400000      4.88200000
H    -12.98200000     10.71100000      3.48500000
O     -8.76400000     -1.93200000      6.61000000
H     -8.82700000     -2.64600000      7.24400000
H     -8.94900000     -2.34400000      5.76600000
O    -14.81700000      6.36300000     -4.21600000
H    -14.20800000      5.62600000     -4.26400000
H    -14.34400000      7.03300000     -3.72400000
O     11.25300000     -0.17100000     -7.09100000
H     10.71200000     -0.92700000     -6.86400000
H     11.84900000     -0.07100000     -6.34900000
O     -4.84200000     15.63200000     -0.21000000
H     -4.27100000     16.29000000      0.18700000
H     -5.69200000     16.06500000     -0.28200000
O      9.51300000      1.33800000      5.98900000
H      9.36200000      1.06900000      6.89600000
H      8.84700000      0.87000000      5.48700000
O     12.48000000     -4.07800000      6.47000000
H     11.95000000     -3.62200000      7.12300000
H     12.36000000     -5.00600000      6.66900000
O      6.00000000      9.66400000      6.95500000
H      6.76600000      9.40800000      6.44200000
H      5.51700000     10.26200000      6.38500000
O      2.92400000     -2.26800000    -17.39200000
H      2.08500000     -2.70400000    -17.53900000
H      3.33700000     -2.24500000    -18.25500000
O    -14.45700000     -6.07100000     -2.05300000
H    -15.26700000     -6.28300000     -2.51600000
H    -13.91300000     -6.85300000     -2.15100000
O     13.00200000     10.00300000      0.09000000
H     12.49900000      9.18900000      0.07200000
H     13.89800000      9.73600000     -0.11400000
O     -6.18000000     11.36000000     -8.49700000
H     -7.04900000     11.04200000     -8.25400000
H     -5.72000000     11.46100000     -7.66300000
O     -8.36300000     13.77200000     -6.21800000
H     -7.76400000     13.65100000     -5.48100000
H     -9.08400000     14.28900000     -5.85800000
O     -5.48400000    -11.02100000     -3.70900000
H     -6.27500000    -10.68600000     -3.28600000
H     -5.69500000    -11.92800000     -3.92800000
O     13.49200000     -9.38100000      3.52300000
H     12.84400000     -9.22700000      4.21000000
H     14.26800000     -9.68900000      3.99000000
O    -14.99600000    -10.20800000      4.48000000
H    -14.92600000    -11.16200000      4.51200000
H    -14.12000000     -9.91200000      4.23300000
O     10.19200000     -6.59700000    -10.72500000
H     10.75600000     -7.29400000    -10.39100000
H     10.48200000     -5.81100000    -10.26100000
O      4.45400000     -4.83000000    -14.18900000
H      5.14200000     -5.49500000    -14.19300000
H      3.75400000     -5.21200000    -13.66000000
O     -4.45000000      6.59400000    -14.26900000
H     -3.94000000      6.05800000    -13.66200000
H     -3.87600000      6.71100000    -15.02600000
O      3.89100000     12.16000000      1.07800000
H      4.40600000     11.47200000      0.65700000
H      4.35900000     12.34600000      1.89200000
O      6.53700000      4.83200000     13.71400000
H      6.51500000      3.87500000     13.73500000
H      5.63400000      5.08800000     13.52300000
O      5.76500000      5.22000000    -15.86400000
H      5.96900000      5.10700000    -14.93600000
H      4.80900000      5.24900000    -15.89700000
O     -3.71100000     -8.86500000      2.13200000
H     -3.36100000     -8.68300000      3.00400000
H     -2.93800000     -8.91500000      1.56900000
O      9.74400000      7.35700000     -8.24000000
H      9.18100000      6.59100000     -8.13500000
H     10.63200000      7.02100000     -8.11800000
O    -13.47200000     -0.34500000    -12.48400000
H    -12.54500000     -0.56800000    -12.56200000
H    -13.92300000     -1.18900000    -12.49500000
O      1.78400000     -9.36500000      0.26700000
H      1.76300000    -10.27200000      0.57300000
H      1.46900000     -9.40900000     -0.63600000
O     -1.19600000     12.33200000     -8.87800000
H     -0.73600000     11.95200000     -9.62600000
H     -2.05800000     12.56800000     -9.22100000
O    -11.68400000      6.08900000     12.60000000
H    -11.48000000      5.64100000     11.77800000
H    -11.94200000      5.38700000     13.19700000
O     12.31700000      3.15500000    -11.21600000
H     11.47500000      2.70200000    -11.26900000
H     12.60100000      3.24000000    -12.12600000
O     13.03900000     -0.69900000      0.40600000
H     12.63900000      0.16600000      0.48800000
H     13.25100000     -0.95200000      1.30400000
O     -3.40300000     -2.01200000      9.66600000
H     -3.70000000     -1.65700000     10.50300000
H     -2.67400000     -1.44700000      9.41100000
O      8.29100000      5.08000000    -10.72900000
H      8.18000000      5.84300000    -10.16200000
H      8.66100000      5.43500000    -11.53800000
O      1.92700000     -4.74900000      0.26900000
H      2.06600000     -5.55400000      0.76800000
H      0.97900000     -4.70800000      0.13900000
O     15.92400000     -3.89400000      6.02000000
H     15.58400000     -3.55700000      5.19100000
H     15.55100000     -4.77300000      6.09100000
O     -3.19400000     12.05100000     -3.71600000
H     -3.30500000     11.33600000     -3.09000000
H     -3.67200000     12.78500000     -3.32900000
O     -7.82800000      7.45400000     14.96000000
H     -7.85500000      7.13900000     14.05600000
H     -7.43600000      6.73300000     15.45300000
O     -0.72300000     -9.24300000     -9.46400000
H      0.14800000     -9.11400000     -9.09000000
H     -0.78700000     -8.58400000    -10.15500000
O      1.66700000     -2.38800000     13.72800000
H      1.91200000     -1.83300000     12.98700000
H      2.25100000     -3.14400000     13.66400000
O     -7.64700000      3.76700000     -7.93200000
H     -6.99500000      3.22800000     -7.48400000
H     -8.47900000      3.52300000     -7.52700000
O      2.91200000     -0.64800000     11.49200000
H      2.54500000     -0.16800000     10.75000000
H      3.01100000      0.01200000     12.17800000
O     -5.65100000     -1.76100000      7.52400000
H     -5.55200000     -2.66800000      7.81300000
H     -5.03800000     -1.26800000      8.06800000
O      7.65000000      2.59300000      1.90500000
H      8.12400000      3.39300000      2.13300000
H      6.81200000      2.67300000      2.35900000
O     -2.47500000      5.30200000     16.98700000
H     -2.97700000      4.51400000     16.77700000
H     -2.97800000      5.72800000     17.68200000
O    -14.07500000     -4.11600000      0.04500000
H    -13.15300000     -3.87800000      0.14400000
H    -14.05700000     -4.95700000     -0.41300000
O     -8.99500000     -3.01800000      9.91800000
H     -9.87600000     -2.69200000      9.73200000
H     -8.46800000     -2.22800000     10.03900000
O    -10.25200000      0.82500000     -3.92300000
H    -11.04800000      0.43000000     -3.56800000
H     -9.55600000      0.20800000     -3.69600000
O    -10.59400000     -0.64300000    -11.44000000
H    -10.12300000     -0.89700000    -12.23300000
H     -9.94000000     -0.19200000    -10.90600000
O      5.43300000     -2.23500000    -14.38200000
H      5.40800000     -3.19200000    -14.38200000
H      5.89400000     -2.00700000    -13.57400000
O      6.95300000     16.20600000      4.58200000
H      7.61700000     16.35600000      3.91000000
H      7.16900000     15.34800000      4.94600000
O     -5.49400000      5.36700000     15.52000000
H     -5.58900000      5.94700000     16.27600000
H     -5.29900000      4.51000000     15.89800000
O      3.07400000      9.23600000      3.72700000
H      2.27900000      9.76000000      3.63100000
H      3.66000000      9.78200000      4.25100000
O      2.97000000     -8.28500000    -10.83900000
H      2.69100000     -8.34100000     -9.92500000
H      3.81900000     -8.72700000    -10.85800000
O     -3.02700000      0.05900000    -14.79000000
H     -3.91400000      0.34500000    -14.57100000
H     -2.52300000      0.87000000    -14.85600000
O      0.92300000      6.63600000      9.14300000
H      0.06000000      6.86200000      9.49100000
H      0.96800000      5.68200000      9.21500000
O     15.00700000     -6.55600000      6.47200000
H     15.69800000     -6.62600000      7.13100000
H     14.23300000     -6.92600000      6.89600000
O      6.19300000    -12.42800000     -0.95200000
H      6.81000000    -12.71600000     -0.28000000
H      5.74800000    -13.22900000     -1.22700000
O     -4.82700000      1.10800000     -7.85500000
H     -4.75400000      1.99100000     -7.49200000
H     -3.95100000      0.91100000     -8.18500000
O     -9.27300000     -3.87200000      1.49600000
H     -9.93000000     -3.46900000      0.92800000
H     -8.66600000     -4.30200000      0.89300000
O      5.12200000    -15.79300000      6.98100000
H      4.16800000    -15.71100000      6.95700000
H      5.36700000    -16.00600000      6.08100000
O     -7.16600000      6.97200000     -6.79500000
H     -7.86800000      6.78700000     -7.42000000
H     -7.22000000      6.26200000     -6.15600000
O      7.55800000      5.60200000     10.15700000
H      6.98600000      6.37000000     10.15600000
H      7.27900000      5.09500000      9.39500000
O      4.90400000     14.94400000     -4.75900000
H      4.28600000     15.04900000     -5.48200000
H      4.71300000     15.67400000     -4.17100000
O      3.97500000     -6.84100000      5.48700000
H      4.59000000     -6.26200000      5.93700000
H      3.32100000     -7.05800000      6.15100000
O     12.93400000     -4.01300000     -6.75100000
H     12.76400000     -3.98900000     -5.81000000
H     13.53900000     -3.28600000     -6.90300000
O     10.44200000      3.79500000     -5.78800000
H     11.12100000      4.40500000     -6.07500000
H     10.80000000      3.39500000     -4.99500000
O    -10.24100000     -7.20400000      7.40800000
H    -10.86100000     -7.92500000      7.30100000
H    -10.18400000     -6.80600000      6.53900000
O      2.10000000     -6.60600000      8.24000000
H      2.34700000     -6.04300000      8.97300000
H      2.21100000     -7.49700000      8.57300000
O     14.78900000     -9.75800000      1.30600000
H     14.28900000     -9.73200000      2.12100000
H     15.48100000    -10.39800000      1.46900000
O     -6.17000000      5.73400000      3.35000000
H     -6.57200000      6.22700000      2.63500000
H     -6.74500000      4.97900000      3.47400000
O     -4.23200000    -16.16100000      3.16800000
H     -4.99700000    -16.44300000      3.67000000
H     -4.56600000    -16.02000000      2.28200000
O     -0.40600000     -0.78800000      8.83000000
H     -0.31000000     -0.29700000      9.64600000
H     -0.51300000     -0.11600000      8.15800000
O     15.75700000      4.94300000     -2.66000000
H     14.92400000      5.23800000     -3.02800000
H     15.54900000      4.70900000     -1.75500000
O      7.88700000     -7.59600000    -12.06700000
H      8.70100000     -7.13900000    -11.85200000
H      8.05600000     -8.50800000    -11.83100000
O     -3.49300000     16.01500000     -6.92900000
H     -2.96600000     15.28100000     -6.61300000
H     -3.88400000     15.69600000     -7.74300000
O      2.43600000      3.67300000    -12.91100000
H      1.74200000      3.01800000    -12.82800000
H      2.71500000      3.84200000    -12.01100000
O      7.09600000      0.40500000      4.57700000
H      6.48300000     -0.07900000      4.02500000
H      6.60100000      1.17000000      4.87100000
O     12.09900000      2.50000000      2.92200000
H     11.74600000      2.87200000      3.73000000
H     12.22600000      1.57200000      3.12000000
O     -1.50700000      7.25400000     10.81300000
H     -1.55100000      8.11300000     11.23400000
H     -2.07900000      6.69900000     11.34300000
O      6.93200000      7.78100000     -0.94800000
H      7.66500000      8.32400000     -0.66000000
H      7.15700000      7.52900000     -1.84400000
O     -0.99800000     13.43600000      7.27200000
H     -1.09900000     13.69600000      8.18700000
H     -1.00400000     12.47900000      7.29300000
O      2.43700000     12.90700000     -8.82000000
H      1.81800000     13.61900000     -8.98000000
H      1.95400000     12.11300000     -9.05000000
O      8.56900000    -10.64300000      3.46100000
H      8.12700000     -9.85400000      3.14900000
H      8.20900000    -10.78900000      4.33500000
O    -10.73500000     11.57500000     -0.05300000
H    -11.36100000     12.21800000      0.28100000
H    -11.00500000     11.42600000     -0.95900000
O     -6.32500000     -6.77600000     10.93900000
H     -6.69200000     -6.20400000     11.61300000
H     -7.05500000     -6.94200000     10.34200000
O      4.44600000     11.67900000    -12.78300000
H      4.74800000     12.01500000    -11.93900000
H      4.49100000     10.72700000    -12.69200000
O      5.93500000      9.67700000     -8.63200000
H      5.21400000      9.73900000     -8.00600000
H      6.42800000     10.48800000     -8.51000000
O      1.65500000     10.07700000      6.49300000
H      0.79300000     10.40100000      6.75300000
H      2.00800000     10.76200000      5.92600000
O     -9.46800000     -4.25900000     -4.73900000
H     -9.07300000     -3.61500000     -5.32600000
H     -9.05000000     -5.08700000     -4.97500000
O    -14.08700000     -9.02200000     -0.14700000
H    -13.83800000     -8.32000000      0.45400000
H    -14.99300000     -9.22600000      0.08400000
O     10.91000000     -2.40700000      8.74900000
H     10.00300000     -2.69400000      8.85300000
H     11.30400000     -2.53900000      9.61100000
O     -2.22000000     -7.86400000      4.45700000
H     -1.79200000     -7.71700000      3.61400000
H     -1.50000000     -8.04400000      5.06200000
O     -9.34400000     12.53900000     -3.05900000
H     -9.82300000     11.85000000     -3.51900000
H     -8.92300000     12.08800000     -2.32600000
O     -3.52900000     -2.66700000     -7.79600000
H     -2.86600000     -3.23100000     -7.39800000
H     -3.70000000     -1.99600000     -7.13600000
O    -10.94100000    -13.19100000     -3.39900000
H    -10.48600000    -13.09300000     -4.23600000
H    -11.69900000    -12.61100000     -3.47000000
O     13.83600000      4.59500000     -4.89000000
H     14.46400000      4.85000000     -5.56600000
H     13.96900000      3.65300000     -4.78300000
O      8.74700000    -15.44100000     -0.69800000
H      9.20700000    -14.70600000     -0.29400000
H      8.31600000    -15.88500000      0.03300000
O      6.51000000     13.75800000      0.07000000
H      6.90100000     13.51700000      0.91000000
H      5.96200000     13.00800000     -0.16300000
O      0.49100000     -4.30700000    -10.92400000
H      1.22400000     -4.08400000    -11.49800000
H     -0.24100000     -3.78900000    -11.25900000
O     -6.77600000      2.19000000     14.73000000
H     -5.82700000      2.20500000     14.85400000
H     -6.89300000      2.21800000     13.78000000
O      5.48300000    -15.36200000     -8.13800000
H      4.54100000    -15.39300000     -7.97000000
H      5.63700000    -14.47800000     -8.47200000
O      6.61300000      1.52400000    -12.90000000
H      6.57500000      2.47800000    -12.96600000
H      5.99600000      1.30800000    -12.20100000
O     -7.60600000    -12.82600000      3.47700000
H     -7.95500000    -13.31800000      4.22100000
H     -7.17100000    -13.48600000      2.93700000
O     -8.93800000     -1.13900000      0.48300000
H     -8.55500000     -1.15800000     -0.39400000
H     -8.19100000     -1.01600000      1.06800000
O      9.02000000     -0.50100000     -4.46200000
H      8.81800000     -1.06500000     -3.71500000
H      9.95600000     -0.63100000     -4.61500000
O      1.81700000     13.47600000     -3.91800000
H      2.24800000     13.59500000     -3.07200000
H      2.52200000     13.21700000     -4.51200000
O      9.51700000     -3.01600000    -10.08800000
H      9.75400000     -2.13100000     -9.81200000
H      8.77200000     -3.24900000     -9.53300000
O     -4.71800000     -9.38600000     -1.28800000
H     -5.27900000     -8.93900000     -0.65400000
H     -5.23000000     -9.39500000     -2.09600000
O      2.00600000     -9.24700000      9.36600000
H      1.54100000     -8.91300000     10.13300000
H      2.70600000     -9.79000000      9.72800000
O     13.48300000      9.41100000      6.92000000
H     13.55100000      9.95200000      7.70700000
H     12.66700000      8.92300000      7.03400000
O      6.40500000     -8.97100000     -3.13000000
H      5.78100000     -9.06600000     -2.41100000
H      7.19000000     -8.60800000     -2.72000000
O     11.49400000     -8.30300000      1.91500000
H     12.21200000     -8.83000000      2.26500000
H     11.04900000     -7.95900000      2.68900000
O      5.10000000      2.44900000      6.14400000
H      4.71200000      3.06700000      5.52400000
H      4.68300000      1.61200000      5.94000000
O      7.95000000     13.93100000      5.71400000
H      7.64800000     13.57100000      6.54700000
H      8.27400000     13.17300000      5.22800000
O     -1.66100000     13.78100000     -1.29800000
H     -2.48400000     13.95200000     -1.75500000
H     -1.71400000     14.31400000     -0.50400000
O    -15.23500000      0.31800000      8.95500000
H    -15.43800000      0.78400000      8.14400000
H    -14.41200000      0.70500000      9.25400000
O    -11.23200000      3.42800000     -9.86500000
H    -12.05700000      3.09900000    -10.22200000
H    -11.47600000      3.83600000     -9.03400000
O     -1.17600000      9.62200000     -0.30700000
H     -0.72200000     10.19400000     -0.92700000
H     -1.12500000     10.08600000      0.52800000
O      6.65600000     12.90400000      8.01500000
H      6.84300000     11.96800000      7.94400000
H      7.44100000     13.27600000      8.41400000
O    -16.45200000      7.74400000      0.34800000
H    -16.13000000      7.77400000      1.24900000
H    -17.37500000      7.98800000      0.41600000
O      3.69800000      3.47100000     10.58500000
H      4.14400000      2.64300000     10.40700000
H      3.85400000      4.00000000      9.80200000
O      3.80900000      6.81000000     -0.35900000
H      3.62000000      6.84500000      0.57900000
H      4.62700000      7.29700000     -0.45700000
O      1.20600000     11.91200000     10.36200000
H      2.08300000     12.18100000     10.08700000
H      0.70000000     12.72400000     10.37800000
O     -9.32300000     -9.52700000      1.54300000
H     -8.65600000     -9.54500000      2.22900000
H     -9.68100000     -8.64000000      1.58000000
O     -2.08000000     11.11400000      9.38200000
H     -2.85400000     11.29000000      9.91700000
H     -1.35300000     11.11700000     10.00300000
O     14.96800000      2.14300000      2.22100000
H     14.25900000      1.56200000      1.94700000
H     15.31700000      1.73800000      3.01500000
O     -0.99300000     10.47000000      7.01300000
H     -1.49500000     10.55800000      7.82300000
H     -1.02900000      9.53600000      6.80900000
O    -10.07700000     -8.19900000     11.65800000
H     -9.48100000     -8.21500000     12.40800000
H    -10.44000000     -9.08300000     11.62100000
O      6.77900000     -5.62600000     -7.28400000
H      7.29300000     -4.84800000     -7.49900000
H      7.29500000     -6.35700000     -7.62500000
O    -12.50800000    -11.84000000      5.45100000
H    -12.34500000    -11.25200000      4.71300000
H    -11.65600000    -11.92800000      5.87900000
O     -5.55300000     -8.69200000     -6.84600000
H     -4.89400000     -9.12100000     -7.39200000
H     -6.38600000     -8.89800000     -7.27000000
O     -1.66800000    -16.62600000      3.63900000
H     -1.41100000    -16.80600000      2.73400000
H     -2.57300000    -16.32200000      3.57500000
O    -10.54700000    -13.96400000      1.50100000
H    -10.17000000    -13.12200000      1.75800000
H    -10.43200000    -13.99800000      0.55200000
O     -9.04600000    -11.82200000      0.07900000
H     -8.09200000    -11.87900000      0.12200000
H     -9.25500000    -10.98300000      0.49000000
O      1.09900000      5.24500000      2.94100000
H      1.01600000      4.60300000      3.64700000
H      0.56300000      4.89200000      2.23100000
O     -0.54300000     -6.90200000      2.16000000
H     -0.83400000     -6.17000000      1.61700000
H      0.01100000     -6.49900000      2.83000000
O     -3.37600000      9.91900000     -2.14000000
H     -4.17400000      9.39500000     -2.07900000
H     -2.85100000      9.64500000     -1.38800000
O     -8.56200000      6.20400000     12.61300000
H     -9.51400000      6.29700000     12.63800000
H     -8.34400000      6.22400000     11.68100000
O      5.47400000     -6.39300000      2.18800000
H      4.63900000     -6.77000000      1.91200000
H      5.33500000     -5.44700000      2.14800000
O    -13.79400000      3.16200000     11.21900000
H    -13.59800000      3.94100000     10.69700000
H    -13.30100000      2.45900000     10.79400000
O      1.14100000      6.46200000    -12.20200000
H      1.98400000      6.44900000    -12.65400000
H      0.74800000      7.29800000    -12.45100000
O     -1.95500000     -3.36800000    -17.67700000
H     -1.96500000     -2.87600000    -18.49900000
H     -2.81400000     -3.20300000    -17.28900000
O      5.04900000      5.45900000     -3.79300000
H      5.89200000      5.68100000     -4.18800000
H      4.43100000      5.47400000     -4.52300000
O      5.82800000    -10.61800000     -5.36200000
H      5.37600000     -9.98200000     -5.91700000
H      5.99000000    -10.14900000     -4.54300000
O     -1.04700000     16.65300000      3.52500000
H     -0.66200000     16.39500000      4.36300000
H     -1.94300000     16.31800000      3.56000000
O      0.40800000     15.44000000     -7.05100000
H     -0.20100000     14.85300000     -6.60400000
H      0.13400000     15.41700000     -7.96800000
O     -2.58100000      3.41900000     12.71600000
H     -2.54500000      4.35300000     12.92200000
H     -2.39300000      2.98300000     13.54800000
O     16.12700000     -2.86200000      8.78700000
H     17.03900000     -3.12000000      8.65400000
H     15.72900000     -2.93300000      7.91900000
O     -1.77600000     13.84700000     -6.55600000
H     -1.58200000     13.32800000     -7.33600000
H     -1.37300000     13.35800000     -5.83700000
O    -12.78100000     -7.11800000      2.37400000
H    -11.96000000     -7.03000000      1.88900000
H    -13.04000000     -6.21800000      2.57200000
O      6.49800000     -1.09900000     -7.61900000
H      7.04000000     -0.34100000     -7.40100000
H      5.91700000     -1.20300000     -6.86400000
O     -4.20900000     14.12100000     10.20800000
H     -3.41400000     14.42600000      9.77000000
H     -4.70100000     14.92000000     10.39400000
O     -3.07600000     -7.11900000     -1.48100000
H     -3.46100000     -6.54400000     -2.14200000
H     -3.70000000     -7.83900000     -1.39700000
O     -2.37800000     -5.88900000     16.61200000
H     -1.89900000     -5.51300000     15.87300000
H     -1.98600000     -6.75300000     16.73600000
O      1.51300000     -6.89300000     13.40300000
H      1.13400000     -7.41200000     12.69300000
H      1.77600000     -7.53900000     14.05800000
O     -5.96400000     -7.64800000     -4.39500000
H     -5.29700000     -7.00200000     -4.16200000
H     -5.54500000     -8.19500000     -5.06000000
O     12.08900000      6.19000000     -7.81200000
H     12.46800000      5.38400000     -8.16300000
H     12.82700000      6.64600000     -7.40800000
O      7.13400000     -1.43300000      6.72200000
H      7.26900000     -1.21600000      5.79900000
H      6.56600000     -0.73700000      7.05100000
O     13.17300000     -3.12600000     -1.85100000
H     12.66400000     -2.47200000     -1.37100000
H     13.58800000     -3.65400000     -1.16900000
O    -16.71100000     -4.43800000     -4.55600000
H    -16.62400000     -4.17900000     -3.63900000
H    -15.85400000     -4.79800000     -4.78500000
O     -6.89400000    -10.89600000      5.26000000
H     -7.33400000    -11.44500000      4.61000000
H     -5.96100000    -11.01200000      5.07900000
O      3.37400000     -3.35200000      4.53700000
H      3.15200000     -3.69900000      5.40100000
H      3.94200000     -2.60300000      4.71800000
O     10.98400000    -11.18800000     -2.32800000
H     11.00300000    -10.95900000     -1.39900000
H     10.05300000    -11.28500000     -2.53100000
O     15.09500000     -1.85300000     -8.30900000
H     15.82500000     -1.24900000     -8.17300000
H     15.32000000     -2.32200000     -9.11300000
O      1.83400000      3.66400000     -7.45200000
H      1.68500000      4.58200000     -7.68000000
H      2.64500000      3.67200000     -6.94400000
O      3.71400000      6.55600000    -12.67700000
H      3.92200000      7.05000000    -13.47000000
H      4.43600000      6.74800000    -12.07900000
O     -3.30500000    -12.34000000      2.30500000
H     -2.73900000    -13.11200000      2.27700000
H     -2.91600000    -11.73500000      1.67400000
O      0.03200000      2.11200000    -12.48900000
H     -0.28900000      2.79300000    -11.89800000
H     -0.74500000      1.82700000    -12.97000000
O      6.10500000     -8.64400000      5.97800000
H      5.32800000     -8.21800000      6.34000000
H      5.86900000     -8.84400000      5.07200000
O     12.97200000      9.74400000     -2.87100000
H     13.25200000     10.15400000     -2.05300000
H     13.20600000      8.82200000     -2.76900000
O    -10.42100000      6.82300000      8.26600000
H     -9.87800000      6.21400000      7.76500000
H    -10.83900000      7.37200000      7.60300000
O     14.29300000     -0.61200000     -5.64200000
H     14.44400000     -0.70500000     -6.58300000
H     14.89600000     -1.23700000     -5.24000000
O     -4.34200000      6.02000000     -0.62000000
H     -3.94400000      5.30700000     -1.12000000
H     -3.60400000      6.57300000     -0.36300000
O      2.92600000     13.42900000      6.80800000
H      2.97300000     14.36500000      6.61100000
H      2.13300000     13.33600000      7.33500000
O      2.94600000     -4.85000000     10.32000000
H      2.91000000     -4.89800000     11.27500000
H      3.81700000     -4.50000000     10.13100000
O     -4.99900000    -15.54300000     -6.38800000
H     -5.66100000    -14.98500000     -5.98100000
H     -4.42600000    -15.80100000     -5.66500000
O     15.32800000     -2.33300000     -3.37000000
H     15.45500000     -1.49900000     -2.91800000
H     14.57600000     -2.73100000     -2.93100000
O     -3.61300000      3.90500000    -15.50700000
H     -2.93000000      3.27200000    -15.72800000
H     -3.22300000      4.45000000    -14.82400000
O     10.18000000     -2.81300000     -6.46100000
H      9.62100000     -2.90800000     -5.69000000
H     10.93400000     -3.37500000     -6.28100000
O     -8.00400000    -10.84900000      8.05500000
H     -7.35500000    -10.36700000      8.56800000
H     -7.62400000    -10.90200000      7.17800000
O      0.44900000     -3.42700000     -8.43200000
H      1.17100000     -2.83400000     -8.22400000
H      0.61000000     -3.69000000     -9.33800000
O    -14.31400000      1.62000000      5.42400000
H    -14.00400000      2.33000000      5.98800000
H    -15.17400000      1.91200000      5.12300000
O     -5.83200000     -5.48000000     -1.57000000
H     -6.62100000     -5.92700000     -1.26400000
H     -5.40100000     -5.18100000     -0.76900000
O      2.86600000     -9.73700000      6.80400000
H      2.36100000     -9.57600000      7.60100000
H      3.53600000    -10.36800000      7.06800000
O     10.05200000      8.89500000     -2.87300000
H      9.99700000      8.79400000     -3.82300000
H     10.96000000      9.15300000     -2.71300000
O      3.04100000     -6.40400000     -2.54200000
H      3.60400000     -6.75800000     -1.85400000
H      2.21400000     -6.21300000     -2.09900000
O     -1.30600000     14.32500000      9.97500000
H     -1.38700000     14.46800000     10.91800000
H     -1.04700000     15.17800000      9.62500000
O     -6.65800000      0.95700000      0.58500000
H     -5.77400000      0.70800000      0.85300000
H     -6.52700000      1.54400000     -0.15900000
O     -6.83500000      3.13800000     -3.83700000
H     -7.26300000      2.59700000     -4.50100000
H     -6.87800000      4.02700000     -4.18800000
O      0.77500000    -14.16700000    -11.60900000
H      0.78200000    -14.01600000    -12.55400000
H      0.90900000    -13.30000000    -11.22700000
O      9.40900000      1.21800000    -13.99200000
H      9.35600000      0.32100000    -14.32100000
H      8.64800000      1.30800000    -13.41900000
O      7.02000000     -6.86400000      0.13200000
H      6.59100000     -6.85600000      0.98800000
H      6.56700000     -6.18600000     -0.36900000
O     -9.99800000     14.50100000      4.59000000
H     -9.89300000     14.63200000      3.64700000
H    -10.00600000     13.55100000      4.70100000
O    -11.33200000      1.42800000    -13.93900000
H    -11.88200000      2.14400000    -14.25800000
H    -10.80600000      1.82200000    -13.24300000
O     -3.27300000      5.48600000      3.56800000
H     -4.02300000      5.81200000      3.07100000
H     -2.58000000      6.12500000      3.40100000
O      2.55900000    -14.44700000      3.36400000
H      2.06100000    -13.69100000      3.67400000
H      2.14000000    -15.19800000      3.78400000
O      7.65300000    -15.90900000      2.40000000
H      7.42000000    -14.99500000      2.56500000
H      8.45900000    -16.04500000      2.89800000
O     -6.89000000      7.30700000      1.31600000
H     -6.04200000      7.75100000      1.30800000
H     -7.41300000      7.77800000      0.66700000
O     -5.69000000      2.11800000     -1.71000000
H     -4.83400000      2.52100000     -1.85200000
H     -6.27300000      2.57400000     -2.31800000
O    -13.75500000      1.90500000    -10.62300000
H    -14.70900000      1.84300000    -10.66500000
H    -13.44900000      1.41700000    -11.38800000
O     -6.42500000      4.71900000    -10.38100000
H     -5.50100000      4.65000000    -10.14000000
H     -6.89800000      4.43600000     -9.59800000
O     -2.45000000    -14.24000000      6.75400000
H     -3.27700000    -13.94900000      6.36900000
H     -1.94000000    -13.43700000      6.85900000
O     -2.43600000     10.40100000    -12.08200000
H     -2.29100000     10.48600000    -13.02400000
H     -3.38800000     10.40500000    -11.98400000
O      4.84900000      4.64100000     -7.52700000
H      4.28000000      5.04900000     -8.18100000
H      4.83700000      3.71000000     -7.74700000
O      9.40600000     -3.90900000      1.99000000
H      8.50300000     -3.59400000      2.03000000
H      9.89100000     -3.32000000      2.56800000
O     -3.33800000      4.86300000    -12.73200000
H     -2.60500000      5.28200000    -12.28000000
H     -3.29800000      3.94800000    -12.45400000
O     -3.98900000     -1.68500000     13.45100000
H     -4.43000000     -1.12300000     12.81400000
H     -3.05600000     -1.53400000     13.29700000
O      5.68500000     -3.71400000      9.88900000
H      6.42000000     -4.32400000      9.81200000
H      5.83100000     -3.26800000     10.72300000
O     -9.44600000      0.71500000     -9.12000000
H     -9.87500000      1.54000000     -9.34500000
H     -9.84300000      0.45800000     -8.28800000
O      1.09800000     13.06000000     13.21500000
H      0.72200000     13.48400000     13.98600000
H      0.34100000     12.73700000     12.72600000
O     11.93100000     -8.36200000    -10.00500000
H     11.99600000     -8.60500000     -9.08100000
H     12.17200000     -9.15700000    -10.48000000
O     -3.50100000      3.11000000     10.38200000
H     -2.92700000      3.35800000     11.10700000
H     -3.37900000      3.80200000      9.73200000
O     -7.65700000      3.79100000      9.90600000
H     -7.13100000      3.34000000     10.56600000
H     -7.36000000      4.70000000      9.94300000
O      8.70600000      2.67500000     -0.96500000
H      8.65400000      2.20200000     -0.13500000
H      7.84200000      3.07500000     -1.06700000
O     -5.86800000      8.81500000     -2.69800000
H     -5.19400000      8.73700000     -3.37400000
H     -6.37400000      8.00600000     -2.77000000
O     11.51800000      7.67300000     -0.00500000
H     11.57100000      7.67100000      0.95000000
H     11.02000000      6.88400000     -0.21900000
O     -6.25000000     -5.75800000    -12.60400000
H     -7.12500000     -5.43700000    -12.81900000
H     -5.94100000     -5.16900000    -11.91500000
O    -11.69600000     -6.60900000     -4.03300000
H    -11.44700000     -6.53000000     -3.11200000
H    -10.93000000     -6.29600000     -4.51500000
O     13.09500000      3.55000000      7.66200000
H     13.94000000      3.49200000      7.21600000
H     13.22300000      3.07200000      8.48100000
O    -10.49700000      6.78600000    -11.29500000
H    -11.29600000      7.25500000    -11.05400000
H    -10.77200000      6.18400000    -11.98700000
O     -2.74200000     -6.86000000     -7.08800000
H     -3.23200000     -6.76900000     -7.90500000
H     -3.35000000     -7.29500000     -6.49100000
O     -7.51900000     13.28600000      7.03800000
H     -7.43500000     13.02500000      6.12100000
H     -7.90300000     12.52300000      7.47000000
O     10.06000000      2.66300000     -3.24200000
H      9.84700000      1.78500000     -3.55700000
H      9.77800000      2.66500000     -2.32700000
O    -11.89300000     -3.31500000      6.45300000
H    -12.29900000     -2.62900000      5.92300000
H    -11.73700000     -2.90200000      7.30200000
O    -10.98000000      7.70400000     -7.23900000
H    -10.20800000      7.13800000     -7.23100000
H    -11.36400000      7.57300000     -8.10500000
O      2.42300000     -5.50400000     -7.67800000
H      1.59400000     -5.94500000     -7.49200000
H      2.19600000     -4.57500000     -7.71600000
O      7.57300000      7.70200000     13.73500000
H      7.04600000      6.90400000     13.77800000
H      8.47400000      7.40100000     13.84900000
O      8.26900000      5.09900000     -7.48400000
H      8.33300000      4.87800000     -6.55400000
H      8.41200000      4.26800000     -7.93700000
O    -14.13800000     -5.59900000     -4.97400000
H    -13.44900000     -6.09300000     -4.53100000
H    -14.07000000     -5.86400000     -5.89100000
O     11.15300000      0.16600000     13.73400000
H     11.97000000      0.32800000     13.26200000
H     11.33500000      0.44800000     14.63000000
O     12.77900000     -8.99600000     -7.66100000
H     13.09700000     -8.43300000     -6.95500000
H     13.46400000     -9.65600000     -7.76800000
O     -7.57500000     -8.56000000      3.40100000
H     -7.18700000     -9.12500000      4.06900000
H     -7.63200000     -7.70100000      3.81700000
O     12.73600000    -12.36800000      0.10200000
H     13.54500000    -12.21300000     -0.38500000
H     12.34000000    -11.50200000      0.19100000
O    -11.83600000      6.73200000      4.22300000
H    -11.17100000      6.04500000      4.23300000
H    -12.64300000      6.28100000      3.97600000
O      9.41300000      6.50400000    -12.62000000
H     10.29000000      6.88600000    -12.63400000
H      9.18100000      6.40000000    -13.54300000
O     -3.70200000     -6.40300000    -16.80700000
H     -3.28200000     -5.83400000    -16.16200000
H     -4.44200000     -6.79000000    -16.33800000
O     -5.67600000      2.79200000     11.80100000
H     -5.88000000      3.65600000     12.15900000
H     -4.95200000      2.94900000     11.19500000
O      0.33400000      0.35300000    -10.25200000
H     -0.04300000      0.82100000    -10.99600000
H      1.27300000      0.52800000    -10.30900000
O     -0.74000000      4.52800000    -11.18800000
H      0.02500000      4.98100000    -11.54200000
H     -0.89200000      4.94200000    -10.33800000
O     13.86200000      1.00500000     10.21800000
H     13.66300000      0.32800000     10.86600000
H     13.55100000      1.81700000     10.61800000
O      0.20700000     -8.54700000     11.50300000
H     -0.35800000     -9.31900000     11.48300000
H      0.01100000     -8.08600000     10.68700000
O    -11.86400000      8.49900000      6.49300000
H    -12.02500000      9.41500000      6.26700000
H    -11.81000000      8.05000000      5.64900000
O      8.72200000      2.48000000    -10.18700000
H      9.09700000      2.37900000     -9.31200000
H      8.37600000      3.37200000    -10.19800000
O     -4.52000000      7.30700000     -8.12000000
H     -5.43400000      7.22200000     -7.85100000
H     -4.51300000      8.06000000     -8.71000000
O     -2.54900000     12.52800000      3.03500000
H     -3.45200000     12.41600000      2.73700000
H     -2.62800000     13.00000000      3.86500000
O    -11.04200000      4.83600000     10.36600000
H    -10.45500000      4.09100000     10.24000000
H    -10.67100000      5.52900000      9.82000000
O      4.65200000      1.09200000      2.61800000
H      4.71000000      1.28300000      1.68200000
H      4.00300000      1.71300000      2.94900000
O     -4.23500000      4.61300000      8.02200000
H     -4.93800000      3.97900000      8.16300000
H     -3.83200000      4.34500000      7.19700000
O     -0.72100000      3.96100000      7.04700000
H     -1.58800000      4.12000000      6.67300000
H     -0.16300000      4.63000000      6.65200000
O      0.78700000     -9.25200000    -12.32300000
H      0.56800000     -8.37100000    -12.02000000
H      1.66200000     -9.41500000    -11.97200000
O      6.81200000      5.55100000      0.81000000
H      7.55700000      5.40900000      1.39400000
H      7.05200000      6.32600000      0.30100000
O    -10.62000000     -5.73500000      4.85400000
H    -10.37200000     -4.81800000      4.97500000
H    -11.56800000     -5.74700000      4.98600000
O    -14.08300000      2.11500000     -2.54200000
H    -14.77800000      1.67500000     -2.05200000
H    -13.97400000      1.58300000     -3.33100000
O      1.95300000     -5.54600000      3.74400000
H      2.79300000     -5.65200000      4.18900000
H      1.74500000     -4.61700000      3.84200000
O     14.54000000     -3.35800000     10.86800000
H     15.06900000     -3.04300000     10.13500000
H     13.89300000     -3.93600000     10.46500000
O      6.42700000      7.83900000      3.49300000
H      5.92800000      7.23800000      2.94100000
H      6.29400000      8.69800000      3.09300000
O     -6.19500000     12.96800000     -0.47200000
H     -6.82500000     13.67800000     -0.59300000
H     -6.57000000     12.23000000     -0.95300000
O     -6.50600000      5.18100000    -16.08000000
H     -6.59800000      6.12500000    -15.94500000
H     -5.56300000      5.02500000    -16.04400000
O     -7.14400000      7.71800000      4.80400000
H     -6.67700000      6.97800000      4.41700000
H     -7.97500000      7.34800000      5.10100000
O     -6.46400000    -11.80700000      0.21700000
H     -6.04500000    -10.96500000      0.39700000
H     -6.07100000    -12.41000000      0.84700000
O     12.84000000     -9.25500000     -3.48800000
H     12.09100000     -9.83800000     -3.37000000
H     13.44900000     -9.50300000     -2.79300000
O     -6.82100000    -13.78200000     -4.90800000
H     -6.74400000    -13.56600000     -3.97900000
H     -7.56300000    -13.26000000     -5.21400000
O     -4.78400000     13.06300000      7.76500000
H     -4.75300000     13.47900000      8.62600000
H     -5.71700000     13.02000000      7.55300000
O      8.21800000     13.39100000      2.31000000
H      8.35400000     14.33500000      2.22900000
H      9.10000000     13.02700000      2.38200000
O    -16.07200000      0.82900000     -1.05400000
H    -16.97400000      1.13800000     -0.97100000
H    -16.15000000     -0.12300000     -1.11600000
O      4.60000000     15.61700000     -1.37000000
H      4.05800000     15.92300000     -0.64300000
H      5.21600000     15.00500000     -0.96800000
O     14.71300000    -10.00000000     -1.48800000
H     14.92500000    -10.93300000     -1.45300000
H     14.72200000     -9.71700000     -0.57400000
O     -1.97400000     -4.16300000     -2.67300000
H     -2.35800000     -3.37900000     -3.06400000
H     -2.47200000     -4.88800000     -3.05100000
O     -1.38700000     11.91200000     12.42900000
H     -1.43800000     11.25900000     13.12700000
H     -2.25500000     11.89700000     12.02400000
O      3.60100000      0.45700000     -7.75800000
H      4.30100000      1.09100000     -7.91500000
H      3.32800000      0.18100000     -8.63300000
O     -2.02600000    -17.41800000      6.33000000
H     -1.84400000    -16.50500000      6.55200000
H     -1.81600000    -17.48500000      5.39900000
O    -10.19000000      4.28700000     -5.89700000
H    -10.98500000      4.11700000     -5.39200000
H     -9.50600000      4.40200000     -5.23700000
O     15.32600000      4.52500000      0.31100000
H     16.16700000      4.74300000      0.71300000
H     15.10300000      3.66700000      0.67400000
O     -0.08100000     11.82200000    -11.27700000
H      0.15300000     12.51800000    -11.89100000
H     -0.86100000     11.41900000    -11.65700000
O      2.35100000      3.75200000      6.53800000
H      2.88500000      4.36000000      7.04900000
H      2.75100000      3.75300000      5.66800000
O      9.78500000      7.73200000     -5.46400000
H     10.60400000      7.23700000     -5.44400000
H      9.75700000      8.11300000     -6.34200000
O      2.87700000     -7.13600000      1.48900000
H      2.77400000     -7.05900000      2.43700000
H      2.62900000     -8.03900000      1.29300000
O      5.26800000     -4.67400000     -3.68300000
H      4.81500000     -5.49400000     -3.87900000
H      4.62100000     -3.99300000     -3.86500000
O     14.58800000      9.50800000      4.51000000
H     14.25200000      9.37400000      5.39600000
H     13.82100000      9.77200000      4.00100000
O      3.25700000      6.83300000      2.11500000
H      3.31400000      7.65900000      2.59500000
H      2.53100000      6.36500000      2.52900000
O      7.19800000     -2.03800000    -12.19500000
H      7.38900000     -1.12200000    -11.98900000
H      8.04600000     -2.41100000    -12.43400000
O     -5.03000000     -0.17200000    -12.20500000
H     -5.83100000      0.12300000    -11.77100000
H     -4.78700000     -0.97200000    -11.73800000
O      5.03900000    -14.78200000     -1.61900000
H      4.40500000    -15.03800000     -0.94800000
H      5.76900000    -15.38900000     -1.50300000
O     -2.77300000     -2.31700000     -4.47100000
H     -3.56800000     -2.03400000     -4.92200000
H     -2.47100000     -3.07600000     -4.97100000
O      9.77700000     -7.60100000     -0.25600000
H      8.90300000     -7.36200000      0.05200000
H     10.31700000     -7.60400000      0.53400000
O     -5.34100000      1.58000000    -14.21300000
H     -5.55100000      2.45800000    -13.89500000
H     -5.57600000      1.00000000    -13.48900000
O     -7.54800000     10.91600000     -1.78600000
H     -8.28300000     10.44100000     -1.39800000
H     -6.94000000     10.23100000     -2.06400000
O      8.37200000     -0.04200000     13.98600000
H      9.32300000     -0.14800000     14.00500000
H      8.13200000     -0.20200000     13.07300000
O     -4.49900000    -12.73300000    -10.15900000
H     -4.86400000    -13.30500000    -10.83300000
H     -4.00600000    -12.07300000    -10.64700000
O     -3.87900000     16.68800000     -4.31600000
H     -3.60700000     17.60600000     -4.31600000
H     -3.78300000     16.41000000     -5.22700000
O     -7.29800000      1.41000000     -5.79500000
H     -7.74800000      0.71000000     -6.26800000
H     -7.13900000      1.04800000     -4.92400000
O     -9.55600000      2.50300000    -12.25300000
H     -9.16100000      3.17100000    -12.81300000
H     -9.79200000      2.97100000    -11.45200000
O      5.54200000     -0.84500000     -0.88200000
H      4.97300000     -1.61400000     -0.89200000
H      5.01600000     -0.15300000     -1.28400000
O     -6.65300000     15.64000000     -3.48700000
H     -5.90100000     16.06300000     -3.90000000
H     -6.44500000     14.70600000     -3.50800000
O      2.35500000      7.18400000     -2.62900000
H      2.89900000      7.09300000     -1.84600000
H      2.24900000      8.12900000     -2.73800000
O     -3.50100000      0.41600000     15.27600000
H     -3.89700000     -0.32600000     14.81800000
H     -3.52700000      0.16700000     16.20000000
O      1.63100000     17.50600000     -6.07500000
H      1.23800000     16.74100000     -6.49500000
H      2.03500000     17.16100000     -5.27900000
O      5.78600000     -1.58100000     -4.92900000
H      5.49200000     -2.48200000     -4.79300000
H      6.68000000     -1.56700000     -4.58700000
O     -4.33000000     10.20200000      6.81000000
H     -4.16000000     10.97400000      7.35000000
H     -3.68700000      9.55700000      7.10500000
O     12.76000000     10.56100000      2.58400000
H     12.86600000     10.38100000      1.65000000
H     13.34800000     11.29600000      2.75500000
O     -4.02200000     14.44600000     -2.53600000
H     -3.88100000     15.30900000     -2.92500000
H     -4.43500000     14.62800000     -1.69200000
O     -5.78000000     -4.38600000      3.26800000
H     -5.36600000     -3.98900000      4.03400000
H     -6.61100000     -4.73000000      3.59600000
O     -5.41300000     -4.79200000     -6.55700000
H     -4.89600000     -4.10700000     -6.98100000
H     -6.31900000     -4.58800000     -6.79100000
O     -8.91700000     -5.45900000    -13.57000000
H     -9.05700000     -4.97900000    -14.38700000
H     -9.15100000     -6.36300000    -13.78100000
O     -1.88400000      7.46500000    -10.88300000
H     -2.47000000      7.27800000    -10.14900000
H     -1.76600000      8.41400000    -10.85900000
O      4.58400000     -9.30900000    -14.47900000
H      3.73500000     -9.06600000    -14.84900000
H      4.39100000    -10.04800000    -13.90200000
O     10.35100000      9.47400000      2.36400000
H     10.23400000      9.03300000      3.20500000
H     11.09900000     10.05500000      2.50000000
O      8.73400000     -5.34300000      6.49800000
H      8.55200000     -5.66900000      5.61600000
H      8.82600000     -6.13300000      7.03100000
O     -7.62300000     12.93500000    -10.85000000
H     -7.51100000     12.80500000    -11.79200000
H     -7.01100000     12.31900000    -10.44800000
O      7.09000000     -2.83800000      1.60800000
H      7.30400000     -2.02600000      1.14800000
H      6.22400000     -3.07800000      1.27900000
O     -9.92100000     -3.37100000    -10.69900000
H    -10.38200000     -3.10300000    -11.49400000
H    -10.15200000     -4.29300000    -10.58700000
O     -1.21900000     -0.53000000     -6.27600000
H     -2.07500000     -0.32500000     -5.90000000
H     -1.14600000     -1.48100000     -6.19900000
O     -8.65800000     -4.99700000     -8.67500000
H     -8.19700000     -5.83200000     -8.59600000
H     -9.26200000     -5.12600000     -9.40600000
O     10.23200000      3.00200000     13.34200000
H     10.56700000      2.11300000     13.45600000
H     10.76400000      3.36900000     12.63600000
O     10.76700000     14.02600000     -6.95500000
H     11.09800000     14.46700000     -6.17200000
H     10.17700000     13.35200000     -6.61800000
O     -3.94400000      4.54000000     -9.17200000
H     -3.16600000      4.91500000     -8.75900000
H     -4.57600000      4.45300000     -8.45800000
O      1.79300000     10.35600000     -7.98300000
H      1.24500000     10.20500000     -7.21300000
H      2.65700000     10.56100000     -7.62500000
O      4.26800000      1.44200000     15.12400000
H      4.43000000      1.99300000     15.89000000
H      5.00000000      1.62900000     14.53600000
O     14.27200000     -7.79600000     -5.26500000
H     14.88200000     -7.29900000     -4.72000000
H     13.75000000     -8.30100000     -4.64200000
O    -13.81600000      3.79500000     -0.45300000
H    -12.91800000      3.97000000     -0.73200000
H    -14.11200000      3.08800000     -1.02700000
O      5.88700000     -5.31400000      7.02600000
H      5.62700000     -4.46900000      7.39300000
H      6.81300000     -5.20500000      6.80700000
O     -9.97500000     11.76800000      4.51600000
H     -9.37400000     11.02500000      4.45500000
H    -10.84500000     11.37100000      4.55000000
O     -6.05000000     -1.71900000     17.04800000
H     -5.59700000     -0.87600000     17.02600000
H     -5.58400000     -2.22400000     17.71400000
O      8.27600000     -6.37200000      3.88000000
H      7.40200000     -6.76100000      3.90800000
H      8.20000000     -5.65900000      3.24600000
O     -2.50500000      3.00800000      2.39900000
H     -1.85800000      3.31200000      1.76200000
H     -2.81300000      3.80700000      2.82700000
O      7.36000000     -6.19600000     -4.09400000
H      6.53900000     -5.83200000     -3.76300000
H      7.09000000     -6.91100000     -4.67000000
O      6.65800000      8.57000000    -12.68500000
H      7.29500000      8.48500000    -11.97500000
H      5.81200000      8.63400000    -12.24100000
O    -14.69400000      1.25100000     -5.59100000
H    -14.10200000      1.31900000     -6.34000000
H    -15.57100000      1.30000000     -5.97300000
O     -8.01500000     -2.88200000     -6.75700000
H     -8.15800000     -3.48800000     -7.48400000
H     -7.69700000     -2.08000000     -7.17200000
O      0.55300000    -11.48500000    -10.66200000
H      0.68200000    -11.01000000    -11.48300000
H      0.08200000    -10.86900000    -10.10100000
O      0.16400000    -13.40300000     10.96000000
H      0.11600000    -13.77600000     11.84000000
H      0.97800000    -13.75100000     10.59600000
O      6.35500000      9.12000000     -4.82600000
H      6.69000000      8.23200000     -4.95200000
H      7.11700000      9.68400000     -4.96200000
O     -4.70600000      9.59600000     -9.86500000
H     -5.38500000     10.19800000     -9.55900000
H     -5.13100000      9.09000000    -10.55800000
O      0.55400000      2.03800000     17.51700000
H      0.88900000      1.47400000     16.82000000
H      0.21000000      2.80600000     17.06000000
O      4.02200000     -0.14100000     -3.37400000
H      4.73300000     -0.54300000     -3.87300000
H      3.22300000     -0.45700000     -3.79800000
O      6.80600000    -10.69500000     10.38100000
H      6.51000000    -11.31000000     11.05200000
H      6.89400000     -9.86100000     10.84200000
O      3.90600000    -11.69000000      2.25400000
H      3.04400000    -11.78000000      1.84700000
H      3.74800000    -11.15900000      3.03400000
O     -6.14200000      3.90400000    -13.06300000
H     -5.40900000      4.43900000    -13.36700000
H     -6.13100000      4.00100000    -12.11100000
O    -17.31900000     -3.36500000     -2.10900000
H    -16.60300000     -2.78100000     -1.85800000
H    -18.11300000     -2.88600000     -1.87100000
O      2.70900000    -14.12900000      0.38600000
H      2.29400000    -13.29100000      0.59300000
H      2.90500000    -14.51600000      1.24000000
O    -11.97600000     -2.52700000      9.47700000
H    -12.17200000     -3.17800000     10.15000000
H    -12.07200000     -1.68500000      9.92300000
O     -7.27800000      1.08400000      5.24200000
H     -6.80900000      1.21300000      6.06600000
H     -6.98800000      1.80700000      4.68600000
O      8.43800000     -4.82900000    -14.42000000
H      9.04400000     -5.51400000    -14.70400000
H      7.65000000     -5.30300000    -14.15400000
O    -12.93900000      4.44800000     -7.65400000
H    -12.30300000      4.99400000     -7.19100000
H    -13.52100000      5.07300000     -8.08600000
O    -12.44000000     -0.86900000     -3.11700000
H    -12.02900000     -1.43200000     -3.77200000
H    -13.37300000     -1.07400000     -3.17400000
O     14.02000000      5.33300000      3.60100000
H     13.91800000      4.39600000      3.43600000
H     14.89300000      5.54100000      3.26800000
O     -4.69500000     -9.32800000     10.44000000
H     -5.19100000     -8.55900000     10.72100000
H     -4.36800000     -9.71200000     11.25400000
O      0.16000000      4.79100000     16.66700000
H     -0.77200000      4.97600000     16.55100000
H      0.57000000      5.65400000     16.72300000
O      2.99400000    -11.31600000     -5.27400000
H      3.89800000    -11.54600000     -5.48900000
H      3.03200000    -10.38700000     -5.04500000
O      4.30600000      9.88900000     -6.43700000
H      4.94000000      9.17900000     -6.33300000
H      4.64600000     10.59600000     -5.88900000
O     -0.06200000    -15.51500000     -3.70300000
H      0.71600000    -16.02900000     -3.92000000
H     -0.78800000    -16.00500000     -4.08800000
O     -3.76900000     -1.99700000    -10.56000000
H     -2.92200000     -1.63500000    -10.82000000
H     -3.68800000     -2.14400000     -9.61800000
O    -11.99900000     10.46400000     -2.21100000
H    -11.69400000     10.76500000     -3.06700000
H    -12.58400000      9.73300000     -2.40900000
O      3.15200000    -12.54000000     -9.32700000
H      3.42600000    -12.48100000     -8.41200000
H      2.60700000    -11.76500000     -9.46400000
O      4.35100000     -3.80300000      1.69200000
H      3.92000000     -3.63500000      2.53000000
H      3.70500000     -3.54700000      1.03400000
O    -14.09500000      5.40100000      2.04500000
H    -13.94800000      5.06900000      1.15900000
H    -14.95500000      5.05700000      2.29000000
O    -15.12800000      0.44200000      1.57500000
H    -15.15200000      0.46300000      0.61900000
H    -14.26800000      0.79500000      1.80100000
O      2.67000000     -5.98900000    -12.34700000
H      2.25900000     -5.46000000    -11.66300000
H      2.88500000     -6.81500000    -11.91400000
O      4.29000000     11.08100000      5.34000000
H      4.97400000     11.48200000      4.80400000
H      3.76900000     11.82000000      5.65600000
O     14.11100000      1.90100000     -4.22100000
H     13.58400000      1.53000000     -3.51400000
H     14.28700000      1.16200000     -4.80300000
O      2.98200000    -11.36400000     11.46400000
H      2.19700000    -11.69400000     11.90300000
H      3.66200000    -11.39500000     12.13700000
O     -6.73200000     12.85500000     -4.08900000
H     -6.48300000     11.94900000     -4.27200000
H     -7.55400000     12.78500000     -3.60400000
O     -4.98400000      9.25600000      4.44000000
H     -4.75200000      9.68300000      5.26400000
H     -5.67600000      8.63900000      4.67700000
O      1.57900000      9.88100000     -2.63900000
H      2.51500000     10.07700000     -2.60000000
H      1.15100000     10.72100000     -2.47400000
O     10.08700000      6.07700000      9.64800000
H      9.20800000      5.87600000      9.96900000
H     10.55500000      6.40000000     10.41800000
O     11.52400000     -4.62800000     -9.10800000
H     10.92000000     -3.96400000     -9.44100000
H     11.83500000     -4.27300000     -8.27500000
O     -0.78100000     -5.32300000     14.44800000
H     -0.01100000     -5.78000000     14.11100000
H     -1.35000000     -5.21700000     13.68600000
O      8.74500000    -10.09300000    -11.36300000
H      8.00400000    -10.64800000    -11.60900000
H      8.99000000    -10.39500000    -10.48900000
O     11.78800000     -8.40100000      5.46400000
H     11.80500000     -7.68300000      6.09700000
H     11.29000000     -8.05600000      4.72300000
O     -3.29500000      3.80000000     -2.04400000
H     -2.40100000      3.50900000     -1.86600000
H     -3.29100000      4.03100000     -2.97300000
O     10.24800000    -12.82800000      4.52200000
H      9.70000000    -13.43500000      5.02000000
H      9.62500000    -12.26600000      4.06200000
O    -13.15000000     -6.30500000     -9.54400000
H    -13.94800000     -6.83200000     -9.50900000
H    -13.41000000     -5.50600000    -10.00300000
O      4.42800000     -9.31900000     -7.47500000
H      4.70500000     -9.32400000     -8.39100000
H      4.70900000     -8.46600000     -7.14500000
O     -7.73400000      0.49500000      8.30300000
H     -8.12900000     -0.18700000      7.76000000
H     -7.80500000      0.16000000      9.19700000
O      5.34500000    -12.78700000     -7.05800000
H      5.64600000    -12.33900000     -6.26700000
H      4.86900000    -13.55100000     -6.73400000
O     -7.16900000     -6.58700000      0.85300000
H     -6.69600000     -7.41100000      0.73700000
H     -6.51100000     -5.98000000      1.19300000
O     15.79200000      6.18100000      5.91600000
H     16.10800000      6.04500000      5.02300000
H     14.86600000      6.39800000      5.81100000
O      8.95300000      9.46200000     -0.27700000
H      9.66600000      9.45600000      0.36200000
H      9.36400000      9.18700000     -1.09700000
O      8.47300000    -10.65700000     -6.36900000
H      7.69000000    -10.91800000     -5.88400000
H      8.92200000    -10.04400000     -5.78600000
O     -1.10400000     10.07500000      2.53700000
H     -1.47800000     10.93400000      2.73200000
H     -0.25400000     10.07800000      2.97500000
O     -8.26700000    -12.46800000     -7.31700000
H     -7.52600000    -13.01200000     -7.58500000
H     -8.50900000    -11.98800000     -8.10900000
O      1.72000000     -1.34900000      6.67500000
H      1.77600000     -1.00300000      7.56600000
H      1.47500000     -2.26700000      6.78900000
O      8.59000000     10.41300000     -5.52200000
H      8.99300000     11.11100000     -5.00700000
H      8.96400000     10.51400000     -6.39700000
O     -1.83300000    -17.80900000      0.75800000
H     -1.28600000    -17.85300000     -0.02600000
H     -2.18600000    -16.92000000      0.75500000
O     -1.62600000     -8.76600000      0.42400000
H     -1.07000000     -8.19200000      0.95100000
H     -1.80400000     -8.26400000     -0.37100000
O     -7.38500000     -9.25700000     -2.49300000
H     -7.23500000     -8.58000000     -3.15200000
H     -8.30100000     -9.14600000     -2.23900000
O      5.92000000     11.98700000      3.17600000
H      6.27100000     11.14600000      2.88300000
H      6.61300000     12.61700000      2.98000000
O    -12.11200000    -10.55200000      1.72700000
H    -12.53400000     -9.93200000      2.32200000
H    -11.19000000    -10.29700000      1.72900000
O    -10.44400000     -6.02000000    -10.40500000
H    -10.33000000     -6.89000000    -10.78600000
H    -11.36800000     -5.98500000    -10.15700000
O     -1.59600000     -7.44100000      9.37800000
H     -2.28600000     -7.05500000      9.91800000
H     -0.93400000     -6.75300000      9.30700000
O     -5.10600000     -6.35000000     -8.92400000
H     -5.16100000     -5.68700000     -9.61200000
H     -5.24300000     -5.86400000     -8.11100000
O    -13.09300000      3.86600000      6.60200000
H    -12.41000000      4.42800000      6.23700000
H    -12.94800000      3.89700000      7.54800000
O      8.31900000    -11.46200000     -2.43800000
H      8.17900000    -11.91200000     -3.27200000
H      7.65800000    -11.83200000     -1.85300000
O     10.67800000    -10.29300000      0.38500000
H      9.72300000    -10.34700000      0.43100000
H     10.89800000     -9.50900000      0.88700000
O      1.37900000    -12.67800000     -2.73700000
H      1.45000000    -12.91900000     -3.66100000
H      2.20700000    -12.24300000     -2.53900000
O     10.92500000     13.15600000      2.90300000
H     11.87500000     13.26000000      2.95700000
H     10.62100000     13.95300000      2.46900000
O      1.75700000      1.99200000     12.02700000
H      1.86500000      2.44300000     12.86500000
H      2.40600000      2.39800000     11.45200000
O    -11.14800000      5.47400000    -13.73800000
H    -10.27400000      5.08300000    -13.76600000
H    -11.72500000      4.79300000    -14.08300000
O     -1.66200000      9.73300000     14.69400000
H     -0.76200000      9.40700000     14.67800000
H     -2.06300000      9.37000000     13.90500000
O     -1.11500000    -11.43300000      0.36900000
H     -1.63600000    -11.69200000     -0.39200000
H     -1.19600000    -10.48000000      0.40100000
O     -7.70600000     -5.88200000      4.71000000
H     -8.63000000     -5.63900000      4.64600000
H     -7.46100000     -5.65600000      5.60800000
O      3.41700000     11.36600000     12.90200000
H      3.30400000     10.96700000     12.03900000
H      2.81700000     12.11200000     12.90100000
O     -7.84500000      6.90200000     10.28600000
H     -8.48200000      7.49600000      9.89000000
H     -7.04100000      7.41900000     10.34700000
O     -5.74100000     14.22400000      2.21600000
H     -6.12200000     15.04500000      2.53000000
H     -5.51300000     14.40000000      1.30300000
O      8.29500000    -15.05800000      5.08600000
H      8.95000000    -15.74900000      5.18500000
H      7.45800000    -15.52300000      5.07100000
O    -13.18600000     -9.53400000     -7.31000000
H    -13.19700000    -10.30900000     -7.87200000
H    -13.87500000     -9.69600000     -6.66600000
O      5.35500000     -0.75100000    -16.85400000
H      5.94100000     -1.44300000    -16.54800000
H      4.50100000     -1.17700000    -16.93100000
O     11.83600000      3.39800000     11.04400000
H     11.49500000      3.80700000     10.24900000
H     12.71000000      3.77300000     11.15100000
O     -6.27900000     -3.24100000     14.86600000
H     -6.15900000     -2.66000000     15.61700000
H     -5.79900000     -2.81700000     14.15500000
O     -0.58400000     12.40200000     -4.67600000
H      0.18800000     12.72300000     -4.21000000
H     -1.19400000     12.14800000     -3.98400000
O      2.55400000    -12.67300000      8.49000000
H      3.29000000    -12.08100000      8.64000000
H      2.47500000    -13.17000000      9.30400000
O      2.77700000     13.41900000     -0.93300000
H      3.33600000     14.19500000     -0.93300000
H      3.10900000     12.88400000     -0.21100000
O     -3.73300000    -10.21900000     -8.40700000
H     -4.08800000     -9.91300000     -9.24100000
H     -2.79200000    -10.05200000     -8.47100000
O      2.68600000     16.93300000     -3.42400000
H      3.25600000     16.75200000     -2.67600000
H      1.82500000     16.61700000     -3.15100000
O     15.55400000     -4.21000000     -9.96900000
H     14.65500000     -4.21900000     -9.64000000
H     16.08700000     -4.47600000     -9.22000000
O      7.36600000      0.29700000    -15.51900000
H      6.51100000      0.00800000    -15.83900000
H      7.17700000      0.72100000    -14.68200000
O     -6.73400000     -4.37300000    -15.61200000
H     -6.52100000     -5.22600000    -15.23300000
H     -7.37900000     -4.56700000    -16.29200000
O      9.31300000    -10.57800000      9.87700000
H      9.37200000     -9.80700000     10.44000000
H      8.42000000    -10.90100000     10.00500000
O     12.58400000     12.87000000     -0.19300000
H     13.25100000     12.20300000     -0.35500000
H     11.93800000     12.43400000      0.36200000
O    -10.49200000     10.18600000     -8.74400000
H     -9.78100000     10.48600000     -8.17600000
H    -10.98900000      9.57300000     -8.20100000
O      9.09400000     13.33800000     -4.54100000
H      9.90900000     13.29000000     -4.04200000
H      9.01300000     14.26100000     -4.78000000
O      3.52900000      8.97200000     10.11900000
H      3.17700000      8.54500000      9.33800000
H      3.43400000      9.90800000      9.94300000
O      3.34400000      8.28800000      7.37000000
H      2.56000000      8.78500000      7.13400000
H      4.06600000      8.90200000      7.23400000
O     -5.42200000    -11.89200000     10.00100000
H     -4.73400000    -12.33400000      9.50400000
H     -5.13500000    -10.98000000     10.04900000
O     -7.04000000     12.90200000      4.25700000
H     -6.46100000     13.19300000      3.55300000
H     -7.89000000     12.78100000      3.83400000
O     -9.50200000      5.63500000      0.50800000
H     -9.74200000      6.47700000      0.89500000
H     -9.27500000      5.08400000      1.25600000
O      6.18900000     -4.71900000     -1.03100000
H      5.35100000     -4.39600000     -0.70000000
H      6.10100000     -4.68000000     -1.98300000
O     -4.90000000     -4.29400000      8.76700000
H     -4.38000000     -4.47100000      7.98300000
H     -4.45400000     -3.55900000      9.18900000
O      0.73200000     18.25800000      1.76300000
H      0.27800000     18.49100000      0.95300000
H      0.10400000     17.71700000      2.24200000
O      9.16400000     11.95400000     -1.27100000
H      9.08800000     11.26300000     -0.61300000
H      8.45600000     11.77600000     -1.89000000
O      7.84200000      4.27800000     -4.55300000
H      7.12800000      3.64200000     -4.51000000
H      8.63700000      3.75000000     -4.47600000
O      1.04700000    -12.08300000     -7.01500000
H      0.30900000    -12.35400000     -6.47000000
H      1.64500000    -11.64600000     -6.40800000
O     10.12200000      9.95300000     -7.75600000
H      9.87200000      9.09800000     -8.10700000
H      9.59100000     10.57800000     -8.24800000
O      0.14000000     -3.10000000     16.02700000
H      0.72500000     -2.90700000     15.29500000
H     -0.50200000     -3.71100000     15.66600000
O     10.83800000      5.16500000     -1.68500000
H     11.40600000      4.97100000     -2.43100000
H     10.01600000      4.71800000     -1.88800000
O    -11.17000000      4.77400000     -1.54200000
H    -10.60300000      5.17700000     -0.88400000
H    -10.58800000      4.19700000     -2.03800000
O    -12.24800000     -5.62600000      8.84800000
H    -11.80800000     -4.91100000      8.38800000
H    -11.55500000     -6.26400000      9.01800000
O      7.10300000     11.23600000     -2.89400000
H      7.08100000     11.69200000     -3.73500000
H      7.27400000     10.32200000     -3.12200000
O     15.06800000     -4.11200000      0.23200000
H     14.96000000     -5.06300000      0.24700000
H     15.98700000     -3.97900000     -0.00000000
O      3.67100000     -3.32800000     -1.20200000
H      3.55400000     -3.33700000     -2.15200000
H      2.91300000     -3.80300000     -0.86200000
O     -4.28000000     -7.01700000    -13.75800000
H     -5.00400000     -6.54200000    -13.35100000
H     -3.55700000     -6.39000000    -13.76700000
O     -1.39400000      7.89000000      6.13500000
H     -1.91900000      7.80200000      5.34000000
H     -0.61100000      7.36700000      5.96400000
O      1.48600000     -9.93000000    -15.08800000
H      1.13900000     -9.82000000    -14.20300000
H      0.84300000     -9.50100000    -15.65300000
O     -2.84200000     -2.32900000    -13.48300000
H     -2.08000000     -2.35000000    -12.90400000
H     -2.81500000     -1.45900000    -13.88200000
O     -4.46500000    -12.95000000      4.98800000
H     -4.32800000    -12.03500000      5.23200000
H     -4.30300000    -12.97400000      4.04500000
O      3.25900000      5.96400000     -9.53400000
H      2.93500000      5.96200000    -10.43500000
H      2.54900000      6.35500000     -9.02500000
O    -10.57600000      4.48100000      4.05400000
H    -11.02400000      3.64700000      4.19500000
H     -9.78900000      4.25000000      3.56100000
O    -11.15300000     -1.83400000     -5.26100000
H    -10.99300000     -1.64200000     -6.18400000
H    -11.34900000     -2.77000000     -5.24100000
O     13.33000000     -0.10600000      3.14600000
H     14.24200000     -0.28300000      3.37900000
H     12.83100000     -0.36200000      3.92200000
O     -8.22300000     15.05800000     -1.24200000
H     -7.58000000     15.36100000     -1.88300000
H     -9.07000000     15.22900000     -1.65300000
O     15.76200000      3.40600000      6.71900000
H     15.91500000      4.34900000      6.65000000
H     15.93000000      3.07100000      5.83800000
O      8.20900000    -14.07100000      9.46500000
H      9.12200000    -14.05400000      9.18000000
H      7.75400000    -13.49800000      8.84800000
O     -9.00500000      9.29200000     -0.03200000
H     -9.37100000     10.09400000      0.34100000
H     -9.46100000      8.58500000      0.42500000
O     -8.96100000    -11.21700000     -9.79300000
H     -8.15900000    -10.74700000    -10.02300000
H     -9.65100000    -10.55700000     -9.85100000
O    -12.88100000      1.70200000     -7.35800000
H    -12.91000000      2.65700000     -7.42000000
H    -13.00900000      1.40000000     -8.25700000
O      2.09300000      9.47200000    -13.28600000
H      2.10000000      9.75400000    -12.37200000
H      3.01800000      9.42900000    -13.53000000
O      1.33200000      6.97100000    -15.90900000
H      0.50600000      6.58800000    -16.20600000
H      1.33200000      7.85400000    -16.27900000
O     -4.88200000     -1.15700000     -5.83700000
H     -5.51800000     -1.07700000     -6.54800000
H     -5.25800000     -0.64500000     -5.12100000
O    -12.37700000      8.93900000     -4.99500000
H    -12.15300000      8.31200000     -4.30600000
H    -12.13200000      8.49800000     -5.80800000
O    -12.68100000     -9.68700000     -4.22600000
H    -12.28800000     -9.42600000     -3.39300000
H    -12.33600000     -9.05900000     -4.86100000
O      7.87100000    -12.08200000      1.16300000
H      8.16800000    -11.69300000      1.98600000
H      8.26300000    -12.95600000      1.15600000
O     15.57000000     -3.84700000      3.16400000
H     14.62300000     -3.76900000      3.28200000
H     15.69200000     -3.87600000      2.21500000
O      2.31900000     -0.41600000     -5.55900000
H      1.46300000     -0.07000000     -5.81200000
H      2.89800000     -0.17600000     -6.28200000
O      5.56500000    -10.10500000      0.67200000
H      4.89800000    -10.59000000      1.15900000
H      6.12400000    -10.78200000      0.29200000
O    -17.36500000      2.38300000      1.65900000
H    -16.66400000      1.76800000      1.44600000
H    -17.91900000      1.90800000      2.27900000
O      2.49200000      1.25900000      8.57900000
H      3.40900000      1.30400000      8.85000000
H      2.42700000      1.87800000      7.85200000
O     -9.69300000     -6.63700000      1.26600000
H     -9.80800000     -5.85300000      1.80400000
H     -8.74700000     -6.69800000      1.13200000
O    -16.17100000      5.05800000     -0.48700000
H    -15.29500000      4.68000000     -0.41400000
H    -16.07800000      5.94600000     -0.14200000
O      2.41900000      1.02400000    -17.15000000
H      3.24100000      0.56200000    -16.98900000
H      2.33400000      1.03700000    -18.10300000
O     -6.11900000      5.11000000     12.89000000
H     -6.02300000      5.23800000     13.83300000
H     -7.04100000      5.30200000     12.71500000
O     -1.59800000    -11.21500000     -3.18600000
H     -1.24400000    -11.78400000     -3.86900000
H     -2.38100000    -10.83000000     -3.57800000
O     -9.29000000    -10.59900000     -5.13400000
H     -9.23500000     -9.75900000     -5.58900000
H     -9.25700000    -11.25200000     -5.83300000
O      5.47700000      2.44400000     -4.45300000
H      5.19000000      3.30200000     -4.14000000
H      4.79400000      1.84100000     -4.16000000
O      5.20500000     -1.52400000      3.54000000
H      5.87800000     -2.04600000      3.10200000
H      4.97000000     -0.85100000      2.90100000
O      6.47500000    -11.52800000    -11.14600000
H      6.60500000    -12.08900000    -11.91100000
H      6.63600000    -12.10300000    -10.39800000
O      7.87300000     -1.99100000     -2.36100000
H      7.03300000     -1.96800000     -1.90300000
H      8.45100000     -2.48300000     -1.77700000
O     -1.21900000      7.07000000    -13.69700000
H     -1.40000000      7.29100000    -12.78400000
H     -0.61800000      6.32700000    -13.65000000
O    -14.90900000    -10.02600000     -2.77400000
H    -14.47100000     -9.69600000     -1.98900000
H    -14.19800000    -10.33900000     -3.33200000
O     -6.81900000      9.02500000      7.51500000
H     -7.14200000      8.95700000      6.61600000
H     -5.88200000      9.19700000      7.42000000
O      0.19400000     15.69900000      5.61300000
H      0.76200000     16.24100000      6.16100000
H     -0.07500000     14.98000000      6.18500000
O     10.24800000      7.56500000      4.65400000
H     10.86900000      7.46600000      5.37500000
H     10.62200000      7.04400000      3.94300000
O     -1.93100000     -9.65900000     15.04200000
H     -1.88100000     -8.70600000     15.11800000
H     -1.17000000     -9.97900000     15.52600000
O      1.74000000     11.89200000      3.00300000
H      1.44000000     12.80100000      2.98900000
H      2.41400000     11.85200000      2.32500000
O     -9.48200000      3.19900000     -3.10300000
H     -9.94400000      2.39200000     -3.32900000
H     -8.56100000      3.00400000     -3.27800000
O      3.21200000     16.16400000      6.67200000
H      3.06600000     16.66000000      7.47700000
H      3.03400000     16.78900000      5.97000000
O     -4.59000000      0.10900000     11.08100000
H     -4.09200000      0.34400000     10.29800000
H     -4.76200000      0.94500000     11.51500000
O      6.67800000      9.52800000     11.07100000
H      6.18500000      8.79600000     11.44100000
H      6.79100000     10.13400000     11.80300000
O      9.08600000      5.68000000      2.28700000
H      9.98100000      6.01800000      2.32100000
H      8.92500000      5.33800000      3.16700000
O      6.07100000      3.91500000     -1.43500000
H      6.19100000      4.60700000     -0.78400000
H      5.85600000      4.38200000     -2.24300000
O     -3.79100000     -6.24800000     10.34700000
H     -4.04800000     -5.55200000      9.74200000
H     -4.62000000     -6.59400000     10.68000000
O     -9.25800000     -2.07300000    -13.96200000
H     -8.43500000     -2.44500000    -13.64500000
H     -9.47800000     -2.59900000    -14.73200000
O      2.65300000     -1.63500000    -14.62100000
H      3.60000000     -1.66200000    -14.48600000
H      2.54200000     -1.75600000    -15.56500000
O      2.30500000      4.47500000     -0.93500000
H      2.67000000      5.35400000     -0.83500000
H      3.01900000      3.96000000     -1.31000000
O      3.57800000     -1.90200000      8.94200000
H      3.13500000     -1.70800000      9.76900000
H      4.29400000     -2.48800000      9.18600000
O    -12.39800000      1.15000000      9.47500000
H    -11.96800000      0.32800000      9.71100000
H    -11.68400000      1.78400000      9.41300000
O     -4.83900000     -4.52200000      0.74300000
H     -3.92300000     -4.36800000      0.97400000
H     -5.31400000     -4.41600000      1.56800000
O      5.83900000     -9.15100000     -9.82300000
H      6.09300000     -9.99400000    -10.19900000
H      6.65800000     -8.77700000     -9.49900000
O     -5.10200000      8.20500000     10.33500000
H     -5.70400000      8.80000000      9.88800000
H     -4.69900000      7.69800000      9.63100000
O     -0.44000000      7.46100000     -2.16700000
H     -0.51800000      8.17500000     -1.53400000
H      0.48500000      7.21900000     -2.14100000
O     12.27100000     -3.72800000     -4.14700000
H     11.35500000     -3.95200000     -3.98500000
H     12.68500000     -3.77000000     -3.28500000
O    -14.45700000      8.57800000     -1.31400000
H    -14.59400000      9.52400000     -1.26500000
H    -15.22400000      8.20200000     -0.88200000
O      3.58900000    -15.69000000     -5.25500000
H      3.18000000    -15.38300000     -6.06300000
H      3.81400000    -14.89000000     -4.78000000
O     -0.65500000    -14.01700000     -1.38900000
H     -0.45500000    -14.78200000     -1.92800000
H     -0.14800000    -13.30700000     -1.78300000
O      5.56200000     12.29200000     -5.56900000
H      6.03200000     12.21400000     -6.39900000
H      5.49800000     13.23500000     -5.41800000
O      3.67900000      4.86400000     12.81000000
H      3.98500000      4.67200000     11.92400000
H      2.74900000      5.06200000     12.70500000
O     -8.76500000     11.06800000     -6.90200000
H     -8.62900000     10.52900000     -6.12300000
H     -8.57100000     11.96000000     -6.61300000
O     -2.85500000     -2.61400000      1.06100000
H     -1.95400000     -2.29100000      1.03400000
H     -3.28800000     -2.06100000      1.71000000
O     -0.32200000     -7.07500000    -11.37400000
H     -0.70200000     -6.78600000    -12.20400000
H     -0.13800000     -6.26400000    -10.89900000
O     10.20000000     10.51300000     10.91200000
H     11.02000000     10.18500000     10.54200000
H      9.54500000     10.33800000     10.23500000
O     15.99600000      0.10200000      3.90900000
H     16.62800000     -0.43700000      3.43300000
H     16.23500000     -0.00600000      4.83000000
O     -1.80400000      0.16500000     17.79100000
H     -1.16900000      0.87500000     17.69700000
H     -2.37500000      0.44700000     18.50600000
O     -0.63500000      8.10800000     -6.37900000
H     -1.39800000      8.46700000     -6.83300000
H     -0.14400000      8.87700000     -6.09000000
O     13.09300000      0.57800000     -1.92100000
H     13.12500000     -0.08100000     -1.22700000
H     12.96300000      1.40600000     -1.46000000
O      0.86200000      7.36800000     16.37700000
H      1.00900000      7.92800000     15.61600000
H      0.91600000      7.96200000     17.12600000
O      6.00100000     -5.57600000    -10.20700000
H      6.49300000     -6.32600000    -10.54200000
H      5.78500000     -5.81500000     -9.30600000
O      5.23400000     -3.06500000    -10.71200000
H      5.99400000     -2.75600000    -11.20600000
H      5.47100000     -3.95100000    -10.43700000
O    -16.53500000     -1.53600000      5.54300000
H    -16.51700000     -1.41600000      4.59300000
H    -17.44400000     -1.36800000      5.78900000
O     -8.92900000      9.54700000     11.09300000
H     -9.85300000      9.29700000     11.09200000
H     -8.86100000     10.20900000     11.78100000
O    -10.14400000     -9.62600000     -2.57400000
H    -10.74900000    -10.23400000     -2.15000000
H     -9.81700000    -10.10500000     -3.33500000
O     -0.04600000     -5.22900000    -14.30300000
H      0.81200000     -5.19300000    -13.88100000
H      0.13200000     -5.03900000    -15.22400000
O     17.85800000     -1.36200000      2.13800000
H     17.54600000     -2.11500000      1.63600000
H     18.81200000     -1.43600000      2.11400000
O      9.74100000     -3.13900000     13.12600000
H      9.73900000     -4.04300000     12.81300000
H     10.09300000     -3.19300000     14.01400000
O     -3.39100000    -11.89300000     -1.18600000
H     -3.82300000    -11.04100000     -1.13200000
H     -2.85400000    -11.84000000     -1.97700000
O      2.76300000     -4.13800000      7.08200000
H      3.04700000     -3.67300000      7.86900000
H      2.40200000     -4.96300000      7.40700000
O     -2.45000000      3.66800000     -5.38400000
H     -2.03900000      4.53200000     -5.37100000
H     -1.74200000      3.07000000     -5.62600000
O     16.03200000      0.34300000     -1.57300000
H     15.11700000      0.62200000     -1.58300000
H     16.40000000      0.75600000     -0.79100000
O      8.39300000      9.35200000      5.68300000
H      8.74600000     10.16800000      5.32800000
H      8.98900000      8.67500000      5.36400000
O    -11.39600000     -0.55400000      1.84300000
H    -10.57200000     -0.45900000      1.36600000
H    -11.78700000      0.32000000      1.82300000
O      7.88000000    -10.61300000      5.99600000
H      7.18000000     -9.96900000      6.10200000
H      8.58300000    -10.29800000      6.56400000
O      5.12300000     -2.13200000     11.98800000
H      4.30800000     -1.69800000     11.73700000
H      5.25000000     -1.89200000     12.90600000
O      7.30500000     -3.77300000     14.88600000
H      8.14300000     -3.53200000     15.28000000
H      7.29700000     -3.32000000     14.04300000
O      3.52000000    -11.81300000     -1.28200000
H      3.21000000    -12.60000000     -0.83200000
H      4.43000000    -11.71900000     -1.00000000
O      3.68000000    -14.64700000    -11.31800000
H      2.75000000    -14.75000000    -11.52200000
H      3.69300000    -14.11000000    -10.52600000
O     13.44600000      4.14600000     -8.93500000
H     12.83900000      3.83700000     -9.60800000
H     14.30000000      3.81700000     -9.21500000
O      2.36300000    -14.88600000     -7.61700000
H      1.94500000    -14.02700000     -7.67900000
H      1.93900000    -15.40800000     -8.29800000
O      8.91200000     -4.17500000     -0.67700000
H      9.10600000     -3.83200000      0.19500000
H      8.09100000     -4.65500000     -0.56900000
O    -12.87700000      1.97600000      2.03600000
H    -13.34700000      2.81000000      2.02200000
H    -12.44100000      1.96100000      2.88800000
O     -6.88400000      9.81600000     -5.34900000
H     -5.95000000     10.00500000     -5.43800000
H     -6.96300000      8.88800000     -5.57400000
O      3.95700000     11.96700000      9.91900000
H      4.77100000     11.64400000      9.53200000
H      4.18400000     12.82600000     10.27400000
O     -9.77200000    -14.17400000     -1.19700000
H     -9.55100000    -13.29400000     -0.89400000
H     -9.90900000    -14.07600000     -2.13900000
O     -0.82400000     -1.50700000    -11.83600000
H     -0.44000000     -0.90600000    -12.47400000
H     -0.38800000     -1.29200000    -11.01100000
O     -0.70300000     -1.91500000      3.75600000
H     -0.70000000     -2.61700000      4.40800000
H      0.22100000     -1.77400000      3.55100000
O      0.48500000      9.47400000     11.47900000
H      0.61300000      8.87900000     10.74100000
H      0.39200000     10.33800000     11.07700000
O      1.47900000      6.60800000     -7.39900000
H      0.92500000      7.35200000     -7.16100000
H      2.08600000      6.51700000     -6.66400000
O     -5.57000000      3.67300000      0.89900000
H     -5.27200000      4.47700000      0.47300000
H     -4.92000000      3.01600000      0.65100000
O     -6.94500000     11.33200000      1.87500000
H     -6.67400000     11.98900000      1.23400000
H     -6.43700000     11.54000000      2.66000000
O      3.73700000    -11.01900000    -12.12500000
H      4.55900000    -11.10800000    -11.64400000
H      3.10700000    -11.53300000    -11.61900000
O     -3.02700000      2.13300000    -12.00900000
H     -3.67700000      1.49500000    -12.30200000
H     -3.25200000      2.30100000    -11.09400000
O     -0.68100000      1.08600000     11.43300000
H      0.17300000      1.47100000     11.63100000
H     -1.29600000      1.57300000     11.98200000
O     -1.51500000    -16.43600000     -6.24300000
H     -1.39900000    -17.07200000     -6.94900000
H     -0.92400000    -15.71700000     -6.46900000
O     -3.72000000     -5.57700000      6.53200000
H     -2.98700000     -5.77700000      7.11400000
H     -3.74600000     -6.31000000      5.91800000
O    -11.50000000      8.54500000     11.18100000
H    -11.88100000      8.22500000     10.36400000
H    -12.14000000      8.30700000     11.85300000
O     -4.03100000      3.21600000     16.37700000
H     -3.58500000      2.83000000     15.62300000
H     -4.27900000      2.46700000     16.91800000
O      7.18300000     10.04800000      1.97400000
H      7.35400000     10.30900000      1.06900000
H      7.89000000      9.44000000      2.18600000
O      4.91900000     -1.26400000     14.46300000
H      4.64000000     -1.86700000     15.15200000
H      4.79400000     -0.39400000     14.84100000
O      8.01100000     -8.93400000     -8.44600000
H      8.88800000     -9.17400000     -8.74800000
H      7.80200000     -9.58300000     -7.77500000
O      6.51000000      4.21400000    -13.08700000
H      6.21000000      4.42300000    -12.20300000
H      6.99500000      4.99100000    -13.36500000
O     18.50800000     -1.09000000     -1.07500000
H     18.20200000     -1.99700000     -1.08400000
H     17.73700000     -0.57600000     -1.31600000
O     -6.00800000    -15.26500000      5.71700000
H     -5.43900000    -14.55900000      5.41000000
H     -6.42700000    -14.91100000      6.50200000
O     15.99300000      5.20900000     -6.56400000
H     16.25300000      5.97000000     -6.04500000
H     15.89800000      5.54700000     -7.45400000
O     -1.31700000      2.37800000    -16.29500000
H     -1.18500000      1.64900000    -16.90100000
H     -0.46700000      2.49500000    -15.87100000
O     -2.50700000     -0.18300000    -17.45700000
H     -3.16700000      0.50100000    -17.57000000
H     -2.68300000     -0.54500000    -16.58800000
O     -8.59900000     -1.78400000     13.40500000
H     -8.06400000     -2.40400000     13.90000000
H     -9.38100000     -1.66100000     13.94300000
O      7.84200000     -2.72100000    -16.41700000
H      7.86800000     -3.36000000    -15.70500000
H      7.56100000     -3.22600000    -17.18100000
O    -10.49800000      0.50000000     -6.75400000
H    -11.34300000      0.91700000     -6.91900000
H    -10.25600000      0.78600000     -5.87400000
O      2.03700000     10.04100000    -10.63900000
H      1.45100000     10.74400000    -10.91800000
H      1.91800000      9.99100000     -9.69100000
O     -1.54400000    -15.28700000      9.47700000
H     -1.70200000    -14.77400000      8.68400000
H     -1.03100000    -14.70600000     10.03900000
O      4.61900000      1.99500000      0.05100000
H      4.47600000      2.73000000      0.64700000
H      4.95500000      2.39700000     -0.75000000
O     -8.95400000      1.82400000      1.51600000
H     -9.64100000      1.28000000      1.12900000
H     -8.13700000      1.43900000      1.19800000
O      4.41000000      9.68600000     -2.93600000
H      5.07100000      9.77600000     -3.62300000
H      4.46000000     10.50700000     -2.44700000
O      7.95400000      6.72900000     -3.29700000
H      8.08100000      5.92300000     -3.79700000
H      8.70800000      7.27300000     -3.52200000
O      0.35500000     -0.28300000    -14.09200000
H      1.17400000     -0.75800000    -14.23400000
H      0.60600000      0.64000000    -14.11800000
O     12.84600000    -12.86100000     -3.35400000
H     12.22500000    -12.17200000     -3.11900000
H     13.64300000    -12.63900000     -2.87100000
O     -0.60500000     11.11800000    -14.43400000
H      0.08900000     10.56600000    -14.07300000
H     -0.14100000     11.82400000    -14.88300000
O      5.00300000      6.58400000     10.76000000
H      4.75300000      6.38300000     11.66200000
H      4.46200000      7.33700000     10.52400000
O     -7.42300000     -2.37200000    -10.79300000
H     -8.32400000     -2.64700000    -10.62200000
H     -7.38200000     -2.26300000    -11.74300000
O    -12.58100000     -9.06800000      4.07000000
H    -12.44400000     -8.87400000      4.99800000
H    -12.65500000     -8.20900000      3.65400000
O      9.67600000     -4.55500000     -3.51900000
H      9.31200000     -4.42400000     -2.64400000
H      9.17300000     -5.28500000     -3.88000000
O      2.95200000     -3.82100000     16.49000000
H      2.00200000     -3.88100000     16.59100000
H      3.26500000     -3.51800000     17.34200000
O    -13.15300000     -4.68300000      3.21200000
H    -12.96300000     -3.76600000      3.41100000
H    -14.06700000     -4.80100000      3.47200000
O      0.60800000      3.90000000      9.76600000
H      1.03800000      3.05000000      9.84900000
H     -0.08900000      3.75500000      9.12600000
O     10.15600000      6.36100000     13.92600000
H      9.72200000      5.52400000     14.09200000
H     10.56700000      6.58800000     14.76000000
O     -8.91900000      6.33000000     -8.61200000
H     -9.35200000      6.40100000     -9.46300000
H     -8.74100000      5.39500000     -8.51100000
O      6.73500000      4.39800000      7.79100000
H      6.96900000      5.09600000      7.17900000
H      6.36900000      3.70800000      7.23900000
O      1.93000000      3.35300000     14.48900000
H      1.53200000      3.98300000     15.09000000
H      2.53000000      3.87600000     13.95700000
O      8.97900000     -8.78100000     12.03000000
H      9.81600000     -8.89800000     12.48000000
H      8.43000000     -8.31700000     12.66200000
O     -7.70600000     -4.26000000     11.93600000
H     -8.38100000     -4.07300000     11.28400000
H     -6.91800000     -3.84000000     11.59100000
O     -5.32700000     -4.23400000    -10.70200000
H     -4.82400000     -3.42300000    -10.63200000
H     -6.23900000     -3.94800000    -10.74400000
O     11.03500000    -12.50800000     -6.19500000
H     11.81600000    -12.46000000     -5.64400000
H     10.39300000    -11.95500000     -5.75000000
O     -5.90600000      2.24000000      7.65400000
H     -5.12200000      1.69200000      7.68600000
H     -6.53000000      1.79800000      8.23000000
O      8.19300000     10.11200000      8.99900000
H      7.85600000     10.23000000      8.11100000
H      7.45500000      9.74800000      9.48900000
O     -2.69400000      7.32300000    -16.19000000
H     -2.05800000      6.70100000    -16.54400000
H     -2.26500000      7.69100000    -15.41800000
O    -12.66300000     -4.42700000     11.48700000
H    -11.97300000     -4.86000000     11.99000000
H    -13.25700000     -5.13400000     11.23700000
O     -6.04100000     -9.20800000      1.06600000
H     -6.55200000     -9.11400000      1.87000000
H     -5.13000000     -9.12500000      1.35000000
O     -4.12900000    -10.11900000      5.57900000
H     -3.32800000     -9.74600000      5.21000000
H     -4.26300000     -9.63800000      6.39500000
O     -6.08600000    -13.90900000     -8.42500000
H     -5.61300000    -14.61600000     -7.98700000
H     -5.40000000    -13.36700000     -8.81500000
O     -6.23000000     -0.11000000     -3.54800000
H     -7.10900000     -0.34400000     -3.25000000
H     -5.85500000      0.38800000     -2.82200000
O      8.84600000      1.13300000      8.65900000
H      9.22700000      1.76900000      9.26500000
H      9.16800000      0.28600000      8.96800000
O    -15.12600000     -5.10700000      8.40000000
H    -14.21900000     -4.92900000      8.15100000
H    -15.06800000     -5.85100000      9.00000000
O      0.49000000    -12.68500000      6.60100000
H     -0.20100000    -12.52200000      7.24200000
H      1.29700000    -12.69500000      7.11500000
O     -7.41200000      1.11900000    -11.07800000
H     -7.75100000      0.92000000    -10.20500000
H     -8.10100000      1.63900000    -11.49000000
O    -13.79700000     -3.29100000     -3.51400000
H    -14.11000000     -3.90900000     -4.17400000
H    -12.86500000     -3.48900000     -3.42300000
O    -11.52800000     -4.21500000     -7.57900000
H    -11.51500000     -5.15300000     -7.38400000
H    -10.76500000     -4.07700000     -8.14100000
O     -1.44700000      0.96100000      3.81900000
H     -1.25600000      0.22400000      3.23900000
H     -1.81700000      1.63000000      3.24300000
O    -15.10700000     -2.00500000     -1.53700000
H    -15.00500000     -2.77900000     -0.98300000
H    -14.51800000     -2.16100000     -2.27600000
O      0.15800000     -2.57100000    -16.30800000
H     -0.00200000     -2.17200000    -15.45200000
H     -0.71500000     -2.78500000    -16.63900000
O     -8.31400000      4.18200000      2.52000000
H     -8.61500000      3.33000000      2.20300000
H     -7.56600000      4.39500000      1.96200000
O     -6.90900000    -15.31200000     -0.65600000
H     -7.81100000    -15.07600000     -0.87200000
H     -6.38100000    -14.88600000     -1.33100000
O    -13.51800000      8.70500000      9.00000000
H    -14.15700000      9.20700000      8.49300000
H    -12.70800000      8.76800000      8.49400000
O      4.99900000     12.76400000    -10.28700000
H      4.07600000     12.68100000    -10.04700000
H      5.20000000     13.69000000    -10.15100000
O    -13.75900000     -1.03500000      5.92500000
H    -13.88200000     -0.09500000      5.79100000
H    -14.64600000     -1.38100000      6.01900000
O     -8.79100000     -1.17300000     -2.65500000
H     -9.67500000     -1.52000000     -2.77600000
H     -8.23100000     -1.94900000     -2.62700000
O     -2.29100000      7.13100000      0.79500000
H     -1.43000000      7.54200000      0.86500000
H     -2.82900000      7.59000000      1.43900000
O     14.73700000     -6.78300000      0.31300000
H     14.10200000     -6.63100000     -0.38700000
H     14.31700000     -7.42900000      0.88100000
O     -6.09000000     -0.58800000    -16.07600000
H     -6.15900000      0.34700000    -15.87800000
H     -6.34800000     -1.02400000    -15.26300000
O    -12.42000000     -8.96100000      6.81700000
H    -12.66500000     -8.59900000      7.66800000
H    -12.80900000     -9.83600000      6.80800000
O      8.41900000      3.11200000     11.10500000
H      7.78800000      3.82800000     11.03700000
H      8.84100000      3.24300000     11.95400000
O      1.19900000      0.27000000     15.14900000
H      1.85500000      0.79400000     14.69000000
H      1.54600000     -0.62200000     15.12800000
O     -2.73500000      6.15100000     13.60700000
H     -3.46600000      6.67500000     13.28100000
H     -2.61600000      6.44100000     14.51200000
O      1.00800000    -12.16800000      4.00900000
H      1.38100000    -11.30400000      4.18200000
H      0.76800000    -12.50300000      4.87200000
O     -6.34000000     -2.49900000    -13.74500000
H     -6.35100000     -3.32400000    -14.23100000
H     -5.41200000     -2.33200000    -13.57900000
O     12.05100000      6.17000000      7.47500000
H     11.18300000      6.37300000      7.82400000
H     12.05700000      5.21700000      7.38700000
O      6.25800000      0.36500000    -10.24100000
H      7.13100000      0.46600000    -10.62000000
H      6.38300000     -0.23600000     -9.50600000
O      6.09100000     -6.90800000    -14.25300000
H      5.43000000     -7.59300000    -14.35400000
H      6.69300000     -7.25200000    -13.59300000
O    -16.41400000      3.78100000      5.52800000
H    -16.06900000      3.75800000      4.63600000
H    -16.36000000      4.70200000      5.78200000
O     10.89400000     12.10000000      7.21700000
H     11.27900000     11.41500000      7.76500000
H     10.98600000     12.90000000      7.73400000
O     11.61800000     -6.65400000      7.60800000
H     12.05000000     -6.76400000      8.45500000
H     10.68400000     -6.65000000      7.81400000
O      7.88300000     -5.60700000     10.30500000
H      7.91600000     -6.43600000      9.82800000
H      8.00200000     -4.93800000      9.63100000
O     -3.32600000      3.67100000      5.65900000
H     -3.42500000      4.40900000      5.05700000
H     -3.59900000      2.90800000      5.14900000
O     -9.99000000     -0.35700000    -15.93800000
H    -10.44500000      0.46200000    -15.74200000
H     -9.56800000     -0.60000000    -15.11400000
O     13.77500000      7.17400000     -1.63900000
H     12.87700000      7.30200000     -1.33300000
H     14.32100000      7.49800000     -0.92200000
O     -3.40400000      8.91400000     12.22500000
H     -3.37900000      9.83800000     11.97700000
H     -3.94300000      8.50000000     11.55000000
O     -3.35000000     -9.19700000      8.25800000
H     -2.66500000     -8.60000000      8.55900000
H     -3.86600000     -9.38500000      9.04200000
O     -3.49400000      7.43800000      8.19800000
H     -3.79000000      6.54800000      8.00600000
H     -2.70300000      7.54600000      7.67100000
O      8.69700000     14.78200000     -1.25100000
H      7.81100000     15.07300000     -1.03100000
H      8.72800000     13.87000000     -0.96100000
O      4.67500000      8.71700000    -14.31900000
H      5.53100000      8.54200000    -13.92900000
H      4.87300000      9.06500000    -15.18800000
O      8.69800000     -5.84600000     13.21100000
H      8.26800000     -5.89600000     12.35700000
H      8.03000000     -5.48400000     13.79400000
O     14.43300000      6.56700000      8.51900000
H     13.60700000      6.32600000      8.09900000
H     14.74300000      7.32400000      8.02100000
O     17.33800000      3.17700000     -4.26300000
H     16.46600000      2.99100000     -4.61000000
H     17.18600000      3.80200000     -3.55500000
O      1.92100000     -9.59700000      4.31300000
H      1.24400000     -8.94800000      4.50300000
H      2.38800000     -9.70600000      5.14200000
O      2.78500000     -2.33700000     -8.57900000
H      3.17500000     -1.53000000     -8.24200000
H      3.48500000     -2.74900000     -9.08500000
O      3.70000000      3.74700000      4.12200000
H      3.60900000      4.67200000      4.34800000
H      4.10100000      3.75100000      3.25300000
O     -1.59200000      6.54400000     -4.44700000
H     -1.19800000      6.72600000     -3.59400000
H     -1.10400000      7.09500000     -5.05900000
O     -1.72500000    -11.64200000      7.99700000
H     -1.55600000    -11.33500000      8.88800000
H     -2.23500000    -10.94000000      7.59400000
O      8.39000000      4.12600000      4.54700000
H      8.43700000      3.43500000      5.20800000
H      8.48100000      4.93900000      5.04400000
O      6.49300000      1.97100000     13.72400000
H      7.21000000      1.40200000     14.00500000
H      6.52100000      1.93600000     12.76800000
O      7.53000000      6.57300000      5.99500000
H      7.28700000      6.74600000      5.08500000
H      7.74200000      7.43400000      6.35400000
O      9.48900000     11.66300000      4.76200000
H      9.94800000     11.84900000      3.94300000
H     10.16800000     11.71400000      5.43400000
O     12.81000000     -3.50600000    -13.40600000
H     13.10400000     -4.32100000    -12.99900000
H     11.91300000     -3.39200000    -13.09200000
O     -7.42300000      6.49800000     -1.69600000
H     -6.52200000      6.52200000     -1.37300000
H     -7.94700000      6.27200000     -0.92800000
O      5.71900000    -13.90500000      2.58600000
H      5.13700000    -14.06400000      3.32900000
H      5.28800000    -13.20900000      2.09000000
O      0.18500000     -6.71500000     -2.09800000
H     -0.68800000     -6.93800000     -2.42000000
H      0.56600000     -7.55400000     -1.83900000
O      3.05800000      5.03000000    -15.26300000
H      2.53600000      5.83100000    -15.32200000
H      2.92700000      4.72500000    -14.36600000
O     -9.58400000     14.77200000      1.93900000
H     -9.48500000     14.29300000      1.11700000
H     -9.34100000     15.67200000      1.72300000
O    -12.84700000      4.35900000     -3.64800000
H    -13.30100000      3.64100000     -3.20800000
H    -12.04000000      4.47500000     -3.14600000
O     10.71000000     -2.18200000      3.50100000
H     10.90100000     -1.74500000      4.33100000
H     10.40400000     -1.48100000      2.92600000
O    -15.98100000      4.38700000     -6.90300000
H    -16.05200000      5.34100000     -6.91200000
H    -15.05900000      4.21700000     -6.70900000
O     10.13400000    -13.97600000      1.39700000
H     10.19100000    -14.23600000      2.31700000
H     11.02300000    -13.70400000      1.17000000
O      9.96800000     -9.63100000      7.24300000
H     10.40900000    -10.05700000      7.97900000
H     10.68100000     -9.31700000      6.68700000
O     -3.37000000     -9.53400000    -14.27200000
H     -4.02200000    -10.14500000    -14.61500000
H     -3.87000000     -8.74800000    -14.05200000
O      3.80000000      6.26100000      5.28200000
H      4.13900000      6.15400000      6.17000000
H      3.83400000      7.20500000      5.12400000
O      4.32500000     -8.60300000     -1.26000000
H      3.37800000     -8.63200000     -1.12600000
H      4.68900000     -9.04900000     -0.49500000
O     10.57200000     -7.01700000     -2.67800000
H     10.35700000     -6.10700000     -2.88500000
H     10.34600000     -7.11200000     -1.75300000
O    -14.39100000     -3.42500000     -7.87900000
H    -14.02600000     -2.87500000     -8.57200000
H    -13.63300000     -3.87100000     -7.50200000
O     11.56000000      7.25100000     11.83900000
H     12.39200000      6.97600000     12.22500000
H     10.89500000      6.91700000     12.44100000
O      0.39300000      3.05500000      4.39300000
H      0.95000000      2.91100000      5.15800000
H     -0.07000000      2.22600000      4.27400000
O      1.20100000      2.59700000    -15.47100000
H      1.83000000      3.31300000    -15.37800000
H      1.63900000      1.96600000    -16.04200000
O    -10.02000000     -6.27700000     -1.40400000
H     -9.76300000     -7.09100000     -1.83700000
H    -10.04600000     -6.49900000     -0.47300000
O      2.95200000     -4.74800000     13.47900000
H      3.67200000     -4.87600000     14.09600000
H      2.43500000     -5.55100000     13.54500000
O     11.80200000      6.51000000      2.66000000
H     11.88300000      5.67800000      2.19400000
H     12.57000000      6.54000000      3.23100000
O    -10.70000000     -3.88100000     -2.54600000
H    -10.23600000     -4.00900000     -3.37400000
H    -10.48600000     -4.65700000     -2.02900000
O     -0.88100000     -4.56900000      0.13400000
H     -0.93200000     -5.16600000     -0.61300000
H     -1.61200000     -3.96400000      0.00800000
O      4.52400000      9.41500000    -11.14900000
H      3.57800000      9.41200000    -11.00400000
H      4.88900000      9.76300000    -10.33500000
O    -10.36900000     14.93200000     -2.97400000
H    -10.14400000     14.00300000     -3.01100000
H    -11.32400000     14.94900000     -3.03700000
O     -2.57100000      8.05300000      3.62400000
H     -3.33900000      8.60400000      3.77400000
H     -1.90100000      8.65600000      3.30300000
O    -11.91000000      7.43800000     -2.46700000
H    -12.61400000      7.64200000     -1.85200000
H    -11.52500000      6.62900000     -2.13000000
O      5.38700000    -13.52100000     -4.37300000
H      6.32700000    -13.62400000     -4.51900000
H      5.31600000    -13.21600000     -3.46900000
O      5.84400000     10.79200000     -0.54200000
H      6.27700000     10.92300000     -1.38500000
H      5.68900000      9.84900000     -0.49500000
O     11.44600000     12.49500000     -2.98900000
H     12.21300000     12.56600000     -2.42100000
H     10.72300000     12.29900000     -2.39300000
O      3.72900000      5.54600000      8.17300000
H      3.20300000      6.31100000      8.40600000
H      4.49300000      5.59700000      8.74700000
O    -13.39000000     10.63700000      1.69000000
H    -12.79100000     10.28900000      1.03000000
H    -13.87500000     11.32600000      1.23400000
O     -6.94300000    -15.25700000      2.09500000
H     -6.92700000    -16.17400000      2.36900000
H     -6.86700000    -15.29100000      1.14200000
O     12.62500000     -0.42000000      7.94000000
H     12.29400000     -1.20000000      8.38500000
H     13.20400000     -0.00600000      8.58000000
O     -9.50000000    -12.71200000      9.84200000
H     -9.51700000    -13.65000000      9.65300000
H     -8.84200000    -12.35800000      9.24400000
O      4.45800000      4.25900000      1.53900000
H      5.20800000      4.85200000      1.49900000
H      3.74500000      4.74600000      1.12600000
O     -2.76900000     -4.98500000    -14.58600000
H     -2.90200000     -4.08600000    -14.28600000
H     -1.84000000     -5.02600000    -14.81400000
O     16.11300000     -6.22500000      4.10700000
H     15.67300000     -5.44700000      3.76600000
H     15.67100000     -6.40700000      4.93600000
O     -7.09500000     -5.47700000      7.23900000
H     -7.35300000     -5.35400000      8.15200000
H     -6.17400000     -5.21800000      7.21300000
O     14.33600000     -6.50400000     -7.95800000
H     13.69700000     -5.84700000     -7.68100000
H     14.58800000     -6.94900000     -7.14900000
O     -3.11600000    -12.61300000     -6.73000000
H     -3.56900000    -12.00000000     -7.30800000
H     -3.64000000    -13.41400000     -6.77200000
O     -3.88700000     16.13800000      3.94700000
H     -4.54200000     15.61400000      3.48500000
H     -3.76500000     15.68700000      4.78300000
O    -12.27500000    -10.98000000     -1.27000000
H    -12.89400000    -10.37500000     -0.86200000
H    -11.65300000    -11.19200000     -0.57400000
O    -16.48000000      4.56200000      2.89300000
H    -16.68800000      3.88700000      2.24700000
H    -17.33000000      4.82400000      3.24700000
O     -0.81300000      5.41100000    -16.57900000
H     -0.57100000      4.66000000    -16.03900000
H     -1.03100000      5.03300000    -17.43100000
O      6.42900000     -8.70700000      2.88900000
H      6.21900000     -9.15100000      2.06800000
H      6.12200000     -7.80900000      2.76200000
O      5.39200000      1.67100000      9.61400000
H      6.10600000      1.96600000      9.04900000
H      5.82200000      1.15100000     10.29300000
O     10.25000000     -3.23100000    -12.89100000
H     10.07600000     -3.25700000    -11.95000000
H      9.51500000     -3.70300000    -13.28300000
O      2.34400000    -16.62800000     -0.94000000
H      2.81100000    -17.07500000     -0.23500000
H      2.07100000    -15.79500000     -0.55600000
O     -4.90400000      3.49400000     -6.59300000
H     -5.53500000      3.49000000     -5.87300000
H     -4.05100000      3.41700000     -6.16500000
O      2.35200000    -15.49400000      7.09200000
H      2.09900000    -14.65700000      7.48000000
H      1.73000000    -15.62500000      6.37600000
O     -1.64400000     -4.19700000     -6.50700000
H     -0.85700000     -3.96300000     -6.99900000
H     -1.52700000     -5.12300000     -6.29500000
O     -9.78300000      2.61100000      8.92300000
H     -9.47800000      2.07800000      8.18900000
H     -8.98800000      3.01100000      9.27500000
O     13.58600000     -5.64600000      9.73100000
H     14.47400000     -5.57500000      9.38100000
H     13.70100000     -6.02000000     10.60400000
O    -10.35600000    -12.29500000      6.99200000
H     -9.52600000    -11.93300000      7.30200000
H    -10.88000000    -12.40800000      7.78600000
O     -8.78800000      4.34200000    -14.33800000
H     -7.93300000      4.68400000    -14.07600000
H     -8.68200000      4.11400000    -15.26100000
O    -12.90900000     -1.02500000     -9.67800000
H    -11.97200000     -1.20200000     -9.59700000
H    -13.02100000     -0.73800000    -10.58400000
O     -8.47800000     -6.61700000     -5.03300000
H     -7.59900000     -6.79200000     -4.69700000
H     -8.60800000     -7.27300000     -5.71800000
O      2.33700000     15.09700000      9.84100000
H      3.14400000     14.94500000      9.35000000
H      2.59700000     15.01500000     10.75900000
O     -3.99900000     11.72200000      0.49600000
H     -4.60300000     12.20200000     -0.07100000
H     -3.14200000     12.10700000      0.31400000
O      0.93400000     -4.33800000     -3.61000000
H      0.95900000     -5.29500000     -3.58100000
H      0.04000000     -4.11500000     -3.34900000
O     -5.60000000      2.81000000      3.74900000
H     -5.67600000      3.19600000      2.87600000
H     -5.10700000      2.00100000      3.61100000
O      9.29400000     -1.33000000     11.14700000
H     10.19400000     -1.48800000     10.86000000
H      9.16700000     -1.93300000     11.87900000
O     -5.78800000      8.66700000    -12.37400000
H     -5.26300000      8.16300000    -12.99500000
H     -6.61900000      8.19400000    -12.32300000
O    -11.69600000     -7.35000000     -7.57300000
H    -12.33800000     -7.01900000     -8.20100000
H    -12.00300000     -8.23000000     -7.35800000
O    -14.60800000     11.22900000     -1.15000000
H    -15.08900000     11.71400000     -1.82100000
H    -13.71700000     11.16500000     -1.49500000
O     -3.36100000     14.36300000      5.89500000
H     -4.14300000     14.21900000      6.42800000
H     -2.63500000     14.09700000      6.45900000
O      3.00100000      7.01900000     -5.28300000
H      2.82500000      6.99000000     -4.34300000
H      3.67800000      7.68900000     -5.37900000
O      9.17000000      3.39900000    -15.68500000
H      8.96000000      2.93800000    -14.87300000
H      9.80500000      2.83300000    -16.12400000
O     10.97300000      8.96300000      7.74300000
H     11.19900000      8.92600000      8.67300000
H     10.01700000      8.98500000      7.73000000
O     -0.87400000      1.10100000      7.25700000
H     -0.43400000      1.93600000      7.41300000
H     -0.86800000      1.00000000      6.30500000
O      0.64700000     10.15500000     -5.23300000
H      0.05900000     10.90500000     -5.14800000
H      0.97900000     10.00900000     -4.34700000
O     -4.39300000      7.12700000     -4.74800000
H     -3.49600000      6.79800000     -4.68700000
H     -4.52600000      7.28700000     -5.68200000
O     -4.30200000     10.86600000     -5.98500000
H     -3.84600000     10.70000000     -6.81000000
H     -3.60300000     10.95200000     -5.33800000
O    -15.92200000     -4.42700000      2.39800000
H    -16.34800000     -3.62400000      2.69700000
H    -15.32800000     -4.13800000      1.70400000
O    -12.24500000     -2.24300000      3.67500000
H    -11.84100000     -1.76000000      2.95400000
H    -12.77100000     -1.58900000      4.13600000
O      3.57200000     -8.79000000     -4.44300000
H      3.96900000     -8.73400000     -3.57400000
H      4.04700000     -8.14400000     -4.96500000
O     -4.75700000    -14.40600000     -2.50300000
H     -4.16600000    -14.93300000     -3.04100000
H     -4.20500000    -13.70400000     -2.15800000
O    -11.73700000      1.90300000      4.52700000
H    -11.13500000      1.38900000      5.06500000
H    -12.58400000      1.81400000      4.96500000
O      7.23600000      1.12700000     -5.95900000
H      6.57800000      1.49000000     -5.36600000
H      7.76600000      0.55300000     -5.40600000
O     -1.24800000     17.90200000     -2.52100000
H     -1.08300000     18.28700000     -3.38200000
H     -2.07500000     17.43000000     -2.62400000
O    -16.79000000     -1.56900000      2.93100000
H    -16.16900000     -1.10300000      2.37100000
H    -17.61500000     -1.09800000      2.81700000
O      0.48400000     12.14200000     -1.75700000
H      1.26100000     12.51300000     -1.33800000
H     -0.15000000     12.86000000     -1.76400000
O     -2.25400000      0.25200000     -8.70200000
H     -2.00200000     -0.06800000     -7.83600000
H     -1.42600000      0.34300000     -9.17400000
O    -10.94300000     -0.72300000     11.29100000
H    -11.54600000     -0.87400000     12.01900000
H    -10.08400000     -0.96500000     11.63600000
O      8.79700000      0.09800000    -11.12000000
H      9.59100000     -0.20100000    -10.67600000
H      8.72600000      1.02300000    -10.88400000
O      9.92700000    -10.60600000     -8.97300000
H      9.64400000    -10.80400000     -8.08100000
H     10.84200000    -10.88400000     -9.00200000
O     -1.59900000     14.68100000      1.54000000
H     -1.02300000     15.34100000      1.92400000
H     -1.85900000     14.13000000      2.27900000
O     -0.11300000      4.48800000     -2.16500000
H      0.83600000      4.42100000     -2.05600000
H     -0.24000000      5.29300000     -2.66600000
O     -2.75700000    -11.02800000    -11.97400000
H     -2.77200000    -10.67300000    -12.86300000
H     -1.89400000    -11.43400000    -11.89300000
O      0.54400000     -7.70100000      5.68000000
H      1.14000000     -7.01800000      5.37200000
H      0.46500000     -7.54400000      6.62100000
O     -0.01300000     -7.17800000     -6.94600000
H     -0.16300000     -8.08700000     -6.68600000
H     -0.78500000     -6.94700000     -7.46300000
O      2.76000000     -2.92400000    -12.03200000
H      3.64600000     -2.88000000    -11.67200000
H      2.83900000     -2.55300000    -12.91100000
O      9.76200000      0.14900000      2.44200000
H      8.85300000     -0.14500000      2.50100000
H      9.76700000      1.00000000      2.88100000
O      6.15400000      6.54800000     -6.09300000
H      5.75200000      5.84800000     -6.60600000
H      7.09000000      6.47500000     -6.28000000
O     -3.81500000     -1.01600000      3.40000000
H     -3.00600000     -1.25200000      3.85400000
H     -4.51100000     -1.37500000      3.95000000
O     -1.27500000    -11.07900000     10.91700000
H     -0.64000000    -11.77900000     11.07200000
H     -1.89700000    -11.15600000     11.64100000
O    -10.78500000     11.11800000     -5.06000000
H    -11.27300000     10.29800000     -5.13000000
H    -11.12800000     11.66200000     -5.76900000
O      1.14700000      9.15800000     14.15000000
H      1.99000000      9.59500000     14.27100000
H      0.99300000      9.19100000     13.20500000
O    -14.67400000     10.02100000     -5.66000000
H    -13.96000000      9.45000000     -5.37700000
H    -14.26000000     10.87300000     -5.79800000
O     -2.52000000    -15.14200000      0.46400000
H     -1.86500000    -14.84900000     -0.16900000
H     -3.29400000    -14.61300000      0.26900000
O     -3.53400000     -9.81200000     -4.85400000
H     -4.14700000    -10.38200000     -4.39100000
H     -3.65900000    -10.02700000     -5.77900000
O     -8.29700000     11.39600000      8.98400000
H     -7.44400000     11.48700000      9.40900000
H     -8.65900000     10.58600000      9.34500000
O     -7.78700000      6.57400000    -12.20000000
H     -8.66600000      6.86000000    -11.95200000
H     -7.55100000      5.92400000    -11.53800000
O     -7.44900000     -7.79500000     -8.97600000
H     -6.57900000     -7.41800000     -8.84300000
H     -7.62000000     -7.67800000     -9.91100000
O     -6.19600000    -10.46600000    -10.72800000
H     -5.78500000    -11.32200000    -10.84900000
H     -5.51500000     -9.83700000    -10.96800000
O     -0.01900000    -15.24600000      1.79200000
H     -0.29000000    -14.44200000      1.34900000
H     -0.03700000    -15.02500000      2.72300000
O     -3.85000000    -10.42500000     12.79000000
H     -3.24400000    -10.07600000     13.44300000
H     -4.21100000    -11.21300000     13.19500000
O     -4.22700000     -5.36100000     -3.82900000
H     -4.77900000     -5.01300000     -3.12800000
H     -4.71100000     -5.17000000     -4.63200000
O     17.34300000      1.10700000      0.80900000
H     17.92800000      0.37500000      1.00600000
H     16.85100000      1.24400000      1.61800000
O    -10.51300000    -13.40600000     -6.13500000
H    -10.67600000    -14.34900000     -6.17900000
H     -9.83000000    -13.25100000     -6.78600000
O     17.38100000     -3.31900000     -4.59500000
H     17.67300000     -4.23100000     -4.58500000
H     16.45600000     -3.36200000     -4.35600000
O     -4.09900000      0.96800000      1.42600000
H     -4.01400000      0.31200000      2.11800000
H     -3.27600000      1.45600000      1.45600000
O     -0.09100000     -4.92200000      9.87800000
H      0.72800000     -4.76900000     10.35000000
H     -0.76100000     -4.93600000     10.56200000
O     -9.24400000      5.56300000      6.15000000
H     -8.42200000      5.07500000      6.20700000
H     -9.78700000      5.04900000      5.55300000
O      5.35300000      4.49000000    -10.48400000
H      5.82500000      4.07400000     -9.76300000
H      4.55800000      4.83900000    -10.08000000
O      1.06100000     -9.54600000     -2.37600000
H      0.41800000    -10.23800000     -2.52800000
H      1.69500000     -9.64800000     -3.08700000
O      3.50700000      0.29500000      5.35400000
H      3.65200000     -0.18900000      4.54100000
H      2.75800000     -0.13900000      5.76100000
